# Supplementary material for: Ethanol-induced transcriptional and translational changes in Aldh1l1-Egfp/Rpl10a cortical astrocyte cultures
Source: Front Neurosci. 2023 Jun 21;17:1193304. doi: 10.3389/fnins.2023.1193304 (PMC10320287; doi:10.3389/fnins.2023.1193304)
Supplement: Supplementary file 1 [file Table_1.XLSX]

## Sheet: Sheet 1
GeneID	GeneName	BioType	GeneDescription	EthRegAll.baseMean	EthRegAll.log2FoldChange	EthRegAll.lfcSE	EthRegAll.stat	EthRegAll.pvalue	EthRegAll.padj	EthRegIP.baseMean	EthRegIP.log2FoldChange	EthRegIP.lfcSE	EthRegIP.stat	EthRegIP.pvalue	EthRegIP.padj	EthRegIn.baseMean	EthRegIn.log2FoldChange	EthRegIn.lfcSE	EthRegIn.stat	EthRegIn.pvalue	EthRegIn.padj	IPvIn.baseMean	IPvIn.log2FoldChange	IPvIn.lfcSE	IPvIn.stat	IPvIn.pvalue	IPvIn.padj
ENSMUSG00000000001	Gnai3	protein_coding	guanine nucleotide binding protein (G protein), alpha inhibiting 3 [Source:MGI Symbol;Acc:MGI:95773]	8836.23	-0.0247947	0.018892	-1.31244	0.189371	0.311423	8441.25	-0.0475156	0.023798	-1.99662	0.0458668	0.109406	9678.85	0.0130787	0.0289827	0.451259	0.651803	0.805065	8836.23	-0.172488	0.0199703	-8.63725	5.75816e-18	3.04776e-17
ENSMUSG00000000028	Cdc45	protein_coding	cell division cycle 45 [Source:MGI Symbol;Acc:MGI:1338073]	374.981	-0.253599	0.0533914	-4.74981	2.03611e-06	1.46882e-05	370.897	-0.248609	0.0651703	-3.81476	0.000136313	0.000812484	384.989	-0.271483	0.116195	-2.33644	0.0194681	0.0763566	374.981	-0.0266506	0.0564652	-0.471982	0.636939	0.733024
ENSMUSG00000000031	H19	lincRNA	H19, imprinted maternally expressed transcript [Source:MGI Symbol;Acc:MGI:95891]	141.094	-0.275663	0.0906351	-3.04146	0.00235431	0.00809838	91.0358	-0.146545	0.121323	-1.2079	0.227088	0.372037	243.588	-0.453882	0.151675	-2.99246	0.00276739	0.016747	141.094	-1.38768	0.091564	-15.1553	6.98844e-52	8.69143e-51
ENSMUSG00000000037	Scml2	protein_coding	sex comb on midleg-like 2 (Drosophila) [Source:MGI Symbol;Acc:MGI:1340042]	62.7077	0.0606297	0.142538	0.425357	0.670576	0.777194	62.3898	-0.0439432	0.178444	-0.246258	0.805482	0.882559	63.6337	0.261226	0.278469	0.93808	0.348203		62.7077	-0.000365278	0.150974	-0.00241947	0.99807	0.998706
ENSMUSG00000000049	Apoh	protein_coding	apolipoprotein H [Source:MGI Symbol;Acc:MGI:88058]	135.849	-0.125666	0.0804021	-1.56297	0.11806	0.216263	145.721	-0.149254	0.097093	-1.53723	0.124238	0.237011	116.374	-0.081196	0.199288	-0.40743	0.683692	0.825975	135.849	0.348887	0.0871401	4.00375	6.23467e-05	0.000166477
ENSMUSG00000000056	Narf	protein_coding	nuclear prelamin A recognition factor [Source:MGI Symbol;Acc:MGI:1914858]	2301.72	0.0920086	0.0240362	3.82792	0.00012923	0.000614523	2233.89	0.0909816	0.0318557	2.85606	0.00428937	0.015595	2449.61	0.0874469	0.0462547	1.89055	0.058684	0.173061	2301.72	-0.107994	0.0253522	-4.25974	2.04665e-05	5.70161e-05
ENSMUSG00000000058	Cav2	protein_coding	caveolin 2 [Source:MGI Symbol;Acc:MGI:107571]	6584.95	-0.0156338	0.0240805	-0.649229	0.51619	0.650424	6238.82	-0.0574709	0.027911	-2.05908	0.0394869	0.0970371	7318.41	0.0598617	0.0334307	1.79062	0.0733542	0.203427	6584.95	-0.205238	0.0254584	-8.06171	7.52354e-16	3.68553e-15
ENSMUSG00000000078	Klf6	protein_coding	Kruppel-like factor 6 [Source:MGI Symbol;Acc:MGI:1346318]	9283.65	0.02504	0.0263789	0.949244	0.342497	0.486468	8669.21	0.00842013	0.0357363	0.235618	0.813729	0.888541	10574.7	0.051189	0.0295996	1.72938	0.0837409	0.22262	9283.65	-0.261452	0.0279122	-9.36695	7.46556e-21	4.37981e-20
ENSMUSG00000000085	Scmh1	protein_coding	sex comb on midleg homolog 1 [Source:MGI Symbol;Acc:MGI:1352762]	5965.03	0.0379553	0.0199399	1.90349	0.0569769	0.121218	5828.07	0.0257944	0.0264172	0.976425	0.328854	0.484974	6269.5	0.0549441	0.03244	1.69371	0.0903198	0.233936	5965.03	-0.0794969	0.0210958	-3.76838	0.00016431	0.000421113
ENSMUSG00000000088	Cox5a	protein_coding	cytochrome c oxidase subunit Va [Source:MGI Symbol;Acc:MGI:88474]	3890.19	-0.201247	0.0339793	-5.92263	3.1684e-09	3.79313e-08	3946.69	-0.20127	0.0387234	-5.19763	2.01842e-07	2.55331e-06	3793.05	-0.20841	0.0885644	-2.3532	0.0186124	0.073598	3890.19	0.082024	0.0360636	2.27442	0.0229405	0.0443335
ENSMUSG00000000093	Tbx2	protein_coding	T-box 2 [Source:MGI Symbol;Acc:MGI:98494]	997.496	0.193896	0.040399	4.79953	1.59039e-06	1.17112e-05	1072.73	0.221618	0.0500207	4.43053	9.40037e-06	7.79565e-05	848.543	0.127425	0.077874	1.6363	0.101778	0.254799	997.496	0.359789	0.0433335	8.30281	1.01682e-16	5.14262e-16
ENSMUSG00000000094	Tbx4	protein_coding	T-box 4 [Source:MGI Symbol;Acc:MGI:102556]	7.4099	-0.116621	0.39513	-0.295146	0.767883		8.7057	0.208207	0.454466	0.458135	0.646855		4.79955	-1.00621	1.00209	-1.00411	0.315325		7.4099	0.916561	0.441771	2.07474	0.0380104	0.0702196
ENSMUSG00000000120	Ngfr	protein_coding	nerve growth factor receptor (TNFR superfamily, member 16) [Source:MGI Symbol;Acc:MGI:97323]	164.833	-0.0397152	0.0974499	-0.407545	0.683608	0.787359	166.904	-0.16504	0.108329	-1.52351	0.12763	0.241783	161.387	0.208004	0.191691	1.0851	0.277876	0.487511	164.833	0.0735179	0.103516	0.710209	0.477575	0.592666
ENSMUSG00000000125	Wnt3	protein_coding	wingless-type MMTV integration site family, member 3 [Source:MGI Symbol;Acc:MGI:98955]	82.2183	0.168641	0.117054	1.44072	0.149665	0.259931	88.8979	0.134803	0.145259	0.928019	0.353398	0.51031	68.9838	0.236746	0.25988	0.910983	0.362304	0.573633	82.2183	0.40032	0.126524	3.164	0.00155619	0.00358733
ENSMUSG00000000126	Wnt9a	protein_coding	wingless-type MMTV integration site family, member 9A [Source:MGI Symbol;Acc:MGI:2446084]	5170.52	0.00559827	0.0200059	0.279831	0.779607	0.858972	5407.31	0.0022521	0.0249508	0.0902615	0.928079	0.961249	4711.3	0.00539642	0.0384231	0.140447	0.888307	0.945286	5170.52	0.223677	0.0213284	10.4873	9.87942e-26	6.7653e-25
ENSMUSG00000000127	Fer	protein_coding	fer (fms/fps related) protein kinase [Source:MGI Symbol;Acc:MGI:105917]	2338.48	-0.0915514	0.0257279	-3.55844	0.000373061	0.00158912	2398.47	-0.0880862	0.0325156	-2.70905	0.00674763	0.0226995	2226.75	-0.105968	0.0502513	-2.10877	0.0349645	0.117856	2338.48	0.133245	0.0273892	4.86486	1.14538e-06	3.50614e-06
ENSMUSG00000000131	Xpo6	protein_coding	exportin 6 [Source:MGI Symbol;Acc:MGI:2429950]	7882.78	0.158533	0.0205609	7.71041	1.25418e-14	3.37773e-13	7995.14	0.188516	0.0233009	8.09054	5.94027e-16	3.45555e-14	7686.95	0.0915586	0.0307482	2.97769	0.00290432	0.0174309	7882.78	0.0793905	0.0218209	3.63828	0.000274463	0.000687852
ENSMUSG00000000134	Tfe3	protein_coding	transcription factor E3 [Source:MGI Symbol;Acc:MGI:98511]	9042.64	0.0697108	0.0186122	3.74544	0.000180081	0.000826032	9342.28	0.0759061	0.0235668	3.22089	0.00127794	0.0056067	8471.52	0.0499911	0.0309433	1.61557	0.106187	0.261813	9042.64	0.166055	0.0197855	8.39275	4.7491e-17	2.43485e-16
ENSMUSG00000000142	Axin2	protein_coding	axin 2 [Source:MGI Symbol;Acc:MGI:1270862]	2691.91	-0.20577	0.0320234	-6.42562	1.31335e-10	2.02254e-09	2798.71	-0.154103	0.0345199	-4.46417	8.03801e-06	6.77872e-05	2486.55	-0.318349	0.0510825	-6.23205	4.60363e-10	2.3786e-08	2691.91	0.199991	0.0340825	5.86783	4.41537e-09	1.56907e-08
ENSMUSG00000000148	Brat1	protein_coding	BRCA1-associated ATM activator 1 [Source:MGI Symbol;Acc:MGI:1891679]	1987.83	0.0091037	0.0319724	0.284736	0.775846	0.856458	2006.99	0.0444301	0.0380487	1.16772	0.24292	0.390747	1957.46	-0.0689418	0.0554847	-1.24254	0.214038	0.412737	1987.83	0.0595171	0.0339354	1.75384	0.0794582	0.134921
ENSMUSG00000000149	Gna12	protein_coding	guanine nucleotide binding protein, alpha 12 [Source:MGI Symbol;Acc:MGI:95767]	12799.1	0.0674424	0.0211981	3.18153	0.001465	0.00531063	11650.8	0.0487483	0.0285888	1.70515	0.0881664	0.183338	15191.4	0.0972535	0.0254537	3.8208	0.000133019	0.00146772	12799.1	-0.357084	0.0224048	-15.9379	3.46011e-57	4.80882e-56
ENSMUSG00000000154	Slc22a18	protein_coding	solute carrier family 22 (organic cation transporter), member 18 [Source:MGI Symbol;Acc:MGI:1336884]	516.325	0.0785934	0.0515669	1.52411	0.127482	0.229102	485.546	0.104403	0.0710861	1.46869	0.141918	0.26266	581.164	0.0247314	0.0875814	0.282382	0.77765	0.882634	516.325	-0.234916	0.0541563	-4.33775	1.43951e-05	4.06017e-05
ENSMUSG00000000167	Pih1d2	protein_coding	PIH1 domain containing 2 [Source:MGI Symbol;Acc:MGI:1919864]	279.116	-0.147165	0.0664054	-2.21616	0.0266808	0.0648738	275.3	-0.200511	0.0841747	-2.38209	0.0172149	0.049306	288.137	-0.049145	0.129188	-0.380414	0.703638	0.83914	279.116	-0.0444153	0.070217	-0.632544	0.527032	0.638103
ENSMUSG00000000168	Dlat	protein_coding	dihydrolipoamide S-acetyltransferase (E2 component of pyruvate dehydrogenase complex) [Source:MGI Symbol;Acc:MGI:2385311]	6305.61	-0.0306295	0.018256	-1.67778	0.0933895	0.179355	6621.89	-0.05559	0.0212827	-2.61198	0.00900193	0.028858	5689.74	0.0137096	0.0343637	0.398956	0.689926	0.829059	6305.61	0.243953	0.0194728	12.5279	5.25354e-36	4.74795e-35
ENSMUSG00000000171	Sdhd	protein_coding	succinate dehydrogenase complex, subunit D, integral membrane protein [Source:MGI Symbol;Acc:MGI:1914175]	7361.63	-0.0361695	0.0190782	-1.89585	0.0579796	0.12299	7249.16	-0.056911	0.024497	-2.32318	0.0201695	0.0560997	7623.14	-0.00180871	0.0309386	-0.0584612	0.953381	0.977895	7361.63	-0.0478076	0.0202035	-2.36631	0.0179666	0.0353343
ENSMUSG00000000182	Fgf23	protein_coding	fibroblast growth factor 23 [Source:MGI Symbol;Acc:MGI:1891427]	2.04632	0.389645	0.758474	0.513723	0.607446		2.57005	0.478969	0.802826	0.596605	0.550771		0.987494	0.0395538	2.48358	0.0159261	0.987293		2.04632	1.35967	0.881437	1.54256	0.122938	0.196786
ENSMUSG00000000184	Ccnd2	protein_coding	cyclin D2 [Source:MGI Symbol;Acc:MGI:88314]	289758	-0.0718729	0.0208151	-3.45291	0.000554565	0.00225976	332545	-0.0802795	0.0264371	-3.03662	0.00239246	0.00953813	203979	-0.0617922	0.0265239	-2.32968	0.0198229	0.0774588	289758	0.729992	0.0220852	33.0535	1.38545e-239	1.10944e-237
ENSMUSG00000000194	Gpr107	protein_coding	G protein-coupled receptor 107 [Source:MGI Symbol;Acc:MGI:2139054]	16481.1	0.0199213	0.013044	1.52724	0.126701	0.22817	17345.7	0.0263711	0.0164996	1.59828	0.10998	0.216872	14792.7	-0.000430941	0.0241013	-0.0178804	0.985734	0.993458	16481.1	0.254723	0.0138959	18.3309	4.69361e-75	8.7909e-74
ENSMUSG00000000197	Nalcn	protein_coding	sodium leak channel, non-selective [Source:MGI Symbol;Acc:MGI:2444306]	2866.74	0.0520106	0.0338582	1.53613	0.124507	0.225434	2876.2	0.0916678	0.0432234	2.12079	0.0339394	0.0857389	2859.83	-0.0341366	0.044268	-0.771137	0.440626	0.643995	2866.74	0.0318694	0.035909	0.887506	0.374806	0.492993
ENSMUSG00000000202	Btbd17	protein_coding	BTB (POZ) domain containing 17 [Source:MGI Symbol;Acc:MGI:1919264]	103.81	-0.138714	0.100212	-1.38421	0.166295	0.282017	115.104	-0.123105	0.125521	-0.980749	0.326716	0.482795	81.2795	-0.185011	0.231144	-0.800417	0.423469	0.629205	103.81	0.533025	0.109517	4.86706	1.13272e-06	3.46917e-06
ENSMUSG00000000214	Th	protein_coding	tyrosine hydroxylase [Source:MGI Symbol;Acc:MGI:98735]	10.9912	0.40038	0.363731	1.10076	0.271002	0.410032	11.9092	0.532321	0.418993	1.27048	0.203914		9.15842	0.104595	0.786803	0.132937	0.894243		10.9912	0.390992	0.390871	1.00031	0.31716	0.431164
ENSMUSG00000000215	Ins2	protein_coding	insulin II [Source:MGI Symbol;Acc:MGI:96573]	7.49169	0.453057	0.419142	1.08092	0.279735		4.22077	0.20622	0.598337	0.344656	0.730353		14.1777	0.75824	0.656565	1.15486	0.248149		7.49169	-1.7133	0.42067	-4.07279	4.64527e-05	0.000125546
ENSMUSG00000000216	Scnn1g	protein_coding	sodium channel, nonvoltage-gated 1 gamma [Source:MGI Symbol;Acc:MGI:104695]	0.847252	-0.966661	1.113	-0.868518	0.385111		1.11224	-0.688079	1.22249	-0.562849	0.573538		0.313499	-1.71454	3.80997	-0.450015	0.652699		0.847252	1.65064	1.26748	1.3023	0.192812	0.286776
ENSMUSG00000000223	Drp2	protein_coding	dystrophin related protein 2 [Source:MGI Symbol;Acc:MGI:107432]	1002.11	-0.0310879	0.040593	-0.765844	0.443769	0.585813	1093.29	-0.0297804	0.0510991	-0.582797	0.56003	0.70003	820.924	-0.0415182	0.0794578	-0.522519	0.601309	0.770697	1002.11	0.435757	0.043682	9.97567	1.94788e-23	1.23776e-22
ENSMUSG00000000244	Tspan32	protein_coding	tetraspanin 32 [Source:MGI Symbol;Acc:MGI:1350360]	48.6396	-0.115515	0.158719	-0.727799	0.466736	0.606726	47.7818	-0.122138	0.204707	-0.596647	0.550743	0.69295	50.6001	-0.105691	0.309663	-0.341309	0.732871		48.6396	-0.0713157	0.167639	-0.425414	0.670535	0.761268
ENSMUSG00000000247	Lhx2	protein_coding	LIM homeobox protein 2 [Source:MGI Symbol;Acc:MGI:96785]	18704.1	0.0459529	0.0191376	2.40119	0.0163419	0.0430245	20128.7	0.0394833	0.0244069	1.61771	0.105726	0.210909	15886.1	0.0521601	0.0287866	1.81196	0.0699923	0.196517	18704.1	0.36669	0.0203537	18.0159	1.46138e-72	2.63845e-71
ENSMUSG00000000248	Clec2g	protein_coding	C-type lectin domain family 2, member g [Source:MGI Symbol;Acc:MGI:1918059]	8.56062	-0.236276	0.392359	-0.602193	0.547046		5.21707	-0.083529	0.622437	-0.134197	0.893247		15.403	-0.424997	0.544427	-0.78063	0.43502		8.56062	-1.52916	0.396648	-3.85521	0.00011563	0.000300075
ENSMUSG00000000253	Gmpr	protein_coding	guanosine monophosphate reductase [Source:MGI Symbol;Acc:MGI:1913605]	3002.58	-0.00131772	0.0240017	-0.0549012	0.956217	0.972685	3346.48	-0.0169535	0.0299773	-0.565544	0.571704	0.709411	2315.89	0.0259061	0.0487756	0.531129	0.595329	0.766229	3002.58	0.555687	0.0259303	21.4301	7.0062e-102	1.86381e-100
ENSMUSG00000000263	Glra1	protein_coding	glycine receptor, alpha 1 subunit [Source:MGI Symbol;Acc:MGI:95747]	0.681081	1.24892	1.24863	1.00023	0.317197		0.93483	1.30651	1.36965	0.953903	0.340133		0.167006	1.0838	4.08047	0.265607	0.790542		0.681081	1.7327	1.37078	1.26402	0.206221
ENSMUSG00000000266	Mid2	protein_coding	midline 2 [Source:MGI Symbol;Acc:MGI:1344333]	2850.36	0.156465	0.0308192	5.07687	3.83705e-07	3.147e-06	2989.44	0.152285	0.0413086	3.68652	0.000227338	0.00126919	2579.47	0.157838	0.0467578	3.37566	0.000736398	0.00580904	2850.36	0.237676	0.0328203	7.24173	4.43005e-13	1.92999e-12
ENSMUSG00000000275	Trim25	protein_coding	tripartite motif-containing 25 [Source:MGI Symbol;Acc:MGI:102749]	7650.84	-0.0142416	0.0233862	-0.608976	0.542541	0.67284	8105.2	0.00386843	0.0301786	0.128184	0.898003	0.942158	6759.59	-0.0581068	0.0327647	-1.77346	0.0761526	0.208782	7650.84	0.286985	0.0248887	11.5307	9.23506e-31	7.30827e-30
ENSMUSG00000000276	Dgke	protein_coding	diacylglycerol kinase, epsilon [Source:MGI Symbol;Acc:MGI:1889276]	1202.75	-0.0117106	0.0331516	-0.353245	0.723905	0.817139	1225.73	-0.0420605	0.0416323	-1.01028	0.312359	0.467702	1161.34	0.0429069	0.0660027	0.650079	0.515641	0.704828	1202.75	0.102095	0.0352672	2.8949	0.00379283	0.00829413
ENSMUSG00000000278	Scpep1	protein_coding	serine carboxypeptidase 1 [Source:MGI Symbol;Acc:MGI:1921867]	54206.8	-0.0390083	0.0197061	-1.9795	0.0477593	0.105069	37586.9	-0.00507828	0.0194343	-0.261305	0.793858	0.873673	88264.2	-0.112413	0.0238997	-4.70351	2.55723e-06	4.79978e-05	54206.8	-1.2058	0.020838	-57.8653	0	0
ENSMUSG00000000282	Mnt	protein_coding	max binding protein [Source:MGI Symbol;Acc:MGI:109150]	3805.52	0.0258607	0.0245706	1.05251	0.292566	0.433663	3746.44	0.0538608	0.0294506	1.82885	0.0674219	0.148525	3942.21	-0.0363326	0.0407375	-0.891871	0.372462	0.58212	3805.52	-0.049125	0.026011	-1.88862	0.0589422	0.103764
ENSMUSG00000000290	Itgb2	protein_coding	integrin beta 2 [Source:MGI Symbol;Acc:MGI:96611]	1374.73	0.121054	0.0437405	2.76754	0.00564804	0.0173466	691.914	0.135379	0.0575974	2.35043	0.0187517	0.052881	2770.15	0.0943195	0.0618103	1.52595	0.127022	0.294221	1374.73	-1.97759	0.0447005	-44.2408	0	0
ENSMUSG00000000295	Hddc2	protein_coding	HD domain containing 2 [Source:MGI Symbol;Acc:MGI:1916942]	1171.39	-0.0461428	0.0344294	-1.34022	0.180175	0.299332	1163.53	-0.0743186	0.0458213	-1.62192	0.10482	0.209417	1192.57	0.00209627	0.0624276	0.0335792	0.973213	0.987558	1171.39	-0.00900672	0.036465	-0.246996	0.804911	0.866001
ENSMUSG00000000296	Tpd52l1	protein_coding	tumor protein D52-like 1 [Source:MGI Symbol;Acc:MGI:1298386]	517.886	0.106294	0.0572505	1.85665	0.0633611	0.131751	512.212	-0.00361929	0.0624415	-0.0579629	0.953778	0.975067	531.754	0.315551	0.1012	3.11809	0.00182028	0.0118712	517.886	-0.0257493	0.0606028	-0.424886	0.67092	0.761616
ENSMUSG00000000301	Pemt	protein_coding	phosphatidylethanolamine N-methyltransferase [Source:MGI Symbol;Acc:MGI:104535]	169.523	-0.316035	0.0915714	-3.45124	0.00055801	0.00227166	151.651	-0.311537	0.123305	-2.52656	0.0115185	0.0353743	206.679	-0.327936	0.155889	-2.10365	0.0354093	0.118954	169.523	-0.421067	0.0956134	-4.40384	1.0635e-05	3.02757e-05
ENSMUSG00000000303	Cdh1	protein_coding	cadherin 1 [Source:MGI Symbol;Acc:MGI:88354]	270.253	-0.216716	0.0885774	-2.44663	0.0144199	0.0387873	117.036	-0.152757	0.146796	-1.04061	0.298057	0.452451	583.216	-0.305879	0.0930743	-3.28639	0.00101479	0.00747455	270.253	-2.28441	0.0894094	-25.55	5.49117e-144	2.27203e-142
ENSMUSG00000000305	Cdh4	protein_coding	cadherin 4 [Source:MGI Symbol;Acc:MGI:99218]	9834.38	-0.0216139	0.021599	-1.00069	0.316978	0.460656	10984	0.000984746	0.0253041	0.0389165	0.968957	0.983296	7537.59	-0.0757887	0.0336089	-2.25502	0.0241321	0.0894766	9834.38	0.56835	0.023068	24.638	4.95047e-134	1.85884e-132
ENSMUSG00000000308	Ckmt1	protein_coding	creatine kinase, mitochondrial 1, ubiquitous [Source:MGI Symbol;Acc:MGI:99441]	2512.11	-0.0212185	0.030277	-0.700813	0.48342	0.621944	2778.54	-0.0467135	0.0355791	-1.31295	0.189201	0.32521	1981.12	0.0259557	0.0578424	0.448731	0.653626	0.806207	2512.11	0.512606	0.0325144	15.7655	5.37656e-56	7.31679e-55
ENSMUSG00000000317	Bcl6b	protein_coding	B cell CLL/lymphoma 6, member B [Source:MGI Symbol;Acc:MGI:1278332]	50.6051	0.651998	0.145811	4.47152	7.76663e-06	4.94191e-05	49.3514	0.59799	0.184893	3.23425	0.00121963	0.00539904	53.3534	0.751104	0.302425	2.48361	0.013006		50.6051	-0.0738954	0.1529	-0.483292	0.628888	0.726421
ENSMUSG00000000318	Clec10a	protein_coding	C-type lectin domain family 10, member A [Source:MGI Symbol;Acc:MGI:96975]	0.994657	0.666876	1.20724	0.552397	0.580677		0.636584	-1.39356	1.73703	-0.802268	0.422398		1.72844	4.2966	1.90071	2.26052	0.0237888		0.994657	-1.14733	1.22847	-0.933947	0.350331	0.466727
ENSMUSG00000000320	Alox12	protein_coding	arachidonate 12-lipoxygenase [Source:MGI Symbol;Acc:MGI:87998]	47.9034	0.415304	0.148238	2.8016	0.00508503	0.015816	41.4564	0.379021	0.192938	1.96447	0.0494752	0.116176	61.2158	0.470319	0.288983	1.6275	0.103632		47.9034	-0.53591	0.152878	-3.50549	0.000455775	0.00111553
ENSMUSG00000000325	Arvcf	protein_coding	armadillo repeat gene deleted in velocardiofacial syndrome [Source:MGI Symbol;Acc:MGI:109620]	17234.1	-0.143872	0.0210531	-6.83378	8.27068e-12	1.53822e-10	17993.3	-0.136335	0.0278522	-4.89496	9.83246e-07	1.05892e-05	15766.1	-0.165825	0.0265237	-6.25195	4.05357e-10	2.10996e-08	17234.1	0.216322	0.0223602	9.67444	3.872e-22	2.37206e-21
ENSMUSG00000000326	Comt	protein_coding	catechol-O-methyltransferase [Source:MGI Symbol;Acc:MGI:88470]	14363.4	-0.0781063	0.0202418	-3.85867	0.000114005	0.000551792	13639.1	-0.0667407	0.0275399	-2.42342	0.0153752	0.0448921	15900.6	-0.10722	0.0234624	-4.56985	4.88079e-06	8.3751e-05	14363.4	-0.195744	0.0214263	-9.13569	6.49939e-20	3.69156e-19
ENSMUSG00000000339	Rtca	protein_coding	RNA 3'-terminal phosphate cyclase [Source:MGI Symbol;Acc:MGI:1913618]	1990.45	-0.103992	0.0321569	-3.2339	0.00122113	0.00451517	1998.58	-0.138017	0.0423072	-3.26226	0.00110529	0.00496538	1982.81	-0.0425656	0.0500972	-0.84966	0.395514	0.6053	1990.45	0.0350015	0.0341121	1.02608	0.304856	0.417426
ENSMUSG00000000340	Dbt	protein_coding	dihydrolipoamide branched chain transacylase E2 [Source:MGI Symbol;Acc:MGI:105386]	2578.49	-0.0277712	0.0256871	-1.08113	0.279637	0.419952	2596.55	-0.024755	0.0326203	-0.758884	0.447922	0.602812	2553.05	-0.0407783	0.0482028	-0.845973	0.397568	0.606796	2578.49	0.0503966	0.027262	1.8486	0.0645155	0.112394
ENSMUSG00000000346	Dazap2	protein_coding	DAZ associated protein 2 [Source:MGI Symbol;Acc:MGI:1344344]	22633.8	-0.0351743	0.0132765	-2.64936	0.00806451	0.02358	23115.1	-0.0383538	0.0176455	-2.17358	0.0297367	0.0770312	21753.2	-0.0358732	0.0223487	-1.60516	0.108459	0.265102	22633.8	0.112984	0.014097	8.01469	1.10412e-15	5.37182e-15
ENSMUSG00000000355	Mcts1	protein_coding	malignant T cell amplified sequence 1 [Source:MGI Symbol;Acc:MGI:1916245]	1558.79	-0.0938284	0.0322858	-2.90618	0.00365869	0.0119054	1577.95	-0.154851	0.0348094	-4.44854	8.64576e-06	7.23384e-05	1526.8	0.022354	0.0604846	0.369582	0.711694	0.843931	1558.79	0.0712274	0.0342921	2.07708	0.0377944	0.0698645
ENSMUSG00000000359	Rem1	protein_coding	rad and gem related GTP binding protein 1 [Source:MGI Symbol;Acc:MGI:1097696]	1.8557	-0.526212	0.917771	-0.573359	0.566402		1.46457	-0.225086	1.16654	-0.192951	0.846997		2.6597	-1.06114	1.58021	-0.671523	0.501887		1.8557	-0.770934	0.949358	-0.812059	0.416758	0.5354
ENSMUSG00000000365	Rnf17	protein_coding	ring finger protein 17 [Source:MGI Symbol;Acc:MGI:1353419]	29.4982	0.0464637	0.183234	0.253576	0.799823	0.873061	28.0289	0.0835569	0.236824	0.352823	0.724221	0.826474	32.6159	-0.0308438	0.379445	-0.0812865	0.935214		29.4982	-0.199113	0.192115	-1.03643	0.300002	0.412266
ENSMUSG00000000374	Trappc10	protein_coding	trafficking protein particle complex 10 [Source:MGI Symbol;Acc:MGI:1336209]	7690.25	0.0494471	0.0179135	2.76032	0.00577447	0.0176661	7457.17	0.0629645	0.0230089	2.73653	0.00620917	0.0211485	8197.61	0.0161165	0.0291382	0.553105	0.580191	0.754664	7690.25	-0.111792	0.0189408	-5.90217	3.58759e-09	1.28013e-08
ENSMUSG00000000378	Ccm2	protein_coding	cerebral cavernous malformation 2 [Source:MGI Symbol;Acc:MGI:2384924]	3244.31	-0.0415917	0.0296286	-1.40377	0.160388	0.27406	2784.1	-0.0660457	0.0412275	-1.60198	0.10916	0.215806	4195.05	-0.00266759	0.0358576	-0.0743941	0.940697	0.971319	3244.31	-0.565881	0.0311012	-18.1948	5.67375e-74	1.04439e-72
ENSMUSG00000000384	Tbrg4	protein_coding	transforming growth factor beta regulated gene 4 [Source:MGI Symbol;Acc:MGI:1100868]	1922.68	-0.0741531	0.0289614	-2.56041	0.0104548	0.0294917	1934.57	-0.103254	0.0375908	-2.7468	0.00601796	0.0206147	1907.06	-0.0227971	0.0514885	-0.442761	0.657938	0.808888	1922.68	0.04607	0.0307352	1.49893	0.133891	0.211941
ENSMUSG00000000385	Tmprss2	protein_coding	transmembrane protease, serine 2 [Source:MGI Symbol;Acc:MGI:1354381]	8.03582	-0.128843	0.404752	-0.318325	0.750239		6.45233	-0.463819	0.56872	-0.815549	0.414758		11.2943	0.421846	0.640151	0.65898	0.509909		8.03582	-0.782791	0.41749	-1.87499	0.0607936	0.106612
ENSMUSG00000000386	Mx1	protein_coding	MX dynamin-like GTPase 1 [Source:MGI Symbol;Acc:MGI:97243]	388.197	-0.416112	0.0797166	-5.21989	1.79033e-07	1.56911e-06	399.884	-0.422079	0.0996911	-4.23387	2.29706e-05	0.000172752	366.246	-0.41144	0.130278	-3.15816	0.00158766	0.0106365	388.197	0.153096	0.0847809	1.80579	0.0709517	0.122321
ENSMUSG00000000392	Fap	protein_coding	fibroblast activation protein [Source:MGI Symbol;Acc:MGI:109608]	3.23327	-0.01297	0.546004	-0.0237544	0.981048		2.96927	-0.169987	0.724623	-0.234586	0.81453		3.78445	0.254233	1.09138	0.232947	0.815802		3.23327	-0.313173	0.569387	-0.550018	0.582307	0.686699
ENSMUSG00000000399	Ndufa9	protein_coding	NADH dehydrogenase (ubiquinone) 1 alpha subcomplex, 9 [Source:MGI Symbol;Acc:MGI:1913358]	6335.82	-0.129476	0.0183964	-7.03811	1.94862e-12	4.00586e-11	6722.89	-0.14116	0.0237813	-5.93577	2.92475e-09	5.63696e-08	5576.46	-0.112444	0.0336978	-3.33684	0.000847382	0.00646596	6335.82	0.294585	0.0196491	14.9923	8.249e-51	1.00106e-49
ENSMUSG00000000402	Egfl6	protein_coding	EGF-like-domain, multiple 6 [Source:MGI Symbol;Acc:MGI:1858599]	1.3176	-0.60132	1.00779	-0.596675	0.550725		1.4821	-0.469051	1.1923	-0.3934	0.694024		0.99044	-0.946521	2.33424	-0.405495	0.685114		1.3176	0.65984	1.09944	0.600158	0.548401	0.657182
ENSMUSG00000000409	Lck	protein_coding	lymphocyte protein tyrosine kinase [Source:MGI Symbol;Acc:MGI:96756]	129.604	0.504473	0.09373	5.3822	7.35812e-08	6.95797e-07	133.777	0.430947	0.118339	3.64163	0.000270919	0.00147269	121.63	0.650077	0.194442	3.34329	0.000827905	0.00635196	129.604	0.174883	0.0997801	1.75269	0.0796553	0.135217
ENSMUSG00000000411	Tssk3	protein_coding	testis-specific serine kinase 3 [Source:MGI Symbol;Acc:MGI:1929914]	1.09371	2.33428	1.1643	2.00488	0.044976		0.979342	1.43228	1.46761	0.975927	0.329101		1.32827	3.92532	2.21757	1.7701	0.0767104		1.09371	0.0173097	1.19813	0.0144473	0.988473	0.991883
ENSMUSG00000000416	Cttnbp2	protein_coding	cortactin binding protein 2 [Source:MGI Symbol;Acc:MGI:1353467]	1439.18	0.0593613	0.0300702	1.97409	0.0483714	0.10612	1483.85	0.0502713	0.0392617	1.28042	0.200399	0.339118	1354.47	0.0706355	0.0601182	1.17494	0.240017	0.444128	1439.18	0.158107	0.0320635	4.93108	8.17765e-07	2.52896e-06
ENSMUSG00000000420	Galnt1	protein_coding	UDP-N-acetyl-alpha-D-galactosamine:polypeptide N-acetylgalactosaminyltransferase 1 [Source:MGI Symbol;Acc:MGI:894693]	10032.3	0.0046222	0.0208573	0.221611	0.824617	0.889172	8914.14	-0.00411424	0.0273154	-0.15062	0.880276	0.931036	12351.2	0.0148202	0.0291357	0.508661	0.61099	0.777673	10032.3	-0.445073	0.0219996	-20.2309	5.23148e-91	1.21225e-89
ENSMUSG00000000439	Mkrn2	protein_coding	makorin, ring finger protein, 2 [Source:MGI Symbol;Acc:MGI:1914277]	1699.27	0.0350352	0.0381241	0.918978	0.358107	0.502153	1618.46	0.0121017	0.0502673	0.240747	0.809752	0.885532	1870.99	0.0727167	0.055635	1.30703	0.191202	0.384699	1699.27	-0.183181	0.0402525	-4.55079	5.34442e-06	1.55973e-05
ENSMUSG00000000440	Pparg	protein_coding	peroxisome proliferator activated receptor gamma [Source:MGI Symbol;Acc:MGI:97747]	178.447	0.00863206	0.0948868	0.0909722	0.927515	0.954073	128.804	-0.00109044	0.137834	-0.00791126	0.993688	0.996313	280.249	0.0211163	0.134001	0.157583	0.874785	0.938313	178.447	-1.09563	0.0975201	-11.2349	2.7483e-29	2.0926e-28
ENSMUSG00000000441	Raf1	protein_coding	v-raf-leukemia viral oncogene 1 [Source:MGI Symbol;Acc:MGI:97847]	3595.53	-0.00595822	0.0209007	-0.285073	0.775588	0.856331	3639.73	-0.00351722	0.0272646	-0.129003	0.897355	0.941727	3521.11	-0.018355	0.0394994	-0.46469	0.642153	0.799238	3595.53	0.0738634	0.022201	3.32703	0.000877758	0.00208128
ENSMUSG00000000486	Sept1	protein_coding	septin 1 [Source:MGI Symbol;Acc:MGI:1858916]	64.2698	-0.107439	0.139348	-0.771006	0.440703	0.582563	56.4687	-0.0470096	0.192186	-0.244605	0.806762	0.88352	80.4249	-0.221447	0.239307	-0.925371	0.354773	0.566229	64.2698	-0.477104	0.144985	-3.29071	0.000999338	0.00235817
ENSMUSG00000000489	Pdgfb	protein_coding	platelet derived growth factor, B polypeptide [Source:MGI Symbol;Acc:MGI:97528]	5938.61	-0.120214	0.0226044	-5.31819	1.04803e-07	9.62736e-07	6688.45	-0.131845	0.0267965	-4.92023	8.64433e-07	9.46955e-06	4439.27	-0.102945	0.0418263	-2.46124	0.0138456	0.0585521	5938.61	0.615752	0.0242576	25.3839	3.79989e-142	1.54509e-140
ENSMUSG00000000530	Acvrl1	protein_coding	activin A receptor, type II-like 1 [Source:MGI Symbol;Acc:MGI:1338946]	237.038	0.0503649	0.072621	0.69353	0.487977	0.62615	165.082	0.0591453	0.097534	0.606407	0.544245	0.687845	384.499	0.0328865	0.124736	0.263649	0.79205	0.89093	237.038	-1.19518	0.0739131	-16.1701	8.19436e-59	1.17348e-57
ENSMUSG00000000531	Grasp	protein_coding	GRP1 (general receptor for phosphoinositides 1)-associated scaffold protein [Source:MGI Symbol;Acc:MGI:1860303]	147.505	0.083763	0.0853304	0.981631	0.326282	0.470282	127.365	-0.0202595	0.111544	-0.181629	0.855874	0.914819	189.127	0.253768	0.158014	1.60599	0.108276	0.264911	147.505	-0.53964	0.0882918	-6.11201	9.83853e-10	3.62599e-09
ENSMUSG00000000532	Acvr1b	protein_coding	activin A receptor, type 1B [Source:MGI Symbol;Acc:MGI:1338944]	2731.78	0.0996538	0.0297693	3.34754	0.000815335	0.00316581	2601.97	0.153035	0.031869	4.80199	1.57097e-06	1.61339e-05	3007.47	-0.0102417	0.046105	-0.222139	0.824205	0.908774	2731.78	-0.185758	0.0314243	-5.91128	3.39453e-09	1.21252e-08
ENSMUSG00000000538	Tom1l2	protein_coding	target of myb1-like 2 (chicken) [Source:MGI Symbol;Acc:MGI:2443306]	18798.9	0.0404884	0.0179484	2.25582	0.0240818	0.0594464	20794.9	0.0439031	0.0241375	1.81888	0.0689301	0.151125	14818.2	0.0264569	0.0252609	1.04735	0.29494	0.50678	18798.9	0.513664	0.0191248	26.8585	6.70545e-159	3.18922e-157
ENSMUSG00000000544	Gpa33	protein_coding	glycoprotein A33 (transmembrane) [Source:MGI Symbol;Acc:MGI:1891703]	0.908706	1.21306	1.11141	1.09147	0.275067		0.322754	0.821851	2.23931	0.367011	0.713611		2.10449	1.71545	1.55672	1.10196	0.270478		0.908706	-2.32494	1.11339	-2.08816	0.0367837	0.0681782
ENSMUSG00000000552	Zfp385a	protein_coding	zinc finger protein 385A [Source:MGI Symbol;Acc:MGI:1352495]	9448.86	0.0855616	0.0158962	5.38253	7.34467e-08	6.94904e-07	9771.39	0.0845901	0.0216336	3.91012	9.22498e-05	0.000580028	8833.1	0.0803782	0.0280438	2.86616	0.00415482	0.0229762	9448.86	0.17098	0.0169122	10.1099	4.99301e-24	3.23741e-23
ENSMUSG00000000555	Itga5	protein_coding	integrin alpha 5 (fibronectin receptor alpha) [Source:MGI Symbol;Acc:MGI:96604]	5333.99	-0.0334038	0.0208933	-1.59878	0.10987	0.20451	5201.17	-0.0252349	0.0280026	-0.901165	0.3675	0.523888	5627.66	-0.0564208	0.0333368	-1.69245	0.0905609	0.234278	5333.99	-0.0883374	0.0221008	-3.99703	6.41429e-05	0.00017104
ENSMUSG00000000560	Gabra2	protein_coding	gamma-aminobutyric acid (GABA) A receptor, subunit alpha 2 [Source:MGI Symbol;Acc:MGI:95614]	39.5013	0.0251762	0.181651	0.138597	0.889769	0.930927	40.1181	0.254244	0.212968	1.19381	0.232552	0.378732	38.4041	-0.451867	0.36308	-1.24454	0.213302		39.5013	0.0937635	0.193169	0.485396	0.627396	0.725053
ENSMUSG00000000561	Wdr77	protein_coding	WD repeat domain 77 [Source:MGI Symbol;Acc:MGI:1917715]	2034.73	-0.0772361	0.0294504	-2.62259	0.00872652	0.0252269	2119.38	-0.0952168	0.0335956	-2.8342	0.00459399	0.0165138	1871.45	-0.0477058	0.0597524	-0.798391	0.424644	0.630192	2034.73	0.203882	0.0314081	6.49138	8.50559e-11	3.31096e-10
ENSMUSG00000000562	Adora3	protein_coding	adenosine A3 receptor [Source:MGI Symbol;Acc:MGI:104847]	8.55427	0.624447	0.420977	1.48333	0.137987		4.90896	0.803952	0.657407	1.22291	0.221362		16	0.35548	0.575328	0.617874	0.536659		8.55427	-1.69211	0.424001	-3.99082	6.58453e-05	0.000175302
ENSMUSG00000000563	Atp5f1	protein_coding	ATP synthase, H+ transporting, mitochondrial F0 complex, subunit B1 [Source:MGI Symbol;Acc:MGI:1100495]	16859.8	-0.105291	0.0163207	-6.45136	1.10851e-10	1.7239e-09	16369.5	-0.126397	0.0185177	-6.82577	8.7452e-12	2.63497e-10	17932.5	-0.0703178	0.0267673	-2.627	0.00861402	0.0407203	16859.8	-0.10722	0.0172827	-6.20387	5.50896e-10	2.05673e-09
ENSMUSG00000000567	Sox9	protein_coding	SRY (sex determining region Y)-box 9 [Source:MGI Symbol;Acc:MGI:98371]	13089.3	0.111822	0.0221563	5.04697	4.48873e-07	3.64875e-06	13979.6	0.129433	0.028335	4.56794	4.92545e-06	4.39568e-05	11333	0.0690329	0.0292126	2.36312	0.0181219	0.0720698	13089.3	0.326707	0.0235591	13.8675	9.96464e-44	1.04965e-42
ENSMUSG00000000568	Hnrnpd	protein_coding	heterogeneous nuclear ribonucleoprotein D [Source:MGI Symbol;Acc:MGI:101947]	5819.66	-0.312566	0.025766	-12.131	7.23767e-34	1.22064e-31	6087.91	-0.320127	0.0340653	-9.39746	5.58986e-21	6.14461e-19	5300.76	-0.304288	0.0366717	-8.29762	1.06219e-16	1.51763e-14	5819.66	0.224191	0.0274066	8.18016	2.83471e-16	1.41214e-15
ENSMUSG00000000579	Dynlt1c	protein_coding	dynein light chain Tctex-type 1C [Source:MGI Symbol;Acc:MGI:3807476]	98.6572	0.0956702	0.106945	0.894571	0.371017	0.515285	88.2224	0.0738056	0.136256	0.54167	0.588046	0.722936	120.328	0.127666	0.210048	0.607796	0.543323	0.727096	98.6572	-0.431686	0.111211	-3.8817	0.00010373	0.000270295
ENSMUSG00000000581	C1d	protein_coding	C1D nuclear receptor co-repressor [Source:MGI Symbol;Acc:MGI:1927354]	2538.02	0.000225373	0.0292007	0.00771806	0.993842	0.996596	2291.79	-0.0374942	0.0362487	-1.03436	0.300968	0.455934	3050.25	0.0646268	0.0458351	1.40999	0.158544	0.341003	2538.02	-0.385974	0.0306742	-12.583	2.61815e-36	2.38541e-35
ENSMUSG00000000594	Gm2a	protein_coding	GM2 ganglioside activator protein [Source:MGI Symbol;Acc:MGI:95762]	16265.9	0.0978434	0.0198104	4.93899	7.85302e-07	6.12e-06	16415.6	0.0882643	0.0273222	3.2305	0.00123573	0.00545604	16030.2	0.110016	0.0230872	4.76523	1.88634e-06	3.72054e-05	16265.9	0.0598735	0.0210155	2.84901	0.00438549	0.00949753
ENSMUSG00000000600	Krit1	protein_coding	KRIT1, ankyrin repeat containing [Source:MGI Symbol;Acc:MGI:1930618]	4168.35	0.00584025	0.0277309	0.210604	0.833196	0.894859	4368.3	0.0124668	0.037073	0.336276	0.736662	0.835646	3779.67	-0.0150161	0.0401086	-0.374385	0.708118	0.841843	4168.35	0.234203	0.0295148	7.93511	2.10315e-15	1.01215e-14
ENSMUSG00000000605	Clcn4	protein_coding	chloride channel, voltage-sensitive 4 [Source:MGI Symbol;Acc:MGI:104571]	6815.45	0.119874	0.0188266	6.36728	1.92411e-10	2.88136e-09	7004.78	0.133985	0.023541	5.69157	1.25876e-08	2.10087e-07	6459.07	0.0842303	0.0325491	2.5878	0.0096592	0.0446806	6815.45	0.141554	0.0200145	7.07256	1.52105e-12	6.45693e-12
ENSMUSG00000000627	Sema4f	protein_coding	sema domain, immunoglobulin domain (Ig), TM domain, and short cytoplasmic domain [Source:MGI Symbol;Acc:MGI:1340055]	254.271	0.0449509	0.0694503	0.647238	0.517478	0.651338	249.207	0.017104	0.0905252	0.188942	0.850138	0.911302	265.694	0.0930293	0.133902	0.694754	0.487209	0.680829	254.271	-0.0699652	0.0733455	-0.953913	0.340128	0.456275
ENSMUSG00000000628	Hk2	protein_coding	hexokinase 2 [Source:MGI Symbol;Acc:MGI:1315197]	2578.71	-0.264383	0.0324415	-8.14954	3.65305e-16	1.1839e-14	2580.45	-0.265501	0.0426795	-6.22081	4.94587e-10	1.13112e-08	2587.03	-0.269186	0.0492966	-5.46054	4.74697e-08	1.42633e-06	2578.71	0.0215471	0.0344044	0.626288	0.531126	0.641836
ENSMUSG00000000631	Myo18a	protein_coding	myosin XVIIIA [Source:MGI Symbol;Acc:MGI:2667185]	23032.8	-0.119294	0.0273046	-4.36899	1.24821e-05	7.55492e-05	23813.5	-0.115687	0.035815	-3.23012	0.00123739	0.00546036	21547.3	-0.133509	0.0307412	-4.34302	1.4054e-05	0.000211595	23032.8	0.169709	0.0289736	5.85735	4.70297e-09	1.66876e-08
ENSMUSG00000000632	Sez6	protein_coding	seizure related gene 6 [Source:MGI Symbol;Acc:MGI:104745]	12956.2	0.0837527	0.0215115	3.89339	9.88533e-05	0.000486867	13724.2	0.111721	0.0255944	4.36506	1.27087e-05	0.000102098	11448.5	0.0199654	0.02845	0.70177	0.482823	0.677565	12956.2	0.285465	0.0228687	12.4828	9.26512e-36	8.31283e-35
ENSMUSG00000000673	Haao	protein_coding	3-hydroxyanthranilate 3,4-dioxygenase [Source:MGI Symbol;Acc:MGI:1349444]	1.86572	-0.199278	0.952171	-0.209288	0.834224		2.4184	0.730463	0.945212	0.772803	0.439639		0.748921	-2.97744	2.96425	-1.00445	0.315163		1.86572	1.71275	1.10328	1.55242	0.120562	0.19343
ENSMUSG00000000682	Cd52	protein_coding	CD52 antigen [Source:MGI Symbol;Acc:MGI:1346088]	737.112	0.137731	0.0574414	2.39776	0.0164958	0.04339	319.782	0.172285	0.0866897	1.98738	0.0468806	0.111096	1589.55	0.0836777	0.0685145	1.22131	0.221967	0.422166	737.112	-2.28652	0.0581992	-39.2878	0	0
ENSMUSG00000000686	Abhd15	protein_coding	abhydrolase domain containing 15 [Source:MGI Symbol;Acc:MGI:1914727]	37.7107	0.161428	0.162926	0.990805	0.321781	0.465727	35.3231	0.0167173	0.206835	0.0808243	0.935582	0.965193	42.7354	0.422102	0.33255	1.26929	0.204338		37.7107	-0.247821	0.170347	-1.4548	0.145725	0.227401
ENSMUSG00000000690	Hoxb6	protein_coding	homeobox B6 [Source:MGI Symbol;Acc:MGI:96187]	1.14223	-1.08821	1.13422	-0.959434	0.33734		0.743391	-1.85885	1.67556	-1.10939	0.267261		1.96117	0.0786003	1.67182	0.0470147	0.962501		1.14223	-1.59656	1.14405	-1.39553	0.162856	0.249568
ENSMUSG00000000693	Loxl3	protein_coding	lysyl oxidase-like 3 [Source:MGI Symbol;Acc:MGI:1337004]	11064.9	0.0597241	0.0221013	2.70228	0.00688652	0.0206144	11886.6	0.0553387	0.0285118	1.9409	0.0522701	0.121342	9440.7	0.0617426	0.0328751	1.87809	0.0603684	0.176504	11064.9	0.357412	0.0235205	15.1957	3.77419e-52	4.71885e-51
ENSMUSG00000000706	Btn1a1	protein_coding	butyrophilin, subfamily 1, member A1 [Source:MGI Symbol;Acc:MGI:103118]	6.72317	0.145967	0.44776	0.325995	0.744428		5.52813	-0.319366	0.637125	-0.501262	0.616187		9.18837	0.936673	0.702429	1.33348	0.182375		6.72317	-0.676686	0.463333	-1.46048	0.14416	0.225406
ENSMUSG00000000708	Kat2b	protein_coding	K(lysine) acetyltransferase 2B [Source:MGI Symbol;Acc:MGI:1343094]	6113.49	-0.143802	0.0236605	-6.07774	1.21888e-09	1.57656e-08	5971.35	-0.154705	0.0333035	-4.64531	3.39565e-06	3.17438e-05	6430.25	-0.129556	0.0299389	-4.32734	1.50924e-05	0.000225292	6113.49	-0.0819375	0.0250526	-3.27062	0.00107311	0.00252315
ENSMUSG00000000711	Rab5b	protein_coding	RAB5B, member RAS oncogene family [Source:MGI Symbol;Acc:MGI:105938]	17336.4	0.0346591	0.0165501	2.09419	0.0362429	0.0834736	17058	0.0306557	0.0230798	1.32825	0.184097	0.318679	17977.7	0.0355852	0.0218885	1.62575	0.104004	0.258405	17336.4	-0.0504331	0.0175369	-2.87583	0.00402966	0.00877372
ENSMUSG00000000730	Dnmt3l	protein_coding	DNA (cytosine-5-)-methyltransferase 3-like [Source:MGI Symbol;Acc:MGI:1859287]	48.5263	0.0522983	0.160379	0.326092	0.744355	0.833041	28.2862	-0.0676646	0.244084	-0.277218	0.781613	0.865015	89.9288	0.201477	0.236975	0.850202	0.395213	0.605115	48.5263	-1.64466	0.161482	-10.1848	2.31855e-24	1.52134e-23
ENSMUSG00000000731	Aire	protein_coding	autoimmune regulator (autoimmune polyendocrinopathy candidiasis ectodermal dystrophy) [Source:MGI Symbol;Acc:MGI:1338803]	4.931	-0.427894	0.556301	-0.769177	0.441788		5.17681	-0.113379	0.590379	-0.192045	0.847707		4.44929	-1.13243	1.27101	-0.890966	0.372947		4.931	0.283572	0.595432	0.476246	0.633899	0.730775
ENSMUSG00000000732	Icosl	protein_coding	icos ligand [Source:MGI Symbol;Acc:MGI:1354701]	3831.98	0.194153	0.0380665	5.10035	3.39032e-07	2.81516e-06	3990.2	0.192478	0.0443862	4.33643	1.44816e-05	0.00011478	3526.04	0.19065	0.0932471	2.04457	0.0408975	0.132143	3831.98	0.203451	0.040439	5.03105	4.87788e-07	1.52896e-06
ENSMUSG00000000738	Spg7	protein_coding	SPG7, paraplegin matrix AAA peptidase subunit [Source:MGI Symbol;Acc:MGI:2385906]	6464.56	-0.116209	0.0172231	-6.74726	1.50668e-11	2.70098e-10	6544.83	-0.130477	0.0215464	-6.0556	1.39898e-09	2.93013e-08	6330.09	-0.0944277	0.0328954	-2.87054	0.00409768	0.0227411	6464.56	0.0726732	0.0182901	3.97337	7.08631e-05	0.000188023
ENSMUSG00000000739	Sult5a1	protein_coding	sulfotransferase family 5A, member 1 [Source:MGI Symbol;Acc:MGI:1931463]	5.27841	-0.0570427	0.441012	-0.129345	0.897085		6.21876	0.240233	0.51961	0.462333	0.643842		3.38719	-0.882906	1.14507	-0.771052	0.440676		5.27841	0.877794	0.495331	1.77214	0.0763718	0.130537
ENSMUSG00000000740	Rpl13	protein_coding	ribosomal protein L13 [Source:MGI Symbol;Acc:MGI:105922]	31398.4	-0.10613	0.0236271	-4.49188	7.05981e-06	4.54544e-05	22743.4	-0.12796	0.0327584	-3.90616	9.37726e-05	0.000587714	49151.6	-0.0699965	0.018571	-3.76914	0.000163813	0.00172589	31398.4	-1.08776	0.0249785	-43.548	0	0
ENSMUSG00000000743	Chmp1a	protein_coding	charged multivesicular body protein 1A [Source:MGI Symbol;Acc:MGI:1920159]	13618.6	-0.0122388	0.018996	-0.644282	0.519392	0.652848	13816.2	-0.0185585	0.0261918	-0.708562	0.478596	0.631433	13275.8	-0.00643934	0.024668	-0.26104	0.794062	0.892117	13618.6	0.0826832	0.0201588	4.10159	4.10316e-05	0.000111368
ENSMUSG00000000751	Rpa1	protein_coding	replication protein A1 [Source:MGI Symbol;Acc:MGI:1915525]	12080	-0.135833	0.0179886	-7.55104	4.31811e-14	1.09026e-12	12738.1	-0.137308	0.0229509	-5.98269	2.19476e-09	4.37826e-08	10794.9	-0.139808	0.0296319	-4.71815	2.37999e-06	4.51553e-05	12080	0.264055	0.0191436	13.7934	2.79434e-43	2.91998e-42
ENSMUSG00000000753	Serpinf1	protein_coding	serine (or cysteine) peptidase inhibitor, clade F, member 1 [Source:MGI Symbol;Acc:MGI:108080]	20253.5	0.096439	0.0277491	3.4754	0.0005101	0.00209182	21349.7	0.0900821	0.0345603	2.60652	0.00914676	0.0292399	18109	0.102332	0.0567434	1.80341	0.0713239	0.199217	20253.5	0.262897	0.0294555	8.9252	4.44883e-19	2.45693e-18
ENSMUSG00000000759	Tubgcp3	protein_coding	tubulin, gamma complex associated protein 3 [Source:MGI Symbol;Acc:MGI:2183752]	3310.92	-0.00103996	0.028557	-0.0364169	0.97095	0.981849	3320.68	-0.0179109	0.0338171	-0.529641	0.596361	0.729837	3305.54	0.0259334	0.0494967	0.523941	0.60032	0.769962	3310.92	0.0313506	0.0302876	1.0351	0.300624	0.41276
ENSMUSG00000000776	Polr3d	protein_coding	polymerase (RNA) III (DNA directed) polypeptide D [Source:MGI Symbol;Acc:MGI:1914315]	2309.32	-0.0578833	0.0246835	-2.34502	0.0190262	0.0488552	2322.45	-0.0541489	0.0318928	-1.69784	0.0895374	0.185487	2292.76	-0.0726572	0.0483931	-1.5014	0.133253	0.303763	2309.32	0.0439288	0.0261958	1.67694	0.0935539	0.155492
ENSMUSG00000000782	Tcf7	protein_coding	transcription factor 7, T cell specific [Source:MGI Symbol;Acc:MGI:98507]	5135.1	-0.136376	0.02168	-6.29042	3.16611e-10	4.5604e-09	5162.04	-0.162575	0.0273261	-5.94943	2.69079e-09	5.2303e-08	5103.29	-0.0909801	0.035213	-2.58371	0.00977453	0.0450949	5135.1	0.041024	0.0230008	1.78358	0.0744912	0.12774
ENSMUSG00000000787	Ddx3x	protein_coding	DEAD/H (Asp-Glu-Ala-Asp/His) box polypeptide 3, X-linked [Source:MGI Symbol;Acc:MGI:103064]	20908.8	-0.0571184	0.0178262	-3.20419	0.00135444	0.00495119	21680.4	-0.065983	0.0249372	-2.64597	0.00814572	0.0265565	19431.5	-0.0460962	0.0225711	-2.04227	0.0411247	0.132679	20908.8	0.182835	0.0189308	9.65808	4.54296e-22	2.77445e-21
ENSMUSG00000000791	Il12rb1	protein_coding	interleukin 12 receptor, beta 1 [Source:MGI Symbol;Acc:MGI:104579]	57.4077	-0.11068	0.147757	-0.749067	0.453817	0.594783	65.3531	-0.3127	0.161599	-1.93504	0.0529853	0.122645	41.5181	0.365715	0.344764	1.06077	0.288795		57.4077	0.678804	0.162023	4.18955	2.79512e-05	7.69926e-05
ENSMUSG00000000792	Slc5a5	protein_coding	solute carrier family 5 (sodium iodide symporter), member 5 [Source:MGI Symbol;Acc:MGI:2149330]	64.3102	-0.234385	0.137884	-1.69987	0.0891556	0.172713	65.8539	-0.279682	0.167668	-1.66807	0.0953013	0.19457	61.4703	-0.149006	0.290786	-0.512425	0.608354		64.3102	0.120451	0.146837	0.820302	0.412044	0.530588
ENSMUSG00000000794	Kcnn3	protein_coding	potassium intermediate/small conductance calcium-activated channel, subfamily N, member 3 [Source:MGI Symbol;Acc:MGI:2153183]	5674.1	0.0852015	0.0273471	3.11556	0.00183595	0.00647821	6457.6	0.0965191	0.0370864	2.60255	0.0092533	0.0294918	4103.71	0.0536867	0.035608	1.50772	0.131627	0.301052	5674.1	0.678851	0.0292744	23.1893	5.84038e-119	1.84316e-117
ENSMUSG00000000804	Usp32	protein_coding	ubiquitin specific peptidase 32 [Source:MGI Symbol;Acc:MGI:2144475]	8337.36	0.0621055	0.0234758	2.64551	0.00815675	0.0237896	8595.82	0.0670128	0.0315617	2.12323	0.0337343	0.0853199	7847.46	0.0453562	0.0315114	1.43936	0.150049	0.328794	8337.36	0.156154	0.0249347	6.26252	3.78799e-10	1.4253e-09
ENSMUSG00000000811	Txnrd3	protein_coding	thioredoxin reductase 3 [Source:MGI Symbol;Acc:MGI:2386711]	1042.13	-0.103392	0.0329119	-3.14147	0.00168102	0.0059961	1104.88	-0.11092	0.0423657	-2.61816	0.00884052	0.028432	919.1	-0.0950917	0.0711674	-1.33617	0.181494	0.372895	1042.13	0.2907	0.0353777	8.21703	2.08605e-16	1.04382e-15
ENSMUSG00000000817	Fasl	protein_coding	Fas ligand (TNF superfamily, member 6) [Source:MGI Symbol;Acc:MGI:99255]	0.621262	-0.290204	2.46429	-0.117764	0.906255		0.277225	1.41297	2.33504	0.605115	0.545103		1.32227	-3.78232	2.46253	-1.53595	0.124551		0.621262	-1.97002	2.57722	-0.764396	0.444631
ENSMUSG00000000823	Zfp512b	protein_coding	zinc finger protein 512B [Source:MGI Symbol;Acc:MGI:2685478]	3323.82	-0.0133354	0.0250728	-0.531867	0.594818	0.716297	3433.65	0.00686538	0.0333857	0.205638	0.837073	0.902836	3114.81	-0.0613212	0.0401637	-1.52678	0.126815	0.293923	3323.82	0.165254	0.0266867	6.19237	5.92649e-10	2.20701e-09
ENSMUSG00000000826	Dnajc5	protein_coding	DnaJ heat shock protein family (Hsp40) member C5 [Source:MGI Symbol;Acc:MGI:892995]	15671.5	-0.0577565	0.013502	-4.27764	1.88885e-05	0.00010992	16593	-0.067978	0.0179563	-3.78575	0.000153243	0.000898984	13865.3	-0.0438569	0.0241706	-1.81447	0.0696051	0.195787	15671.5	0.283992	0.0143921	19.7326	1.13256e-86	2.45072e-85
ENSMUSG00000000827	Tpd52l2	protein_coding	tumor protein D52-like 2 [Source:MGI Symbol;Acc:MGI:1913564]	17793	-0.0325664	0.0167899	-1.93964	0.0524238	0.113167	18594.1	-0.0367037	0.0231461	-1.58574	0.112798	0.221033	16240.6	-0.0311292	0.0236044	-1.31879	0.187239	0.379579	17793	0.220359	0.0178449	12.3485	4.96002e-35	4.36864e-34
ENSMUSG00000000838	Fmr1	protein_coding	fragile X mental retardation syndrome 1 [Source:MGI Symbol;Acc:MGI:95564]	2661.96	-0.0199009	0.0295561	-0.673326	0.50074	0.637903	2615.95	-0.018401	0.0409481	-0.449373	0.653162	0.774552	2767.32	-0.0297692	0.0430468	-0.691554	0.489217	0.682409	2661.96	-0.0562233	0.031286	-1.79708	0.0723232	0.124449
ENSMUSG00000000861	Bcl11a	protein_coding	B cell CLL/lymphoma 11A (zinc finger protein) [Source:MGI Symbol;Acc:MGI:106190]	103.4	0.129383	0.119717	1.08074	0.279812	0.420178	100.653	0.175461	0.134668	1.30292	0.192601	0.329566	109.426	0.0336199	0.244146	0.137704	0.890474	0.946442	103.4	-0.0975709	0.126372	-0.772095	0.440058	0.557514
ENSMUSG00000000869	Il4	protein_coding	interleukin 4 [Source:MGI Symbol;Acc:MGI:96556]	322.69	0.098723	0.0625574	1.57812	0.114538	0.21144	339.989	0.0766636	0.0700509	1.0944	0.27378	0.426295	288.856	0.135412	0.143263	0.945195	0.344559	0.5567	322.69	0.260522	0.067025	3.88694	0.000101516	0.000264907
ENSMUSG00000000876	Pxmp4	protein_coding	peroxisomal membrane protein 4 [Source:MGI Symbol;Acc:MGI:1891701]	2798.36	0.0418373	0.0201084	2.08059	0.0374715	0.085805	2759.45	0.0282329	0.0267302	1.05622	0.290869	0.444972	2889.7	0.0616369	0.0413925	1.48908	0.136466	0.308705	2798.36	-0.041181	0.0212571	-1.93728	0.052711	0.0940204
ENSMUSG00000000881	Dlg3	protein_coding	discs, large homolog 3 (Drosophila) [Source:MGI Symbol;Acc:MGI:1888986]	3081.91	-0.0418843	0.0237156	-1.76611	0.0773778	0.154533	3261.42	-0.0664903	0.0287767	-2.31056	0.0208573	0.0576059	2730.26	0.00233756	0.0462882	0.0505001	0.959724	0.982027	3081.91	0.282081	0.0253613	11.1225	9.75204e-29	7.30488e-28
ENSMUSG00000000884	Gnb1l	protein_coding	guanine nucleotide binding protein (G protein), beta polypeptide 1-like [Source:MGI Symbol;Acc:MGI:1338057]	866.794	0.0699154	0.0398498	1.75447	0.0793493	0.157709	881.308	0.0620202	0.0534236	1.16091	0.245677	0.394223	840.987	0.0790499	0.0737625	1.07168	0.283863	0.494444	866.794	0.0928259	0.0423647	2.19111	0.0284438	0.0539694
ENSMUSG00000000901	Mmp11	protein_coding	matrix metallopeptidase 11 [Source:MGI Symbol;Acc:MGI:97008]	2839.19	0.285705	0.0274487	10.4087	2.26286e-25	1.79489e-23	2858.82	0.283931	0.0333819	8.50555	1.80742e-17	1.30355e-15	2810.92	0.282153	0.0499961	5.64349	1.66634e-08	5.58186e-07	2839.19	0.0486844	0.0291095	1.67246	0.0944344	0.156767
ENSMUSG00000000902	Smarcb1	protein_coding	SWI/SNF related, matrix associated, actin dependent regulator of chromatin, subfamily b, member 1 [Source:MGI Symbol;Acc:MGI:1328366]	8024.56	-0.066681	0.0173976	-3.83276	0.000126713	0.000604709	8470.4	-0.0770856	0.0234203	-3.29139	0.000996927	0.00453094	7152.68	-0.052581	0.029613	-1.7756	0.0757983	0.208063	8024.56	0.269205	0.0185546	14.5088	1.06565e-47	1.22205e-46
ENSMUSG00000000903	Vpreb3	protein_coding	pre-B lymphocyte gene 3 [Source:MGI Symbol;Acc:MGI:98938]	6.81785	-0.535506	0.419193	-1.27747	0.201437		6.87369	-0.546806	0.54604	-1.0014	0.316632		6.74101	-0.507269	0.830716	-0.610641	0.541437		6.81785	0.0455308	0.444202	0.1025	0.91836	0.943816
ENSMUSG00000000915	Hip1r	protein_coding	huntingtin interacting protein 1 related [Source:MGI Symbol;Acc:MGI:1352504]	5312.74	-0.0115672	0.0229379	-0.504285	0.614061	0.732211	5443.15	0.00195279	0.0289141	0.0675374	0.946154	0.970822	5070.59	-0.0458155	0.0374747	-1.22257	0.221491	0.421708	5312.74	0.127174	0.0243736	5.21772	1.8114e-07	5.8467e-07
ENSMUSG00000000916	Nsun5	protein_coding	NOL1/NOP2/Sun domain family, member 5 [Source:MGI Symbol;Acc:MGI:2140844]	446.425	-0.0105314	0.0674291	-0.156184	0.875888	0.922463	452.884	0.0255859	0.0887733	0.288216	0.773181	0.858592	435.217	-0.0901903	0.105826	-0.852247	0.394077	0.603903	446.425	0.0826899	0.0716149	1.15465	0.248235	0.353461
ENSMUSG00000000934	Top1mt	protein_coding	DNA topoisomerase 1, mitochondrial [Source:MGI Symbol;Acc:MGI:1920210]	1004.04	-0.0742031	0.0357707	-2.07441	0.038041	0.0868915	1051.96	-0.0757899	0.04374	-1.73273	0.0831428	0.175097	910.979	-0.0784861	0.0767353	-1.02282	0.306395	0.518027	1004.04	0.230783	0.038278	6.02912	1.64858e-09	5.99048e-09
ENSMUSG00000000938	Hoxa10	protein_coding	homeobox A10 [Source:MGI Symbol;Acc:MGI:96171]	1.15324	-0.8336	1.00723	-0.82762	0.407886		1.0814	-0.543035	1.31932	-0.411601	0.680632		1.30625	-1.35854	1.99766	-0.680067	0.496462		1.15324	-0.228492	1.04971	-0.217671	0.827685	0.882127
ENSMUSG00000000942	Hoxa4	protein_coding	homeobox A4 [Source:MGI Symbol;Acc:MGI:96176]	11.2623	0.30666	0.326604	0.938935	0.347764	0.492099	10.9265	0.261282	0.394704	0.66197	0.507991		11.9924	0.382608	0.679423	0.563136	0.573342		11.2623	-0.118978	0.343727	-0.34614	0.729237	0.808725
ENSMUSG00000000948	Gm38393	protein_coding	predicted gene, 38393 [Source:MGI Symbol;Acc:MGI:5613898]	27.3213	-0.169738	0.3723	-0.455915	0.648451	0.760121	17.9844	-0.302532	0.426445	-0.70943	0.478058	0.630827	46.4458	0.0638295	0.366835	0.174001	0.861865		27.3213	-1.352	0.387852	-3.48587	0.000490548	0.00119691
ENSMUSG00000000957	Mmp14	protein_coding	matrix metallopeptidase 14 (membrane-inserted) [Source:MGI Symbol;Acc:MGI:101900]	21813.1	0.0862964	0.0186568	4.62545	3.73779e-06	2.55325e-05	22936.8	0.111213	0.0215495	5.16082	2.45869e-07	3.045e-06	19619.1	0.0289567	0.024891	1.16334	0.244691	0.449039	21813.1	0.249388	0.0198188	12.5834	2.60485e-36	2.37422e-35
ENSMUSG00000000958	Slc7a7	protein_coding	solute carrier family 7 (cationic amino acid transporter, y+ system), member 7 [Source:MGI Symbol;Acc:MGI:1337120]	403.424	-0.00583544	0.0547906	-0.106504	0.915182	0.946863	349.094	-0.0435871	0.0771338	-0.565085	0.572016	0.709723	515.787	0.0536157	0.0926215	0.578869	0.562678	0.742501	403.424	-0.53713	0.0568522	-9.44782	3.45959e-21	2.04955e-20
ENSMUSG00000000959	Oxa1l	protein_coding	oxidase assembly 1-like [Source:MGI Symbol;Acc:MGI:1916339]	6169.54	0.0973318	0.0222516	4.37414	1.2191e-05	7.4097e-05	5759.28	0.080755	0.0297216	2.71705	0.00658672	0.0222368	7031	0.122753	0.0319584	3.84103	0.000122517	0.00136041	6169.54	-0.262065	0.0234823	-11.1601	6.39117e-29	4.81188e-28
ENSMUSG00000000976	Heatr6	protein_coding	HEAT repeat containing 6 [Source:MGI Symbol;Acc:MGI:1919790]	4250.01	0.0702069	0.0197611	3.55279	0.000381171	0.0016193	4360.54	0.0552232	0.0253733	2.17643	0.0295231	0.0765899	4043.4	0.0937746	0.0379689	2.46977	0.0135199	0.0576638	4250.01	0.134284	0.0210282	6.38591	1.70377e-10	6.52863e-10
ENSMUSG00000000982	Ccl3	protein_coding	chemokine (C-C motif) ligand 3 [Source:MGI Symbol;Acc:MGI:98260]	2621.75	-0.0539274	0.0347714	-1.55091	0.120923	0.220322	1099.03	-0.0718907	0.0510884	-1.40718	0.159374	0.286679	5732.15	-0.032822	0.0410222	-0.800104	0.42365	0.629217	2621.75	-2.35779	0.035472	-66.4691	0	0
ENSMUSG00000000983	Wfdc18	protein_coding	WAP four-disulfide core domain 18 [Source:MGI Symbol;Acc:MGI:107506]	5.77104	-0.681865	0.525798	-1.29682	0.194693		0.757483	-1.23262	1.48293	-0.831204	0.405859		15.9999	-0.509149	0.536665	-0.948729	0.342759		5.77104	-4.40804	0.600384	-7.34204	2.10365e-13	9.29547e-13
ENSMUSG00000001016	Ilf2	protein_coding	interleukin enhancer binding factor 2 [Source:MGI Symbol;Acc:MGI:1915031]	5275.11	-0.115779	0.0218475	-5.29941	1.16176e-07	1.05727e-06	5596.03	-0.108436	0.0271221	-3.99808	6.38586e-05	0.000424455	4645.39	-0.13831	0.0384969	-3.59275	0.000327208	0.00302813	5275.11	0.294862	0.0233105	12.6493	1.12834e-36	1.03364e-35
ENSMUSG00000001017	Chtop	protein_coding	chromatin target of PRMT1 [Source:MGI Symbol;Acc:MGI:1913761]	8956.74	-0.134197	0.0149037	-9.00429	2.17066e-19	9.97529e-18	8853.08	-0.141954	0.0207326	-6.84687	7.54822e-12	2.30481e-10	9207.73	-0.126062	0.0263024	-4.7928	1.64467e-06	3.29452e-05	8956.74	-0.0313616	0.0157824	-1.98713	0.0469082	0.0846318
ENSMUSG00000001018	Snapin	protein_coding	SNAP-associated protein [Source:MGI Symbol;Acc:MGI:1333745]	7906.03	-0.0486161	0.0188855	-2.57425	0.0100458	0.0285186	7230.17	-0.0622693	0.0236809	-2.62951	0.00855071	0.0276618	9316.36	-0.0290697	0.031352	-0.927203	0.353821	0.565167	7906.03	-0.340547	0.0198976	-17.115	1.14654e-65	1.85264e-64
ENSMUSG00000001020	S100a4	protein_coding	S100 calcium binding protein A4 [Source:MGI Symbol;Acc:MGI:1330282]	27.7655	-0.0849277	0.209934	-0.404544	0.685813	0.788939	25.1894	-0.305444	0.242049	-1.26191	0.206981	0.347234	33.1395	0.308448	0.422154	0.730653	0.464991		27.7655	-0.379857	0.219104	-1.73368	0.0829743	0.140214
ENSMUSG00000001021	S100a3	protein_coding	S100 calcium binding protein A3 [Source:MGI Symbol;Acc:MGI:1338849]	18.6083	-0.288189	0.251046	-1.14795	0.250988	0.387101	19.5976	-0.49954	0.312464	-1.59871	0.109884	0.216709	16.6864	0.150165	0.523233	0.286994	0.774117		18.6083	0.223501	0.268721	0.831723	0.405566	0.523851
ENSMUSG00000001023	S100a5	protein_coding	S100 calcium binding protein A5 [Source:MGI Symbol;Acc:MGI:1338915]	0.905488	-1.58576	1.13671	-1.39505	0.163001		0.768886	-1.84168	1.45524	-1.26555	0.205676		1.18904	-1.14194	2.19665	-0.519858	0.603163		0.905488	-0.666588	1.15771	-0.575779	0.564765	0.671528
ENSMUSG00000001025	S100a6	protein_coding	S100 calcium binding protein A6 (calcyclin) [Source:MGI Symbol;Acc:MGI:1339467]	19533.4	-0.159249	0.0293224	-5.43096	5.60503e-08	5.43635e-07	14527.7	-0.190159	0.0402622	-4.72301	2.32375e-06	2.27368e-05	29809	-0.105132	0.0211935	-4.9606	7.02745e-07	1.56449e-05	19533.4	-1.0143	0.0310024	-32.7169	8.9893e-235	7.03107e-233
ENSMUSG00000001027	Scn4a	protein_coding	sodium channel, voltage-gated, type IV, alpha [Source:MGI Symbol;Acc:MGI:98250]	7.3569	0.098489	0.365229	0.269663	0.787419		7.31088	0.218777	0.43266	0.505656	0.613098		7.48174	-0.148013	0.851817	-0.173762	0.862053		7.3569	-0.0299956	0.386069	-0.0776949	0.938071	0.956392
ENSMUSG00000001029	Icam2	protein_coding	intercellular adhesion molecule 2 [Source:MGI Symbol;Acc:MGI:96394]	5.51573	-0.536577	0.439386	-1.2212	0.222011		4.06711	-0.6324	0.626588	-1.00928	0.312842		8.49143	-0.390512	0.750866	-0.520083	0.603006		5.51573	-1.06032	0.4454	-2.38061	0.0172841	0.0340746
ENSMUSG00000001034	Mapk7	protein_coding	mitogen-activated protein kinase 7 [Source:MGI Symbol;Acc:MGI:1346347]	3645.37	-0.0417017	0.02698	-1.54565	0.122189	0.222202	3604.03	-0.0315431	0.037443	-0.84243	0.399547	0.556628	3745.45	-0.068493	0.0367698	-1.86275	0.0624968	0.180876	3645.37	-0.0305106	0.0285808	-1.06752	0.285735	0.396293
ENSMUSG00000001036	Epn2	protein_coding	epsin 2 [Source:MGI Symbol;Acc:MGI:1333766]	9068.9	0.0713571	0.0143101	4.98649	6.14872e-07	4.88383e-06	9531.3	0.0754128	0.0191232	3.94353	8.02923e-05	0.00051792	8166.79	0.0556811	0.0278278	2.00092	0.0454014	0.14321	9068.9	0.247848	0.0152755	16.2252	3.34847e-59	4.84531e-58
ENSMUSG00000001039	B9d1	protein_coding	B9 protein domain 1 [Source:MGI Symbol;Acc:MGI:1351471]	1920.59	-0.211998	0.0356512	-5.94645	2.74026e-09	3.32178e-08	1861.48	-0.228598	0.0408398	-5.59744	2.17538e-08	3.46041e-07	2049.66	-0.185777	0.063897	-2.90745	0.00364393	0.0208169	1920.59	-0.114927	0.0376975	-3.04865	0.00229872	0.00518279
ENSMUSG00000001052	Sec24b	protein_coding	Sec24 related gene family, member B (S. cerevisiae) [Source:MGI Symbol;Acc:MGI:2139764]	7108.66	0.0540672	0.0216049	2.50254	0.0123306	0.0339507	7154.32	0.049504	0.0303166	1.6329	0.102489	0.205948	7046.5	0.0560417	0.0291756	1.92084	0.0547519	0.164127	7108.66	0.0471887	0.0229191	2.05892	0.0395017	0.0725987
ENSMUSG00000001053	N4bp3	protein_coding	NEDD4 binding protein 3 [Source:MGI Symbol;Acc:MGI:2442218]	959.22	-0.0384143	0.041602	-0.923376	0.355811	0.49962	1046.21	-0.0779503	0.05178	-1.50541	0.132218	0.248534	786.416	0.0396813	0.0789588	0.502556	0.615276	0.780964	959.22	0.437165	0.0447664	9.76549	1.58347e-22	9.8182e-22
ENSMUSG00000001054	Rmnd5b	protein_coding	required for meiotic nuclear division 5 homolog B [Source:MGI Symbol;Acc:MGI:1913339]	3140.48	-0.0326011	0.0287304	-1.13472	0.256492	0.393354	3150.06	-0.0243006	0.0381984	-0.636168	0.524667	0.671053	3134.76	-0.055967	0.0434696	-1.2875	0.197921	0.392792	3140.48	0.0325446	0.0304731	1.06798	0.285531	0.39608
ENSMUSG00000001056	Nhp2	protein_coding	NHP2 ribonucleoprotein [Source:MGI Symbol;Acc:MGI:1098547]	2539.02	-0.207253	0.0292748	-7.07956	1.44611e-12	3.01927e-11	2408.11	-0.224502	0.039309	-5.71121	1.12173e-08	1.90003e-07	2816.94	-0.179899	0.0446857	-4.02588	5.67633e-05	0.00070212	2539.02	-0.202602	0.0308811	-6.56072	5.35468e-11	2.106e-10
ENSMUSG00000001062	Vps9d1	protein_coding	VPS9 domain containing 1 [Source:MGI Symbol;Acc:MGI:1914143]	1484.66	-0.000359571	0.0365059	-0.00984967	0.992141	0.995407	1316.3	-0.0396423	0.0496035	-0.799183	0.424184	0.580644	1833.83	0.0665006	0.051867	1.28214	0.199794	0.395353	1484.66	-0.453609	0.0382543	-11.8577	1.96234e-32	1.6216e-31
ENSMUSG00000001065	Zfp276	protein_coding	zinc finger protein (C2H2 type) 276 [Source:MGI Symbol;Acc:MGI:1888495]	768.12	-0.0361772	0.0372514	-0.971164	0.331466	0.47531	772.721	-0.0562124	0.0462445	-1.21555	0.224157	0.368447	762.174	-0.00272233	0.0813721	-0.0334553	0.973311	0.987558	768.12	0.0449769	0.0395464	1.13732	0.255405	0.361727
ENSMUSG00000001076	C1ql4	protein_coding	complement component 1, q subcomponent-like 4 [Source:MGI Symbol;Acc:MGI:3579909]	3.04293	0.932428	0.658892	1.41515	0.157026		2.83916	0.526573	0.884918	0.595053	0.551808		3.4707	1.74094	1.19469	1.45723	0.145054		3.04293	-0.151261	0.687293	-0.220081	0.825808	0.881004
ENSMUSG00000001082	Mfsd10	protein_coding	major facilitator superfamily domain containing 10 [Source:MGI Symbol;Acc:MGI:1915544]	2434.11	0.0643565	0.0294583	2.18467	0.0289132	0.0692857	2500.13	0.0982134	0.0371403	2.64439	0.00818386	0.026659	2310.08	-0.011449	0.0472655	-0.242228	0.808603	0.900235	2434.11	0.137886	0.0313274	4.40144	1.07536e-05	3.05985e-05
ENSMUSG00000001089	Luzp1	protein_coding	leucine zipper protein 1 [Source:MGI Symbol;Acc:MGI:107629]	10557.8	0.00242725	0.0192658	0.125987	0.899742	0.937551	10986.9	0.00248361	0.0251442	0.098775	0.921317	0.956966	9730.51	-0.00469468	0.0298659	-0.157192	0.875094	0.938572	10557.8	0.200372	0.0204819	9.78289	1.33346e-22	8.28988e-22
ENSMUSG00000001095	Slc13a2	protein_coding	solute carrier family 13 (sodium-dependent dicarboxylate transporter), member 2 [Source:MGI Symbol;Acc:MGI:1276558]	0.877943	1.31913	1.23925	1.06446	0.287121		1.14825	1.77335	1.43989	1.23159	0.218104		0.330721	0.122031	3.77486	0.0323273	0.974211		0.877943	1.49643	1.3687	1.09332	0.274255	0.38342
ENSMUSG00000001098	Kctd10	protein_coding	potassium channel tetramerisation domain containing 10 [Source:MGI Symbol;Acc:MGI:2141207]	12739.8	-0.153073	0.0228084	-6.71125	1.9297e-11	3.38937e-10	13331.8	-0.142583	0.0281105	-5.07223	3.93178e-07	4.63868e-06	11592.2	-0.181298	0.0329467	-5.50277	3.73863e-08	1.15815e-06	12739.8	0.2278	0.024232	9.40079	5.41555e-21	3.18826e-20
ENSMUSG00000001100	Poldip2	protein_coding	polymerase (DNA-directed), delta interacting protein 2 [Source:MGI Symbol;Acc:MGI:1915061]	8874.76	-0.0742918	0.0203828	-3.64482	0.000267578	0.00118363	8960.56	-0.0836587	0.0280279	-2.98484	0.00283729	0.011014	8739.24	-0.0623558	0.0276528	-2.25496	0.0241361	0.0894766	8874.76	0.0610875	0.0216284	2.82442	0.0047367	0.0102177
ENSMUSG00000001103	Sebox	protein_coding	SEBOX homeobox [Source:MGI Symbol;Acc:MGI:108012]	5.17165	0.433689	0.472333	0.918186	0.358522		5.42687	0.831455	0.552984	1.50358	0.13269		4.67302	-0.393012	1.06502	-0.369019	0.712114		5.17165	0.160175	0.502834	0.318545	0.750072	0.825145
ENSMUSG00000001105	Ift20	protein_coding	intraflagellar transport 20 [Source:MGI Symbol;Acc:MGI:1915585]	3047.16	-0.0372577	0.0245201	-1.51948	0.128643	0.230638	2943.58	-0.0385359	0.0334301	-1.15273	0.249021	0.398388	3271.3	-0.0421669	0.0404964	-1.04125	0.297759	0.509436	3047.16	-0.126006	0.0258924	-4.86651	1.13588e-06	3.4784e-06
ENSMUSG00000001119	Col6a1	protein_coding	collagen, type VI, alpha 1 [Source:MGI Symbol;Acc:MGI:88459]	3873.22	0.0690257	0.030546	2.25973	0.023838	0.0590124	3130.24	0.0826391	0.0416	1.98652	0.0469761	0.111239	5401.74	0.0374877	0.0363429	1.0315	0.302307	0.513889	3873.22	-0.762752	0.0320468	-23.8012	3.2442e-125	1.08801e-123
ENSMUSG00000001120	Pcbp3	protein_coding	poly(rC) binding protein 3 [Source:MGI Symbol;Acc:MGI:1890470]	5875.02	0.0951192	0.0274288	3.46786	0.000524628	0.00214387	6455.36	0.0915769	0.0356344	2.5699	0.0101728	0.0319432	4718.77	0.0953591	0.0390719	2.44061	0.0146627	0.0611578	5875.02	0.477568	0.029261	16.321	7.00041e-60	1.02177e-58
ENSMUSG00000001123	Lgals9	protein_coding	lectin, galactose binding, soluble 9 [Source:MGI Symbol;Acc:MGI:109496]	2656.67	-0.212303	0.0511071	-4.15409	3.26587e-05	0.000180214	2403.51	-0.216736	0.0741275	-2.92383	0.00345757	0.0129824	3183.79	-0.209886	0.0431602	-4.86295	1.15648e-06	2.40609e-05	2656.67	-0.380608	0.0540433	-7.04265	1.88616e-12	7.97807e-12
ENSMUSG00000001127	Araf	protein_coding	Araf proto-oncogene, serine/threonine kinase [Source:MGI Symbol;Acc:MGI:88065]	7533.7	0.0112471	0.0185884	0.605061	0.545139	0.674906	7542.71	-0.0157098	0.0226675	-0.693052	0.488277	0.639757	7548.38	0.0581751	0.0305999	1.90115	0.0572822	0.169713	7533.7	0.023988	0.0197117	1.21694	0.223627	0.324791
ENSMUSG00000001128	Cfp	protein_coding	complement factor properdin [Source:MGI Symbol;Acc:MGI:97545]	829.738	0.0979475	0.0544264	1.79963	0.0719186	0.145589	402.401	0.0907181	0.076731	1.18229	0.237092	0.38391	1702.94	0.103856	0.0724578	1.43332	0.151765	0.33162	829.738	-2.05623	0.0554252	-37.0992	2.89176e-301	3.35372e-299
ENSMUSG00000001131	Timp1	protein_coding	tissue inhibitor of metalloproteinase 1 [Source:MGI Symbol;Acc:MGI:98752]	5168.46	0.0812615	0.0472857	1.71852	0.0857014	0.167309	5452.54	0.080192	0.0644727	1.24381	0.213568	0.355292	4612.03	0.0764912	0.0457359	1.67245	0.094435	0.240984	5168.46	0.266814	0.0502086	5.31411	1.07181e-07	3.51344e-07
ENSMUSG00000001134	Uxt	protein_coding	ubiquitously expressed transcript [Source:MGI Symbol;Acc:MGI:1277988]	507.621	-0.136943	0.0570785	-2.3992	0.0164308	0.0432324	499.662	-0.0856068	0.059649	-1.43518	0.151237	0.27521	526.105	-0.246862	0.116981	-2.11027	0.034835	0.11753	507.621	-0.0465045	0.0603962	-0.769991	0.441305	0.558764
ENSMUSG00000001138	Cnnm3	protein_coding	cyclin M3 [Source:MGI Symbol;Acc:MGI:2151055]	3674.4	0.180924	0.0251154	7.20371	5.85941e-13	1.2884e-11	3683.98	0.208128	0.0284218	7.32285	2.4276e-13	9.46052e-12	3670.29	0.119839	0.0443195	2.70398	0.00685148	0.0341143	3674.4	0.0276607	0.0266284	1.03877	0.298914	0.41105
ENSMUSG00000001143	Lman2l	protein_coding	lectin, mannose-binding 2-like [Source:MGI Symbol;Acc:MGI:2443010]	3556.72	0.126271	0.0212307	5.94754	2.72194e-09	3.30188e-08	3637.82	0.14018	0.0269032	5.21051	1.88319e-07	2.39363e-06	3406.63	0.0908658	0.0402062	2.25999	0.0238217	0.0886162	3556.72	0.118681	0.0225796	5.25613	1.47117e-07	4.77537e-07
ENSMUSG00000001150	Mcm3ap	protein_coding	minichromosome maintenance complex component 3 associated protein [Source:MGI Symbol;Acc:MGI:1930089]	4481.88	-0.0638245	0.0252065	-2.53206	0.0113394	0.0316023	4692.44	-0.060065	0.0319547	-1.87969	0.0601504	0.135453	4073.27	-0.0787676	0.0419835	-1.87615	0.060634	0.177133	4481.88	0.229389	0.0268387	8.54696	1.26369e-17	6.61279e-17
ENSMUSG00000001151	Pcnt	protein_coding	pericentrin (kendrin) [Source:MGI Symbol;Acc:MGI:102722]	2848.43	0.0374085	0.0265961	1.40654	0.159564	0.272975	3164.14	0.0633894	0.0337561	1.87787	0.0603991	0.135936	2218.24	-0.0267962	0.0470311	-0.569756	0.568843	0.74641	2848.43	0.536333	0.028635	18.73	2.81794e-78	5.4965e-77
ENSMUSG00000001155	Ftcd	protein_coding	formiminotransferase cyclodeaminase [Source:MGI Symbol;Acc:MGI:1339962]	0.916366	-0.600851	1.14193	-0.526172	0.598769		0.985139	-0.0995064	1.39137	-0.0715168	0.942986		0.781642	-1.73033	2.54933	-0.678739	0.497303		0.916366	0.434071	1.23317	0.351996	0.724842	0.805102
ENSMUSG00000001156	Mxd1	protein_coding	MAX dimerization protein 1 [Source:MGI Symbol;Acc:MGI:96908]	2081.14	0.113012	0.0294326	3.83968	0.000123194	0.000590836	2049.06	0.125269	0.0363461	3.44655	0.000567788	0.00278204	2155.31	0.0821331	0.0538693	1.52467	0.127341	0.294375	2081.14	-0.0490394	0.0311381	-1.5749	0.115279	0.186211
ENSMUSG00000001157	Gmcl1	protein_coding	germ cell-less, spermatogenesis associated 1 [Source:MGI Symbol;Acc:MGI:1345156]	1883.98	0.0607508	0.0257269	2.36138	0.0182073	0.0471354	1842.46	0.0504065	0.0322767	1.5617	0.118359	0.228586	1976.67	0.0739038	0.0532052	1.38903	0.164823	0.349727	1883.98	-0.0765759	0.0271631	-2.81911	0.00481568	0.0103805
ENSMUSG00000001158	Snrnp27	protein_coding	small nuclear ribonucleoprotein 27 (U4/U6.U5) [Source:MGI Symbol;Acc:MGI:1913868]	3744.42	-0.0949656	0.0270705	-3.50808	0.000451346	0.00187747	3534.7	-0.119578	0.0343216	-3.48406	0.000493871	0.00246842	4187.88	-0.0537834	0.0413413	-1.30096	0.193272	0.387374	3744.42	-0.219947	0.0285781	-7.69635	1.40006e-14	6.51546e-14
ENSMUSG00000001166	Oas1c	protein_coding	2'-5' oligoadenylate synthetase 1C [Source:MGI Symbol;Acc:MGI:2149633]	720.735	-0.103017	0.0441987	-2.33078	0.0197649	0.0504016	719.495	-0.0765795	0.0548008	-1.39741	0.162289	0.290684	726.443	-0.162688	0.0854346	-1.90424	0.0568786	0.168895	720.735	0.0144894	0.0468554	0.309238	0.757141	0.830013
ENSMUSG00000001173	Ocrl	protein_coding	OCRL, inositol polyphosphate-5-phosphatase [Source:MGI Symbol;Acc:MGI:109589]	3065.39	0.116029	0.0247776	4.68282	2.82959e-06	1.98838e-05	2937.03	0.109409	0.0330615	3.30926	0.000935428	0.00428073	3339.76	0.122372	0.0418885	2.92137	0.00348494	0.0200724	3065.39	-0.160792	0.0261369	-6.15191	7.65532e-10	2.83513e-09
ENSMUSG00000001175	Calm1	protein_coding	calmodulin 1 [Source:MGI Symbol;Acc:MGI:88251]	32192	0.0268683	0.013773	1.9508	0.0510807	0.110763	31863	0.0383969	0.0173325	2.21531	0.0267391	0.0707141	33000.1	-0.00296216	0.0203753	-0.14538	0.884411	0.942788	32192	-0.0257529	0.0146004	-1.76385	0.0777578	0.132552
ENSMUSG00000001211	Agpat3	protein_coding	1-acylglycerol-3-phosphate O-acyltransferase 3 [Source:MGI Symbol;Acc:MGI:1336186]	25247.9	0.0343352	0.0180935	1.89765	0.0577419	0.122546	25934.9	0.0314015	0.0253792	1.23729	0.215978	0.35833	23958.4	0.0332697	0.0203064	1.63839	0.101341	0.254022	25247.9	0.139549	0.0192039	7.26669	3.68393e-13	1.61209e-12
ENSMUSG00000001225	Slc26a3	protein_coding	solute carrier family 26, member 3 [Source:MGI Symbol;Acc:MGI:107181]	2.19348	0.41133	0.752529	0.546597	0.584656		2.26082	1.35694	0.961611	1.41111	0.158212		2.06429	-1.57763	1.5415	-1.02344	0.306102		2.19348	0.0219166	0.796221	0.0275257	0.97804	0.984691
ENSMUSG00000001227	Sema6b	protein_coding	sema domain, transmembrane domain (TM), and cytoplasmic domain, (semaphorin) 6B [Source:MGI Symbol;Acc:MGI:1202889]	428.408	0.229888	0.0495017	4.64404	3.41654e-06	2.35698e-05	471.568	0.260848	0.0608325	4.28798	1.80309e-05	0.000139512	342.328	0.150848	0.114416	1.31842	0.187362	0.379633	428.408	0.484258	0.0538576	8.99145	2.43984e-19	1.36246e-18
ENSMUSG00000001228	Uhrf1	protein_coding	ubiquitin-like, containing PHD and RING finger domains, 1 [Source:MGI Symbol;Acc:MGI:1338889]	1200.78	-0.485796	0.0418654	-11.6038	3.94408e-31	5.4375e-29	1275.98	-0.420338	0.0492337	-8.53761	1.37024e-17	1.01112e-15	1053.45	-0.631385	0.0686639	-9.19529	3.73977e-20	8.31178e-18	1200.78	0.313789	0.0447402	7.01358	2.32299e-12	9.79409e-12
ENSMUSG00000001229	Dpp9	protein_coding	dipeptidylpeptidase 9 [Source:MGI Symbol;Acc:MGI:2443967]	6257.65	0.0196938	0.0187773	1.04881	0.294266	0.43552	6531.43	0.0218859	0.0252678	0.866156	0.386405	0.543881	5727.71	0.00830296	0.0326885	0.254002	0.799494	0.895561	6257.65	0.21429	0.0200067	10.7109	9.046e-27	6.4109e-26
ENSMUSG00000001240	Ramp2	protein_coding	receptor (calcitonin) activity modifying protein 2 [Source:MGI Symbol;Acc:MGI:1859650]	210.208	0.205085	0.0692079	2.96332	0.0030434	0.0101314	181.966	0.222491	0.0911295	2.44148	0.0146273	0.0431271	268.567	0.170666	0.135752	1.25719	0.208683	0.406758	210.208	-0.534284	0.0714699	-7.47565	7.68218e-14	3.46412e-13
ENSMUSG00000001247	Lsr	protein_coding	lipolysis stimulated lipoprotein receptor [Source:MGI Symbol;Acc:MGI:1927471]	37.0628	-0.200136	0.164906	-1.21363	0.224888	0.355936	38.2192	-0.246223	0.211111	-1.16632	0.243484	0.391417	34.8828	-0.107658	0.356789	-0.301741	0.762849		37.0628	0.151441	0.176085	0.860046	0.389764	0.508127
ENSMUSG00000001248	Gramd1a	protein_coding	GRAM domain containing 1A [Source:MGI Symbol;Acc:MGI:105490]	3820.1	0.0570778	0.0228329	2.49981	0.0124262	0.0341596	3572.97	0.05086	0.0314941	1.61491	0.106331	0.211851	4339.48	0.0619321	0.0359465	1.7229	0.0849072	0.224739	3820.1	-0.254792	0.0240393	-10.599	3.01258e-26	2.10836e-25
ENSMUSG00000001249	Hpn	protein_coding	hepsin [Source:MGI Symbol;Acc:MGI:1196620]	38.6914	0.0681575	0.155189	0.43919	0.660524	0.769145	32.1173	0.0318861	0.210184	0.151706	0.879419	0.930562	52.2339	0.11849	0.300262	0.39462	0.693123		38.6914	-0.67932	0.159183	-4.26755	1.9763e-05	5.51347e-05
ENSMUSG00000001260	Gabrg1	protein_coding	gamma-aminobutyric acid (GABA) A receptor, subunit gamma 1 [Source:MGI Symbol;Acc:MGI:103156]	57.4891	-0.109944	0.143328	-0.767078	0.443035	0.585066	59.7633	-0.0637102	0.183926	-0.34639	0.72905	0.830007	53.1149	-0.215106	0.292872	-0.734472	0.462661		57.4891	0.200362	0.153268	1.30727	0.191121	0.284693
ENSMUSG00000001270	Ckb	protein_coding	creatine kinase, brain [Source:MGI Symbol;Acc:MGI:88407]	172610	-0.174989	0.0283223	-6.1785	6.47127e-10	8.81938e-09	196500	-0.183122	0.0375416	-4.87783	1.07257e-06	1.14659e-05	124777	-0.165495	0.0278153	-5.94978	2.6851e-09	1.13585e-07	172610	0.679733	0.0300488	22.621	2.69432e-113	8.07026e-112
ENSMUSG00000001280	Sp1	protein_coding	trans-acting transcription factor 1 [Source:MGI Symbol;Acc:MGI:98372]	8370.89	0.07022	0.0191031	3.67584	0.000237066	0.00106081	8453.33	0.0660722	0.0262985	2.51239	0.0119916	0.0365597	8239.31	0.0717009	0.0289686	2.47512	0.013319	0.057049	8370.89	0.0621583	0.0202705	3.06643	0.00216629	0.00490111
ENSMUSG00000001281	Itgb7	protein_coding	integrin beta 7 [Source:MGI Symbol;Acc:MGI:96616]	12.6961	0.0740645	0.288357	0.25685	0.797295	0.871167	13.0183	0.129077	0.359676	0.358871	0.719692		12.0912	-0.0493395	0.628153	-0.0785469	0.937393		12.6961	0.116617	0.307185	0.379632	0.704219	0.788033
ENSMUSG00000001285	Myg1	protein_coding	melanocyte proliferating gene 1 [Source:MGI Symbol;Acc:MGI:1929864]	2049.15	-0.159063	0.0269417	-5.90398	3.54832e-09	4.21024e-08	2076.13	-0.157922	0.0348916	-4.52608	6.00875e-06	5.24212e-05	2003.41	-0.168429	0.0514179	-3.27569	0.00105405	0.00771096	2049.15	0.0763353	0.0286255	2.66669	0.00766025	0.016035
ENSMUSG00000001288	Rarg	protein_coding	retinoic acid receptor, gamma [Source:MGI Symbol;Acc:MGI:97858]	8389.2	0.0115054	0.0224205	0.513164	0.607837	0.727083	8134.84	0.0126342	0.0308872	0.409045	0.682507	0.796258	8943.05	0.00257981	0.0279621	0.0922607	0.926491	0.963727	8389.2	-0.111595	0.0237369	-4.70134	2.58455e-06	7.72281e-06
ENSMUSG00000001289	Pfdn5	protein_coding	prefoldin 5 [Source:MGI Symbol;Acc:MGI:1928753]	13169.7	-0.0537934	0.0234042	-2.29846	0.0215358	0.0542329	11189.4	-0.07697	0.030876	-2.49288	0.0126713	0.0382153	17257.9	-0.0153947	0.0266304	-0.578086	0.563206	0.742665	13169.7	-0.600562	0.0247138	-24.3007	1.92793e-130	6.8876e-129
ENSMUSG00000001300	Efnb2	protein_coding	ephrin B2 [Source:MGI Symbol;Acc:MGI:105097]	11344.3	0.0523339	0.0179162	2.92104	0.00348865	0.0114182	11842.4	0.056563	0.0239742	2.35933	0.0183079	0.0518403	10379.4	0.0365308	0.0272719	1.3395	0.180406	0.371314	11344.3	0.215472	0.0190544	11.3083	1.19436e-29	9.17416e-29
ENSMUSG00000001305	Rrp15	protein_coding	ribosomal RNA processing 15 homolog (S. cerevisiae) [Source:MGI Symbol;Acc:MGI:1914473]	1494.97	-0.170635	0.0286871	-5.94814	2.71204e-09	3.29217e-08	1460.98	-0.16456	0.0377932	-4.35422	1.33543e-05	0.000106587	1570.83	-0.189463	0.0561135	-3.37643	0.000734322	0.00579593	1494.97	-0.0781838	0.0302907	-2.58112	0.00984803	0.0202703
ENSMUSG00000001313	Rnd2	protein_coding	Rho family GTPase 2 [Source:MGI Symbol;Acc:MGI:1338755]	797.122	-0.0510825	0.0419609	-1.21738	0.223459	0.354428	685.287	-0.0493623	0.0558685	-0.883543	0.376943	0.534501	1028.16	-0.0599194	0.0725712	-0.825663	0.408995	0.617102	797.122	-0.56056	0.0436293	-12.8482	8.79827e-38	8.22301e-37
ENSMUSG00000001323	Srr	protein_coding	serine racemase [Source:MGI Symbol;Acc:MGI:1351636]	2614.29	0.00247294	0.0258303	0.095738	0.923729	0.951712	2546.35	-0.00581248	0.027525	-0.211171	0.832754	0.900127	2763.99	0.0119402	0.0540607	0.220866	0.825196	0.909017	2614.29	-0.0931001	0.0272949	-3.4109	0.000647491	0.00155833
ENSMUSG00000001333	Sync	protein_coding	syncoilin [Source:MGI Symbol;Acc:MGI:1916078]	1866.49	-0.169104	0.033031	-5.11956	3.06248e-07	2.57121e-06	1844.29	-0.183244	0.0407717	-4.49439	6.97703e-06	5.98208e-05	1920.14	-0.147896	0.0587134	-2.51895	0.0117706	0.0521721	1866.49	-0.0331064	0.0349781	-0.94649	0.343899	0.460285
ENSMUSG00000001334	Fndc5	protein_coding	fibronectin type III domain containing 5 [Source:MGI Symbol;Acc:MGI:1917614]	200.774	0.250651	0.0753683	3.32568	0.000882016	0.00339874	199.639	0.225687	0.100395	2.24798	0.0245775	0.0660051	203.923	0.295305	0.146934	2.00977	0.0444553	0.141107	200.774	-0.00892947	0.0797119	-0.112022	0.910806	0.938736
ENSMUSG00000001348	Acp5	protein_coding	acid phosphatase 5, tartrate resistant [Source:MGI Symbol;Acc:MGI:87883]	41.3986	-0.0654114	0.175344	-0.373046	0.709114	0.80593	28.1786	0.00239036	0.23775	0.0100541	0.991978	0.995696	68.4737	-0.168616	0.293986	-0.573552	0.566271	0.744701	41.3986	-1.24418	0.178368	-6.97537	3.05069e-12	1.27775e-11
ENSMUSG00000001349	Cnn1	protein_coding	calponin 1 [Source:MGI Symbol;Acc:MGI:104979]	11361.1	-0.714245	0.0329537	-21.6742	3.59423e-104	2.08118e-100	13034.1	-0.712681	0.0441218	-16.1526	1.08897e-58	4.33927e-55	8013.71	-0.724211	0.0342999	-21.1141	5.90189e-99	4.13192e-95	11361.1	0.72814	0.0350827	20.755	1.10563e-95	2.7002e-94
ENSMUSG00000001366	Fbxo9	protein_coding	f-box protein 9 [Source:MGI Symbol;Acc:MGI:1918788]	4668.42	-0.0916937	0.0201007	-4.56171	5.07389e-06	3.38474e-05	4706.68	-0.104034	0.0268285	-3.87774	0.000105431	0.000650839	4611.44	-0.0734751	0.0357264	-2.0566	0.0397244	0.129414	4668.42	0.0536812	0.0213346	2.51616	0.0118641	0.0240561
ENSMUSG00000001376	Vps50	protein_coding	VPS50 EARP/GARPII complex subunit [Source:MGI Symbol;Acc:MGI:1920538]	3534.22	0.0431295	0.0233991	1.84322	0.0652976	0.134889	3569.15	0.0463454	0.0303621	1.52642	0.126905	0.240917	3478.48	0.0297815	0.0419073	0.710651	0.477301	0.673774	3534.22	0.0620867	0.0248373	2.49973	0.0124287	0.0251296
ENSMUSG00000001380	Hars	protein_coding	histidyl-tRNA synthetase [Source:MGI Symbol;Acc:MGI:108087]	6968.51	-0.152407	0.0189608	-8.03799	9.13219e-16	2.82269e-14	7363.85	-0.161203	0.0242868	-6.63747	3.19122e-11	8.83071e-10	6195.3	-0.14149	0.0337156	-4.19656	2.71e-05	0.000377566	6968.51	0.274393	0.0202217	13.5692	6.09527e-42	6.1934e-41
ENSMUSG00000001383	Zmat2	protein_coding	zinc finger, matrin type 2 [Source:MGI Symbol;Acc:MGI:1913742]	9993.82	-0.0471182	0.0240609	-1.95829	0.0501964	0.109186	10094.9	-0.0463024	0.0317859	-1.4567	0.145201	0.26737	9831.94	-0.0557494	0.0311148	-1.79173	0.0731763	0.203015	9993.82	0.0634175	0.0255274	2.48429	0.0129811	0.0261387
ENSMUSG00000001403	Ube2c	protein_coding	ubiquitin-conjugating enzyme E2C [Source:MGI Symbol;Acc:MGI:1915862]	385.249	-0.476312	0.0694135	-6.86195	6.79249e-12	1.2795e-10	332.772	-0.477364	0.0876646	-5.44535	5.17043e-08	7.60254e-07	493.874	-0.48086	0.11577	-4.15357	3.27326e-05	0.000442396	385.249	-0.542116	0.0724884	-7.47866	7.5086e-14	3.38844e-13
ENSMUSG00000001415	Smg5	protein_coding	Smg-5 homolog, nonsense mediated mRNA decay factor (C. elegans) [Source:MGI Symbol;Acc:MGI:2447364]	7597.15	-0.00844744	0.0200803	-0.420682	0.673987	0.780158	7899.5	0.0169899	0.0246041	0.69053	0.489861	0.6412	7014.77	-0.0672828	0.0301266	-2.23333	0.0255269	0.093387	7597.15	0.196137	0.0213605	9.18223	4.22264e-20	2.42532e-19
ENSMUSG00000001416	Cct3	protein_coding	chaperonin containing Tcp1, subunit 3 (gamma) [Source:MGI Symbol;Acc:MGI:104708]	17775.4	-0.221593	0.0143959	-15.3928	1.82834e-53	9.0743e-51	18980.4	-0.23658	0.019582	-12.0815	1.32214e-33	4.58122e-31	15404.4	-0.197826	0.0224906	-8.79595	1.41844e-18	2.72068e-16	17775.4	0.325036	0.0153389	21.1903	1.17347e-99	2.99968e-98
ENSMUSG00000001418	Glmp	protein_coding	glycosylated lysosomal membrane protein [Source:MGI Symbol;Acc:MGI:1913318]	22965.1	0.034275	0.0195309	1.75492	0.0792738	0.157577	22364.1	0.0476622	0.0257866	1.84833	0.0645545	0.143266	24287.1	0.000791149	0.0232127	0.0340827	0.972811	0.987558	22965.1	-0.0942324	0.0206991	-4.55249	5.30153e-06	1.54741e-05
ENSMUSG00000001419	Mef2d	protein_coding	myocyte enhancer factor 2D [Source:MGI Symbol;Acc:MGI:99533]	8579.25	-0.0115329	0.0189582	-0.608333	0.542967	0.673176	8629.97	-0.00265993	0.0238123	-0.111704	0.911058	0.951347	8513.74	-0.0361886	0.0319589	-1.13235	0.257487	0.463768	8579.25	0.0445214	0.0201119	2.21369	0.0268502	0.0512265
ENSMUSG00000001420	Tmem79	protein_coding	transmembrane protein 79 [Source:MGI Symbol;Acc:MGI:1919163]	48.9555	-0.168887	0.16106	-1.0486	0.294363	0.435626	45.5702	-0.172478	0.221277	-0.779467	0.435704	0.590736	56.0724	-0.16977	0.285074	-0.595529	0.55149		48.9555	-0.26703	0.168867	-1.5813	0.113809	0.184113
ENSMUSG00000001424	Snd1	protein_coding	staphylococcal nuclease and tudor domain containing 1 [Source:MGI Symbol;Acc:MGI:1929266]	12682.3	-0.0478201	0.0208689	-2.29145	0.0219371	0.055052	13835.2	-0.043695	0.0279625	-1.56263	0.11814	0.228357	10391.9	-0.0634517	0.028161	-2.25317	0.0242482	0.0897262	12682.3	0.438136	0.0222283	19.7108	1.7435e-86	3.76235e-85
ENSMUSG00000001435	Col18a1	protein_coding	collagen, type XVIII, alpha 1 [Source:MGI Symbol;Acc:MGI:88451]	38888.9	-0.0885107	0.0183313	-4.8284	1.37633e-06	1.02699e-05	42875.2	-0.0604761	0.0199888	-3.0255	0.00248219	0.0098417	30948.7	-0.152295	0.0239002	-6.37212	1.8643e-10	1.04835e-08	38888.9	0.496704	0.0194832	25.4939	2.30312e-143	9.4629e-142
ENSMUSG00000001436	Slc19a1	protein_coding	solute carrier family 19 (folate transporter), member 1 [Source:MGI Symbol;Acc:MGI:103182]	1311.24	-0.00605609	0.0346047	-0.175008	0.861074	0.913548	1368.52	-0.00412679	0.0465701	-0.0886144	0.929388	0.962167	1200.42	-0.0167354	0.062339	-0.268458	0.788347	0.889332	1311.24	0.212989	0.0369412	5.76562	8.136e-09	2.85463e-08
ENSMUSG00000001440	Kpnb1	protein_coding	karyopherin (importin) beta 1 [Source:MGI Symbol;Acc:MGI:107532]	27238.1	-0.132626	0.0136877	-9.68941	3.34452e-22	2.00337e-20	28398.5	-0.135362	0.0183172	-7.38987	1.46969e-13	5.85634e-12	24998.4	-0.134065	0.0222468	-6.02626	1.67795e-09	7.57891e-08	27238.1	0.20902	0.014546	14.3696	8.03253e-47	9.00523e-46
ENSMUSG00000001441	Npepps	protein_coding	aminopeptidase puromycin sensitive [Source:MGI Symbol;Acc:MGI:1101358]	18661	0.0671919	0.0164078	4.09512	4.21942e-05	0.000227414	19285.5	0.0640713	0.0228374	2.80554	0.00502323	0.0177804	17470.3	0.066316	0.022983	2.88543	0.00390877	0.0219824	18661	0.167791	0.0174275	9.62791	6.09547e-22	3.70816e-21
ENSMUSG00000001444	Tbx21	protein_coding	T-box 21 [Source:MGI Symbol;Acc:MGI:1888984]	2.48211	-0.0879651	0.736366	-0.119458	0.904912		2.81248	-0.527931	0.922901	-0.572034	0.567299		1.82311	0.960267	1.58539	0.605696	0.544717		2.48211	0.63885	0.803655	0.794931	0.426654	0.545111
ENSMUSG00000001445	Mrpl10	protein_coding	mitochondrial ribosomal protein L10 [Source:MGI Symbol;Acc:MGI:1333801]	4676.55	0.0301529	0.0268235	1.12412	0.260961	0.398414	4709.07	0.0432895	0.0351046	1.23316	0.217518	0.360322	4630.53	-0.00340434	0.0380601	-0.0894465	0.928727	0.964977	4676.55	0.0494674	0.0284566	1.73835	0.0821497	0.13904
ENSMUSG00000001467	Cyp51	protein_coding	cytochrome P450, family 51 [Source:MGI Symbol;Acc:MGI:106040]	2768.23	-0.0264346	0.0252492	-1.04695	0.295124	0.436456	2876.85	-0.0284533	0.0335598	-0.847838	0.396528	0.553729	2559.28	-0.0295437	0.0452143	-0.653414	0.513489	0.703166	2768.23	0.194182	0.026918	7.21383	5.44008e-13	2.35737e-12
ENSMUSG00000001472	Tcf25	protein_coding	transcription factor 25 (basic helix-loop-helix) [Source:MGI Symbol;Acc:MGI:1914105]	33942.4	0.0249764	0.0157798	1.58281	0.113464	0.209903	35397.1	0.0374788	0.0210866	1.77737	0.0755069	0.162592	31128.5	-0.00713357	0.0192492	-0.370591	0.710942	0.843444	33942.4	0.210276	0.0167558	12.5495	4.0018e-36	3.62642e-35
ENSMUSG00000001473	Tubb6	protein_coding	tubulin, beta 6 class V [Source:MGI Symbol;Acc:MGI:1915201]	10459.7	-0.283842	0.0206502	-13.7452	5.44133e-43	1.50034e-40	10692.5	-0.296811	0.0286049	-10.3762	3.18102e-25	5.76087e-23	10034.1	-0.264451	0.0262739	-10.0651	7.87831e-24	2.69054e-21	10459.7	0.115306	0.0219265	5.25877	1.4502e-07	4.70988e-07
ENSMUSG00000001482	Def8	protein_coding	differentially expressed in FDCP 8 [Source:MGI Symbol;Acc:MGI:1346331]	5804.97	-0.00318568	0.021971	-0.144995	0.884715	0.92765	5837.05	-0.0185255	0.0269696	-0.686901	0.492145	0.642923	5765.01	0.0205336	0.0372346	0.551466	0.581314	0.755482	5804.97	0.0433944	0.0233079	1.86179	0.0626323	0.109502
ENSMUSG00000001493	Meox1	protein_coding	mesenchyme homeobox 1 [Source:MGI Symbol;Acc:MGI:103220]	31.9492	0.140636	0.177267	0.793353	0.427572	0.570326	24.5001	-0.0528495	0.233871	-0.225978	0.821219	0.892683	47.2592	0.424165	0.330035	1.28521	0.198718		31.9492	-0.915282	0.180643	-5.0668	4.04564e-07	1.27454e-06
ENSMUSG00000001494	Sost	protein_coding	sclerostin [Source:MGI Symbol;Acc:MGI:1921749]	0.83438	-0.89083	1.43587	-0.62041	0.534988		0.431481	-2.32612	2.24248	-1.0373	0.299597		1.66037	2.05279	1.95899	1.04788	0.294693		0.83438	-2.24435	1.4591	-1.53818	0.124005	0.198359
ENSMUSG00000001496	Nkx2-1	protein_coding	NK2 homeobox 1 [Source:MGI Symbol;Acc:MGI:108067]	225.568	0.0934832	0.0833224	1.12195	0.261886	0.399474	264.116	0.178321	0.100385	1.77637	0.0756717	0.162793	148.053	-0.119422	0.173454	-0.688498	0.491139	0.684206	225.568	0.85306	0.0915153	9.3215	1.14704e-20	6.70428e-20
ENSMUSG00000001497	Pax9	protein_coding	paired box 9 [Source:MGI Symbol;Acc:MGI:97493]	843.604	0.153035	0.0519093	2.94812	0.00319709	0.0105865	428.469	0.188089	0.0785205	2.39542	0.0166015	0.0478834	1692.1	0.0986208	0.0606121	1.62708	0.10372	0.257956	843.604	-1.95909	0.052836	-37.0786	6.21144e-301	7.16843e-299
ENSMUSG00000001504	Irx2	protein_coding	Iroquois related homeobox 2 (Drosophila) [Source:MGI Symbol;Acc:MGI:1197526]	1085.29	0.103972	0.038729	2.68459	0.00726185	0.0215376	768.019	0.133011	0.0562122	2.36624	0.01797	0.0510925	1735.63	0.0545427	0.0543097	1.00429	0.315239	0.527137	1085.29	-1.15307	0.0397524	-29.0064	5.47006e-185	3.23572e-183
ENSMUSG00000001506	Col1a1	protein_coding	collagen, type I, alpha 1 [Source:MGI Symbol;Acc:MGI:88467]	6728.77	0.0364011	0.0339734	1.07146	0.283963	0.424466	3959.51	0.0551701	0.048807	1.13037	0.258319	0.409157	12393.9	-0.00443116	0.0245004	-0.180861	0.856477	0.927701	6728.77	-1.62177	0.0356331	-45.5132	0	0
ENSMUSG00000001507	Itga3	protein_coding	integrin alpha 3 [Source:MGI Symbol;Acc:MGI:96602]	37414.6	-0.0228874	0.0206897	-1.10622	0.268632	0.407439	38942.6	-0.00744124	0.0263141	-0.282785	0.777342	0.861677	34468.1	-0.0606299	0.0248256	-2.44223	0.0145968	0.0609192	37414.6	0.201328	0.0219572	9.16913	4.76838e-20	2.73011e-19
ENSMUSG00000001508	Sgca	protein_coding	sarcoglycan, alpha (dystrophin-associated glycoprotein) [Source:MGI Symbol;Acc:MGI:894698]	356.441	-0.112288	0.0596149	-1.88356	0.0596247	0.125788	339.99	-0.169248	0.0780266	-2.1691	0.0300749	0.077718	391.555	-0.00985907	0.108801	-0.0906155	0.927798	0.96437	356.441	-0.179244	0.0627088	-2.85836	0.00425837	0.00923921
ENSMUSG00000001510	Dlx3	protein_coding	distal-less homeobox 3 [Source:MGI Symbol;Acc:MGI:94903]	2.84698	-0.429362	0.70593	-0.608222	0.54304		2.36295	0.134263	0.994421	0.135016	0.892599		3.84377	-1.48748	1.15869	-1.28376	0.199224		2.84698	-0.585164	0.733111	-0.798193	0.424759	0.543277
ENSMUSG00000001517	Foxm1	protein_coding	forkhead box M1 [Source:MGI Symbol;Acc:MGI:1347487]	915.771	-0.293705	0.0341313	-8.60516	7.62096e-18	3.06444e-16	882.346	-0.283673	0.0425439	-6.66777	2.59727e-11	7.2717e-10	987.964	-0.320122	0.0724588	-4.41799	9.96245e-06	0.000156735	915.771	-0.136955	0.035902	-3.81468	0.000136359	0.000351737
ENSMUSG00000001518	Itfg2	protein_coding	integrin alpha FG-GAP repeat containing 2 [Source:MGI Symbol;Acc:MGI:1915450]	1324.18	0.0147978	0.0292854	0.505298	0.613349	0.731577	1363.23	0.0327446	0.0363714	0.900284	0.367969	0.524404	1250.42	-0.0298333	0.0629327	-0.47405	0.635464	0.795296	1324.18	0.148543	0.0312413	4.75472	1.98725e-06	5.99126e-06
ENSMUSG00000001520	Nrip2	protein_coding	nuclear receptor interacting protein 2 [Source:MGI Symbol;Acc:MGI:1891884]	81.4582	0.29104	0.107556	2.70593	0.00681142	0.0204178	79.674	0.29643	0.137871	2.15005	0.0315514	0.080748	85.4232	0.272721	0.232322	1.17389	0.240439	0.444557	81.4582	-0.0807778	0.113192	-0.713634	0.475454	0.590816
ENSMUSG00000001521	Tulp3	protein_coding	tubby-like protein 3 [Source:MGI Symbol;Acc:MGI:1329045]	9754.92	-0.0343093	0.0169269	-2.02691	0.0426717	0.0955341	10092.2	-0.0375935	0.0230587	-1.63034	0.10303	0.206851	9111.15	-0.0346714	0.0275083	-1.2604	0.207526	0.405646	9754.92	0.172703	0.0180031	9.59297	8.5586e-22	5.17583e-21
ENSMUSG00000001524	Gtf2h4	protein_coding	general transcription factor II H, polypeptide 4 [Source:MGI Symbol;Acc:MGI:1338799]	1403.94	0.0341495	0.0357707	0.954679	0.33974	0.483502	1462.71	0.0244523	0.0386847	0.632092	0.527326	0.673187	1290.47	0.0471744	0.0752306	0.627064	0.530618	0.717084	1403.94	0.205797	0.0381426	5.39545	6.83531e-08	2.26717e-07
ENSMUSG00000001525	Tubb5	protein_coding	tubulin, beta 5 class I [Source:MGI Symbol;Acc:MGI:107812]	45812.3	-0.101073	0.0215488	-4.69041	2.72659e-06	1.91988e-05	42577.2	-0.143598	0.0244217	-5.87995	4.10397e-09	7.69568e-08	52600.1	-0.0232108	0.0219161	-1.05908	0.289565	0.501111	45812.3	-0.281956	0.0228384	-12.3457	5.13636e-35	4.52227e-34
ENSMUSG00000001542	Ell2	protein_coding	elongation factor RNA polymerase II 2 [Source:MGI Symbol;Acc:MGI:2183438]	2878.86	-0.0293025	0.0251403	-1.16556	0.243793	0.378456	2535.33	-0.0475644	0.0325992	-1.45907	0.144547	0.266474	3590.57	-0.00211666	0.0420972	-0.0502802	0.959899	0.982134	2878.86	-0.476872	0.0263038	-18.1294	1.86794e-73	3.41171e-72
ENSMUSG00000001552	Jup	protein_coding	junction plakoglobin [Source:MGI Symbol;Acc:MGI:96650]	9404.25	-0.0191307	0.0213716	-0.895145	0.370709	0.515044	8273.84	0.00214424	0.0252767	0.0848309	0.932396	0.963715	11745.8	-0.0666541	0.0314819	-2.11722	0.0342414	0.116117	9404.25	-0.480546	0.0225314	-21.3279	6.25914e-101	1.63914e-99
ENSMUSG00000001555	Fkbp10	protein_coding	FK506 binding protein 10 [Source:MGI Symbol;Acc:MGI:104769]	8721.4	0.0065056	0.0214335	0.303525	0.76149	0.845716	8783.97	0.0208105	0.0287723	0.723283	0.469506	0.623154	8631.83	-0.0288839	0.0280257	-1.03062	0.302718	0.514276	8721.4	0.0502031	0.0227381	2.20788	0.0272524	0.0519055
ENSMUSG00000001558	Klhl10	protein_coding	kelch-like 10 [Source:MGI Symbol;Acc:MGI:2181067]	78.9938	0.50167	0.123027	4.07771	4.54814e-05	0.000243394	77.1941	0.402391	0.147831	2.72197	0.00648935	0.0219698	82.9701	0.686821	0.254476	2.69896	0.00695559	0.0345711	78.9938	-0.0606178	0.129548	-0.467918	0.639843	0.735682
ENSMUSG00000001566	Mnx1	protein_coding	motor neuron and pancreas homeobox 1 [Source:MGI Symbol;Acc:MGI:109160]	1.40001	0.561526	0.897553	0.625618	0.531565		1.13674	1.20762	1.3243	0.911892	0.361825		1.94084	-0.395773	1.53236	-0.258277	0.796193		1.40001	-0.85249	0.915708	-0.930964	0.351872	0.468162
ENSMUSG00000001569	Nom1	protein_coding	nucleolar protein with MIF4G domain 1 [Source:MGI Symbol;Acc:MGI:1861749]	4333.35	0.0475142	0.0179348	2.64927	0.0080666	0.0235821	4563.23	0.0384079	0.0236361	1.62497	0.104169	0.208535	3884.27	0.0592188	0.0371668	1.59332	0.111087	0.269265	4333.35	0.258158	0.0191971	13.4477	3.17405e-41	3.18664e-40
ENSMUSG00000001576	Ergic1	protein_coding	endoplasmic reticulum-golgi intermediate compartment (ERGIC) 1 [Source:MGI Symbol;Acc:MGI:1914708]	23723.5	-0.164545	0.0221668	-7.42305	1.14453e-13	2.73475e-12	22486.9	-0.178893	0.0302998	-5.90412	3.54544e-09	6.75158e-08	26346.5	-0.142818	0.0230967	-6.18348	6.27035e-10	3.13562e-08	23723.5	-0.204275	0.0234867	-8.69748	3.39328e-18	1.81193e-17
ENSMUSG00000001583	Tnk1	protein_coding	tyrosine kinase, non-receptor, 1 [Source:MGI Symbol;Acc:MGI:1930958]	6.26099	0.111379	0.422511	0.263612	0.792079		7.17455	-0.281013	0.473405	-0.593601	0.552779		4.43189	1.091	1.06513	1.02429	0.305698		6.26099	0.720405	0.466459	1.54441	0.122489	0.196134
ENSMUSG00000001588	Acap1	protein_coding	ArfGAP with coiled-coil, ankyrin repeat and PH domains 1 [Source:MGI Symbol;Acc:MGI:2388270]	8.05421	-0.719184	0.356069	-2.01979	0.0434056		7.27076	-0.626557	0.453938	-1.38027	0.167504		9.68535	-0.89603	0.732255	-1.22366	0.221081		8.05421	-0.382383	0.368366	-1.03805	0.299246	0.411444
ENSMUSG00000001604	Tcea3	protein_coding	transcription elongation factor A (SII), 3 [Source:MGI Symbol;Acc:MGI:1196908]	2823.11	0.0905139	0.0289479	3.12678	0.0017673	0.0062627	2323.77	0.0585339	0.0377409	1.55094	0.120916	0.232342	3851.4	0.142086	0.041254	3.44418	0.000572792	0.00474009	2823.11	-0.70147	0.030242	-23.1952	5.08975e-119	1.61059e-117
ENSMUSG00000001622	Csn3	protein_coding	casein kappa [Source:MGI Symbol;Acc:MGI:107461]	1.99681	0.207493	0.728365	0.284874	0.77574		1.72246	0.338127	0.975686	0.346553	0.728927		2.56433	-0.0314933	1.38176	-0.0227921	0.981816		1.99681	-0.494677	0.754432	-0.655695	0.512021	0.62423
ENSMUSG00000001627	Ifrd1	protein_coding	interferon-related developmental regulator 1 [Source:MGI Symbol;Acc:MGI:1316717]	3730.84	0.158977	0.0289939	5.48313	4.17869e-08	4.16283e-07	3763.83	0.169005	0.0383349	4.40864	1.04022e-05	8.54865e-05	3679.36	0.131899	0.0410768	3.21104	0.00132254	0.00919021	3730.84	0.0572846	0.0307599	1.86231	0.0625591	0.10939
ENSMUSG00000001630	Stk38l	protein_coding	serine/threonine kinase 38 like [Source:MGI Symbol;Acc:MGI:1922250]	3504.7	0.0775286	0.0238669	3.24838	0.00116066	0.00432742	3686.67	0.0759903	0.0302297	2.51376	0.011945	0.0364545	3149.34	0.0733802	0.043999	1.66777	0.0953613	0.242773	3504.7	0.252872	0.0254688	9.92871	3.12269e-23	1.97681e-22
ENSMUSG00000001632	Brpf1	protein_coding	bromodomain and PHD finger containing, 1 [Source:MGI Symbol;Acc:MGI:1926033]	2611.14	-0.0570819	0.024854	-2.29669	0.0216367	0.0544509	2645.76	-0.0580944	0.0273275	-2.12586	0.0335153	0.0848881	2552.23	-0.062774	0.0536129	-1.17088	0.241649	0.446146	2611.14	0.0756801	0.0264021	2.86644	0.00415119	0.00902415
ENSMUSG00000001642	Akr1b3	protein_coding	aldo-keto reductase family 1, member B3 (aldose reductase) [Source:MGI Symbol;Acc:MGI:1353494]	10613.3	-0.190177	0.0222695	-8.53982	1.34433e-17	5.21258e-16	11605.3	-0.192612	0.028684	-6.71494	1.88145e-11	5.41309e-10	8642.17	-0.192197	0.0321138	-5.98487	2.16559e-09	9.4463e-08	10613.3	0.450461	0.0237301	18.9827	2.37288e-80	4.75041e-79
ENSMUSG00000001655	Hoxc13	protein_coding	homeobox C13 [Source:MGI Symbol;Acc:MGI:99560]	44.8869	0.364463	0.153463	2.37492	0.0175525	0.0457061	45.6507	0.407681	0.197122	2.06817	0.0386242	0.0952401	43.5123	0.271054	0.322843	0.839585	0.401141		44.8869	0.0831098	0.162863	0.510306	0.609837	0.7104
ENSMUSG00000001661	Hoxc6	protein_coding	homeobox C6 [Source:MGI Symbol;Acc:MGI:96197]	4.09774	0.0815216	0.542909	0.150157	0.880641		3.04323	-0.45896	0.724146	-0.633794	0.526215		6.26637	0.911319	0.942746	0.966665	0.333712		4.09774	-1.01437	0.554693	-1.82871	0.0674429	0.116905
ENSMUSG00000001663	Gstt1	protein_coding	glutathione S-transferase, theta 1 [Source:MGI Symbol;Acc:MGI:107379]	3606.76	-0.0803617	0.0292011	-2.75201	0.00592312	0.0180732	3975.25	-0.108579	0.0378462	-2.86895	0.00411835	0.0150349	2873.01	-0.02818	0.0439061	-0.641824	0.520987	0.708377	3606.76	0.492634	0.0312467	15.766	5.33508e-56	7.26454e-55
ENSMUSG00000001665	Gstt3	protein_coding	glutathione S-transferase, theta 3 [Source:MGI Symbol;Acc:MGI:2143526]	2615.04	0.0102525	0.0273113	0.375394	0.707367	0.80501	2878.79	-0.00778423	0.0353639	-0.220118	0.825779	0.895624	2089.7	0.0418651	0.0497417	0.84165	0.399984	0.609023	2615.04	0.487876	0.0293719	16.6103	5.87204e-62	8.81106e-61
ENSMUSG00000001666	Ddt	protein_coding	D-dopachrome tautomerase [Source:MGI Symbol;Acc:MGI:1298381]	479.289	-0.234409	0.0638876	-3.66908	0.000243426	0.00108508	477.956	-0.293038	0.0712197	-4.11457	3.87904e-05	0.000273697	484.223	-0.125685	0.120149	-1.04607	0.295528	0.507354	479.289	0.000565289	0.0677094	0.00834876	0.993339	0.994945
ENSMUSG00000001672	Marveld3	protein_coding	MARVEL (membrane-associating) domain containing 3 [Source:MGI Symbol;Acc:MGI:1920858]	15.7939	0.0632221	0.251967	0.250915	0.80188	0.873991	13.8967	-0.0726759	0.340176	-0.213642	0.830826		19.727	0.290073	0.4797	0.604697	0.54538		15.7939	-0.48064	0.260958	-1.84183	0.0654997	0.113931
ENSMUSG00000001674	Ddx18	protein_coding	DEAD (Asp-Glu-Ala-Asp) box polypeptide 18 [Source:MGI Symbol;Acc:MGI:1914192]	3680.09	-0.142327	0.0228913	-6.21749	5.05169e-10	7.04843e-09	3840.43	-0.152061	0.0309936	-4.90622	9.2848e-07	1.00605e-05	3370.31	-0.129233	0.0394517	-3.27571	0.00105395	0.00771096	3680.09	0.212894	0.0244088	8.72202	2.7328e-18	1.46523e-17
ENSMUSG00000001687	Ubl3	protein_coding	ubiquitin-like 3 [Source:MGI Symbol;Acc:MGI:1344373]	10363.3	0.0988575	0.0181985	5.43218	5.56705e-08	5.4116e-07	9832.83	0.0736279	0.0216304	3.4039	0.0006643	0.00318157	11487.3	0.14166	0.0282928	5.00693	5.53049e-07	1.27575e-05	10363.3	-0.197934	0.0192333	-10.2913	7.71642e-25	5.14057e-24
ENSMUSG00000001700	Gramd3	protein_coding	GRAM domain containing 3 [Source:MGI Symbol;Acc:MGI:1914815]	2250.89	0.130618	0.022911	5.70113	1.19017e-08	1.29946e-07	2306.2	0.126697	0.0304278	4.16385	3.12923e-05	0.000226713	2147.82	0.130877	0.0471518	2.77565	0.00550919	0.0287727	2250.89	0.12871	0.0244034	5.27426	1.33295e-07	4.3373e-07
ENSMUSG00000001707	Eef1e1	protein_coding	eukaryotic translation elongation factor 1 epsilon 1 [Source:MGI Symbol;Acc:MGI:1913393]	1557.85	-0.269007	0.0295395	-9.10668	8.4939e-20	4.06467e-18	1498.71	-0.307704	0.0378718	-8.1249	4.47735e-16	2.65295e-14	1685.36	-0.201626	0.0537468	-3.75141	0.000175839	0.00183056	1557.85	-0.146679	0.0311201	-4.71331	2.43724e-06	7.29561e-06
ENSMUSG00000001729	Akt1	protein_coding	thymoma viral proto-oncogene 1 [Source:MGI Symbol;Acc:MGI:87986]	22350.7	-0.0804515	0.0208754	-3.85389	0.000116257	0.000561442	20810.6	-0.10307	0.0276772	-3.72402	0.000196076	0.00111656	25583.7	-0.0423933	0.0223081	-1.90036	0.0573863	0.169846	22350.7	-0.273507	0.0221056	-12.3727	3.67044e-35	3.2413e-34
ENSMUSG00000001739	Cldn15	protein_coding	claudin 15 [Source:MGI Symbol;Acc:MGI:1913103]	15.6186	-0.538471	0.253865	-2.12109	0.0339139	0.0790656	14.7581	-0.200367	0.309948	-0.646454	0.517985		17.4362	-1.21145	0.533281	-2.2717	0.0231048		15.6186	-0.170133	0.265862	-0.639929	0.522219	0.633644
ENSMUSG00000001741	Il16	protein_coding	interleukin 16 [Source:MGI Symbol;Acc:MGI:1270855]	91.2182	-0.167341	0.108562	-1.54144	0.12321	0.223626	75.5786	-0.127136	0.15066	-0.843862	0.398747	0.55601	123.454	-0.237141	0.195124	-1.21534	0.224237	0.424522	91.2182	-0.684055	0.111775	-6.11994	9.36102e-10	3.45379e-09
ENSMUSG00000001750	Tcirg1	protein_coding	T cell, immune regulator 1, ATPase, H+ transporting, lysosomal V0 protein A3 [Source:MGI Symbol;Acc:MGI:1350931]	4647.98	-0.0263155	0.0239695	-1.09787	0.272259	0.411432	4593.9	-0.0158644	0.0305571	-0.519173	0.60364	0.735976	4778.25	-0.0540073	0.0381953	-1.41398	0.157368	0.339576	4647.98	-0.0313539	0.0253911	-1.23484	0.216891	0.316471
ENSMUSG00000001751	Naglu	protein_coding	alpha-N-acetylglucosaminidase (Sanfilippo disease IIIB) [Source:MGI Symbol;Acc:MGI:1351641]	9106.27	0.0308949	0.0235084	1.31421	0.188777	0.31071	9141.21	0.0366355	0.0297343	1.23209	0.217914	0.36079	9074.79	0.0125326	0.0344263	0.364043	0.715826	0.846895	9106.27	0.0354289	0.0249339	1.42091	0.155343	0.239693
ENSMUSG00000001755	Coasy	protein_coding	Coenzyme A synthase [Source:MGI Symbol;Acc:MGI:1918993]	3317.49	0.0585643	0.023612	2.48028	0.013128	0.035817	3452.19	0.0653591	0.0311813	2.0961	0.0360737	0.0901817	3057.54	0.0375269	0.0417876	0.898039	0.369165	0.579489	3317.49	0.199832	0.0251681	7.93987	2.02395e-15	9.74632e-15
ENSMUSG00000001761	Smo	protein_coding	smoothened, frizzled class receptor [Source:MGI Symbol;Acc:MGI:108075]	13671.8	0.0654534	0.0165054	3.96558	7.32181e-05	0.00037408	12893.2	0.0713171	0.0212032	3.36351	0.000769589	0.0036195	15314.8	0.0471752	0.0256966	1.83585	0.0663793	0.189296	13671.8	-0.223299	0.0174432	-12.8015	1.60875e-37	1.4988e-36
ENSMUSG00000001763	Tspan33	protein_coding	tetraspanin 33 [Source:MGI Symbol;Acc:MGI:1919012]	941.229	0.212711	0.0358054	5.94076	2.83697e-09	3.42706e-08	1000.87	0.216546	0.0459486	4.71279	2.44347e-06	2.37914e-05	823.788	0.197548	0.0756937	2.60983	0.00905867	0.0423363	941.229	0.3052	0.0384503	7.9375	2.06292e-15	9.92996e-15
ENSMUSG00000001767	Crnkl1	protein_coding	Crn, crooked neck-like 1 (Drosophila) [Source:MGI Symbol;Acc:MGI:1914127]	4639.09	-0.140919	0.0200471	-7.02942	2.07398e-12	4.22358e-11	5015.63	-0.13964	0.0267564	-5.21894	1.79954e-07	2.30199e-06	3893.58	-0.151129	0.0372119	-4.06129	4.88016e-05	0.000617831	4639.09	0.390567	0.0215036	18.1628	1.01624e-73	1.86189e-72
ENSMUSG00000001768	Rin2	protein_coding	Ras and Rab interactor 2 [Source:MGI Symbol;Acc:MGI:1921280]	5821.42	0.0757827	0.0180596	4.19625	2.71375e-05	0.000152559	5456.6	0.0841962	0.0240055	3.50737	0.000452567	0.0022929	6588.79	0.0531647	0.0310362	1.71299	0.0867138	0.227671	5821.42	-0.247337	0.0190102	-13.0107	1.06296e-38	1.0144e-37
ENSMUSG00000001773	Folh1	protein_coding	folate hydrolase 1 [Source:MGI Symbol;Acc:MGI:1858193]	42.5474	0.494443	0.156901	3.1513	0.00162545	0.00582299	45.0307	0.518564	0.179103	2.89535	0.00378738	0.0140258	37.6623	0.439219	0.380084	1.15558	0.247851		42.5474	0.282372	0.168122	1.67957	0.0930412	0.154782
ENSMUSG00000001774	Chordc1	protein_coding	cysteine and histidine-rich domain (CHORD)-containing, zinc-binding protein 1 [Source:MGI Symbol;Acc:MGI:1914167]	3981.06	-0.0854815	0.0291016	-2.93735	0.00331035	0.0109157	4005.37	-0.10593	0.0389389	-2.72042	0.00651996	0.0220547	3949.39	-0.0520764	0.0394906	-1.3187	0.187269	0.379579	3981.06	0.0449027	0.0308734	1.45441	0.145832	0.227538
ENSMUSG00000001783	Rtcb	protein_coding	RNA 2',3'-cyclic phosphate and 5'-OH ligase [Source:MGI Symbol;Acc:MGI:106379]	12972.1	-0.00776548	0.014481	-0.536254	0.591783	0.713663	13039.6	-0.0119298	0.0197865	-0.602925	0.546559	0.689275	12891.2	-0.0063064	0.0245147	-0.25725	0.796986	0.893968	12972.1	0.0417199	0.0153618	2.71583	0.00661096	0.0139689
ENSMUSG00000001785	Pwp1	protein_coding	PWP1 homolog, endonuclein [Source:MGI Symbol;Acc:MGI:1914735]	3092.28	-0.033162	0.0203072	-1.63302	0.102464	0.193384	3217.67	-0.0276982	0.0264237	-1.04823	0.294531	0.448851	2850.66	-0.0518928	0.042446	-1.22256	0.221496	0.421708	3092.28	0.200223	0.0217007	9.22658	2.79416e-20	1.6151e-19
ENSMUSG00000001786	Fbxo7	protein_coding	F-box protein 7 [Source:MGI Symbol;Acc:MGI:1917004]	2621.39	-0.0206981	0.0237319	-0.872163	0.38312	0.527184	2745.8	-0.0330995	0.0306236	-1.08085	0.279764	0.43264	2379.71	-0.00167233	0.0470707	-0.0355282	0.971659	0.987272	2621.39	0.231773	0.0253645	9.13766	6.38176e-20	3.6265e-19
ENSMUSG00000001794	Capns1	protein_coding	calpain, small subunit 1 [Source:MGI Symbol;Acc:MGI:88266]	46551.7	-0.11119	0.0206127	-5.39426	6.8806e-08	6.54562e-07	49831.5	-0.103604	0.0285457	-3.6294	0.000284085	0.00153181	40083.8	-0.133352	0.0191632	-6.95877	3.43245e-12	2.52953e-10	46551.7	0.339683	0.0218822	15.5233	2.41501e-54	3.17103e-53
ENSMUSG00000001802	Lrp3	protein_coding	low density lipoprotein receptor-related protein 3 [Source:MGI Symbol;Acc:MGI:3584516]	3888.01	0.110439	0.0237914	4.64197	3.45103e-06	2.37794e-05	3916.89	0.133391	0.0276583	4.82282	1.41545e-06	1.46977e-05	3845.59	0.0574758	0.0421543	1.36346	0.172737	0.361318	3888.01	0.0500054	0.0252412	1.98111	0.0475793	0.0857375
ENSMUSG00000001804	Dsg4	protein_coding	desmoglein 4 [Source:MGI Symbol;Acc:MGI:2661061]	1.92143	-0.95164	0.902737	-1.05417	0.291804		1.42921	-2.29435	1.25633	-1.82624	0.0678143		2.93276	0.98965	1.41978	0.697046	0.485774		1.92143	-1.36825	0.916168	-1.49345	0.13532	0.213843
ENSMUSG00000001819	Hoxd13	protein_coding	homeobox D13 [Source:MGI Symbol;Acc:MGI:96205]	4.31991	-1.11128	0.566923	-1.9602	0.0499726		3.31594	-1.23817	0.766039	-1.61633	0.106022		6.38636	-0.920688	0.948115	-0.971073	0.331512		4.31991	-0.950426	0.576673	-1.64812	0.0993282	0.163805
ENSMUSG00000001827	Folr1	protein_coding	folate receptor 1 (adult) [Source:MGI Symbol;Acc:MGI:95568]	208.296	-0.281897	0.0735352	-3.8335	0.000126332	0.000603174	214.198	-0.263557	0.0953486	-2.76414	0.00570738	0.0197417	197.222	-0.328121	0.151286	-2.16889	0.0300914	0.105838	208.296	0.143856	0.0784151	1.83455	0.0665727	0.115567
ENSMUSG00000001829	Clpb	protein_coding	ClpB caseinolytic peptidase B [Source:MGI Symbol;Acc:MGI:1100517]	6311.06	0.0856419	0.0176421	4.85441	1.20743e-06	9.09159e-06	6871.53	0.0948045	0.0221471	4.28068	1.86326e-05	0.000143818	5197.3	0.0585591	0.0341418	1.71517	0.0863135	0.22696	6311.06	0.427718	0.0189313	22.5932	5.06073e-113	1.51199e-111
ENSMUSG00000001833	Sept7	protein_coding	septin 7 [Source:MGI Symbol;Acc:MGI:1335094]	21175.5	-0.128473	0.0194179	-6.61619	3.68579e-11	6.19804e-10	21371.3	-0.147345	0.0242332	-6.08031	1.19948e-09	2.55594e-08	20872.1	-0.0975381	0.0271853	-3.5879	0.000333348	0.00307188	21175.5	0.0582062	0.0205996	2.8256	0.00471917	0.0101808
ENSMUSG00000001844	Zdhhc4	protein_coding	zinc finger, DHHC domain containing 4 [Source:MGI Symbol;Acc:MGI:1920131]	3058.32	-0.0913355	0.0315449	-2.89541	0.00378662	0.0122765	2667.72	-0.140354	0.0393412	-3.56761	0.000360259	0.00188515	3866.79	-0.00502955	0.0407353	-0.123469	0.901736	0.952225	3058.32	-0.51184	0.0331625	-15.4343	9.61947e-54	1.24503e-52
ENSMUSG00000001847	Rac1	protein_coding	RAS-related C3 botulinum substrate 1 [Source:MGI Symbol;Acc:MGI:97845]	26282.2	-0.0815618	0.0150375	-5.42391	5.83093e-08	5.63971e-07	25097.9	-0.0888353	0.0206788	-4.29596	1.73941e-05	0.00013544	28808.4	-0.0740482	0.0208481	-3.5518	0.0003826	0.00345178	26282.2	-0.173934	0.0159207	-10.925	8.7561e-28	6.35661e-27
ENSMUSG00000001855	Nup214	protein_coding	nucleoporin 214 [Source:MGI Symbol;Acc:MGI:1095411]	4143.67	-0.00149245	0.0209028	-0.0713998	0.94308	0.964966	4260.22	0.0201449	0.0259684	0.775746	0.437899	0.592905	3924.47	-0.0527471	0.0376506	-1.40096	0.161225	0.344863	4143.67	0.14338	0.0222453	6.44541	1.15286e-10	4.45165e-10
ENSMUSG00000001864	Aif1l	protein_coding	allograft inflammatory factor 1-like [Source:MGI Symbol;Acc:MGI:1919598]	495.429	-0.347057	0.0581552	-5.96777	2.40517e-09	2.934e-08	449.266	-0.276332	0.0736627	-3.75132	0.000175907	0.00101549	591.584	-0.485234	0.0931446	-5.20947	1.89384e-07	4.93809e-06	495.429	-0.364051	0.0609534	-5.97261	2.3349e-09	8.41557e-09
ENSMUSG00000001865	Cpa3	protein_coding	carboxypeptidase A3, mast cell [Source:MGI Symbol;Acc:MGI:88479]	0.576182	0.979591	1.40746	0.695998	0.48643		0.7786	0.925835	1.53793	0.602	0.547174		0.16545	1.0838	4.08047	0.265607	0.790542		0.576182	1.54876	1.52632	1.0147	0.310248
ENSMUSG00000001870	Ltbp1	protein_coding	latent transforming growth factor beta binding protein 1 [Source:MGI Symbol;Acc:MGI:109151]	6853.54	0.0559912	0.024136	2.31982	0.0203504	0.0517126	7216.65	0.0534604	0.0323941	1.65031	0.0988791	0.200278	6144.04	0.0542561	0.0335525	1.61705	0.105868	0.261282	6853.54	0.257436	0.0256786	10.0253	1.17978e-23	7.56413e-23
ENSMUSG00000001891	Ugp2	protein_coding	UDP-glucose pyrophosphorylase 2 [Source:MGI Symbol;Acc:MGI:2183447]	9663.92	0.0171104	0.0205051	0.834448	0.404029	0.547797	9933.11	-0.00903637	0.0264102	-0.342155	0.732234	0.8324	9158.03	0.0628048	0.0277839	2.26047	0.0237918	0.0885287	9663.92	0.142748	0.0217801	6.55408	5.59862e-11	2.19974e-10
ENSMUSG00000001901	Kcnh6	protein_coding	potassium voltage-gated channel, subfamily H (eag-related), member 6 [Source:MGI Symbol;Acc:MGI:2684139]	4.06625	-0.217004	0.551985	-0.393133	0.694221		4.55231	-0.166477	0.69617	-0.239133	0.811002		3.09904	-0.328197	1.1924	-0.27524	0.783132		4.06625	0.555326	0.601125	0.923811	0.355585	0.472248
ENSMUSG00000001909	Trmt1	protein_coding	tRNA methyltransferase 1 [Source:MGI Symbol;Acc:MGI:1289155]	5254.94	0.102643	0.024509	4.18798	2.81447e-05	0.000157557	4940.44	0.109616	0.032943	3.32744	0.000876471	0.00405635	5917.29	0.0826065	0.0338878	2.43765	0.0147831	0.0615686	5254.94	-0.235958	0.025879	-9.11774	7.67043e-20	4.3483e-19
ENSMUSG00000001910	Nacc1	protein_coding	nucleus accumbens associated 1, BEN and BTB (POZ) domain containing [Source:MGI Symbol;Acc:MGI:1914080]	17103.5	-0.035946	0.0179357	-2.00416	0.045053	0.0999893	17861.2	-0.0163546	0.0222875	-0.733801	0.46307	0.617078	15635.8	-0.0825323	0.0241086	-3.42336	0.000618532	0.00504115	17103.5	0.217363	0.0190587	11.405	3.94969e-30	3.08539e-29
ENSMUSG00000001911	Nfix	protein_coding	nuclear factor I/X [Source:MGI Symbol;Acc:MGI:97311]	53632.2	0.0614502	0.0224708	2.73467	0.00624422	0.0189266	56127	0.106134	0.0239962	4.42293	9.73691e-06	8.05379e-05	48783.3	-0.0349842	0.0198514	-1.7623	0.0780178	0.212093	53632.2	0.2259	0.0238428	9.47456	2.67888e-21	1.59305e-20
ENSMUSG00000001918	Slc1a5	protein_coding	solute carrier family 1 (neutral amino acid transporter), member 5 [Source:MGI Symbol;Acc:MGI:105305]	317.889	0.138163	0.0663435	2.08254	0.0372936	0.085454	292.842	0.177586	0.0834799	2.12729	0.0333961	0.0846533	370.197	0.0587496	0.121692	0.482774	0.629257	0.791151	317.889	-0.312233	0.0694934	-4.49299	7.02305e-06	2.03125e-05
ENSMUSG00000001924	Uba1	protein_coding	ubiquitin-like modifier activating enzyme 1 [Source:MGI Symbol;Acc:MGI:98890]	42158.6	-0.0349581	0.0159245	-2.19524	0.0281467	0.0677761	45606.7	-0.0360669	0.020448	-1.76383	0.0777606	0.166373	35325.5	-0.0397561	0.0232512	-1.70985	0.0872934	0.228739	42158.6	0.393745	0.0169227	23.2673	9.5164e-120	3.03583e-118
ENSMUSG00000001930	Vwf	protein_coding	Von Willebrand factor [Source:MGI Symbol;Acc:MGI:98941]	278.132	-0.307247	0.0702694	-4.37242	1.22876e-05	7.45801e-05	275.28	-0.314438	0.0784065	-4.01036	6.0626e-05	0.000404825	285.249	-0.299266	0.150853	-1.98383	0.0472753	0.14779	278.132	-0.0280679	0.0743523	-0.377499	0.705803	0.789205
ENSMUSG00000001942	Siae	protein_coding	sialic acid acetylesterase [Source:MGI Symbol;Acc:MGI:104803]	4239.27	0.162807	0.027074	6.01342	1.81652e-09	2.27339e-08	4228.66	0.213501	0.0283792	7.52316	5.34666e-14	2.32843e-12	4278.39	0.0549337	0.0391256	1.40404	0.160308	0.343529	4239.27	0.00416374	0.0286968	0.145094	0.884637	0.920856
ENSMUSG00000001946	Esam	protein_coding	endothelial cell-specific adhesion molecule [Source:MGI Symbol;Acc:MGI:1916774]	19.5858	-0.228334	0.215122	-1.06142	0.288501	0.429182	20.1243	-0.356399	0.264492	-1.34749	0.177824	0.310509	18.585	0.0357653	0.497137	0.0719425	0.942648		19.5858	0.130051	0.229549	0.56655	0.57102	0.677153
ENSMUSG00000001948	Spa17	protein_coding	sperm autoantigenic protein 17 [Source:MGI Symbol;Acc:MGI:1333778]	409.498	-0.272432	0.0504488	-5.40017	6.65779e-08	6.35803e-07	397.343	-0.318493	0.0639619	-4.97942	6.37751e-07	7.17691e-06	436.129	-0.190252	0.104351	-1.82319	0.0682741	0.193017	409.498	-0.109892	0.0531289	-2.06841	0.0386017	0.0711724
ENSMUSG00000001962	Fam50a	protein_coding	family with sequence similarity 50, member A [Source:MGI Symbol;Acc:MGI:1351626]	5149.49	-0.120122	0.0207765	-5.78162	7.39843e-09	8.39439e-08	5363.45	-0.128477	0.0275725	-4.65961	3.16815e-06	3.00042e-05	4737.19	-0.10993	0.0360501	-3.04936	0.00229329	0.0143415	5149.49	0.20348	0.0221324	9.19377	3.79318e-20	2.18184e-19
ENSMUSG00000001964	Emd	protein_coding	emerin [Source:MGI Symbol;Acc:MGI:108117]	9093.18	-0.143971	0.0172844	-8.32952	8.11725e-17	2.8201e-15	9406.32	-0.152657	0.0230312	-6.62829	3.39597e-11	9.31642e-10	8496.88	-0.133225	0.0292955	-4.54762	5.4256e-06	9.22807e-05	9093.18	0.171159	0.0183854	9.30953	1.28403e-20	7.49433e-20
ENSMUSG00000001983	Taco1	protein_coding	translational activator of mitochondrially encoded cytochrome c oxidase I [Source:MGI Symbol;Acc:MGI:1917457]	864.991	-0.0219918	0.0329689	-0.667047	0.504742	0.640973	893.686	-0.0188899	0.04217	-0.447947	0.654192	0.775542	810.385	-0.0356092	0.0748475	-0.475756	0.634248	0.794685	864.991	0.164966	0.0352562	4.67907	2.88182e-06	8.58819e-06
ENSMUSG00000001985	Grik3	protein_coding	glutamate receptor, ionotropic, kainate 3 [Source:MGI Symbol;Acc:MGI:95816]	1013.69	0.177546	0.053809	3.29956	0.000968358	0.00368324	1201.07	0.264997	0.0526646	5.03178	4.85944e-07	5.61672e-06	636.539	-0.0263444	0.103107	-0.255505	0.798333	0.894705	1013.69	0.931132	0.0582319	15.9901	1.49859e-57	2.10132e-56
ENSMUSG00000001986	Gria3	protein_coding	glutamate receptor, ionotropic, AMPA3 (alpha 3) [Source:MGI Symbol;Acc:MGI:95810]	18614.3	0.0923	0.0187092	4.93341	8.08065e-07	6.27091e-06	19601.9	0.0907196	0.0267316	3.39372	0.000689505	0.00328452	16684.6	0.0885084	0.0218895	4.04342	5.26773e-05	0.000658806	18614.3	0.257452	0.0198808	12.9498	2.35715e-38	2.23858e-37
ENSMUSG00000001988	Npas1	protein_coding	neuronal PAS domain protein 1 [Source:MGI Symbol;Acc:MGI:109205]	598.381	0.11531	0.0482412	2.39028	0.0168356	0.0441569	653.303	0.0972503	0.0608216	1.59894	0.109833	0.216689	489.206	0.148195	0.0995309	1.48893	0.136506	0.308731	598.381	0.441515	0.0520589	8.48106	2.23143e-17	1.15689e-16
ENSMUSG00000001995	Sipa1l2	protein_coding	signal-induced proliferation-associated 1 like 2 [Source:MGI Symbol;Acc:MGI:2676970]	10814.9	0.0166301	0.0170604	0.974776	0.329671	0.473635	11697.7	0.0226711	0.0224673	1.00907	0.31294	0.468396	9065.32	-0.00294661	0.0288067	-0.102289	0.918527	0.960352	10814.9	0.392499	0.0182136	21.5498	5.31863e-103	1.42615e-101
ENSMUSG00000001998	Ap4e1	protein_coding	adaptor-related protein complex AP-4, epsilon 1 [Source:MGI Symbol;Acc:MGI:1336993]	458.536	0.113187	0.0654401	1.72963	0.0836962	0.164262	409.61	0.232223	0.0776892	2.98913	0.00279775	0.0108871	560.024	-0.114213	0.094726	-1.20572	0.227924	0.429527	458.536	-0.429421	0.0685956	-6.26018	3.84526e-10	1.44661e-09
ENSMUSG00000001999	Blvra	protein_coding	biliverdin reductase A [Source:MGI Symbol;Acc:MGI:88170]	1229.34	-0.145809	0.0390586	-3.73307	0.000189158	0.000864701	1224.72	-0.209515	0.0445973	-4.69792	2.62823e-06	2.54504e-05	1244.35	-0.0257061	0.0677642	-0.379346	0.704431	0.839585	1229.34	-0.000900735	0.0413927	-0.0217607	0.982639	0.987842
ENSMUSG00000002006	Pdzd4	protein_coding	PDZ domain containing 4 [Source:MGI Symbol;Acc:MGI:2443483]	1772.7	0.104243	0.0330045	3.15845	0.00158612	0.00569973	1869.23	0.114357	0.0374642	3.05242	0.00227001	0.00914799	1583.79	0.076244	0.0659942	1.15531	0.247962	0.452814	1772.7	0.263447	0.035237	7.47644	7.63621e-14	3.44405e-13
ENSMUSG00000002007	Srpk3	protein_coding	serine/arginine-rich protein specific kinase 3 [Source:MGI Symbol;Acc:MGI:1891338]	8.6742	0.0944675	0.388374	0.243238	0.807821	0.877754	8.02455	-0.0392938	0.523294	-0.0750894	0.940144		10.0318	0.332892	0.686277	0.48507	0.627627		8.6742	-0.298998	0.40674	-0.735109	0.462273	0.578714
ENSMUSG00000002010	Idh3g	protein_coding	isocitrate dehydrogenase 3 (NAD+), gamma [Source:MGI Symbol;Acc:MGI:1099463]	8814.66	-0.0798316	0.0195032	-4.09325	4.25368e-05	0.000228906	9200.09	-0.100946	0.0251493	-4.01387	5.9732e-05	0.000400025	8069.41	-0.0439355	0.0297489	-1.47688	0.139708	0.313744	8814.66	0.213635	0.0207484	10.2965	7.31024e-25	4.87688e-24
ENSMUSG00000002012	Pnck	protein_coding	pregnancy upregulated non-ubiquitously expressed CaM kinase [Source:MGI Symbol;Acc:MGI:1347357]	384.26	0.0643462	0.0587409	1.09542	0.273331	0.412621	397.704	-0.039546	0.0679326	-0.582136	0.560475	0.700225	358.61	0.271938	0.113075	2.40494	0.0161752	0.0659536	384.26	0.176329	0.0626767	2.81331	0.00490339	0.0105579
ENSMUSG00000002014	Ssr4	protein_coding	signal sequence receptor, delta [Source:MGI Symbol;Acc:MGI:1099464]	4246.32	-0.0815756	0.0246745	-3.30606	0.000946169	0.0036107	3776.7	-0.11784	0.0322196	-3.65741	0.00025478	0.00140032	5220.99	-0.0192714	0.0332186	-0.58014	0.56182	0.74232	4246.32	-0.443837	0.0259326	-17.115	1.14773e-65	1.85329e-64
ENSMUSG00000002015	Bcap31	protein_coding	B cell receptor associated protein 31 [Source:MGI Symbol;Acc:MGI:1350933]	13930	0.0163997	0.0196285	0.835506	0.403433	0.547203	13947.4	0.000675542	0.0262849	0.0257008	0.979496	0.989742	13955.2	0.0408195	0.0253695	1.609	0.107617	0.26399	13930	0.0244573	0.0208166	1.17489	0.240038	0.344166
ENSMUSG00000002017	Fam98a	protein_coding	family with sequence similarity 98, member A [Source:MGI Symbol;Acc:MGI:1919972]	3995.61	-0.074983	0.0198574	-3.77607	0.000159319	0.000740974	4375	-0.058129	0.0252174	-2.30512	0.02116	0.0583006	3241.12	-0.119768	0.0392513	-3.0513	0.00227851	0.0142785	3995.61	0.458633	0.021405	21.4264	7.57763e-102	2.01127e-100
ENSMUSG00000002020	Ltbp2	protein_coding	latent transforming growth factor beta binding protein 2 [Source:MGI Symbol;Acc:MGI:99502]	29935.8	-0.0526015	0.0220021	-2.39075	0.0168141	0.0441082	35560.5	-0.0416542	0.0273357	-1.5238	0.127559	0.241783	18621.9	-0.0820605	0.0304447	-2.69539	0.00703058	0.0348468	29935.8	0.958633	0.0234326	40.9103	0	0
ENSMUSG00000002028	Kmt2a	protein_coding	lysine (K)-specific methyltransferase 2A [Source:MGI Symbol;Acc:MGI:96995]	8265.19	0.00384343	0.0355972	0.10797	0.914019	0.946153	8246.83	0.038064	0.0431243	0.882658	0.377421	0.53473	8338.19	-0.0713144	0.0677625	-1.05242	0.292608	0.50401	8265.19	0.00907494	0.0377512	0.240388	0.810029	0.870124
ENSMUSG00000002031	Ift46	protein_coding	intraflagellar transport 46 [Source:MGI Symbol;Acc:MGI:1923818]	4349.12	0.0212479	0.0229558	0.9256	0.354654	0.498358	4009.23	-0.00711967	0.0285005	-0.249808	0.802736	0.8808	5059.75	0.0687697	0.0366783	1.87494	0.0608009	0.177416	4349.12	-0.310495	0.0241638	-12.8496	8.64677e-38	8.08784e-37
ENSMUSG00000002032	Tmem25	protein_coding	transmembrane protein 25 [Source:MGI Symbol;Acc:MGI:1918937]	213.136	0.218488	0.0671234	3.25502	0.00113382	0.00424293	215.172	0.218505	0.0858372	2.54558	0.0109098	0.0338506	209.889	0.212167	0.147299	1.44038	0.149761	0.328521	213.136	0.0635195	0.0712596	0.891382	0.372724	0.490939
ENSMUSG00000002043	Trappc6a	protein_coding	trafficking protein particle complex 6A [Source:MGI Symbol;Acc:MGI:1914341]	2551.02	-0.0849463	0.0291094	-2.91817	0.00352091	0.0115074	2504.38	-0.0951218	0.0404018	-2.35439	0.018553	0.0524041	2657.4	-0.0705456	0.0437322	-1.61313	0.106716	0.262616	2551.02	-0.0614758	0.0308064	-1.99555	0.0459824	0.0831794
ENSMUSG00000002052	Supt6	protein_coding	suppressor of Ty 6 [Source:MGI Symbol;Acc:MGI:107726]	16725.5	-0.025733	0.0155472	-1.65516	0.0978926	0.186397	17691.8	-0.0222288	0.0203826	-1.09058	0.275458	0.427843	14832.1	-0.0398426	0.0253397	-1.57234	0.115871	0.276535	16725.5	0.279476	0.0165463	16.8906	5.2803e-64	8.28209e-63
ENSMUSG00000002055	Spag5	protein_coding	sperm associated antigen 5 [Source:MGI Symbol;Acc:MGI:1927470]	344.867	-0.21095	0.0618166	-3.41252	0.000643659	0.00257449	356.486	-0.143483	0.0720809	-1.99058	0.0465268	0.110487	322.754	-0.357943	0.127084	-2.81658	0.00485384	0.0260297	344.867	0.173494	0.0659636	2.63015	0.00853468	0.0177282
ENSMUSG00000002058	Unc119	protein_coding	unc-119 lipid binding chaperone [Source:MGI Symbol;Acc:MGI:1328357]	3994.03	0.101869	0.0241322	4.22128	2.42914e-05	0.000138713	3873.12	0.090849	0.0335041	2.71158	0.00669627	0.0225553	4257.23	0.116613	0.0357226	3.2644	0.00109697	0.00797079	3994.03	-0.110667	0.0255102	-4.33814	1.43693e-05	4.0534e-05
ENSMUSG00000002059	Rab34	protein_coding	RAB34, member RAS oncogene family [Source:MGI Symbol;Acc:MGI:104606]	5483.88	-0.039425	0.0284485	-1.38584	0.165797	0.281393	5085.02	-0.0336976	0.0385758	-0.873543	0.382367	0.539723	6319.52	-0.057199	0.0341439	-1.67523	0.0938888	0.239852	5483.88	-0.288194	0.030062	-9.58663	9.101e-22	5.4982e-21
ENSMUSG00000002064	Sdf2	protein_coding	stromal cell derived factor 2 [Source:MGI Symbol;Acc:MGI:108019]	7745.4	0.0813079	0.0205242	3.96156	7.44605e-05	0.000379535	7393.75	0.0898686	0.0269971	3.32883	0.000872123	0.00403857	8494.47	0.0579714	0.0310606	1.8664	0.0619855	0.1798	7745.4	-0.175948	0.021695	-8.11008	5.0587e-16	2.49941e-15
ENSMUSG00000002068	Ccne1	protein_coding	cyclin E1 [Source:MGI Symbol;Acc:MGI:88316]	488.406	-0.264954	0.0456967	-5.79809	6.70727e-09	7.64013e-08	477.712	-0.268648	0.0590715	-4.54785	5.41972e-06	4.79384e-05	512.386	-0.265121	0.0961298	-2.75795	0.00581658	0.0299756	488.406	-0.0761006	0.0481981	-1.57891	0.114356	0.184897
ENSMUSG00000002076	Hsf2bp	protein_coding	heat shock transcription factor 2 binding protein [Source:MGI Symbol;Acc:MGI:1921627]	22.824	-0.0489027	0.21838	-0.223934	0.822809	0.887875	21.8718	-0.0294175	0.284035	-0.10357	0.917511	0.954845	24.8613	-0.100707	0.437139	-0.230378	0.817798		22.824	-0.150512	0.229727	-0.655178	0.512353	0.624452
ENSMUSG00000002083	Bbc3	protein_coding	BCL2 binding component 3 [Source:MGI Symbol;Acc:MGI:2181667]	7385.9	0.120993	0.0255608	4.73354	2.20638e-06	1.58122e-05	7582.81	0.137723	0.030299	4.54546	5.48145e-06	4.84306e-05	7016.56	0.0802774	0.0392364	2.04599	0.040757	0.131858	7385.9	0.135625	0.0271401	4.99722	5.81631e-07	1.81465e-06
ENSMUSG00000002100	Mybpc3	protein_coding	myosin binding protein C, cardiac [Source:MGI Symbol;Acc:MGI:102844]	1.61888	-0.332704	0.962986	-0.345492	0.729724		2.09287	-0.935525	1.08436	-0.862745	0.388278		0.663177	1.55632	2.70039	0.576331	0.564392		1.61888	1.59085	1.12006	1.42033	0.155511	0.239937
ENSMUSG00000002102	Psmc3	protein_coding	proteasome (prosome, macropain) 26S subunit, ATPase 3 [Source:MGI Symbol;Acc:MGI:1098754]	21196.5	-0.0826158	0.0173363	-4.76548	1.88409e-06	1.36768e-05	22841.3	-0.0910545	0.0231708	-3.92971	8.50471e-05	0.000542444	17943.1	-0.0725312	0.0245563	-2.95367	0.00314016	0.0184838	21196.5	0.373077	0.0184438	20.2278	5.57878e-91	1.29019e-89
ENSMUSG00000002103	Acp2	protein_coding	acid phosphatase 2, lysosomal [Source:MGI Symbol;Acc:MGI:87882]	9130.64	0.115615	0.0180142	6.41802	1.3806e-10	2.11112e-09	9401.97	0.126748	0.0241005	5.25916	1.44714e-07	1.90628e-06	8617.11	0.0860349	0.0273192	3.14925	0.0016369	0.0109143	9130.64	0.149962	0.0191456	7.83272	4.77446e-15	2.26486e-14
ENSMUSG00000002104	Rapsn	protein_coding	receptor-associated protein of the synapse [Source:MGI Symbol;Acc:MGI:99422]	126.48	-0.0232328	0.0954469	-0.243411	0.807687	0.877719	108.13	-0.055871	0.134669	-0.414876	0.678233	0.792838	164.384	0.0275384	0.164379	0.16753	0.866953	0.934422	126.48	-0.580052	0.0987915	-5.87148	4.31932e-09	1.53563e-08
ENSMUSG00000002105	Slc39a13	protein_coding	solute carrier family 39 (metal ion transporter), member 13 [Source:MGI Symbol;Acc:MGI:1915677]	8386.96	-0.0964935	0.0225249	-4.28386	1.83677e-05	0.000107166	8582.63	-0.10727	0.0308159	-3.48099	0.000499565	0.00249142	8026.34	-0.0815888	0.0300301	-2.7169	0.00658963	0.033	8386.96	0.121287	0.0239186	5.07082	3.96116e-07	1.24859e-06
ENSMUSG00000002107	Celf2	protein_coding	CUGBP, Elav-like family member 2 [Source:MGI Symbol;Acc:MGI:1338822]	17993	-0.0956469	0.0256737	-3.72548	0.000194948	0.000889996	17256.6	-0.117228	0.034454	-3.40244	0.000667876	0.00319582	19571.6	-0.0593677	0.02556	-2.32268	0.0201965	0.0783074	17993	-0.157385	0.0272082	-5.78445	7.27501e-09	2.55903e-08
ENSMUSG00000002108	Nr1h3	protein_coding	nuclear receptor subfamily 1, group H, member 3 [Source:MGI Symbol;Acc:MGI:1352462]	1167.14	0.0265053	0.0364125	0.727918	0.466664	0.606723	1257.15	0.0196436	0.0451102	0.435459	0.66323	0.781375	988.977	0.0335269	0.0733476	0.457096	0.647602	0.802525	1167.14	0.370806	0.0391137	9.48021	2.53778e-21	1.51143e-20
ENSMUSG00000002109	Ddb2	protein_coding	damage specific DNA binding protein 2 [Source:MGI Symbol;Acc:MGI:1355314]	129.478	0.138937	0.0860986	1.61369	0.106594	0.19948	125.118	0.0923693	0.11322	0.815842	0.414591	0.571048	138.915	0.220882	0.178092	1.24027	0.214876	0.4136	129.478	-0.121699	0.0905487	-1.34402	0.178943	0.269485
ENSMUSG00000002111	Spi1	protein_coding	spleen focus forming virus (SFFV) proviral integration oncogene [Source:MGI Symbol;Acc:MGI:98282]	391.831	0.165196	0.0696103	2.37315	0.017637	0.045878	170.036	0.242017	0.109339	2.21346	0.0268662	0.0709444	844.88	0.0640878	0.0845235	0.758224	0.448317	0.650103	391.831	-2.28655	0.070018	-32.6567	6.44563e-234	4.99176e-232
ENSMUSG00000002129	Sf3a1	protein_coding	splicing factor 3a, subunit 1 [Source:MGI Symbol;Acc:MGI:1914715]	10471.6	-0.058867	0.0153196	-3.84258	0.000121747	0.000584863	10750.4	-0.0420155	0.0183057	-2.29521	0.0217209	0.0595782	9950.29	-0.100118	0.0272584	-3.6729	0.00023981	0.00236967	10471.6	0.136817	0.0162869	8.40042	4.44881e-17	2.28437e-16
ENSMUSG00000002147	Stat6	protein_coding	signal transducer and activator of transcription 6 [Source:MGI Symbol;Acc:MGI:103034]	3965.84	0.0335432	0.0198143	1.69288	0.0904789	0.17477	3881.23	0.0477009	0.0248604	1.91875	0.0550163	0.126392	4155.13	-0.00091596	0.0376961	-0.0242986	0.980614	0.990913	3965.84	-0.0731066	0.0209416	-3.49097	0.000481265	0.0011756
ENSMUSG00000002190	Clgn	protein_coding	calmegin [Source:MGI Symbol;Acc:MGI:107472]	60.5617	0.234862	0.13754	1.70759	0.0877128	0.170436	61.2627	0.138418	0.175689	0.787858	0.43078	0.586804	59.3823	0.422075	0.276572	1.52609	0.126986		60.5617	0.0776202	0.146076	0.531367	0.595165	0.697876
ENSMUSG00000002204	Napsa	protein_coding	napsin A aspartic peptidase [Source:MGI Symbol;Acc:MGI:109365]	9.07649	0.352007	0.339806	1.0359	0.300247	0.442036	8.59453	0.713946	0.425616	1.67744	0.0934564		10.0889	-0.316579	0.691786	-0.457626	0.647221		9.07649	-0.238319	0.35511	-0.671112	0.502149	0.615574
ENSMUSG00000002205	Vrk3	protein_coding	vaccinia related kinase 3 [Source:MGI Symbol;Acc:MGI:2182465]	3925.31	0.0425198	0.0202027	2.10466	0.0353209	0.0818515	4098.32	0.0502837	0.0266559	1.8864	0.0592415	0.133917	3590.07	0.0192623	0.0382691	0.503338	0.614727	0.780646	3925.31	0.215678	0.0215643	10.0016	1.49926e-23	9.55786e-23
ENSMUSG00000002210	Smg9	protein_coding	smg-9 homolog, nonsense mediated mRNA decay factor (C. elegans) [Source:MGI Symbol;Acc:MGI:1919247]	2403.16	0.0211567	0.0324869	0.651237	0.514893	0.649355	2535.1	0.00122194	0.0419684	0.0291156	0.976772	0.988038	2145.1	0.0550618	0.0519132	1.06065	0.288849	0.500069	2403.16	0.266398	0.0346343	7.69174	1.45149e-14	6.75079e-14
ENSMUSG00000002221	Paxip1	protein_coding	PAX interacting (with transcription-activation domain) protein 1 [Source:MGI Symbol;Acc:MGI:1890430]	2062.64	0.0908471	0.0263532	3.44729	0.000566244	0.00230356	1961.82	0.0955632	0.0322012	2.96769	0.00300046	0.011518	2276.64	0.0750832	0.0520663	1.44207	0.149283	0.32773	2062.64	-0.189588	0.0277285	-6.8373	8.0697e-12	3.31042e-11
ENSMUSG00000002222	Rmnd5a	protein_coding	required for meiotic nuclear division 5 homolog A [Source:MGI Symbol;Acc:MGI:1915727]	5688.6	0.132405	0.0252865	5.2362	1.63915e-07	1.45126e-06	5502.21	0.130014	0.0332647	3.90847	9.28807e-05	0.000583046	6092.15	0.13029	0.0361287	3.60626	0.000310638	0.0029094	5688.6	-0.121356	0.0267573	-4.53543	5.74866e-06	1.67397e-05
ENSMUSG00000002227	Mov10	protein_coding	Moloney leukemia virus 10 [Source:MGI Symbol;Acc:MGI:97054]	4705.75	-0.00969483	0.0223493	-0.433786	0.664444	0.772124	4939.41	0.0157251	0.0281542	0.558534	0.57648	0.71347	4250.54	-0.0693061	0.0353861	-1.95857	0.0501635	0.154202	4705.75	0.242015	0.0238228	10.159	3.02273e-24	1.97404e-23
ENSMUSG00000002228	Ppm1j	protein_coding	protein phosphatase 1J [Source:MGI Symbol;Acc:MGI:1919137]	57.2115	-0.0992225	0.152772	-0.64948	0.516028	0.650408	63.1154	-0.16463	0.173484	-0.948962	0.34264	0.499482	45.4498	0.0449962	0.34945	0.128763	0.897545		57.2115	0.503051	0.165568	3.03833	0.00237897	0.00535399
ENSMUSG00000002233	Rhoc	protein_coding	ras homolog family member C [Source:MGI Symbol;Acc:MGI:106028]	19856.5	-0.126669	0.0235827	-5.37128	7.81804e-08	7.37682e-07	19749.2	-0.150815	0.0312241	-4.83008	1.36475e-06	1.42268e-05	20163.6	-0.0851964	0.0247664	-3.44	0.000581706	0.00479685	19856.5	-0.00622614	0.0250087	-0.248959	0.803392	0.86485
ENSMUSG00000002249	Tead3	protein_coding	TEA domain family member 3 [Source:MGI Symbol;Acc:MGI:109241]	4225.64	-0.0310974	0.0254893	-1.22002	0.222458	0.353487	4254.34	-0.0384497	0.0294419	-1.30595	0.191569	0.328359	4185.86	-0.0233611	0.0462313	-0.505309	0.613342	0.779524	4225.64	0.0478717	0.0270434	1.77018	0.0766972	0.130951
ENSMUSG00000002250	Ppard	protein_coding	peroxisome proliferator activator receptor delta [Source:MGI Symbol;Acc:MGI:101884]	4280.48	0.0415093	0.023687	1.75241	0.0797034	0.15832	4198.45	0.0544734	0.0309773	1.75849	0.0786635	0.167712	4465.94	0.0093241	0.0376752	0.247486	0.804532	0.89817	4280.48	-0.0647315	0.0250687	-2.58216	0.00981828	0.0202126
ENSMUSG00000002257	Def6	protein_coding	differentially expressed in FDCP 6 [Source:MGI Symbol;Acc:MGI:1346328]	875.55	-0.0288046	0.0377997	-0.762033	0.44604	0.587828	816.904	-0.01622	0.0502009	-0.323101	0.746619	0.841907	998.764	-0.0577807	0.0705818	-0.818634	0.412995	0.620601	875.55	-0.266364	0.0396246	-6.72218	1.79024e-11	7.20964e-11
ENSMUSG00000002265	Peg3	protein_coding	paternally expressed 3 [Source:MGI Symbol;Acc:MGI:104748]	1408.97	0.148658	0.0380744	3.9044	9.44605e-05	0.000468553	1340.5	0.176674	0.0477761	3.69795	0.000217347	0.00122241	1554.31	0.0878345	0.0625755	1.40366	0.160421	0.343668	1408.97	-0.190373	0.0401484	-4.74174	2.1189e-06	6.3751e-06
ENSMUSG00000002266	Zim1	protein_coding	zinc finger, imprinted 1 [Source:MGI Symbol;Acc:MGI:1341879]	32.9628	0.151881	0.213538	0.711257	0.476925	0.616235	37.588	0.106715	0.253665	0.420693	0.673979	0.789778	23.7081	0.24928	0.465891	0.53506	0.592609		32.9628	0.681594	0.232732	2.92866	0.00340428	0.00749599
ENSMUSG00000002274	Metrn	protein_coding	meteorin, glial cell differentiation regulator [Source:MGI Symbol;Acc:MGI:1917333]	228.664	-0.264208	0.0787023	-3.35706	0.000787761	0.00307234	209.802	-0.230074	0.0912942	-2.52014	0.0117309	0.0359229	268.083	-0.334697	0.155729	-2.14923	0.0316161	0.110021	228.664	-0.327195	0.0824324	-3.96926	7.20976e-05	0.000191148
ENSMUSG00000002279	Lmf1	protein_coding	lipase maturation factor 1 [Source:MGI Symbol;Acc:MGI:1923733]	2266.44	0.0467884	0.0284931	1.6421	0.10057	0.190637	2251.55	0.0688694	0.0354744	1.94138	0.0522116	0.121259	2306.48	-0.00390083	0.0503428	-0.0774855	0.938237	0.969893	2266.44	-0.0113112	0.0301815	-0.374775	0.707828	0.790794
ENSMUSG00000002280	Narfl	protein_coding	nuclear prelamin A recognition factor-like [Source:MGI Symbol;Acc:MGI:1914813]	2333.27	-0.0904359	0.0259529	-3.48462	0.000492837	0.00202821	2485.05	-0.0743442	0.0336206	-2.21127	0.0270174	0.0712609	2034.72	-0.131526	0.0492958	-2.6681	0.00762816	0.037048	2333.27	0.313282	0.0278129	11.2639	1.9783e-29	1.51119e-28
ENSMUSG00000002289	Angptl4	protein_coding	angiopoietin-like 4 [Source:MGI Symbol;Acc:MGI:1888999]	401.077	-0.0191623	0.0681161	-0.281318	0.778467	0.858151	425.424	-0.0795723	0.0755977	-1.05258	0.292536	0.447007	353.264	0.0994673	0.135087	0.736322	0.461535	0.660441	401.077	0.294483	0.0728282	4.04354	5.26504e-05	0.000141614
ENSMUSG00000002297	Dbf4	protein_coding	DBF4 zinc finger [Source:MGI Symbol;Acc:MGI:1351328]	551.537	-0.130716	0.041863	-3.12247	0.00179339	0.00634867	475.64	-0.163234	0.0562172	-2.90362	0.0036887	0.0137145	708.448	-0.0831898	0.0812102	-1.02438	0.305657	0.517244	551.537	-0.551509	0.0432086	-12.7639	2.60917e-37	2.42032e-36
ENSMUSG00000002307	Daxx	protein_coding	Fas death domain-associated protein [Source:MGI Symbol;Acc:MGI:1197015]	4257.32	-0.0990737	0.0217232	-4.56073	5.09749e-06	3.39918e-05	4220.49	-0.11079	0.0280844	-3.9449	7.98342e-05	0.000515382	4351.32	-0.0826878	0.0385068	-2.14735	0.0317651	0.110366	4257.32	-0.0198816	0.0230108	-0.864013	0.38758	0.506034
ENSMUSG00000002308	Cd320	protein_coding	CD320 antigen [Source:MGI Symbol;Acc:MGI:1860083]	1738.41	0.0805643	0.0261074	3.08588	0.00202948	0.0070891	1730.55	0.0801191	0.0314771	2.54532	0.0109179	0.0338693	1761.89	0.0744462	0.0572147	1.30117	0.193199	0.387284	1738.41	-0.000773135	0.0276482	-0.0279633	0.977691	0.98455
ENSMUSG00000002319	Ipo4	protein_coding	importin 4 [Source:MGI Symbol;Acc:MGI:1923001]	10721.4	-0.12558	0.0194709	-6.44965	1.12111e-10	1.74038e-09	10823.3	-0.114025	0.0260267	-4.38106	1.18106e-05	9.58985e-05	10561.7	-0.155782	0.0269745	-5.77515	7.68826e-09	2.84791e-07	10721.4	0.0611351	0.0206603	2.95906	0.00308577	0.00683668
ENSMUSG00000002320	Tm9sf1	protein_coding	transmembrane 9 superfamily member 1 [Source:MGI Symbol;Acc:MGI:1921390]	5961.91	0.0379438	0.019085	1.98815	0.0467952	0.103275	6042.71	0.0295891	0.0252853	1.17021	0.241917	0.389722	5823.36	0.0478449	0.0333666	1.43392	0.151596	0.331354	5961.91	0.0784235	0.0202645	3.86999	0.000108841	0.000283048
ENSMUSG00000002324	Rec8	protein_coding	REC8 meiotic recombination protein [Source:MGI Symbol;Acc:MGI:1929645]	705.953	0.00875012	0.0434392	0.201434	0.840359	0.899931	765.362	0.0126334	0.0488139	0.258808	0.795783	0.874999	588.129	-0.00978774	0.100823	-0.0970788	0.922664	0.961925	705.953	0.401504	0.0468343	8.57286	1.0095e-17	5.29676e-17
ENSMUSG00000002325	Irf9	protein_coding	interferon regulatory factor 9 [Source:MGI Symbol;Acc:MGI:107587]	8755.23	-0.0283794	0.0222485	-1.27556	0.20211	0.327994	8711.5	-0.0288046	0.0286781	-1.00441	0.31518	0.470776	8882.25	-0.034377	0.032222	-1.06688	0.286026	0.496951	8755.23	-0.0027015	0.0235874	-0.114532	0.908816	0.937487
ENSMUSG00000002326	Gmpr2	protein_coding	guanosine monophosphate reductase 2 [Source:MGI Symbol;Acc:MGI:1917903]	2145.4	-0.0840436	0.0297129	-2.82852	0.00467633	0.0147187	2230.85	-0.130053	0.0340664	-3.81765	0.00013473	0.000804295	1981.07	0.00290809	0.0538065	0.0540473	0.956897	0.979922	2145.4	0.194258	0.0316669	6.1344	8.54796e-10	3.15826e-09
ENSMUSG00000002329	Mdp1	protein_coding	magnesium-dependent phosphatase 1 [Source:MGI Symbol;Acc:MGI:1915131]	3344.68	0.0209231	0.023481	0.891067	0.372893	0.516962	3239.06	0.00836779	0.0287506	0.291048	0.771015	0.857281	3574.15	0.0385889	0.0436389	0.884278	0.376546	0.586865	3344.68	-0.116352	0.0248006	-4.69151	2.71202e-06	8.09343e-06
ENSMUSG00000002332	Dhrs1	protein_coding	dehydrogenase/reductase (SDR family) member 1 [Source:MGI Symbol;Acc:MGI:1196314]	36445.8	-0.17773	0.0266062	-6.68001	2.38919e-11	4.13372e-10	41773.2	-0.18875	0.0370161	-5.09912	3.4123e-07	4.09245e-06	25768.9	-0.162502	0.0202289	-8.03315	9.50001e-16	1.14672e-13	36445.8	0.721293	0.0282661	25.5179	1.24686e-143	5.14999e-142
ENSMUSG00000002341	Ncan	protein_coding	neurocan [Source:MGI Symbol;Acc:MGI:104694]	9944.68	0.318115	0.0207592	15.324	5.28282e-53	2.54911e-50	11811.9	0.317583	0.0270468	11.742	7.76218e-32	2.37926e-29	6184.58	0.311744	0.0334537	9.31869	1.17789e-20	2.79539e-18	9944.68	0.958245	0.0223297	42.9134	0	0
ENSMUSG00000002342	Tmem161a	protein_coding	transmembrane protein 161A [Source:MGI Symbol;Acc:MGI:2384577]	4473.36	0.0678309	0.0233017	2.91099	0.00360285	0.011742	4498.59	0.0716752	0.0290462	2.46763	0.013601	0.040574	4441.35	0.0531579	0.0407595	1.30418	0.192171	0.385931	4473.36	0.0433983	0.0247186	1.7557	0.0791403	0.134498
ENSMUSG00000002343	Armc6	protein_coding	armadillo repeat containing 6 [Source:MGI Symbol;Acc:MGI:1924063]	1249.88	-0.0859126	0.0349616	-2.45735	0.0139968	0.0378307	1313.65	-0.0856917	0.0462227	-1.85389	0.0637553	0.141915	1125.63	-0.0934317	0.0649521	-1.43847	0.1503	0.329189	1249.88	0.247721	0.0373818	6.62677	3.43117e-11	1.36453e-10
ENSMUSG00000002345	Borcs8	protein_coding	BLOC-1 related complex subunit 8 [Source:MGI Symbol;Acc:MGI:1919618]	4555.94	-0.0202935	0.0174251	-1.16461	0.244177	0.378782	4476.95	-0.0333229	0.023474	-1.41957	0.155733	0.281496	4736.66	-0.0015984	0.0337304	-0.0473875	0.962204	0.983128	4555.94	-0.0561789	0.0184222	-3.04953	0.00229201	0.00516816
ENSMUSG00000002346	Slc25a42	protein_coding	solute carrier family 25, member 42 [Source:MGI Symbol;Acc:MGI:1920345]	3503.89	0.0234539	0.0258952	0.905723	0.365082	0.509467	3887.78	0.0050252	0.0335996	0.149561	0.881111	0.931672	2737.88	0.0556947	0.0444777	1.25219	0.210499	0.408783	3503.89	0.531782	0.0278155	19.1182	1.78265e-81	3.61801e-80
ENSMUSG00000002365	Snx9	protein_coding	sorting nexin 9 [Source:MGI Symbol;Acc:MGI:1913866]	8208.52	0.0732054	0.0143264	5.10981	3.22477e-07	2.69444e-06	8333.89	0.0619523	0.0193819	3.19641	0.00139152	0.00605002	7988.67	0.0888071	0.0276531	3.21147	0.0013206	0.00918998	8208.52	0.0866538	0.0152204	5.69328	1.24618e-08	4.32408e-08
ENSMUSG00000002372	Ranbp3	protein_coding	RAN binding protein 3 [Source:MGI Symbol;Acc:MGI:1919060]	7105.34	-0.00713649	0.0204115	-0.349631	0.726615	0.819081	7275.05	-0.0104367	0.0266473	-0.391662	0.695308	0.806236	6791.08	-0.00747344	0.0333171	-0.224313	0.822514	0.907552	7105.34	0.124276	0.0216855	5.73084	9.9935e-09	3.49076e-08
ENSMUSG00000002379	Ndufa11	protein_coding	NADH dehydrogenase (ubiquinone) 1 alpha subcomplex 11 [Source:MGI Symbol;Acc:MGI:1917125]	4642	-0.180706	0.0281614	-6.4168	1.39172e-10	2.12626e-09	4698.18	-0.207907	0.0377505	-5.5074	3.6418e-08	5.53353e-07	4548.86	-0.132966	0.035904	-3.70338	0.000212748	0.00214464	4642	0.0696531	0.0298873	2.33052	0.0197786	0.0386174
ENSMUSG00000002384	Bmp8b	protein_coding	bone morphogenetic protein 8b [Source:MGI Symbol;Acc:MGI:107335]	7.78435	0.410551	0.388892	1.0557	0.291107		5.3729	0.267277	0.549088	0.486765	0.626425		12.7283	0.61323	0.644708	0.951174	0.341516		7.78435	-1.20657	0.393862	-3.06343	0.00218815	0.00494629
ENSMUSG00000002393	Nr2f6	protein_coding	nuclear receptor subfamily 2, group F, member 6 [Source:MGI Symbol;Acc:MGI:1352453]	3073.77	0.0110467	0.0337746	0.32707	0.743615	0.832695	3031.84	0.00406002	0.0444571	0.0913243	0.927235	0.9608	3172.48	0.0179435	0.0466611	0.38455	0.700571	0.83682	3073.77	-0.0398201	0.0357827	-1.11283	0.265781	0.373904
ENSMUSG00000002395	Use1	protein_coding	unconventional SNARE in the ER 1 homolog (S. cerevisiae) [Source:MGI Symbol;Acc:MGI:1914273]	5876.4	-0.030692	0.0228071	-1.34572	0.178392	0.297082	4676.22	-0.0425883	0.0320087	-1.33052	0.183346	0.317888	8344.63	-0.0148689	0.0289913	-0.512875	0.608038	0.775387	5876.4	-0.810879	0.0238671	-33.9748	5.24914e-253	4.49384e-251
ENSMUSG00000002396	Ocel1	protein_coding	occludin/ELL domain containing 1 [Source:MGI Symbol;Acc:MGI:1924340]	739.209	0.178245	0.039732	4.48619	7.25088e-06	4.65638e-05	723.236	0.222962	0.0485883	4.5888	4.45798e-06	4.03268e-05	774.823	0.0852456	0.0799384	1.06639	0.286247	0.497008	739.209	-0.0787078	0.0419138	-1.87785	0.0604019	0.106004
ENSMUSG00000002409	Dyrk1b	protein_coding	dual-specificity tyrosine-(Y)-phosphorylation regulated kinase 1b [Source:MGI Symbol;Acc:MGI:1330302]	2881.32	-0.0236671	0.0302572	-0.782196	0.4341	0.576598	2800.4	-0.00443954	0.0401198	-0.110657	0.911888	0.951855	3058.52	-0.0676469	0.0433166	-1.56169	0.118362	0.280423	2881.32	-0.10262	0.0320065	-3.20622	0.0013449	0.00313091
ENSMUSG00000002413	Braf	protein_coding	Braf transforming gene [Source:MGI Symbol;Acc:MGI:88190]	5015.04	-0.0179198	0.0238759	-0.75054	0.452929	0.593906	5081.37	-0.0281758	0.0322597	-0.873408	0.382441	0.539779	4902.15	-0.00467688	0.0358158	-0.130582	0.896106	0.949222	5015.04	0.077313	0.0253451	3.05041	0.00228529	0.00515401
ENSMUSG00000002416	Ndufb2	protein_coding	NADH dehydrogenase (ubiquinone) 1 beta subcomplex, 2 [Source:MGI Symbol;Acc:MGI:1915448]	467.66	-0.615409	0.0480336	-12.812	1.40384e-37	2.90311e-35	480.311	-0.616293	0.0578199	-10.6588	1.58574e-26	3.19938e-24	444.212	-0.621363	0.109287	-5.68558	1.30368e-08	4.47405e-07	467.66	0.136655	0.0510738	2.67564	0.00745871	0.0156381
ENSMUSG00000002428	Hltf	protein_coding	helicase-like transcription factor [Source:MGI Symbol;Acc:MGI:1196437]	2517.54	0.12196	0.0311535	3.91481	9.0476e-05	0.000451367	2562.74	0.117134	0.042126	2.78056	0.00542657	0.0189306	2436.26	0.124178	0.0468732	2.64923	0.00806757	0.0387384	2517.54	0.0985892	0.033086	2.97979	0.0028845	0.00641566
ENSMUSG00000002455	Prpf6	protein_coding	pre-mRNA splicing factor 6 [Source:MGI Symbol;Acc:MGI:1922946]	20569.7	-0.0663034	0.0196432	-3.37538	0.000737139	0.00289899	24523.1	-0.0969076	0.0244969	-3.95591	7.62428e-05	0.000494724	12615.2	-0.00947998	0.0240639	-0.393951	0.693617	0.831723	20569.7	0.983273	0.0209981	46.8267	0	0
ENSMUSG00000002458	Rgs19	protein_coding	regulator of G-protein signaling 19 [Source:MGI Symbol;Acc:MGI:1915153]	1941.98	-0.0518432	0.0354178	-1.46376	0.143259	0.25114	1810.57	-0.0923746	0.0462306	-1.99813	0.0457029	0.109094	2218.01	0.0194823	0.0498318	0.390961	0.695826	0.833159	1941.98	-0.268133	0.0373316	-7.18247	6.84628e-13	2.95097e-12
ENSMUSG00000002459	Rgs20	protein_coding	regulator of G-protein signaling 20 [Source:MGI Symbol;Acc:MGI:1929866]	1065.58	0.116775	0.036049	3.23934	0.00119806	0.00443933	1128.81	0.0827131	0.0462207	1.78953	0.0735301	0.159174	941.514	0.182378	0.0703179	2.59363	0.00949692	0.0440276	1065.58	0.287315	0.0386313	7.43735	1.02725e-13	4.60571e-13
ENSMUSG00000002475	Abhd3	protein_coding	abhydrolase domain containing 3 [Source:MGI Symbol;Acc:MGI:2147183]	380.993	0.13324	0.0633837	2.10211	0.0355434	0.0822243	399.349	0.15296	0.0665592	2.2981	0.0215562	0.0591977	345.291	0.0843893	0.141656	0.595734	0.551353	0.733775	380.993	0.23193	0.0677053	3.42559	0.000613473	0.00148042
ENSMUSG00000002477	Snrpd1	protein_coding	small nuclear ribonucleoprotein D1 [Source:MGI Symbol;Acc:MGI:98344]	3129.92	-0.28802	0.024317	-11.8444	2.30092e-32	3.47559e-30	3059.99	-0.324438	0.030668	-10.579	3.72814e-26	7.33614e-24	3286.76	-0.223293	0.0402446	-5.54839	2.88311e-08	9.13332e-07	3129.92	-0.0816257	0.0257097	-3.1749	0.00149889	0.0034661
ENSMUSG00000002486	Tchp	protein_coding	trichoplein, keratin filament binding [Source:MGI Symbol;Acc:MGI:1925082]	2039.12	0.0131443	0.0256202	0.513046	0.607919	0.727083	2149.57	-0.0114953	0.0332391	-0.345835	0.729467	0.830244	1823.28	0.0581233	0.0507858	1.14448	0.252425	0.458127	2039.12	0.26249	0.0274416	9.5654	1.11763e-21	6.73641e-21
ENSMUSG00000002489	Tiam1	protein_coding	T cell lymphoma invasion and metastasis 1 [Source:MGI Symbol;Acc:MGI:103306]	1153.4	-0.0705078	0.0406182	-1.73587	0.0825875	0.162546	1077.7	-0.0343503	0.0532567	-0.644994	0.518931	0.666365	1312.59	-0.144939	0.0634593	-2.28396	0.0223737	0.0846009	1153.4	-0.260716	0.0427499	-6.09864	1.06975e-09	3.93455e-09
ENSMUSG00000002496	Tsc2	protein_coding	tuberous sclerosis 2 [Source:MGI Symbol;Acc:MGI:102548]	11422.9	0.0462489	0.0149783	3.08773	0.0020169	0.00704967	11619.4	0.0519038	0.019669	2.63886	0.00831863	0.0270538	11072.3	0.0278424	0.0267862	1.03943	0.298604	0.51032	11422.9	0.0942458	0.0159064	5.92504	3.12221e-09	1.11831e-08
ENSMUSG00000002500	Rpl3l	protein_coding	ribosomal protein L3-like [Source:MGI Symbol;Acc:MGI:1913461]	3.04268	0.458975	0.645942	0.710551	0.477362		2.95266	1.28261	0.778712	1.6471	0.0995384		3.23538	-1.13795	1.32098	-0.861439	0.388996		3.04268	-0.199186	0.677312	-0.294083	0.768694	0.838851
ENSMUSG00000002504	Slc9a3r2	protein_coding	solute carrier family 9 (sodium/hydrogen exchanger), member 3 regulator 2 [Source:MGI Symbol;Acc:MGI:1890662]	4228.22	-0.0475495	0.0304534	-1.56139	0.118432	0.21683	3901.99	-0.0368002	0.0415179	-0.886371	0.375418	0.532697	4910.53	-0.0752392	0.0359758	-2.09139	0.0364935	0.121633	4228.22	-0.306068	0.032158	-9.51762	1.77184e-21	1.06117e-20
ENSMUSG00000002524	Puf60	protein_coding	poly-U binding splicing factor 60 [Source:MGI Symbol;Acc:MGI:1915209]	14846.6	-0.133239	0.0196476	-6.78144	1.18987e-11	2.1553e-10	15869.5	-0.135469	0.0267676	-5.06091	4.17255e-07	4.89737e-06	12831.2	-0.135701	0.0257749	-5.26487	1.40292e-07	3.7204e-06	14846.6	0.331723	0.0209013	15.871	1.00677e-56	1.38935e-55
ENSMUSG00000002546	Golga2	protein_coding	golgi autoantigen, golgin subfamily a, 2 [Source:MGI Symbol;Acc:MGI:2139395]	10322.3	-0.0147863	0.0179912	-0.821859	0.411157	0.554951	10966.8	-0.00554301	0.0235591	-0.235281	0.813991	0.888765	9055.8	-0.0408023	0.0289153	-1.4111	0.158216	0.340664	10322.3	0.301183	0.0191686	15.7123	1.24545e-55	1.68225e-54
ENSMUSG00000002550	Uck1	protein_coding	uridine-cytidine kinase 1 [Source:MGI Symbol;Acc:MGI:98904]	5567.67	0.00381948	0.0187784	0.203397	0.838825	0.899014	5637.17	0.0123273	0.0232474	0.530266	0.595927	0.729587	5450.35	-0.0203585	0.035162	-0.578992	0.562595	0.742501	5567.67	0.0737702	0.0199399	3.69963	0.000215911	0.000547109
ENSMUSG00000002565	Scin	protein_coding	scinderin [Source:MGI Symbol;Acc:MGI:1306794]	7.8513	-0.306584	0.442164	-0.693372	0.488076		7.7995	-0.586208	0.48754	-1.20238	0.229217		7.99372	0.257892	0.917406	0.281111	0.778626		7.8513	-0.0250905	0.468036	-0.053608	0.957247	0.970438
ENSMUSG00000002578	Ikzf4	protein_coding	IKAROS family zinc finger 4 [Source:MGI Symbol;Acc:MGI:1343139]	468.064	-0.0546045	0.0484483	-1.12707	0.259714	0.396998	469.909	-0.00436668	0.0615976	-0.0708904	0.943485	0.969269	466.317	-0.16217	0.0972832	-1.66699	0.0955159	0.243122	468.064	0.0357143	0.0514088	0.694712	0.487236	0.601804
ENSMUSG00000002580	Mien1	protein_coding	migration and invasion enhancer 1 [Source:MGI Symbol;Acc:MGI:1913678]	958.36	-0.149542	0.0451248	-3.31397	0.000919825	0.00352255	939.972	-0.202102	0.0524753	-3.85137	0.00011746	0.000715122	1000.24	-0.0536451	0.0805612	-0.665893	0.505479	0.696284	958.36	-0.0677053	0.0477376	-1.41828	0.156108	0.240719
ENSMUSG00000002588	Pon1	protein_coding	paraoxonase 1 [Source:MGI Symbol;Acc:MGI:103295]	0.578716	2.18421	1.48444	1.4714	0.141184		0.627366	2.70434	1.80959	1.49445	0.135057		0.480684	0.963575	3.27892	0.293869	0.768858		0.578716	0.122429	1.56949	0.0780057	0.937823
ENSMUSG00000002602	Axl	protein_coding	AXL receptor tyrosine kinase [Source:MGI Symbol;Acc:MGI:1347244]	34430.1	-0.0138513	0.0147585	-0.93853	0.347972	0.492273	32169.1	-0.00828317	0.0196164	-0.422257	0.672838	0.788904	39181.1	-0.0316298	0.0205356	-1.54024	0.123502	0.289206	34430.1	-0.259246	0.0156219	-16.595	7.57071e-62	1.13383e-60
ENSMUSG00000002603	Tgfb1	protein_coding	transforming growth factor, beta 1 [Source:MGI Symbol;Acc:MGI:98725]	3783.23	0.155235	0.0252143	6.15664	7.43054e-10	1.00448e-08	2638.17	0.168798	0.0360718	4.67951	2.87567e-06	2.75122e-05	6129.68	0.126724	0.0324641	3.90351	9.48066e-05	0.00109065	3783.23	-1.19169	0.0261015	-45.656	0	0
ENSMUSG00000002608	Ccdc97	protein_coding	coiled-coil domain containing 97 [Source:MGI Symbol;Acc:MGI:1196455]	6840.71	-0.0216718	0.0213416	-1.01547	0.309882	0.45254	6966.47	-0.0141364	0.0256186	-0.551803	0.581083	0.717529	6614.61	-0.0438477	0.0365557	-1.19948	0.230342	0.432704	6840.71	0.0997255	0.0226622	4.40052	1.07991e-05	3.07242e-05
ENSMUSG00000002617	Zfp40	protein_coding	zinc finger protein 40 [Source:MGI Symbol;Acc:MGI:99185]	595.661	0.178586	0.0424779	4.2042	2.62009e-05	0.000147963	579.925	0.187598	0.053349	3.51642	0.000437404	0.00222876	630.213	0.154848	0.0900284	1.71999	0.0854346	0.225751	595.661	-0.0949751	0.0447566	-2.12204	0.0338346	0.0632046
ENSMUSG00000002625	Akap8l	protein_coding	A kinase (PRKA) anchor protein 8-like [Source:MGI Symbol;Acc:MGI:1860606]	3478.96	0.111896	0.0239333	4.67533	2.93482e-06	2.05402e-05	3580.29	0.110981	0.0297816	3.72651	0.000194153	0.0011068	3287.54	0.106535	0.0445225	2.39284	0.0167185	0.0678689	3478.96	0.147795	0.0254612	5.80473	6.44713e-09	2.27359e-08
ENSMUSG00000002633	Shh	protein_coding	sonic hedgehog [Source:MGI Symbol;Acc:MGI:98297]	1224.27	-0.195772	0.0323328	-6.05491	1.40499e-09	1.79986e-08	1004.99	-0.167533	0.0446798	-3.74962	0.0001771	0.00102201	1676	-0.248512	0.0539392	-4.60726	4.08012e-06	7.14123e-05	1224.27	-0.711837	0.0333966	-21.3146	8.30393e-101	2.1674e-99
ENSMUSG00000002635	Pdcd2l	protein_coding	programmed cell death 2-like [Source:MGI Symbol;Acc:MGI:1915329]	1206.68	-0.0252498	0.0395491	-0.638441	0.523187	0.656335	1240.54	-0.0574128	0.0481142	-1.19326	0.232767	0.379004	1143.13	0.0330451	0.0721099	0.45826	0.646766	0.802126	1206.68	0.141192	0.0420816	3.3552	0.00079309	0.00189042
ENSMUSG00000002658	Gtf2f1	protein_coding	general transcription factor IIF, polypeptide 1 [Source:MGI Symbol;Acc:MGI:1923848]	8404.29	-0.220608	0.023132	-9.53689	1.47179e-21	8.52213e-20	9185.42	-0.225179	0.0319119	-7.05627	1.71037e-12	5.77576e-11	6852.91	-0.21849	0.0298899	-7.30983	2.67479e-13	2.28368e-11	8404.29	0.447588	0.0246683	18.1442	1.42581e-73	2.61025e-72
ENSMUSG00000002660	Clpp	protein_coding	caseinolytic mitochondrial matrix peptidase proteolytic subunit [Source:MGI Symbol;Acc:MGI:1858213]	5451.03	-0.0906759	0.023144	-3.91789	8.93268e-05	0.000446018	5615.31	-0.0869854	0.0312026	-2.78776	0.00530733	0.0185966	5140.98	-0.105131	0.0349607	-3.00712	0.00263733	0.0161028	5451.03	0.152832	0.024604	6.21168	5.24225e-10	1.9584e-09
ENSMUSG00000002661	Alkbh7	protein_coding	alkB homolog 7 [Source:MGI Symbol;Acc:MGI:1913650]	1078.48	-0.215507	0.0404144	-5.33243	9.69052e-08	8.96825e-07	1112.83	-0.245105	0.0497807	-4.92369	8.49269e-07	9.30983e-06	1013.58	-0.161627	0.0751573	-2.15051	0.0315147	0.109823	1078.48	0.156582	0.0430365	3.63835	0.000274395	0.000687756
ENSMUSG00000002664	Pspn	protein_coding	persephin [Source:MGI Symbol;Acc:MGI:1201684]	29.6321	-0.63003	0.207618	-3.03456	0.00240886	0.00825822	29.9792	-0.626162	0.264365	-2.36855	0.0178581	0.0508287	29.0764	-0.643407	0.411727	-1.5627	0.118122		29.6321	0.0718337	0.220129	0.326326	0.744178	0.820603
ENSMUSG00000002668	Dennd1c	protein_coding	DENN/MADD domain containing 1C [Source:MGI Symbol;Acc:MGI:1918035]	30.4557	-0.100094	0.195774	-0.511273	0.60916	0.728067	19.8485	-0.185908	0.272806	-0.681465	0.495577	0.646241	52.1688	0.00809803	0.329099	0.0246067	0.980369		30.4557	-1.36619	0.198029	-6.89892	5.24009e-12	2.16967e-11
ENSMUSG00000002679	Med6	protein_coding	mediator complex subunit 6 [Source:MGI Symbol;Acc:MGI:1917042]	1557.59	-0.0775777	0.0337828	-2.29637	0.0216549	0.0544775	1507.87	-0.0951543	0.0405684	-2.34553	0.0190002	0.0534777	1665.76	-0.0496531	0.0633896	-0.783301	0.433451	0.63792	1557.59	-0.117455	0.0356786	-3.29202	0.000994707	0.00234771
ENSMUSG00000002688	Prkd1	protein_coding	protein kinase D1 [Source:MGI Symbol;Acc:MGI:99879]	3372.62	-0.0885935	0.0234947	-3.77079	0.000162733	0.000755583	3677.55	-0.122596	0.0263827	-4.64683	3.37073e-06	3.15479e-05	2767.1	-0.0229164	0.0462921	-0.495038	0.620573	0.784796	3372.62	0.434454	0.0252395	17.2132	2.11256e-66	3.46351e-65
ENSMUSG00000002699	Lcp2	protein_coding	lymphocyte cytosolic protein 2 [Source:MGI Symbol;Acc:MGI:1321402]	361.785	0.00387138	0.0678038	0.0570967	0.954468	0.971754	182.645	0.00845439	0.110104	0.0767852	0.938794	0.966943	727.92	-0.00807339	0.0837043	-0.0964514	0.923162	0.961979	361.785	-1.96669	0.0683904	-28.7568	7.43973e-182	4.23076e-180
ENSMUSG00000002718	Cse1l	protein_coding	chromosome segregation 1-like (S. cerevisiae) [Source:MGI Symbol;Acc:MGI:1339951]	3917.14	-0.040745	0.0246951	-1.64992	0.0989589	0.188117	3912.01	-0.049001	0.0326989	-1.49855	0.13399	0.251225	3944.8	-0.0315942	0.0396441	-0.796945	0.425483	0.630903	3917.14	0.0136027	0.0261823	0.519537	0.603386	0.704922
ENSMUSG00000002728	Naa20	protein_coding	N(alpha)-acetyltransferase 20, NatB catalytic subunit [Source:MGI Symbol;Acc:MGI:1915127]	2308.35	-0.0602977	0.0301643	-1.99898	0.0456107	0.101072	2154.45	-0.0743594	0.0416692	-1.78452	0.0743398	0.160512	2631.71	-0.0394832	0.0440877	-0.89556	0.370488	0.580444	2308.35	-0.26441	0.0317666	-8.32352	8.53882e-17	4.34002e-16
ENSMUSG00000002731	Prkra	protein_coding	protein kinase, interferon inducible double stranded RNA dependent activator [Source:MGI Symbol;Acc:MGI:1344375]	3428.09	-0.00862837	0.0266393	-0.323896	0.746017	0.834131	3480.96	-0.029927	0.0343635	-0.870895	0.383812	0.541426	3335.45	0.0268235	0.0426186	0.629385	0.529097	0.715444	3428.09	0.087604	0.0282893	3.09672	0.00195674	0.0044516
ENSMUSG00000002732	Fkbp7	protein_coding	FK506 binding protein 7 [Source:MGI Symbol;Acc:MGI:1336879]	2232.99	0.01148	0.0310933	0.36921	0.711971	0.808449	2268.51	-0.0278863	0.0378395	-0.736961	0.461146	0.615351	2170.47	0.0838069	0.0519186	1.6142	0.106485	0.262269	2232.99	0.0887466	0.0330249	2.68726	0.00720405	0.0151379
ENSMUSG00000002733	Plekha3	protein_coding	pleckstrin homology domain-containing, family A (phosphoinositide binding specific) member 3 [Source:MGI Symbol;Acc:MGI:1932515]	4803.74	-0.0388846	0.0309618	-1.25589	0.209155	0.336566	4264.14	-0.0729934	0.0410723	-1.77719	0.0755365	0.162633	5922.94	0.0203992	0.0343912	0.593152	0.55308	0.735012	4803.74	-0.448885	0.0326662	-13.7416	5.72118e-43	5.92843e-42
ENSMUSG00000002741	Ykt6	protein_coding	YKT6 v-SNARE homolog (S. cerevisiae) [Source:MGI Symbol;Acc:MGI:1927550]	10000.3	-0.0826614	0.0181802	-4.54678	5.4472e-06	3.60333e-05	9441.03	-0.0889299	0.0250278	-3.55324	0.000380513	0.00197815	11182.9	-0.077105	0.0266331	-2.89508	0.00379062	0.0214797	10000.3	-0.219375	0.0192077	-11.4212	3.27493e-30	2.56663e-29
ENSMUSG00000002748	Baz1b	protein_coding	bromodomain adjacent to zinc finger domain, 1B [Source:MGI Symbol;Acc:MGI:1353499]	13177.6	-0.00756421	0.0156023	-0.484813	0.627809	0.743093	13830.7	0.00687472	0.0198436	0.346445	0.729008	0.830007	11905.7	-0.0441634	0.0250396	-1.76374	0.0777758	0.211629	13177.6	0.241472	0.0166083	14.5393	6.83019e-48	7.86709e-47
ENSMUSG00000002763	Pex6	protein_coding	peroxisomal biogenesis factor 6 [Source:MGI Symbol;Acc:MGI:2385054]	5533.33	0.0902167	0.02269	3.97606	7.00655e-05	0.000359029	5938.05	0.126231	0.0262612	4.80674	1.5341e-06	1.58061e-05	4733.18	0.00815268	0.0346546	0.235255	0.814011	0.903438	5533.33	0.35019	0.0242169	14.4606	2.14949e-47	2.44116e-46
ENSMUSG00000002767	Mrpl2	protein_coding	mitochondrial ribosomal protein L2 [Source:MGI Symbol;Acc:MGI:1351622]	3535.05	-0.0719637	0.0305337	-2.35686	0.0184301	0.04762	3583.64	-0.0697552	0.0407339	-1.71246	0.0868117	0.180971	3451.71	-0.0832693	0.0425149	-1.95859	0.0501606	0.154202	3535.05	0.0793081	0.032411	2.44695	0.014407	0.0287834
ENSMUSG00000002768	Mea1	protein_coding	male enhanced antigen 1 [Source:MGI Symbol;Acc:MGI:96957]	6482.56	-0.140641	0.0275435	-5.10613	3.28815e-07	2.73818e-06	6305.81	-0.162879	0.03722	-4.37612	1.20811e-05	9.78457e-05	6871.39	-0.103666	0.0319001	-3.2497	0.00115527	0.00829119	6482.56	-0.0998397	0.0291736	-3.42226	0.000621019	0.0014974
ENSMUSG00000002769	Gnmt	protein_coding	glycine N-methyltransferase [Source:MGI Symbol;Acc:MGI:1202304]	12.5267	0.14982	0.288789	0.518788	0.603908	0.723632	13.6394	0.0841302	0.336318	0.250151	0.802471		10.3187	0.303522	0.698606	0.434468	0.663948		12.5267	0.44798	0.313635	1.42835	0.153192	0.237042
ENSMUSG00000002771	Grin2d	protein_coding	glutamate receptor, ionotropic, NMDA2D (epsilon 4) [Source:MGI Symbol;Acc:MGI:95823]	95.8806	0.217419	0.110428	1.96888	0.0489674	0.107211	71.0159	0.202668	0.154812	1.30912	0.190493	0.327008	146.897	0.236893	0.187654	1.26239	0.206807	0.404712	95.8806	-1.02553	0.112604	-9.10743	8.43575e-20	4.77526e-19
ENSMUSG00000002778	Kdelr1	protein_coding	KDEL (Lys-Asp-Glu-Leu) endoplasmic reticulum protein retention receptor 1 [Source:MGI Symbol;Acc:MGI:1915387]	13281.2	0.0858999	0.0186642	4.60239	4.17676e-06	2.82864e-05	12029.9	0.0716665	0.0257083	2.78768	0.00530865	0.0185966	15884.7	0.106953	0.0233537	4.57971	4.65627e-06	8.01933e-05	13281.2	-0.375449	0.019706	-19.0525	6.26176e-81	1.2665e-79
ENSMUSG00000002781	Tmem143	protein_coding	transmembrane protein 143 [Source:MGI Symbol;Acc:MGI:1917459]	3212.24	-0.0488111	0.0239646	-2.0368	0.0416699	0.0938363	3334.89	-0.0396442	0.0316245	-1.25359	0.209991	0.351116	2976.67	-0.0745259	0.0421329	-1.76883	0.0769225	0.210324	3212.24	0.189175	0.0255392	7.40722	1.28972e-13	5.75509e-13
ENSMUSG00000002791	Pdxk-ps	transcribed_unprocessed_pseudogene	pyridoxal (pyridoxine, vitamin B6) kinase, pseudogene [Source:MGI Symbol;Acc:MGI:1933201]	5.97545	0.112152	0.451555	0.248368	0.80385		6.66074	-0.432221	0.485221	-0.890771	0.373052		4.61	1.41436	1.13119	1.25033	0.211178		5.97545	0.556676	0.491823	1.13186	0.257693	0.364507
ENSMUSG00000002797	Ggct	protein_coding	gamma-glutamyl cyclotransferase [Source:MGI Symbol;Acc:MGI:95700]	565.007	-0.0330333	0.048826	-0.67655	0.498691	0.636032	493.219	-0.0375325	0.0687348	-0.546049	0.585033	0.72051	713.583	-0.0297379	0.0804475	-0.369656	0.711639	0.843931	565.007	-0.506954	0.0508147	-9.97654	1.93092e-23	1.22731e-22
ENSMUSG00000002799	Jag2	protein_coding	jagged 2 [Source:MGI Symbol;Acc:MGI:1098270]	710.817	0.459196	0.0582277	7.88622	3.11486e-15	8.98808e-14	697.538	0.46387	0.0673865	6.88372	5.83078e-12	1.80811e-10	740.76	0.442676	0.103581	4.27371	1.92249e-05	0.000278662	710.817	-0.0645328	0.0615684	-1.04815	0.29457	0.406296
ENSMUSG00000002803	Btbd6	protein_coding	BTB (POZ) domain containing 6 [Source:MGI Symbol;Acc:MGI:3026623]	1312.59	0.0775477	0.0336366	2.30545	0.0211412	0.053394	1231.75	0.0696211	0.0456184	1.52616	0.12697	0.241011	1482.75	0.0848463	0.0577764	1.46853	0.141961	0.316922	1312.59	-0.240683	0.0353443	-6.80967	9.7823e-12	3.99419e-11
ENSMUSG00000002804	Nudt14	protein_coding	nudix (nucleoside diphosphate linked moiety X)-type motif 14 [Source:MGI Symbol;Acc:MGI:1913424]	1080.04	-0.0178728	0.0324463	-0.550844	0.581741	0.705538	1064.2	-0.0173228	0.042401	-0.408547	0.682872	0.79645	1117.05	-0.0254217	0.0662413	-0.383773	0.701146	0.837129	1080.04	-0.0457449	0.0342976	-1.33376	0.182282	0.273691
ENSMUSG00000002808	Epdr1	protein_coding	ependymin related protein 1 (zebrafish) [Source:MGI Symbol;Acc:MGI:2145369]	15174.4	0.182483	0.0156943	11.6274	2.99195e-31	4.22547e-29	15399	0.195551	0.0195787	9.98799	1.72033e-23	2.38437e-21	14781.1	0.149289	0.0251929	5.92583	3.10721e-09	1.2872e-07	15174.4	0.0828832	0.0166554	4.97636	6.47919e-07	2.01692e-06
ENSMUSG00000002812	Flii	protein_coding	flightless I actin binding protein [Source:MGI Symbol;Acc:MGI:1342286]	16676	-0.0759468	0.0160679	-4.72661	2.28295e-06	1.63064e-05	17563.2	-0.0763819	0.0224135	-3.40786	0.000654756	0.0031387	14944.2	-0.0819832	0.0233232	-3.51509	0.000439606	0.00386158	16676	0.258076	0.0170924	15.0989	1.64673e-51	2.03299e-50
ENSMUSG00000002814	Top3a	protein_coding	topoisomerase (DNA) III alpha [Source:MGI Symbol;Acc:MGI:1197527]	1084.13	0.0456576	0.0348149	1.31144	0.18971	0.311803	1108.18	0.0511395	0.0462142	1.10658	0.268477	0.420152	1039.84	0.0273153	0.0669034	0.408281	0.683068	0.825459	1084.13	0.116555	0.0370559	3.14538	0.00165872	0.00381137
ENSMUSG00000002820	Atg4d	protein_coding	autophagy related 4D, cysteine peptidase [Source:MGI Symbol;Acc:MGI:2444308]	1005.86	-0.012581	0.0385837	-0.326071	0.744371	0.833041	990.273	-0.0318153	0.0486114	-0.654483	0.512801	0.661342	1041.98	0.0183459	0.0726589	0.252494	0.800659	0.895935	1005.86	-0.0490276	0.0408102	-1.20136	0.229613	0.331951
ENSMUSG00000002825	Qtrt1	protein_coding	queuine tRNA-ribosyltransferase 1 [Source:MGI Symbol;Acc:MGI:1931441]	845.71	-0.013404	0.0377145	-0.355408	0.722284	0.816105	811.032	-0.0200466	0.0505721	-0.396397	0.691813	0.803761	919.942	-0.00661725	0.0714895	-0.0925626	0.926251	0.963549	845.71	-0.157271	0.039688	-3.96268	7.41131e-05	0.000196293
ENSMUSG00000002831	Plin4	protein_coding	perilipin 4 [Source:MGI Symbol;Acc:MGI:1929709]	669.649	-0.333135	0.0478247	-6.96576	3.26635e-12	6.42579e-11	616.898	-0.353961	0.0655396	-5.40071	6.63765e-08	9.50562e-07	780.021	-0.301671	0.0778007	-3.87749	0.000105541	0.00119177	669.649	-0.314904	0.0501483	-6.27945	3.39778e-10	1.28257e-09
ENSMUSG00000002833	Hdgfrp2	protein_coding	hepatoma-derived growth factor, related protein 2 [Source:MGI Symbol;Acc:MGI:1194492]	9266.49	-0.144781	0.0166468	-8.69724	3.40042e-18	1.41313e-16	9999.95	-0.146477	0.02024	-7.23698	4.58771e-13	1.70451e-11	7815.53	-0.148579	0.032395	-4.58647	4.5081e-06	7.81218e-05	9266.49	0.380567	0.0177959	21.3852	1.83689e-101	4.8591e-100
ENSMUSG00000002835	Chaf1a	protein_coding	chromatin assembly factor 1, subunit A (p150) [Source:MGI Symbol;Acc:MGI:1351331]	868.298	-0.152374	0.0384257	-3.96542	7.32672e-05	0.000374221	902.518	-0.132707	0.0437212	-3.03531	0.00240289	0.00956296	802.583	-0.200744	0.085955	-2.33546	0.0195196	0.0765154	868.298	0.195608	0.0410536	4.7647	1.89139e-06	5.71103e-06
ENSMUSG00000002844	Adprh	protein_coding	ADP-ribosylarginine hydrolase [Source:MGI Symbol;Acc:MGI:1098234]	8490.56	-0.0170428	0.0157382	-1.08289	0.278856	0.419141	8498.61	-0.0215846	0.0217398	-0.992858	0.320779	0.476683	8511.49	-0.0145488	0.0279531	-0.520474	0.602733	0.771597	8490.56	0.0224671	0.0166887	1.34625	0.178222	0.268639
ENSMUSG00000002845	Tmem39a	protein_coding	transmembrane protein 39a [Source:MGI Symbol;Acc:MGI:1915096]	1207.96	0.101816	0.0360688	2.82283	0.00476017	0.0149447	1079.09	0.11947	0.0496888	2.40437	0.0162004	0.0469649	1475.39	0.0629676	0.0575065	1.09496	0.273532	0.483098	1207.96	-0.426703	0.0377078	-11.316	1.09298e-29	8.40912e-29
ENSMUSG00000002846	Timmdc1	protein_coding	translocase of inner mitochondrial membrane domain containing 1 [Source:MGI Symbol;Acc:MGI:1922139]	2518.35	-0.0162692	0.0278284	-0.584624	0.5588	0.686729	2485.19	0.00148028	0.0368647	0.0401543	0.96797	0.983031	2596.73	-0.0579612	0.0449233	-1.29023	0.196972	0.39193	2518.35	-0.0379529	0.0294607	-1.28826	0.197657	0.292549
ENSMUSG00000002847	Pla1a	protein_coding	phospholipase A1 member A [Source:MGI Symbol;Acc:MGI:1934677]	69.9007	-0.0805575	0.140678	-0.572638	0.56689	0.693423	51.578	0.0622335	0.192801	0.322786	0.746858	0.841998	107.481	-0.312033	0.219879	-1.41911	0.155866	0.337472	69.9007	-1.02763	0.144285	-7.12226	1.06171e-12	4.5389e-12
ENSMUSG00000002870	Mcm2	protein_coding	minichromosome maintenance complex component 2 [Source:MGI Symbol;Acc:MGI:105380]	2090.67	-0.270901	0.0271585	-9.97484	1.96426e-23	1.30234e-21	2145.67	-0.243365	0.0335776	-7.24784	4.23477e-13	1.58075e-11	1988.34	-0.334539	0.0515548	-6.48901	8.64044e-11	5.17023e-09	2090.67	0.136858	0.0289141	4.73325	2.20954e-06	6.63933e-06
ENSMUSG00000002871	Tpra1	protein_coding	transmembrane protein, adipocyte asscociated 1 [Source:MGI Symbol;Acc:MGI:1345190]	5127.11	0.0465441	0.0223169	2.0856	0.0370148	0.0849048	5146.17	0.0675029	0.02857	2.36272	0.0181416	0.0514426	5110.4	-0.00237951	0.0345219	-0.0689275	0.945047	0.973698	5127.11	0.0346416	0.0236699	1.46353	0.143322	0.224311
ENSMUSG00000002881	Nab1	protein_coding	Ngfi-A binding protein 1 [Source:MGI Symbol;Acc:MGI:107564]	4633.69	0.0984598	0.0510826	1.92746	0.0539219	0.115796	3983.26	0.0694575	0.0727077	0.955298	0.339427	0.496433	5977.25	0.148697	0.0332992	4.46548	7.98895e-06	0.000130071	4633.69	-0.558738	0.0540443	-10.3385	4.71767e-25	3.16885e-24
ENSMUSG00000002885	Adgre5	protein_coding	adhesion G protein-coupled receptor E5 [Source:MGI Symbol;Acc:MGI:1347095]	2342.18	-0.111154	0.0263402	-4.21994	2.44365e-05	0.000139404	2182.53	-0.107618	0.0353445	-3.04484	0.00232803	0.00932257	2677.55	-0.124641	0.0455342	-2.73731	0.00619444	0.0314712	2342.18	-0.269123	0.0276816	-9.72207	2.42792e-22	1.49595e-21
ENSMUSG00000002897	Il17ra	protein_coding	interleukin 17 receptor A [Source:MGI Symbol;Acc:MGI:107399]	3270.98	0.0573838	0.0252473	2.27287	0.0230341	0.0573986	3346.19	0.0755341	0.0332258	2.27336	0.0230047	0.06254	3132.06	0.0137943	0.0414658	0.332668	0.739385	0.860937	3270.98	0.11941	0.0268373	4.4494	8.61089e-06	2.47318e-05
ENSMUSG00000002900	Lamb1	protein_coding	laminin B1 [Source:MGI Symbol;Acc:MGI:96743]	7081.15	-0.00391756	0.0244489	-0.160235	0.872696	0.920737	5639.28	-0.030528	0.0322486	-0.946647	0.343819	0.500614	10046.6	0.0397838	0.0301135	1.32113	0.186459	0.378541	7081.15	-0.80833	0.0256776	-31.48	1.63197e-217	1.1822e-215
ENSMUSG00000002908	Kcnn1	protein_coding	potassium intermediate/small conductance calcium-activated channel, subfamily N, member 1 [Source:MGI Symbol;Acc:MGI:1933993]	998.808	0.124348	0.0398541	3.12007	0.00180809	0.00639161	968.153	0.110337	0.0504735	2.18603	0.0288132	0.0751521	1065.42	0.144476	0.0728114	1.98425	0.0472276	0.147746	998.808	-0.10982	0.0420663	-2.61064	0.00903723	0.0186897
ENSMUSG00000002910	Arrdc2	protein_coding	arrestin domain containing 2 [Source:MGI Symbol;Acc:MGI:1918057]	717.099	0.094158	0.037149	2.53461	0.0112574	0.0314191	736.609	0.114533	0.0455552	2.51415	0.011932	0.0364338	680.453	0.04495	0.0845764	0.531471	0.595092	0.766087	717.099	0.137383	0.0396312	3.46655	0.000527187	0.00128219
ENSMUSG00000002944	Cd36	protein_coding	CD36 antigen [Source:MGI Symbol;Acc:MGI:107899]	226.196	-0.0480938	0.082524	-0.582785	0.560038	0.68791	118.955	-0.0568256	0.127478	-0.445769	0.655764	0.776603	445.402	-0.041359	0.11238	-0.368027	0.712853	0.844711	226.196	-1.87684	0.0832112	-22.5551	1.1968e-112	3.54728e-111
ENSMUSG00000002948	Map2k7	protein_coding	mitogen-activated protein kinase kinase 7 [Source:MGI Symbol;Acc:MGI:1346871]	3441.89	-0.0509534	0.0262691	-1.93967	0.0524202	0.113167	3584.59	-0.0157058	0.0307073	-0.511467	0.609024	0.740227	3166.5	-0.130446	0.043284	-3.01372	0.00258064	0.0158067	3441.89	0.20454	0.027975	7.31154	2.6409e-13	1.16301e-12
ENSMUSG00000002949	Timm44	protein_coding	translocase of inner mitochondrial membrane 44 [Source:MGI Symbol;Acc:MGI:1343262]	3644.21	-0.0231838	0.0206141	-1.12466	0.260733	0.39817	3597.15	-0.0376948	0.0271289	-1.38947	0.16469	0.29382	3755.97	-0.00156973	0.0384406	-0.0408352	0.967427	0.985295	3644.21	-0.0374049	0.0218142	-1.71471	0.0863993	0.145199
ENSMUSG00000002957	Ap2a2	protein_coding	adaptor-related protein complex 2, alpha 2 subunit [Source:MGI Symbol;Acc:MGI:101920]	9050.04	0.0336766	0.0211209	1.59447	0.110831	0.205843	8959.11	0.0618057	0.0266653	2.31783	0.0204584	0.0566417	9274.13	-0.0292992	0.026501	-1.10559	0.268904	0.477198	9050.04	-0.0252608	0.0223838	-1.12853	0.259096	0.36614
ENSMUSG00000002963	Pnkp	protein_coding	polynucleotide kinase 3'- phosphatase [Source:MGI Symbol;Acc:MGI:1891698]	2996.96	0.00255179	0.0248223	0.102802	0.91812	0.948295	3207.09	0.0101056	0.0317453	0.318334	0.750231	0.844157	2582.28	-0.0207194	0.0461379	-0.449075	0.653377	0.806043	2996.96	0.337355	0.026578	12.693	6.46411e-37	5.961e-36
ENSMUSG00000002968	Med25	protein_coding	mediator complex subunit 25 [Source:MGI Symbol;Acc:MGI:1922863]	14727.5	-0.000863563	0.0195636	-0.0441413	0.964792	0.97768	14136.1	0.0192591	0.0245197	0.785456	0.432186	0.588117	15994.9	-0.0474191	0.0257083	-1.8445	0.0651097	0.186479	14727.5	-0.153399	0.020714	-7.40556	1.30597e-13	5.8254e-13
ENSMUSG00000002980	Bcam	protein_coding	basal cell adhesion molecule [Source:MGI Symbol;Acc:MGI:1929940]	11152.3	0.0756262	0.020139	3.75522	0.000173191	0.000798012	11129.7	0.0754999	0.0279158	2.70456	0.00683944	0.0229551	11246.1	0.0691208	0.0258777	2.67105	0.00756141	0.0368388	11152.3	0.00992971	0.0213532	0.465022	0.641916	0.737273
ENSMUSG00000002981	Clptm1	protein_coding	cleft lip and palate associated transmembrane protein 1 [Source:MGI Symbol;Acc:MGI:1927155]	25205.3	0.0627714	0.0171014	3.67054	0.000242038	0.00107945	26306.3	0.0716595	0.0228656	3.13394	0.00172477	0.00725989	23072.2	0.0378443	0.0218474	1.73221	0.0832361	0.22166	25205.3	0.214046	0.0181625	11.7851	4.66023e-32	3.80694e-31
ENSMUSG00000002983	Relb	protein_coding	avian reticuloendotheliosis viral (v-rel) oncogene related B [Source:MGI Symbol;Acc:MGI:103289]	7742.14	-0.0141994	0.0207492	-0.684333	0.493765	0.631511	8108.22	-0.0191307	0.0268121	-0.713511	0.47553	0.628584	7031.15	-0.0112602	0.0337404	-0.33373	0.738584	0.860651	7742.14	0.230698	0.0220799	10.4483	1.49164e-25	1.01731e-24
ENSMUSG00000002984	Tomm40	protein_coding	translocase of outer mitochondrial membrane 40 homolog (yeast) [Source:MGI Symbol;Acc:MGI:1858259]	4960.05	-0.253588	0.0215402	-11.7728	5.3913e-32	8.00447e-30	5081.52	-0.256888	0.0294537	-8.72174	2.7396e-18	2.23931e-16	4735.53	-0.25411	0.0345599	-7.35273	1.94192e-13	1.68887e-11	4960.05	0.126943	0.0228998	5.5434	2.96646e-08	1.00532e-07
ENSMUSG00000002985	Apoe	protein_coding	apolipoprotein E [Source:MGI Symbol;Acc:MGI:88057]	415339	0.0157645	0.0238468	0.661072	0.508566	0.644463	480793	0.0100181	0.0317121	0.315908	0.752072	0.845186	283942	0.0203789	0.0248807	0.819065	0.412749	0.620431	415339	0.784951	0.0252983	31.0278	2.27078e-211	1.57702e-209
ENSMUSG00000002996	Hbp1	protein_coding	high mobility group box transcription factor 1 [Source:MGI Symbol;Acc:MGI:894659]	2774.71	0.113872	0.0280558	4.05877	4.93327e-05	0.000261907	2634.89	0.123258	0.0313213	3.93528	8.30995e-05	0.000533652	3071.2	0.0890031	0.0528256	1.68485	0.0920181	0.23641	2774.71	-0.196692	0.0295925	-6.64667	2.9979e-11	1.19545e-10
ENSMUSG00000002997	Prkar2b	protein_coding	protein kinase, cAMP dependent regulatory, type II beta [Source:MGI Symbol;Acc:MGI:97760]	1281.63	0.0849066	0.0325027	2.6123	0.00899359	0.0259084	803.755	0.0710497	0.0461068	1.54098	0.123322	0.235814	2259.65	0.0993578	0.0515758	1.92644	0.0540493	0.162752	1281.63	-1.46707	0.0329304	-44.5506	0	0
ENSMUSG00000003031	Cdkn1b	protein_coding	cyclin-dependent kinase inhibitor 1B [Source:MGI Symbol;Acc:MGI:104565]	7187.82	0.0675521	0.0182639	3.69867	0.000216736	0.000979427	7190.82	0.0647863	0.0239907	2.70047	0.00692419	0.0232005	7212.58	0.0659474	0.0313268	2.10515	0.0352786	0.118615	7187.82	0.0209826	0.0193649	1.08354	0.278569	0.388183
ENSMUSG00000003032	Klf4	protein_coding	Kruppel-like factor 4 (gut) [Source:MGI Symbol;Acc:MGI:1342287]	3122.7	0.0799811	0.0224564	3.56162	0.000368577	0.00157265	2229.43	0.0684992	0.032408	2.11365	0.0345449	0.0870005	4954.08	0.0924912	0.0344496	2.68483	0.0072567	0.0357776	3122.7	-1.12587	0.0230467	-48.8519	0	0
ENSMUSG00000003033	Ap1m1	protein_coding	adaptor-related protein complex AP-1, mu subunit 1 [Source:MGI Symbol;Acc:MGI:102776]	5624.02	-0.0301837	0.0208853	-1.44521	0.148398	0.258117	5466.03	-0.0499144	0.0257047	-1.94183	0.0521572	0.121168	5970.2	0.00172843	0.0354524	0.0487536	0.961116	0.982733	5624.02	-0.102391	0.0220886	-4.63544	3.56171e-06	1.05449e-05
ENSMUSG00000003037	Rab8a	protein_coding	RAB8A, member RAS oncogene family [Source:MGI Symbol;Acc:MGI:96960]	9291.65	-0.0333329	0.0215437	-1.54723	0.121809	0.221658	9000.39	-0.0306434	0.0287039	-1.06757	0.285716	0.439323	9924.82	-0.0456287	0.029164	-1.56456	0.117687	0.279156	9291.65	-0.115656	0.022809	-5.07064	3.96472e-07	1.24955e-06
ENSMUSG00000003038	Hmgn2	protein_coding	high mobility group nucleosomal binding domain 2 [Source:MGI Symbol;Acc:MGI:96136]	7659.1	0.151334	0.0246553	6.138	8.35667e-10	1.11923e-08	6841.03	0.152408	0.0315482	4.83096	1.35876e-06	1.41736e-05	9356.22	0.142453	0.0341046	4.17696	2.95434e-05	0.000405954	7659.1	-0.426585	0.0260169	-16.3965	2.02711e-60	2.97904e-59
ENSMUSG00000003039	Fam32a	protein_coding	family with sequence similarity 32, member A [Source:MGI Symbol;Acc:MGI:1915172]	12179.1	0.012891	0.0194248	0.663635	0.506924	0.642945	11652.6	0.0161724	0.0268533	0.602248	0.547009	0.689558	13303.4	-0.00039016	0.0246	-0.0158602	0.987346	0.993894	12179.1	-0.166087	0.020556	-8.07973	6.49093e-16	3.19231e-15
ENSMUSG00000003051	Elf3	protein_coding	E74-like factor 3 [Source:MGI Symbol;Acc:MGI:1101781]	12.131	0.543155	0.323724	1.67783	0.0933802	0.179355	13.7037	0.375874	0.364833	1.03026	0.302887		8.97434	0.949566	0.772154	1.22976	0.218786		12.131	0.679735	0.353838	1.92103	0.0547277	0.0972124
ENSMUSG00000003062	Stard3nl	protein_coding	STARD3 N-terminal like [Source:MGI Symbol;Acc:MGI:1923455]	2960.19	-0.0354491	0.0301154	-1.17711	0.239152	0.373307	2524.36	-0.0734906	0.0400534	-1.83481	0.0665332	0.146921	3860.15	0.0286128	0.0386731	0.739863	0.459383	0.658641	2960.19	-0.587418	0.0315813	-18.6002	3.20303e-77	6.17095e-76
ENSMUSG00000003068	Stk11	protein_coding	serine/threonine kinase 11 [Source:MGI Symbol;Acc:MGI:1341870]	16059.2	0.0429918	0.0233377	1.84216	0.0654511	0.135153	16237.7	0.0599284	0.03145	1.90552	0.0567129	0.129542	15764.9	0.00219697	0.0235869	0.0931437	0.925789	0.963283	16059.2	0.0672717	0.0247577	2.7172	0.00658364	0.0139175
ENSMUSG00000003070	Efna2	protein_coding	ephrin A2 [Source:MGI Symbol;Acc:MGI:102707]	212.443	0.204122	0.084175	2.42498	0.0153094	0.0407072	180.863	0.120136	0.106511	1.12791	0.259357	0.410422	277.628	0.345959	0.143575	2.40961	0.0159698	0.0653062	212.443	-0.58262	0.0875146	-6.65741	2.78699e-11	1.11229e-10
ENSMUSG00000003072	Atp5d	protein_coding	ATP synthase, H+ transporting, mitochondrial F1 complex, delta subunit [Source:MGI Symbol;Acc:MGI:1913293]	16358.8	-0.14552	0.0257959	-5.64123	1.68841e-08	1.79605e-07	16425.3	-0.17953	0.0330373	-5.43416	5.50551e-08	8.04329e-07	16297.7	-0.0843887	0.0271593	-3.10718	0.00188883	0.0122236	16358.8	0.0340486	0.0273611	1.24442	0.213346	0.312189
ENSMUSG00000003099	Ppp5c	protein_coding	protein phosphatase 5, catalytic subunit [Source:MGI Symbol;Acc:MGI:102666]	8376.81	-0.142905	0.0193145	-7.39886	1.37356e-13	3.25958e-12	8724.9	-0.145884	0.0257232	-5.67132	1.41703e-08	2.33327e-07	7706.13	-0.143591	0.030986	-4.63405	3.58584e-06	6.42058e-05	8376.81	0.203617	0.0205491	9.9088	3.81191e-23	2.40794e-22
ENSMUSG00000003119	Cdk12	protein_coding	cyclin-dependent kinase 12 [Source:MGI Symbol;Acc:MGI:1098802]	3032.58	0.0921111	0.0249867	3.6864	0.000227448	0.00102067	2990.78	0.113075	0.0310538	3.64127	0.000271301	0.00147385	3130.55	0.0439034	0.0436582	1.00562	0.3146	0.526539	3032.58	-0.0415908	0.0264441	-1.57278	0.11577	0.186862
ENSMUSG00000003123	Lipe	protein_coding	lipase, hormone sensitive [Source:MGI Symbol;Acc:MGI:96790]	921.734	0.0198794	0.0336843	0.590166	0.555079	0.683861	950.701	0.0182403	0.0438262	0.416197	0.677266	0.792057	866.772	0.0156934	0.0724273	0.216678	0.828459	0.910811	921.734	0.159513	0.0359747	4.43403	9.24873e-06	2.65055e-05
ENSMUSG00000003131	Pafah1b2	protein_coding	platelet-activating factor acetylhydrolase, isoform 1b, subunit 2 [Source:MGI Symbol;Acc:MGI:108415]	12187	-0.0316603	0.0150768	-2.09994	0.0357344	0.0825558	12094.6	-0.0293434	0.0201751	-1.45444	0.145826	0.268211	12428.6	-0.0431587	0.0256547	-1.6823	0.0925113	0.237155	12187	-0.0139351	0.015977	-0.872198	0.3831	0.50152
ENSMUSG00000003134	Tbc1d8	protein_coding	TBC1 domain family, member 8 [Source:MGI Symbol;Acc:MGI:1927225]	2046.86	0.174656	0.0294342	5.93376	2.96068e-09	3.57153e-08	2096.53	0.165976	0.0369517	4.49169	7.06615e-06	6.05198e-05	1954.55	0.18568	0.0555181	3.34449	0.000824354	0.00632818	2046.86	0.125768	0.0312991	4.01827	5.86264e-05	0.00015697
ENSMUSG00000003135	Cnot11	protein_coding	CCR4-NOT transcription complex, subunit 11 [Source:MGI Symbol;Acc:MGI:106580]	3682	-0.0462212	0.0219846	-2.10244	0.0355148	0.0821809	3720.1	-0.0320052	0.0256837	-1.24613	0.212718	0.354286	3620.5	-0.0818395	0.0428653	-1.90923	0.056233	0.167455	3682	0.0644406	0.023342	2.76071	0.00576753	0.0123005
ENSMUSG00000003153	Slc2a3	protein_coding	solute carrier family 2 (facilitated glucose transporter), member 3 [Source:MGI Symbol;Acc:MGI:95757]	1021.46	0.107841	0.0361229	2.98541	0.00283203	0.00953209	1078.53	0.126809	0.0417666	3.03614	0.00239628	0.00954494	909.616	0.0595937	0.0790941	0.753454	0.451177	0.652555	1021.46	0.268531	0.0386942	6.93982	3.92607e-12	1.63451e-11
ENSMUSG00000003154	Foxj2	protein_coding	forkhead box J2 [Source:MGI Symbol;Acc:MGI:1926805]	5092.6	0.12443	0.0236516	5.26096	1.43302e-07	1.28183e-06	5370.87	0.137461	0.0276216	4.97658	6.4719e-07	7.26448e-06	4547.88	0.0906779	0.0421362	2.15202	0.0313961	0.109601	5092.6	0.263829	0.0251966	10.4708	1.17629e-25	8.03641e-25
ENSMUSG00000003161	Sri	protein_coding	sorcin [Source:MGI Symbol;Acc:MGI:98419]	14620.6	-0.0733989	0.0176603	-4.15616	3.23647e-05	0.000178819	14924.5	-0.0929516	0.0220301	-4.21929	2.45072e-05	0.000182789	14067	-0.0410318	0.0270466	-1.51708	0.129247	0.297307	14620.6	0.110168	0.0187488	5.87601	4.20281e-09	1.4958e-08
ENSMUSG00000003166	Dgcr2	protein_coding	DiGeorge syndrome critical region gene 2 [Source:MGI Symbol;Acc:MGI:892866]	7622.44	0.0716562	0.0201286	3.55992	0.000370964	0.00158097	8038.27	0.0933969	0.0249372	3.74528	0.00018019	0.00103785	6808.66	0.0200708	0.0310504	0.646394	0.518024	0.706391	7622.44	0.263521	0.0214369	12.2928	9.8969e-35	8.67148e-34
ENSMUSG00000003184	Irf3	protein_coding	interferon regulatory factor 3 [Source:MGI Symbol;Acc:MGI:1859179]	3399.34	-0.0661215	0.0258545	-2.55745	0.0105444	0.0296915	3592.65	-0.0618037	0.03334	-1.85374	0.0637767	0.141915	3020.97	-0.082128	0.0447762	-1.83419	0.0666263	0.189807	3399.34	0.275124	0.0275888	9.9723	2.01516e-23	1.27947e-22
ENSMUSG00000003190	Bcl2l12	protein_coding	BCL2-like 12 (proline rich) [Source:MGI Symbol;Acc:MGI:1922986]	246.946	-0.154862	0.0601736	-2.57359	0.0100649	0.0285588	241.623	-0.141088	0.0775897	-1.81839	0.0690047	0.151247	258.882	-0.188042	0.131571	-1.42921	0.152944	0.333414	246.946	-0.0735489	0.0634558	-1.15906	0.246433	0.351452
ENSMUSG00000003198	Zfp959	protein_coding	zinc finger protein 959 [Source:MGI Symbol;Acc:MGI:2385058]	314.016	0.0535272	0.0654349	0.818022	0.413345	0.556865	288.324	0.0690265	0.0790576	0.873117	0.382599	0.539955	367.63	0.0194496	0.127657	0.152358	0.878904	0.940418	314.016	-0.321626	0.068506	-4.69487	2.66782e-06	7.96558e-06
ENSMUSG00000003199	Mpnd	protein_coding	MPN domain containing [Source:MGI Symbol;Acc:MGI:1915297]	7234.49	-0.0357957	0.0269897	-1.32627	0.184749	0.305558	6996.33	-0.0211524	0.036848	-0.574045	0.565937	0.704576	7750.67	-0.0717921	0.0291172	-2.46562	0.0136775	0.0581043	7234.49	-0.122155	0.0285824	-4.27378	1.92188e-05	5.36926e-05
ENSMUSG00000003200	Sh3gl1	protein_coding	SH3-domain GRB2-like 1 [Source:MGI Symbol;Acc:MGI:700010]	5901.16	-0.0736282	0.0230574	-3.19326	0.00140678	0.00511988	5933.37	-0.0660625	0.0249557	-2.64719	0.0081164	0.0264771	5861.74	-0.0956482	0.0425202	-2.24948	0.0244822	0.0904009	5901.16	0.0432129	0.0244608	1.76662	0.0772927	0.131872
ENSMUSG00000003206	Ebi3	protein_coding	Epstein-Barr virus induced gene 3 [Source:MGI Symbol;Acc:MGI:1354171]	122.756	-0.0809888	0.11679	-0.693457	0.488023	0.62615	58.2393	-0.0914814	0.173009	-0.528766	0.596968	0.730272	254.58	-0.0687846	0.1663	-0.413618	0.679154	0.823096	122.756	-2.11156	0.117507	-17.9697	3.36451e-72	6.04201e-71
ENSMUSG00000003208	Ccdc94	protein_coding	coiled-coil domain containing 94 [Source:MGI Symbol;Acc:MGI:1920136]	1221.61	0.023538	0.0319094	0.737653	0.460726	0.601111	1268.13	-0.0167055	0.0386554	-0.432165	0.665622	0.783305	1132.37	0.100441	0.0664555	1.51141	0.130685	0.299828	1221.61	0.18911	0.0340852	5.54815	2.88702e-08	9.78676e-08
ENSMUSG00000003226	Ranbp2	protein_coding	RAN binding protein 2 [Source:MGI Symbol;Acc:MGI:894323]	8651.63	-0.0545515	0.0294126	-1.8547	0.0636394	0.132266	8747.78	-0.0645984	0.0412801	-1.56488	0.117612	0.227778	8494.38	-0.0412744	0.0270114	-1.52804	0.126504	0.2937	8651.63	0.0672675	0.0312042	2.15572	0.0311057	0.0585435
ENSMUSG00000003227	Edar	protein_coding	ectodysplasin-A receptor [Source:MGI Symbol;Acc:MGI:1343498]	80.9405	0.131368	0.115905	1.13341	0.257042	0.393919	86.719	0.245074	0.140992	1.73821	0.0821742	0.173464	69.5076	-0.125129	0.254686	-0.491306	0.62321	0.786651	80.9405	0.339477	0.124944	2.71702	0.00658722	0.0139225
ENSMUSG00000003228	Grk5	protein_coding	G protein-coupled receptor kinase 5 [Source:MGI Symbol;Acc:MGI:109161]	3725.95	0.115537	0.0282837	4.08491	4.4093e-05	0.000236547	3343.01	0.13119	0.0343917	3.81459	0.000136408	0.000812484	4520.89	0.0792435	0.0436102	1.81709	0.0692041	0.194969	3725.95	-0.410826	0.0297715	-13.7993	2.57323e-43	2.69132e-42
ENSMUSG00000003233	Dvl3	protein_coding	dishevelled segment polarity protein 3 [Source:MGI Symbol;Acc:MGI:108100]	6608.86	-0.0252054	0.0211849	-1.18978	0.234134	0.367137	6970.98	-0.00339777	0.0265034	-0.128201	0.89799	0.942158	5900.78	-0.0769681	0.033042	-2.3294	0.0198377	0.0774588	6608.86	0.265534	0.0225686	11.7657	5.8664e-32	4.78064e-31
ENSMUSG00000003234	Abcf3	protein_coding	ATP-binding cassette, sub-family F (GCN20), member 3 [Source:MGI Symbol;Acc:MGI:1351656]	6241.98	-0.0248708	0.0195379	-1.27296	0.203034	0.329155	6636.79	-0.0171508	0.0256421	-0.668852	0.50359	0.653163	5465.66	-0.0480198	0.0332087	-1.446	0.148176	0.326067	6241.98	0.305309	0.0208575	14.6378	1.61138e-48	1.86696e-47
ENSMUSG00000003235	Eif2b5	protein_coding	eukaryotic translation initiation factor 2B, subunit 5 epsilon [Source:MGI Symbol;Acc:MGI:2446176]	7730.72	-0.122198	0.025866	-4.72427	2.30944e-06	1.64429e-05	7753	-0.125777	0.0348333	-3.61082	0.00030523	0.00163312	7719.76	-0.121812	0.0321417	-3.78983	0.000150748	0.00161374	7730.72	0.03095	0.027435	1.12812	0.259268	0.366318
ENSMUSG00000003269	Cyth2	protein_coding	cytohesin 2 [Source:MGI Symbol;Acc:MGI:1334255]	6314.9	-0.102188	0.0224963	-4.54247	5.55997e-06	3.66689e-05	6140.85	-0.136537	0.0287588	-4.74766	2.05787e-06	2.05259e-05	6697.34	-0.0413881	0.0301963	-1.37063	0.170489	0.35788	6314.9	-0.101181	0.0238092	-4.24967	2.14081e-05	5.95336e-05
ENSMUSG00000003271	Sult2b1	protein_coding	sulfotransferase family, cytosolic, 2B, member 1 [Source:MGI Symbol;Acc:MGI:1926342]	42.2098	-0.0136758	0.156447	-0.0874155	0.930341	0.956028	34.6765	-0.04936	0.218175	-0.226241	0.821014	0.892643	57.7288	0.0379362	0.28325	0.133932	0.893457		42.2098	-0.704493	0.160807	-4.38099	1.18139e-05	3.35263e-05
ENSMUSG00000003273	Car11	protein_coding	carbonic anhydrase 11 [Source:MGI Symbol;Acc:MGI:1336193]	2248.68	0.0781423	0.0285861	2.73358	0.006265	0.0189796	2186.9	0.0713104	0.0388116	1.83735	0.0661586	0.146255	2384	0.0842431	0.0464512	1.81358	0.0697422	0.195972	2248.68	-0.0981619	0.0302046	-3.2499	0.00115445	0.00270466
ENSMUSG00000003279	Dlgap1	protein_coding	discs, large (Drosophila) homolog-associated protein 1 [Source:MGI Symbol;Acc:MGI:1346065]	1107.58	0.0594784	0.0381252	1.56008	0.118741	0.217189	1228.34	0.0633555	0.0462338	1.37033	0.170584	0.301135	866.638	0.043349	0.0797667	0.543447	0.586822	0.759468	1107.58	0.529781	0.0411976	12.8595	7.60576e-38	7.12544e-37
ENSMUSG00000003282	Plag1	protein_coding	pleiomorphic adenoma gene 1 [Source:MGI Symbol;Acc:MGI:1891916]	107.137	0.159026	0.110408	1.44035	0.149767	0.260057	79.9513	0.165099	0.159902	1.0325	0.301838	0.456668	162.926	0.146934	0.172295	0.852803	0.393769	0.603629	107.137	-1.00136	0.113065	-8.85655	8.25254e-19	4.51102e-18
ENSMUSG00000003283	Hck	protein_coding	hemopoietic cell kinase [Source:MGI Symbol;Acc:MGI:96052]	287.163	0.0255376	0.071176	0.358794	0.719749	0.814197	167.035	-0.08385	0.10306	-0.813605	0.415871	0.57231	532.911	0.167285	0.0989697	1.69026	0.0909777	0.234771	287.163	-1.64954	0.0719801	-22.9166	3.17256e-116	9.75085e-115
ENSMUSG00000003299	Mrpl4	protein_coding	mitochondrial ribosomal protein L4 [Source:MGI Symbol;Acc:MGI:2137210]	4648.34	-0.0401786	0.0281468	-1.42747	0.153446	0.264902	4775.98	-0.0504754	0.0365466	-1.38113	0.16724	0.296843	4409.11	-0.0263009	0.0411154	-0.639685	0.522378	0.709647	4648.34	0.139876	0.0299013	4.67795	2.89764e-06	8.63314e-06
ENSMUSG00000003308	Keap1	protein_coding	kelch-like ECH-associated protein 1 [Source:MGI Symbol;Acc:MGI:1858732]	6351.71	0.0219343	0.0199645	1.09866	0.271916	0.411092	6726.59	0.0329704	0.0257861	1.27861	0.201035	0.33987	5616.21	-0.00804128	0.0335225	-0.239877	0.810425	0.901001	6351.71	0.284899	0.0212936	13.3796	7.96087e-41	7.94164e-40
ENSMUSG00000003309	Ap1m2	protein_coding	adaptor protein complex AP-1, mu 2 subunit [Source:MGI Symbol;Acc:MGI:1336974]	2.5596	0.124678	0.592245	0.210518	0.833264		2.34342	0.309223	0.788895	0.391969	0.695081		3.00996	-0.205714	1.2028	-0.171029	0.864201		2.5596	-0.330846	0.615968	-0.537116	0.591188	0.694181
ENSMUSG00000003316	Glg1	protein_coding	golgi apparatus protein 1 [Source:MGI Symbol;Acc:MGI:104967]	42298.7	0.202608	0.0152603	13.2768	3.15498e-40	7.61182e-38	45795.9	0.218814	0.018276	11.9727	4.9387e-33	1.60649e-30	35357.1	0.1629	0.0216418	7.52709	5.18838e-14	4.84318e-12	42298.7	0.396485	0.0162188	24.446	5.55567e-132	2.01536e-130
ENSMUSG00000003341	Atp8b3	protein_coding	ATPase, class I, type 8B, member 3 [Source:MGI Symbol;Acc:MGI:1914581]	76.2011	-0.182901	0.132672	-1.37859	0.168021	0.284112	77.5345	-0.196856	0.151163	-1.30228	0.192821	0.329811	73.8303	-0.156778	0.286461	-0.547295	0.584176	0.758146	76.2011	0.098242	0.141115	0.696186	0.486312	0.60101
ENSMUSG00000003344	Btbd2	protein_coding	BTB (POZ) domain containing 2 [Source:MGI Symbol;Acc:MGI:1933831]	6470.19	0.0683683	0.023413	2.9201	0.00349922	0.0114451	6423.85	0.0990297	0.0277246	3.57191	0.000354386	0.00185625	6592.08	0.000411506	0.0336541	0.0122275	0.990244	0.995362	6470.19	-0.0135165	0.024814	-0.544712	0.585952	0.689512
ENSMUSG00000003345	Csnk1g2	protein_coding	casein kinase 1, gamma 2 [Source:MGI Symbol;Acc:MGI:1920014]	11719.6	-0.0263404	0.0221164	-1.19099	0.233657	0.366521	10168	-0.0453455	0.0302376	-1.49964	0.133707	0.250798	14928.6	0.00407261	0.0246081	0.165499	0.868551	0.934849	11719.6	-0.529135	0.0233417	-22.6691	9.03966e-114	2.71802e-112
ENSMUSG00000003346	Abhd17a	protein_coding	abhydrolase domain containing 17A [Source:MGI Symbol;Acc:MGI:106388]	5996.46	0.00254448	0.0327208	0.0777633	0.938016	0.961768	5562.93	0.0136167	0.0420107	0.324126	0.745843	0.841622	6904.8	-0.0261975	0.0406099	-0.645103	0.518861	0.706858	5996.46	-0.28647	0.0346158	-8.27569	1.27714e-16	6.43984e-16
ENSMUSG00000003348	Mob3a	protein_coding	MOB kinase activator 3A [Source:MGI Symbol;Acc:MGI:3050117]	658.146	-0.086039	0.0525333	-1.6378	0.101464	0.191954	614.038	-0.0849908	0.0670283	-1.26798	0.204804	0.344488	750.823	-0.094417	0.0891915	-1.05859	0.289788	0.501186	658.146	-0.265105	0.0552651	-4.79697	1.61081e-06	4.882e-06
ENSMUSG00000003352	Cacnb3	protein_coding	calcium channel, voltage-dependent, beta 3 subunit [Source:MGI Symbol;Acc:MGI:103307]	7876.84	0.105129	0.0267406	3.93146	8.44322e-05	0.000425246	7594.84	0.11551	0.0370135	3.12075	0.00180391	0.00754064	8484.14	0.0779089	0.0275016	2.83288	0.00461303	0.0250064	7876.84	-0.135286	0.0283161	-4.7777	1.77315e-06	5.36159e-06
ENSMUSG00000003354	Ccdc65	protein_coding	coiled-coil domain containing 65 [Source:MGI Symbol;Acc:MGI:2146001]	1008.07	-0.198435	0.0372269	-5.33041	9.79921e-08	9.03994e-07	1069.56	-0.191264	0.0480945	-3.97684	6.98372e-05	0.000458269	887.487	-0.221108	0.0735177	-3.00755	0.00263361	0.0160889	1008.07	0.294901	0.0399156	7.38812	1.48916e-13	6.62119e-13
ENSMUSG00000003355	Fkbp11	protein_coding	FK506 binding protein 11 [Source:MGI Symbol;Acc:MGI:1913370]	944.581	-0.104174	0.0534745	-1.9481	0.0514027	0.111308	1024.23	-0.142963	0.0670844	-2.1311	0.0330812	0.084029	786.788	-0.0300079	0.0855538	-0.35075	0.725776	0.853661	944.581	0.403678	0.0571724	7.06071	1.65648e-12	7.02298e-12
ENSMUSG00000003360	Ddx23	protein_coding	DEAD (Asp-Glu-Ala-Asp) box polypeptide 23 [Source:MGI Symbol;Acc:MGI:1921601]	10453.9	-0.0867824	0.0176043	-4.92961	8.23957e-07	6.37832e-06	11450.8	-0.083863	0.0239615	-3.4999	0.000465426	0.00235058	8471.41	-0.10015	0.0276926	-3.61648	0.000298632	0.00281958	10453.9	0.460029	0.0188167	24.4479	5.2974e-132	1.92464e-130
ENSMUSG00000003363	Pld3	protein_coding	phospholipase D family, member 3 [Source:MGI Symbol;Acc:MGI:1333782]	27923	0.155912	0.0219368	7.10735	1.1829e-12	2.51431e-11	28169.1	0.177116	0.0286648	6.17886	6.45641e-10	1.43727e-08	27539	0.106471	0.0217779	4.88894	1.01381e-06	2.14643e-05	27923	0.0559158	0.0232685	2.40307	0.0162581	0.032203
ENSMUSG00000003378	Grik5	protein_coding	glutamate receptor, ionotropic, kainate 5 (gamma 2) [Source:MGI Symbol;Acc:MGI:95818]	13903.7	0.0711767	0.0234963	3.02928	0.00245139	0.00838744	14766.9	0.110924	0.0247337	4.48474	7.30027e-06	6.22321e-05	12206	-0.0161946	0.0306399	-0.528547	0.59712	0.767334	13903.7	0.298205	0.0249685	11.9432	7.0445e-33	5.88951e-32
ENSMUSG00000003379	Cd79a	protein_coding	CD79A antigen (immunoglobulin-associated alpha) [Source:MGI Symbol;Acc:MGI:101774]	8.57346	-0.251225	0.432399	-0.581003	0.561239		8.62257	0.0383882	0.500748	0.0766618	0.938893		8.5154	-0.857148	0.863539	-0.992599	0.320905		8.57346	0.0432785	0.458823	0.0943251	0.924851	0.947509
ENSMUSG00000003380	Rabac1	protein_coding	Rab acceptor 1 (prenylated) [Source:MGI Symbol;Acc:MGI:1201692]	11463.7	0.0142581	0.0263095	0.541939	0.587861	0.710678	11559.6	-0.00201108	0.0364578	-0.0551617	0.95601	0.976207	11318.6	0.0400055	0.0256815	1.55776	0.119291	0.281862	11463.7	0.0555512	0.0279089	1.99044	0.0465421	0.0840485
ENSMUSG00000003382	Etv3	protein_coding	ets variant 3 [Source:MGI Symbol;Acc:MGI:1350926]	2431.53	0.0484979	0.025903	1.87229	0.0611668	0.128294	2434.74	0.046551	0.0348124	1.3372	0.181158	0.315124	2435.59	0.0456894	0.0465918	0.980632	0.326774	0.538357	2431.53	0.0242534	0.0274655	0.883049	0.37721	0.495598
ENSMUSG00000003402	Prkcsh	protein_coding	protein kinase C substrate 80K-H [Source:MGI Symbol;Acc:MGI:107877]	24175.3	-0.00773551	0.023827	-0.324653	0.745444	0.833812	25687.3	0.00922142	0.0317437	0.290496	0.771437	0.857392	21202.9	-0.0488903	0.0235906	-2.07245	0.0382238	0.125695	24175.3	0.301947	0.0252997	11.9348	7.79324e-33	6.50856e-32
ENSMUSG00000003410	Elavl3	protein_coding	ELAV (embryonic lethal, abnormal vision, Drosophila)-like 3 (Hu antigen C) [Source:MGI Symbol;Acc:MGI:109157]	105.358	0.141937	0.100255	1.41577	0.156844	0.269325	107.882	0.171216	0.117581	1.45615	0.14535	0.267553	100.665	0.0723205	0.230616	0.313597	0.753827	0.868231	105.358	0.124197	0.106811	1.16277	0.244924	0.349745
ENSMUSG00000003411	Rab3b	protein_coding	RAB3B, member RAS oncogene family [Source:MGI Symbol;Acc:MGI:1917158]	288.842	-0.146517	0.0669109	-2.18973	0.0285437	0.0685609	157.095	-0.180216	0.105974	-1.70056	0.0890252	0.184666	558.215	-0.110927	0.0944564	-1.17437	0.240246	0.444376	288.842	-1.80476	0.0672456	-26.8384	1.15346e-158	5.44207e-157
ENSMUSG00000003418	St8sia6	protein_coding	ST8 alpha-N-acetyl-neuraminide alpha-2,8-sialyltransferase 6 [Source:MGI Symbol;Acc:MGI:2386797]	377.964	-0.0565478	0.0603062	-0.937677	0.34841	0.492733	316.61	-0.0847234	0.0746892	-1.13435	0.25665	0.407201	504.469	-0.0145339	0.11062	-0.131386	0.89547	0.948936	377.964	-0.648156	0.0625136	-10.3682	3.45818e-25	2.33083e-24
ENSMUSG00000003420	Fcgrt	protein_coding	Fc receptor, IgG, alpha chain transporter [Source:MGI Symbol;Acc:MGI:103017]	2959.31	0.205171	0.0283289	7.24244	4.40671e-13	9.80994e-12	2707.53	0.195336	0.03801	5.13907	2.76099e-07	3.38779e-06	3484.12	0.217201	0.0422318	5.14307	2.70287e-07	6.79455e-06	2959.31	-0.337575	0.029802	-11.3273	9.61468e-30	7.4143e-29
ENSMUSG00000003421	Nosip	protein_coding	nitric oxide synthase interacting protein [Source:MGI Symbol;Acc:MGI:1913644]	5710.82	-0.0183753	0.0235128	-0.7815	0.434509	0.577053	5840.79	-0.0203005	0.0319257	-0.635867	0.524863	0.671143	5471.37	-0.0212878	0.0343032	-0.620576	0.534878	0.720409	5710.82	0.119188	0.0249757	4.77217	1.82252e-06	5.50661e-06
ENSMUSG00000003423	Pih1d1	protein_coding	PIH1 domain containing 1 [Source:MGI Symbol;Acc:MGI:1916095]	3677.77	0.00709581	0.0214603	0.330649	0.74091	0.830345	3655.02	-0.00636957	0.0284176	-0.224142	0.822647	0.893565	3740.11	0.0271149	0.0386405	0.701723	0.482852	0.677565	3677.77	-0.00866871	0.0227329	-0.381328	0.70296	0.786886
ENSMUSG00000003429	Rps11	protein_coding	ribosomal protein S11 [Source:MGI Symbol;Acc:MGI:1351329]	11955	-0.139605	0.0269851	-5.17341	2.29861e-07	1.97181e-06	9434.69	-0.161186	0.0352269	-4.57566	4.74731e-06	4.25097e-05	17138.1	-0.104339	0.031302	-3.33332	0.000858171	0.00653049	11955	-0.837559	0.0284783	-29.4104	4.03782e-190	2.45639e-188
ENSMUSG00000003435	Supt5	protein_coding	suppressor of Ty 5 [Source:MGI Symbol;Acc:MGI:1202400]	16744.2	0.0149773	0.0153291	0.97705	0.328544	0.472446	17788.5	0.0273634	0.0196889	1.38979	0.164592	0.293712	14691.3	-0.0174365	0.0238278	-0.73177	0.464309	0.662177	16744.2	0.301005	0.0163206	18.4433	5.90435e-76	1.11562e-74
ENSMUSG00000003436	Dll3	protein_coding	delta-like 3 (Drosophila) [Source:MGI Symbol;Acc:MGI:1096877]	28.4886	0.300746	0.181189	1.65985	0.0969453	0.184978	30.128	0.388438	0.223255	1.73989	0.081879	0.172994	25.2715	0.104946	0.42258	0.248346	0.803867		28.4886	0.273936	0.194742	1.40666	0.159527	0.245121
ENSMUSG00000003437	Paf1	protein_coding	Paf1, RNA polymerase II complex component [Source:MGI Symbol;Acc:MGI:1923988]	10000.8	-0.102591	0.0205174	-5.00017	5.72785e-07	4.57771e-06	11025.4	-0.0995331	0.026446	-3.76364	0.000167459	0.000971653	7960.44	-0.116094	0.0322343	-3.60156	0.000316311	0.00295266	10000.8	0.49501	0.0219026	22.6005	4.28862e-113	1.28294e-111
ENSMUSG00000003438	Timm50	protein_coding	translocase of inner mitochondrial membrane 50 [Source:MGI Symbol;Acc:MGI:1913775]	3079.4	-0.14194	0.026765	-5.30318	1.13801e-07	1.04099e-06	3187.48	-0.137396	0.0360292	-3.81346	0.000137034	0.000815601	2873.2	-0.158443	0.0429008	-3.69325	0.000221406	0.00222072	3079.4	0.175669	0.0284923	6.16551	7.02563e-10	2.60808e-09
ENSMUSG00000003444	Med29	protein_coding	mediator complex subunit 29 [Source:MGI Symbol;Acc:MGI:1914474]	1035.61	-0.0945441	0.0382158	-2.47395	0.0133628	0.036349	1020.84	-0.134157	0.0497458	-2.69684	0.00700005	0.0234103	1070.33	-0.0228162	0.0668514	-0.341298	0.732879	0.857578	1035.61	-0.0448044	0.0404307	-1.10818	0.267785	0.376206
ENSMUSG00000003452	Bicd1	protein_coding	bicaudal D homolog 1 (Drosophila) [Source:MGI Symbol;Acc:MGI:1101760]	1272.62	0.17734	0.0355699	4.98566	6.17515e-07	4.90259e-06	1294.33	0.151342	0.0446402	3.39026	0.000698274	0.00332252	1233.82	0.222578	0.0663249	3.35588	0.000791143	0.00613037	1272.62	0.096568	0.0377953	2.55503	0.0106179	0.0217144
ENSMUSG00000003458	Ncstn	protein_coding	nicastrin [Source:MGI Symbol;Acc:MGI:1891700]	24308.7	0.0571862	0.0141134	4.05191	5.08012e-05	0.000268863	24738.6	0.0739197	0.0172374	4.28834	1.80017e-05	0.000139437	23538	0.0166892	0.0208111	0.801936	0.42259	0.62861	24308.7	0.0963592	0.0149792	6.43286	1.25224e-10	4.8275e-10
ENSMUSG00000003464	Pex19	protein_coding	peroxisomal biogenesis factor 19 [Source:MGI Symbol;Acc:MGI:1334458]	12685.8	-0.140526	0.0161391	-8.70719	3.11494e-18	1.30071e-16	13205.7	-0.128154	0.020774	-6.16897	6.87353e-10	1.52163e-08	11684.4	-0.172832	0.0254522	-6.79045	1.11786e-11	7.71047e-10	12685.8	0.202774	0.0171676	11.8115	3.40594e-32	2.79881e-31
ENSMUSG00000003469	Phyhip	protein_coding	phytanoyl-CoA hydroxylase interacting protein [Source:MGI Symbol;Acc:MGI:1860417]	263.131	-0.101079	0.0659193	-1.53338	0.125183	0.226256	280.666	-0.0734969	0.0773586	-0.950081	0.342071	0.498927	228.62	-0.169597	0.151288	-1.12102	0.26228	0.469292	263.131	0.317439	0.0709482	4.47423	7.66875e-06	2.21257e-05
ENSMUSG00000003476	Crhr2	protein_coding	corticotropin releasing hormone receptor 2 [Source:MGI Symbol;Acc:MGI:894312]	1.0622	1.31855	1.1994	1.09935	0.271617		0.692395	0.793206	1.6994	0.466756	0.640674		1.81804	2.21452	1.95106	1.13504	0.256361		1.0622	-1.14073	1.22001	-0.935022	0.349777	0.46635
ENSMUSG00000003477	Inmt	protein_coding	indolethylamine N-methyltransferase [Source:MGI Symbol;Acc:MGI:102963]	2.16677	0.208711	0.877255	0.237914	0.811948		1.6967	1.54304	1.12809	1.36783	0.171365		3.12831	-2.35999	1.50142	-1.57183	0.115989		2.16677	-0.902071	0.906831	-0.994751	0.319857	0.434004
ENSMUSG00000003484	Cyp4f18	protein_coding	cytochrome P450, family 4, subfamily f, polypeptide 18 [Source:MGI Symbol;Acc:MGI:1919304]	12.4588	0.143793	0.319787	0.449652	0.652961	0.763593	7.78951	0.286219	0.504298	0.567559	0.570335		22.0208	-0.0191969	0.455358	-0.0421578	0.966373		12.4588	-1.51774	0.322854	-4.701	2.58886e-06	7.73472e-06
ENSMUSG00000003500	Impdh1	protein_coding	inosine 5'-phosphate dehydrogenase 1 [Source:MGI Symbol;Acc:MGI:96567]	884.651	0.107172	0.0427535	2.50675	0.0121848	0.0335972	855.101	0.177157	0.0430624	4.11397	3.88916e-05	0.000274182	948.567	-0.035189	0.0833098	-0.422387	0.672742	0.819321	884.651	-0.128297	0.0451067	-2.84431	0.0044508	0.00963188
ENSMUSG00000003518	Dusp3	protein_coding	dual specificity phosphatase 3 (vaccinia virus phosphatase VH1-related) [Source:MGI Symbol;Acc:MGI:1919599]	11707.2	-0.12943	0.01663	-7.78292	7.08687e-15	1.96655e-13	12375.4	-0.128448	0.019238	-6.67678	2.44256e-11	6.87843e-10	10399.8	-0.138494	0.0316314	-4.37838	1.19563e-05	0.000185191	11707.2	0.276339	0.0177141	15.6	7.2795e-55	9.63899e-54
ENSMUSG00000003526	Prodh	protein_coding	proline dehydrogenase [Source:MGI Symbol;Acc:MGI:97770]	275.349	-0.280316	0.0587406	-4.7721	1.82315e-06	1.32511e-05	288.387	-0.283576	0.0710357	-3.99202	6.55122e-05	0.000433818	250.088	-0.278472	0.140004	-1.98903	0.0466979	0.146606	275.349	0.234125	0.0630467	3.71351	0.000204403	0.000519065
ENSMUSG00000003527	Dgcr14	protein_coding	DiGeorge syndrome critical region gene 14 [Source:MGI Symbol;Acc:MGI:107854]	2440.39	0.00337801	0.026764	0.126215	0.899562	0.937502	2542.86	0.00423848	0.0337486	0.12559	0.900057	0.94355	2242.45	-0.00546839	0.0508441	-0.107552	0.914351	0.958125	2440.39	0.205885	0.0285444	7.21278	5.4822e-13	2.37518e-12
ENSMUSG00000003528	Slc25a1	protein_coding	solute carrier family 25 (mitochondrial carrier, citrate transporter), member 1 [Source:MGI Symbol;Acc:MGI:1345283]	10547.7	0.010088	0.02695	0.374322	0.708165	0.805624	10771	0.0182319	0.0370191	0.492501	0.622365	0.750199	10138.9	-0.0132388	0.0273238	-0.484517	0.628019	0.790287	10547.7	0.112421	0.0286	3.9308	8.4664e-05	0.000223133
ENSMUSG00000003531	Dgcr6	protein_coding	DiGeorge syndrome critical region gene 6 [Source:MGI Symbol;Acc:MGI:1202877]	1814.42	-0.0493045	0.030035	-1.64157	0.10068	0.190762	1673.03	-0.0731363	0.0401634	-1.82097	0.0686112	0.150467	2110.25	-0.0110374	0.0501952	-0.21989	0.825957	0.909488	1814.42	-0.30983	0.0315284	-9.82702	8.61338e-23	5.38462e-22
ENSMUSG00000003534	Ddr1	protein_coding	discoidin domain receptor family, member 1 [Source:MGI Symbol;Acc:MGI:99216]	114378	-0.0454284	0.0161341	-2.81568	0.00486742	0.0152428	129482	-0.0326251	0.0202613	-1.61022	0.10735	0.213408	84140.8	-0.0781846	0.0211797	-3.69149	0.000222946	0.00222986	114378	0.647314	0.0171337	37.7802	0	0
ENSMUSG00000003541	Ier3	protein_coding	immediate early response 3 [Source:MGI Symbol;Acc:MGI:104814]	9814.82	-0.00249867	0.0187521	-0.133247	0.893998	0.933552	10362.2	-0.0329177	0.0221889	-1.48352	0.137936	0.257021	8744.21	0.0526031	0.0297065	1.77076	0.0766004	0.209689	9814.82	0.270389	0.0199657	13.5427	8.75216e-42	8.86627e-41
ENSMUSG00000003545	Fosb	protein_coding	FBJ osteosarcoma oncogene B [Source:MGI Symbol;Acc:MGI:95575]	227.645	0.194022	0.0750456	2.58539	0.009727	0.0277223	222.829	0.24533	0.0977262	2.51038	0.0120602	0.0367128	238.411	0.0888101	0.140516	0.632026	0.52737	0.713935	227.645	-0.0770611	0.079203	-0.972958	0.330574	0.445866
ENSMUSG00000003546	Klc4	protein_coding	kinesin light chain 4 [Source:MGI Symbol;Acc:MGI:1922014]	4227.34	0.074808	0.0231449	3.23216	0.00122856	0.00454169	4582.18	0.0979917	0.0294343	3.32916	0.000871076	0.0040349	3523.24	0.018771	0.0386841	0.485237	0.627509	0.789929	4227.34	0.402813	0.0247798	16.2557	2.03386e-59	2.94485e-58
ENSMUSG00000003549	Ercc1	protein_coding	excision repair cross-complementing rodent repair deficiency, complementation group 1 [Source:MGI Symbol;Acc:MGI:95412]	2054.54	-0.0418164	0.0314746	-1.32858	0.183988	0.304503	2014.03	-0.0828263	0.0405778	-2.04117	0.0412337	0.100585	2146.14	0.0323121	0.0487891	0.662281	0.507791	0.698163	2054.54	-0.067779	0.0332987	-2.03549	0.0418019	0.076373
ENSMUSG00000003559	As3mt	protein_coding	arsenic (+3 oxidation state) methyltransferase [Source:MGI Symbol;Acc:MGI:1929882]	505.058	-0.161814	0.0501705	-3.22529	0.00125847	0.0046345	541.022	-0.220347	0.0555026	-3.97003	7.18636e-05	0.00046932	434.148	-0.0423862	0.112366	-0.377215	0.706014	0.84047	505.058	0.338541	0.0539703	6.27273	3.54772e-10	1.33724e-09
ENSMUSG00000003573	Homer3	protein_coding	homer scaffolding protein 3 [Source:MGI Symbol;Acc:MGI:1347359]	6844.91	0.00323977	0.0231922	0.139692	0.888903	0.930447	6801.9	-0.00652483	0.0282387	-0.23106	0.817268	0.89027	6962.31	0.0158443	0.037639	0.420953	0.673789	0.820168	6844.91	-0.00838121	0.0245835	-0.340928	0.733158	0.811811
ENSMUSG00000003575	Crtc1	protein_coding	CREB regulated transcription coactivator 1 [Source:MGI Symbol;Acc:MGI:2142523]	4291.08	-0.0190629	0.0210381	-0.906113	0.364876	0.509302	4639.93	-0.00591319	0.0273855	-0.215924	0.829047	0.897899	3599.85	-0.0543785	0.0384401	-1.41463	0.157178	0.339418	4291.08	0.390772	0.0225601	17.3214	3.24512e-67	5.38406e-66
ENSMUSG00000003581	Rnf215	protein_coding	ring finger protein 215 [Source:MGI Symbol;Acc:MGI:1918923]	4063.59	-0.047067	0.0218129	-2.15776	0.0309465	0.0732486	4184.19	-0.0414757	0.0300949	-1.37816	0.168153	0.297733	3836.09	-0.0648574	0.0367907	-1.76288	0.0779215	0.211897	4063.59	0.15006	0.0232142	6.46415	1.01867e-10	3.94905e-10
ENSMUSG00000003585	Sec14l2	protein_coding	SEC14-like lipid binding 2 [Source:MGI Symbol;Acc:MGI:1915065]	739.913	0.0129159	0.048914	0.264054	0.791738	0.86777	821.249	-0.0310253	0.0567444	-0.546755	0.584547	0.720139	577.64	0.102276	0.0990097	1.03299	0.30161	0.513202	739.913	0.534715	0.0527768	10.1316	3.99906e-24	2.60298e-23
ENSMUSG00000003604	Aven	protein_coding	apoptosis, caspase activation inhibitor [Source:MGI Symbol;Acc:MGI:1921518]	834.727	-0.022924	0.0426306	-0.537735	0.59076	0.712859	773.62	-0.00275108	0.0494139	-0.0556742	0.955601	0.976207	962.715	-0.0676964	0.0829928	-0.81569	0.414677	0.621395	834.727	-0.29072	0.0447411	-6.49782	8.1494e-11	3.17336e-10
ENSMUSG00000003617	Cp	protein_coding	ceruloplasmin [Source:MGI Symbol;Acc:MGI:88476]	358141	0.12047	0.0247409	4.86926	1.12018e-06	8.47499e-06	376572	0.127444	0.0300614	4.23947	2.24046e-05	0.000169325	322128	0.0995456	0.0505596	1.96888	0.0489671	0.151723	358141	0.249829	0.0262431	9.51979	1.73534e-21	1.0401e-20
ENSMUSG00000003623	Crot	protein_coding	carnitine O-octanoyltransferase [Source:MGI Symbol;Acc:MGI:1921364]	10174.3	0.149271	0.0185579	8.04355	8.72741e-16	2.70721e-14	10948.4	0.140956	0.0257006	5.48452	4.14603e-08	6.26385e-07	8641.9	0.158933	0.0273102	5.81955	5.90057e-09	2.26356e-07	10174.3	0.367148	0.019788	18.5541	7.56216e-77	1.44862e-75
ENSMUSG00000003644	Rps6ka1	protein_coding	ribosomal protein S6 kinase polypeptide 1 [Source:MGI Symbol;Acc:MGI:104558]	1946.76	0.0272639	0.0308843	0.882777	0.377357	0.521236	1996.55	0.0328938	0.0380016	0.865591	0.386715	0.544173	1853.8	0.008415	0.0574644	0.146439	0.883575	0.942436	1946.76	0.132642	0.0328531	4.03745	5.40362e-05	0.000145159
ENSMUSG00000003657	Calb2	protein_coding	calbindin 2 [Source:MGI Symbol;Acc:MGI:101914]	9.35518	0.128495	0.337426	0.38081	0.703344	0.802693	8.84351	-0.422656	0.403079	-1.04857	0.294377		10.443	1.17924	0.68771	1.71473	0.0863941		9.35518	-0.204653	0.353793	-0.578454	0.562958	0.670192
ENSMUSG00000003660	Snrnp200	protein_coding	small nuclear ribonucleoprotein 200 (U5) [Source:MGI Symbol;Acc:MGI:2444401]	17046.5	-0.0736139	0.0158764	-4.63668	3.54053e-06	2.42997e-05	18600.2	-0.0707371	0.0208395	-3.39438	0.000687846	0.00327858	13959.9	-0.0866896	0.0254986	-3.39978	0.000674392	0.00539282	17046.5	0.439216	0.0169318	25.9403	2.34135e-148	1.01142e-146
ENSMUSG00000003662	Ciao1	protein_coding	cytosolic iron-sulfur protein assembly 1 [Source:MGI Symbol;Acc:MGI:1346998]	5199.96	0.0341465	0.0210659	1.62094	0.105031	0.1972	5373.95	0.0209309	0.0243786	0.858579	0.390573	0.547909	4868.32	0.0539138	0.0401243	1.34367	0.179056	0.369812	5199.96	0.168017	0.0224146	7.49588	6.58564e-14	2.98107e-13
ENSMUSG00000003665	Has1	protein_coding	hyaluronan synthase 1 [Source:MGI Symbol;Acc:MGI:106590]	6.40528	0.429679	0.512832	0.837856	0.402111		2.67322	0.369045	0.858845	0.4297	0.667414		14.0245	0.475087	0.658713	0.721235	0.470765		6.40528	-2.35925	0.512779	-4.60092	4.20636e-06	1.23865e-05
ENSMUSG00000003680	Taf6l	protein_coding	TATA-box binding protein associated factor 6 like [Source:MGI Symbol;Acc:MGI:2444957]	3071.62	-0.0566433	0.0297044	-1.9069	0.0565335	0.120452	3011.03	-0.0552496	0.0415283	-1.33041	0.183383	0.317919	3208.5	-0.0654071	0.0399612	-1.63677	0.101679	0.254644	3071.62	-0.067061	0.0314458	-2.13259	0.0329582	0.0617291
ENSMUSG00000003721	Insig2	protein_coding	insulin induced gene 2 [Source:MGI Symbol;Acc:MGI:1920249]	4901.06	0.0219032	0.0222228	0.985621	0.324319	0.468153	4586.25	0.0025292	0.0302603	0.0835817	0.933389	0.964101	5563.05	0.052447	0.0324286	1.61731	0.105812	0.261256	4901.06	-0.253036	0.0234283	-10.8004	3.42525e-27	2.45481e-26
ENSMUSG00000003731	Kpna6	protein_coding	karyopherin (importin) alpha 6 [Source:MGI Symbol;Acc:MGI:1100836]	12753	-0.0263835	0.0172357	-1.53075	0.125832	0.227075	13707.6	-0.0257111	0.0208455	-1.23342	0.21742	0.360198	10866.1	-0.0348679	0.0304985	-1.14327	0.252928	0.458625	12753	0.360312	0.018371	19.6131	1.19444e-85	2.54486e-84
ENSMUSG00000003746	Man1a	protein_coding	mannosidase 1, alpha [Source:MGI Symbol;Acc:MGI:104677]	12359.7	0.0748471	0.0193948	3.85913	0.000113793	0.000550921	13275	0.0893963	0.0253297	3.5293	0.000416657	0.00213953	10550	0.0378993	0.0273698	1.38471	0.166141	0.351991	12359.7	0.355933	0.020651	17.2356	1.43534e-66	2.35649e-65
ENSMUSG00000003752	Itpkc	protein_coding	inositol 1,4,5-trisphosphate 3-kinase C [Source:MGI Symbol;Acc:MGI:2442554]	824.562	0.05987	0.0425461	1.40718	0.159374	0.272758	805.062	0.0742057	0.0567127	1.30845	0.190721	0.327364	867.759	0.0245861	0.0744168	0.330384	0.741109	0.861807	824.562	-0.0837999	0.0449416	-1.86464	0.062232	0.108899
ENSMUSG00000003762	Coq8b	protein_coding	coenzyme Q8B [Source:MGI Symbol;Acc:MGI:1924139]	1477.89	-0.0655932	0.0332002	-1.97569	0.0481901	0.105829	1525.83	-0.0403272	0.0414029	-0.97402	0.330046	0.485968	1386.85	-0.124668	0.0620623	-2.00875	0.0445632	0.141395	1477.89	0.16225	0.035372	4.58696	4.49739e-06	1.32039e-05
ENSMUSG00000003778	Brd8	protein_coding	bromodomain containing 8 [Source:MGI Symbol;Acc:MGI:1925906]	4291.75	-0.0708997	0.0183011	-3.87407	0.000107032	0.000522703	4497.12	-0.0796086	0.0234735	-3.39142	0.00069531	0.0033102	3892.86	-0.0598551	0.038242	-1.56517	0.117544	0.278939	4291.75	0.233211	0.0195665	11.9189	9.43277e-33	7.86944e-32
ENSMUSG00000003779	Kif20a	protein_coding	kinesin family member 20A [Source:MGI Symbol;Acc:MGI:1201682]	486.35	-0.22391	0.0499842	-4.47961	7.4781e-06	4.77932e-05	480.748	-0.210773	0.0622039	-3.38842	0.000702971	0.00334367	499.943	-0.257022	0.102259	-2.51345	0.0119557	0.0527258	486.35	-0.0305707	0.0528766	-0.578152	0.563161	0.670367
ENSMUSG00000003808	Farsa	protein_coding	phenylalanyl-tRNA synthetase, alpha subunit [Source:MGI Symbol;Acc:MGI:1913840]	3498.52	-0.131442	0.0266615	-4.93003	8.22155e-07	6.37005e-06	3760.81	-0.144179	0.0347989	-4.14321	3.42483e-05	0.00024512	2980.41	-0.112129	0.0439994	-2.54843	0.0108209	0.0487655	3498.52	0.360471	0.0284949	12.6504	1.11334e-36	1.02029e-35
ENSMUSG00000003809	Gcdh	protein_coding	glutaryl-Coenzyme A dehydrogenase [Source:MGI Symbol;Acc:MGI:104541]	3156.74	-0.0266252	0.0237788	-1.1197	0.26284	0.400648	3333.66	-0.00407807	0.0283485	-0.143855	0.885615	0.934072	2810.42	-0.0812702	0.0454714	-1.78728	0.0738921	0.204312	3156.74	0.271194	0.0254129	10.6715	1.38361e-26	9.77033e-26
ENSMUSG00000003810	Mast2	protein_coding	microtubule associated serine/threonine kinase 2 [Source:MGI Symbol;Acc:MGI:894676]	8828.67	0.0422975	0.0201288	2.10134	0.0356111	0.0823068	8642.13	0.0723785	0.0225974	3.20295	0.00136026	0.00593193	9246	-0.0240267	0.0293026	-0.819949	0.412245	0.620072	8828.67	-0.0730703	0.0213153	-3.42807	0.000607885	0.00146744
ENSMUSG00000003812	Dnase2a	protein_coding	deoxyribonuclease II alpha [Source:MGI Symbol;Acc:MGI:1329019]	1475.24	-0.0663029	0.0308156	-2.1516	0.0314287	0.0741778	1352.78	-0.077645	0.0406412	-1.9105	0.056069	0.128311	1731	-0.0509561	0.0559398	-0.910909	0.362343	0.573633	1475.24	-0.332178	0.0322716	-10.2932	7.56126e-25	5.03863e-24
ENSMUSG00000003813	Rad23a	protein_coding	RAD23 homolog A, nucleotide excision repair protein [Source:MGI Symbol;Acc:MGI:105126]	4892.3	-0.100836	0.0293433	-3.43643	0.000589425	0.00238558	4862.38	-0.0973262	0.0395552	-2.46052	0.0138737	0.0412408	4974.65	-0.114524	0.0364656	-3.1406	0.00168604	0.011178	4892.3	-0.00733941	0.031108	-0.235934	0.813484	0.872534
ENSMUSG00000003814	Calr	protein_coding	calreticulin [Source:MGI Symbol;Acc:MGI:88252]	68571.4	0.0310693	0.0206071	1.50769	0.131633	0.235052	68604.5	0.0498678	0.0255082	1.95497	0.0505866	0.11826	68797	-0.0134443	0.0233769	-0.57511	0.565217	0.744302	68571.4	0.020754	0.0218565	0.94956	0.342336	0.458502
ENSMUSG00000003824	Syce2	protein_coding	synaptonemal complex central element protein 2 [Source:MGI Symbol;Acc:MGI:1919096]	225.494	0.00549665	0.0802429	0.0685001	0.945388	0.96636	208.844	-0.109169	0.100936	-1.08156	0.279446	0.432444	260.406	0.213066	0.135103	1.57706	0.114782	0.275013	225.494	-0.294796	0.084163	-3.50268	0.00046061	0.0011269
ENSMUSG00000003847	Nfat5	protein_coding	nuclear factor of activated T cells 5 [Source:MGI Symbol;Acc:MGI:1859333]	13407.7	0.135095	0.0287371	4.70105	2.58821e-06	1.83061e-05	14716.2	0.134276	0.0397104	3.38139	0.000721195	0.0034171	10802.3	0.130181	0.0276602	4.70644	2.52074e-06	4.73764e-05	13407.7	0.470962	0.0305484	15.4169	1.26013e-53	1.6265e-52
ENSMUSG00000003848	Nob1	protein_coding	NIN1/RPN12 binding protein 1 homolog [Source:MGI Symbol;Acc:MGI:1914869]	2038.37	-0.00463469	0.0283525	-0.163467	0.870151	0.919092	2049.58	-0.0309758	0.0338313	-0.915596	0.359879	0.516622	2024.55	0.041187	0.0551221	0.747196	0.454945	0.655138	2038.37	0.0425258	0.0300831	1.41361	0.157476	0.242318
ENSMUSG00000003849	Nqo1	protein_coding	NAD(P)H dehydrogenase, quinone 1 [Source:MGI Symbol;Acc:MGI:103187]	595.097	0.0713572	0.0413015	1.72771	0.0840393	0.164839	604.792	0.0469575	0.0502938	0.933665	0.350477	0.507103	577.965	0.114179	0.0935889	1.22	0.222464	0.42271	595.097	0.0885936	0.0439402	2.01623	0.0437759	0.0796642
ENSMUSG00000003863	Ppfia3	protein_coding	protein tyrosine phosphatase, receptor type, f polypeptide (PTPRF), interacting protein (liprin), alpha 3 [Source:MGI Symbol;Acc:MGI:1924037]	530.21	0.0346699	0.0507068	0.683734	0.494143	0.631763	500.631	0.0531879	0.0630936	0.843	0.399229	0.556379	592.687	-0.00642755	0.0968978	-0.0663333	0.947112	0.97475	530.21	-0.217985	0.053287	-4.09076	4.29953e-05	0.000116537
ENSMUSG00000003865	Gys1	protein_coding	glycogen synthase 1, muscle [Source:MGI Symbol;Acc:MGI:101805]	4027.05	-0.0894776	0.0224328	-3.98869	6.64397e-05	0.000342775	4248.4	-0.0960882	0.0277222	-3.46611	0.000528043	0.00260814	3594.47	-0.0830801	0.0427812	-1.94198	0.0521399	0.158503	4027.05	0.265475	0.0239493	11.0849	1.48595e-28	1.10568e-27
ENSMUSG00000003868	Ruvbl2	protein_coding	RuvB-like protein 2 [Source:MGI Symbol;Acc:MGI:1342299]	4680.17	-0.14793	0.0236182	-6.26339	3.76702e-10	5.33743e-09	4981.49	-0.179534	0.0265147	-6.77111	1.27799e-11	3.79327e-10	4088.12	-0.0897576	0.0422339	-2.12525	0.0335658	0.114507	4680.17	0.308775	0.0252029	12.2516	1.64794e-34	1.43588e-33
ENSMUSG00000003872	Lin7b	protein_coding	lin-7 homolog B (C. elegans) [Source:MGI Symbol;Acc:MGI:1330858]	48.2227	0.0950718	0.153497	0.619373	0.535671	0.666661	46.1043	0.131531	0.208588	0.630576	0.528317	0.673776	52.7391	0.0176296	0.286956	0.0614368	0.951011		48.2227	-0.167124	0.161348	-1.0358	0.300296	0.412551
ENSMUSG00000003873	Bax	protein_coding	BCL2-associated X protein [Source:MGI Symbol;Acc:MGI:99702]	7883.67	-0.0479388	0.0247909	-1.93373	0.0531465	0.114457	7429.3	-0.060865	0.0348277	-1.7476	0.0805327	0.170784	8843.46	-0.0291246	0.0278036	-1.04751	0.294864	0.506712	7883.67	-0.226612	0.0262217	-8.64216	5.51595e-18	2.92284e-17
ENSMUSG00000003882	Il7r	protein_coding	interleukin 7 receptor [Source:MGI Symbol;Acc:MGI:96562]	1.23402	1.41856	1.06793	1.32833	0.18407		0.626371	2.0046	1.7417	1.15095	0.249754		2.47456	0.646701	1.47147	0.439492	0.660305		1.23402	-2.07658	1.06678	-1.94659	0.0515845	0.0922767
ENSMUSG00000003923	Tfam	protein_coding	transcription factor A, mitochondrial [Source:MGI Symbol;Acc:MGI:107810]	3074.15	-0.0349523	0.0229512	-1.5229	0.127784	0.22943	2995.05	-0.0403476	0.0313431	-1.28729	0.197995	0.336229	3248.49	-0.0318133	0.0397033	-0.801277	0.422971	0.628921	3074.15	-0.0916168	0.0242482	-3.77829	0.000157907	0.000405454
ENSMUSG00000003929	Zfp81	protein_coding	zinc finger protein 81 [Source:MGI Symbol;Acc:MGI:1890752]	583.748	0.161675	0.0448485	3.60491	0.000312263	0.0013588	531.592	0.216259	0.0552254	3.91593	9.00551e-05	0.000568471	692.335	0.0574541	0.0859815	0.668214	0.503997	0.695268	583.748	-0.358785	0.046784	-7.66898	1.73374e-14	8.04762e-14
ENSMUSG00000003934	Efnb3	protein_coding	ephrin B3 [Source:MGI Symbol;Acc:MGI:109196]	306.275	0.0731558	0.070193	1.04221	0.297315	0.438797	288.759	-0.00381642	0.0835634	-0.0456709	0.963573	0.980677	343.251	0.212842	0.129512	1.64342	0.100296	0.251979	306.275	-0.222526	0.0738099	-3.01485	0.00257103	0.00575432
ENSMUSG00000003948	Mmd	protein_coding	monocyte to macrophage differentiation-associated [Source:MGI Symbol;Acc:MGI:1914718]	2298.54	-0.0141738	0.025832	-0.548691	0.583218	0.706491	2206.5	-0.029744	0.0326838	-0.910052	0.362795	0.519084	2495.9	0.00904929	0.0485403	0.186428	0.852109	0.925616	2298.54	-0.152447	0.0272316	-5.59818	2.16615e-08	7.40061e-08
ENSMUSG00000003949	Hlf	protein_coding	hepatic leukemia factor [Source:MGI Symbol;Acc:MGI:96108]	376.073	0.189249	0.0695341	2.72167	0.00649537	0.019616	367.901	0.225545	0.0894303	2.52202	0.0116684	0.0357658	394.251	0.11124	0.11616	0.957645	0.338242	0.550449	376.073	-0.0766014	0.0734936	-1.04229	0.297279	0.409193
ENSMUSG00000003955	Fam162a	protein_coding	family with sequence similarity 162, member A [Source:MGI Symbol;Acc:MGI:1917436]	3450.01	-0.108497	0.0234741	-4.62201	3.80044e-06	2.59095e-05	3276.76	-0.149281	0.0279862	-5.33411	9.60123e-08	1.3204e-06	3818.13	-0.0367017	0.0391891	-0.936529	0.349001	0.560788	3450.01	-0.197002	0.0247467	-7.96076	1.70991e-15	8.24927e-15
ENSMUSG00000003970	Rpl8	protein_coding	ribosomal protein L8 [Source:MGI Symbol;Acc:MGI:1350927]	41388.9	-0.0472328	0.0194589	-2.42731	0.0152114	0.0404961	35071.5	-0.0637673	0.0268271	-2.37697	0.0174556	0.0498788	54428	-0.0213709	0.0193965	-1.10179	0.270553	0.479286	41388.9	-0.609299	0.0205961	-29.5832	2.46095e-192	1.5167e-190
ENSMUSG00000003974	Grm3	protein_coding	glutamate receptor, metabotropic 3 [Source:MGI Symbol;Acc:MGI:1351340]	8.80465	-0.971311	0.344531	-2.81923	0.00481393	0.0150971	10.4024	-1.12607	0.40644	-2.77056	0.00559592		5.60031	-0.555591	0.884479	-0.628156	0.529902		8.80465	0.880805	0.38353	2.29657	0.021643	0.0419964
ENSMUSG00000003992	Ssbp2	protein_coding	single-stranded DNA binding protein 2 [Source:MGI Symbol;Acc:MGI:1914220]	5492.5	0.136806	0.0268299	5.09902	3.41408e-07	2.83084e-06	5646.86	0.156803	0.0295014	5.31511	1.06593e-07	1.44718e-06	5201.26	0.0896153	0.0446521	2.00697	0.0447534	0.141805	5492.5	0.142895	0.028497	5.01439	5.32011e-07	1.66447e-06
ENSMUSG00000004018	Fancl	protein_coding	Fanconi anemia, complementation group L [Source:MGI Symbol;Acc:MGI:1914280]	258.773	-0.151529	0.0688711	-2.20019	0.0277934	0.0671114	235.565	-0.101986	0.0930759	-1.09573	0.273198	0.425604	307.155	-0.250059	0.12118	-2.06353	0.0390619	0.127715	258.773	-0.351176	0.0719576	-4.88032	1.05912e-06	3.24927e-06
ENSMUSG00000004031	Brinp2	protein_coding	bone morphogenic protein/retinoic acid inducible neural-specific 2 [Source:MGI Symbol;Acc:MGI:2443333]	145.471	-0.0290039	0.0966107	-0.300214	0.764014	0.847327	155.747	-0.118387	0.0992398	-1.19293	0.232895	0.379174	125.199	0.157962	0.22429	0.704277	0.48126	0.676221	145.471	0.33942	0.103829	3.26903	0.00107915	0.00253633
ENSMUSG00000004032	Gstm5	protein_coding	glutathione S-transferase, mu 5 [Source:MGI Symbol;Acc:MGI:1309466]	3763.79	0.0368825	0.0274072	1.34572	0.178393	0.297082	3762.24	0.018746	0.0323245	0.579931	0.561961	0.701603	3783.17	0.0661326	0.0466662	1.41714	0.156442	0.338406	3763.79	0.0177306	0.0290597	0.610142	0.541768	0.650857
ENSMUSG00000004035	Gstm7	protein_coding	glutathione S-transferase, mu 7 [Source:MGI Symbol;Acc:MGI:1915562]	1933.43	-0.0265111	0.0318644	-0.832	0.405409	0.549069	2003.12	-0.00486072	0.0380577	-0.12772	0.898371	0.942326	1800.05	-0.0779504	0.0589823	-1.32159	0.186304	0.378401	1933.43	0.179676	0.0339379	5.29427	1.19496e-07	3.90139e-07
ENSMUSG00000004038	Gstm3	protein_coding	glutathione S-transferase, mu 3 [Source:MGI Symbol;Acc:MGI:106026]	7.62505	-0.0303825	0.367377	-0.082701	0.934089		8.79821	0.117926	0.421713	0.279636	0.779757		5.26943	-0.419865	0.959911	-0.4374	0.661821		7.62505	0.765939	0.408656	1.87429	0.0608907	0.106758
ENSMUSG00000004040	Stat3	protein_coding	signal transducer and activator of transcription 3 [Source:MGI Symbol;Acc:MGI:103038]	41370.6	0.129119	0.0174869	7.38376	1.53882e-13	3.6319e-12	46253.4	0.141514	0.0227485	6.2208	4.94614e-10	1.13112e-08	31607.6	0.0969442	0.0216612	4.47547	7.62429e-06	0.000125006	41370.6	0.573465	0.0185935	30.8422	7.13098e-209	4.89459e-207
ENSMUSG00000004043	Stat5a	protein_coding	signal transducer and activator of transcription 5A [Source:MGI Symbol;Acc:MGI:103036]	2074.92	0.0241407	0.0305412	0.790428	0.429278	0.572016	1990.72	0.021422	0.0426493	0.502283	0.615469	0.744744	2255.27	0.022636	0.0464626	0.487187	0.626126	0.789602	2074.92	-0.154423	0.0322318	-4.79101	1.65943e-06	5.02418e-06
ENSMUSG00000004044	Ptrf	protein_coding	polymerase I and transcript release factor [Source:MGI Symbol;Acc:MGI:1277968]	65292.6	-0.190915	0.0186785	-10.2211	1.59534e-24	1.14515e-22	71843	-0.185744	0.0258503	-7.18535	6.70365e-13	2.4284e-11	52256.7	-0.208276	0.0186115	-11.1907	4.5295e-29	2.43931e-26	65292.6	0.485083	0.0198345	24.4566	4.28615e-132	1.56448e-130
ENSMUSG00000004054	Map3k11	protein_coding	mitogen-activated protein kinase kinase kinase 11 [Source:MGI Symbol;Acc:MGI:1346880]	5276.32	0.0317226	0.0240701	1.31793	0.187528	0.309271	5432.04	0.0419191	0.030301	1.38342	0.166536	0.295932	4982.32	0.00416718	0.0390085	0.106828	0.914926	0.958318	5276.32	0.14912	0.0255819	5.82913	5.57183e-09	1.96993e-08
ENSMUSG00000004056	Akt2	protein_coding	thymoma viral proto-oncogene 2 [Source:MGI Symbol;Acc:MGI:104874]	14531.4	-0.048342	0.0162346	-2.97772	0.00290405	0.00973678	14597.3	-0.0475817	0.0224362	-2.12075	0.0339427	0.0857389	14460.7	-0.0569594	0.0231072	-2.46501	0.013701	0.0581609	14531.4	0.0390192	0.0172208	2.26582	0.0234624	0.0452878
ENSMUSG00000004069	Dnaja3	protein_coding	DnaJ heat shock protein family (Hsp40) member A3 [Source:MGI Symbol;Acc:MGI:1933786]	6024.38	-0.0392977	0.0211464	-1.85837	0.0631171	0.131322	6272.65	-0.0554222	0.028466	-1.94696	0.0515392	0.120047	5545.57	-0.0133433	0.0323119	-0.412954	0.67964	0.823325	6024.38	0.202716	0.0225075	9.00661	2.12526e-19	1.1899e-18
ENSMUSG00000004070	Hmox2	protein_coding	heme oxygenase 2 [Source:MGI Symbol;Acc:MGI:109373]	3295.89	0.0650214	0.0237272	2.74037	0.00613699	0.0186374	3326.25	0.0509652	0.0321497	1.58525	0.11291	0.221172	3248.3	0.0863724	0.039964	2.16126	0.0306756	0.107514	3295.89	0.0601317	0.0251843	2.38766	0.0169558	0.0334763
ENSMUSG00000004071	Cdip1	protein_coding	cell death inducing Trp53 target 1 [Source:MGI Symbol;Acc:MGI:1913876]	9734.72	0.0508766	0.0189497	2.68482	0.00725684	0.0215301	10459.2	0.0572613	0.0229317	2.49703	0.0125237	0.0378275	8302.18	0.030555	0.0329697	0.92676	0.354051	0.565335	9734.72	0.358152	0.0202045	17.7263	2.62653e-70	4.57369e-69
ENSMUSG00000004085	Map3k20	protein_coding	mitogen-activated protein kinase kinase kinase 20 [Source:MGI Symbol;Acc:MGI:2443258]	8445.73	0.0523691	0.0198115	2.64336	0.00820865	0.0239129	8781.86	0.0625868	0.0257746	2.42823	0.0151726	0.0444634	7798.01	0.0247675	0.0307527	0.805377	0.420602	0.626785	8445.73	0.196031	0.0210689	9.30431	1.34863e-20	7.86302e-20
ENSMUSG00000004096	Cwc15	protein_coding	CWC15 spliceosome-associated protein [Source:MGI Symbol;Acc:MGI:1913320]	8464.69	-0.155236	0.0254905	-6.08996	1.12939e-09	1.46956e-08	8224.32	-0.177604	0.0334745	-5.30565	1.1227e-07	1.5165e-06	8991.85	-0.117739	0.0311915	-3.77472	0.000160185	0.00169902	8464.69	-0.104826	0.0270019	-3.88217	0.000103527	0.000269825
ENSMUSG00000004098	Col5a3	protein_coding	collagen, type V, alpha 3 [Source:MGI Symbol;Acc:MGI:1858212]	3014.41	0.0786588	0.0277917	2.8303	0.00465039	0.0146503	3306.2	0.0919484	0.0364623	2.52174	0.0116776	0.0357796	2433.59	0.0426689	0.0466651	0.914365	0.360525	0.571825	3014.41	0.46707	0.0297992	15.6739	2.28139e-55	3.05696e-54
ENSMUSG00000004099	Dnmt1	protein_coding	DNA methyltransferase (cytosine-5) 1 [Source:MGI Symbol;Acc:MGI:94912]	4349.73	-0.226093	0.0213674	-10.5812	3.64139e-26	3.16273e-24	4547.44	-0.236619	0.0292535	-8.08858	6.03647e-16	3.49874e-14	3967.36	-0.211479	0.0366821	-5.7652	8.15623e-09	2.99747e-07	4349.73	0.221083	0.0227858	9.70266	2.93748e-22	1.8052e-21
ENSMUSG00000004100	Ppan	protein_coding	peter pan homolog (Drosophila) [Source:MGI Symbol;Acc:MGI:2178445]	1510.03	-0.200703	0.0303008	-6.62367	3.5038e-11	5.93222e-10	1575.18	-0.203573	0.0380227	-5.35399	8.60352e-08	1.20502e-06	1384.32	-0.201617	0.0622347	-3.23962	0.00119687	0.00853288	1510.03	0.211057	0.0323749	6.51917	7.06978e-11	2.76439e-10
ENSMUSG00000004105	Angptl2	protein_coding	angiopoietin-like 2 [Source:MGI Symbol;Acc:MGI:1347002]	4230.17	0.102741	0.0232978	4.40989	1.03422e-05	6.40025e-05	4144.59	0.114282	0.0308729	3.70171	0.000214154	0.00120914	4422.47	0.0730911	0.0371854	1.96558	0.0493467	0.152495	4230.17	-0.0692122	0.0246499	-2.8078	0.00498807	0.0107256
ENSMUSG00000004110	Cacna1e	protein_coding	calcium channel, voltage-dependent, R type, alpha 1E subunit [Source:MGI Symbol;Acc:MGI:106217]	129.223	-0.162443	0.100396	-1.61802	0.105658	0.198098	147.258	-0.0649806	0.114336	-0.568332	0.56981	0.707844	93.0926	-0.407014	0.23158	-1.75755	0.0788236	0.213653	129.223	0.69055	0.110018	6.27672	3.45796e-10	1.30487e-09
ENSMUSG00000004113	Cacna1b	protein_coding	calcium channel, voltage-dependent, N type, alpha 1B subunit [Source:MGI Symbol;Acc:MGI:88296]	249.501	0.303037	0.0764499	3.96386	7.37469e-05	0.000376449	249.686	0.353974	0.101913	3.47329	0.000514126	0.00255444	250.159	0.198439	0.133393	1.48763	0.136849	0.309109	249.501	0.01349	0.080953	0.16664	0.867653	0.909855
ENSMUSG00000004127	Trmt10a	protein_coding	tRNA methyltransferase 10A [Source:MGI Symbol;Acc:MGI:1920421]	613.795	-0.220198	0.0442128	-4.98042	6.3448e-07	5.0166e-06	593.854	-0.240049	0.0559186	-4.29284	1.76401e-05	0.000137021	657.196	-0.18816	0.0892421	-2.10843	0.0349942	0.117899	613.795	-0.119635	0.0465943	-2.56759	0.0102409	0.0210056
ENSMUSG00000004151	Etv1	protein_coding	ets variant 1 [Source:MGI Symbol;Acc:MGI:99254]	1217.46	0.127654	0.0361041	3.53573	0.000406647	0.00171245	1189.04	0.133319	0.0494083	2.69831	0.00696915	0.0233315	1280.5	0.110751	0.0605832	1.82808	0.0675377	0.191585	1217.46	-0.0834237	0.0381397	-2.18732	0.0287194	0.054444
ENSMUSG00000004187	Kifc2	protein_coding	kinesin family member C2 [Source:MGI Symbol;Acc:MGI:109187]	473.581	0.507961	0.0573851	8.8518	8.6118e-19	3.78723e-17	493.455	0.526893	0.072226	7.29506	2.98536e-13	1.14659e-11	435.022	0.463166	0.109598	4.22602	2.37856e-05	0.000337477	473.581	0.200389	0.0611095	3.27918	0.00104109	0.00245129
ENSMUSG00000004207	Psap	protein_coding	prosaposin [Source:MGI Symbol;Acc:MGI:97783]	286875	0.131754	0.0168102	7.83772	4.58792e-15	1.29799e-13	304864	0.140315	0.0230433	6.08921	1.13469e-09	2.42851e-08	251481	0.107764	0.017482	6.16426	7.08117e-10	3.49496e-08	286875	0.302076	0.0178331	16.9391	2.31572e-64	3.6492e-63
ENSMUSG00000004221	Ikbkg	protein_coding	inhibitor of kappaB kinase gamma [Source:MGI Symbol;Acc:MGI:1338074]	8744.5	0.0241586	0.0164987	1.46427	0.143119	0.250987	9320.78	0.0205057	0.0220543	0.929781	0.352484	0.509315	7609.93	0.0245921	0.0301833	0.814757	0.415212	0.621863	8744.5	0.317576	0.0176179	18.0258	1.2227e-72	2.21261e-71
ENSMUSG00000004231	Pax2	protein_coding	paired box 2 [Source:MGI Symbol;Acc:MGI:97486]	2703.98	-0.0685222	0.0348516	-1.96612	0.0492853	0.107785	2904.29	-0.0356904	0.0424532	-0.8407	0.400516	0.557393	2308.25	-0.143305	0.0536689	-2.67016	0.00758157	0.0368985	2703.98	0.357092	0.0371745	9.60584	7.55364e-22	4.57748e-21
ENSMUSG00000004233	Wars2	protein_coding	tryptophanyl tRNA synthetase 2 (mitochondrial) [Source:MGI Symbol;Acc:MGI:1917810]	1037.66	0.0457943	0.0425899	1.07524	0.282268	0.423031	920.461	0.0643361	0.0537428	1.19711	0.231263	0.377057	1280.61	0.00489942	0.0706218	0.0693755	0.944691	0.973545	1037.66	-0.450292	0.0446048	-10.0952	5.80362e-24	3.75473e-23
ENSMUSG00000004263	Atn1	protein_coding	atrophin 1 [Source:MGI Symbol;Acc:MGI:104725]	1190.97	-0.0143381	0.0504895	-0.283983	0.776424	0.856769	1205.5	0.0606855	0.0608259	0.997692	0.318429	0.474289	1166.54	-0.171653	0.0689284	-2.49031	0.0127631	0.0552424	1190.97	0.0725674	0.0535889	1.35415	0.175689	0.265569
ENSMUSG00000004264	Phb2	protein_coding	prohibitin 2 [Source:MGI Symbol;Acc:MGI:102520]	7173.17	-0.108079	0.0256764	-4.2093	2.56163e-05	0.000145134	6831.49	-0.116667	0.0353096	-3.30412	0.000952744	0.00435622	7900.53	-0.0974085	0.0306558	-3.17749	0.00148556	0.010073	7173.17	-0.185141	0.0271691	-6.81441	9.46511e-12	3.87206e-11
ENSMUSG00000004266	Ptpn6	protein_coding	protein tyrosine phosphatase, non-receptor type 6 [Source:MGI Symbol;Acc:MGI:96055]	507.106	0.0513433	0.0527491	0.97335	0.330379	0.474273	264.648	0.000928287	0.0812303	0.0114278	0.990882	0.995128	1002.74	0.107667	0.0731973	1.47091	0.141314	0.315982	507.106	-1.89167	0.0530384	-35.6659	1.3337e-278	1.3193e-276
ENSMUSG00000004267	Eno2	protein_coding	enolase 2, gamma neuronal [Source:MGI Symbol;Acc:MGI:95394]	4506.54	-0.0714618	0.0203225	-3.51639	0.000437464	0.00182673	4632.72	-0.0636855	0.0261972	-2.431	0.015057	0.0441734	4269.7	-0.0942842	0.0376815	-2.50214	0.0123446	0.053948	4506.54	0.142956	0.0216268	6.61013	3.83986e-11	1.52269e-10
ENSMUSG00000004268	Emg1	protein_coding	EMG1 N1-specific pseudouridine methyltransferase [Source:MGI Symbol;Acc:MGI:1315195]	3726.54	-0.0543878	0.0272413	-1.99652	0.0458771	0.101546	3708.48	-0.0603024	0.0369039	-1.63404	0.10225	0.205597	3779.73	-0.0492152	0.0396576	-1.241	0.214605	0.413298	3726.54	-0.00245449	0.0288745	-0.0850052	0.932257	0.952736
ENSMUSG00000004270	Lpcat3	protein_coding	lysophosphatidylcholine acyltransferase 3 [Source:MGI Symbol;Acc:MGI:1315211]	5743.65	0.0114898	0.0218492	0.525871	0.598978	0.719611	5517.57	0.0163344	0.0295565	0.552649	0.580504	0.717149	6228.56	-0.00509627	0.0319915	-0.1593	0.873432	0.937508	5743.65	-0.149282	0.023094	-6.46413	1.01885e-10	3.94908e-10
ENSMUSG00000004285	Atp6v1f	protein_coding	ATPase, H+ transporting, lysosomal V1 subunit F [Source:MGI Symbol;Acc:MGI:1913394]	12353.6	-0.133443	0.0229088	-5.82499	5.71174e-09	6.56643e-08	11776.4	-0.147212	0.0312712	-4.70759	2.50665e-06	2.43174e-05	13583.8	-0.112917	0.026522	-4.25749	2.06734e-05	0.000298115	12353.6	-0.181667	0.0242569	-7.4893	6.92445e-14	3.13143e-13
ENSMUSG00000004296	Il12b	protein_coding	interleukin 12b [Source:MGI Symbol;Acc:MGI:96540]	31.7033	0.143662	0.226102	0.635388	0.525176	0.657691	14.0302	-0.041421	0.370633	-0.111757	0.911016		67.8177	0.356865	0.282519	1.26316	0.206533	0.404402	31.7033	-2.24142	0.226714	-9.88657	4.76072e-23	2.99924e-22
ENSMUSG00000004317	Clcn5	protein_coding	chloride channel, voltage-sensitive 5 [Source:MGI Symbol;Acc:MGI:99486]	2456.33	-0.0772691	0.0295722	-2.61289	0.00897799	0.025872	2523.75	-0.0831674	0.0409446	-2.03122	0.0422329	0.102583	2330.07	-0.0724949	0.0454522	-1.59497	0.110719	0.268779	2456.33	0.140061	0.0314535	4.45297	8.46919e-06	2.43366e-05
ENSMUSG00000004319	Clcn3	protein_coding	chloride channel, voltage-sensitive 3 [Source:MGI Symbol;Acc:MGI:103555]	10416.5	0.136984	0.0225242	6.08164	1.18959e-09	1.54212e-08	10668.1	0.13037	0.0309684	4.20977	2.55634e-05	0.000190489	9948.97	0.143182	0.0282945	5.06043	4.18316e-07	1.00124e-05	10416.5	0.126133	0.023911	5.27508	1.32696e-07	4.31978e-07
ENSMUSG00000004328	Hif3a	protein_coding	hypoxia inducible factor 3, alpha subunit [Source:MGI Symbol;Acc:MGI:1859778]	2.59694	0.0646872	0.753432	0.0858567	0.93158		1.677	1.54095	1.04236	1.47833	0.139319		4.4793	-2.40261	1.21785	-1.97282	0.0485156		2.59694	-1.38635	0.767341	-1.80669	0.0708108	0.122105
ENSMUSG00000004347	Pde1c	protein_coding	phosphodiesterase 1C [Source:MGI Symbol;Acc:MGI:108413]	66.5208	0.173906	0.127614	1.36276	0.172959	0.290343	64.8036	0.103311	0.167865	0.615444	0.538261	0.682472	70.2937	0.299334	0.252851	1.18384	0.236478	0.440023	66.5208	-0.0890749	0.134507	-0.662234	0.507821	0.620623
ENSMUSG00000004356	Utp20	protein_coding	UTP20 small subunit processome component [Source:MGI Symbol;Acc:MGI:1917933]	6028.6	-0.0728169	0.026194	-2.77991	0.00543738	0.0167529	6143.67	-0.0745688	0.0356668	-2.0907	0.0365546	0.0911235	5821.33	-0.0764996	0.0344834	-2.21845	0.0265243	0.0962158	6028.6	0.102933	0.0278086	3.7015	0.000214328	0.000543156
ENSMUSG00000004359	Spic	protein_coding	Spi-C transcription factor (Spi-1/PU.1 related) [Source:MGI Symbol;Acc:MGI:1341168]	13.3311	0.166782	0.300533	0.554956	0.578925	0.703006	10.5537	0.242441	0.418346	0.579523	0.562236		19.0337	0.0294856	0.50515	0.0583699	0.953454		13.3311	-0.816758	0.308814	-2.64483	0.00817329	0.0170347
ENSMUSG00000004360	9330159F19Rik	protein_coding	RIKEN cDNA 9330159F19 gene [Source:MGI Symbol;Acc:MGI:3036239]	628.335	-0.00655226	0.0429714	-0.15248	0.878809	0.924011	709.574	0.0150535	0.0534611	0.281579	0.778266	0.862462	465.733	-0.0670884	0.0977203	-0.686535	0.492376	0.685176	628.335	0.633177	0.0471049	13.4418	3.43756e-41	3.44972e-40
ENSMUSG00000004364	Cul3	protein_coding	cullin 3 [Source:MGI Symbol;Acc:MGI:1347360]	9831.48	0.0464104	0.0192378	2.41246	0.0158454	0.0419079	9895.65	0.0473001	0.0237245	1.99373	0.0461819	0.109963	9743.38	0.0377307	0.0321711	1.17282	0.24087	0.445118	9831.48	0.047363	0.0204078	2.32083	0.0202962	0.0395426
ENSMUSG00000004366	Sst	protein_coding	somatostatin [Source:MGI Symbol;Acc:MGI:98326]	0.901939	1.05482	2.74678	0.384021	0.700963		0.480043	1.45072	2.23162	0.650075	0.515644		1.76387	0.203096	3.82963	0.0530329	0.957706		0.901939	-1.97129	2.88041	-0.684378	0.493736	0.607874
ENSMUSG00000004371	Il11	protein_coding	interleukin 11 [Source:MGI Symbol;Acc:MGI:107613]	59.2296	-0.0592016	0.130149	-0.454877	0.649198	0.760638	51.103	0.00682593	0.175448	0.0389058	0.968966	0.983296	76.0216	-0.173016	0.247521	-0.698997	0.484554	0.679016	59.2296	-0.549246	0.134462	-4.08477	4.41199e-05	0.000119434
ENSMUSG00000004383	Large1	protein_coding	LARGE xylosyl- and glucuronyltransferase 1 [Source:MGI Symbol;Acc:MGI:1342270]	8726.37	0.119604	0.0157887	7.57533	3.58208e-14	9.15063e-13	8794.8	0.123045	0.0193399	6.36221	1.98871e-10	4.86913e-09	8624.11	0.105663	0.0303196	3.48497	0.000492188	0.00419709	8726.37	0.0530613	0.0167519	3.16749	0.00153762	0.00354833
ENSMUSG00000004393	Ddx56	protein_coding	DEAD (Asp-Glu-Ala-Asp) box polypeptide 56 [Source:MGI Symbol;Acc:MGI:1277172]	3152.99	-0.132427	0.0241872	-5.47508	4.37314e-08	4.33843e-07	3301.7	-0.161468	0.03038	-5.31493	1.06696e-07	1.44734e-06	2864.6	-0.0794248	0.0435649	-1.82314	0.0682823	0.193017	3152.99	0.228653	0.0258096	8.85922	8.05793e-19	4.40771e-18
ENSMUSG00000004394	Tmed4	protein_coding	transmembrane p24 trafficking protein 4 [Source:MGI Symbol;Acc:MGI:1915070]	11691.2	0.113024	0.0167255	6.75757	1.40327e-11	2.52865e-10	11505.3	0.112674	0.0219931	5.12317	3.00438e-07	3.65548e-06	12119.4	0.106764	0.0270685	3.94421	8.00631e-05	0.000939685	11691.2	-0.0498919	0.0177141	-2.8165	0.00485504	0.0104586
ENSMUSG00000004415	Col26a1	protein_coding	collagen, type XXVI, alpha 1 [Source:MGI Symbol;Acc:MGI:2155345]	30.6514	-0.0920057	0.1838	-0.500575	0.61667	0.734365	33.8832	0.0521532	0.214836	0.242759	0.808192	0.884252	24.2058	-0.445733	0.44713	-0.996876	0.318825		30.6514	0.510113	0.200581	2.54317	0.010985	0.0223953
ENSMUSG00000004446	Bid	protein_coding	BH3 interacting domain death agonist [Source:MGI Symbol;Acc:MGI:108093]	8598.31	-0.145139	0.0223547	-6.49255	8.43969e-11	1.33157e-09	8522.58	-0.167682	0.02882	-5.81825	5.94659e-09	1.06978e-07	8790.95	-0.107182	0.0305887	-3.50397	0.000458369	0.00399217	8598.31	-0.0207048	0.0236958	-0.873776	0.38224	0.500774
ENSMUSG00000004451	Ralb	protein_coding	v-ral simian leukemia viral oncogene B [Source:MGI Symbol;Acc:MGI:1927244]	7437.41	-0.111903	0.0249624	-4.48287	7.36469e-06	4.71726e-05	7499.39	-0.0987557	0.0335667	-2.94207	0.00326026	0.0123462	7343.89	-0.145525	0.0297739	-4.88766	1.02043e-06	2.15507e-05	7437.41	0.056439	0.0264843	2.13104	0.0330861	0.0619243
ENSMUSG00000004455	Ppp1cc	protein_coding	protein phosphatase 1, catalytic subunit, gamma isoform [Source:MGI Symbol;Acc:MGI:104872]	5349.02	0.0427454	0.0252922	1.69006	0.0910167	0.175614	5270.77	0.0356437	0.03292	1.08274	0.278925	0.43191	5531.35	0.049674	0.0374604	1.32604	0.184827	0.376702	5349.02	-0.0440878	0.0267929	-1.6455	0.0998663	0.164589
ENSMUSG00000004460	Dnajb11	protein_coding	DnaJ heat shock protein family (Hsp40) member B11 [Source:MGI Symbol;Acc:MGI:1915088]	11136	-0.00766225	0.0184768	-0.414695	0.678365	0.783557	11201.1	-0.00111138	0.0243031	-0.04573	0.963525	0.980677	11051.9	-0.0279056	0.027326	-1.02121	0.307154	0.518606	11136	0.0447587	0.0196004	2.28356	0.0223972	0.0433527
ENSMUSG00000004462	Tbccd1	protein_coding	TBCC domain containing 1 [Source:MGI Symbol;Acc:MGI:1917823]	2980.92	0.0273393	0.0254435	1.07451	0.282593	0.423182	3087.4	0.0513791	0.0327906	1.56688	0.117142	0.227088	2776.96	-0.0294756	0.0422176	-0.698183	0.485062	0.679252	2980.92	0.178039	0.0270982	6.57015	5.0266e-11	1.97994e-10
ENSMUSG00000004473	Clec11a	protein_coding	C-type lectin domain family 11, member a [Source:MGI Symbol;Acc:MGI:1298219]	75.285	-0.377294	0.122491	-3.08017	0.00206881	0.00720765	62.7554	-0.517637	0.163683	-3.16243	0.00156457	0.00668214	101.133	-0.152734	0.215483	-0.708798	0.47845	0.674256	75.285	-0.685512	0.126135	-5.43476	5.48693e-08	1.83129e-07
ENSMUSG00000004500	Zfp324	protein_coding	zinc finger protein 324 [Source:MGI Symbol;Acc:MGI:2444641]	1345.41	0.0408691	0.0354745	1.15207	0.249292	0.384929	1336.15	0.0819874	0.0410643	1.99656	0.0458726	0.109406	1370.05	-0.0474401	0.0656569	-0.722545	0.469959	0.66799	1345.41	-0.0116086	0.037573	-0.308962	0.757351	0.830166
ENSMUSG00000004508	Gab2	protein_coding	growth factor receptor bound protein 2-associated protein 2 [Source:MGI Symbol;Acc:MGI:1333854]	6038.23	0.00887931	0.0197005	0.450714	0.652196	0.763121	6348.43	0.036771	0.0219578	1.67462	0.0940086	0.192622	5433.06	-0.0556522	0.0345064	-1.61281	0.106786	0.262616	6038.23	0.249633	0.0210033	11.8854	1.40907e-32	1.16974e-31
ENSMUSG00000004530	Coro1c	protein_coding	coronin, actin binding protein 1C [Source:MGI Symbol;Acc:MGI:1345964]	12821.9	-0.15544	0.018247	-8.51868	1.61385e-17	6.17036e-16	13542.7	-0.158809	0.0254296	-6.24504	4.23698e-10	9.78742e-09	11412.8	-0.155442	0.0254154	-6.11606	9.59163e-10	4.5681e-08	12821.9	0.271747	0.0194153	13.9966	1.63615e-44	1.7541e-43
ENSMUSG00000004535	Tax1bp1	protein_coding	Tax1 (human T cell leukemia virus type I) binding protein 1 [Source:MGI Symbol;Acc:MGI:1289308]	24800.2	-0.0156779	0.0166476	-0.941751	0.34632	0.490496	26972.1	-0.0307693	0.0208071	-1.47879	0.139196	0.258824	20488.4	0.00802297	0.0251659	0.318803	0.749876	0.866189	24800.2	0.421823	0.0177143	23.8126	2.4751e-125	8.3126e-124
ENSMUSG00000004540	Psg17	protein_coding	pregnancy specific glycoprotein 17 [Source:MGI Symbol;Acc:MGI:1347250]	3.89652	-0.206809	0.595784	-0.347121	0.728501		2.33485	-0.147518	0.929619	-0.158687	0.873916		7.09019	-0.30441	0.860813	-0.35363	0.723616		3.89652	-1.55304	0.602932	-2.57581	0.0100006	0.0205592
ENSMUSG00000004552	Ctse	protein_coding	cathepsin E [Source:MGI Symbol;Acc:MGI:107361]	2.43781	0.0253693	0.617871	0.0410592	0.967249		1.67261	0.341627	0.934842	0.365438	0.714784		4.00584	-0.340541	1.03647	-0.328557	0.74249		2.43781	-1.29364	0.621619	-2.08108	0.0374262	0.0692599
ENSMUSG00000004558	Ndrg2	protein_coding	N-myc downstream regulated gene 2 [Source:MGI Symbol;Acc:MGI:1352498]	4416.49	0.163618	0.021511	7.60626	2.82149e-14	7.25031e-13	5070.19	0.179951	0.0264623	6.8003	1.04399e-11	3.12197e-10	3104.51	0.118783	0.0417776	2.84324	0.00446579	0.0242929	4416.49	0.731214	0.0233105	31.3685	5.44738e-216	3.90999e-214
ENSMUSG00000004561	Mettl17	protein_coding	methyltransferase like 17 [Source:MGI Symbol;Acc:MGI:1098577]	778.216	-0.108683	0.0406518	-2.67351	0.00750616	0.0221299	797.798	-0.154144	0.0503473	-3.06162	0.00220141	0.00892376	741.886	-0.0222946	0.08095	-0.275412	0.782999	0.885922	778.216	0.128157	0.043302	2.95961	0.00308029	0.00682598
ENSMUSG00000004562	Arhgef40	protein_coding	Rho guanine nucleotide exchange factor (GEF) 40 [Source:MGI Symbol;Acc:MGI:2685515]	15398.4	-0.0519923	0.0162385	-3.20179	0.00136574	0.00498934	16530.9	-0.054076	0.0217327	-2.48823	0.012838	0.0386595	13162.4	-0.054715	0.0267545	-2.04507	0.0408476	0.132059	15398.4	0.353574	0.0173008	20.4369	7.86324e-93	1.87373e-91
ENSMUSG00000004565	Pnpla6	protein_coding	patatin-like phospholipase domain containing 6 [Source:MGI Symbol;Acc:MGI:1354723]	5955.4	0.0559925	0.0223226	2.50833	0.0121305	0.0334687	6707.38	0.0534434	0.0225905	2.36575	0.0179935	0.0511318	4450.8	0.0537497	0.0466912	1.15117	0.249661	0.455236	5955.4	0.616147	0.0239588	25.7169	7.5649e-146	3.16905e-144
ENSMUSG00000004567	Mcoln1	protein_coding	mucolipin 1 [Source:MGI Symbol;Acc:MGI:1890498]	6553.2	-0.00396668	0.0254428	-0.155906	0.876107	0.922635	6391.31	-0.0100347	0.033036	-0.303751	0.761317	0.850835	6911.35	0.00138363	0.0361696	0.0382539	0.969485	0.986321	6553.2	-0.0881411	0.0269449	-3.27116	0.00107107	0.00251886
ENSMUSG00000004568	Arhgef18	protein_coding	rho/rac guanine nucleotide exchange factor (GEF) 18 [Source:MGI Symbol;Acc:MGI:2142567]	17922	0.0500423	0.017426	2.87171	0.00408257	0.0131087	19539.1	0.0591724	0.0235981	2.5075	0.0121587	0.0369421	14708.8	0.0244736	0.0244394	1.0014	0.316634	0.527924	17922	0.434309	0.0185606	23.3995	4.32883e-121	1.40184e-119
ENSMUSG00000004591	Pkn2	protein_coding	protein kinase N2 [Source:MGI Symbol;Acc:MGI:109211]	7026.41	0.0198606	0.0193044	1.02881	0.303567	0.445867	7036.89	0.0163917	0.0267917	0.611821	0.540656	0.684556	7035.68	0.0195827	0.0298051	0.657026	0.511164	0.701148	7026.41	0.0256224	0.0204715	1.25161	0.210712	0.308852
ENSMUSG00000004609	Cd33	protein_coding	CD33 antigen [Source:MGI Symbol;Acc:MGI:99440]	181.973	-0.0129763	0.0920483	-0.140973	0.887891	0.929858	116.217	-0.0553821	0.130632	-0.423956	0.671598	0.787857	316.581	0.0429859	0.136931	0.313925	0.753578	0.868159	181.973	-1.41571	0.093765	-15.0985	1.65676e-51	2.04429e-50
ENSMUSG00000004610	Etfb	protein_coding	electron transferring flavoprotein, beta polypeptide [Source:MGI Symbol;Acc:MGI:106098]	352.714	-0.279349	0.0717691	-3.89233	9.9286e-05	0.000488444	369.558	-0.266484	0.0894609	-2.97878	0.002894	0.0112003	320.073	-0.312656	0.13156	-2.37653	0.0174761	0.0702622	352.714	0.232763	0.0765988	3.03873	0.0023758	0.0053489
ENSMUSG00000004612	Nkg7	protein_coding	natural killer cell group 7 sequence [Source:MGI Symbol;Acc:MGI:1931250]	0.507629	-0.653581	1.67255	-0.390768	0.695969		0.677037	-1.32749	1.87375	-0.708467	0.478655		0.16545	1.0838	4.08047	0.265607	0.790542		0.507629	1.37374	1.79807	0.764008	0.444862
ENSMUSG00000004626	Stxbp2	protein_coding	syntaxin binding protein 2 [Source:MGI Symbol;Acc:MGI:107370]	5687.76	-0.0611422	0.0207099	-2.95232	0.00315398	0.0104597	5881.45	-0.0504184	0.0245018	-2.05775	0.0396146	0.0972908	5318.6	-0.0901986	0.0380206	-2.37236	0.0176747	0.070871	5687.76	0.170348	0.0220349	7.73082	1.06857e-14	5.01043e-14
ENSMUSG00000004630	Pcp2	protein_coding	Purkinje cell protein 2 (L7) [Source:MGI Symbol;Acc:MGI:97508]	0.575406	0.535847	1.49962	0.357321	0.720851		0.217772	1.27827	3.10812	0.411269	0.680875		1.30411	-0.664262	1.96472	-0.338095	0.735291		0.575406	-2.14494	1.53401	-1.39825	0.162037
ENSMUSG00000004631	Sgce	protein_coding	sarcoglycan, epsilon [Source:MGI Symbol;Acc:MGI:1329042]	8988.99	0.0543956	0.0155214	3.50456	0.000457367	0.00189888	9327.23	0.0394902	0.0197865	1.99581	0.0459544	0.10952	8339.58	0.0777534	0.0292149	2.66143	0.00778098	0.0376596	8988.99	0.187101	0.0165265	11.3213	1.02953e-29	7.92879e-29
ENSMUSG00000004633	Chn2	protein_coding	chimerin 2 [Source:MGI Symbol;Acc:MGI:1917243]	80.7682	0.300493	0.117172	2.56455	0.0103309	0.0291983	69.486	0.248277	0.153883	1.61341	0.106654	0.212336	104.053	0.382084	0.220974	1.72909	0.083793	0.222674	80.7682	-0.550543	0.121093	-4.54645	5.45589e-06	1.59069e-05
ENSMUSG00000004637	Wwox	protein_coding	WW domain-containing oxidoreductase [Source:MGI Symbol;Acc:MGI:1931237]	1924.9	0.171278	0.0327837	5.22449	1.74638e-07	1.53446e-06	1939.28	0.161678	0.0399893	4.04302	5.27674e-05	0.000359274	1903.74	0.183526	0.0590661	3.10713	0.00188914	0.0122236	1924.9	0.0518487	0.0347799	1.49077	0.136023	0.214795
ENSMUSG00000004642	Slbp	protein_coding	stem-loop binding protein [Source:MGI Symbol;Acc:MGI:108402]	2093.27	-0.0165459	0.0260559	-0.635014	0.525419	0.657711	2123.37	-0.0130579	0.03326	-0.392602	0.694614	0.805724	2041.1	-0.0308826	0.051304	-0.601953	0.547206	0.730484	2093.27	0.0830623	0.0276921	2.99949	0.00270428	0.00603248
ENSMUSG00000004655	Aqp1	protein_coding	aquaporin 1 [Source:MGI Symbol;Acc:MGI:103201]	18.1022	-0.0592402	0.255721	-0.231659	0.816803	0.883754	12.4605	-0.238188	0.340576	-0.699368	0.484322		29.6663	0.19018	0.443597	0.428722	0.668125		18.1022	-1.23041	0.25967	-4.73837	2.15449e-06	6.47804e-06
ENSMUSG00000004661	Arid3b	protein_coding	AT rich interactive domain 3B (BRIGHT-like) [Source:MGI Symbol;Acc:MGI:1930768]	203.341	0.0358283	0.0786521	0.455528	0.648729	0.760191	192.041	-0.0319554	0.0965033	-0.331133	0.740544	0.838378	227.217	0.155113	0.152973	1.01399	0.310589	0.522763	203.341	-0.219602	0.0825888	-2.65898	0.00783779	0.016376
ENSMUSG00000004665	Cnn2	protein_coding	calponin 2 [Source:MGI Symbol;Acc:MGI:105093]	53666.1	-0.419918	0.023493	-17.8742	1.87434e-71	2.71327e-68	56719	-0.428642	0.0310454	-13.8069	2.31488e-43	1.67713e-40	47706.9	-0.409167	0.0257024	-15.9194	4.64698e-57	8.13338e-54	53666.1	0.273342	0.0249302	10.9643	5.67422e-28	4.1397e-27
ENSMUSG00000004667	Polr2e	protein_coding	polymerase (RNA) II (DNA directed) polypeptide E [Source:MGI Symbol;Acc:MGI:1913670]	6420.64	-0.0559361	0.023237	-2.4072	0.0160753	0.0424125	6364.78	-0.0875973	0.0301281	-2.9075	0.00364333	0.0135648	6562.91	0.000359929	0.0310653	0.0115862	0.990756	0.995662	6420.64	-0.0199227	0.0246267	-0.808987	0.418522	0.537051
ENSMUSG00000004668	Abca13	protein_coding	ATP-binding cassette, sub-family A (ABC1), member 13 [Source:MGI Symbol;Acc:MGI:2388707]	92.4372	0.109446	0.105778	1.03468	0.300818	0.44269	95.0897	0.121725	0.134131	0.907511	0.364137	0.520489	87.4454	0.0788843	0.229543	0.343659	0.731103	0.856716	92.4372	0.146211	0.112862	1.29548	0.195155	0.289561
ENSMUSG00000004677	Myo9b	protein_coding	myosin IXb [Source:MGI Symbol;Acc:MGI:106624]	11486.8	0.00414048	0.0175207	0.236319	0.813185	0.881928	11913	0.0203736	0.0211404	0.963727	0.335183	0.49161	10669.2	-0.0356962	0.0286754	-1.24484	0.213192	0.411608	11486.8	0.183901	0.0186266	9.87301	5.4502e-23	3.42994e-22
ENSMUSG00000004698	Hdac9	protein_coding	histone deacetylase 9 [Source:MGI Symbol;Acc:MGI:1931221]	1832.33	0.0936563	0.02962	3.16193	0.00156729	0.00563788	1996.56	0.0881491	0.0375865	2.34523	0.0190152	0.0534968	1505.93	0.0975288	0.0589926	1.65324	0.0982823	0.248357	1832.33	0.432673	0.0318764	13.5735	5.75235e-42	5.85253e-41
ENSMUSG00000004707	Ly9	protein_coding	lymphocyte antigen 9 [Source:MGI Symbol;Acc:MGI:96885]	150.038	-0.052898	0.0938826	-0.563448	0.57313	0.698312	55.651	-0.159842	0.174903	-0.913887	0.360776	0.517472	342.778	0.0337052	0.113983	0.295703	0.767457	0.875861	150.038	-2.59529	0.0940347	-27.5993	1.13348e-167	5.7761e-166
ENSMUSG00000004709	Cd244	protein_coding	CD244 natural killer cell receptor 2B4 [Source:MGI Symbol;Acc:MGI:109294]	32.6889	0.24928	0.183847	1.35591	0.175127	0.293126	17.9221	0.337999	0.275809	1.22548	0.220393	0.363687	62.8716	0.146883	0.293475	0.500496	0.616726		32.6889	-1.7913	0.183927	-9.73919	2.05191e-22	1.26826e-21
ENSMUSG00000004730	Adgre1	protein_coding	adhesion G protein-coupled receptor E1 [Source:MGI Symbol;Acc:MGI:106912]	4176.13	0.118265	0.0596518	1.98259	0.0474136	0.10442	1440.14	0.0942864	0.0614972	1.53318	0.125231	0.238364	9762.01	0.156715	0.101691	1.54109	0.123295	0.288836	4176.13	-2.73434	0.0624874	-43.7584	0	0
ENSMUSG00000004748	Mtfp1	protein_coding	mitochondrial fission process 1 [Source:MGI Symbol;Acc:MGI:1916686]	214.582	0.0388537	0.0782345	0.496631	0.619449	0.736765	216.898	0.0249171	0.100904	0.246938	0.804956	0.882225	210.833	0.0601737	0.151711	0.396634	0.691638	0.830487	214.582	0.0640352	0.0830891	0.770681	0.440896	0.558425
ENSMUSG00000004768	Rab23	protein_coding	RAB23, member RAS oncogene family [Source:MGI Symbol;Acc:MGI:99833]	5199.62	-0.0438958	0.0191517	-2.29201	0.021905	0.0550111	5357.71	-0.0543483	0.0258131	-2.10545	0.0352519	0.088485	4900.84	-0.0294182	0.0341498	-0.861444	0.388994	0.598932	5199.62	0.152956	0.0203847	7.50345	6.21578e-14	2.81799e-13
ENSMUSG00000004771	Rab11a	protein_coding	RAB11A, member RAS oncogene family [Source:MGI Symbol;Acc:MGI:1858202]	6331.25	-0.0964427	0.0207553	-4.64666	3.37358e-06	2.3329e-05	6309.31	-0.135745	0.0228183	-5.94898	2.69819e-09	5.23829e-08	6404.29	-0.025133	0.0333414	-0.753807	0.450965	0.652383	6331.25	0.00223394	0.022002	0.101533	0.919127	0.944255
ENSMUSG00000004788	Eif2b2	protein_coding	eukaryotic translation initiation factor 2B, subunit 2 beta [Source:MGI Symbol;Acc:MGI:2145118]	5230.61	-0.0474644	0.0222826	-2.13011	0.0331626	0.0775744	5247.66	-0.0502663	0.0306551	-1.63974	0.101059	0.203646	5219	-0.0485872	0.0337826	-1.43823	0.150368	0.329286	5230.61	0.0327292	0.0236345	1.3848	0.166113	0.253634
ENSMUSG00000004789	Dlst	protein_coding	dihydrolipoamide S-succinyltransferase (E2 component of 2-oxo-glutarate complex) [Source:MGI Symbol;Acc:MGI:1926170]	10682.5	-0.105361	0.0165616	-6.36177	1.99436e-10	2.98142e-09	11482.6	-0.102784	0.0217505	-4.72557	2.29467e-06	2.25214e-05	9101.68	-0.117935	0.02821	-4.18061	2.90727e-05	0.000400666	10682.5	0.360459	0.0176795	20.3886	2.11213e-92	4.99757e-91
ENSMUSG00000004791	Pgf	protein_coding	placental growth factor [Source:MGI Symbol;Acc:MGI:105095]	400.947	-0.0533607	0.0487724	-1.09408	0.273921	0.413275	386.443	-0.0427365	0.0644962	-0.662621	0.507574	0.656673	432.219	-0.080509	0.101381	-0.794124	0.427123	0.632598	400.947	-0.134428	0.0512917	-2.62086	0.0087709	0.0181852
ENSMUSG00000004798	Ulk2	protein_coding	unc-51 like kinase 2 [Source:MGI Symbol;Acc:MGI:1352758]	7342.34	0.163042	0.0191723	8.50405	1.83093e-17	6.95953e-16	7191.02	0.156406	0.0263217	5.94212	2.81366e-09	5.44919e-08	7681.43	0.169329	0.0295891	5.72268	1.04856e-08	3.74538e-07	7342.34	-0.0698976	0.0202903	-3.44488	0.00057131	0.00138407
ENSMUSG00000004815	Dgkq	protein_coding	diacylglycerol kinase, theta [Source:MGI Symbol;Acc:MGI:102918]	989.034	0.00867896	0.0371735	0.233472	0.815395	0.883057	1039.92	0.0421971	0.0449684	0.938372	0.348053	0.504562	889.76	-0.0691594	0.0757096	-0.913482	0.360989	0.572183	989.034	0.24877	0.0397844	6.25296	4.02735e-10	1.51342e-09
ENSMUSG00000004837	Grap	protein_coding	GRB2-related adaptor protein [Source:MGI Symbol;Acc:MGI:1918770]	204.458	-0.0346001	0.0786573	-0.439883	0.660022	0.768859	99.3432	-0.0337711	0.129804	-0.260169	0.794733	0.874267	419.277	-0.0363316	0.109458	-0.331923	0.739947	0.861099	204.458	-2.05452	0.0787437	-26.0913	4.57563e-150	2.00231e-148
ENSMUSG00000004843	Chmp2b	protein_coding	charged multivesicular body protein 2B [Source:MGI Symbol;Acc:MGI:1916192]	7244.61	0.0610514	0.0178391	3.42233	0.000620864	0.00249538	7131.73	0.0623085	0.021396	2.91216	0.00358934	0.0133951	7505.57	0.0516453	0.0336784	1.53348	0.125157	0.291832	7244.61	-0.0486968	0.0188844	-2.57868	0.00991798	0.0204018
ENSMUSG00000004846	Plod3	protein_coding	procollagen-lysine, 2-oxoglutarate 5-dioxygenase 3 [Source:MGI Symbol;Acc:MGI:1347008]	11200	0.0468416	0.0156282	2.99725	0.00272428	0.00922306	11537.1	0.0480137	0.0209252	2.29453	0.0217598	0.0596748	10562	0.0374504	0.0266114	1.40731	0.159336	0.341814	11200	0.152364	0.0166147	9.17042	4.71161e-20	2.69891e-19
ENSMUSG00000004849	Ap1s1	protein_coding	adaptor protein complex AP-1, sigma 1 [Source:MGI Symbol;Acc:MGI:1098244]	10671.8	-0.0972453	0.0222401	-4.37252	1.22818e-05	7.4571e-05	10831.6	-0.0933845	0.0311067	-3.00207	0.00268153	0.0104986	10394	-0.111911	0.0254685	-4.39408	1.11241e-05	0.000173066	10671.8	0.0849016	0.0236019	3.59723	0.000321626	0.000800426
ENSMUSG00000004864	Mapk13	protein_coding	mitogen-activated protein kinase 13 [Source:MGI Symbol;Acc:MGI:1346864]	1080.03	-0.0443442	0.0387748	-1.14363	0.252775	0.389277	1081.78	-0.104132	0.0469152	-2.21958	0.0264472	0.0700584	1081.33	0.0681172	0.0682093	0.998649	0.317965	0.529701	1080.03	0.0248767	0.0411198	0.604981	0.545192	0.654036
ENSMUSG00000004865	Srpk1	protein_coding	serine/arginine-rich protein specific kinase 1 [Source:MGI Symbol;Acc:MGI:106908]	3356.52	-0.0809506	0.0236231	-3.42676	0.000610825	0.00246301	3350.75	-0.115522	0.0291874	-3.95793	7.56008e-05	0.000491036	3383.29	-0.0190321	0.0405487	-0.469365	0.638809	0.797414	3356.52	0.0103548	0.0250421	0.413496	0.679243	0.76833
ENSMUSG00000004872	Pax3	protein_coding	paired box 3 [Source:MGI Symbol;Acc:MGI:97487]	209.208	-0.0299267	0.0690174	-0.433611	0.664571	0.772191	244.652	-0.0299631	0.0833925	-0.359302	0.719369	0.823118	138.004	-0.039255	0.177536	-0.22111	0.825007	0.909017	209.208	0.852073	0.0774832	10.9969	3.95631e-28	2.90348e-27
ENSMUSG00000004880	Lbr	protein_coding	lamin B receptor [Source:MGI Symbol;Acc:MGI:2138281]	835.061	-0.021532	0.038528	-0.558867	0.576252	0.700759	786.321	-0.0342095	0.0483723	-0.707212	0.479435	0.632108	937.949	-0.00419764	0.076727	-0.0547088	0.95637	0.979526	835.061	-0.229655	0.0404399	-5.67893	1.35539e-08	4.68918e-08
ENSMUSG00000004885	Crabp2	protein_coding	cellular retinoic acid binding protein II [Source:MGI Symbol;Acc:MGI:88491]	23.0646	-0.487408	0.207178	-2.35261	0.0186423	0.048061	19.2151	-0.272767	0.277712	-0.982192	0.326005	0.481977	30.9991	-0.859658	0.387113	-2.22069	0.026372		23.0646	-0.614458	0.212937	-2.88563	0.00390631	0.00852883
ENSMUSG00000004891	Nes	protein_coding	nestin [Source:MGI Symbol;Acc:MGI:101784]	75275.4	-0.178199	0.0201103	-8.86106	7.92596e-19	3.50336e-17	84169.1	-0.158513	0.025141	-6.30495	2.88281e-10	6.83766e-09	57515.6	-0.22467	0.023011	-9.76358	1.61349e-22	4.91133e-20	75275.4	0.57642	0.0213527	26.9951	1.68744e-160	8.12422e-159
ENSMUSG00000004892	Bcan	protein_coding	brevican [Source:MGI Symbol;Acc:MGI:1096385]	26194.6	0.234998	0.0160507	14.641	1.53835e-48	5.56721e-46	31549.9	0.230122	0.0184552	12.4692	1.09898e-35	4.27236e-33	15404	0.237989	0.0296359	8.0304	9.71525e-16	1.16267e-13	26194.6	1.05964	0.0171969	61.6182	0	0
ENSMUSG00000004894	Hapln2	protein_coding	hyaluronan and proteoglycan link protein 2 [Source:MGI Symbol;Acc:MGI:2137300]	1.96139	1.97585	0.902513	2.18928	0.0285766		1.86723	1.33666	1.08933	1.22704	0.219806		2.16173	3.5397	1.81952	1.9454	0.0517267		1.96139	0.131953	0.922621	0.14302	0.886274	0.922112
ENSMUSG00000004895	Prcc	protein_coding	papillary renal cell carcinoma (translocation-associated) [Source:MGI Symbol;Acc:MGI:2137738]	5459.53	0.0716721	0.0248342	2.88603	0.00390141	0.0125914	5263.24	0.0634468	0.0305394	2.07754	0.037752	0.093538	5882.41	0.0809754	0.039606	2.04452	0.0409019	0.132143	5459.53	-0.13499	0.02627	-5.13858	2.76819e-07	8.81889e-07
ENSMUSG00000004896	Rrnad1	protein_coding	ribosomal RNA adenine dimethylase domain containing 1 [Source:MGI Symbol;Acc:MGI:2387197]	911.99	0.0191343	0.0451006	0.424258	0.671378	0.777915	886.044	-0.0112077	0.0588045	-0.190593	0.848845	0.910664	968.732	0.071516	0.0736437	0.971109	0.331494	0.543574	911.99	-0.102973	0.0476539	-2.16085	0.0307073	0.0578353
ENSMUSG00000004897	Hdgf	protein_coding	hepatoma-derived growth factor [Source:MGI Symbol;Acc:MGI:1194494]	29648.7	-0.105741	0.0193788	-5.45656	4.85449e-08	4.77504e-07	28369.5	-0.110425	0.0270243	-4.08614	4.38615e-05	0.000304972	32382.9	-0.103464	0.0200133	-5.16979	2.34357e-07	5.9663e-06	29648.7	-0.165731	0.0205351	-8.0706	6.99563e-16	3.43551e-15
ENSMUSG00000004902	Slc25a18	protein_coding	solute carrier family 25 (mitochondrial carrier), member 18 [Source:MGI Symbol;Acc:MGI:1919053]	8362.86	0.309999	0.0272475	11.3772	5.43404e-30	6.75941e-28	9673.52	0.308854	0.0357193	8.64669	5.30154e-18	4.14221e-16	5729.17	0.304815	0.0366952	8.30669	9.84121e-17	1.42058e-14	8362.86	0.78072	0.0291139	26.8161	2.09999e-158	9.888e-157
ENSMUSG00000004929	Thop1	protein_coding	thimet oligopeptidase 1 [Source:MGI Symbol;Acc:MGI:1354165]	4229.3	-0.0862611	0.0260477	-3.31166	0.000927429	0.00354698	4443.85	-0.0731002	0.0324585	-2.25211	0.0243151	0.0653696	3811.21	-0.120301	0.0422857	-2.84495	0.00444187	0.0242098	4229.3	0.247329	0.0277439	8.91471	4.89098e-19	2.69731e-18
ENSMUSG00000004931	Apba3	protein_coding	amyloid beta (A4) precursor protein-binding, family A, member 3 [Source:MGI Symbol;Acc:MGI:1888527]	4388.92	0.00588485	0.0238798	0.246437	0.805344	0.876159	4499.13	0.0266995	0.0310346	0.860315	0.389615	0.546951	4183.67	-0.0431041	0.0369268	-1.16728	0.243096	0.447702	4388.92	0.12942	0.0253809	5.09912	3.41235e-07	1.07907e-06
ENSMUSG00000004933	Matk	protein_coding	megakaryocyte-associated tyrosine kinase [Source:MGI Symbol;Acc:MGI:99259]	418.397	0.307246	0.049521	6.20436	5.49215e-10	7.57777e-09	418.865	0.273252	0.0607829	4.49554	6.93928e-06	5.95933e-05	419.187	0.368442	0.10935	3.36938	0.000753378	0.00591301	418.397	0.0253448	0.0524239	0.483459	0.62877	0.72632
ENSMUSG00000004934	Pias4	protein_coding	protein inhibitor of activated STAT 4 [Source:MGI Symbol;Acc:MGI:2136940]	2835.32	-4.55439e-05	0.0270595	-0.0016831	0.998657	0.999457	2803.8	-0.0128134	0.0342578	-0.374027	0.708384	0.815026	2911.9	0.0184685	0.0471749	0.39149	0.695435	0.833047	2835.32	-0.0298906	0.028655	-1.04312	0.296893	0.408781
ENSMUSG00000004936	Map2k1	protein_coding	mitogen-activated protein kinase kinase 1 [Source:MGI Symbol;Acc:MGI:1346866]	10341.7	0.0224214	0.0151107	1.48381	0.137861	0.243619	10686.5	0.0170324	0.0199638	0.853168	0.393566	0.550847	9685.03	0.0263495	0.0277863	0.948288	0.342983	0.55526	10341.7	0.167011	0.0160768	10.3884	2.80155e-25	1.89368e-24
ENSMUSG00000004937	Sgta	protein_coding	small glutamine-rich tetratricopeptide repeat (TPR)-containing, alpha [Source:MGI Symbol;Acc:MGI:1098703]	13301.9	-0.0285944	0.0220941	-1.29421	0.195592	0.319537	13229.2	-0.0161934	0.0302698	-0.534969	0.592671	0.72694	13507.9	-0.0601745	0.0238706	-2.52086	0.0117067	0.0519548	13301.9	-0.00471442	0.0234267	-0.201242	0.84051	0.890795
ENSMUSG00000004939	Nmrk2	protein_coding	nicotinamide riboside kinase 2 [Source:MGI Symbol;Acc:MGI:1916814]	2.74693	0.00355189	0.582252	0.00610026	0.995133		2.4431	-0.049863	0.756017	-0.0659549	0.947414		3.37654	0.0866941	1.20841	0.0717425	0.942807		2.74693	-0.448772	0.602914	-0.744339	0.456671	0.573471
ENSMUSG00000004945	Tmem242	protein_coding	transmembrane protein 242 [Source:MGI Symbol;Acc:MGI:1917794]	5782.84	-0.00491708	0.0234758	-0.209453	0.834094	0.895547	5232.53	-0.0110534	0.0331185	-0.333752	0.738567	0.837449	6928.17	0.000186392	0.0302157	0.00616874	0.995078	0.997987	5782.84	-0.379727	0.0247369	-15.3507	3.50549e-53	4.48044e-52
ENSMUSG00000004947	Dtx2	protein_coding	deltex 2, E3 ubiquitin ligase [Source:MGI Symbol;Acc:MGI:1921448]	2014.53	0.152692	0.0288356	5.29525	1.18855e-07	1.07982e-06	2042.51	0.142205	0.0379499	3.74717	0.000178841	0.00103057	1966.09	0.166992	0.0514753	3.24411	0.00117817	0.00842533	2014.53	0.0804712	0.0306234	2.62777	0.00859465	0.0178418
ENSMUSG00000004948	Zp3	protein_coding	zona pellucida glycoprotein 3 [Source:MGI Symbol;Acc:MGI:99215]	1.18387	0.138463	0.910055	0.152148	0.87907		1.19846	-0.0312998	1.14485	-0.0273396	0.978189		1.15919	0.459995	2.02016	0.227702	0.819878		1.18387	0.091722	0.968142	0.0947401	0.924521	0.947273
ENSMUSG00000004951	Hspb1	protein_coding	heat shock protein 1 [Source:MGI Symbol;Acc:MGI:96240]	2488.29	-0.17112	0.0301213	-5.68104	1.33876e-08	1.44895e-07	2263.48	-0.174108	0.0360956	-4.82354	1.41032e-06	1.46539e-05	2956.96	-0.172077	0.0522373	-3.29414	0.000987233	0.00731001	2488.29	-0.360895	0.0316725	-11.3946	4.44966e-30	3.46882e-29
ENSMUSG00000004952	Rasa4	protein_coding	RAS p21 protein activator 4 [Source:MGI Symbol;Acc:MGI:1858600]	409.956	-0.0587444	0.0592736	-0.991072	0.32165	0.465577	338.645	-0.147562	0.0774179	-1.90605	0.056644	0.129404	556.898	0.087477	0.0931164	0.939437	0.347507	0.559432	409.956	-0.695179	0.0614154	-11.3193	1.05319e-29	8.10564e-29
ENSMUSG00000004961	Syt5	protein_coding	synaptotagmin V [Source:MGI Symbol;Acc:MGI:1926368]	371.132	0.059882	0.0597058	1.00295	0.315885	0.459413	370.742	0.143227	0.0671718	2.13225	0.0329865	0.0838284	373.51	-0.11105	0.12007	-0.924879	0.355029	0.566444	371.132	0.012939	0.0632758	0.204487	0.837973	0.889256
ENSMUSG00000004980	Hnrnpa2b1	protein_coding	heterogeneous nuclear ribonucleoprotein A2/B1 [Source:MGI Symbol;Acc:MGI:104819]	30180.2	-0.192634	0.0188375	-10.2261	1.51486e-24	1.09189e-22	32564.3	-0.206348	0.0250332	-8.24297	1.67991e-16	1.05834e-14	25466.1	-0.171987	0.0239348	-7.18566	6.68814e-13	5.32087e-11	30180.2	0.378805	0.0200173	18.9239	7.25362e-80	1.44477e-78
ENSMUSG00000004988	Fxyd4	protein_coding	FXYD domain-containing ion transport regulator 4 [Source:MGI Symbol;Acc:MGI:1889005]	1.5176	-1.19815	0.978621	-1.22432	0.22083		1.69652	-1.61642	1.10232	-1.46638	0.142544		1.16215	-0.376214	2.34376	-0.160517	0.872473		1.5176	0.394571	1.04514	0.377529	0.705781	0.789205
ENSMUSG00000004994	Ccdc130	protein_coding	coiled-coil domain containing 130 [Source:MGI Symbol;Acc:MGI:1914986]	1288.03	-0.00930632	0.0353669	-0.263136	0.792446	0.867943	1343.04	-0.052504	0.0434063	-1.20959	0.226435	0.371235	1181.8	0.072956	0.0658692	1.10759	0.268039	0.476291	1288.03	0.210808	0.0377454	5.58498	2.33722e-08	7.96659e-08
ENSMUSG00000004996	Mri1	protein_coding	methylthioribose-1-phosphate isomerase 1 [Source:MGI Symbol;Acc:MGI:1915123]	1236.58	-0.141804	0.0408222	-3.4737	0.000513326	0.00210306	1203.72	-0.158599	0.0556472	-2.85007	0.00437089	0.0158516	1309.05	-0.115173	0.0616128	-1.8693	0.0615807	0.179076	1236.58	-0.097153	0.0431599	-2.251	0.0243856	0.0469083
ENSMUSG00000005034	Prkacb	protein_coding	protein kinase, cAMP dependent, catalytic, beta [Source:MGI Symbol;Acc:MGI:97594]	11904.2	0.0535045	0.0188065	2.84499	0.00444123	0.0140885	12092.6	0.0507674	0.0229468	2.2124	0.0269391	0.0710899	11572.4	0.0521174	0.031362	1.6618	0.096553	0.245227	11904.2	0.0886936	0.0199603	4.44349	8.85099e-06	2.53997e-05
ENSMUSG00000005043	Sgsh	protein_coding	N-sulfoglucosamine sulfohydrolase (sulfamidase) [Source:MGI Symbol;Acc:MGI:1350341]	3251.13	0.152098	0.0265298	5.7331	9.86116e-09	1.09456e-07	3329.78	0.163203	0.0322294	5.06378	4.11033e-07	4.83859e-06	3104.88	0.122571	0.0476807	2.57065	0.0101507	0.046433	3251.13	0.124283	0.0281942	4.4081	1.0428e-05	2.97115e-05
ENSMUSG00000005045	Chd5	protein_coding	chromodomain helicase DNA binding protein 5 [Source:MGI Symbol;Acc:MGI:3036258]	1042.5	0.192186	0.0390808	4.91765	8.75895e-07	6.74432e-06	1202.18	0.21917	0.045138	4.85555	1.20053e-06	1.26892e-05	721.918	0.121082	0.0866449	1.39745	0.162279	0.346112	1042.5	0.758574	0.042679	17.7739	1.12484e-70	1.9822e-69
ENSMUSG00000005054	Cstb	protein_coding	cystatin B [Source:MGI Symbol;Acc:MGI:109514]	8346.32	-0.150632	0.0266613	-5.64983	1.60608e-08	1.71266e-07	7636.62	-0.180997	0.0361108	-5.01226	5.37957e-07	6.14219e-06	9828.33	-0.0977082	0.0264639	-3.69213	0.000222384	0.00222734	8346.32	-0.34106	0.0281879	-12.0995	1.06209e-33	9.05969e-33
ENSMUSG00000005057	Sh2b2	protein_coding	SH2B adaptor protein 2 [Source:MGI Symbol;Acc:MGI:1345171]	767.694	0.121209	0.0388901	3.1167	0.0018289	0.00645597	803.816	0.135235	0.0488643	2.76757	0.00564759	0.0195859	697.448	0.0839238	0.083422	1.00602	0.314408	0.526407	767.694	0.228835	0.041635	5.49623	3.88003e-08	1.30721e-07
ENSMUSG00000005069	Pex5	protein_coding	peroxisomal biogenesis factor 5 [Source:MGI Symbol;Acc:MGI:1098808]	4668.77	0.0790467	0.0237165	3.33298	0.000859218	0.0033212	4643.56	0.0909974	0.0320798	2.8366	0.00455967	0.0164056	4740.18	0.0486858	0.0351996	1.38313	0.166624	0.352427	4668.77	-0.00553977	0.025133	-0.220418	0.825545	0.880771
ENSMUSG00000005078	Jkamp	protein_coding	JNK1/MAPK8-associated membrane protein [Source:MGI Symbol;Acc:MGI:1915057]	3699.23	-0.0122787	0.0228228	-0.538001	0.590577	0.71282	3538.29	-0.0397221	0.0269988	-1.47125	0.141223	0.261647	4042.98	0.0342134	0.0412086	0.83025	0.406397	0.615242	3699.23	-0.16748	0.0240786	-6.95554	3.5121e-12	1.46579e-11
ENSMUSG00000005087	Cd44	protein_coding	CD44 antigen [Source:MGI Symbol;Acc:MGI:88338]	44969.3	0.0441581	0.0170763	2.58593	0.00971175	0.027688	46720.9	0.0338377	0.0227852	1.48507	0.137525	0.256405	41598.5	0.057856	0.021722	2.66347	0.00773392	0.0374837	44969.3	0.192926	0.0181238	10.6449	1.84248e-26	1.29562e-25
ENSMUSG00000005089	Slc1a2	protein_coding	solute carrier family 1 (glial high affinity glutamate transporter), member 2 [Source:MGI Symbol;Acc:MGI:101931]	9254.55	0.179674	0.0289187	6.21307	5.19591e-10	7.20912e-09	10783.4	0.180741	0.0373824	4.83493	1.33191e-06	1.39575e-05	6182.06	0.169961	0.0386654	4.39568	1.10427e-05	0.000171992	9254.55	0.827596	0.0308685	26.8103	2.44873e-158	1.14841e-156
ENSMUSG00000005102	Eif2ak4	protein_coding	eukaryotic translation initiation factor 2 alpha kinase 4 [Source:MGI Symbol;Acc:MGI:1353427]	1942.31	0.0491977	0.031568	1.55847	0.119122	0.217726	1887	0.0406117	0.0403321	1.00693	0.313967	0.469492	2063.34	0.0591103	0.0548842	1.077	0.28148	0.491688	1942.31	-0.104529	0.0333574	-3.13361	0.00172669	0.00395789
ENSMUSG00000005103	Wdr1	protein_coding	WD repeat domain 1 [Source:MGI Symbol;Acc:MGI:1337100]	29610.6	-0.272186	0.0171415	-15.8788	8.88875e-57	5.32436e-54	31092.4	-0.27944	0.022911	-12.1968	3.23385e-34	1.14543e-31	26731.2	-0.264433	0.0231106	-11.442	2.57766e-30	1.56923e-27	29610.6	0.242475	0.0182065	13.3181	1.81735e-40	1.79773e-39
ENSMUSG00000005107	Slc2a9	protein_coding	solute carrier family 2 (facilitated glucose transporter), member 9 [Source:MGI Symbol;Acc:MGI:2152844]	2995.34	-0.10714	0.0267487	-4.00545	6.18997e-05	0.000321549	2816.88	-0.146563	0.0326122	-4.49412	6.9857e-06	5.98629e-05	3371.91	-0.0380291	0.042557	-0.893605	0.371533	0.581317	2995.34	-0.23533	0.0281927	-8.3472	6.99007e-17	3.56052e-16
ENSMUSG00000005124	Wisp1	protein_coding	WNT1 inducible signaling pathway protein 1 [Source:MGI Symbol;Acc:MGI:1197008]	2651.11	-0.110484	0.0233318	-4.73533	2.18701e-06	1.56856e-05	2368.05	-0.095303	0.0306049	-3.11398	0.00184582	0.00768161	3238.89	-0.144254	0.0417978	-3.45124	0.000558017	0.00463151	2651.11	-0.42603	0.0243713	-17.4808	2.00706e-68	3.40679e-67
ENSMUSG00000005125	Ndrg1	protein_coding	N-myc downstream regulated gene 1 [Source:MGI Symbol;Acc:MGI:1341799]	42501.4	-0.0376667	0.0158115	-2.38223	0.0172081	0.0449599	46589.6	-0.0324452	0.018384	-1.76486	0.0775866	0.166083	34368	-0.0552705	0.0259584	-2.1292	0.0332381	0.113651	42501.4	0.464202	0.0168097	27.6152	7.31542e-168	3.73594e-166
ENSMUSG00000005131	4930550C14Rik	protein_coding	RIKEN cDNA 4930550C14 gene [Source:MGI Symbol;Acc:MGI:1922561]	145.311	0.0996776	0.0897516	1.11059	0.266743	0.405283	134.109	0.110195	0.117392	0.938691	0.347889	0.50455	168.733	0.0745818	0.171255	0.4355	0.663199	0.812789	145.311	-0.308743	0.0938273	-3.29054	0.000999948	0.00235937
ENSMUSG00000005142	Man2b1	protein_coding	mannosidase 2, alpha B1 [Source:MGI Symbol;Acc:MGI:107286]	16597.4	0.179625	0.0172024	10.4418	1.59716e-25	1.29043e-23	16623.5	0.174456	0.0233468	7.47238	7.87597e-14	3.35655e-12	16614.5	0.183154	0.0251166	7.29213	3.05098e-13	2.55807e-11	16597.4	0.0260533	0.0182421	1.4282	0.153235	0.237065
ENSMUSG00000005148	Klf5	protein_coding	Kruppel-like factor 5 [Source:MGI Symbol;Acc:MGI:1338056]	1596.52	-0.0374259	0.0375218	-0.997443	0.31855	0.462348	1039.63	0.00977097	0.0498911	0.195846	0.844731	0.908146	2736.72	-0.119574	0.0492227	-2.42925	0.0151302	0.0627748	1596.52	-1.37181	0.0386565	-35.4872	7.74473e-276	7.53447e-274
ENSMUSG00000005150	Wdr83	protein_coding	WD repeat domain containing 83 [Source:MGI Symbol;Acc:MGI:1915086]	1125.73	0.0625184	0.0329256	1.89878	0.0575939	0.122306	1122.02	0.0298969	0.04167	0.717469	0.473085	0.626235	1138.16	0.120481	0.0654428	1.84101	0.0656198	0.187616	1125.73	0.00375371	0.0348788	0.107622	0.914296	0.94096
ENSMUSG00000005161	Prdx2	protein_coding	peroxiredoxin 2 [Source:MGI Symbol;Acc:MGI:109486]	28343.5	-0.05983	0.0208557	-2.86876	0.00412088	0.0132098	29735.7	-0.0750668	0.0287158	-2.61413	0.00894561	0.0287294	25635.8	-0.0361282	0.0214531	-1.68406	0.092171	0.236586	28343.5	0.238753	0.0221411	10.7832	4.13113e-27	2.95711e-26
ENSMUSG00000005198	Polr2a	protein_coding	polymerase (RNA) II (DNA directed) polypeptide A [Source:MGI Symbol;Acc:MGI:98086]	20432.2	-0.0769557	0.0278138	-2.76681	0.0056607	0.0173762	21815.1	-0.0458557	0.0357415	-1.28298	0.199498	0.338097	17708.7	-0.146381	0.0265087	-5.52202	3.35127e-08	1.04509e-06	20432.2	0.327174	0.0295318	11.0787	1.59144e-28	1.1823e-27
ENSMUSG00000005202	Shbg	protein_coding	sex hormone binding globulin [Source:MGI Symbol;Acc:MGI:98295]	1.48107	-0.53314	1.04602	-0.509682	0.610274		2.13082	-0.452255	1.09227	-0.414049	0.678838		0.165283	-0.839752	4.08047	-0.205798	0.836949		1.48107	3.05688	1.25762	2.43069	0.01507	0.0300164
ENSMUSG00000005204	Senp3	protein_coding	SUMO/sentrin specific peptidase 3 [Source:MGI Symbol;Acc:MGI:2158736]	8320.82	-0.041237	0.017975	-2.29414	0.0217827	0.0547442	8183.69	-0.0540798	0.0243766	-2.21851	0.0265199	0.0702259	8636.35	-0.022933	0.0278724	-0.822786	0.41063	0.618507	8320.82	-0.0522699	0.0190337	-2.74618	0.00602936	0.012824
ENSMUSG00000005220	Corin	protein_coding	corin [Source:MGI Symbol;Acc:MGI:1349451]	10.5734	0.186533	0.318087	0.58642	0.557593	0.68578	5.67363	0.190002	0.52985	0.358596	0.719898		20.5929	0.171123	0.459894	0.372092	0.709824		10.5734	-1.83082	0.318085	-5.75575	8.62558e-09	3.02415e-08
ENSMUSG00000005225	Plekha8	protein_coding	pleckstrin homology domain containing, family A (phosphoinositide binding specific) member 8 [Source:MGI Symbol;Acc:MGI:2681164]	822.786	0.0715219	0.0405221	1.76501	0.077562	0.154812	710.028	0.0488441	0.0535433	0.912236	0.361645	0.518089	1055.82	0.105136	0.07133	1.47394	0.140498	0.314759	822.786	-0.547055	0.042112	-12.9905	1.38578e-38	1.32033e-37
ENSMUSG00000005233	Spc25	protein_coding	SPC25, NDC80 kinetochore complex component, homolog (S. cerevisiae) [Source:MGI Symbol;Acc:MGI:1913692]	1438.66	-0.0461697	0.031832	-1.45042	0.146942	0.256201	1410.69	-0.038575	0.0417567	-0.923805	0.355588	0.51261	1501.88	-0.0682802	0.0585844	-1.1655	0.243816	0.448293	1438.66	-0.0638498	0.0336504	-1.89745	0.0577692	0.102007
ENSMUSG00000005237	Dnah2	protein_coding	dynein, axonemal, heavy chain 2 [Source:MGI Symbol;Acc:MGI:107731]	154.355	-0.11478	0.081046	-1.41624	0.156706	0.269146	148.075	-0.093549	0.10107	-0.925588	0.35466	0.511716	167.818	-0.162979	0.173703	-0.938265	0.348108	0.559933	154.355	-0.1573	0.0851786	-1.84671	0.0647895	0.112788
ENSMUSG00000005251	Ripk4	protein_coding	receptor-interacting serine-threonine kinase 4 [Source:MGI Symbol;Acc:MGI:1919638]	324.344	0.0724301	0.0623397	1.16186	0.245292	0.38007	214.766	0.0742332	0.0961624	0.771956	0.44014	0.595266	548.746	0.0675942	0.0916801	0.737284	0.46095	0.659941	324.344	-1.32773	0.0632419	-20.9944	7.37737e-98	1.836e-96
ENSMUSG00000005262	Ufd1	protein_coding	ubiquitin recognition factor in ER-associated degradation 1 [Source:MGI Symbol;Acc:MGI:109353]	5566.5	-0.0707444	0.0209279	-3.38038	0.000723859	0.00285646	5697.07	-0.105306	0.0247155	-4.26072	2.03769e-05	0.000155624	5325.48	-0.00758212	0.0342087	-0.221643	0.824592	0.908962	5566.5	0.122113	0.0222425	5.49008	4.01758e-08	1.35142e-07
ENSMUSG00000005267	Zfp287	protein_coding	zinc finger protein 287 [Source:MGI Symbol;Acc:MGI:2176561]	1095.05	0.207574	0.0311631	6.6609	2.72163e-11	4.67168e-10	1061.24	0.20632	0.039047	5.2839	1.26461e-07	1.68957e-06	1168.47	0.203515	0.0671613	3.03025	0.00244355	0.0151192	1095.05	-0.114045	0.032797	-3.47731	0.000506481	0.00123438
ENSMUSG00000005268	Prlr	protein_coding	prolactin receptor [Source:MGI Symbol;Acc:MGI:97763]	10.3193	0.354335	0.320887	1.10424	0.269491	0.408279	11.0919	0.276642	0.386176	0.716364	0.473767		8.79151	0.524285	0.74149	0.70707	0.479523		10.3193	0.364231	0.346023	1.05262	0.292514	0.404028
ENSMUSG00000005299	Letm1	protein_coding	leucine zipper-EF-hand containing transmembrane protein 1 [Source:MGI Symbol;Acc:MGI:1932557]	9755.54	-0.0558256	0.0207352	-2.69231	0.00709588	0.0211283	10527.3	-0.0452641	0.0273023	-1.65789	0.09734	0.197795	8227.82	-0.084748	0.0298342	-2.84063	0.00450248	0.024464	9755.54	0.380973	0.0220973	17.2407	1.31416e-66	2.16057e-65
ENSMUSG00000005312	Ubqln1	protein_coding	ubiquilin 1 [Source:MGI Symbol;Acc:MGI:1860276]	13930.3	-0.031562	0.0158167	-1.99549	0.0459897	0.101769	14600.8	-0.0333851	0.0218146	-1.5304	0.125917	0.239269	12626.7	-0.035087	0.0245026	-1.43197	0.152152	0.332101	13930.3	0.234852	0.01683	13.9544	2.95876e-44	3.15052e-43
ENSMUSG00000005320	Fgfr4	protein_coding	fibroblast growth factor receptor 4 [Source:MGI Symbol;Acc:MGI:95525]	13.8335	-0.124188	0.3189	-0.389428	0.69696	0.797293	14.155	-0.450539	0.351189	-1.28289	0.199529		13.2386	0.548516	0.675896	0.81154	0.417056		13.8335	0.125803	0.339532	0.370518	0.710997	0.793205
ENSMUSG00000005338	Cadm3	protein_coding	cell adhesion molecule 3 [Source:MGI Symbol;Acc:MGI:2137858]	1753.68	0.00134347	0.0363415	0.0369679	0.970511	0.9817	1860.57	0.0699641	0.0383098	1.82627	0.0678092	0.149222	1543.59	-0.148484	0.0591695	-2.50946	0.0120916	0.053191	1753.68	0.293465	0.0387907	7.56534	3.86841e-14	1.77083e-13
ENSMUSG00000005354	Txn2	protein_coding	thioredoxin 2 [Source:MGI Symbol;Acc:MGI:1929468]	7799.25	-0.146595	0.0241238	-6.07676	1.22635e-09	1.58504e-08	7286.95	-0.153375	0.0337909	-4.53893	5.65401e-06	4.97896e-05	8876.6	-0.140279	0.0273693	-5.12542	2.96868e-07	7.40952e-06	7799.25	-0.259605	0.025503	-10.1794	2.45119e-24	1.60613e-23
ENSMUSG00000005355	Casp14	protein_coding	caspase 14 [Source:MGI Symbol;Acc:MGI:1335092]	8.77296	-0.540691	0.359408	-1.5044	0.13248	0.236252	8.22433	-0.0166058	0.410331	-0.0404694	0.967719		9.93104	-1.61527	0.757836	-2.13143	0.0330537		8.77296	-0.161093	0.377228	-0.427043	0.669348	0.760543
ENSMUSG00000005357	Slc1a6	protein_coding	solute carrier family 1 (high affinity aspartate/glutamate transporter), member 6 [Source:MGI Symbol;Acc:MGI:1096331]	587.333	-0.442616	0.0497326	-8.89992	5.58892e-19	2.49576e-17	579.731	-0.450618	0.0543175	-8.296	1.07679e-16	6.964e-15	605.637	-0.43479	0.107543	-4.04294	5.27855e-05	0.000659324	587.333	-0.0404342	0.0525834	-0.768954	0.441921	0.559363
ENSMUSG00000005360	Slc1a3	protein_coding	solute carrier family 1 (glial high affinity glutamate transporter), member 3 [Source:MGI Symbol;Acc:MGI:99917]	28718.7	0.20136	0.0217974	9.2378	2.51625e-20	1.29319e-18	32253.6	0.21926	0.0260142	8.4285	3.50137e-17	2.44774e-15	21644.1	0.157947	0.0297488	5.30936	1.10012e-07	2.9807e-06	28718.7	0.598577	0.0231752	25.8284	4.25995e-147	1.81688e-145
ENSMUSG00000005362	Crbn	protein_coding	cereblon [Source:MGI Symbol;Acc:MGI:1913277]	3337.55	0.0479852	0.0242773	1.97655	0.0480926	0.105669	3307.85	0.0192834	0.0314371	0.613396	0.539615	0.683698	3412.47	0.0980469	0.0398505	2.46037	0.0138795	0.05866	3337.55	-0.019342	0.0257122	-0.752249	0.451901	0.568754
ENSMUSG00000005364	Il5ra	protein_coding	interleukin 5 receptor, alpha [Source:MGI Symbol;Acc:MGI:96558]	2.76222	0.213886	0.655101	0.326493	0.744051		2.39494	0.112792	0.794663	0.141937	0.887129		3.52355	0.386706	1.3374	0.289147	0.772469		2.76222	-0.536877	0.67897	-0.790722	0.429106	0.547364
ENSMUSG00000005370	Msh6	protein_coding	mutS homolog 6 [Source:MGI Symbol;Acc:MGI:1343961]	8064.6	0.0402715	0.0169917	2.37007	0.0177848	0.0462278	8564.29	0.0338208	0.023718	1.42596	0.153881	0.278907	7082.81	0.0463618	0.0291529	1.5903	0.111768	0.270271	8064.6	0.299026	0.0181381	16.4861	4.62058e-61	6.84596e-60
ENSMUSG00000005371	Fbxo11	protein_coding	F-box protein 11 [Source:MGI Symbol;Acc:MGI:2147134]	7068.96	0.0664853	0.0201595	3.29796	0.000973904	0.0037019	7234.77	0.0605822	0.0277897	2.18002	0.0292559	0.0760329	6762.13	0.0713724	0.0306844	2.32602	0.0200176	0.0779936	7068.96	0.122799	0.021417	5.73375	9.82341e-09	3.43287e-08
ENSMUSG00000005373	Mlxipl	protein_coding	MLX interacting protein-like [Source:MGI Symbol;Acc:MGI:1927999]	9.64371	0.164546	0.329147	0.499916	0.617134	0.734766	8.54517	0.336769	0.42728	0.788168	0.430598		11.92	-0.136087	0.644673	-0.211095	0.832813		9.64371	-0.449335	0.341444	-1.31599	0.188178	0.280913
ENSMUSG00000005374	Tbl2	protein_coding	transducin (beta)-like 2 [Source:MGI Symbol;Acc:MGI:1351652]	1980.52	-0.0125697	0.0268312	-0.468474	0.639445	0.752816	1981.98	-0.00600084	0.0360076	-0.166655	0.867642	0.922068	1986.22	-0.0327355	0.0497173	-0.658431	0.510261	0.700252	1980.52	0.0226784	0.0284507	0.797111	0.425386	0.543843
ENSMUSG00000005378	Wbscr22	protein_coding	Williams Beuren syndrome chromosome region 22 [Source:MGI Symbol;Acc:MGI:1913388]	2075.97	-0.11963	0.0337127	-3.54852	0.0003874	0.00164215	2128.36	-0.103513	0.0443325	-2.33493	0.0195471	0.0547366	1978.57	-0.158851	0.0525177	-3.02471	0.00248874	0.015331	2075.97	0.130388	0.0358407	3.63799	0.00027477	0.000688548
ENSMUSG00000005397	Nid1	protein_coding	nidogen 1 [Source:MGI Symbol;Acc:MGI:97342]	3261.06	0.168236	0.0302644	5.55889	2.71495e-08	2.78238e-07	3299.13	0.181656	0.0374735	4.84759	1.24972e-06	1.31654e-05	3197.5	0.134367	0.0489338	2.74589	0.00603473	0.0308839	3261.06	0.0689134	0.0321147	2.14585	0.0318847	0.0598948
ENSMUSG00000005410	Mcm5	protein_coding	minichromosome maintenance complex component 5 [Source:MGI Symbol;Acc:MGI:103197]	1018.94	-0.441697	0.0368216	-11.9956	3.74675e-33	5.9168e-31	1064.11	-0.423263	0.0433961	-9.7535	1.78219e-22	2.20203e-20	931.835	-0.488205	0.0783088	-6.23436	4.53631e-10	2.3525e-08	1018.94	0.217739	0.03933	5.53622	3.09067e-08	1.04636e-07
ENSMUSG00000005413	Hmox1	protein_coding	heme oxygenase 1 [Source:MGI Symbol;Acc:MGI:96163]	42907.1	0.104632	0.0248651	4.20799	2.57657e-05	0.00014579	44669.3	0.121238	0.0333983	3.63007	0.000283341	0.00152883	39505.4	0.064348	0.0235284	2.73491	0.00623971	0.0316667	42907.1	0.201291	0.0263821	7.62983	2.35071e-14	1.08494e-13
ENSMUSG00000005417	Mprip	protein_coding	myosin phosphatase Rho interacting protein [Source:MGI Symbol;Acc:MGI:1349438]	35807.6	0.0504329	0.0212318	2.37535	0.0175324	0.0456605	37433.2	0.0495476	0.0290291	1.70683	0.0878544	0.18288	32654.3	0.0454151	0.0232251	1.95544	0.0505316	0.155048	35807.6	0.222057	0.0225338	9.85442	6.55947e-23	4.11339e-22
ENSMUSG00000005442	Cic	protein_coding	capicua transcriptional repressor [Source:MGI Symbol;Acc:MGI:1918972]	19648.4	0.0221411	0.0248023	0.892702	0.372017	0.516231	19753.9	0.0617601	0.0288605	2.13995	0.0323586	0.0824695	19518.8	-0.0638694	0.0266862	-2.39335	0.0166954	0.0677985	19648.4	0.041737	0.0263073	1.58652	0.112621	0.182632
ENSMUSG00000005447	Pafah1b3	protein_coding	platelet-activating factor acetylhydrolase, isoform 1b, subunit 3 [Source:MGI Symbol;Acc:MGI:108414]	1334.05	-0.0773537	0.041992	-1.84211	0.0654596	0.135153	1226.46	-0.118265	0.0572155	-2.067	0.0387338	0.0954365	1558.97	-0.00557065	0.0555349	-0.100309	0.920099	0.960733	1334.05	-0.322212	0.0442031	-7.28937	3.11412e-13	1.3686e-12
ENSMUSG00000005465	Il27ra	protein_coding	interleukin 27 receptor, alpha [Source:MGI Symbol;Acc:MGI:1355318]	101.862	0.0468345	0.111663	0.419428	0.674903	0.780906	105.918	0.0256387	0.133154	0.192549	0.847312	0.909682	94.039	0.0812262	0.239124	0.339683	0.734095	0.858427	101.862	0.192749	0.119273	1.61602	0.106089	0.173268
ENSMUSG00000005469	Prkaca	protein_coding	protein kinase, cAMP dependent, catalytic, alpha [Source:MGI Symbol;Acc:MGI:97592]	14772.8	-0.0754639	0.0234874	-3.21296	0.00131375	0.00481359	14647	-0.0762314	0.032563	-2.34105	0.0192297	0.0539808	15093.6	-0.0810682	0.0240335	-3.37314	0.000743171	0.00583944	14772.8	-0.0178205	0.0249038	-0.715574	0.474254	0.589949
ENSMUSG00000005470	Asf1b	protein_coding	anti-silencing function 1B histone chaperone [Source:MGI Symbol;Acc:MGI:1914179]	349.954	-0.428261	0.0527765	-8.11462	4.87292e-16	1.56755e-14	341.747	-0.380389	0.0653713	-5.8189	5.92362e-09	1.06685e-07	368.306	-0.527864	0.114018	-4.62965	3.66276e-06	6.52493e-05	349.954	-0.0779573	0.0555766	-1.4027	0.160706	0.24674
ENSMUSG00000005481	Ddx39	protein_coding	DEAD (Asp-Glu-Ala-Asp) box polypeptide 39 [Source:MGI Symbol;Acc:MGI:1915528]	1823.58	-0.411117	0.0357594	-11.4968	1.36969e-30	1.78894e-28	1787.08	-0.448182	0.0448115	-10.0015	1.50115e-23	2.09885e-21	1906.47	-0.344826	0.0563153	-6.12313	9.17541e-10	4.3963e-08	1823.58	-0.0736294	0.0378361	-1.94601	0.0516536	0.0923722
ENSMUSG00000005483	Dnajb1	protein_coding	DnaJ heat shock protein family (Hsp40) member B1 [Source:MGI Symbol;Acc:MGI:1931874]	7020.2	0.00666873	0.0192175	0.347012	0.728582	0.82066	7166.86	-0.0126829	0.0246401	-0.514725	0.606745	0.7384	6752.44	0.0386849	0.0319557	1.21058	0.226057	0.42696	7020.2	0.111564	0.0204163	5.46446	4.64307e-08	1.55648e-07
ENSMUSG00000005493	Msh4	protein_coding	mutS homolog 4 [Source:MGI Symbol;Acc:MGI:1860077]	2.76382	-0.0940808	0.6033	-0.155944	0.876077		2.74748	-0.277213	0.734786	-0.377271	0.705973		2.8086	0.248642	1.35129	0.184004	0.854011		2.76382	-0.0193896	0.638379	-0.0303731	0.975769	0.983287
ENSMUSG00000005501	Usp40	protein_coding	ubiquitin specific peptidase 40 [Source:MGI Symbol;Acc:MGI:2443184]	4275.23	0.0239279	0.0226957	1.05429	0.291749	0.432748	4326.13	0.0482975	0.0286135	1.68792	0.0914258	0.188444	4190.05	-0.0321022	0.036563	-0.877996	0.379946	0.589932	4275.23	0.070888	0.0240939	2.94215	0.0032594	0.00719177
ENSMUSG00000005505	Kbtbd4	protein_coding	kelch repeat and BTB (POZ) domain containing 4 [Source:MGI Symbol;Acc:MGI:1914386]	663.962	0.0680103	0.0380936	1.78535	0.0742049	0.149243	668.564	0.0794445	0.0486799	1.63198	0.102684	0.206288	657.426	0.0379946	0.0835483	0.454763	0.64928	0.803395	663.962	0.0481156	0.0404429	1.18972	0.234157	0.337295
ENSMUSG00000005506	Celf1	protein_coding	CUGBP, Elav-like family member 1 [Source:MGI Symbol;Acc:MGI:1342295]	9453.96	-0.0154402	0.0165236	-0.934429	0.350083	0.494369	10159.7	0.00337196	0.020553	0.164062	0.869683	0.92363	8058.93	-0.0619631	0.0278147	-2.22771	0.0259001	0.0944165	9453.96	0.359301	0.0176529	20.3536	4.31303e-92	1.0144e-90
ENSMUSG00000005510	Ndufs3	protein_coding	NADH dehydrogenase (ubiquinone) Fe-S protein 3 [Source:MGI Symbol;Acc:MGI:1915599]	6133.13	-0.0746483	0.0228741	-3.26344	0.00110067	0.00412948	6272.91	-0.0889655	0.0304596	-2.92076	0.00349173	0.013086	5875.87	-0.0526187	0.0336975	-1.5615	0.118405	0.280479	6133.13	0.119136	0.0242975	4.90323	9.42728e-07	2.90392e-06
ENSMUSG00000005514	Por	protein_coding	P450 (cytochrome) oxidoreductase [Source:MGI Symbol;Acc:MGI:97744]	8076.64	0.0513324	0.0204281	2.51284	0.0119765	0.033106	8369.84	0.0569759	0.0239057	2.38336	0.0171553	0.0491706	7514.64	0.0328636	0.0358239	0.917365	0.358951	0.570608	8076.64	0.180412	0.0217179	8.30708	9.80884e-17	4.96729e-16
ENSMUSG00000005533	Igf1r	protein_coding	insulin-like growth factor I receptor [Source:MGI Symbol;Acc:MGI:96433]	30246.1	-0.0281644	0.0207157	-1.35957	0.173965	0.291611	32343.3	-0.0196256	0.0282576	-0.694525	0.487353	0.639091	26111.5	-0.052245	0.0229867	-2.27283	0.0230363	0.0864757	30246.1	0.333946	0.0220006	15.1789	4.87689e-52	6.08461e-51
ENSMUSG00000005534	Insr	protein_coding	insulin receptor [Source:MGI Symbol;Acc:MGI:96575]	8264.31	0.124616	0.0254538	4.89576	9.79263e-07	7.48055e-06	8694.38	0.137916	0.0350563	3.93413	8.34984e-05	0.00053535	7424.41	0.0907909	0.0286766	3.16603	0.00154533	0.0103927	8264.31	0.251941	0.0270568	9.31158	1.25947e-20	7.35409e-20
ENSMUSG00000005540	Fcer2a	protein_coding	Fc receptor, IgE, low affinity II, alpha polypeptide [Source:MGI Symbol;Acc:MGI:95497]	5.5338	0.0432445	0.441106	0.0980363	0.921903		6.08044	0.238999	0.516993	0.462287	0.643876		4.44692	-0.418496	1.08135	-0.387014	0.698746		5.5338	0.48049	0.479787	1.00146	0.316602	0.430654
ENSMUSG00000005553	Atp4a	protein_coding	ATPase, H+/K+ exchanging, gastric, alpha polypeptide [Source:MGI Symbol;Acc:MGI:88113]	44.2874	-0.0781916	0.154803	-0.505105	0.613485	0.731625	48.5135	-0.144947	0.19301	-0.750982	0.452664	0.607272	35.8802	0.0668254	0.3497	0.191093	0.848452		44.2874	0.458627	0.168275	2.72547	0.0064211	0.0136068
ENSMUSG00000005566	Trim28	protein_coding	tripartite motif-containing 28 [Source:MGI Symbol;Acc:MGI:109274]	15498.6	-0.00275916	0.021438	-0.128704	0.897592	0.936106	16249.3	0.00846719	0.0287188	0.294831	0.768123	0.855205	14038	-0.0323783	0.0251199	-1.28895	0.197414	0.392432	15498.6	0.236231	0.0227738	10.3729	3.29256e-25	2.22111e-24
ENSMUSG00000005575	Ube2m	protein_coding	ubiquitin-conjugating enzyme E2M [Source:MGI Symbol;Acc:MGI:108278]	10738.6	-0.070415	0.0214058	-3.28953	0.00100355	0.00380378	10453.1	-0.0678165	0.0294692	-2.30127	0.0213764	0.0588155	11366.9	-0.0823675	0.0262847	-3.13367	0.00172634	0.0113966	10738.6	-0.0955582	0.0226732	-4.2146	2.50225e-05	6.91763e-05
ENSMUSG00000005580	Adcy9	protein_coding	adenylate cyclase 9 [Source:MGI Symbol;Acc:MGI:108450]	1283.23	0.191122	0.0390276	4.89711	9.7258e-07	7.43277e-06	1298.55	0.217279	0.0498925	4.35495	1.33097e-05	0.000106285	1257.47	0.131362	0.0655331	2.00452	0.0450149	0.142344	1283.23	0.0695925	0.041423	1.68005	0.0929484	0.154654
ENSMUSG00000005583	Mef2c	protein_coding	myocyte enhancer factor 2C [Source:MGI Symbol;Acc:MGI:99458]	412.976	0.303895	0.0533446	5.69683	1.22059e-08	1.3285e-07	434.105	0.262589	0.0649694	4.04173	5.3058e-05	0.000360944	371.688	0.38404	0.11516	3.33484	0.00085348	0.00650186	412.976	0.254577	0.0571211	4.4568	8.31912e-06	2.392e-05
ENSMUSG00000005609	Ctr9	protein_coding	CTR9 homolog, Paf1/RNA polymerase II complex component [Source:MGI Symbol;Acc:MGI:109345]	10022.8	-0.00764124	0.0173179	-0.441235	0.659043	0.768132	10821.4	0.00121074	0.0222281	0.0544689	0.956562	0.976386	8440.89	-0.0333224	0.0288274	-1.15593	0.24771	0.452504	10022.8	0.383773	0.0184913	20.7543	1.12116e-95	2.73528e-94
ENSMUSG00000005610	Eif4g2	protein_coding	eukaryotic translation initiation factor 4, gamma 2 [Source:MGI Symbol;Acc:MGI:109207]	93179.3	0.0126346	0.0142347	0.887591	0.374761	0.518749	91605.7	0.018014	0.0189585	0.950183	0.34202	0.498927	96785.6	-0.00497973	0.0190127	-0.261916	0.793386	0.891716	93179.3	-0.0542813	0.0150943	-3.59615	0.000322956	0.000803482
ENSMUSG00000005611	Mrvi1	protein_coding	MRV integration site 1 [Source:MGI Symbol;Acc:MGI:1338023]	777.959	-0.562692	0.0360055	-15.6279	4.69727e-55	2.63214e-52	842.951	-0.563609	0.0451625	-12.4796	9.65081e-36	3.8456e-33	649.519	-0.568462	0.0844769	-6.72921	1.70589e-11	1.1539e-09	777.959	0.399655	0.0389321	10.2654	1.00859e-24	6.70201e-24
ENSMUSG00000005615	Pcyt1a	protein_coding	phosphate cytidylyltransferase 1, choline, alpha isoform [Source:MGI Symbol;Acc:MGI:88557]	10000.1	-0.00898308	0.0171407	-0.524078	0.600224	0.720759	10642.4	-0.0288609	0.0207844	-1.38859	0.164959	0.294169	8736.69	0.0249219	0.0301796	0.825786	0.408925	0.617102	10000.1	0.309846	0.0182771	16.9527	1.83843e-64	2.9029e-63
ENSMUSG00000005621	Zfp592	protein_coding	zinc finger protein 592 [Source:MGI Symbol;Acc:MGI:2443541]	3358.65	0.167911	0.0236221	7.10823	1.17537e-12	2.50214e-11	3345.9	0.197233	0.0287611	6.8576	7.00247e-12	2.15053e-10	3398.64	0.102828	0.0404733	2.54064	0.0110648	0.0496411	3358.65	0.000195588	0.0250244	0.00781589	0.993764	0.995286
ENSMUSG00000005625	Psmd4	protein_coding	proteasome (prosome, macropain) 26S subunit, non-ATPase, 4 [Source:MGI Symbol;Acc:MGI:1201670]	12301.3	-0.0214732	0.0196729	-1.09151	0.275048	0.414457	13237.4	-0.0236684	0.0269622	-0.877837	0.380032	0.537383	10450	-0.0240464	0.0266458	-0.902445	0.36682	0.577363	12301.3	0.366336	0.020949	17.487	1.79942e-68	3.05875e-67
ENSMUSG00000005628	Tmod4	protein_coding	tropomodulin 4 [Source:MGI Symbol;Acc:MGI:1355285]	5.93846	0.0284343	0.41081	0.0692151	0.944818		5.71163	0.00902077	0.493949	0.0182625	0.985429		6.42816	0.0651933	0.939271	0.0694084	0.944665		5.93846	-0.130151	0.432246	-0.301104	0.763335	0.834627
ENSMUSG00000005640	Insrr	protein_coding	insulin receptor-related receptor [Source:MGI Symbol;Acc:MGI:1346037]	58.4886	-0.00583187	0.144271	-0.0404231	0.967756	0.979713	61.6849	-0.0866966	0.172831	-0.501626	0.615931	0.744956	52.2471	0.159451	0.312424	0.510367	0.609795		58.4886	0.267815	0.154736	1.73078	0.0834912	0.140946
ENSMUSG00000005656	Snx6	protein_coding	sorting nexin 6 [Source:MGI Symbol;Acc:MGI:1919433]	6932.42	-0.0534465	0.0213363	-2.50495	0.0122469	0.0337469	6987.46	-0.0803794	0.027182	-2.95708	0.00310564	0.0118282	6850.83	-0.00642894	0.0309429	-0.207768	0.83541	0.914332	6932.42	0.0533243	0.0226386	2.35546	0.0184998	0.036292
ENSMUSG00000005667	Mthfd2	protein_coding	methylenetetrahydrofolate dehydrogenase (NAD+ dependent), methenyltetrahydrofolate cyclohydrolase [Source:MGI Symbol;Acc:MGI:1338850]	1133.62	0.0780928	0.0397688	1.96367	0.0495682	0.108226	1044.04	0.075303	0.0548236	1.37355	0.169581	0.299663	1320.74	0.0771322	0.06085	1.26758	0.204948	0.402199	1133.62	-0.314473	0.0417692	-7.52882	5.1201e-14	2.33067e-13
ENSMUSG00000005672	Kit	protein_coding	KIT proto-oncogene receptor tyrosine kinase [Source:MGI Symbol;Acc:MGI:96677]	139.386	0.150865	0.0851433	1.77189	0.0764126	0.152869	149.893	0.200283	0.0983171	2.03711	0.0416392	0.101382	118.591	0.0364828	0.206489	0.176682	0.859759	0.929961	139.386	0.359923	0.0920101	3.91177	9.16215e-05	0.000240527
ENSMUSG00000005674	Tomm40l	protein_coding	translocase of outer mitochondrial membrane 40 homolog-like (yeast) [Source:MGI Symbol;Acc:MGI:3589112]	627.513	-0.12392	0.0550502	-2.25104	0.0243829	0.0600616	630.135	-0.165563	0.0608411	-2.72123	0.00650395	0.0220052	625.042	-0.0479268	0.107033	-0.447777	0.654314	0.806508	627.513	0.0348316	0.0583986	0.596447	0.550877	0.659378
ENSMUSG00000005677	Nr1i3	protein_coding	nuclear receptor subfamily 1, group I, member 3 [Source:MGI Symbol;Acc:MGI:1346307]	1.45334	1.06721	0.88646	1.2039	0.228627		1.60644	1.76901	1.11208	1.59072	0.111672		1.1451	-0.346073	2.04969	-0.168842	0.865921		1.45334	0.280533	0.937936	0.299096	0.764867	0.835914
ENSMUSG00000005681	Apoa2	protein_coding	apolipoprotein A-II [Source:MGI Symbol;Acc:MGI:88050]	123.835	-0.18294	0.0923209	-1.98157	0.0475277	0.104613	113.69	-0.187345	0.121583	-1.54089	0.123344	0.235814	145.031	-0.180953	0.181652	-0.996149	0.319178	0.531154	123.835	-0.324839	0.0963365	-3.37193	0.000746448	0.00178394
ENSMUSG00000005682	Pan2	protein_coding	PAN2 poly(A) specific ribonuclease subunit [Source:MGI Symbol;Acc:MGI:1918984]	1122.85	0.12427	0.0379083	3.27817	0.00104481	0.00394295	1111.94	0.189585	0.0407705	4.65006	3.31837e-06	3.11676e-05	1149.81	-0.0122105	0.0701376	-0.174094	0.861791	0.931656	1122.85	-0.0278312	0.0401199	-0.6937	0.48787	0.602478
ENSMUSG00000005683	Cs	protein_coding	citrate synthase [Source:MGI Symbol;Acc:MGI:88529]	20607.3	-0.023939	0.0144217	-1.65992	0.0969297	0.184968	21090.2	-0.0332135	0.0191081	-1.73819	0.0821774	0.173464	19715	-0.0122585	0.0234655	-0.522405	0.601388	0.770697	20607.3	0.122437	0.0153136	7.99532	1.29236e-15	6.26694e-15
ENSMUSG00000005686	Ampd3	protein_coding	adenosine monophosphate deaminase 3 [Source:MGI Symbol;Acc:MGI:1096344]	5155.79	0.09952	0.0236306	4.21148	2.53702e-05	0.000143787	5523.49	0.0945015	0.032214	2.93355	0.00335106	0.012648	4429.56	0.10251	0.0357357	2.86855	0.00412357	0.0228395	5155.79	0.343875	0.0252155	13.6374	2.39855e-42	2.45625e-41
ENSMUSG00000005687	Bcas2	protein_coding	breast carcinoma amplified sequence 2 [Source:MGI Symbol;Acc:MGI:1915433]	5239.16	-0.0847268	0.0186759	-4.53669	5.7143e-06	3.75997e-05	4938.4	-0.0970896	0.0245447	-3.95562	7.63376e-05	0.000494813	5874.5	-0.0677237	0.0333906	-2.02822	0.0425374	0.136201	5239.16	-0.225641	0.0196685	-11.4722	1.81993e-30	1.43061e-29
ENSMUSG00000005698	Ctcf	protein_coding	CCCTC-binding factor [Source:MGI Symbol;Acc:MGI:109447]	5978.47	0.0409294	0.0204097	2.0054	0.0449207	0.0997592	6054.58	0.0432182	0.0253743	1.70323	0.088526	0.183941	5849.32	0.0292972	0.0360043	0.813715	0.415808	0.622401	5978.47	0.0750527	0.0216661	3.46405	0.000532101	0.0012936
ENSMUSG00000005699	Pard6a	protein_coding	par-6 family cell polarity regulator alpha [Source:MGI Symbol;Acc:MGI:1927223]	882.142	0.052805	0.0364373	1.4492	0.147281	0.256649	879.216	0.0592956	0.0438148	1.35332	0.175953	0.308357	891.894	0.0326388	0.0789391	0.413469	0.679263	0.823111	882.142	0.00258741	0.0385964	0.0670377	0.946552	0.962912
ENSMUSG00000005705	Agrp	protein_coding	agouti related neuropeptide [Source:MGI Symbol;Acc:MGI:892013]	37.4601	-0.0757075	0.187161	-0.404504	0.685842	0.788939	33.1252	-0.275935	0.244541	-1.12838	0.259159	0.410161	46.4481	0.274351	0.323219	0.848807	0.395989		37.4601	-0.454555	0.195049	-2.33047	0.0197816	0.0386199
ENSMUSG00000005716	Pvalb	protein_coding	parvalbumin [Source:MGI Symbol;Acc:MGI:97821]	22.9551	0.504699	0.270511	1.86573	0.0620796	0.129629	21.744	0.491917	0.345143	1.42525	0.154084	0.279244	25.515	0.525483	0.468881	1.12072	0.262408		22.9551	-0.21316	0.284206	-0.750019	0.453243	0.570046
ENSMUSG00000005718	Tfap4	protein_coding	transcription factor AP4 [Source:MGI Symbol;Acc:MGI:103239]	413.411	0.140398	0.0605457	2.31887	0.020402	0.0517956	348.006	0.200241	0.0805468	2.48602	0.012918	0.0388344	548.26	0.0308416	0.0959944	0.321286	0.747994	0.86533	413.411	-0.634671	0.0628785	-10.0936	5.89613e-24	3.81353e-23
ENSMUSG00000005732	Ranbp1	protein_coding	RAN binding protein 1 [Source:MGI Symbol;Acc:MGI:96269]	7280.47	-0.292893	0.0228657	-12.8093	1.45495e-37	2.9734e-35	7177.69	-0.308734	0.0316412	-9.75735	1.71581e-22	2.1705e-20	7523.07	-0.268647	0.0284381	-9.44672	3.49603e-21	9.06508e-19	7280.47	-0.0441346	0.0242283	-1.82161	0.0685143	0.118588
ENSMUSG00000005763	Cd247	protein_coding	CD247 antigen [Source:MGI Symbol;Acc:MGI:88334]	390.967	-0.0728464	0.0532029	-1.36922	0.170931	0.287662	438.55	-0.137318	0.0594781	-2.30872	0.0209593	0.0578473	295.881	0.0703263	0.128865	0.545735	0.585248	0.758649	390.967	0.592113	0.0582667	10.1621	2.92656e-24	1.91283e-23
ENSMUSG00000005774	Rfx5	protein_coding	regulatory factor X, 5 (influences HLA class II expression) [Source:MGI Symbol;Acc:MGI:1858421]	2226.59	0.0920093	0.0360879	2.54958	0.0107852	0.0302909	2326.19	0.131059	0.0409742	3.19857	0.00138111	0.00600807	2033.36	0.00549387	0.0600617	0.0914703	0.927119	0.964093	2226.59	0.217701	0.0384081	5.6681	1.44386e-08	4.98647e-08
ENSMUSG00000005779	Psmb4	protein_coding	proteasome (prosome, macropain) subunit, beta type 4 [Source:MGI Symbol;Acc:MGI:1098257]	11963.4	-0.0969745	0.0213976	-4.53202	5.84226e-06	3.83545e-05	12248.4	-0.115	0.0290709	-3.95585	7.62618e-05	0.000494724	11437.2	-0.0676616	0.0269167	-2.51374	0.0119459	0.0527155	11963.4	0.123198	0.0227162	5.42334	5.84949e-08	1.94925e-07
ENSMUSG00000005800	Mmp8	protein_coding	matrix metallopeptidase 8 [Source:MGI Symbol;Acc:MGI:1202395]	24.8375	-0.344507	0.226736	-1.51942	0.128657	0.23064	11.0082	-0.279037	0.365173	-0.764123	0.444794		53.0811	-0.411647	0.324666	-1.26791	0.20483		24.8375	-2.24466	0.226573	-9.907	3.88123e-23	2.45107e-22
ENSMUSG00000005802	Slc30a4	protein_coding	solute carrier family 30 (zinc transporter), member 4 [Source:MGI Symbol;Acc:MGI:1345282]	3106.81	0.0558361	0.0340783	1.63846	0.101325	0.191748	2836.22	0.00722786	0.0447865	0.161385	0.87179	0.924949	3671.13	0.142961	0.0385081	3.71249	0.000205228	0.00207931	3106.81	-0.345525	0.0359507	-9.61106	7.18041e-22	4.35467e-21
ENSMUSG00000005803	Sqrdl	protein_coding	sulfide quinone reductase-like (yeast) [Source:MGI Symbol;Acc:MGI:1929899]	3629.28	0.182693	0.0215323	8.48459	2.16476e-17	8.10432e-16	3588.07	0.170772	0.0258518	6.6058	3.95375e-11	1.06812e-09	3728.44	0.199393	0.0426108	4.67941	2.87701e-06	5.28659e-05	3629.28	-0.028742	0.0227861	-1.26139	0.20717	0.304324
ENSMUSG00000005804	Bloc1s6	protein_coding	biogenesis of lysosomal organelles complex-1, subunit 6, pallidin [Source:MGI Symbol;Acc:MGI:1927580]	4250.31	0.0214635	0.0242325	0.885733	0.375762	0.519949	4128.65	0.0299598	0.0323613	0.92579	0.354555	0.511611	4516.14	-0.00240061	0.0364061	-0.0659398	0.947426	0.974851	4250.31	-0.103495	0.0256282	-4.03832	5.38358e-05	0.00014467
ENSMUSG00000005813	Metap1	protein_coding	methionyl aminopeptidase 1 [Source:MGI Symbol;Acc:MGI:1922874]	2928.51	0.00904334	0.0210177	0.430272	0.666998	0.774131	2871.16	-0.00531998	0.0282885	-0.188061	0.850829	0.911591	3058	0.0300154	0.0405804	0.739654	0.45951	0.658724	2928.51	-0.0653074	0.0222069	-2.94087	0.00327297	0.00722102
ENSMUSG00000005823	Gpr108	protein_coding	G protein-coupled receptor 108 [Source:MGI Symbol;Acc:MGI:1925558]	4664.17	0.185253	0.0243252	7.61568	2.62309e-14	6.79071e-13	4640.9	0.196373	0.0328385	5.97995	2.23212e-09	4.44168e-08	4731	0.156054	0.0349358	4.46688	7.93679e-06	0.000129373	4664.17	-0.00358073	0.0257765	-0.138914	0.889518	0.924588
ENSMUSG00000005824	Tnfsf14	protein_coding	tumor necrosis factor (ligand) superfamily, member 14 [Source:MGI Symbol;Acc:MGI:1355317]	7.15046	-0.20667	0.365595	-0.565298	0.571871		7.28705	-0.366119	0.443982	-0.824627	0.409583		6.9076	0.0996931	0.838201	0.118937	0.905325		7.15046	0.0696836	0.388657	0.179293	0.857708	0.902804
ENSMUSG00000005836	Gata6	protein_coding	GATA binding protein 6 [Source:MGI Symbol;Acc:MGI:107516]	95.8845	0.00755082	0.104318	0.0723828	0.942297	0.964415	60.1345	-0.0472854	0.158251	-0.298801	0.765092	0.853585	169.055	0.0694129	0.166596	0.416655	0.676931	0.821943	95.8845	-1.46171	0.10495	-13.9277	4.29769e-44	4.55973e-43
ENSMUSG00000005846	Rsl1d1	protein_coding	ribosomal L1 domain containing 1 [Source:MGI Symbol;Acc:MGI:1913659]	7372.65	-0.0876033	0.0195227	-4.48726	7.21458e-06	4.6365e-05	7312.07	-0.110212	0.025381	-4.34232	1.40985e-05	0.000112022	7528.72	-0.0497562	0.0298935	-1.66445	0.0960224	0.244056	7372.65	-0.0170535	0.0206881	-0.824314	0.409761	0.528198
ENSMUSG00000005864	Cnga2	protein_coding	cyclic nucleotide gated channel alpha 2 [Source:MGI Symbol;Acc:MGI:108040]	0.58689	-1.72709	2.45418	-0.703734	0.481598		0.635867	-1.3859	1.88979	-0.733363	0.463337		0.491144	-2.35433	3.47704	-0.677109	0.498337		0.58689	0.32995	2.60375	0.126721	0.899161
ENSMUSG00000005871	Apc	protein_coding	adenomatosis polyposis coli [Source:MGI Symbol;Acc:MGI:88039]	12935.1	0.0755715	0.0244625	3.08927	0.00200646	0.0070214	13298.2	0.0790015	0.0334468	2.362	0.0181764	0.0515321	12252.2	0.0617861	0.0278061	2.22203	0.0262812	0.0955569	12935.1	0.143042	0.0259653	5.50898	3.60929e-08	1.21808e-07
ENSMUSG00000005873	Reep5	protein_coding	receptor accessory protein 5 [Source:MGI Symbol;Acc:MGI:1270152]	23389.9	-0.0507405	0.0120444	-4.21279	2.52233e-05	0.000143141	23702.5	-0.0599618	0.0162442	-3.69128	0.000223128	0.00124875	22856.7	-0.0391507	0.0213154	-1.83673	0.0662496	0.188965	23389.9	0.0774313	0.012784	6.05687	1.38795e-09	5.06928e-09
ENSMUSG00000005881	Ergic3	protein_coding	ERGIC and golgi 3 [Source:MGI Symbol;Acc:MGI:1913616]	18001	0.0216669	0.0200325	1.08159	0.279435	0.419684	17880.5	0.0077732	0.0276284	0.281348	0.778444	0.862503	18324.6	0.0425571	0.0227756	1.86854	0.0616868	0.179236	18001	-0.0102053	0.0212402	-0.48047	0.630893	0.728201
ENSMUSG00000005882	Uqcc1	protein_coding	ubiquinol-cytochrome c reductase complex assembly factor 1 [Source:MGI Symbol;Acc:MGI:1929472]	4263.14	-0.0213643	0.0231519	-0.922785	0.356119	0.499931	4391.93	-0.0303939	0.030834	-0.985726	0.324268	0.480344	4019.59	-0.0101564	0.0378434	-0.26838	0.788407	0.889332	4263.14	0.153076	0.0246273	6.21573	5.10875e-10	1.90883e-09
ENSMUSG00000005883	Spo11	protein_coding	SPO11 meiotic protein covalently bound to DSB [Source:MGI Symbol;Acc:MGI:1349669]	3.06789	-0.75095	0.622478	-1.20639	0.227668		2.34503	-0.804508	0.825084	-0.975063	0.329529		4.55246	-0.672354	1.1259	-0.597172	0.550393		3.06789	-0.936283	0.63386	-1.47711	0.139646	0.21953
ENSMUSG00000005886	Ncoa2	protein_coding	nuclear receptor coactivator 2 [Source:MGI Symbol;Acc:MGI:1276533]	7046.87	0.126122	0.0262139	4.81128	1.49967e-06	1.11221e-05	7027.73	0.143486	0.0348891	4.11263	3.91174e-05	0.000275394	7116.11	0.084887	0.032641	2.60062	0.00930555	0.0432878	7046.87	0.00559306	0.0277928	0.201241	0.84051	0.890795
ENSMUSG00000005892	Trh	protein_coding	thyrotropin releasing hormone [Source:MGI Symbol;Acc:MGI:98823]	1.04966	0.798595	1.1841	0.674433	0.500036		1.07964	0.675153	1.51584	0.4454	0.656031		0.992342	1.04927	2.30619	0.454982	0.649122		1.04966	0.193597	1.2572	0.153991	0.877617	0.916182
ENSMUSG00000005893	Nr2c2	protein_coding	nuclear receptor subfamily 2, group C, member 2 [Source:MGI Symbol;Acc:MGI:1352466]	2492.3	0.103647	0.0304573	3.40303	0.000666423	0.00265575	2471.32	0.115572	0.0409249	2.824	0.00474279	0.0169458	2545.71	0.0729909	0.0462643	1.5777	0.114636	0.274898	2492.3	-0.0183757	0.0322623	-0.569573	0.568968	0.675332
ENSMUSG00000005897	Nr2c1	protein_coding	nuclear receptor subfamily 2, group C, member 1 [Source:MGI Symbol;Acc:MGI:1352465]	1587.37	-0.0309892	0.0314477	-0.985421	0.324417	0.468255	1537.53	-0.0374282	0.0405441	-0.923148	0.35593	0.512806	1695.76	-0.025367	0.0575904	-0.440474	0.659594	0.809989	1587.37	-0.116822	0.0331941	-3.51936	0.000432596	0.00106167
ENSMUSG00000005899	Smpd4	protein_coding	sphingomyelin phosphodiesterase 4 [Source:MGI Symbol;Acc:MGI:1924876]	3795.97	0.0272294	0.0262841	1.03597	0.300217	0.44203	3892.43	0.0520507	0.0341444	1.52443	0.127401	0.241628	3616.24	-0.0301243	0.0394187	-0.764213	0.44474	0.647728	3795.97	0.130661	0.0279338	4.67751	2.90374e-06	8.64913e-06
ENSMUSG00000005907	Pex1	protein_coding	peroxisomal biogenesis factor 1 [Source:MGI Symbol;Acc:MGI:1918632]	984.023	0.0735776	0.0403927	1.82156	0.0685223	0.139843	986.677	0.0948367	0.0530202	1.78869	0.0736648	0.159377	982.835	0.0237099	0.0705881	0.33589	0.736953	0.859915	984.023	0.0306616	0.0428361	0.715789	0.474121	0.589846
ENSMUSG00000005917	Otx1	protein_coding	orthodenticle homeobox 1 [Source:MGI Symbol;Acc:MGI:97450]	2741.83	0.0278646	0.0263033	1.05936	0.289437	0.430206	2978.61	0.03224	0.0331149	0.973581	0.330264	0.486177	2271.81	0.0109879	0.0501896	0.218929	0.826706	0.909883	2741.83	0.415735	0.0282285	14.7275	4.29359e-49	5.04159e-48
ENSMUSG00000005936	Kctd20	protein_coding	potassium channel tetramerisation domain containing 20 [Source:MGI Symbol;Acc:MGI:1914239]	7225.06	0.0598722	0.0174719	3.42677	0.000610815	0.00246301	7323.88	0.0635038	0.0225955	2.81046	0.00494701	0.0175737	7055.12	0.0456544	0.0316748	1.44135	0.149486	0.328022	7225.06	0.078996	0.0185512	4.25827	2.06011e-05	5.73664e-05
ENSMUSG00000005947	Itgae	protein_coding	integrin alpha E, epithelial-associated [Source:MGI Symbol;Acc:MGI:1298377]	16.088	0.526624	0.259042	2.03297	0.0420555	0.0944807	13.558	0.289658	0.322936	0.896953	0.369744		21.308	0.919352	0.512928	1.79236	0.0730754		16.088	-0.602906	0.266181	-2.26502	0.0235112	0.0453709
ENSMUSG00000005949	Ctns	protein_coding	cystinosis, nephropathic [Source:MGI Symbol;Acc:MGI:1932872]	3736.16	0.0567136	0.0253135	2.24045	0.0250616	0.0615069	3595.07	0.0632718	0.0349672	1.80946	0.0703796	0.153616	4039.36	0.0370792	0.0367333	1.00942	0.312775	0.52499	3736.16	-0.143211	0.0267446	-5.35475	8.56742e-08	2.82616e-07
ENSMUSG00000005950	P2rx5	protein_coding	purinergic receptor P2X, ligand-gated ion channel, 5 [Source:MGI Symbol;Acc:MGI:2137026]	352.68	0.092847	0.0589929	1.57387	0.115518	0.212954	376.904	0.107276	0.0702254	1.52759	0.126614	0.240479	304.9	0.0543327	0.131317	0.413751	0.679056	0.823074	352.68	0.329453	0.0634458	5.19267	2.07302e-07	6.66737e-07
ENSMUSG00000005951	Shpk	protein_coding	sedoheptulokinase [Source:MGI Symbol;Acc:MGI:1921887]	939.718	-0.097294	0.0366292	-2.65619	0.00790301	0.0231584	937.472	-0.0914859	0.0480562	-1.90373	0.0569458	0.129907	948.495	-0.114486	0.0718694	-1.59297	0.111166	0.269346	939.718	0.00704756	0.0388174	0.181557	0.855931	0.901457
ENSMUSG00000005952	Trpv1	protein_coding	transient receptor potential cation channel, subfamily V, member 1 [Source:MGI Symbol;Acc:MGI:1341787]	16.9319	0.501902	0.250474	2.00381	0.0450906	0.100047	16.323	0.396684	0.319719	1.24073	0.214706		18.2468	0.698799	0.516445	1.3531	0.176025		16.9319	-0.12032	0.26269	-0.458029	0.646931	0.741564
ENSMUSG00000005958	Ephb3	protein_coding	Eph receptor B3 [Source:MGI Symbol;Acc:MGI:104770]	2762.98	0.134968	0.0334314	4.03715	5.41039e-05	0.000284025	2609.58	0.179862	0.0410197	4.38476	1.16111e-05	9.4375e-05	3086.83	0.040862	0.0453655	0.900729	0.367732	0.578148	2762.98	-0.22022	0.0353044	-6.23776	4.4387e-10	1.66269e-09
ENSMUSG00000005968	Tuft1	protein_coding	tuftelin 1 [Source:MGI Symbol;Acc:MGI:109572]	3868.57	-0.0900464	0.0206848	-4.35327	1.34121e-05	8.06279e-05	3435.58	-0.0924131	0.0264068	-3.4996	0.000465959	0.00235253	4766.81	-0.0920607	0.0378398	-2.4329	0.0149783	0.0622333	3868.57	-0.447211	0.0216333	-20.6723	6.14925e-95	1.48942e-93
ENSMUSG00000005973	Rcn1	protein_coding	reticulocalbin 1 [Source:MGI Symbol;Acc:MGI:104559]	23774.6	0.0491165	0.0150953	3.25377	0.00113885	0.00425933	23920.9	0.0378033	0.020145	1.87656	0.0605787	0.136257	23580.1	0.064858	0.0227626	2.84932	0.00438122	0.0239259	23774.6	0.0460484	0.0160122	2.87584	0.00402958	0.00877372
ENSMUSG00000005980	Dnase1	protein_coding	deoxyribonuclease I [Source:MGI Symbol;Acc:MGI:103157]	256.579	-0.0608817	0.0652619	-0.932883	0.350881	0.495057	272.339	-0.0415963	0.0831109	-0.500492	0.616729	0.745434	225.623	-0.111723	0.140722	-0.793931	0.427236	0.632631	256.579	0.298378	0.0702129	4.24962	2.14136e-05	5.95418e-05
ENSMUSG00000005981	Trap1	protein_coding	TNF receptor-associated protein 1 [Source:MGI Symbol;Acc:MGI:1915265]	7647.98	-0.0714298	0.020001	-3.57132	0.000355189	0.00152308	8189.49	-0.0753086	0.0266132	-2.82974	0.00465853	0.0166822	6579.7	-0.0703509	0.0319235	-2.20373	0.0275431	0.0989374	7647.98	0.340651	0.0213362	15.9659	2.20897e-57	3.08092e-56
ENSMUSG00000005982	Naa60	protein_coding	N(alpha)-acetyltransferase 60, NatF catalytic subunit [Source:MGI Symbol;Acc:MGI:1922013]	4655.33	0.0495795	0.0226471	2.18922	0.0285809	0.0686409	4589.35	0.021157	0.0296882	0.712639	0.476069	0.629064	4809.76	0.0990755	0.0338949	2.92302	0.00346649	0.0200156	4655.33	-0.0420348	0.0239795	-1.75295	0.0796112	0.135162
ENSMUSG00000005983	1700037C18Rik	protein_coding	RIKEN cDNA 1700037C18 gene [Source:MGI Symbol;Acc:MGI:1920511]	375.863	-0.204615	0.0579515	-3.5308	0.000414302	0.00174131	401.234	-0.275533	0.0668487	-4.12174	3.76022e-05	0.000266019	325.993	-0.0588038	0.124834	-0.471056	0.637601	0.796333	375.863	0.320156	0.0622872	5.13999	2.74751e-07	8.75893e-07
ENSMUSG00000005986	Ankrd13d	protein_coding	ankyrin repeat domain 13 family, member D [Source:MGI Symbol;Acc:MGI:1915673]	1699.5	0.114526	0.029224	3.9189	8.89539e-05	0.000444667	1755.96	0.124023	0.0334271	3.71027	0.000207041	0.00117188	1591.81	0.0876721	0.062879	1.3943	0.163227	0.347325	1699.5	0.165336	0.0311476	5.30815	1.10743e-07	3.62417e-07
ENSMUSG00000005994	Tyrp1	protein_coding	tyrosinase-related protein 1 [Source:MGI Symbol;Acc:MGI:98881]	38.9969	0.0376453	0.178664	0.210705	0.833118	0.89483	39.6101	-0.0159346	0.211958	-0.0751781	0.940073	0.967635	37.9185	0.139232	0.381109	0.365334	0.714862		38.9969	0.0892738	0.189979	0.469914	0.638417	0.734436
ENSMUSG00000006005	Tpr	protein_coding	translocated promoter region, nuclear basket protein [Source:MGI Symbol;Acc:MGI:1922066]	17087.1	-0.0291697	0.0200792	-1.45273	0.146299	0.255413	17316.2	-0.0228934	0.027608	-0.82923	0.406974	0.563624	16695.6	-0.0486735	0.0234849	-2.07254	0.0382147	0.125695	17087.1	0.0779367	0.0213044	3.65824	0.000253951	0.000639235
ENSMUSG00000006010	BC003331	protein_coding	cDNA sequence BC003331 [Source:MGI Symbol;Acc:MGI:2385108]	5519.03	0.0573299	0.0229138	2.50198	0.0123501	0.0339935	5499.29	0.0601839	0.031187	1.92978	0.0536346	0.123824	5583.21	0.0446205	0.0341559	1.30638	0.191424	0.384993	5519.03	0.00323772	0.0242886	0.133302	0.893955	0.927831
ENSMUSG00000006014	Prg4	protein_coding	proteoglycan 4 (megakaryocyte stimulating factor, articular superficial zone protein) [Source:MGI Symbol;Acc:MGI:1891344]	13.0641	-0.550652	0.316686	-1.73879	0.0820711	0.161836	12.1508	-0.579395	0.365905	-1.58346	0.113317		14.9849	-0.505536	0.650943	-0.776621	0.437382		13.0641	-0.279325	0.331443	-0.842754	0.399366	0.51769
ENSMUSG00000006019	Dhx34	protein_coding	DEAH (Asp-Glu-Ala-His) box polypeptide 34 [Source:MGI Symbol;Acc:MGI:1918973]	2851.25	0.0590803	0.0261841	2.25635	0.024049	0.0593739	3041.16	0.0835167	0.0308259	2.7093	0.00674246	0.0226869	2477.04	0.000210181	0.0497693	0.00422311	0.99663	0.998762	2851.25	0.3193	0.0280029	11.4024	4.06878e-30	3.1761e-29
ENSMUSG00000006021	Kptn	protein_coding	kaptin [Source:MGI Symbol;Acc:MGI:1890380]	1062.65	-0.0391118	0.031027	-1.26057	0.207463	0.334488	1123.26	-0.0496454	0.0394319	-1.25902	0.208024	0.348691	943.961	-0.0239424	0.0699224	-0.342414	0.732039	0.857239	1062.65	0.276009	0.0333705	8.27106	1.32775e-16	6.68787e-16
ENSMUSG00000006024	Napa	protein_coding	N-ethylmaleimide sensitive fusion protein attachment protein alpha [Source:MGI Symbol;Acc:MGI:104563]	15777.7	-0.0654513	0.017192	-3.80709	0.000140613	0.000662308	15487.2	-0.0713254	0.0239886	-2.9733	0.00294615	0.0113674	16438.4	-0.0605245	0.0229954	-2.63203	0.00848776	0.0402522	15777.7	-0.0610107	0.0182154	-3.3494	0.000809877	0.00192829
ENSMUSG00000006050	Sra1	protein_coding	steroid receptor RNA activator 1 [Source:MGI Symbol;Acc:MGI:1344414]	5264.21	-0.117727	0.0222119	-5.30016	1.157e-07	1.05447e-06	5251.6	-0.114514	0.0293946	-3.89576	9.78895e-05	0.000610192	5313.22	-0.13137	0.0350755	-3.74536	0.000180137	0.00186698	5264.21	0.00907737	0.0235491	0.385466	0.699893	0.784534
ENSMUSG00000006056	Calcoco2	protein_coding	calcium binding and coiled-coil domain 2 [Source:MGI Symbol;Acc:MGI:1343177]	1.70504	-0.112369	0.824589	-0.136273	0.891606		1.83401	0.189921	1.07362	0.176899	0.859588		1.44965	-0.845272	1.71695	-0.49231	0.6225		1.70504	0.410814	0.891373	0.460878	0.644886	0.739855
ENSMUSG00000006057	Atp5g1	protein_coding	ATP synthase, H+ transporting, mitochondrial F0 complex, subunit C1 (subunit 9) [Source:MGI Symbol;Acc:MGI:107653]	6702.92	-0.184268	0.0240373	-7.66594	1.77527e-14	4.68665e-13	6655.62	-0.194987	0.032496	-6.00035	1.96898e-09	3.97261e-08	6829.63	-0.169642	0.0326887	-5.18962	2.10726e-07	5.43387e-06	6702.92	-0.0128734	0.0254806	-0.505225	0.613401	0.713115
ENSMUSG00000006058	Snf8	protein_coding	SNF8, ESCRT-II complex subunit, homolog (S. cerevisiae) [Source:MGI Symbol;Acc:MGI:1343161]	3718.8	-0.0795628	0.0228568	-3.48092	0.000499694	0.00205448	3571.79	-0.093769	0.0310269	-3.02219	0.00250955	0.00992883	4034.35	-0.0588242	0.0368494	-1.59634	0.110413	0.26822	3718.8	-0.150469	0.0241273	-6.23644	4.47652e-10	1.67633e-09
ENSMUSG00000006095	Tbcb	protein_coding	tubulin folding cofactor B [Source:MGI Symbol;Acc:MGI:1913661]	7052.02	-0.11677	0.0217649	-5.36509	8.09072e-08	7.62997e-07	7332.88	-0.145767	0.026711	-5.45718	4.83756e-08	7.15267e-07	6512.23	-0.0650092	0.0336949	-1.92935	0.0536877	0.161977	7052.02	0.194674	0.0231477	8.41011	4.09633e-17	2.10475e-16
ENSMUSG00000006127	Inpp5k	protein_coding	inositol polyphosphate 5-phosphatase K [Source:MGI Symbol;Acc:MGI:1194899]	5632.53	0.0580101	0.0176634	3.2842	0.00102272	0.00386631	5787.28	0.0599797	0.0230243	2.60506	0.00918595	0.0293358	5341.86	0.0468585	0.0339331	1.38091	0.167308	0.353127	5632.53	0.14073	0.0187966	7.48698	7.04764e-14	3.18592e-13
ENSMUSG00000006134	Crkl	protein_coding	v-crk avian sarcoma virus CT10 oncogene homolog-like [Source:MGI Symbol;Acc:MGI:104686]	6642.05	0.0904358	0.0210791	4.2903	1.78432e-05	0.000104467	6911.24	0.106002	0.0270845	3.91376	9.08688e-05	0.0005727	6122.52	0.0515525	0.0327811	1.57263	0.115805	0.27647	6642.05	0.199403	0.022425	8.89198	6.00276e-19	3.30271e-18
ENSMUSG00000006143	Upk3bl	protein_coding	uroplakin 3B-like [Source:MGI Symbol;Acc:MGI:1916915]	20.8589	-0.404975	0.221954	-1.82459	0.068063	0.139097	19.8473	-0.242812	0.25774	-0.942083	0.34615	0.502907	23.0123	-0.718879	0.498245	-1.44282	0.14907		20.8589	-0.154327	0.233026	-0.662274	0.507795	0.620623
ENSMUSG00000006154	Eps8l1	protein_coding	EPS8-like 1 [Source:MGI Symbol;Acc:MGI:1914675]	784.52	0.076585	0.0434519	1.76252	0.0779808	0.155514	836.133	0.0702967	0.0545063	1.2897	0.197155	0.335196	682.916	0.0830625	0.0872819	0.951658	0.34127	0.553662	784.52	0.31574	0.0465907	6.7769	1.22786e-11	4.9892e-11
ENSMUSG00000006169	Clint1	protein_coding	clathrin interactor 1 [Source:MGI Symbol;Acc:MGI:2144243]	8232.09	-0.00648569	0.0209251	-0.309947	0.756601	0.841739	8294.44	-0.0156123	0.0264657	-0.589906	0.555254	0.696482	8141.43	0.00483416	0.0337773	0.143119	0.886196	0.943721	8232.09	0.0520552	0.0222002	2.34481	0.0190367	0.0372739
ENSMUSG00000006179	Prss16	protein_coding	protease, serine 16 (thymus) [Source:MGI Symbol;Acc:MGI:1859181]	26.9786	0.380459	0.202159	1.88198	0.0598382	0.126162	19.7599	0.489177	0.287594	1.70093	0.0889567	0.184548	41.7771	0.223597	0.342627	0.652595	0.514017		26.9786	-1.07006	0.205149	-5.21598	1.82844e-07	5.90008e-07
ENSMUSG00000006191	Cdkal1	protein_coding	CDK5 regulatory subunit associated protein 1-like 1 [Source:MGI Symbol;Acc:MGI:1921765]	1428.53	0.0584644	0.0322941	1.81037	0.0702378	0.142719	1490.62	0.0741507	0.0413378	1.79377	0.0728491	0.158043	1308.22	0.0184485	0.0614942	0.300004	0.764174	0.874109	1428.53	0.213479	0.0344839	6.19068	5.99047e-10	2.22943e-09
ENSMUSG00000006204	5430419D17Rik	protein_coding	RIKEN cDNA 5430419D17 gene [Source:MGI Symbol;Acc:MGI:1918645]	1.07583	-0.686703	1.09809	-0.62536	0.531735		1.05613	0.0488223	1.36712	0.0357117	0.971512		1.11988	-2.35589	2.25599	-1.04428	0.296355		1.07583	0.10548	1.16544	0.0905059	0.927885	0.94961
ENSMUSG00000006205	Htra1	protein_coding	HtrA serine peptidase 1 [Source:MGI Symbol;Acc:MGI:1929076]	11778.6	0.204784	0.0222823	9.19043	3.9128e-20	1.96443e-18	13108.6	0.181572	0.0263395	6.89353	5.44246e-12	1.70093e-10	9121.37	0.245551	0.0346267	7.09137	1.32791e-12	1.01051e-10	11778.6	0.550361	0.0237548	23.1684	9.48846e-119	2.99045e-117
ENSMUSG00000006215	Zbtb17	protein_coding	zinc finger and BTB domain containing 17 [Source:MGI Symbol;Acc:MGI:107410]	1798.42	-0.00842226	0.0279815	-0.300994	0.763419	0.846923	1851.61	-0.0297511	0.0355885	-0.835975	0.403169	0.560059	1698.15	0.0285338	0.0554033	0.515021	0.606538	0.774109	1798.42	0.149233	0.0298167	5.00501	5.58582e-07	1.74505e-06
ENSMUSG00000006216	Clcnkb	protein_coding	chloride channel, voltage-sensitive Kb [Source:MGI Symbol;Acc:MGI:1930643]	2.44754	-0.837825	0.777246	-1.07794	0.28106		2.17983	-0.817448	1.0511	-0.777704	0.436743		3.00338	-0.874957	1.31627	-0.664725	0.506227		2.44754	-0.423632	0.808914	-0.523705	0.600484	0.702469
ENSMUSG00000006218	Fam131c	protein_coding	family with sequence similarity 131, member C [Source:MGI Symbol;Acc:MGI:2685539]	156.658	0.156076	0.0942456	1.65606	0.0977104	0.186151	135.754	0.172794	0.131248	1.31654	0.187992	0.323726	199.847	0.119761	0.152012	0.787836	0.430793	0.635345	156.658	-0.533372	0.0980111	-5.44196	5.26971e-08	1.76128e-07
ENSMUSG00000006219	Fblim1	protein_coding	filamin binding LIM protein 1 [Source:MGI Symbol;Acc:MGI:1921452]	2283.25	-0.199122	0.0314864	-6.32407	2.54754e-10	3.73761e-09	2149.42	-0.1762	0.0378332	-4.65729	3.20398e-06	3.02717e-05	2565.73	-0.249881	0.0525298	-4.75694	1.96553e-06	3.85522e-05	2283.25	-0.228257	0.0332024	-6.8747	6.21185e-12	2.56167e-11
ENSMUSG00000006221	Hspb7	protein_coding	heat shock protein family, member 7 (cardiovascular) [Source:MGI Symbol;Acc:MGI:1352494]	9.53034	0.175537	0.354073	0.495764	0.620061	0.73719	8.23882	0.357472	0.486292	0.735097	0.46228		12.1967	-0.151392	0.618497	-0.244775	0.806631		9.53034	-0.525397	0.367273	-1.43054	0.152563	0.236208
ENSMUSG00000006235	Epor	protein_coding	erythropoietin receptor [Source:MGI Symbol;Acc:MGI:95408]	90.5907	0.267451	0.107804	2.48089	0.0131053	0.0357607	89.8011	0.213482	0.135292	1.57794	0.11458	0.223564	92.5695	0.365976	0.228006	1.60512	0.108468	0.265102	90.5907	-0.0168772	0.113929	-0.148138	0.882234	0.919397
ENSMUSG00000006241	Ccdc159	protein_coding	coiled-coil domain containing 159 [Source:MGI Symbol;Acc:MGI:1914369]	434.617	0.063018	0.0557348	1.13068	0.258191	0.395088	421.978	0.0447932	0.0678167	0.660504	0.50893	0.657895	462.197	0.0912283	0.110747	0.823757	0.410078	0.618139	434.617	-0.104036	0.0588043	-1.76919	0.0768629	0.131224
ENSMUSG00000006262	Mob1b	protein_coding	MOB kinase activator 1B [Source:MGI Symbol;Acc:MGI:1915723]	5225.09	0.0231214	0.0283726	0.814918	0.415119	0.558567	5120.87	-0.00590915	0.0381098	-0.155056	0.876777	0.928499	5460.24	0.0739803	0.033793	2.18922	0.0285809	0.101674	5225.09	-0.0672129	0.0300546	-2.23636	0.025328	0.0485743
ENSMUSG00000006269	Atp6v1b1	protein_coding	ATPase, H+ transporting, lysosomal V1 subunit B1 [Source:MGI Symbol;Acc:MGI:103285]	1.38384	0.330035	0.899953	0.366725	0.713824		1.42808	1.15444	1.1973	0.964201	0.334945		1.29814	-1.43319	1.89594	-0.755926	0.449694		1.38384	0.0801789	0.955253	0.0839347	0.933108	0.953368
ENSMUSG00000006270	Vax1	protein_coding	ventral anterior homeobox 1 [Source:MGI Symbol;Acc:MGI:1277163]	144.03	0.149556	0.091913	1.62714	0.103707	0.195432	161.725	0.0726756	0.11171	0.650573	0.515322	0.663306	108.653	0.320647	0.204502	1.56794	0.116895	0.278173	144.03	0.606343	0.100378	6.04057	1.53569e-09	5.59323e-09
ENSMUSG00000006273	Atp6v1b2	protein_coding	ATPase, H+ transporting, lysosomal V1 subunit B2 [Source:MGI Symbol;Acc:MGI:109618]	22904.4	0.0080202	0.0111822	0.717229	0.473233	0.612921	23794.8	-0.000157255	0.015703	-0.0100143	0.99201	0.995696	21192.2	0.017709	0.0209161	0.846667	0.397181	0.606602	22904.4	0.192129	0.0118965	16.15	1.13473e-58	1.62204e-57
ENSMUSG00000006276	Eps15l1	protein_coding	epidermal growth factor receptor pathway substrate 15-like 1 [Source:MGI Symbol;Acc:MGI:104582]	5414.54	-0.0127693	0.0222903	-0.572861	0.566738	0.693346	5670.62	-0.0133727	0.0270191	-0.494936	0.620645	0.748861	4916.83	-0.0186432	0.039575	-0.471085	0.63758	0.796333	5414.54	0.231087	0.0237391	9.73446	2.14957e-22	1.32688e-21
ENSMUSG00000006281	Tep1	protein_coding	telomerase associated protein 1 [Source:MGI Symbol;Acc:MGI:109573]	2441.85	0.024357	0.0248	0.982139	0.326032	0.470077	2461.33	0.023935	0.0323141	0.7407	0.458875	0.613077	2412.81	0.0179603	0.0474296	0.378673	0.704931	0.839823	2441.85	0.0530095	0.0263238	2.01374	0.0440365	0.0800951
ENSMUSG00000006288	Ttc5	protein_coding	tetratricopeptide repeat domain 5 [Source:MGI Symbol;Acc:MGI:2683584]	3334.46	-0.0303332	0.0219146	-1.38416	0.166311	0.282017	3354.96	-0.0193805	0.0291818	-0.66413	0.506607	0.655763	3307.28	-0.0593129	0.0394524	-1.50341	0.132735	0.302893	3334.46	0.0460433	0.023256	1.97985	0.0477209	0.0859662
ENSMUSG00000006289	Osgep	protein_coding	O-sialoglycoprotein endopeptidase [Source:MGI Symbol;Acc:MGI:1913496]	3435.68	-0.0284362	0.0243388	-1.16835	0.242665	0.377144	3435.19	-0.00395717	0.0306934	-0.128926	0.897416	0.941729	3451.65	-0.0842327	0.0404938	-2.08014	0.0375128	0.123939	3435.68	0.0181628	0.0258059	0.703821	0.481544	0.596401
ENSMUSG00000006299	Aamp	protein_coding	angio-associated migratory protein [Source:MGI Symbol;Acc:MGI:107809]	18001.8	-0.160741	0.0271091	-5.92942	3.04e-09	3.65706e-08	18811.4	-0.191968	0.0358026	-5.36184	8.23787e-08	1.15992e-06	16436.5	-0.104904	0.0261864	-4.00604	6.17454e-05	0.000755339	18001.8	0.217311	0.028776	7.5518	4.29271e-14	1.96049e-13
ENSMUSG00000006301	Tmbim1	protein_coding	transmembrane BAX inhibitor motif containing 1 [Source:MGI Symbol;Acc:MGI:1916910]	20412.6	0.00386183	0.0138409	0.279016	0.780232	0.859388	20047.2	0.000260925	0.0196602	0.0132717	0.989411	0.994503	21245.7	0.00450487	0.021539	0.209149	0.834332	0.913609	20412.6	-0.0589429	0.0146618	-4.02017	5.81561e-05	0.000155782
ENSMUSG00000006304	Arpc2	protein_coding	actin related protein 2/3 complex, subunit 2 [Source:MGI Symbol;Acc:MGI:1923959]	28190.4	-0.106869	0.0193886	-5.51193	3.54915e-08	3.5782e-07	25883.6	-0.120603	0.0272151	-4.43147	9.35913e-06	7.76954e-05	33010.1	-0.0865267	0.0188284	-4.59554	4.31634e-06	7.51708e-05	28190.4	-0.326223	0.0205288	-15.891	7.31996e-57	1.01135e-55
ENSMUSG00000006307	Kmt2b	protein_coding	lysine (K)-specific methyltransferase 2B [Source:MGI Symbol;Acc:MGI:109565]	4709.08	-0.0865146	0.0283308	-3.05373	0.00226015	0.00781006	5112.39	-0.0589143	0.031467	-1.87225	0.0611717	0.137191	3908.96	-0.150563	0.0472887	-3.18391	0.00145298	0.00989043	4709.08	0.412947	0.0302242	13.6628	1.69332e-42	1.73707e-41
ENSMUSG00000006310	Zbtb32	protein_coding	zinc finger and BTB domain containing 32 [Source:MGI Symbol;Acc:MGI:1891838]	235.384	0.377724	0.0863526	4.37421	1.21873e-05	7.4097e-05	237.561	0.448058	0.109391	4.09593	4.20483e-05	0.000293564	231.914	0.230277	0.147945	1.5565	0.119589	0.282422	235.384	0.051776	0.0915468	0.565569	0.571687	0.677705
ENSMUSG00000006313	Upk1a	protein_coding	uroplakin 1A [Source:MGI Symbol;Acc:MGI:98911]	18.3441	0.25691	0.237126	1.08343	0.278617	0.418891	18.1873	0.00971601	0.294713	0.0329677	0.9737	0.986154	18.75	0.745295	0.497382	1.49844	0.13402		18.3441	-0.00262891	0.250781	-0.0104829	0.991636	0.994081
ENSMUSG00000006315	Tmem147	protein_coding	transmembrane protein 147 [Source:MGI Symbol;Acc:MGI:1915011]	4913.71	-0.121783	0.0275852	-4.41481	1.011e-05	6.26762e-05	4555.86	-0.146215	0.0381572	-3.83192	0.000127148	0.000765806	5664.03	-0.0807279	0.0315785	-2.55642	0.0105755	0.0479731	4913.71	-0.289885	0.0291303	-9.95134	2.48818e-23	1.57768e-22
ENSMUSG00000006333	Rps9	protein_coding	ribosomal protein S9 [Source:MGI Symbol;Acc:MGI:1924096]	49918.7	-0.0670958	0.0172554	-3.8884	0.000100907	0.000495995	38211.1	-0.0863907	0.0237049	-3.64443	0.000267989	0.00145934	73965.7	-0.0359778	0.0177326	-2.0289	0.0424681	0.136104	49918.7	-0.928348	0.018242	-50.8908	0	0
ENSMUSG00000006335	Tfpt	protein_coding	TCF3 (E2A) fusion partner [Source:MGI Symbol;Acc:MGI:1916964]	2077.75	-0.0824145	0.0258747	-3.18514	0.00144686	0.00525143	2233.14	-0.111707	0.0325179	-3.43523	0.000592055	0.00288762	1770.77	-0.026526	0.0521448	-0.508698	0.610964	0.777673	2077.75	0.359051	0.0278249	12.9039	4.27674e-38	4.02911e-37
ENSMUSG00000006342	Susd2	protein_coding	sushi domain containing 2 [Source:MGI Symbol;Acc:MGI:1918983]	540.313	0.0470664	0.0653515	0.720204	0.471399	0.611232	400.577	0.0490065	0.0894815	0.547672	0.583917	0.719741	827.032	0.0369083	0.0891138	0.41417	0.67875	0.82294	540.313	-1.01972	0.0678323	-15.033	4.46382e-51	5.47067e-50
ENSMUSG00000006344	Ggt5	protein_coding	gamma-glutamyltransferase 5 [Source:MGI Symbol;Acc:MGI:1346063]	182.512	0.4294	0.0923598	4.64922	3.33198e-06	2.3084e-05	189.977	0.381566	0.112135	3.40273	0.000667162	0.00319421	168.053	0.521532	0.181332	2.87612	0.00402602	0.0224502	182.512	0.2099	0.0984386	2.1323	0.0329823	0.0617645
ENSMUSG00000006345	Ggt1	protein_coding	gamma-glutamyltransferase 1 [Source:MGI Symbol;Acc:MGI:95706]	200.107	-0.0026055	0.0857549	-0.0303831	0.975762	0.984756	226.651	0.0771546	0.103763	0.743565	0.45714	0.61148	146.935	-0.195416	0.177606	-1.10027	0.271213	0.480277	200.107	0.645462	0.0933744	6.91262	4.75786e-12	1.97382e-11
ENSMUSG00000006356	Crip2	protein_coding	cysteine rich protein 2 [Source:MGI Symbol;Acc:MGI:1915587]	46771.6	-0.0952311	0.0188037	-5.06449	4.09485e-07	3.34895e-06	47076.8	-0.0979515	0.0264638	-3.70134	0.000214463	0.00121003	46358.5	-0.0966165	0.019324	-4.99983	5.7382e-07	1.31715e-05	46771.6	0.0472393	0.0199452	2.36845	0.0178629	0.0351539
ENSMUSG00000006360	Crip1	protein_coding	cysteine-rich protein 1 (intestinal) [Source:MGI Symbol;Acc:MGI:88501]	84.9568	0.155916	0.108125	1.44199	0.149304	0.259424	70.349	0.108087	0.149467	0.723151	0.469587	0.623158	115.04	0.226627	0.199559	1.13564	0.256109	0.462117	84.9568	-0.686145	0.111008	-6.18105	6.36749e-10	2.36675e-09
ENSMUSG00000006362	Cbfa2t3	protein_coding	core-binding factor, runt domain, alpha subunit 2, translocated to, 3 (human) [Source:MGI Symbol;Acc:MGI:1338013]	172.15	0.23107	0.086835	2.66102	0.00779047	0.0228634	120.529	0.283909	0.125125	2.269	0.0232681	0.0631054	277.91	0.148554	0.133861	1.10976	0.267102	0.475097	172.15	-1.1855	0.0884241	-13.4069	5.50715e-41	5.50785e-40
ENSMUSG00000006369	Fbln1	protein_coding	fibulin 1 [Source:MGI Symbol;Acc:MGI:95487]	1402.05	0.168073	0.0350787	4.79132	1.65687e-06	1.21543e-05	1421.29	0.245359	0.0367716	6.67251	2.51457e-11	7.06874e-10	1368.7	0.00502676	0.0580747	0.0865569	0.931024	0.966732	1402.05	0.0743904	0.0372433	1.99742	0.0457801	0.0828567
ENSMUSG00000006373	Pgrmc1	protein_coding	progesterone receptor membrane component 1 [Source:MGI Symbol;Acc:MGI:1858305]	18730	0.144842	0.0160052	9.04967	1.43407e-19	6.7146e-18	17026	0.153796	0.0185848	8.27539	1.28037e-16	8.16313e-15	22277.1	0.120717	0.0263498	4.58133	4.62027e-06	7.99666e-05	18730	-0.363592	0.0169026	-21.511	1.22737e-102	3.28737e-101
ENSMUSG00000006378	Gcat	protein_coding	glycine C-acetyltransferase (2-amino-3-ketobutyrate-coenzyme A ligase) [Source:MGI Symbol;Acc:MGI:1349389]	683.577	-0.221997	0.0422003	-5.26056	1.4362e-07	1.28401e-06	698.103	-0.2573	0.0519158	-4.9561	7.19225e-07	8.01659e-06	657.144	-0.156129	0.087755	-1.77914	0.0752164	0.206952	683.577	0.110603	0.0449217	2.46214	0.0138111	0.0277024
ENSMUSG00000006386	Tek	protein_coding	endothelial-specific receptor tyrosine kinase [Source:MGI Symbol;Acc:MGI:98664]	36.803	0.025991	0.165547	0.157001	0.875244	0.922189	32.7164	-0.112965	0.214576	-0.526459	0.59857	0.731667	45.2834	0.260588	0.325313	0.80104	0.423109		36.803	-0.438291	0.171793	-2.55127	0.0107332	0.0219312
ENSMUSG00000006389	Mpl	protein_coding	myeloproliferative leukemia virus oncogene [Source:MGI Symbol;Acc:MGI:97076]	2.78838	0.118506	0.699125	0.169506	0.865399		2.78195	-0.12745	0.892064	-0.142871	0.886392		2.81497	0.601471	1.33034	0.45212	0.651183		2.78838	-0.0242108	0.739727	-0.0327293	0.97389	0.982066
ENSMUSG00000006390	Elovl1	protein_coding	elongation of very long chain fatty acids (FEN1/Elo2, SUR4/Elo3, yeast)-like 1 [Source:MGI Symbol;Acc:MGI:1858959]	4966.96	-0.0302422	0.0227738	-1.32794	0.184199	0.304735	4689.68	-0.0281438	0.0298193	-0.943812	0.345266	0.50207	5552.91	-0.0409082	0.035824	-1.14192	0.253486	0.459133	4966.96	-0.218762	0.0240345	-9.10199	8.86941e-20	5.01833e-19
ENSMUSG00000006392	Med8	protein_coding	mediator complex subunit 8 [Source:MGI Symbol;Acc:MGI:1915269]	2257.26	-0.0413271	0.0239276	-1.72717	0.084137	0.164978	2195.33	-0.0445946	0.0322584	-1.38242	0.166843	0.296369	2393.19	-0.0422431	0.0456196	-0.925985	0.354454	0.56585	2257.26	-0.0983008	0.0252505	-3.89302	9.90048e-05	0.000258756
ENSMUSG00000006395	Hyi	polymorphic_pseudogene	hydroxypyruvate isomerase (putative) [Source:MGI Symbol;Acc:MGI:1915430]	1133	-0.00218649	0.0378702	-0.0577366	0.953958	0.971478	1015.26	0.0178815	0.0483735	0.369654	0.71164	0.817148	1377.53	-0.0452772	0.0652573	-0.693826	0.487791	0.68137	1133	-0.41592	0.0396286	-10.4955	9.06336e-26	6.21914e-25
ENSMUSG00000006398	Cdc20	protein_coding	cell division cycle 20 [Source:MGI Symbol;Acc:MGI:1859866]	895.438	-0.388189	0.0463009	-8.38403	5.11448e-17	1.82431e-15	917.5	-0.32181	0.0528497	-6.08915	1.1351e-09	2.42851e-08	854.697	-0.532416	0.0815712	-6.52701	6.70969e-11	4.10678e-09	895.438	0.135261	0.0492509	2.74637	0.00602587	0.0128189
ENSMUSG00000006403	Adamts4	protein_coding	a disintegrin-like and metallopeptidase (reprolysin type) with thrombospondin type 1 motif, 4 [Source:MGI Symbol;Acc:MGI:1339949]	2347.74	0.0409358	0.0283953	1.44164	0.149404	0.259532	2518.26	0.0476693	0.0367454	1.29729	0.194532	0.331797	2010.88	0.0194662	0.0516783	0.37668	0.706411	0.840624	2347.74	0.35025	0.0304076	11.5185	1.06444e-30	8.41228e-30
ENSMUSG00000006411	Nectin4	protein_coding	nectin cell adhesion molecule 4 [Source:MGI Symbol;Acc:MGI:1918990]	194.549	-0.0192144	0.0824247	-0.233115	0.815672	0.883138	199.986	0.0446233	0.105227	0.424066	0.671517	0.787857	184.36	-0.15507	0.158937	-0.975665	0.329231	0.541067	194.549	0.137289	0.0878163	1.56337	0.117965	0.189833
ENSMUSG00000006412	Pfdn2	protein_coding	prefoldin 2 [Source:MGI Symbol;Acc:MGI:1276111]	4362.88	-0.103957	0.0217626	-4.77684	1.78072e-06	1.29861e-05	4369.33	-0.115104	0.0296169	-3.88644	0.000101725	0.000631877	4369.2	-0.0882626	0.035819	-2.46413	0.0137346	0.0582586	4362.88	0.024805	0.0230797	1.07475	0.282485	0.392803
ENSMUSG00000006418	Rnf114	protein_coding	ring finger protein 114 [Source:MGI Symbol;Acc:MGI:1933159]	9577.97	0.0673184	0.0212148	3.17318	0.00150782	0.00544764	9337.52	0.0592353	0.0291594	2.03143	0.0422116	0.102547	10108.6	0.0765607	0.0275492	2.77905	0.00545173	0.0285152	9577.97	-0.0891966	0.0224666	-3.97018	7.18169e-05	0.000190425
ENSMUSG00000006423	C330007P06Rik	protein_coding	RIKEN cDNA C330007P06 gene [Source:MGI Symbol;Acc:MGI:1924894]	7815.97	-0.0678503	0.0199406	-3.40262	0.00066743	0.00265916	8306.79	-0.0809323	0.025954	-3.11829	0.00181903	0.00759391	6851.53	-0.0481321	0.0318881	-1.50941	0.131195	0.300505	7815.97	0.302915	0.0212543	14.2519	4.36049e-46	4.81741e-45
ENSMUSG00000006435	Neurl1a	protein_coding	neuralized E3 ubiquitin protein ligase 1A [Source:MGI Symbol;Acc:MGI:1334263]	119.016	0.356716	0.0909495	3.92213	8.7769e-05	0.000439629	94.6026	0.450031	0.125554	3.58437	0.000337893	0.00178425	169.183	0.213811	0.16442	1.3004	0.193464	0.387591	119.016	-0.823027	0.0927064	-8.87777	6.82115e-19	3.73988e-18
ENSMUSG00000006442	Srm	protein_coding	spermidine synthase [Source:MGI Symbol;Acc:MGI:102690]	4456.48	-0.184746	0.0237543	-7.7774	7.40331e-15	2.04456e-13	4672.02	-0.184452	0.0313927	-5.87565	4.21185e-09	7.86096e-08	4038.11	-0.192315	0.0392539	-4.89926	9.61991e-07	2.05529e-05	4456.48	0.235588	0.0253107	9.30782	1.30479e-20	7.61303e-20
ENSMUSG00000006445	Epha2	protein_coding	Eph receptor A2 [Source:MGI Symbol;Acc:MGI:95278]	7457.07	-0.132122	0.0206756	-6.39026	1.65607e-10	2.51465e-09	7496.02	-0.143582	0.0280135	-5.12546	2.9681e-07	3.6174e-06	7411.44	-0.115978	0.03091	-3.75213	0.000175336	0.00182668	7457.07	0.0407888	0.0219337	1.85964	0.0629361	0.109976
ENSMUSG00000006456	Rbm14	protein_coding	RNA binding motif protein 14 [Source:MGI Symbol;Acc:MGI:1929092]	1281.05	0.010454	0.0357442	0.292467	0.76993	0.851984	1353.48	0.0486913	0.0439228	1.10857	0.267617	0.419244	1139.14	-0.0773597	0.0656699	-1.17801	0.238794	0.442659	1281.05	0.274031	0.0382301	7.16794	7.61356e-13	3.27032e-12
ENSMUSG00000006457	Actn3	protein_coding	actinin alpha 3 [Source:MGI Symbol;Acc:MGI:99678]	49.4254	-0.021643	0.15097	-0.14336	0.886006	0.928222	53.7129	0.00358628	0.187233	0.0191541	0.984718	0.992698	40.926	-0.0860699	0.335764	-0.256341	0.797688		49.4254	0.416685	0.163432	2.54959	0.0107849	0.022024
ENSMUSG00000006462	A530013C23Rik	lincRNA	RIKEN cDNA A530013C23 gene [Source:MGI Symbol;Acc:MGI:3041178]	47.9561	-0.124634	0.150322	-0.829115	0.407039	0.550933	49.0348	-0.0678856	0.179584	-0.378016	0.705419	0.812874	45.9768	-0.251131	0.336447	-0.746421	0.455413		47.9561	0.120136	0.160189	0.749966	0.453275	0.570056
ENSMUSG00000006463	Zdhhc24	protein_coding	zinc finger, DHHC domain containing 24 [Source:MGI Symbol;Acc:MGI:1917855]	2995.3	0.132013	0.0225015	5.86687	4.44095e-09	5.19236e-08	2956.69	0.142769	0.0304351	4.69092	2.71979e-06	2.61938e-05	3086.58	0.104267	0.0402808	2.5885	0.00963945	0.0446039	2995.3	-0.0377342	0.0238025	-1.5853	0.112898	0.182941
ENSMUSG00000006464	Bbs1	protein_coding	Bardet-Biedl syndrome 1 (human) [Source:MGI Symbol;Acc:MGI:1277215]	1729.21	0.0857764	0.0369171	2.32349	0.020153	0.0512935	1859.43	0.138938	0.0382657	3.63086	0.000282477	0.0015252	1471.46	-0.0320648	0.0674462	-0.475413	0.634493	0.794685	1729.21	0.360709	0.0394653	9.13992	6.24988e-20	3.55671e-19
ENSMUSG00000006469	Slc34a3	protein_coding	solute carrier family 34 (sodium phosphate), member 3 [Source:MGI Symbol;Acc:MGI:2159410]	6.80886	0.985939	0.446551	2.2079	0.0272512		5.83001	1.41558	0.628007	2.25409	0.0241907		8.82591	0.312616	0.724311	0.431605	0.666029		6.80886	-0.704779	0.456803	-1.54285	0.122866	0.196685
ENSMUSG00000006471	Ndor1	protein_coding	NADPH dependent diflavin oxidoreductase 1 [Source:MGI Symbol;Acc:MGI:1926047]	2704.94	0.0922274	0.027486	3.35543	0.000792409	0.00308769	2808.24	0.127364	0.0312007	4.08208	4.46352e-05	0.000309187	2506.23	0.0129541	0.0495421	0.261476	0.793725	0.891811	2704.94	0.187353	0.0292715	6.40052	1.5485e-10	5.94431e-10
ENSMUSG00000006476	Nsmf	protein_coding	NMDA receptor synaptonuclear signaling and neuronal migration factor [Source:MGI Symbol;Acc:MGI:1861755]	2816.61	-0.000744013	0.0243772	-0.0305208	0.975652	0.984722	2658	0.00556401	0.0321349	0.173145	0.862537	0.918475	3151.65	-0.019496	0.0427112	-0.45646	0.648059	0.802849	2816.61	-0.220114	0.0256591	-8.57839	9.62069e-18	5.05467e-17
ENSMUSG00000006488	Prl7a1	protein_coding	prolactin family 7, subfamily a, member 1 [Source:MGI Symbol;Acc:MGI:1206572]	12.8335	-0.715658	0.299799	-2.38713	0.0169806	0.0444599	11.4298	-0.421139	0.390699	-1.07791	0.281074		15.747	-1.26461	0.562901	-2.2466	0.0246655		12.8335	-0.389543	0.311073	-1.25226	0.210477	0.308546
ENSMUSG00000006494	Pdk1	protein_coding	pyruvate dehydrogenase kinase, isoenzyme 1 [Source:MGI Symbol;Acc:MGI:1926119]	3132.75	0.124638	0.0246678	5.05266	4.35705e-07	3.55001e-06	3193.42	0.112673	0.0320733	3.51298	0.00044311	0.00225143	3022.65	0.141658	0.0439657	3.22202	0.00127288	0.00894726	3132.75	0.105013	0.0262129	4.00617	6.17109e-05	0.000164892
ENSMUSG00000006498	Ptbp1	protein_coding	polypyrimidine tract binding protein 1 [Source:MGI Symbol;Acc:MGI:97791]	13943	-0.0539205	0.0166447	-3.2395	0.0011974	0.00443781	14561.9	-0.055211	0.023071	-2.39309	0.0167072	0.0481114	12744.4	-0.0584111	0.0237993	-2.45432	0.0141151	0.0594459	13943	0.217574	0.0177011	12.2916	1.00521e-34	8.7976e-34
ENSMUSG00000006517	Mvd	protein_coding	mevalonate (diphospho) decarboxylase [Source:MGI Symbol;Acc:MGI:2179327]	986.976	0.0293837	0.041802	0.702926	0.482102	0.620708	960.488	0.0609639	0.05473	1.1139	0.265321	0.416727	1045.2	-0.038133	0.0697298	-0.546869	0.584469	0.758259	986.976	-0.0986714	0.0441615	-2.23433	0.0254612	0.0488018
ENSMUSG00000006519	Cyba	protein_coding	cytochrome b-245, alpha polypeptide [Source:MGI Symbol;Acc:MGI:1316658]	4140.35	0.013042	0.0263485	0.494978	0.620615	0.737515	3822.65	0.00227114	0.0366724	0.0619304	0.950618	0.973302	4804.93	0.027513	0.0347414	0.791936	0.428398	0.633547	4140.35	-0.304882	0.0277793	-10.9751	5.03386e-28	3.68164e-27
ENSMUSG00000006522	Itih3	protein_coding	inter-alpha trypsin inhibitor, heavy chain 3 [Source:MGI Symbol;Acc:MGI:96620]	154.915	0.0972181	0.118629	0.819517	0.412491	0.555991	179.586	0.0844563	0.141882	0.595257	0.551672	0.693735	105.343	0.117828	0.230973	0.510138	0.609955	0.777053	154.915	0.797388	0.128686	6.19638	5.77766e-10	2.15295e-09
ENSMUSG00000006526	Tmem110	protein_coding	transmembrane protein 110 [Source:MGI Symbol;Acc:MGI:1921500]	1473.52	-0.0344838	0.0270577	-1.27446	0.202502	0.328447	1390.88	-0.0279874	0.0339027	-0.825521	0.409076	0.565449	1648.17	-0.052761	0.0572064	-0.922292	0.356376	0.567688	1473.52	-0.219588	0.0283729	-7.73936	9.99158e-15	4.68683e-14
ENSMUSG00000006527	Sfmbt1	protein_coding	Scm-like with four mbt domains 1 [Source:MGI Symbol;Acc:MGI:1859609]	2451.34	0.0932204	0.0259832	3.58771	0.00033359	0.00144152	2463.12	0.0868893	0.0341994	2.54067	0.0110642	0.0342365	2437.88	0.0987276	0.0472997	2.08728	0.036863	0.122457	2451.34	0.0402779	0.0275624	1.46134	0.143923	0.225127
ENSMUSG00000006529	Itih1	protein_coding	inter-alpha trypsin inhibitor, heavy chain 1 [Source:MGI Symbol;Acc:MGI:96618]	0.869886	0.706137	1.16018	0.608644	0.54276		1.13657	0.229164	1.27862	0.179227	0.85776		0.332456	1.9278	3.7249	0.517545	0.604776		0.869886	1.6842	1.31863	1.27723	0.20152	0.297119
ENSMUSG00000006538	Ihh	protein_coding	Indian hedgehog [Source:MGI Symbol;Acc:MGI:96533]	6.0946	-0.216832	0.459998	-0.471375	0.637373		7.2533	-0.495471	0.499116	-0.992697	0.320857		3.76961	0.450839	1.20001	0.375697	0.707142		6.0946	0.926018	0.512181	1.80799	0.070608	0.121782
ENSMUSG00000006542	Prkag3	protein_coding	protein kinase, AMP-activated, gamma 3 non-catatlytic subunit [Source:MGI Symbol;Acc:MGI:1891343]	2.26912	0.241743	0.729266	0.331488	0.740276		1.7286	-0.455933	1.0341	-0.440898	0.659287		3.37797	1.36037	1.21693	1.11787	0.263623		2.26912	-0.921562	0.746093	-1.23518	0.216762	0.316303
ENSMUSG00000006567	Atp7b	protein_coding	ATPase, Cu++ transporting, beta polypeptide [Source:MGI Symbol;Acc:MGI:103297]	1363.45	-0.0103929	0.0395552	-0.262744	0.792748	0.868071	1541.79	0.00363578	0.0494515	0.073522	0.941391	0.968116	1006.45	-0.0491062	0.0730143	-0.672556	0.50123	0.69261	1363.45	0.6396	0.0426972	14.9799	9.93616e-51	1.20457e-49
ENSMUSG00000006570	Defb2	protein_coding	defensin beta 2 [Source:MGI Symbol;Acc:MGI:1338754]	11.8223	-0.409223	0.319878	-1.27931	0.200787	0.326397	12.0518	-0.942928	0.372312	-2.53263	0.0113212		11.4214	0.646594	0.643058	1.0055	0.314656		11.8223	0.030437	0.339034	0.0897755	0.928466	0.950014
ENSMUSG00000006575	Rundc3a	protein_coding	RUN domain containing 3A [Source:MGI Symbol;Acc:MGI:1858752]	4544.98	0.167386	0.0240683	6.95463	3.53489e-12	6.90716e-11	4554.31	0.174866	0.0326987	5.3478	8.90281e-08	1.2404e-06	4545.01	0.145707	0.0353414	4.12284	3.74231e-05	0.000493407	4544.98	0.0275572	0.0255199	1.07983	0.280218	0.390088
ENSMUSG00000006576	Slc4a3	protein_coding	solute carrier family 4 (anion exchanger), member 3 [Source:MGI Symbol;Acc:MGI:109350]	5183.38	0.00311597	0.0240094	0.129781	0.896739	0.935504	5567.06	0.0324104	0.029815	1.08705	0.277014	0.429632	4424.88	-0.0647532	0.0356163	-1.81808	0.0690521	0.194698	5183.38	0.355802	0.0256223	13.8864	7.65601e-44	8.07913e-43
ENSMUSG00000006585	Cdt1	protein_coding	chromatin licensing and DNA replication factor 1 [Source:MGI Symbol;Acc:MGI:1914427]	549.066	-0.304034	0.0518805	-5.86028	4.621e-09	5.37651e-08	515.523	-0.323083	0.0652994	-4.94772	7.50874e-07	8.33439e-06	619.877	-0.274685	0.0959563	-2.86261	0.0042017	0.0232263	549.066	-0.244643	0.0545053	-4.48842	7.17526e-06	2.07349e-05
ENSMUSG00000006586	Runx1t1	protein_coding	runt-related transcription factor 1; translocated to, 1 (cyclin D-related) [Source:MGI Symbol;Acc:MGI:104793]	134.646	0.0365574	0.0885604	0.412797	0.679756	0.784688	130.517	-0.0457391	0.109342	-0.418311	0.67572	0.790945	143.661	0.189264	0.185044	1.02281	0.306399	0.518027	134.646	-0.111916	0.0932861	-1.19971	0.230251	0.332707
ENSMUSG00000006587	Snai3	protein_coding	snail family zinc finger 3 [Source:MGI Symbol;Acc:MGI:1353563]	48.9449	0.138925	0.148953	0.932676	0.350987	0.495168	49.2435	-0.000230011	0.185349	-0.00124096	0.99901	0.99918	48.5561	0.414251	0.308845	1.34129	0.179826		48.9449	0.0501925	0.158083	0.317507	0.750859	0.825703
ENSMUSG00000006589	Aprt	protein_coding	adenine phosphoribosyl transferase [Source:MGI Symbol;Acc:MGI:88061]	5476.12	-0.138974	0.0281508	-4.93675	7.94353e-07	6.18221e-06	5347.05	-0.170524	0.0371921	-4.58496	4.54072e-06	4.09822e-05	5763.57	-0.0830913	0.0338571	-2.45418	0.0141206	0.0594459	5476.12	-0.0850967	0.0298166	-2.854	0.00431722	0.00936086
ENSMUSG00000006599	Gtf2h1	protein_coding	general transcription factor II H, polypeptide 1 [Source:MGI Symbol;Acc:MGI:1277216]	4907.16	-0.0378564	0.0240679	-1.5729	0.115742	0.21314	4781.69	-0.0740527	0.0295028	-2.51002	0.0120724	0.0367359	5184.26	0.0266821	0.0358042	0.745224	0.456136	0.656141	4907.16	-0.0919717	0.0254693	-3.61109	0.000304917	0.000760613
ENSMUSG00000006611	Hfe	protein_coding	hemochromatosis [Source:MGI Symbol;Acc:MGI:109191]	3210.51	0.0416344	0.0251197	1.65744	0.0974302	0.185719	3436.54	0.011018	0.0316997	0.347576	0.728159	0.829542	2764.57	0.0986264	0.0439473	2.2442	0.0248198	0.0914543	3210.51	0.339875	0.0268739	12.647	1.16191e-36	1.06357e-35
ENSMUSG00000006638	Abhd1	processed_transcript	abhydrolase domain containing 1 [Source:MGI Symbol;Acc:MGI:1931013]	2.27925	-0.578749	0.692777	-0.835405	0.40349		1.9862	-0.423404	0.908307	-0.466147	0.641111		2.88651	-0.874874	1.34012	-0.652835	0.513863		2.27925	-0.473724	0.717193	-0.660526	0.508916	0.621346
ENSMUSG00000006641	Slc5a6	protein_coding	solute carrier family 5 (sodium-dependent vitamin transporter), member 6 [Source:MGI Symbol;Acc:MGI:2660847]	1007.15	0.0259557	0.0392494	0.661301	0.508419	0.644324	943.684	0.01628	0.0508594	0.320098	0.748894	0.843101	1140.7	0.0370447	0.0699832	0.529336	0.596572	0.766976	1007.15	-0.246321	0.0412548	-5.97072	2.36206e-09	8.50697e-09
ENSMUSG00000006642	Tcf23	protein_coding	transcription factor 23 [Source:MGI Symbol;Acc:MGI:1934960]	2.20833	-0.396613	0.797165	-0.497529	0.618816		2.18778	-0.810442	0.955855	-0.847871	0.39651		2.26207	0.416755	1.60353	0.259898	0.794942		2.20833	-0.057143	0.842349	-0.0678377	0.945915	0.962347
ENSMUSG00000006649	Nphs1	protein_coding	nephrosis 1, nephrin [Source:MGI Symbol;Acc:MGI:1859637]	8.71685	0.15491	0.378244	0.409551	0.682135	0.78608	8.95366	0.32699	0.468126	0.69851	0.484858		8.27401	-0.199765	0.778742	-0.256522	0.797548		8.71685	0.127851	0.402732	0.31746	0.750894	0.825703
ENSMUSG00000006651	Aplp1	protein_coding	amyloid beta (A4) precursor-like protein 1 [Source:MGI Symbol;Acc:MGI:88046]	6469.52	0.168034	0.0207307	8.10555	5.25054e-16	1.6859e-14	6894	0.169876	0.0280268	6.0612	1.35107e-09	2.85229e-08	5632.78	0.157218	0.0327413	4.80183	1.5722e-06	3.15891e-05	6469.52	0.31644	0.022111	14.3114	1.8565e-46	2.06265e-45
ENSMUSG00000006673	Qrich1	protein_coding	glutamine-rich 1 [Source:MGI Symbol;Acc:MGI:1916482]	8650.06	0.0286896	0.0180854	1.58634	0.112663	0.208642	8669.94	0.0254069	0.0246957	1.0288	0.303575	0.458469	8647	0.0283488	0.0281341	1.00763	0.313631	0.525735	8650.06	0.0287401	0.01918	1.49844	0.134019	0.212069
ENSMUSG00000006675	P4htm	protein_coding	prolyl 4-hydroxylase, transmembrane (endoplasmic reticulum) [Source:MGI Symbol;Acc:MGI:1921693]	1568.14	-0.0487369	0.0311421	-1.56498	0.117587	0.215624	1643.01	-0.0493794	0.0384625	-1.28383	0.199201	0.337772	1422.66	-0.0547549	0.062731	-0.872853	0.382743	0.59296	1568.14	0.232486	0.0332786	6.98604	2.82759e-12	1.18642e-11
ENSMUSG00000006676	Usp19	protein_coding	ubiquitin specific peptidase 19 [Source:MGI Symbol;Acc:MGI:1918722]	16560.5	-0.0256009	0.0175216	-1.46111	0.143986	0.252132	17415.6	-0.0268115	0.0236934	-1.1316	0.257803	0.408582	14893.3	-0.0301465	0.0258503	-1.16619	0.243536	0.448071	16560.5	0.250678	0.0186284	13.4568	2.80936e-41	2.82532e-40
ENSMUSG00000006678	Pola1	protein_coding	polymerase (DNA directed), alpha 1 [Source:MGI Symbol;Acc:MGI:99660]	695.581	-0.198233	0.0459366	-4.31536	1.59345e-05	9.41171e-05	676.504	-0.244178	0.0558218	-4.37423	1.2186e-05	9.85454e-05	737.606	-0.115751	0.086752	-1.33428	0.182113	0.373563	695.581	-0.103145	0.0484956	-2.12689	0.0334293	0.062517
ENSMUSG00000006699	Cdc42	protein_coding	cell division cycle 42 [Source:MGI Symbol;Acc:MGI:106211]	30811.5	-0.093868	0.0160429	-5.85108	4.88396e-09	5.6635e-08	30144.8	-0.107715	0.0198015	-5.43973	5.33609e-08	7.81728e-07	32304.7	-0.073157	0.0240596	-3.04066	0.0023606	0.0147295	30811.5	-0.0751723	0.0170038	-4.42091	9.82878e-06	2.81029e-05
ENSMUSG00000006705	Pknox1	protein_coding	Pbx/knotted 1 homeobox [Source:MGI Symbol;Acc:MGI:1201409]	2132.38	0.0502466	0.0256852	1.95625	0.0504361	0.109625	2146.01	0.0322403	0.0338177	0.953356	0.34041	0.497323	2113.87	0.0790795	0.0487783	1.62121	0.104974	0.259919	2132.38	0.047006	0.0272576	1.72451	0.0846163	0.142579
ENSMUSG00000006711	D130043K22Rik	protein_coding	RIKEN cDNA D130043K22 gene [Source:MGI Symbol;Acc:MGI:3036268]	36.0242	0.416257	0.16688	2.49434	0.0126191	0.0346134	34.3483	0.435936	0.219033	1.99028	0.0465602	0.110534	39.5759	0.371139	0.340452	1.09013	0.275654		36.0242	-0.186433	0.174538	-1.06815	0.285455	0.395996
ENSMUSG00000006715	Gmnn	protein_coding	geminin [Source:MGI Symbol;Acc:MGI:1927344]	589.177	-0.140925	0.0495808	-2.84233	0.00447858	0.0141877	619.757	-0.0935487	0.0592716	-1.57831	0.114495	0.223512	529.574	-0.248756	0.0988579	-2.5163	0.0118594	0.0524497	589.177	0.254396	0.0530522	4.79521	1.62505e-06	4.92326e-06
ENSMUSG00000006717	Acot13	protein_coding	acyl-CoA thioesterase 13 [Source:MGI Symbol;Acc:MGI:1914084]	3606.39	-0.0373857	0.024449	-1.52913	0.126232	0.227601	3374.47	-0.0625214	0.0309411	-2.02066	0.0433155	0.104654	4094.36	0.00438546	0.0402446	0.10897	0.913226	0.957433	3606.39	-0.254384	0.0257576	-9.87609	5.28537e-23	3.3271e-22
ENSMUSG00000006720	Zfp184	protein_coding	zinc finger protein 184 (Kruppel-like) [Source:MGI Symbol;Acc:MGI:1922244]	342.997	0.154909	0.0621843	2.49113	0.0127337	0.0348725	336.274	0.201886	0.0712187	2.83473	0.00458637	0.0164905	358.075	0.0557893	0.12855	0.433988	0.664297	0.81385	342.997	-0.0662499	0.0656782	-1.00871	0.313116	0.426602
ENSMUSG00000006724	Cyp27b1	protein_coding	cytochrome P450, family 27, subfamily b, polypeptide 1 [Source:MGI Symbol;Acc:MGI:1098274]	16.1289	-0.068905	0.283967	-0.242652	0.808275	0.87798	14.3341	0.0215301	0.360926	0.0596525	0.952432		19.852	-0.235877	0.527136	-0.447468	0.654537		16.1289	-0.453602	0.295868	-1.53312	0.125245	0.200071
ENSMUSG00000006728	Cdk4	protein_coding	cyclin-dependent kinase 4 [Source:MGI Symbol;Acc:MGI:88357]	15838.6	-0.179555	0.0171643	-10.461	1.30493e-25	1.06924e-23	15210.4	-0.177785	0.0239731	-7.41601	1.20701e-13	4.89532e-12	17188.2	-0.189872	0.0230242	-8.24663	1.62925e-16	2.30432e-14	15838.6	-0.150908	0.0181687	-8.30595	9.90231e-17	5.01247e-16
ENSMUSG00000006731	B4galnt1	protein_coding	beta-1,4-N-acetyl-galactosaminyl transferase 1 [Source:MGI Symbol;Acc:MGI:1342057]	1239.19	0.268907	0.0305174	8.81159	1.2338e-18	5.34473e-17	1173.53	0.231291	0.0397179	5.82335	5.76796e-09	1.04354e-07	1377.99	0.33249	0.0580385	5.72879	1.0115e-08	3.65027e-07	1239.19	-0.203541	0.0320017	-6.36034	2.01314e-10	7.68157e-10
ENSMUSG00000006732	Mettl1	protein_coding	methyltransferase like 1 [Source:MGI Symbol;Acc:MGI:1339986]	901.518	-0.166328	0.0356669	-4.66336	3.11091e-06	2.16418e-05	891.056	-0.200097	0.045313	-4.41587	1.00603e-05	8.29542e-05	926.893	-0.106638	0.0722362	-1.47625	0.139878	0.313873	901.518	-0.0318568	0.0377269	-0.844406	0.398443	0.516806
ENSMUSG00000006736	Tspan31	protein_coding	tetraspanin 31 [Source:MGI Symbol;Acc:MGI:1914375]	5713.29	0.0196729	0.0234408	0.839262	0.401322	0.545235	5447.08	0.00466464	0.0313126	0.14897	0.881577	0.93198	6279.91	0.0423868	0.0333863	1.26958	0.204233	0.401551	5713.29	-0.180003	0.0247745	-7.26567	3.71206e-13	1.6241e-12
ENSMUSG00000006740	Kif5b	protein_coding	kinesin family member 5B [Source:MGI Symbol;Acc:MGI:1098268]	22056.7	-0.0669077	0.0237434	-2.81795	0.00483314	0.0151519	22410.9	-0.0667129	0.0331651	-2.01154	0.0442681	0.106504	21434	-0.0741658	0.022875	-3.24222	0.00118604	0.00846863	22056.7	0.0894704	0.0251897	3.55186	0.00038252	0.000944113
ENSMUSG00000006763	Saal1	protein_coding	serum amyloid A-like 1 [Source:MGI Symbol;Acc:MGI:1926185]	1333.18	0.0793526	0.0338959	2.34107	0.0192287	0.0492441	1292.77	0.0704451	0.0433997	1.62317	0.104554	0.209094	1421.14	0.0900066	0.0625259	1.43951	0.150006	0.328791	1333.18	-0.110101	0.0357752	-3.07758	0.00208688	0.00472917
ENSMUSG00000006764	Tph2	protein_coding	tryptophan hydroxylase 2 [Source:MGI Symbol;Acc:MGI:2651811]	41.6633	0.0155535	0.188952	0.0823145	0.934397	0.959246	40.7499	-0.200745	0.221727	-0.905371	0.365269	0.521593	43.7216	0.429806	0.356575	1.20537	0.22806		41.6633	-0.0836438	0.199605	-0.419046	0.675183	0.765206
ENSMUSG00000006782	Cnp	protein_coding	2',3'-cyclic nucleotide 3' phosphodiesterase [Source:MGI Symbol;Acc:MGI:88437]	10440.2	0.0316459	0.0230082	1.37542	0.169001	0.285437	11400	0.0441859	0.0291874	1.51387	0.130059	0.245502	8531.77	-0.00135657	0.0324196	-0.0418442	0.966623	0.984882	10440.2	0.443098	0.0245073	18.0802	4.56244e-73	8.30089e-72
ENSMUSG00000006784	Ttc25	protein_coding	tetratricopeptide repeat domain 25 [Source:MGI Symbol;Acc:MGI:1921657]	866.793	-0.0967335	0.0453923	-2.13105	0.0330849	0.0774447	934.291	-0.0592226	0.054425	-1.08815	0.276528	0.429122	733.194	-0.184583	0.0858443	-2.15021	0.0315384	0.109853	866.793	0.376342	0.0486894	7.72944	1.08022e-14	5.05801e-14
ENSMUSG00000006800	Sulf2	protein_coding	sulfatase 2 [Source:MGI Symbol;Acc:MGI:1919293]	65332.5	0.113807	0.0142195	8.00361	1.20826e-15	3.67577e-14	64935.8	0.131991	0.0169293	7.79662	6.35894e-15	3.13793e-13	66417.6	0.0706708	0.0187404	3.77104	0.000162568	0.00171665	65332.5	-0.00865323	0.015079	-0.573861	0.566062	0.672561
ENSMUSG00000006818	Sod2	protein_coding	superoxide dismutase 2, mitochondrial [Source:MGI Symbol;Acc:MGI:98352]	19781.8	0.0674515	0.0289185	2.33247	0.0196762	0.0502198	21281.7	0.056359	0.0366585	1.53741	0.124194	0.236984	16814.6	0.0826384	0.0351525	2.35085	0.0187304	0.0740186	19781.8	0.365358	0.0307068	11.8983	1.20812e-32	1.00433e-31
ENSMUSG00000006850	Tmco6	protein_coding	transmembrane and coiled-coil domains 6 [Source:MGI Symbol;Acc:MGI:1919233]	676.644	0.0618452	0.0439605	1.40684	0.159476	0.272869	693.871	0.0931642	0.0564584	1.65014	0.0989147	0.200305	644.466	-0.00956149	0.0847126	-0.11287	0.910134	0.955801	676.644	0.130724	0.0468176	2.7922	0.00523502	0.0112289
ENSMUSG00000006906	Stambp	protein_coding	STAM binding protein [Source:MGI Symbol;Acc:MGI:1917777]	3279.17	0.0163062	0.0245394	0.66449	0.506377	0.642579	3302.49	0.0375554	0.0278277	1.34957	0.177153	0.309778	3245.75	-0.0330576	0.0459511	-0.71941	0.471889	0.669428	3279.17	0.0503928	0.0260399	1.93522	0.0529639	0.0944071
ENSMUSG00000006920	Ezh1	protein_coding	enhancer of zeste 1 polycomb repressive complex 2 subunit [Source:MGI Symbol;Acc:MGI:1097695]	4248.7	0.192655	0.0232746	8.27746	1.25829e-16	4.30272e-15	4356.91	0.174511	0.0307285	5.67914	1.35377e-08	2.23835e-07	4046.23	0.222396	0.037332	5.95725	2.56522e-09	1.09174e-07	4248.7	0.13301	0.024738	5.37675	7.58412e-08	2.50882e-07
ENSMUSG00000006930	Hap1	protein_coding	huntingtin-associated protein 1 [Source:MGI Symbol;Acc:MGI:1261831]	4323.29	-0.0238385	0.0274878	-0.867238	0.385811	0.530044	4513.32	-0.0294184	0.0376946	-0.78044	0.435132	0.590394	3955.47	-0.0194911	0.0373101	-0.522409	0.601386	0.770697	4323.29	0.21523	0.0292449	7.35955	1.84527e-13	8.17368e-13
ENSMUSG00000006931	P3h4	protein_coding	prolyl 3-hydroxylase family member 4 (non-enzymatic) [Source:MGI Symbol;Acc:MGI:1913430]	5303.62	-0.0388972	0.0259027	-1.50167	0.133183	0.23726	4593.29	1.3162e-05	0.0309696	0.000424998	0.999661	0.999661	6772.32	-0.119732	0.0334636	-3.57798	0.000346261	0.00317924	5303.62	-0.534347	0.0272559	-19.6048	1.40735e-85	2.99577e-84
ENSMUSG00000006932	Ctnnb1	protein_coding	catenin (cadherin associated protein), beta 1 [Source:MGI Symbol;Acc:MGI:88276]	79774.2	-0.06462	0.0140528	-4.59837	4.258e-06	2.88028e-05	83627.4	-0.062476	0.0185694	-3.36446	0.000766929	0.00360912	72286.4	-0.0757667	0.0210563	-3.59829	0.000320321	0.00297667	79774.2	0.235455	0.0149158	15.7857	3.90517e-56	5.33601e-55
ENSMUSG00000006941	Eif1b	protein_coding	eukaryotic translation initiation factor 1B [Source:MGI Symbol;Acc:MGI:1916219]	4912.02	0.0502775	0.0202172	2.48686	0.0128875	0.0352382	4937.81	0.0478025	0.0250734	1.9065	0.0565851	0.129306	4880.64	0.0482326	0.0377163	1.27883	0.200958	0.397208	4912.02	0.0422273	0.0214476	1.96886	0.0489691	0.0880262
ENSMUSG00000006958	Chrd	protein_coding	chordin [Source:MGI Symbol;Acc:MGI:1313268]	415.682	0.0707483	0.0566926	1.24793	0.212057	0.339945	406.594	0.105075	0.0714916	1.46976	0.141627	0.262275	435.928	-0.00331228	0.108042	-0.0306573	0.975543	0.988768	415.682	-0.0759753	0.0598742	-1.26891	0.204471	0.300961
ENSMUSG00000006998	Psmd2	protein_coding	proteasome (prosome, macropain) 26S subunit, non-ATPase, 2 [Source:MGI Symbol;Acc:MGI:1096584]	26267	-0.0317305	0.0130542	-2.43067	0.015071	0.0402211	27296.7	-0.0198051	0.0156302	-1.2671	0.205118	0.344835	24286.3	-0.0628664	0.0222093	-2.83064	0.00464552	0.0251447	26267	0.193803	0.0138733	13.9696	2.39093e-44	2.55398e-43
ENSMUSG00000007021	Syngr3	protein_coding	synaptogyrin 3 [Source:MGI Symbol;Acc:MGI:1341881]	879.004	0.217628	0.0355644	6.11927	9.40059e-10	1.24845e-08	925.202	0.230925	0.0434373	5.31628	1.05908e-07	1.44033e-06	788.642	0.181668	0.0798856	2.27411	0.0229596	0.086257	879.004	0.254558	0.0381256	6.67682	2.44183e-11	9.76857e-11
ENSMUSG00000007029	Vars	protein_coding	valyl-tRNA synthetase [Source:MGI Symbol;Acc:MGI:90675]	7469.42	-0.0144343	0.0220255	-0.655344	0.512246	0.647831	8030.17	0.00138164	0.0279295	0.0494687	0.960546	0.979023	6360.89	-0.0542506	0.0338791	-1.6013	0.10931	0.266694	7469.42	0.36136	0.0234818	15.3889	1.94275e-53	2.49662e-52
ENSMUSG00000007030	Vwa7	protein_coding	von Willebrand factor A domain containing 7 [Source:MGI Symbol;Acc:MGI:1306798]	649.475	0.103748	0.0472509	2.19569	0.028114	0.0677161	697.298	0.140374	0.0579141	2.42384	0.0153575	0.0448648	554.919	0.0178502	0.0945217	0.188847	0.850213	0.924611	649.475	0.353264	0.0507545	6.96024	3.39697e-12	1.419e-11
ENSMUSG00000007033	Hspa1l	protein_coding	heat shock protein 1-like [Source:MGI Symbol;Acc:MGI:96231]	40.205	-0.274166	0.157821	-1.73719	0.0823532	0.16225	38.0457	-0.378406	0.18982	-1.9935	0.046207	0.110006	44.7791	-0.0886924	0.343779	-0.257993	0.796413		40.205	-0.208806	0.165371	-1.26265	0.206714	0.303731
ENSMUSG00000007034	Slc44a4	protein_coding	solute carrier family 44, member 4 [Source:MGI Symbol;Acc:MGI:1917379]	1.58286	1.27963	0.954781	1.34024	0.180169		1.14727	2.99113	1.3924	2.14819	0.0316987		2.47121	-1.32416	1.40538	-0.942207	0.346087		1.58286	-1.5975	0.952284	-1.67755	0.0934352	0.155357
ENSMUSG00000007035	Msh5	protein_coding	mutS homolog 5 [Source:MGI Symbol;Acc:MGI:1329021]	111.782	0.00278927	0.107998	0.0258271	0.979395	0.987066	113.585	0.0596685	0.136724	0.436414	0.662536	0.780962	108.602	-0.119159	0.211088	-0.564499	0.572414	0.7492	111.782	0.0894166	0.114831	0.778683	0.436166	0.553955
ENSMUSG00000007036	Abhd16a	protein_coding	abhydrolase domain containing 16A [Source:MGI Symbol;Acc:MGI:99476]	6498.05	-0.0446142	0.0207205	-2.15314	0.0313077	0.0739313	6447.15	-0.0550672	0.0264894	-2.07884	0.0376325	0.0932997	6630.26	-0.0306146	0.0342025	-0.8951	0.370734	0.580574	6498.05	-0.0151647	0.0219575	-0.690636	0.489794	0.604425
ENSMUSG00000007038	Neu1	protein_coding	neuraminidase 1 [Source:MGI Symbol;Acc:MGI:97305]	5919.05	0.016422	0.0174258	0.942393	0.345991	0.49027	5867.31	0.0140169	0.0242922	0.577012	0.563932	0.702886	6050.16	0.014668	0.0308219	0.475895	0.634149	0.794685	5919.05	-0.019228	0.0184545	-1.04191	0.297453	0.409337
ENSMUSG00000007039	Ddah2	protein_coding	dimethylarginine dimethylaminohydrolase 2 [Source:MGI Symbol;Acc:MGI:1859016]	13511.7	-0.0864029	0.0205272	-4.20918	2.56297e-05	0.000145163	14313.1	-0.0844239	0.027428	-3.07801	0.00208386	0.00851222	11940.8	-0.0973354	0.0278646	-3.49315	0.000477355	0.00411066	13511.7	0.286631	0.0218268	13.1321	2.15651e-39	2.09019e-38
ENSMUSG00000007041	Clic1	protein_coding	chloride intracellular channel 1 [Source:MGI Symbol;Acc:MGI:2148924]	30838.8	-0.175788	0.0157573	-11.156	6.69417e-29	7.65029e-27	31370.8	-0.187549	0.0222882	-8.41471	3.93874e-17	2.70602e-15	29896	-0.158987	0.0193941	-8.19771	2.45016e-16	3.26735e-14	30838.8	0.0937273	0.0167208	5.60545	2.0772e-08	7.10703e-08
ENSMUSG00000007050	Lsm2	protein_coding	LSM2 homolog, U6 small nuclear RNA and mRNA degradation associated [Source:MGI Symbol;Acc:MGI:90676]	1212.82	-0.162967	0.0411917	-3.95629	7.61214e-05	0.000386978	1049.14	-0.168469	0.0554816	-3.03648	0.00239359	0.00953969	1551.3	-0.159848	0.0614011	-2.60333	0.00923218	0.0430466	1212.82	-0.537322	0.0431067	-12.4649	1.15991e-35	1.03516e-34
ENSMUSG00000007080	Pole	protein_coding	polymerase (DNA directed), epsilon [Source:MGI Symbol;Acc:MGI:1196391]	527.618	-0.32959	0.0529717	-6.222	4.90857e-10	6.85976e-09	537.47	-0.303386	0.0658044	-4.61042	4.01859e-06	3.68328e-05	510.041	-0.390221	0.102514	-3.80653	0.000140932	0.00152853	527.618	0.102834	0.0563254	1.82572	0.0678929	0.117607
ENSMUSG00000007097	Atp1a2	protein_coding	ATPase, Na+/K+ transporting, alpha 2 polypeptide [Source:MGI Symbol;Acc:MGI:88106]	538.95	0.109991	0.0508324	2.16381	0.0304792	0.0723595	634.889	0.126295	0.0566416	2.22973	0.0257656	0.0685491	345.977	0.0629105	0.125523	0.501188	0.616239	0.781857	538.95	0.899137	0.0562481	15.9852	1.62029e-57	2.27063e-56
ENSMUSG00000007107	Atp1a4	protein_coding	ATPase, Na+/K+ transporting, alpha 4 polypeptide [Source:MGI Symbol;Acc:MGI:1351335]	89.8202	-0.278732	0.125028	-2.22936	0.0257898	0.0630534	95.3539	-0.414274	0.154269	-2.6854	0.00724432	0.0241103	78.9764	0.00157731	0.241921	0.00651992	0.994798	0.997934	89.8202	0.284551	0.133979	2.12386	0.0336822	0.0629548
ENSMUSG00000007122	Casq1	protein_coding	calsequestrin 1 [Source:MGI Symbol;Acc:MGI:1309468]	2970.15	-0.266731	0.0268036	-9.95131	2.48887e-23	1.63766e-21	3405.08	-0.264091	0.034469	-7.6617	1.83489e-14	8.40412e-13	2098.79	-0.279993	0.0505635	-5.53746	3.06895e-08	9.65649e-07	2970.15	0.723023	0.0290212	24.9136	5.29636e-137	2.04079e-135
ENSMUSG00000007207	Stx1a	protein_coding	syntaxin 1A (brain) [Source:MGI Symbol;Acc:MGI:109355]	169.679	0.0536235	0.0805702	0.66555	0.505699	0.642001	158.487	0.0585647	0.107827	0.543134	0.587037	0.722253	193.199	0.0384926	0.154675	0.248861	0.803469	0.897644	169.679	-0.263235	0.0843327	-3.12139	0.00179998	0.00411466
ENSMUSG00000007216	Zfp775	protein_coding	zinc finger protein 775 [Source:MGI Symbol;Acc:MGI:2683557]	846.439	0.0944707	0.0374275	2.5241	0.0115995	0.0321979	875.38	0.0945655	0.04697	2.01332	0.0440812	0.106151	791.145	0.0870189	0.0795708	1.0936	0.274129	0.483603	846.439	0.170656	0.0399506	4.27168	1.94009e-05	5.41758e-05
ENSMUSG00000007279	Scube2	protein_coding	signal peptide, CUB domain, EGF-like 2 [Source:MGI Symbol;Acc:MGI:1928765]	6.9266	-0.128311	0.47589	-0.269623	0.787451		6.25936	-0.114093	0.642157	-0.177671	0.858981		8.31113	-0.153158	0.781355	-0.196016	0.844597		6.9266	-0.387845	0.498197	-0.778497	0.436276	0.554035
ENSMUSG00000007338	Mrpl49	protein_coding	mitochondrial ribosomal protein L49 [Source:MGI Symbol;Acc:MGI:108180]	3725.93	-0.076331	0.0199964	-3.81724	0.000134951	0.000637887	3701.43	-0.089694	0.0265173	-3.38247	0.00071837	0.00340574	3792.26	-0.0570066	0.0378009	-1.50808	0.131535	0.300941	3725.93	-0.00918504	0.0211807	-0.433652	0.664541	0.756689
ENSMUSG00000007379	Dennd2c	protein_coding	DENN/MADD domain containing 2C [Source:MGI Symbol;Acc:MGI:3036254]	728.089	0.163147	0.0447546	3.64536	0.000267016	0.00118144	671.877	0.10868	0.0572286	1.89906	0.0575566	0.130926	845.621	0.257739	0.0772283	3.33736	0.000845774	0.00646074	728.089	-0.303069	0.0469113	-6.46047	1.04382e-10	4.03987e-10
ENSMUSG00000007411	Mark3	protein_coding	MAP/microtubule affinity regulating kinase 3 [Source:MGI Symbol;Acc:MGI:1341865]	9624.16	0.0373295	0.0205342	1.81792	0.0690765	0.140804	10156.7	0.0284689	0.0281595	1.01099	0.312022	0.467524	8581.75	0.047973	0.0277754	1.72718	0.084136	0.223331	9624.16	0.268663	0.0218493	12.2962	9.49234e-35	8.32011e-34
ENSMUSG00000007415	Gatad1	protein_coding	GATA zinc finger domain containing 1 [Source:MGI Symbol;Acc:MGI:1914460]	4909.64	-0.0245713	0.027468	-0.894543	0.371031	0.515285	4197.6	-0.0375465	0.0377955	-0.993411	0.320509	0.476415	6380.19	-0.00674802	0.0333262	-0.202484	0.839538	0.917015	4909.64	-0.578584	0.0288951	-20.0236	3.43231e-89	7.74755e-88
ENSMUSG00000007440	Pcdha11	protein_coding	protocadherin alpha 11 [Source:MGI Symbol;Acc:MGI:1298372]	44.3327	0.570358	0.178233	3.20008	0.0013739	0.00501388	47.3078	0.875063	0.201946	4.33316	1.46987e-05	0.00011627	38.4359	-0.0747432	0.351998	-0.21234	0.831842		44.3327	0.25651	0.190211	1.34855	0.17748	0.26771
ENSMUSG00000007458	M6pr	protein_coding	mannose-6-phosphate receptor, cation dependent [Source:MGI Symbol;Acc:MGI:96904]	23306.9	-0.152844	0.0144332	-10.5897	3.32488e-26	2.91699e-24	23507	-0.163333	0.0185944	-8.78399	1.5778e-18	1.31668e-16	23004.2	-0.13882	0.023192	-5.98571	2.15449e-09	9.42722e-08	23306.9	0.055938	0.0153131	3.65294	0.000259257	0.000651824
ENSMUSG00000007476	Lrrc8a	protein_coding	leucine rich repeat containing 8A [Source:MGI Symbol;Acc:MGI:2652847]	2175.8	0.0611194	0.0294491	2.07542	0.0379472	0.0867116	2286.43	0.0650244	0.0375128	1.73339	0.0830266	0.174886	1959.93	0.0455634	0.0535706	0.850531	0.39503	0.604901	2175.8	0.247806	0.031433	7.88363	3.17995e-15	1.51888e-14
ENSMUSG00000007564	Ppp2r1a	protein_coding	protein phosphatase 2, regulatory subunit A, alpha [Source:MGI Symbol;Acc:MGI:1926334]	34618.6	-0.0448195	0.0155448	-2.88324	0.00393613	0.0126951	36445.8	-0.0425446	0.021033	-2.02276	0.0430981	0.104238	31051.7	-0.0564112	0.0211559	-2.66645	0.00766569	0.0372045	34618.6	0.2563	0.0165121	15.522	2.46301e-54	3.23207e-53
ENSMUSG00000007570	Fance	protein_coding	Fanconi anemia, complementation group E [Source:MGI Symbol;Acc:MGI:1920025]	1622.21	0.103724	0.0318654	3.25508	0.00113361	0.00424293	1620.83	0.129546	0.0423893	3.0561	0.00224238	0.00904844	1631.98	0.0454758	0.053869	0.844192	0.398562	0.607783	1622.21	0.0143206	0.0337728	0.424027	0.671546	0.762118
ENSMUSG00000007589	Tinf2	protein_coding	Terf1 (TRF1)-interacting nuclear factor 2 [Source:MGI Symbol;Acc:MGI:107246]	970.635	-0.0537004	0.0405648	-1.32382	0.185564	0.306526	984.204	-0.0898407	0.052649	-1.70641	0.087932	0.182994	947.321	0.0120124	0.0715319	0.16793	0.866638	0.934326	970.635	0.0809929	0.0430999	1.87919	0.0602185	0.105729
ENSMUSG00000007591	Tssk4	protein_coding	testis-specific serine kinase 4 [Source:MGI Symbol;Acc:MGI:1918349]	60.7799	-0.341329	0.14494	-2.35497	0.018524	0.0477987	64.3553	-0.433449	0.14747	-2.93923	0.00329025	0.0124391	53.7954	-0.15546	0.349362	-0.444983	0.656332		60.7799	0.266786	0.155314	1.71772	0.085847	0.144369
ENSMUSG00000007594	Hapln4	protein_coding	hyaluronan and proteoglycan link protein 4 [Source:MGI Symbol;Acc:MGI:2679531]	625.299	0.562272	0.0401559	14.0022	1.51077e-44	4.52475e-42	706.589	0.549051	0.0468965	11.7077	1.16398e-31	3.43568e-29	462.264	0.587012	0.1034	5.6771	1.36996e-08	4.69003e-07	625.299	0.6398	0.0440774	14.5154	9.68328e-48	1.11152e-46
ENSMUSG00000007603	Dus3l	protein_coding	dihydrouridine synthase 3-like (S. cerevisiae) [Source:MGI Symbol;Acc:MGI:2147092]	2527.44	-0.160968	0.0251895	-6.39029	1.65573e-10	2.51465e-09	2645.03	-0.195019	0.0309927	-6.29241	3.12569e-10	7.34814e-09	2299.62	-0.0973026	0.0473589	-2.05458	0.0399197	0.129932	2527.44	0.224492	0.0269003	8.34533	7.10144e-17	3.61647e-16
ENSMUSG00000007610	Gtpbp3	protein_coding	GTP binding protein 3 [Source:MGI Symbol;Acc:MGI:1917609]	2007.92	0.0138117	0.0312915	0.441387	0.658933	0.768055	2027.34	0.0198516	0.0377146	0.526362	0.598637	0.731667	1977.02	-0.00547405	0.0577914	-0.0947208	0.924537	0.962552	2007.92	0.0616048	0.0332153	1.85471	0.0636373	0.111045
ENSMUSG00000007613	Tgfbr1	protein_coding	transforming growth factor, beta receptor I [Source:MGI Symbol;Acc:MGI:98728]	1327.36	0.0213635	0.0350381	0.609721	0.542047	0.672419	1127.36	-0.0178694	0.0460672	-0.387899	0.698091	0.807882	1740.24	0.0847511	0.0561769	1.50865	0.131389	0.300764	1327.36	-0.60022	0.0364811	-16.4529	7.99514e-61	1.18086e-59
ENSMUSG00000007617	Homer1	protein_coding	homer scaffolding protein 1 [Source:MGI Symbol;Acc:MGI:1347345]	816.452	-0.0179721	0.0401226	-0.447929	0.654204	0.764487	784.808	-0.0222417	0.0537527	-0.413778	0.679037	0.793487	884.441	-0.0165251	0.0740069	-0.223291	0.823309	0.908287	816.452	-0.145573	0.0422673	-3.4441	0.000572973	0.00138752
ENSMUSG00000007646	Rad51c	protein_coding	RAD51 paralog C [Source:MGI Symbol;Acc:MGI:2150020]	82.5599	-0.242887	0.139667	-1.73904	0.0820285	0.161794	68.2477	-0.213628	0.172548	-1.23808	0.215687	0.357996	112.06	-0.300463	0.244014	-1.23133	0.218198	0.417836	82.5599	-0.686315	0.145063	-4.73116	2.23242e-06	6.70467e-06
ENSMUSG00000007653	Gabrb2	protein_coding	gamma-aminobutyric acid (GABA) A receptor, subunit beta 2 [Source:MGI Symbol;Acc:MGI:95620]	95.1983	0.180239	0.114257	1.57748	0.114684	0.211619	92.9179	0.25929	0.150285	1.72532	0.0844705	0.177085	100.25	0.0234264	0.212872	0.110049	0.91237	0.957017	95.1983	-0.0973383	0.120476	-0.807947	0.419121	0.537585
ENSMUSG00000007655	Cav1	protein_coding	caveolin 1, caveolae protein [Source:MGI Symbol;Acc:MGI:102709]	9356.93	-0.12276	0.0203161	-6.04252	1.51723e-09	1.93082e-08	8734.19	-0.141998	0.0269427	-5.27035	1.36161e-07	1.80405e-06	10666.3	-0.0917741	0.0283475	-3.23746	0.00120598	0.00857603	9356.93	-0.26422	0.021464	-12.3099	8.01139e-35	7.03777e-34
ENSMUSG00000007656	Arpp19	protein_coding	cAMP-regulated phosphoprotein 19 [Source:MGI Symbol;Acc:MGI:1891691]	5981.88	-0.0747692	0.0203696	-3.67062	0.000241963	0.00107939	5744.56	-0.0783651	0.0254059	-3.08452	0.00203881	0.00834336	6491.28	-0.0745573	0.0354316	-2.10426	0.0353559	0.118803	5981.88	-0.150824	0.0215233	-7.00748	2.42649e-12	1.02122e-11
ENSMUSG00000007659	Bcl2l1	protein_coding	BCL2-like 1 [Source:MGI Symbol;Acc:MGI:88139]	31991.7	0.0186114	0.0175606	1.05984	0.289216	0.429992	32970.3	0.0312042	0.0234084	1.33304	0.182519	0.316869	30138.3	-0.0136082	0.0207401	-0.656128	0.511741	0.701634	31991.7	0.154556	0.0186378	8.29257	1.10828e-16	5.60039e-16
ENSMUSG00000007670	Khsrp	protein_coding	KH-type splicing regulatory protein [Source:MGI Symbol;Acc:MGI:1336214]	10087.5	0.00747327	0.0171541	0.435655	0.663087	0.771002	10378.5	0.0250236	0.0222843	1.12292	0.26147	0.412344	9539.08	-0.0349547	0.0263191	-1.32811	0.184141	0.375672	10087.5	0.146516	0.0182321	8.03617	9.26874e-16	4.52257e-15
ENSMUSG00000007682	Dio2	protein_coding	deiodinase, iodothyronine, type II [Source:MGI Symbol;Acc:MGI:1338833]	957.47	0.0478435	0.0406442	1.17713	0.239144	0.373307	1001.63	0.0390696	0.0532227	0.734077	0.462902	0.616906	871.796	0.0599345	0.074926	0.799916	0.42376	0.629217	957.47	0.224162	0.0434008	5.16492	2.40539e-07	7.69746e-07
ENSMUSG00000007721	Ccdc124	protein_coding	coiled-coil domain containing 124 [Source:MGI Symbol;Acc:MGI:1916403]	6522.14	-0.110141	0.0288147	-3.82238	0.000132169	0.000626268	6776.08	-0.0996517	0.0381707	-2.61069	0.00903602	0.028944	6034.24	-0.138431	0.0356111	-3.8873	0.000101363	0.00115202	6522.14	0.1931	0.0306128	6.30783	2.82972e-10	1.07244e-09
ENSMUSG00000007739	Cct4	protein_coding	chaperonin containing Tcp1, subunit 4 (delta) [Source:MGI Symbol;Acc:MGI:104689]	18333.8	0.0363662	0.0155391	2.3403	0.0192681	0.0493229	17327.7	0.0173805	0.0204488	0.849952	0.395352	0.552841	20460.9	0.0667723	0.022295	2.99495	0.00274494	0.0166482	18333.8	-0.21419	0.0164333	-13.0339	7.85011e-39	7.50671e-38
ENSMUSG00000007777	0610009B22Rik	protein_coding	RIKEN cDNA 0610009B22 gene [Source:MGI Symbol;Acc:MGI:1913300]	1817.97	-0.0378317	0.0321667	-1.17611	0.239549	0.373639	1750.44	-0.0713884	0.0411678	-1.73408	0.0829036	0.17465	1963.5	0.0205358	0.0532964	0.385313	0.700005	0.836446	1817.97	-0.141226	0.0339569	-4.15898	3.19671e-05	8.76238e-05
ENSMUSG00000007783	Cpt1c	protein_coding	carnitine palmitoyltransferase 1c [Source:MGI Symbol;Acc:MGI:2446526]	13055.6	0.0524284	0.0195191	2.68601	0.00723105	0.0214637	13630.4	0.0543897	0.0269509	2.0181	0.0435806	0.10516	11941.9	0.0414726	0.0251622	1.64821	0.0993091	0.250365	13055.6	0.21584	0.020744	10.4049	2.3541e-25	1.59489e-24
ENSMUSG00000007805	Twist2	protein_coding	twist basic helix-loop-helix transcription factor 2 [Source:MGI Symbol;Acc:MGI:104685]	6.26898	0.0812242	0.397358	0.204411	0.838033		5.07314	-0.372368	0.549621	-0.6775	0.498089		8.72883	0.790127	0.710418	1.1122	0.266052		6.26898	-0.764899	0.40683	-1.88014	0.0600885	0.105509
ENSMUSG00000007812	Zfp655	protein_coding	zinc finger protein 655 [Source:MGI Symbol;Acc:MGI:1919861]	2879.36	0.087396	0.0277825	3.14572	0.00165678	0.00592301	2792.54	0.0944545	0.0368149	2.56566	0.0102981	0.0322477	3068.29	0.0666076	0.0436098	1.52736	0.126673	0.293859	2879.36	-0.110303	0.0293655	-3.75621	0.000172505	0.000441157
ENSMUSG00000007815	Rhoa	protein_coding	ras homolog family member A [Source:MGI Symbol;Acc:MGI:1096342]	26293	-0.0806034	0.0158091	-5.09854	3.42281e-07	2.83672e-06	26576.7	-0.091555	0.0219131	-4.17809	2.93967e-05	0.000214835	25832.3	-0.0655189	0.0207561	-3.15661	0.00159613	0.0106882	26293	0.0657202	0.0167726	3.91831	8.91732e-05	0.00023457
ENSMUSG00000007817	Zmiz1	protein_coding	zinc finger, MIZ-type containing 1 [Source:MGI Symbol;Acc:MGI:3040693]	30456.7	0.111275	0.0255196	4.36035	1.29853e-05	7.8295e-05	31703.5	0.131811	0.0337024	3.91102	9.19081e-05	0.000578564	28049.9	0.0634303	0.0248892	2.54851	0.0108184	0.0487655	30456.7	0.200365	0.0270795	7.39915	1.37054e-13	6.10532e-13
ENSMUSG00000007827	Ankrd26	protein_coding	ankyrin repeat domain 26 [Source:MGI Symbol;Acc:MGI:1917887]	1027.42	0.0703736	0.0435681	1.61526	0.106255	0.199026	1071.31	0.0752309	0.056291	1.33646	0.181397	0.315437	942.598	0.0528843	0.0754056	0.701331	0.483096	0.677565	1027.42	0.209513	0.0464395	4.51152	6.43641e-06	1.86593e-05
ENSMUSG00000007833	Aldh16a1	protein_coding	aldehyde dehydrogenase 16 family, member A1 [Source:MGI Symbol;Acc:MGI:1916998]	1556.13	-0.106853	0.0300867	-3.5515	0.000383048	0.00162608	1566.15	-0.109584	0.0380981	-2.87636	0.00402285	0.0147444	1542.64	-0.108719	0.0593198	-1.83276	0.0668381	0.190256	1556.13	0.0477539	0.0319354	1.49533	0.134828	0.213238
ENSMUSG00000007836	Hnrnpa0	protein_coding	heterogeneous nuclear ribonucleoprotein A0 [Source:MGI Symbol;Acc:MGI:1924384]	16498.2	-0.0329727	0.0253566	-1.30036	0.193478	0.316558	16341.7	-0.0214234	0.0313016	-0.684419	0.49371	0.644334	16889.2	-0.0629675	0.0337599	-1.86516	0.0621594	0.180198	16498.2	-0.0222093	0.026887	-0.826024	0.40879	0.527148
ENSMUSG00000007837	Prrg2	protein_coding	proline-rich Gla (G-carboxyglutamic acid) polypeptide 2 [Source:MGI Symbol;Acc:MGI:1929596]	2181.16	0.0383757	0.030202	1.27063	0.203859	0.330123	2178.42	0.0344038	0.0399533	0.861101	0.389183	0.546488	2196.28	0.0395896	0.0508546	0.778487	0.436282	0.640069	2181.16	0.0131683	0.0320157	0.411307	0.680848	0.76934
ENSMUSG00000007850	Hnrnph1	protein_coding	heterogeneous nuclear ribonucleoprotein H1 [Source:MGI Symbol;Acc:MGI:1891925]	5658.53	-0.216116	0.0230126	-9.39118	5.93336e-21	3.27201e-19	5648.48	-0.219782	0.0271001	-8.11004	5.06046e-16	2.97633e-14	5704.77	-0.215723	0.0406708	-5.30412	1.13216e-07	3.05442e-06	5658.53	0.010437	0.0244006	0.427737	0.668842	0.760152
ENSMUSG00000007867	Ift43	protein_coding	intraflagellar transport 43 [Source:MGI Symbol;Acc:MGI:1923661]	3712.41	-0.229793	0.0205739	-11.1692	5.77287e-29	6.6411e-27	3820.19	-0.243785	0.0274715	-8.87407	7.05176e-19	6.24433e-17	3510.07	-0.208241	0.0387668	-5.37163	7.80271e-08	2.20714e-06	3712.41	0.146488	0.0219109	6.68561	2.29972e-11	9.22041e-11
ENSMUSG00000007872	Id3	protein_coding	inhibitor of DNA binding 3 [Source:MGI Symbol;Acc:MGI:96398]	24899.4	0.135158	0.0227553	5.93963	2.8567e-09	3.44849e-08	25360.8	0.122448	0.0304592	4.02008	5.81791e-05	0.000390943	24066.2	0.153663	0.0255689	6.00975	1.85809e-09	8.30332e-08	24899.4	0.101466	0.0241415	4.20297	2.6344e-05	7.26846e-05
ENSMUSG00000007877	Tcap	protein_coding	titin-cap [Source:MGI Symbol;Acc:MGI:1330233]	1.41882	-0.133329	0.921663	-0.144661	0.884978		1.48878	-0.286671	1.08896	-0.263252	0.792356		1.28455	0.175796	2.09112	0.0840679	0.933002		1.41882	0.185622	0.984789	0.18849	0.850493	0.897859
ENSMUSG00000007880	Arid1a	protein_coding	AT rich interactive domain 1A (SWI-like) [Source:MGI Symbol;Acc:MGI:1935147]	10231.1	0.00133495	0.0248236	0.0537775	0.957112	0.97302	10435.7	0.03035	0.0296284	1.02436	0.305667	0.460582	9859.28	-0.0635992	0.0328637	-1.93525	0.0529602	0.160231	10231.1	0.106954	0.0263454	4.05969	4.91388e-05	0.000132441
ENSMUSG00000007888	Crlf1	protein_coding	cytokine receptor-like factor 1 [Source:MGI Symbol;Acc:MGI:1340030]	1134.02	0.329104	0.0347512	9.4703	2.79051e-21	1.56874e-19	1019.12	0.321082	0.0482312	6.65715	2.79191e-11	7.76619e-10	1372.59	0.337788	0.05932	5.69433	1.23856e-08	4.27151e-07	1134.02	-0.4045	0.0362426	-11.1609	6.33358e-29	4.77004e-28
ENSMUSG00000007891	Ctsd	protein_coding	cathepsin D [Source:MGI Symbol;Acc:MGI:88562]	142086	0.0564106	0.0210021	2.68595	0.0072324	0.0214637	145374	0.0545764	0.0286735	1.90337	0.0569921	0.129994	136008	0.053207	0.0213601	2.49095	0.0127402	0.0551771	142086	0.121175	0.0222777	5.4393	5.34898e-08	1.78701e-07
ENSMUSG00000007892	Rplp1	protein_coding	ribosomal protein, large, P1 [Source:MGI Symbol;Acc:MGI:1927099]	36804	-0.150418	0.0254185	-5.91766	3.26552e-09	3.89865e-08	24624.9	-0.166711	0.0338853	-4.91985	8.66096e-07	9.47474e-06	61755	-0.125103	0.0264274	-4.73385	2.20302e-06	4.22268e-05	36804	-1.30243	0.0268818	-48.4504	0	0
ENSMUSG00000007908	Hmgcll1	protein_coding	3-hydroxymethyl-3-methylglutaryl-Coenzyme A lyase-like 1 [Source:MGI Symbol;Acc:MGI:2446108]	871.217	0.0563857	0.0422858	1.33344	0.182387	0.302284	905.881	0.0280524	0.0492153	0.569994	0.568682	0.70699	804.422	0.107717	0.0860527	1.25175	0.21066	0.408938	871.217	0.197496	0.0451129	4.37783	1.19868e-05	3.39966e-05
ENSMUSG00000007944	Ttc9b	protein_coding	tetratricopeptide repeat domain 9B [Source:MGI Symbol;Acc:MGI:1920282]	10.1858	-0.346474	0.335278	-1.03339	0.301419	0.443274	11.2225	0.0557431	0.37641	0.148092	0.88227		8.11506	-1.36025	0.796437	-1.70792	0.0876505		10.1858	0.556224	0.365628	1.52128	0.128189	0.204082
ENSMUSG00000007946	Phox2a	protein_coding	paired-like homeobox 2a [Source:MGI Symbol;Acc:MGI:106633]	0.787358	1.30487	1.46078	0.893274	0.371711		0.930106	0.700094	1.61328	0.433958	0.664319		0.501018	2.51674	3.44791	0.729931	0.465432		0.787358	1.01331	1.57213	0.644544	0.519223	0.630661
ENSMUSG00000007950	Abhd8	protein_coding	abhydrolase domain containing 8 [Source:MGI Symbol;Acc:MGI:1918946]	8902.76	0.023176	0.0255771	0.906123	0.364871	0.509302	8877.78	-0.0106625	0.0328782	-0.324304	0.745708	0.841622	8992.56	0.0839213	0.0297117	2.82452	0.0047352	0.0254715	8902.76	0.00708747	0.0271211	0.261327	0.793841	0.857744
ENSMUSG00000007987	Ift22	protein_coding	intraflagellar transport 22 [Source:MGI Symbol;Acc:MGI:1914536]	4815.33	-0.035945	0.0246717	-1.45693	0.145135	0.253815	4989.75	-0.0451547	0.0338726	-1.33307	0.182507	0.316869	4481.44	-0.0243152	0.0349157	-0.696399	0.486179	0.680231	4815.33	0.18015	0.0262407	6.86529	6.6358e-12	2.73123e-11
ENSMUSG00000007989	Fzd3	protein_coding	frizzled class receptor 3 [Source:MGI Symbol;Acc:MGI:108476]	1767.36	0.145532	0.0382848	3.80129	0.000143943	0.00067656	1718.14	0.168925	0.0517954	3.26139	0.00110866	0.00497773	1875	0.0924577	0.0518738	1.78236	0.0746905	0.206032	1767.36	-0.102553	0.0404884	-2.5329	0.0113124	0.0230207
ENSMUSG00000008028	1700008O03Rik	protein_coding	RIKEN cDNA 1700008O03 gene [Source:MGI Symbol;Acc:MGI:1916599]	32.8252	0.054603	0.169823	0.321528	0.74781	0.835091	33.6388	-0.0185226	0.214581	-0.0863202	0.931212	0.963179	31.3125	0.198844	0.377346	0.526953	0.598226		32.8252	0.131415	0.181193	0.725278	0.468282	0.584217
ENSMUSG00000008035	Mid1ip1	protein_coding	Mid1 interacting protein 1 (gastrulation specific G12-like (zebrafish)) [Source:MGI Symbol;Acc:MGI:1915291]	8488.74	-0.0707302	0.0173486	-4.077	4.56199e-05	0.00024391	9184.13	-0.0685663	0.0230623	-2.97309	0.00294816	0.0113724	7111.22	-0.0823699	0.0306887	-2.68405	0.00727366	0.035814	8488.74	0.393881	0.0185521	21.2311	4.92894e-100	1.26961e-98
ENSMUSG00000008036	Ap2s1	protein_coding	adaptor-related protein complex 2, sigma 1 subunit [Source:MGI Symbol;Acc:MGI:2141861]	10203.7	-0.0471721	0.0240081	-1.96484	0.0494332	0.10804	10330.1	-0.060908	0.0329188	-1.85025	0.0642778	0.142791	9991.49	-0.0266623	0.0276812	-0.963192	0.335451	0.546988	10203.7	0.0729512	0.0254736	2.8638	0.00418594	0.00909716
ENSMUSG00000008090	Fgfrl1	protein_coding	fibroblast growth factor receptor-like 1 [Source:MGI Symbol;Acc:MGI:2150920]	26928.9	-0.0546037	0.0177113	-3.08298	0.00204936	0.00714848	28687.4	-0.0661078	0.0235098	-2.81192	0.00492461	0.0175052	23468.7	-0.0383637	0.0235978	-1.62573	0.104007	0.258405	26928.9	0.314545	0.0188207	16.7128	1.05802e-62	1.61537e-61
ENSMUSG00000008129	4930432K21Rik	protein_coding	RIKEN cDNA 4930432K21 gene [Source:MGI Symbol;Acc:MGI:1921916]	155.66	0.109347	0.10493	1.04209	0.297368	0.438802	152.224	0.00937185	0.11381	0.0823467	0.934371	0.964569	163.316	0.298659	0.205199	1.45546	0.145542	0.322283	155.66	-0.071626	0.110921	-0.645738	0.518449	0.630109
ENSMUSG00000008136	Fhl2	protein_coding	four and a half LIM domains 2 [Source:MGI Symbol;Acc:MGI:1338762]	897.229	-0.413935	0.037896	-10.9229	8.95523e-28	9.15066e-26	907.081	-0.405799	0.0475545	-8.53335	1.42171e-17	1.03003e-15	881.37	-0.437679	0.0767271	-5.70437	1.16777e-08	4.05734e-07	897.229	0.0696411	0.0402361	1.73081	0.0834856	0.140946
ENSMUSG00000008140	Emc10	protein_coding	ER membrane protein complex subunit 10 [Source:MGI Symbol;Acc:MGI:1916933]	19084.4	0.0786911	0.0211157	3.72666	0.000194036	0.000886534	19720.3	0.0839044	0.0286866	2.92486	0.00344611	0.0129485	17871.9	0.0613019	0.0248374	2.46813	0.0135821	0.0577868	19084.4	0.166691	0.0224148	7.43664	1.03278e-13	4.62874e-13
ENSMUSG00000008153	Clstn3	protein_coding	calsyntenin 3 [Source:MGI Symbol;Acc:MGI:2178323]	55.9461	0.370234	0.14603	2.53533	0.011234	0.0313739	60.1833	0.505163	0.177654	2.84352	0.00446189	0.0161265	47.5285	0.071033	0.311732	0.227865	0.819751		55.9461	0.3465	0.157022	2.2067	0.0273349	0.0520541
ENSMUSG00000008167	Fbxw9	protein_coding	F-box and WD-40 domain protein 9 [Source:MGI Symbol;Acc:MGI:1915878]	4023.18	-0.040748	0.0278767	-1.46172	0.143818	0.251892	3925.88	-0.0612249	0.0374981	-1.63275	0.102522	0.205988	4238.91	-0.00667993	0.0376429	-0.177455	0.859151	0.929519	4023.18	-0.0861959	0.0295087	-2.92104	0.00348867	0.00767104
ENSMUSG00000008193	Spib	protein_coding	Spi-B transcription factor (Spi-1/PU.1 related) [Source:MGI Symbol;Acc:MGI:892986]	549.677	0.00474586	0.0867359	0.0547162	0.956365	0.972685	569.467	0.0333838	0.0844667	0.395231	0.692673	0.804291	511.792	-0.0620382	0.122337	-0.507109	0.612078	0.778483	549.677	0.179748	0.0921735	1.95011	0.0511635	0.0916071
ENSMUSG00000008200	Fnbp4	protein_coding	formin binding protein 4 [Source:MGI Symbol;Acc:MGI:1860513]	2446.69	0.110845	0.0317055	3.49608	0.000472139	0.00195368	2273.77	0.107676	0.0430064	2.50371	0.0122899	0.0372411	2809.06	0.109766	0.0455876	2.4078	0.0160489	0.0655535	2446.69	-0.279122	0.0334075	-8.35507	6.53917e-17	3.33301e-16
ENSMUSG00000008206	Cers4	protein_coding	ceramide synthase 4 [Source:MGI Symbol;Acc:MGI:1914510]	8487.72	-0.0389006	0.0210694	-1.84631	0.0648474	0.134199	9037.63	-0.0338726	0.0276615	-1.22454	0.220749	0.364048	7406.04	-0.0562031	0.0322259	-1.74404	0.0811524	0.217848	8487.72	0.312231	0.0224407	13.9136	5.23832e-44	5.55272e-43
ENSMUSG00000008226	Scrn3	protein_coding	secernin 3 [Source:MGI Symbol;Acc:MGI:1921866]	2353.73	-0.0467715	0.0298018	-1.56942	0.11655	0.214129	2208.9	-0.0420892	0.0353919	-1.18923	0.234349	0.380724	2658.83	-0.0622193	0.0536312	-1.16013	0.245995	0.450501	2353.73	-0.241267	0.0314004	-7.68355	1.54737e-14	7.1896e-14
ENSMUSG00000008301	Phax	protein_coding	phosphorylated adaptor for RNA export [Source:MGI Symbol;Acc:MGI:1891839]	6255.41	0.0116125	0.021722	0.534599	0.592927	0.714625	6227.41	-0.012214	0.0258301	-0.472858	0.636314	0.761866	6339.57	0.0522148	0.0358713	1.45562	0.145498	0.322283	6255.41	-0.000192375	0.023025	-0.00835504	0.993334	0.994945
ENSMUSG00000008305	Tle1	protein_coding	transducin-like enhancer of split 1 [Source:MGI Symbol;Acc:MGI:104636]	3562.93	0.285488	0.0233084	12.2483	1.71555e-34	3.01018e-32	3611.29	0.311031	0.0290398	10.7105	9.08537e-27	1.88067e-24	3479.08	0.227279	0.0397987	5.71071	1.12509e-08	3.92889e-07	3562.93	0.0753473	0.0247367	3.04598	0.00231926	0.00522611
ENSMUSG00000008307	1700109H08Rik	protein_coding	RIKEN cDNA 1700109H08 gene [Source:MGI Symbol;Acc:MGI:1924286]	7.44759	1.16146	0.388906	2.98647	0.00282219		5.48948	1.27	0.543619	2.3362	0.0194808		11.463	1.01988	0.676023	1.50865	0.131388		7.44759	-1.0916	0.386532	-2.82407	0.00474174	0.0102277
ENSMUSG00000008318	Relt	protein_coding	RELT tumor necrosis factor receptor [Source:MGI Symbol;Acc:MGI:2443373]	594.478	0.0028933	0.0400918	0.0721669	0.942469	0.964512	620.717	0.013587	0.0504945	0.269078	0.787869	0.869416	543.674	-0.027249	0.0916827	-0.29721	0.766306	0.875189	594.478	0.215348	0.0429969	5.00844	5.4872e-07	1.71538e-06
ENSMUSG00000008333	Snrpb2	protein_coding	U2 small nuclear ribonucleoprotein B [Source:MGI Symbol;Acc:MGI:104805]	3874.25	-0.048126	0.0313973	-1.53281	0.125323	0.226393	3677.93	-0.106008	0.0316946	-3.34468	0.000823777	0.00384036	4291.02	0.0592707	0.0478924	1.23758	0.215872	0.414629	3874.25	-0.198152	0.0331975	-5.96888	2.38892e-09	8.60107e-09
ENSMUSG00000008348	Ubc	protein_coding	ubiquitin C [Source:MGI Symbol;Acc:MGI:98889]	19270.5	0.0607145	0.0279672	2.17092	0.0299374	0.0712973	21965.5	0.0477169	0.0358783	1.32997	0.18353	0.318104	13870	0.0801054	0.0346009	2.31512	0.0206062	0.0794842	19270.5	0.688633	0.0297407	23.1546	1.30744e-118	4.11511e-117
ENSMUSG00000008373	Prpf31	protein_coding	pre-mRNA processing factor 31 [Source:MGI Symbol;Acc:MGI:1916238]	4284.79	-0.103641	0.0246053	-4.21213	2.52971e-05	0.000143419	4426.07	-0.117023	0.0335477	-3.48825	0.000486194	0.00243847	4016.27	-0.0835626	0.036464	-2.29164	0.0219261	0.0835174	4284.79	0.164968	0.0261721	6.3032	2.91559e-10	1.10374e-09
ENSMUSG00000008384	Sertad1	protein_coding	SERTA domain containing 1 [Source:MGI Symbol;Acc:MGI:1913438]	2749.51	-0.103146	0.0264222	-3.90375	9.47148e-05	0.000469412	2767.44	-0.0916643	0.0347971	-2.63425	0.0084323	0.0273621	2725.25	-0.133073	0.0449296	-2.96181	0.00305841	0.018138	2749.51	0.0473198	0.0280388	1.68765	0.0914777	0.152504
ENSMUSG00000008393	Carhsp1	protein_coding	calcium regulated heat stable protein 1 [Source:MGI Symbol;Acc:MGI:1196368]	28821.6	0.0361578	0.0150421	2.40378	0.0162266	0.0427663	30478.8	0.0330036	0.0207754	1.58859	0.112153	0.220095	25573.5	0.0355219	0.0209701	1.69393	0.0902791	0.233926	28821.6	0.278407	0.0159874	17.4141	6.44399e-68	1.08753e-66
ENSMUSG00000008398	Elk3	protein_coding	ELK3, member of ETS oncogene family [Source:MGI Symbol;Acc:MGI:101762]	6967.46	0.00687003	0.0271388	0.253145	0.800156	0.873196	6612.72	-0.0386581	0.0342586	-1.12842	0.259142	0.410161	7719.96	0.0897068	0.0287792	3.11707	0.00182661	0.0119014	6967.46	-0.197716	0.0287169	-6.88499	5.77928e-12	2.38788e-11
ENSMUSG00000008429	Herpud2	protein_coding	HERPUD family member 2 [Source:MGI Symbol;Acc:MGI:1915393]	7348.4	0.0612649	0.0152989	4.00452	6.21431e-05	0.00032262	7412.26	0.0442106	0.0194381	2.27443	0.02294	0.0624067	7250.22	0.0884938	0.029914	2.95827	0.00309374	0.0182779	7348.4	0.0575626	0.0162384	3.54485	0.00039283	0.00096852
ENSMUSG00000008435	Rdh13	protein_coding	retinol dehydrogenase 13 (all-trans and 9-cis) [Source:MGI Symbol;Acc:MGI:1918732]	1199.87	-0.104329	0.0359801	-2.89964	0.00373594	0.0121303	1231.57	-0.0734159	0.0424357	-1.73005	0.0836215	0.175883	1140.7	-0.174913	0.0709602	-2.46495	0.0137032	0.0581609	1199.87	0.136907	0.0383081	3.57384	0.000351788	0.000872172
ENSMUSG00000008438	Adam21	protein_coding	a disintegrin and metallopeptidase domain 21 [Source:MGI Symbol;Acc:MGI:1861229]	12.1534	-0.67314	0.358816	-1.876	0.0606551	0.127561	9.94846	-0.622584	0.512196	-1.21552	0.224168		16.6904	-0.772125	0.539268	-1.4318	0.152201		12.1534	-0.701448	0.371517	-1.88806	0.0590176	0.103876
ENSMUSG00000008450	Nutf2	protein_coding	nuclear transport factor 2 [Source:MGI Symbol;Acc:MGI:1915301]	2039.27	-0.131886	0.0273975	-4.81378	1.481e-06	1.09989e-05	2026.69	-0.127129	0.036643	-3.4694	0.000521617	0.0025812	2074.02	-0.147827	0.0497419	-2.97188	0.0029598	0.0176827	2039.27	-0.00778454	0.029023	-0.26822	0.78853	0.853534
ENSMUSG00000008461	Fut1	protein_coding	fucosyltransferase 1 [Source:MGI Symbol;Acc:MGI:109375]	0.781473	-0.237886	1.40011	-0.169905	0.865085		0.683915	1.37296	1.59938	0.858435	0.390652		0.982288	-3.35474	2.7038	-1.24075	0.214698		0.781473	-0.392624	1.46483	-0.268034	0.788673	0.853636
ENSMUSG00000008475	Arpc5	protein_coding	actin related protein 2/3 complex, subunit 5 [Source:MGI Symbol;Acc:MGI:1915021]	10431.8	-0.0491728	0.0186061	-2.64283	0.00822167	0.0239388	9424.14	-0.0669554	0.0208504	-3.21124	0.00132166	0.00577939	12528	-0.0215267	0.0314242	-0.685036	0.493321	0.686015	10431.8	-0.385911	0.0196192	-19.67	3.8948e-86	8.35112e-85
ENSMUSG00000008482	Rnf151	protein_coding	ring finger protein 151 [Source:MGI Symbol;Acc:MGI:1914754]	1.66806	-1.15298	0.920162	-1.25302	0.210197		1.20421	-2.61415	1.30118	-2.00906	0.0445312		2.6224	0.721126	1.44075	0.500521	0.616708		1.66806	-1.4736	0.923842	-1.59508	0.110695	0.179941
ENSMUSG00000008489	Elavl2	protein_coding	ELAV (embryonic lethal, abnormal vision, Drosophila)-like 2 (Hu antigen B) [Source:MGI Symbol;Acc:MGI:1100887]	97.578	0.137764	0.102745	1.34083	0.179976	0.299116	99.6264	0.0588697	0.132	0.445982	0.65561	0.776581	93.8312	0.292351	0.215284	1.35798	0.17447	0.363495	97.578	0.116008	0.109433	1.06008	0.289107	0.400121
ENSMUSG00000008496	Pou2f2	protein_coding	POU domain, class 2, transcription factor 2 [Source:MGI Symbol;Acc:MGI:101897]	391.693	-0.00872209	0.0591024	-0.147576	0.882677	0.926577	383.444	0.048829	0.0742556	0.657581	0.510808	0.659679	410.142	-0.128715	0.108884	-1.18213	0.237155	0.440813	391.693	-0.0709685	0.062447	-1.13646	0.255764	0.362167
ENSMUSG00000008540	Mgst1	protein_coding	microsomal glutathione S-transferase 1 [Source:MGI Symbol;Acc:MGI:1913850]	18845.7	0.223681	0.0191053	11.7078	1.16259e-31	1.66904e-29	18485.4	0.223163	0.0246312	9.06018	1.30235e-19	1.28137e-17	19656.9	0.217776	0.0264837	8.22301	1.98465e-16	2.69797e-14	18845.7	-0.0636829	0.0202467	-3.14534	0.00165895	0.00381152
ENSMUSG00000008575	Nfib	protein_coding	nuclear factor I/B [Source:MGI Symbol;Acc:MGI:103188]	22935.4	0.0843423	0.0183619	4.59333	4.36227e-06	2.94508e-05	24422.7	0.081366	0.0251898	3.23012	0.00123738	0.00546036	20007.1	0.0835322	0.0235342	3.5494	0.000386107	0.00347447	22935.4	0.312812	0.0195143	16.0299	7.8975e-58	1.11469e-56
ENSMUSG00000008590	Htr3b	protein_coding	5-hydroxytryptamine (serotonin) receptor 3B [Source:MGI Symbol;Acc:MGI:1861899]	0.634422	-0.274027	1.4558	-0.188231	0.850696		0.72721	0.758216	1.64301	0.461481	0.644453		0.449352	-2.2411	3.59681	-0.62308	0.533232		0.634422	0.639289	1.57576	0.405701	0.684962
ENSMUSG00000008601	Rab25	protein_coding	RAB25, member RAS oncogene family [Source:MGI Symbol;Acc:MGI:1858203]	0.542346	-0.0483372	1.35516	-0.0356691	0.971546		0.325138	-0.180135	2.2389	-0.0804568	0.935874		0.987924	0.155622	2.16439	0.071901	0.942681		0.542346	-1.44988	1.38791	-1.04464	0.296188
ENSMUSG00000008604	Ubqln4	protein_coding	ubiquilin 4 [Source:MGI Symbol;Acc:MGI:2150152]	8465.77	-0.0469377	0.0198931	-2.3595	0.0182996	0.0473407	8528.03	-0.0561757	0.0274139	-2.04917	0.0404458	0.0990209	8376.24	-0.0354403	0.028063	-1.26288	0.206631	0.404481	8465.77	0.0510387	0.0211059	2.41822	0.0155967	0.0310016
ENSMUSG00000008658	Rbfox1	protein_coding	RNA binding protein, fox-1 homolog (C. elegans) 1 [Source:MGI Symbol;Acc:MGI:1926224]	28.9803	-0.0337197	0.188476	-0.178907	0.85801	0.911758	19.6833	0.167819	0.284108	0.590687	0.55473	0.696153	48.0187	-0.309734	0.299413	-1.03447	0.300917		28.9803	-1.25776	0.190458	-6.60385	4.00607e-11	1.58646e-10
ENSMUSG00000008668	Rps18	protein_coding	ribosomal protein S18 [Source:MGI Symbol;Acc:MGI:98146]	28513.7	-0.0952283	0.0247598	-3.84609	0.000120019	0.00057816	20469.8	-0.11597	0.0343414	-3.37697	0.000732888	0.00346427	45010.6	-0.0612456	0.0200303	-3.05765	0.00223077	0.0140194	28513.7	-1.11259	0.0261737	-42.5081	0	0
ENSMUSG00000008682	Rpl10	protein_coding	ribosomal protein L10 [Source:MGI Symbol;Acc:MGI:105943]	36475.3	-0.0454328	0.0172492	-2.63391	0.00844079	0.0244783	26297.3	-0.0610044	0.0226111	-2.69799	0.006976	0.0233495	57348.4	-0.0219094	0.0218071	-1.00469	0.315045	0.527032	36475.3	-1.10001	0.0181986	-60.4449	0	0
ENSMUSG00000008683	Rps15a	protein_coding	ribosomal protein S15A [Source:MGI Symbol;Acc:MGI:2389091]	15234.3	-0.0971171	0.0230943	-4.20524	2.60808e-05	0.000147381	10608.5	-0.132895	0.0298176	-4.45694	8.31362e-06	6.97802e-05	24716.1	-0.0354924	0.0232475	-1.52672	0.126831	0.293923	15234.3	-1.19673	0.024308	-49.2321	0	0
ENSMUSG00000008690	Ncaph2	protein_coding	non-SMC condensin II complex, subunit H2 [Source:MGI Symbol;Acc:MGI:1289164]	8703.21	0.0520285	0.0214794	2.42225	0.0154249	0.0409515	8988.02	0.0783199	0.0263867	2.96816	0.00299586	0.0115063	8160.73	-0.00828038	0.0293751	-0.281885	0.778032	0.88282	8703.21	0.16369	0.0228216	7.17259	7.35925e-13	3.16566e-12
ENSMUSG00000008730	Hipk1	protein_coding	homeodomain interacting protein kinase 1 [Source:MGI Symbol;Acc:MGI:1314873]	14909.4	0.0620714	0.0196616	3.15698	0.00159411	0.00572607	15463.4	0.0667392	0.0273383	2.44124	0.014637	0.0431347	13846.5	0.0458187	0.0246629	1.8578	0.0631979	0.18219	14909.4	0.184076	0.0208832	8.81456	1.20155e-18	6.52249e-18
ENSMUSG00000008734	Gprc5b	protein_coding	G protein-coupled receptor, family C, group 5, member B [Source:MGI Symbol;Acc:MGI:1927596]	27318.5	0.0553318	0.0141616	3.90716	9.33884e-05	0.000464296	28031.6	0.0617887	0.01898	3.25546	0.00113207	0.00507	25984.8	0.0353886	0.0213904	1.65441	0.0980437	0.247904	27318.5	0.134292	0.015035	8.93196	4.18528e-19	2.31355e-18
ENSMUSG00000008763	Man1a2	protein_coding	mannosidase, alpha, class 1A, member 2 [Source:MGI Symbol;Acc:MGI:104676]	7794.78	0.0926804	0.0200986	4.61129	4.00178e-06	2.71437e-05	7646.13	0.0838336	0.0272754	3.0736	0.00211494	0.00862592	8130.86	0.103345	0.0299585	3.44961	0.000561404	0.00465686	7794.78	-0.0634806	0.0212811	-2.98296	0.00285478	0.00635256
ENSMUSG00000008813	Tppp2	protein_coding	tubulin polymerization-promoting protein family member 2 [Source:MGI Symbol;Acc:MGI:2684923]	0.745082	0.498321	1.41893	0.351195	0.725442		1.11287	0.627291	1.43924	0.435848	0.662947		0						0.745082	2.57873	1.57233	1.64008	0.100989	0.166253
ENSMUSG00000008822	Acyp1	protein_coding	acylphosphatase 1, erythrocyte (common) type [Source:MGI Symbol;Acc:MGI:1913454]	1869.46	-0.0291427	0.0297499	-0.97959	0.327288	0.471342	1810.44	-0.0428766	0.0406514	-1.05474	0.291544	0.445834	1997.87	-0.00924117	0.0501466	-0.184283	0.853791	0.926146	1869.46	-0.116638	0.0314094	-3.71348	0.000204432	0.000519084
ENSMUSG00000008855	Hdac5	protein_coding	histone deacetylase 5 [Source:MGI Symbol;Acc:MGI:1333784]	10818.5	0.195377	0.0226312	8.63305	5.97353e-18	2.44156e-16	11180.7	0.198172	0.0305611	6.48446	8.90477e-11	2.30786e-09	10126.5	0.182897	0.0286303	6.38824	1.67808e-10	9.51272e-09	10818.5	0.167354	0.0240329	6.96355	3.31794e-12	1.38697e-11
ENSMUSG00000008859	Rala	protein_coding	v-ral simian leukemia viral oncogene A (ras related) [Source:MGI Symbol;Acc:MGI:1927243]	6048.72	-0.062642	0.0265807	-2.35667	0.0184396	0.0476376	5747.88	-0.0935332	0.0338168	-2.76588	0.00567696	0.0196536	6687.62	-0.0085748	0.0344285	-0.249061	0.803314	0.897542	6048.72	-0.193777	0.0281156	-6.89215	5.49565e-12	2.27309e-11
ENSMUSG00000008892	Vdac3	protein_coding	voltage-dependent anion channel 3 [Source:MGI Symbol;Acc:MGI:106922]	10542.5	-0.0341176	0.0181869	-1.87594	0.0606631	0.127561	10485.9	-0.0540936	0.0226069	-2.39279	0.0167209	0.048139	10704.2	-0.00127135	0.0288658	-0.0440434	0.96487	0.984095	10542.5	-0.00444845	0.0192789	-0.230742	0.817515	0.87549
ENSMUSG00000008932	Slc1a7	protein_coding	solute carrier family 1 (glutamate transporter), member 7 [Source:MGI Symbol;Acc:MGI:2444087]	1.48519	0.840791	0.8757	0.960135	0.336987		1.68405	-0.11384	0.967109	-0.117711	0.906296		1.0887	3.61786	2.25227	1.60632	0.108204		1.48519	0.929199	0.974318	0.953692	0.34024	0.456373
ENSMUSG00000008958	Vps72	protein_coding	vacuolar protein sorting 72 [Source:MGI Symbol;Acc:MGI:1202305]	5019.45	0.0299618	0.0232374	1.28938	0.197267	0.321577	4985.8	0.0326589	0.0315566	1.03493	0.300701	0.455683	5109.47	0.0174416	0.0339801	0.513289	0.607749	0.775275	5019.45	-0.00999594	0.024625	-0.405927	0.684796	0.772561
ENSMUSG00000008976	Gabpa	protein_coding	GA repeat binding protein, alpha [Source:MGI Symbol;Acc:MGI:95610]	6515.34	0.085171	0.0237341	3.58855	0.000332528	0.00143833	6715.86	0.0872193	0.0311393	2.80094	0.00509541	0.017976	6135.18	0.0741941	0.0350774	2.11516	0.0344167	0.116542	6515.34	0.155279	0.0252174	6.15762	7.3845e-10	2.73698e-09
ENSMUSG00000008999	Bmp7	protein_coding	bone morphogenetic protein 7 [Source:MGI Symbol;Acc:MGI:103302]	570.443	-0.115599	0.0540721	-2.13787	0.032527	0.0764066	618.87	-0.13235	0.0706786	-1.87255	0.06113	0.137123	474.426	-0.0890087	0.0982962	-0.905515	0.365192	0.576041	570.443	0.410194	0.0581227	7.05738	1.69671e-12	7.18963e-12
ENSMUSG00000009013	Dynll1	protein_coding	dynein light chain LC8-type 1 [Source:MGI Symbol;Acc:MGI:1861457]	9220.96	-0.146104	0.0207639	-7.03644	1.97213e-12	4.03984e-11	7954.67	-0.171068	0.0258383	-6.62072	3.5746e-11	9.7561e-10	11839.3	-0.104848	0.0296447	-3.53683	0.000404961	0.00362549	9220.96	-0.550217	0.021863	-25.1666	9.31093e-140	3.69036e-138
ENSMUSG00000009030	Pdcl	protein_coding	phosducin-like [Source:MGI Symbol;Acc:MGI:1914716]	2467.84	0.0548283	0.0268533	2.04177	0.0411742	0.0929242	2553.28	0.0720973	0.0339573	2.12317	0.0337393	0.0853199	2304.66	0.0123953	0.0493731	0.251052	0.801774	0.896697	2467.84	0.172605	0.0286039	6.03432	1.59632e-09	5.80957e-09
ENSMUSG00000009035	Tmem184b	protein_coding	transmembrane protein 184b [Source:MGI Symbol;Acc:MGI:2445179]	20631.1	-0.0245492	0.0168306	-1.45861	0.144673	0.25316	20111.8	-0.0253754	0.0219979	-1.15354	0.248689	0.397978	21777.8	-0.0297083	0.0244664	-1.21425	0.224652	0.424963	20631.1	-0.089558	0.0178315	-5.02247	5.10121e-07	1.59726e-06
ENSMUSG00000009070	Rsph14	protein_coding	radial spoke head homolog 14 (Chlamydomonas) [Source:MGI Symbol;Acc:MGI:1918486]	4.51053	-0.420247	0.562727	-0.746806	0.455181		3.78611	0.198771	0.783488	0.2537	0.799727		6.00399	-1.54114	0.916796	-1.68101	0.0927608		4.51053	-0.584627	0.584299	-1.00056	0.317039	0.431054
ENSMUSG00000009073	Nf2	protein_coding	neurofibromin 2 [Source:MGI Symbol;Acc:MGI:97307]	14031.6	0.0312074	0.0150493	2.07368	0.0381094	0.0870249	15289.2	0.0404961	0.0187985	2.15422	0.0312228	0.0800611	11532.6	0.00457341	0.0266358	0.171701	0.863672	0.932746	14031.6	0.431521	0.0160777	26.8397	1.1112e-158	5.25319e-157
ENSMUSG00000009075	Cabp7	protein_coding	calcium binding protein 7 [Source:MGI Symbol;Acc:MGI:2183437]	22.2707	0.28371	0.234049	1.21218	0.225444	0.3566	25.8195	0.358799	0.247365	1.45048	0.146924	0.269325	15.1392	0.0844771	0.626333	0.134876	0.89271		22.2707	0.769426	0.258118	2.98091	0.00287396	0.00639463
ENSMUSG00000009076	Zmat5	protein_coding	zinc finger, matrin type 5 [Source:MGI Symbol;Acc:MGI:1914428]	1073.23	-0.033927	0.0402436	-0.843039	0.399206	0.543165	1083.67	-0.0374698	0.0513231	-0.730076	0.465344	0.619078	1056.76	-0.0337499	0.0728446	-0.463313	0.64314	0.799744	1073.23	0.0627086	0.0427269	1.46766	0.142196	0.222899
ENSMUSG00000009079	Ewsr1	protein_coding	Ewing sarcoma breakpoint region 1 [Source:MGI Symbol;Acc:MGI:99960]	16814.6	-0.414903	0.0192128	-21.5951	1.99658e-103	8.67064e-100	18632.3	-0.421235	0.0266821	-15.7872	3.81097e-56	1.01238e-52	13195.6	-0.409063	0.0244496	-16.7309	7.80969e-63	2.18703e-59	16814.6	0.522046	0.0204757	25.4959	2.19091e-143	9.0176e-142
ENSMUSG00000009090	Ap1b1	protein_coding	adaptor protein complex AP-1, beta 1 subunit [Source:MGI Symbol;Acc:MGI:1096368]	10830.1	0.0355193	0.0221342	1.60473	0.108554	0.20261	11359.5	0.0560778	0.0281542	1.99181	0.0463918	0.110274	9799.46	-0.013084	0.0291813	-0.448368	0.653888	0.806388	10830.1	0.237791	0.023526	10.1076	5.11447e-24	3.31525e-23
ENSMUSG00000009092	Derl3	protein_coding	Der1-like domain family, member 3 [Source:MGI Symbol;Acc:MGI:1917627]	157.224	0.19613	0.0836082	2.34582	0.0189851	0.0488	154.2	0.284019	0.104139	2.7273	0.00638552	0.0216781	164.039	0.0202039	0.169357	0.119298	0.905039	0.95379	157.224	-0.0699598	0.0881976	-0.793216	0.427652	0.545998
ENSMUSG00000009093	Gstt4	protein_coding	glutathione S-transferase, theta 4 [Source:MGI Symbol;Acc:MGI:1923136]	6.50692	0.126744	0.412598	0.307185	0.758702		2.58347	-0.0151927	0.77071	-0.0197126	0.984273		14.5191	0.217505	0.54166	0.401552	0.688013		6.50692	-2.42154	0.413638	-5.85426	4.7914e-09	1.6986e-08
ENSMUSG00000009097	Tbx1	protein_coding	T-box 1 [Source:MGI Symbol;Acc:MGI:98493]	7.72843	-0.253718	0.413659	-0.613349	0.539646		5.9757	-0.522092	0.57315	-0.910918	0.362339		11.3325	0.1676	0.676918	0.247593	0.80445		7.72843	-0.922739	0.424899	-2.17167	0.0298806	0.0564363
ENSMUSG00000009108	Gnat2	protein_coding	guanine nucleotide binding protein, alpha transducing 2 [Source:MGI Symbol;Acc:MGI:95779]	76.0569	-0.379315	0.128737	-2.94643	0.00321467	0.0106346	73.9339	-0.416604	0.157863	-2.63902	0.00831469	0.0270465	80.7336	-0.312535	0.260481	-1.19984	0.230202	0.432656	76.0569	-0.110138	0.135687	-0.811706	0.41696	0.53563
ENSMUSG00000009112	Bcl2l13	protein_coding	BCL2-like 13 (apoptosis facilitator) [Source:MGI Symbol;Acc:MGI:2136959]	5728.34	0.038554	0.0213226	1.80813	0.0705864	0.14336	5865.93	0.0496038	0.0271926	1.82416	0.0681272	0.149735	5472.86	0.00901048	0.0348408	0.258619	0.795929	0.893377	5728.34	0.125366	0.0226584	5.53286	3.15055e-08	1.06571e-07
ENSMUSG00000009114	2610028H24Rik	protein_coding	RIKEN cDNA 2610028H24 gene [Source:MGI Symbol;Acc:MGI:1924214]	2.68223	0.0218485	0.625393	0.0349357	0.972131		2.92858	0.0675505	0.748942	0.0901946	0.928133		2.19263	-0.0858425	1.48712	-0.057724	0.953968		2.68223	0.441527	0.679312	0.649961	0.515717	0.627729
ENSMUSG00000009145	Dqx1	protein_coding	DEAQ RNA-dependent ATPase [Source:MGI Symbol;Acc:MGI:2136388]	9.62896	0.462972	0.324199	1.42805	0.153278	0.264751	8.18139	0.661593	0.436825	1.51455	0.129887		12.6131	0.144149	0.610969	0.235936	0.813483		9.62896	-0.62293	0.332681	-1.87245	0.0611439	0.107154
ENSMUSG00000009185	Ccl8	protein_coding	chemokine (C-C motif) ligand 8 [Source:MGI Symbol;Acc:MGI:101878]	134.191	-0.0671715	0.0958595	-0.700729	0.483472	0.621965	134.118	-0.0516233	0.114312	-0.451602	0.651556	0.773356	134.908	-0.106067	0.202235	-0.524474	0.599949	0.769655	134.191	0.0191199	0.101636	0.188121	0.850782	0.898003
ENSMUSG00000009207	Lnpk	protein_coding	lunapark, ER junction formation factor [Source:MGI Symbol;Acc:MGI:1918115]	776.025	-0.0570813	0.0499222	-1.1434	0.252871	0.389347	744.046	-0.120973	0.0615337	-1.96597	0.0493023	0.115853	844.596	0.0603271	0.0809849	0.744919	0.456321	0.656141	776.025	-0.158638	0.052684	-3.01112	0.0026029	0.00582289
ENSMUSG00000009210	Prr29	protein_coding	proline rich 29 [Source:MGI Symbol;Acc:MGI:1922823]	3.96471	-0.0666662	0.553815	-0.120376	0.904185		3.31152	0.599414	0.744415	0.805215	0.420696		5.30731	-1.23719	0.972024	-1.2728	0.20309		3.96471	-0.641482	0.572719	-1.12006	0.262687	0.370414
ENSMUSG00000009214	Tmem8c	protein_coding	transmembrane protein 8C [Source:MGI Symbol;Acc:MGI:1913389]	40.2167	-0.177694	0.166549	-1.06692	0.286008	0.426679	34.9021	-0.149249	0.22173	-0.673114	0.500875	0.651072	51.2107	-0.233496	0.310989	-0.75082	0.452761		40.2167	-0.528955	0.172578	-3.06502	0.00217657	0.00492248
ENSMUSG00000009216	Fam163b	protein_coding	family with sequence similarity 163, member B [Source:MGI Symbol;Acc:MGI:1926106]	13.6803	0.43309	0.32658	1.32614	0.184794	0.305583	16.8387	0.105103	0.355357	0.295768	0.767407	0.854826	7.31052	1.36798	0.851094	1.60731	0.107986		13.6803	1.26619	0.369359	3.42806	0.000607905	0.00146744
ENSMUSG00000009246	Trpm5	protein_coding	transient receptor potential cation channel, subfamily M, member 5 [Source:MGI Symbol;Acc:MGI:1861718]	362.856	-0.186725	0.0620841	-3.00761	0.00263315	0.00894415	397.302	-0.294023	0.0665512	-4.41799	9.96216e-06	8.22051e-05	294.436	0.0424914	0.13086	0.32471	0.745401	0.863784	362.856	0.452237	0.0670492	6.74486	1.53179e-11	6.18577e-11
ENSMUSG00000009248	Ascl2	protein_coding	achaete-scute family bHLH transcription factor 2 [Source:MGI Symbol;Acc:MGI:96920]	322.719	0.11721	0.064062	1.82963	0.0673052	0.137986	331.011	0.0978448	0.0692057	1.41383	0.157413	0.283825	307.206	0.148278	0.144868	1.02354	0.306054	0.517745	322.719	0.133644	0.0682192	1.95904	0.0501086	0.0898892
ENSMUSG00000009281	Rarres2	protein_coding	retinoic acid receptor responder (tazarotene induced) 2 [Source:MGI Symbol;Acc:MGI:1918910]	946.065	-0.162836	0.0456532	-3.56681	0.000361352	0.00154455	1079.33	-0.196342	0.0593076	-3.31057	0.000931072	0.00426202	679.148	-0.0954728	0.0809863	-1.17888	0.238448	0.442179	946.065	0.692371	0.0494568	13.9995	1.56979e-44	1.68371e-43
ENSMUSG00000009291	Pttg1ip	protein_coding	pituitary tumor-transforming 1 interacting protein [Source:MGI Symbol;Acc:MGI:2652132]	27872.4	-0.048718	0.017767	-2.74204	0.0061058	0.0185524	26637	-0.0561277	0.0251498	-2.23174	0.0256323	0.0682858	30508.8	-0.0409614	0.0189415	-2.16252	0.0305783	0.107281	27872.4	-0.170693	0.0188218	-9.06888	1.20243e-19	6.78216e-19
ENSMUSG00000009292	Trpm2	protein_coding	transient receptor potential cation channel, subfamily M, member 2 [Source:MGI Symbol;Acc:MGI:1351901]	24.8878	0.276408	0.213749	1.29314	0.195961	0.319959	19.4106	0.334994	0.287851	1.16378	0.244515	0.392875	36.1294	0.178399	0.382051	0.466951	0.640535		24.8878	-0.878623	0.218654	-4.01832	5.86145e-05	0.000156956
ENSMUSG00000009293	Ube2g2	protein_coding	ubiquitin-conjugating enzyme E2G 2 [Source:MGI Symbol;Acc:MGI:1343188]	5051.43	-0.0604959	0.0218535	-2.76825	0.00563583	0.0173121	4880.52	-0.0545679	0.0297142	-1.83642	0.0662949	0.146475	5421.39	-0.0788638	0.0332666	-2.37066	0.0177562	0.0710648	5051.43	-0.125861	0.0231007	-5.44836	5.08372e-08	1.70008e-07
ENSMUSG00000009356	Lpo	protein_coding	lactoperoxidase [Source:MGI Symbol;Acc:MGI:1923363]	16.9292	-0.347962	0.230484	-1.5097	0.13112	0.234232	19.8828	-0.457172	0.270844	-1.68795	0.09142	0.188444	11.0014	-0.0521151	0.62153	-0.0838497	0.933176		16.9292	0.883883	0.261057	3.38579	0.000709746	0.00170037
ENSMUSG00000009376	Met	protein_coding	met proto-oncogene [Source:MGI Symbol;Acc:MGI:96969]	7067.6	-0.0172453	0.0226789	-0.760413	0.447008	0.588702	6711.05	-0.0202959	0.0318573	-0.637089	0.524067	0.670555	7824.31	-0.0181442	0.029043	-0.624735	0.532145	0.718256	7067.6	-0.196115	0.0239758	-8.17971	2.84537e-16	1.41715e-15
ENSMUSG00000009378	Slc16a12	protein_coding	solute carrier family 16 (monocarboxylic acid transporters), member 12 [Source:MGI Symbol;Acc:MGI:2147716]	71.5493	-0.208861	0.113978	-1.83247	0.0668811	0.137376	66.297	-0.165901	0.153754	-1.079	0.280586	0.433443	82.5699	-0.288702	0.229515	-1.25788	0.208437	0.406584	71.5493	-0.295526	0.118846	-2.48662	0.0128964	0.0259886
ENSMUSG00000009394	Syn2	protein_coding	synapsin II [Source:MGI Symbol;Acc:MGI:103020]	1957.65	0.213008	0.0278035	7.66119	1.8422e-14	4.84863e-13	2198.9	0.240965	0.0320242	7.52446	5.29396e-14	2.31179e-12	1474.76	0.141164	0.06005	2.35077	0.0187346	0.0740186	1957.65	0.59818	0.0301666	19.8292	1.66641e-87	3.65974e-86
ENSMUSG00000009406	Elk1	protein_coding	ELK1, member of ETS oncogene family [Source:MGI Symbol;Acc:MGI:101833]	2922.51	-0.0321051	0.0273905	-1.17212	0.241147	0.375423	2570.23	-0.0175997	0.0374474	-0.469986	0.638365	0.763379	3652.14	-0.0660964	0.0392169	-1.68541	0.0919103	0.236307	2922.51	-0.480449	0.0287193	-16.7292	8.03512e-63	1.23078e-61
ENSMUSG00000009418	Nav1	protein_coding	neuron navigator 1 [Source:MGI Symbol;Acc:MGI:2183683]	1603.46	0.0826301	0.0298865	2.7648	0.00569578	0.0174715	1734.06	0.116359	0.0369687	3.1475	0.00164675	0.00697518	1344.47	0.00192884	0.0585523	0.0329421	0.973721	0.987687	1603.46	0.390467	0.0321627	12.1404	6.45428e-34	5.54169e-33
ENSMUSG00000009470	Tnpo1	protein_coding	transportin 1 [Source:MGI Symbol;Acc:MGI:2681523]	11966.9	0.138325	0.026995	5.12407	2.99003e-07	2.51647e-06	11922	0.139091	0.0370373	3.75544	0.00017304	0.00100102	12109.2	0.130119	0.0281454	4.62309	3.78072e-06	6.68405e-05	11966.9	0.00239829	0.0286254	0.0837819	0.93323	0.953438
ENSMUSG00000009471	Myod1	protein_coding	myogenic differentiation 1 [Source:MGI Symbol;Acc:MGI:97275]	1.17334	-0.387095	1.05585	-0.36662	0.713902		1.42884	-0.0207424	1.15844	-0.0179054	0.985714		0.65815	-1.39047	2.9178	-0.476547	0.633684		1.17334	1.18123	1.19601	0.987647	0.323326	0.437978
ENSMUSG00000009487	Otog	protein_coding	otogelin [Source:MGI Symbol;Acc:MGI:1202064]	5.75403	0.720724	0.49695	1.45029	0.146977		6.37295	1.70963	0.530299	3.22389	0.0012646		4.50844	-1.46908	1.13624	-1.29294	0.196033		5.75403	0.286019	0.530178	0.539478	0.589557	0.692681
ENSMUSG00000009535	Rnmt	protein_coding	RNA (guanine-7-) methyltransferase [Source:MGI Symbol;Acc:MGI:1915147]	3178.83	-0.0841274	0.0229171	-3.67094	0.000241663	0.00107833	3264.79	-0.0928886	0.0314279	-2.95561	0.00312049	0.0118768	3018.09	-0.07365	0.0407742	-1.80629	0.070873	0.198275	3178.83	0.138631	0.0243944	5.6829	1.32429e-08	4.58834e-08
ENSMUSG00000009545	Kcnq1	protein_coding	potassium voltage-gated channel, subfamily Q, member 1 [Source:MGI Symbol;Acc:MGI:108083]	2.98562	-0.377518	0.739257	-0.510672	0.60958		2.31197	-0.654507	1.04816	-0.624436	0.532341		4.36871	0.0780458	1.11254	0.070151	0.944074		2.98562	-0.925984	0.762992	-1.21362	0.224892	0.326206
ENSMUSG00000009549	Srp14	protein_coding	signal recognition particle 14 [Source:MGI Symbol;Acc:MGI:107169]	9141.74	-0.0747529	0.0200021	-3.73725	0.000186046	0.000851818	8821	-0.09347	0.026985	-3.46377	0.000532654	0.00262766	9835.37	-0.0445226	0.0279383	-1.5936	0.111025	0.269216	9141.74	-0.132594	0.0211656	-6.26461	3.7376e-10	1.40656e-09
ENSMUSG00000009555	Cdk9	protein_coding	cyclin-dependent kinase 9 (CDC2-related kinase) [Source:MGI Symbol;Acc:MGI:1328368]	5856.83	0.0233585	0.0192236	1.2151	0.22433	0.355317	5839.83	0.0205045	0.0263743	0.777441	0.436899	0.591902	5916.88	0.0223441	0.031972	0.698866	0.484636	0.679062	5856.83	0.006084	0.0203756	0.298592	0.765251	0.836181
ENSMUSG00000009563	Tor2a	protein_coding	torsin family 2, member A [Source:MGI Symbol;Acc:MGI:1353596]	2382.38	0.036856	0.0293985	1.25367	0.209963	0.337491	2351.42	0.0548078	0.0378098	1.44957	0.147179	0.269581	2455.55	-0.00552818	0.0480757	-0.114989	0.908454	0.955326	2382.38	-0.0374127	0.0311243	-1.20204	0.229348	0.331687
ENSMUSG00000009566	Fpgs	protein_coding	folylpolyglutamyl synthetase [Source:MGI Symbol;Acc:MGI:95576]	1076.26	-0.236798	0.0368851	-6.41986	1.36399e-10	2.08941e-09	1122.48	-0.255194	0.0466874	-5.46602	4.6025e-08	6.856e-07	987.156	-0.205831	0.0724772	-2.83994	0.00451216	0.0245071	1076.26	0.208587	0.0393892	5.29554	1.18666e-07	3.87591e-07
ENSMUSG00000009569	Mkl2	protein_coding	MKL/myocardin-like 2 [Source:MGI Symbol;Acc:MGI:3050795]	4854.64	0.0828256	0.0234978	3.52483	0.000423753	0.00177716	5046.33	0.0753155	0.0306422	2.4579	0.0139751	0.0414653	4485.53	0.0912087	0.0387164	2.35582	0.018482	0.0731623	4854.64	0.19492	0.0250037	7.79564	6.40819e-15	3.02341e-14
ENSMUSG00000009575	Cbx5	protein_coding	chromobox 5 [Source:MGI Symbol;Acc:MGI:109372]	15060.2	-0.0981123	0.0184379	-5.32124	1.03062e-07	9.47743e-07	16197.6	-0.0954324	0.025078	-3.80543	0.000141558	0.000839396	12812.1	-0.110636	0.025393	-4.35697	1.31878e-05	0.00020093	15060.2	0.363528	0.0196284	18.5206	1.40926e-76	2.68649e-75
ENSMUSG00000009585	Apobec3	protein_coding	apolipoprotein B mRNA editing enzyme, catalytic polypeptide 3 [Source:MGI Symbol;Acc:MGI:1933111]	3655.02	-0.019203	0.0225636	-0.851062	0.394735	0.53835	3726.18	-0.0184163	0.0301328	-0.611169	0.541088	0.684856	3526.05	-0.0283164	0.0392225	-0.721942	0.47033	0.668128	3655.02	0.105733	0.0239839	4.40848	1.041e-05	2.96638e-05
ENSMUSG00000009588	St6galnac1	protein_coding	ST6 (alpha-N-acetyl-neuraminyl-2,3-beta-galactosyl-1,3)-N-acetylgalactosaminide alpha-2,6-sialyltransferase 1 [Source:MGI Symbol;Acc:MGI:1341826]	2.13563	-0.542831	0.82889	-0.654889	0.512539		2.39277	-1.09393	0.991191	-1.10365	0.269744		1.62439	0.668931	1.78853	0.374012	0.708396		2.13563	0.457507	0.893974	0.511768	0.608813	0.709639
ENSMUSG00000009596	Taf7l	protein_coding	TATA-box binding protein associated factor 7 like [Source:MGI Symbol;Acc:MGI:1921719]	0.967711	0.367165	1.24528	0.294844	0.768113		0.542479	-0.049466	1.85978	-0.0265978	0.978781		1.83662	0.869286	1.86359	0.466459	0.640887		0.967711	-1.74175	1.25968	-1.3827	0.166758	0.254356
[truncated: 23,309 more rows]
