# Supplementary material for: Ethanol-induced transcriptional and translational changes in Aldh1l1-Egfp/Rpl10a cortical astrocyte cultures
Source: Front Neurosci. 2023 Jun 21;17:1193304. doi: 10.3389/fnins.2023.1193304 (PMC10320287; doi:10.3389/fnins.2023.1193304)
Supplement: Supplementary file 2 [file Table_2.XLSX]

## Sheet: IPvIn
GeneID	GeneName	BioType	GeneDescription	baseMean	log2FoldChange	lfcSE	stat	pvalue	padj
ENSMUSG00000076609	Igkc	IG_C_gene	immunoglobulin kappa constant [Source:MGI Symbol;Acc:MGI:96495]	3.13214	4.64255	0.9661	4.80546	1.54398e-06	4.68848e-06
ENSMUSG00000026751	Nr5a1	protein_coding	nuclear receptor subfamily 5, group A, member 1 [Source:MGI Symbol;Acc:MGI:1346833]	1.2127	3.31746	1.13518	2.9224	0.00347341	0.00763963
ENSMUSG00000100111	A330087D11Rik	lincRNA	RIKEN cDNA A330087D11 gene [Source:MGI Symbol;Acc:MGI:3028066]	1.2152	3.27425	1.16922	2.80037	0.00510444	0.0109678
ENSMUSG00000086347	Gm11626	antisense	predicted gene 11626 [Source:MGI Symbol;Acc:MGI:3699632]	1.09577	3.13591	1.23013	2.54925	0.0107955	0.0220413
ENSMUSG00000085811	Cep112it	sense_intronic	centrosomal protein 112, intronic transcript [Source:MGI Symbol;Acc:MGI:3649867]	2.17461	3.11016	1.05554	2.94652	0.00321369	0.00709556
ENSMUSG00000084144	Gm12516	processed_pseudogene	predicted gene 12516 [Source:MGI Symbol;Acc:MGI:3651353]	1.12405	3.08655	1.1448	2.69615	0.00701468	0.014765
ENSMUSG00000076873	Trdv5	TR_V_gene	T cell receptor delta variable 5 [Source:MGI Symbol;Acc:MGI:3704133]	1.44341	3.0601	1.16394	2.62908	0.00856154	0.0177809
ENSMUSG00000005202	Shbg	protein_coding	sex hormone binding globulin [Source:MGI Symbol;Acc:MGI:98295]	1.48107	3.05688	1.25762	2.43069	0.01507	0.0300164
ENSMUSG00000079534	Gm5640	protein_coding	predicted gene 5640 [Source:MGI Symbol;Acc:MGI:3645126]	1.40723	3.00119	1.17359	2.55728	0.0105494	0.0215876
ENSMUSG00000027579	Srms	protein_coding	src-related kinase lacking C-terminal regulatory tyrosine and N-terminal myristylation sites [Source:MGI Symbol;Acc:MGI:101865]	1.43742	2.97934	1.20189	2.47888	0.0131795	0.0264997
ENSMUSG00000056370	Sftpb	protein_coding	surfactant associated protein B [Source:MGI Symbol;Acc:MGI:109516]	1.40529	2.97425	1.25587	2.36827	0.0178713	0.0351674
ENSMUSG00000107944	Gm44280	TEC	predicted gene, 44280 [Source:MGI Symbol;Acc:MGI:5690672]	1.36778	2.9282	1.11757	2.62016	0.00878894	0.018221
ENSMUSG00000086459	1700030C12Rik	processed_transcript	RIKEN cDNA 1700030C12 gene [Source:MGI Symbol;Acc:MGI:1919496]	1.31537	2.89474	1.17952	2.45418	0.0141208	0.0282595
ENSMUSG00000086633	Gm16081	lincRNA	predicted gene 16081 [Source:MGI Symbol;Acc:MGI:3801800]	0.928968	2.8859	1.2749	2.26363	0.0235971	0.0455067
ENSMUSG00000063583	Olfr1410	protein_coding	olfactory receptor 1410 [Source:MGI Symbol;Acc:MGI:3031244]	1.2757	2.8593	1.15879	2.46749	0.0136063	0.0273182
ENSMUSG00000024519	Cplx4	protein_coding	complexin 4 [Source:MGI Symbol;Acc:MGI:2685803]	1.01873	2.82354	1.15729	2.43979	0.0146958	0.0293182
ENSMUSG00000032053	Pou2af1	protein_coding	POU domain, class 2, associating factor 1 [Source:MGI Symbol;Acc:MGI:105086]	1.67354	2.6664	1.074	2.48267	0.0130401	0.026253
ENSMUSG00000042800	Spata46	protein_coding	spermatogenesis associated 46 [Source:MGI Symbol;Acc:MGI:1924175]	1.65215	2.65927	1.06397	2.49939	0.0124407	0.0251517
ENSMUSG00000012282	Wnt8a	protein_coding	wingless-type MMTV integration site family, member 8A [Source:MGI Symbol;Acc:MGI:107924]	2.09203	2.65888	1.07199	2.48032	0.0131263	0.0264162
ENSMUSG00000039488	Cntn5	protein_coding	contactin 5 [Source:MGI Symbol;Acc:MGI:3042287]	1.57036	2.6425	1.07916	2.44867	0.0143385	0.028666
ENSMUSG00000111539	AC127596.2	TEC	\N	1.73184	2.63618	1.09453	2.4085	0.0160181	0.031765
ENSMUSG00000086319	Gm16087	lincRNA	predicted gene 16087 [Source:MGI Symbol;Acc:MGI:3801921]	1.52618	2.59078	1.10183	2.35134	0.0187059	0.0366657
ENSMUSG00000107915	Gm44014	TEC	predicted gene, 44014 [Source:MGI Symbol;Acc:MGI:5690406]	2.04729	2.49783	1.05328	2.37149	0.0177166	0.0348776
ENSMUSG00000018845	Unc45b	protein_coding	unc-45 myosin chaperone B [Source:MGI Symbol;Acc:MGI:2443377]	4.77458	2.45885	0.673338	3.65173	0.000260479	0.000654757
ENSMUSG00000029646	Cdx2	protein_coding	caudal type homeobox 2 [Source:MGI Symbol;Acc:MGI:88361]	3.21458	2.43538	0.841893	2.89274	0.00381893	0.00834655
ENSMUSG00000102985	4930456G14Rik	TEC	RIKEN cDNA 4930456G14 gene [Source:MGI Symbol;Acc:MGI:1921928]	3.28195	2.43329	0.784974	3.09984	0.00193623	0.00440687
ENSMUSG00000105681	Gm43428	TEC	predicted gene 43428 [Source:MGI Symbol;Acc:MGI:5663565]	1.98779	2.42125	1.03831	2.33192	0.019705	0.0384896
ENSMUSG00000061928	Dsg1b	protein_coding	desmoglein 1 beta [Source:MGI Symbol;Acc:MGI:2664357]	1.41388	2.39987	1.07138	2.23998	0.0250921	0.0481662
ENSMUSG00000081161	Gm12783	unprocessed_pseudogene	predicted gene 12783 [Source:MGI Symbol;Acc:MGI:3649566]	1.88033	2.3107	0.96904	2.38452	0.0171013	0.0337453
ENSMUSG00000104368	2010103J01Rik	antisense	RIKEN cDNA 2010103J01 gene [Source:MGI Symbol;Acc:MGI:1917139]	2.52047	2.21897	0.995381	2.22927	0.0257959	0.0493951
ENSMUSG00000028813	CK137956	protein_coding	cDNA sequence CK137956 [Source:MGI Symbol;Acc:MGI:3616080]	2.72294	2.20717	0.877011	2.5167	0.0118461	0.0240238
ENSMUSG00000044951	Mylk4	protein_coding	myosin light chain kinase family, member 4 [Source:MGI Symbol;Acc:MGI:3643758]	3.35307	2.16655	0.812824	2.66546	0.00768834	0.0160852
ENSMUSG00000110836	CT025660.1	lincRNA	\N	2.27603	2.13748	0.908105	2.35378	0.0185837	0.0364414
ENSMUSG00000102605	Gm37264	TEC	predicted gene, 37264 [Source:MGI Symbol;Acc:MGI:5610492]	8.33584	2.10139	0.455479	4.61357	3.95812e-06	1.1676e-05
ENSMUSG00000111212	CAAA01194877.1	TEC	\N	2.88792	2.03965	0.843961	2.41676	0.0156593	0.0311059
ENSMUSG00000110664	Aprt-ps	processed_pseudogene	adenine phosphoribosyl transferase, pseudogene [Source:MGI Symbol;Acc:MGI:88062]	4.45636	1.99494	0.672823	2.96504	0.00302647	0.00671366
ENSMUSG00000106694	Gm42894	TEC	predicted gene 42894 [Source:MGI Symbol;Acc:MGI:5663031]	14.1977	1.98234	0.354138	5.59765	2.17279e-08	7.42222e-08
ENSMUSG00000097239	Gm27029	protein_coding	predicted gene, 27029 [Source:MGI Symbol;Acc:MGI:5504144]	2.43223	1.98061	0.865686	2.28791	0.0221429	0.042885
ENSMUSG00000028307	Aldob	protein_coding	aldolase B, fructose-bisphosphate [Source:MGI Symbol;Acc:MGI:87995]	2.90739	1.96859	0.791675	2.48661	0.0128966	0.0259886
ENSMUSG00000104445	Rhbg	protein_coding	Rhesus blood group-associated B glycoprotein [Source:MGI Symbol;Acc:MGI:1927379]	7.19894	1.96012	0.484709	4.04391	5.25677e-05	0.000141424
ENSMUSG00000086021	Gm15767	lincRNA	predicted gene 15767 [Source:MGI Symbol;Acc:MGI:3783209]	3.71641	1.92022	0.724589	2.65008	0.00804722	0.0167853
ENSMUSG00000028310	Ppp3r2	protein_coding	protein phosphatase 3, regulatory subunit B, alpha isoform (calcineurin B, type II) [Source:MGI Symbol;Acc:MGI:107171]	3.68153	1.87869	0.737098	2.54876	0.0108106	0.0220683
ENSMUSG00000102694	Gm37496	TEC	predicted gene, 37496 [Source:MGI Symbol;Acc:MGI:5610724]	4.15214	1.86543	0.692077	2.69541	0.00703025	0.0147925
ENSMUSG00000086769	Gm15587	antisense	predicted gene 15587 [Source:MGI Symbol;Acc:MGI:3783035]	3.0328	1.86429	0.745798	2.49973	0.0124287	0.0251296
ENSMUSG00000090817	Gm4450	protein_coding	predicted gene 4450 [Source:MGI Symbol;Acc:MGI:3782634]	3.20059	1.83985	0.747232	2.46222	0.0138081	0.0277011
ENSMUSG00000020651	Slc26a4	protein_coding	solute carrier family 26, member 4 [Source:MGI Symbol;Acc:MGI:1346029]	3.3642	1.81198	0.782627	2.31526	0.0205989	0.0400959
ENSMUSG00000074628	Tldc2	protein_coding	TBC/LysM associated domain containing 2 [Source:MGI Symbol;Acc:MGI:2686178]	17.7699	1.6727	0.334007	5.00799	5.50027e-07	1.71901e-06
ENSMUSG00000108841	Frmpd2	protein_coding	FERM and PDZ domain containing 2 [Source:MGI Symbol;Acc:MGI:2685472]	7.67891	1.58637	0.470924	3.36864	0.000755404	0.00180461
ENSMUSG00000097330	Gm26672	processed_transcript	predicted gene, 26672 [Source:MGI Symbol;Acc:MGI:5477166]	10.7454	1.52734	0.401208	3.80686	0.000140744	0.000362771
ENSMUSG00000105129	Gm19566	processed_pseudogene	predicted gene, 19566 [Source:MGI Symbol;Acc:MGI:5011751]	4.80611	1.52601	0.610975	2.49766	0.0125017	0.0252642
ENSMUSG00000056972	Magel2	protein_coding	melanoma antigen, family L, 2 [Source:MGI Symbol;Acc:MGI:1351648]	6.17806	1.52055	0.508015	2.99313	0.00276136	0.00615283
ENSMUSG00000071262	Zfp957	protein_coding	zinc finger protein 957 [Source:MGI Symbol;Acc:MGI:2145729]	4.07957	1.51588	0.625387	2.42391	0.0153546	0.0305496
ENSMUSG00000112932	AC139754.4	TEC	\N	3.65534	1.51383	0.633724	2.38879	0.0169039	0.0333838
ENSMUSG00000014030	Pax5	protein_coding	paired box 5 [Source:MGI Symbol;Acc:MGI:97489]	9.03268	1.4806	0.447731	3.30689	0.000943366	0.00223067
ENSMUSG00000090208	Gm15851	antisense	predicted gene 15851 [Source:MGI Symbol;Acc:MGI:3801734]	5.9784	1.47657	0.525867	2.80788	0.00498695	0.0107241
ENSMUSG00000060890	Arr3	protein_coding	arrestin 3, retinal [Source:MGI Symbol;Acc:MGI:2159617]	5.64672	1.44737	0.562301	2.57402	0.0100525	0.0206587
ENSMUSG00000103164	Gm38150	lincRNA	predicted gene, 38150 [Source:MGI Symbol;Acc:MGI:5611378]	8.29588	1.4371	0.439292	3.27139	0.00107019	0.00251703
ENSMUSG00000101262	Gm8326	processed_pseudogene	predicted gene 8326 [Source:MGI Symbol;Acc:MGI:3644839]	3.80109	1.4361	0.628081	2.28648	0.0222261	0.0430249
ENSMUSG00000022129	Dct	protein_coding	dopachrome tautomerase [Source:MGI Symbol;Acc:MGI:102563]	6.9223	1.43594	0.558613	2.57054	0.0101539	0.0208398
ENSMUSG00000058952	Cfi	protein_coding	complement component factor i [Source:MGI Symbol;Acc:MGI:105937]	33.1015	1.41871	0.21608	6.56566	5.18013e-11	2.03974e-10
ENSMUSG00000108368	Gm45053	TEC	predicted gene 45053 [Source:MGI Symbol;Acc:MGI:5753629]	8.2992	1.39602	0.441203	3.16411	0.00155556	0.00358623
ENSMUSG00000024922	Ovol1	protein_coding	ovo like zinc finger 1 [Source:MGI Symbol;Acc:MGI:1330290]	9.37627	1.34049	0.461252	2.9062	0.0036585	0.00801824
ENSMUSG00000028836	Slc30a2	protein_coding	solute carrier family 30 (zinc transporter), member 2 [Source:MGI Symbol;Acc:MGI:106637]	23.948	1.33664	0.245159	5.45216	4.97629e-08	1.66487e-07
ENSMUSG00000108776	Gm45169	lincRNA	predicted gene 45169 [Source:MGI Symbol;Acc:MGI:5753745]	4.78142	1.32266	0.556276	2.3777	0.0174208	0.0343182
ENSMUSG00000027048	Abcb11	protein_coding	ATP-binding cassette, sub-family B (MDR/TAP), member 11 [Source:MGI Symbol;Acc:MGI:1351619]	4.66458	1.32143	0.579492	2.28032	0.0225887	0.0437018
ENSMUSG00000053214	Gm9899	processed_transcript	predicted gene 9899 [Source:MGI Symbol;Acc:MGI:3708711]	5.58048	1.31146	0.540825	2.42492	0.0153116	0.0304692
ENSMUSG00000025272	Tro	protein_coding	trophinin [Source:MGI Symbol;Acc:MGI:1928994]	457.025	1.28242	0.063906	20.0672	1.42691e-89	3.23327e-88
ENSMUSG00000009216	Fam163b	protein_coding	family with sequence similarity 163, member B [Source:MGI Symbol;Acc:MGI:1926106]	13.6803	1.26619	0.369359	3.42806	0.000607905	0.00146744
ENSMUSG00000112239	AC153524.3	processed_pseudogene	\N	5.49718	1.26184	0.494147	2.55358	0.0106623	0.0217977
ENSMUSG00000055775	Myh8	protein_coding	myosin, heavy polypeptide 8, skeletal muscle, perinatal [Source:MGI Symbol;Acc:MGI:1339712]	617.519	1.26024	0.0691095	18.2355	2.69998e-74	4.98553e-73
ENSMUSG00000061742	Slc22a12	protein_coding	solute carrier family 22 (organic anion/cation transporter), member 12 [Source:MGI Symbol;Acc:MGI:1195269]	8.93894	1.25907	0.417485	3.01585	0.00256258	0.0057365
ENSMUSG00000100714	2010308F09Rik	lincRNA	RIKEN cDNA 2010308F09 gene [Source:MGI Symbol;Acc:MGI:1919372]	5.95322	1.2553	0.476905	2.63218	0.00848378	0.0176318
ENSMUSG00000094338	Hist1h2bl	protein_coding	histone cluster 1, H2bl [Source:MGI Symbol;Acc:MGI:2448403]	7.58573	1.24582	0.433299	2.87519	0.00403779	0.0087898
ENSMUSG00000105403	Gm43618	TEC	predicted gene 43618 [Source:MGI Symbol;Acc:MGI:5663755]	7.62883	1.24492	0.450668	2.76239	0.00573798	0.0122397
ENSMUSG00000078601	Gm12525	lincRNA	predicted gene 12525 [Source:MGI Symbol;Acc:MGI:3649596]	7.88252	1.24076	0.493456	2.51443	0.0119224	0.0241661
ENSMUSG00000103899	Gm37940	TEC	predicted gene, 37940 [Source:MGI Symbol;Acc:MGI:5611168]	11.0209	1.22986	0.36758	3.34584	0.000820344	0.00195189
ENSMUSG00000096979	Gm26880	lincRNA	predicted gene, 26880 [Source:MGI Symbol;Acc:MGI:5477374]	7.25632	1.22665	0.447647	2.74023	0.0061397	0.0130399
ENSMUSG00000081370	Gm9105	processed_pseudogene	predicted gene 9105 [Source:MGI Symbol;Acc:MGI:3648833]	5.98488	1.22441	0.490389	2.49682	0.0125313	0.0253188
ENSMUSG00000083140	Gm5073	processed_pseudogene	predicted pseudogene 5073 [Source:MGI Symbol;Acc:MGI:3643718]	42.5018	1.2211	0.176289	6.92668	4.30844e-12	1.79085e-11
ENSMUSG00000082491	Gm5909	processed_pseudogene	predicted gene 5909 [Source:MGI Symbol;Acc:MGI:3646686]	12.7713	1.21705	0.317917	3.82821	0.000129078	0.000333541
ENSMUSG00000100750	Gm29084	antisense	predicted gene 29084 [Source:MGI Symbol;Acc:MGI:5579790]	52.2924	1.20495	0.175665	6.85935	6.91729e-12	2.84312e-11
ENSMUSG00000027577	Chrna4	protein_coding	cholinergic receptor, nicotinic, alpha polypeptide 4 [Source:MGI Symbol;Acc:MGI:87888]	14.8759	1.20456	0.347046	3.4709	0.000518721	0.00126264
ENSMUSG00000048153	Olfr49	protein_coding	olfactory receptor 49 [Source:MGI Symbol;Acc:MGI:1333764]	5.61994	1.20242	0.523737	2.29584	0.0216848	0.0420704
ENSMUSG00000062727	Hist1h2bk	protein_coding	histone cluster 1, H2bk [Source:MGI Symbol;Acc:MGI:2448399]	11.1634	1.19765	0.361794	3.31032	0.000931902	0.00220567
ENSMUSG00000072898	Gm10434	pseudogene	predicted gene 10434 [Source:MGI Symbol;Acc:MGI:3708552]	6.06767	1.18781	0.485175	2.44821	0.0143569	0.0286955
ENSMUSG00000113288	AC164164.1	TEC	\N	52.0357	1.18592	0.180252	6.57926	4.72781e-11	1.86444e-10
ENSMUSG00000084932	Gm15156	antisense	predicted gene 15156 [Source:MGI Symbol;Acc:MGI:3705293]	10.3782	1.17858	0.373612	3.15456	0.00160738	0.00369809
ENSMUSG00000085640	Gm14064	lincRNA	predicted gene 14064 [Source:MGI Symbol;Acc:MGI:3649737]	10.7467	1.17777	0.389266	3.02562	0.00248125	0.00556715
ENSMUSG00000087356	Gm13856	antisense	predicted gene 13856 [Source:MGI Symbol;Acc:MGI:3652199]	10.2646	1.17379	0.378039	3.10494	0.00190315	0.00433535
ENSMUSG00000051111	Sv2c	protein_coding	synaptic vesicle glycoprotein 2c [Source:MGI Symbol;Acc:MGI:1922459]	9.23238	1.17269	0.454865	2.5781	0.00993455	0.0204323
ENSMUSG00000081965	Gm11620	processed_pseudogene	predicted gene 11620 [Source:MGI Symbol;Acc:MGI:3650770]	34.4972	1.17186	0.222585	5.26474	1.40385e-07	4.56313e-07
ENSMUSG00000055216	9430025C20Rik	pseudogene	RIKEN cDNA 9430025C20 gene [Source:MGI Symbol;Acc:MGI:3045277]	14.9783	1.16222	0.325556	3.56995	0.000357045	0.000884181
ENSMUSG00000066878	Gm10184	protein_coding	predicted pseudogene 10184 [Source:MGI Symbol;Acc:MGI:3704480]	5.10892	1.15799	0.500851	2.31205	0.0207749	0.0404152
ENSMUSG00000047293	Gpr15	protein_coding	G protein-coupled receptor 15 [Source:MGI Symbol;Acc:MGI:1918473]	6.34481	1.15313	0.473498	2.43535	0.0148773	0.0296576
ENSMUSG00000110114	Gm45471	processed_pseudogene	predicted gene 45471 [Source:MGI Symbol;Acc:MGI:5791307]	10.8937	1.1503	0.336687	3.41654	0.000634235	0.00152739
ENSMUSG00000032452	Clstn2	protein_coding	calsyntenin 2 [Source:MGI Symbol;Acc:MGI:1929897]	290.896	1.14335	0.0745647	15.3337	4.55131e-53	5.80767e-52
ENSMUSG00000048572	Tmem252	protein_coding	transmembrane protein 252 [Source:MGI Symbol;Acc:MGI:3583948]	130.575	1.13261	0.116468	9.72469	2.3662e-22	1.45869e-21
ENSMUSG00000038156	Spon1	protein_coding	spondin 1, (f-spondin) extracellular matrix protein [Source:MGI Symbol;Acc:MGI:2385287]	8156.71	1.12309	0.0283679	39.5904	0	0
ENSMUSG00000107585	3300002P13Rik	lincRNA	RIKEN cDNA 3300002P13 gene [Source:MGI Symbol;Acc:MGI:1917480]	108.523	1.11478	0.121017	9.21178	3.20756e-20	1.84815e-19
ENSMUSG00000086503	Xist	lincRNA	inactive X specific transcripts [Source:MGI Symbol;Acc:MGI:98974]	327.99	1.11453	0.373096	2.98724	0.00281513	0.00626728
ENSMUSG00000083692	Gm9575	processed_pseudogene	predicted gene 9575 [Source:MGI Symbol;Acc:MGI:3779984]	8.58621	1.11123	0.456916	2.43203	0.0150144	0.0299132
ENSMUSG00000090217	Gm16116	antisense	predicted gene 16116 [Source:MGI Symbol;Acc:MGI:3802040]	24.9581	1.08451	0.240342	4.51238	6.41039e-06	1.8593e-05
ENSMUSG00000019817	Plagl1	protein_coding	pleiomorphic adenoma gene-like 1 [Source:MGI Symbol;Acc:MGI:1100874]	7972.56	1.07755	0.0252162	42.7325	0	0
ENSMUSG00000026442	Nfasc	protein_coding	neurofascin [Source:MGI Symbol;Acc:MGI:104753]	13535.2	1.06992	0.0214217	49.9456	0	0
ENSMUSG00000032911	Cspg4	protein_coding	chondroitin sulfate proteoglycan 4 [Source:MGI Symbol;Acc:MGI:2153093]	1650.18	1.0631	0.0402026	26.4436	4.32133e-154	1.97165e-152
ENSMUSG00000024256	Adcyap1	protein_coding	adenylate cyclase activating polypeptide 1 [Source:MGI Symbol;Acc:MGI:105094]	10.0976	1.06008	0.430542	2.4622	0.0138088	0.0277011
ENSMUSG00000004892	Bcan	protein_coding	brevican [Source:MGI Symbol;Acc:MGI:1096385]	26194.6	1.05964	0.0171969	61.6182	0	0
ENSMUSG00000060261	Gtf2i	protein_coding	general transcription factor II I [Source:MGI Symbol;Acc:MGI:1202722]	45930.2	1.05755	0.0189342	55.854	0	0
ENSMUSG00000042451	Mybph	protein_coding	myosin binding protein H [Source:MGI Symbol;Acc:MGI:1858196]	7.57236	1.05378	0.451917	2.33179	0.0197119	0.0384998
ENSMUSG00000032281	Acsbg1	protein_coding	acyl-CoA synthetase bubblegum family member 1 [Source:MGI Symbol;Acc:MGI:2385656]	14183.9	1.04666	0.019134	54.7018	0	0
ENSMUSG00000030088	Aldh1l1	protein_coding	aldehyde dehydrogenase 1 family, member L1 [Source:MGI Symbol;Acc:MGI:1340024]	26510	1.04353	0.0239648	43.5443	0	0
ENSMUSG00000031409	Tceal6	protein_coding	transcription elongation factor A (SII)-like 6 [Source:MGI Symbol;Acc:MGI:1923939]	17.0231	1.03692	0.290592	3.56831	0.000359294	0.000889505
ENSMUSG00000053129	Gsx1	protein_coding	GS homeobox 1 [Source:MGI Symbol;Acc:MGI:95842]	67.5382	1.03079	0.156246	6.59722	4.18953e-11	1.65744e-10
ENSMUSG00000085774	Gm13055	antisense	predicted gene 13055 [Source:MGI Symbol;Acc:MGI:3649999]	9.16785	1.02252	0.429151	2.38266	0.0171883	0.0339028
ENSMUSG00000023052	Npff	protein_coding	neuropeptide FF-amide peptide precursor [Source:MGI Symbol;Acc:MGI:1891708]	10.0138	1.02152	0.373416	2.7356	0.00622663	0.0132161
ENSMUSG00000103731	Gm17530	TEC	predicted gene, 17530 [Source:MGI Symbol;Acc:MGI:4937164]	52.9326	1.02128	0.176619	5.78241	7.36366e-09	2.58905e-08
ENSMUSG00000010064	Slc38a3	protein_coding	solute carrier family 38, member 3 [Source:MGI Symbol;Acc:MGI:1923507]	5208.34	1.02022	0.0276572	36.888	7.20543e-298	8.11663e-296
ENSMUSG00000104361	Gm38080	processed_pseudogene	predicted gene, 38080 [Source:MGI Symbol;Acc:MGI:5611308]	70.2391	1.01602	0.149881	6.77885	1.21137e-11	4.9239e-11
ENSMUSG00000030205	Gprc5d	protein_coding	G protein-coupled receptor, family C, group 5, member D [Source:MGI Symbol;Acc:MGI:1935037]	40.8665	1.01354	0.228526	4.43514	9.2013e-06	2.6376e-05
ENSMUSG00000031302	Nlgn3	protein_coding	neuroligin 3 [Source:MGI Symbol;Acc:MGI:2444609]	576.895	1.01108	0.0568468	17.786	9.07127e-71	1.59974e-69
ENSMUSG00000013483	Card14	protein_coding	caspase recruitment domain family, member 14 [Source:MGI Symbol;Acc:MGI:2386258]	63.247	1.00538	0.160373	6.26897	3.63447e-10	1.36906e-09
ENSMUSG00000108961	Gm32540	lincRNA	predicted gene, 32540 [Source:MGI Symbol;Acc:MGI:5591699]	9.03384	1.00493	0.451112	2.22767	0.0259025	0.0495791
ENSMUSG00000030905	Crym	protein_coding	crystallin, mu [Source:MGI Symbol;Acc:MGI:102675]	5063.73	1.00439	0.0341796	29.3856	8.38618e-190	5.08855e-188
ENSMUSG00000040891	Foxa3	protein_coding	forkhead box A3 [Source:MGI Symbol;Acc:MGI:1347477]	24.2893	0.996668	0.222646	4.47648	7.58835e-06	2.19018e-05
ENSMUSG00000026639	Lamb3	protein_coding	laminin, beta 3 [Source:MGI Symbol;Acc:MGI:99915]	906.881	0.99389	0.0602077	16.5077	3.23085e-61	4.79898e-60
ENSMUSG00000103502	9330121J05Rik	antisense	RIKEN cDNA 9330121J05 gene [Source:MGI Symbol;Acc:MGI:3704218]	17.7952	0.99029	0.29518	3.35487	0.000794021	0.00189245
ENSMUSG00000093806	Asmt	protein_coding	acetylserotonin O-methyltransferase [Source:MGI Symbol;Acc:MGI:96090]	13.4474	0.989089	0.316503	3.12505	0.00177772	0.00406655
ENSMUSG00000058571	Gpc6	protein_coding	glypican 6 [Source:MGI Symbol;Acc:MGI:1346322]	12663.4	0.983704	0.0273549	35.9608	3.42615e-283	3.5378e-281
ENSMUSG00000002455	Prpf6	protein_coding	pre-mRNA splicing factor 6 [Source:MGI Symbol;Acc:MGI:1922946]	20569.7	0.983273	0.0209981	46.8267	0	0
ENSMUSG00000105161	Gm42595	lincRNA	predicted gene 42595 [Source:MGI Symbol;Acc:MGI:5662732]	91.6423	0.975567	0.129049	7.55963	4.04209e-14	1.8489e-13
ENSMUSG00000020524	Gria1	protein_coding	glutamate receptor, ionotropic, AMPA1 (alpha 1) [Source:MGI Symbol;Acc:MGI:95808]	1845.28	0.974309	0.0406553	23.9651	6.42966e-127	2.2002e-125
ENSMUSG00000021898	Asb14	protein_coding	ankyrin repeat and SOCS box-containing 14 [Source:MGI Symbol;Acc:MGI:2655107]	14.0893	0.974246	0.347359	2.80473	0.00503593	0.0108235
ENSMUSG00000103409	Lsmem2	lincRNA	leucine-rich single-pass membrane protein 2 [Source:MGI Symbol;Acc:MGI:3612240]	36.8386	0.964574	0.219458	4.39526	1.10641e-05	3.14477e-05
ENSMUSG00000002020	Ltbp2	protein_coding	latent transforming growth factor beta binding protein 2 [Source:MGI Symbol;Acc:MGI:99502]	29935.8	0.958633	0.0234326	40.9103	0	0
ENSMUSG00000002341	Ncan	protein_coding	neurocan [Source:MGI Symbol;Acc:MGI:104694]	9944.68	0.958245	0.0223297	42.9134	0	0
ENSMUSG00000026380	Tfcp2l1	protein_coding	transcription factor CP2-like 1 [Source:MGI Symbol;Acc:MGI:2444691]	6075.21	0.951722	0.0249161	38.197	0	0
ENSMUSG00000043843	Tmem145	protein_coding	transmembrane protein 145 [Source:MGI Symbol;Acc:MGI:3607779]	14.1691	0.951638	0.308856	3.08117	0.00206187	0.00467656
ENSMUSG00000059406	Tmprss9	protein_coding	transmembrane protease, serine 9 [Source:MGI Symbol;Acc:MGI:3612246]	10.2385	0.950429	0.41926	2.26692	0.023395	0.0451688
ENSMUSG00000064294	Aox3	protein_coding	aldehyde oxidase 3 [Source:MGI Symbol;Acc:MGI:1918974]	17.0355	0.950272	0.293818	3.23422	0.00121974	0.00285083
ENSMUSG00000057738	Sptan1	protein_coding	spectrin alpha, non-erythrocytic 1 [Source:MGI Symbol;Acc:MGI:98386]	156992	0.947062	0.0169608	55.8383	0	0
ENSMUSG00000024287	Thoc1	protein_coding	THO complex 1 [Source:MGI Symbol;Acc:MGI:1919668]	3259.05	0.946623	0.034319	27.5831	1.77602e-167	9.01138e-166
ENSMUSG00000039391	Ccdc81	protein_coding	coiled-coil domain containing 81 [Source:MGI Symbol;Acc:MGI:1918134]	16.3646	0.945117	0.299389	3.15682	0.00159498	0.00367064
ENSMUSG00000049134	Nrap	protein_coding	nebulin-related anchoring protein [Source:MGI Symbol;Acc:MGI:1098765]	14.6786	0.939137	0.298228	3.14905	0.00163799	0.00376558
ENSMUSG00000001985	Grik3	protein_coding	glutamate receptor, ionotropic, kainate 3 [Source:MGI Symbol;Acc:MGI:95816]	1013.69	0.931132	0.0582319	15.9901	1.49859e-57	2.10132e-56
ENSMUSG00000074037	Mc1r	protein_coding	melanocortin 1 receptor [Source:MGI Symbol;Acc:MGI:99456]	26.3952	0.927023	0.231651	4.00181	6.28607e-05	0.000167792
ENSMUSG00000040017	Saa4	protein_coding	serum amyloid A 4 [Source:MGI Symbol;Acc:MGI:98224]	8.59012	0.926512	0.393293	2.35578	0.0184839	0.0362639
ENSMUSG00000036185	Sapcd1	protein_coding	suppressor APC domain containing 1 [Source:MGI Symbol;Acc:MGI:2388100]	20.0815	0.923209	0.287654	3.20945	0.00132991	0.00309724
ENSMUSG00000030111	A2m	protein_coding	alpha-2-macroglobulin [Source:MGI Symbol;Acc:MGI:2449119]	12138.9	0.921451	0.0249906	36.8719	1.305e-297	1.46303e-295
ENSMUSG00000097254	C430042M11Rik	lincRNA	RIKEN cDNA C430042M11 gene [Source:MGI Symbol;Acc:MGI:2443186]	16.5836	0.920689	0.303361	3.03496	0.00240568	0.00540946
ENSMUSG00000024164	C3	protein_coding	complement component 3 [Source:MGI Symbol;Acc:MGI:88227]	487386	0.920126	0.0432279	21.2855	1.54716e-100	4.0204e-99
ENSMUSG00000109369	Vmn2r-ps88	unprocessed_pseudogene	vomeronasal 2, receptor, pseudogene 88 [Source:MGI Symbol;Acc:MGI:3643761]	22.3004	0.918306	0.249693	3.67774	0.000235313	0.000594162
ENSMUSG00000102202	Gm33280	lincRNA	predicted gene, 33280 [Source:MGI Symbol;Acc:MGI:5592439]	142.418	0.917742	0.0972981	9.43227	4.01312e-21	2.37389e-20
ENSMUSG00000108046	Gm43924	TEC	predicted gene, 43924 [Source:MGI Symbol;Acc:MGI:5690316]	16.7631	0.913865	0.290012	3.15113	0.00162642	0.00374043
ENSMUSG00000060029	4930473A02Rik	processed_transcript	RIKEN cDNA 4930473A02 gene [Source:MGI Symbol;Acc:MGI:2447823]	54.5223	0.91255	0.171552	5.31939	1.04118e-07	3.41639e-07
ENSMUSG00000066554	Gm10167	processed_pseudogene	predicted pseudogene 10167 [Source:MGI Symbol;Acc:MGI:3704263]	7.33191	0.912239	0.405554	2.24937	0.0244891	0.0470958
ENSMUSG00000108325	Gm44898	TEC	predicted gene 44898 [Source:MGI Symbol;Acc:MGI:5753474]	24.7904	0.908996	0.220369	4.12489	3.70911e-05	0.000101069
ENSMUSG00000033196	Myh2	protein_coding	myosin, heavy polypeptide 2, skeletal muscle, adult [Source:MGI Symbol;Acc:MGI:1339710]	13.6171	0.90892	0.333616	2.72445	0.00644087	0.0136463
ENSMUSG00000025780	Itih5	protein_coding	inter-alpha (globulin) inhibitor H5 [Source:MGI Symbol;Acc:MGI:1925751]	2228.63	0.900864	0.0422321	21.3313	5.82167e-101	1.52798e-99
ENSMUSG00000007097	Atp1a2	protein_coding	ATPase, Na+/K+ transporting, alpha 2 polypeptide [Source:MGI Symbol;Acc:MGI:88106]	538.95	0.899137	0.0562481	15.9852	1.62029e-57	2.27063e-56
ENSMUSG00000104011	Gm32391	lincRNA	predicted gene, 32391 [Source:MGI Symbol;Acc:MGI:5591550]	13.5729	0.898998	0.314641	2.85722	0.00427366	0.00927069
ENSMUSG00000044708	Kcnj10	protein_coding	potassium inwardly-rectifying channel, subfamily J, member 10 [Source:MGI Symbol;Acc:MGI:1194504]	6232.68	0.89572	0.0310739	28.8255	1.02893e-182	5.87965e-181
ENSMUSG00000055254	Ntrk2	protein_coding	neurotrophic tyrosine kinase, receptor, type 2 [Source:MGI Symbol;Acc:MGI:97384]	40604.8	0.891646	0.0198028	45.0264	0	0
ENSMUSG00000111864	AC173346.1	processed_pseudogene	\N	68.0062	0.890767	0.143854	6.19214	5.93536e-10	2.20996e-09
ENSMUSG00000030519	Apba2	protein_coding	amyloid beta (A4) precursor protein-binding, family A, member 2 [Source:MGI Symbol;Acc:MGI:1261791]	440.885	0.890275	0.0573558	15.522	2.46424e-54	3.23207e-53
ENSMUSG00000020701	Tmem132e	protein_coding	transmembrane protein 132E [Source:MGI Symbol;Acc:MGI:2685490]	735.534	0.888336	0.0571231	15.5513	1.56003e-54	2.05527e-53
ENSMUSG00000079563	Pglyrp2	protein_coding	peptidoglycan recognition protein 2 [Source:MGI Symbol;Acc:MGI:1928099]	235.923	0.887572	0.0802387	11.0616	1.92552e-28	1.42735e-27
ENSMUSG00000079494	Nat8f5	protein_coding	N-acetyltransferase 8 (GCN5-related) family member 5 [Source:MGI Symbol;Acc:MGI:1916299]	14.5016	0.88732	0.3125	2.83942	0.00451954	0.00977255
ENSMUSG00000078592	Gm4609	processed_pseudogene	predicted gene 4609 [Source:MGI Symbol;Acc:MGI:3782792]	9.47857	0.88698	0.357608	2.48031	0.0131267	0.0264162
ENSMUSG00000041673	Lrrc18	protein_coding	leucine rich repeat containing 18 [Source:MGI Symbol;Acc:MGI:1914830]	16.7358	0.886655	0.275874	3.21398	0.00130907	0.00305203
ENSMUSG00000026185	Igfbp5	protein_coding	insulin-like growth factor binding protein 5 [Source:MGI Symbol;Acc:MGI:96440]	59433.5	0.88536	0.0313646	28.228	2.65167e-175	1.4451e-173
ENSMUSG00000100789	Gm29508	antisense	predicted gene 29508 [Source:MGI Symbol;Acc:MGI:5580214]	21.8335	0.884289	0.255173	3.46545	0.00052934	0.00128702
ENSMUSG00000009356	Lpo	protein_coding	lactoperoxidase [Source:MGI Symbol;Acc:MGI:1923363]	16.9292	0.883883	0.261057	3.38579	0.000709746	0.00170037
ENSMUSG00000022262	Dnah5	protein_coding	dynein, axonemal, heavy chain 5 [Source:MGI Symbol;Acc:MGI:107718]	30.2385	0.882307	0.219866	4.01293	5.99695e-05	0.000160475
ENSMUSG00000021294	Kif26a	protein_coding	kinesin family member 26A [Source:MGI Symbol;Acc:MGI:2447072]	334.899	0.88166	0.0764954	11.5257	9.7968e-31	7.7476e-30
ENSMUSG00000003974	Grm3	protein_coding	glutamate receptor, metabotropic 3 [Source:MGI Symbol;Acc:MGI:1351340]	8.80465	0.880805	0.38353	2.29657	0.021643	0.0419964
ENSMUSG00000104888	1500005C15Rik	TEC	RIKEN cDNA 1500005C15 gene [Source:MGI Symbol;Acc:MGI:1919269]	13.2458	0.874797	0.314932	2.77774	0.0054739	0.0117156
ENSMUSG00000039518	Cdsn	protein_coding	corneodesmosin [Source:MGI Symbol;Acc:MGI:3505689]	545.947	0.873765	0.07672	11.389	4.74346e-30	3.69663e-29
ENSMUSG00000032289	Thsd4	protein_coding	thrombospondin, type I, domain containing 4 [Source:MGI Symbol;Acc:MGI:2672033]	3483.06	0.871494	0.0290574	29.9921	1.24324e-197	7.8471e-196
ENSMUSG00000030283	St8sia1	protein_coding	ST8 alpha-N-acetyl-neuraminide alpha-2,8-sialyltransferase 1 [Source:MGI Symbol;Acc:MGI:106011]	195.194	0.871166	0.099107	8.79016	1.49345e-18	8.08099e-18
ENSMUSG00000040274	Cdk6	protein_coding	cyclin-dependent kinase 6 [Source:MGI Symbol;Acc:MGI:1277162]	9850.82	0.870676	0.024925	34.9318	2.44667e-267	2.24132e-265
ENSMUSG00000037872	Ackr1	protein_coding	atypical chemokine receptor 1 (Duffy blood group) [Source:MGI Symbol;Acc:MGI:1097689]	122.521	0.866628	0.102537	8.45185	2.86722e-17	1.48065e-16
ENSMUSG00000053141	Ptprt	protein_coding	protein tyrosine phosphatase, receptor type, T [Source:MGI Symbol;Acc:MGI:1321152]	24991.5	0.865361	0.02585	33.4762	1.06934e-245	8.86464e-244
ENSMUSG00000097415	AU020206	lincRNA	expressed sequence AU020206 [Source:MGI Symbol;Acc:MGI:2142134]	1354.44	0.863892	0.0391853	22.0464	1.03541e-107	2.9124e-106
ENSMUSG00000045104	Gm5514	processed_pseudogene	predicted gene 5514 [Source:MGI Symbol;Acc:MGI:3645435]	93.9939	0.862547	0.142329	6.06025	1.35912e-09	4.96781e-09
ENSMUSG00000033007	Asic4	protein_coding	acid-sensing (proton-gated) ion channel family member 4 [Source:MGI Symbol;Acc:MGI:2652846]	11.8482	0.859705	0.335283	2.56412	0.0103437	0.0211998
ENSMUSG00000051159	Cited1	protein_coding	Cbp/p300-interacting transactivator with Glu/Asp-rich carboxy-terminal domain 1 [Source:MGI Symbol;Acc:MGI:108023]	1170.93	0.858218	0.0570004	15.0564	3.13617e-51	3.85359e-50
ENSMUSG00000022708	Zbtb20	protein_coding	zinc finger and BTB domain containing 20 [Source:MGI Symbol;Acc:MGI:1929213]	43950.2	0.858175	0.0545573	15.7298	9.45087e-56	1.27948e-54
ENSMUSG00000034853	Acot11	protein_coding	acyl-CoA thioesterase 11 [Source:MGI Symbol;Acc:MGI:1913736]	6771.09	0.855028	0.0221918	38.5289	0	0
ENSMUSG00000041141	Pnmal1	protein_coding	PNMA-like 1 [Source:MGI Symbol;Acc:MGI:1918941]	23.94	0.853889	0.233544	3.65622	0.000255959	0.000643877
ENSMUSG00000001496	Nkx2-1	protein_coding	NK2 homeobox 1 [Source:MGI Symbol;Acc:MGI:108067]	225.568	0.85306	0.0915153	9.3215	1.14704e-20	6.70428e-20
ENSMUSG00000004872	Pax3	protein_coding	paired box 3 [Source:MGI Symbol;Acc:MGI:97487]	209.208	0.852073	0.0774832	10.9969	3.95631e-28	2.90348e-27
ENSMUSG00000022408	Fam83f	protein_coding	family with sequence similarity 83, member F [Source:MGI Symbol;Acc:MGI:2146227]	12.437	0.850766	0.381278	2.23136	0.0256575	0.0491621
ENSMUSG00000025867	Cplx2	protein_coding	complexin 2 [Source:MGI Symbol;Acc:MGI:104726]	9734.26	0.850119	0.0214159	39.6956	0	0
ENSMUSG00000027015	Cybrd1	protein_coding	cytochrome b reductase 1 [Source:MGI Symbol;Acc:MGI:2654575]	3161.98	0.849839	0.03234	26.2783	3.39739e-152	1.51486e-150
ENSMUSG00000035226	Rims4	protein_coding	regulating synaptic membrane exocytosis 4 [Source:MGI Symbol;Acc:MGI:2674366]	15.1726	0.848399	0.321181	2.6415	0.00825401	0.0171907
ENSMUSG00000051107	Gm15440	protein_coding	predicted gene 15440 [Source:MGI Symbol;Acc:MGI:3642353]	183.04	0.847489	0.0941156	9.00476	2.16138e-19	1.20954e-18
ENSMUSG00000097971	Gm26917	lincRNA	predicted gene, 26917 [Source:MGI Symbol;Acc:MGI:5504032]	360.788	0.847237	0.264371	3.20473	0.0013519	0.00314565
ENSMUSG00000024347	Psd2	protein_coding	pleckstrin and Sec7 domain containing 2 [Source:MGI Symbol;Acc:MGI:1921252]	1436.57	0.845334	0.0416558	20.2933	1.47412e-91	3.43957e-90
ENSMUSG00000103713	Gm2136	TEC	predicted gene 2136 [Source:MGI Symbol;Acc:MGI:3780305]	75.6452	0.842501	0.132243	6.37084	1.87997e-10	7.1816e-10
ENSMUSG00000015709	Arnt2	protein_coding	aryl hydrocarbon receptor nuclear translocator 2 [Source:MGI Symbol;Acc:MGI:107188]	40928	0.840392	0.0145758	57.6567	0	0
ENSMUSG00000039313	AF529169	protein_coding	cDNA sequence AF529169 [Source:MGI Symbol;Acc:MGI:2667167]	115.731	0.838267	0.108134	7.75211	9.03816e-15	4.24382e-14
ENSMUSG00000044139	Prss53	protein_coding	protease, serine 53 [Source:MGI Symbol;Acc:MGI:2652890]	10.9375	0.834678	0.347901	2.39918	0.0164317	0.0325195
ENSMUSG00000042425	Frmpd3	protein_coding	FERM and PDZ domain containing 3 [Source:MGI Symbol;Acc:MGI:3646547]	1037.73	0.831085	0.0412766	20.1345	3.67789e-90	8.3985e-89
ENSMUSG00000020310	Madcam1	protein_coding	mucosal vascular addressin cell adhesion molecule 1 [Source:MGI Symbol;Acc:MGI:103579]	3776.21	0.830184	0.050211	16.5339	2.09057e-61	3.11311e-60
ENSMUSG00000082420	Gm6517	processed_pseudogene	predicted gene 6517 [Source:MGI Symbol;Acc:MGI:3643656]	14.7088	0.829215	0.314423	2.63726	0.00835793	0.0173841
ENSMUSG00000024812	Tjp2	protein_coding	tight junction protein 2 [Source:MGI Symbol;Acc:MGI:1341872]	18117.9	0.828629	0.0163795	50.5895	0	0
ENSMUSG00000034898	Filip1	protein_coding	filamin A interacting protein 1 [Source:MGI Symbol;Acc:MGI:1917848]	50.6614	0.82848	0.162345	5.1032	3.33953e-07	1.05704e-06
ENSMUSG00000024713	Pcsk5	protein_coding	proprotein convertase subtilisin/kexin type 5 [Source:MGI Symbol;Acc:MGI:97515]	790.908	0.827619	0.0468062	17.6818	5.79038e-70	1.00385e-68
ENSMUSG00000005089	Slc1a2	protein_coding	solute carrier family 1 (glial high affinity glutamate transporter), member 2 [Source:MGI Symbol;Acc:MGI:101931]	9254.55	0.827596	0.0308685	26.8103	2.44873e-158	1.14841e-156
ENSMUSG00000031294	D630029K05Rik	lincRNA	RIKEN cDNA D630029K05 gene [Source:MGI Symbol;Acc:MGI:2143561]	41.8431	0.827471	0.168548	4.9094	9.13569e-07	2.81705e-06
ENSMUSG00000025064	Col17a1	protein_coding	collagen, type XVII, alpha 1 [Source:MGI Symbol;Acc:MGI:88450]	44.6616	0.825064	0.166997	4.94059	7.7888e-07	2.41215e-06
ENSMUSG00000030246	Ldhb	protein_coding	lactate dehydrogenase B [Source:MGI Symbol;Acc:MGI:96763]	84404.1	0.824059	0.0212544	38.7711	0	0
ENSMUSG00000029603	Dtx1	protein_coding	deltex 1, E3 ubiquitin ligase [Source:MGI Symbol;Acc:MGI:1352744]	3024.92	0.823648	0.0311047	26.4799	1.65349e-154	7.57355e-153
ENSMUSG00000028655	Mfsd2a	protein_coding	major facilitator superfamily domain containing 2A [Source:MGI Symbol;Acc:MGI:1923824]	1925.97	0.821967	0.0329905	24.9152	5.08773e-137	1.96361e-135
ENSMUSG00000054423	Cadps	protein_coding	Ca2+-dependent secretion activator [Source:MGI Symbol;Acc:MGI:1350922]	694.067	0.81991	0.0515744	15.8976	6.58055e-57	9.10793e-56
ENSMUSG00000049691	Nkx3-2	protein_coding	NK3 homeobox 2 [Source:MGI Symbol;Acc:MGI:108015]	122.387	0.819559	0.107256	7.64113	2.15317e-14	9.95134e-14
ENSMUSG00000036913	Trim67	protein_coding	tripartite motif-containing 67 [Source:MGI Symbol;Acc:MGI:3045323]	74.8692	0.815386	0.143681	5.67498	1.38706e-08	4.79676e-08
ENSMUSG00000062444	Ap3b2	protein_coding	adaptor-related protein complex 3, beta 2 subunit [Source:MGI Symbol;Acc:MGI:1100869]	1380.59	0.813006	0.0391483	20.7673	8.55136e-96	2.0906e-94
ENSMUSG00000062393	Dgkk	protein_coding	diacylglycerol kinase kappa [Source:MGI Symbol;Acc:MGI:3580254]	369.357	0.808694	0.0579297	13.9599	2.73695e-44	2.9183e-43
ENSMUSG00000064246	Chil1	protein_coding	chitinase-like 1 [Source:MGI Symbol;Acc:MGI:1340899]	15541.4	0.80832	0.0436537	18.5166	1.51646e-76	2.88618e-75
ENSMUSG00000029875	Ccdc184	protein_coding	coiled-coil domain containing 184 [Source:MGI Symbol;Acc:MGI:2146066]	975.307	0.806456	0.0383213	21.0446	2.56444e-98	6.41601e-97
ENSMUSG00000103620	Gm37359	antisense	predicted gene, 37359 [Source:MGI Symbol;Acc:MGI:5610587]	13.1006	0.805971	0.33583	2.39994	0.0163978	0.0324632
ENSMUSG00000027524	Edn3	protein_coding	endothelin 3 [Source:MGI Symbol;Acc:MGI:95285]	53.4561	0.805485	0.155132	5.19225	2.07766e-07	6.68136e-07
ENSMUSG00000020704	Asic2	protein_coding	acid-sensing (proton-gated) ion channel 2 [Source:MGI Symbol;Acc:MGI:1100867]	496.668	0.805082	0.0582078	13.8312	1.65302e-43	1.73505e-42
ENSMUSG00000088947	Gm23257	rRNA	predicted gene, 23257 [Source:MGI Symbol;Acc:MGI:5453034]	11.089	0.80486	0.323171	2.49051	0.012756	0.0257362
ENSMUSG00000063564	Col23a1	protein_coding	collagen, type XXIII, alpha 1 [Source:MGI Symbol;Acc:MGI:2653243]	8164.31	0.802185	0.0276925	28.9676	1.68617e-184	9.8505e-183
ENSMUSG00000019803	Nr2e1	protein_coding	nuclear receptor subfamily 2, group E, member 1 [Source:MGI Symbol;Acc:MGI:1100526]	14067	0.80133	0.0203993	39.2823	0	0
ENSMUSG00000037016	Frem2	protein_coding	Fras1 related extracellular matrix protein 2 [Source:MGI Symbol;Acc:MGI:2444465]	299.744	0.800213	0.0740362	10.8084	3.14084e-27	2.25235e-26
ENSMUSG00000038677	Scube3	protein_coding	signal peptide, CUB domain, EGF-like 3 [Source:MGI Symbol;Acc:MGI:3045253]	11434.9	0.799166	0.0203475	39.2758	0	0
ENSMUSG00000025787	Tgm4	protein_coding	transglutaminase 4 (prostate) [Source:MGI Symbol;Acc:MGI:3027002]	54.1999	0.799123	0.168809	4.73389	2.20253e-06	6.61912e-06
ENSMUSG00000063681	Crb1	protein_coding	crumbs family member 1, photoreceptor morphogenesis associated [Source:MGI Symbol;Acc:MGI:2136343]	19.0567	0.798129	0.305107	2.61589	0.00889944	0.0184274
ENSMUSG00000006522	Itih3	protein_coding	inter-alpha trypsin inhibitor, heavy chain 3 [Source:MGI Symbol;Acc:MGI:96620]	154.915	0.797388	0.128686	6.19638	5.77766e-10	2.15295e-09
ENSMUSG00000100033	Gm8337	processed_pseudogene	predicted gene 8337 [Source:MGI Symbol;Acc:MGI:3644012]	10.1885	0.797019	0.356679	2.23456	0.0254465	0.0487817
ENSMUSG00000033720	Sfxn5	protein_coding	sideroflexin 5 [Source:MGI Symbol;Acc:MGI:2137681]	6114.95	0.793816	0.0215997	36.7512	1.11124e-295	1.23405e-293
ENSMUSG00000018451	6330403K07Rik	lincRNA	RIKEN cDNA 6330403K07 gene [Source:MGI Symbol;Acc:MGI:1918001]	1914.38	0.793795	0.0353342	22.4653	9.06401e-112	2.65746e-110
ENSMUSG00000057156	Homez	protein_coding	homeodomain leucine zipper-encoding gene [Source:MGI Symbol;Acc:MGI:2678023]	2533.14	0.79235	0.0273989	28.9191	6.87236e-184	3.98512e-182
ENSMUSG00000033998	Kcnk1	protein_coding	potassium channel, subfamily K, member 1 [Source:MGI Symbol;Acc:MGI:109322]	2224.17	0.792209	0.0356962	22.1931	4.00366e-109	1.13701e-107
ENSMUSG00000020598	Nrcam	protein_coding	neuronal cell adhesion molecule [Source:MGI Symbol;Acc:MGI:104750]	6710.98	0.790027	0.024344	32.4526	4.97011e-231	3.78678e-229
ENSMUSG00000002985	Apoe	protein_coding	apolipoprotein E [Source:MGI Symbol;Acc:MGI:88057]	415339	0.784951	0.0252983	31.0278	2.27078e-211	1.57702e-209
ENSMUSG00000083679	Gm12892	processed_pseudogene	predicted gene 12892 [Source:MGI Symbol;Acc:MGI:3649649]	142.143	0.784052	0.121153	6.47158	9.69832e-11	3.7653e-10
ENSMUSG00000022146	Osmr	protein_coding	oncostatin M receptor [Source:MGI Symbol;Acc:MGI:1330819]	16926.2	0.782425	0.0257249	30.415	3.47516e-203	2.29175e-201
ENSMUSG00000106843	Gm42458	TEC	predicted gene 42458 [Source:MGI Symbol;Acc:MGI:5662595]	28.6238	0.78241	0.209983	3.72606	0.000194499	0.00049477
ENSMUSG00000037432	Fer1l5	protein_coding	fer-1-like 5 (C. elegans) [Source:MGI Symbol;Acc:MGI:3616091]	1105.53	0.782027	0.0417422	18.7347	2.5814e-78	5.04347e-77
ENSMUSG00000004902	Slc25a18	protein_coding	solute carrier family 25 (mitochondrial carrier), member 18 [Source:MGI Symbol;Acc:MGI:1919053]	8362.86	0.78072	0.0291139	26.8161	2.09999e-158	9.888e-157
ENSMUSG00000062704	9430002A10Rik	lincRNA	RIKEN cDNA 9430002A10 gene [Source:MGI Symbol;Acc:MGI:1924515]	22.9656	0.779351	0.254698	3.0599	0.0022141	0.0050011
ENSMUSG00000049422	Chchd10	protein_coding	coiled-coil-helix-coiled-coil-helix domain containing 10 [Source:MGI Symbol;Acc:MGI:2143558]	1349.52	0.778378	0.0446271	17.4418	3.97037e-68	6.71512e-67
ENSMUSG00000101698	Gm29562	lincRNA	predicted gene 29562 [Source:MGI Symbol;Acc:MGI:5580268]	13.4119	0.777147	0.323379	2.40321	0.016252	0.0321935
ENSMUSG00000033501	Crygs	protein_coding	crystallin, gamma S [Source:MGI Symbol;Acc:MGI:1298216]	462.776	0.776605	0.0659607	11.7738	5.32968e-32	4.34777e-31
ENSMUSG00000024610	Cd74	protein_coding	CD74 antigen (invariant polypeptide of major histocompatibility complex, class II antigen-associated) [Source:MGI Symbol;Acc:MGI:96534]	2071.53	0.775662	0.0481314	16.1155	1.98494e-58	2.82194e-57
ENSMUSG00000020932	Gfap	protein_coding	glial fibrillary acidic protein [Source:MGI Symbol;Acc:MGI:95697]	24183.7	0.772169	0.0281555	27.4252	1.3751e-165	6.88806e-164
ENSMUSG00000022025	Cnmd	protein_coding	chondromodulin [Source:MGI Symbol;Acc:MGI:1341171]	246.487	0.770028	0.0744353	10.3449	4.4123e-25	2.96627e-24
ENSMUSG00000020400	Tnip1	protein_coding	TNFAIP3 interacting protein 1 [Source:MGI Symbol;Acc:MGI:1926194]	24601.9	0.769865	0.0279086	27.5852	1.67466e-167	8.51544e-166
ENSMUSG00000009075	Cabp7	protein_coding	calcium binding protein 7 [Source:MGI Symbol;Acc:MGI:2183437]	22.2707	0.769426	0.258118	2.98091	0.00287396	0.00639463
ENSMUSG00000030314	Atg7	protein_coding	autophagy related 7 [Source:MGI Symbol;Acc:MGI:1921494]	5669.71	0.76941	0.0210192	36.6052	2.36801e-293	2.55734e-291
ENSMUSG00000087117	Gm11523	processed_transcript	predicted gene 11523 [Source:MGI Symbol;Acc:MGI:3651808]	44.2397	0.768585	0.188811	4.07065	4.68823e-05	0.000126577
ENSMUSG00000038236	Hoxa7	protein_coding	homeobox A7 [Source:MGI Symbol;Acc:MGI:96179]	23.6082	0.768555	0.262001	2.93341	0.00335262	0.00738706
ENSMUSG00000081883	Gm15574	processed_pseudogene	predicted gene 15574 [Source:MGI Symbol;Acc:MGI:3783022]	12.4346	0.768167	0.317926	2.41618	0.0156842	0.0311502
ENSMUSG00000048148	Nwd1	protein_coding	NACHT and WD repeat domain containing 1 [Source:MGI Symbol;Acc:MGI:2442268]	16614.5	0.766782	0.0231959	33.0568	1.24303e-239	9.98793e-238
ENSMUSG00000026932	Nacc2	protein_coding	nucleus accumbens associated 2, BEN and BTB (POZ) domain containing [Source:MGI Symbol;Acc:MGI:1915241]	53572.7	0.766536	0.0190882	40.1576	0	0
ENSMUSG00000069306	Hist1h4m	protein_coding	histone cluster 1, H4m [Source:MGI Symbol;Acc:MGI:2448441]	165.9	0.765023	0.102593	7.45687	8.86017e-14	3.98158e-13
ENSMUSG00000035964	Tmem59l	protein_coding	transmembrane protein 59-like [Source:MGI Symbol;Acc:MGI:1915187]	340.707	0.764476	0.0638601	11.9711	5.03484e-33	4.22737e-32
ENSMUSG00000097258	Gm26767	lincRNA	predicted gene, 26767 [Source:MGI Symbol;Acc:MGI:5477261]	24.4813	0.763842	0.212958	3.58682	0.000334738	0.000831565
ENSMUSG00000021763	BC067074	protein_coding	cDNA sequence BC067074 [Source:MGI Symbol;Acc:MGI:3040697]	487.977	0.762773	0.0608419	12.537	4.68516e-36	4.24078e-35
ENSMUSG00000020793	Galr2	protein_coding	galanin receptor 2 [Source:MGI Symbol;Acc:MGI:1337018]	502.831	0.762629	0.060279	12.6516	1.09558e-36	1.00441e-35
ENSMUSG00000022037	Clu	protein_coding	clusterin [Source:MGI Symbol;Acc:MGI:88423]	153120	0.762259	0.0388815	19.6047	1.41112e-85	3.00109e-84
ENSMUSG00000070304	Scn2b	protein_coding	sodium channel, voltage-gated, type II, beta [Source:MGI Symbol;Acc:MGI:106921]	403.597	0.760836	0.0663387	11.469	1.88913e-30	1.48451e-29
ENSMUSG00000090397	Gm17096	antisense	predicted gene 17096 [Source:MGI Symbol;Acc:MGI:4937923]	45.7563	0.760788	0.163356	4.65725	3.20464e-06	9.52011e-06
ENSMUSG00000035551	Igfbpl1	protein_coding	insulin-like growth factor binding protein-like 1 [Source:MGI Symbol;Acc:MGI:1933198]	1645.2	0.760513	0.0400159	19.0053	1.54309e-80	3.10769e-79
ENSMUSG00000085735	Mettl5os	antisense	methyltransferase like 5, opposite strand [Source:MGI Symbol;Acc:MGI:1922537]	54.8032	0.758954	0.155491	4.88103	1.05533e-06	3.23807e-06
ENSMUSG00000005045	Chd5	protein_coding	chromodomain helicase DNA binding protein 5 [Source:MGI Symbol;Acc:MGI:3036258]	1042.5	0.758574	0.042679	17.7739	1.12484e-70	1.9822e-69
ENSMUSG00000037747	Phyhipl	protein_coding	phytanoyl-CoA hydroxylase interacting protein-like [Source:MGI Symbol;Acc:MGI:1918161]	942.232	0.756401	0.0487762	15.5076	3.08202e-54	4.02888e-53
ENSMUSG00000050840	Cdh20	protein_coding	cadherin 20 [Source:MGI Symbol;Acc:MGI:1346069]	92.5603	0.756108	0.121289	6.23396	4.54792e-10	1.70252e-09
ENSMUSG00000107879	9330102E08Rik	lincRNA	RIKEN cDNA 9330102E08 gene [Source:MGI Symbol;Acc:MGI:3026973]	551.511	0.755243	0.0541606	13.9445	3.39737e-44	3.61265e-43
ENSMUSG00000061536	Sec22c	protein_coding	SEC22 homolog C, vesicle trafficking protein [Source:MGI Symbol;Acc:MGI:2447871]	4935.18	0.752581	0.0248335	30.3051	9.81569e-202	6.40141e-200
ENSMUSG00000099635	Gm28528	antisense	predicted gene 28528 [Source:MGI Symbol;Acc:MGI:5579234]	58.4826	0.752271	0.147616	5.09613	3.46668e-07	1.09567e-06
ENSMUSG00000036422	Pcdh8	protein_coding	protocadherin 8 [Source:MGI Symbol;Acc:MGI:1306800]	40.635	0.750764	0.196929	3.81235	0.000137652	0.000354917
ENSMUSG00000030093	Wnt7a	protein_coding	wingless-type MMTV integration site family, member 7A [Source:MGI Symbol;Acc:MGI:98961]	980.351	0.750287	0.0442965	16.9379	2.36598e-64	3.7259e-63
ENSMUSG00000037405	Icam1	protein_coding	intercellular adhesion molecule 1 [Source:MGI Symbol;Acc:MGI:96392]	14222.7	0.749637	0.0279601	26.811	2.40603e-158	1.13064e-156
ENSMUSG00000044156	Hepacam2	protein_coding	HEPACAM family member 2 [Source:MGI Symbol;Acc:MGI:2141520]	20.2121	0.748411	0.311869	2.39976	0.0164056	0.0324733
ENSMUSG00000037126	Psd	protein_coding	pleckstrin and Sec7 domain containing [Source:MGI Symbol;Acc:MGI:1920978]	5561.7	0.746974	0.0297988	25.0672	1.13248e-138	4.45109e-137
ENSMUSG00000032482	Cspg5	protein_coding	chondroitin sulfate proteoglycan 5 [Source:MGI Symbol;Acc:MGI:1352747]	15019.4	0.746219	0.0202613	36.8298	6.16876e-297	6.88299e-295
ENSMUSG00000038738	Shank1	protein_coding	SH3/ankyrin domain gene 1 [Source:MGI Symbol;Acc:MGI:3613677]	179.219	0.745947	0.089386	8.34523	7.10731e-17	3.61867e-16
ENSMUSG00000083325	Gm14121	transcribed_processed_pseudogene	predicted gene 14121 [Source:MGI Symbol;Acc:MGI:3651769]	12.8775	0.745351	0.324808	2.29474	0.0217478	0.0421789
ENSMUSG00000026398	Nr5a2	protein_coding	nuclear receptor subfamily 5, group A, member 2 [Source:MGI Symbol;Acc:MGI:1346834]	25.1129	0.743198	0.270636	2.74611	0.0060306	0.0128255
ENSMUSG00000063063	Ctnna2	protein_coding	catenin (cadherin associated protein), alpha 2 [Source:MGI Symbol;Acc:MGI:88275]	7579.33	0.742792	0.025119	29.571	3.53064e-192	2.17029e-190
ENSMUSG00000023011	Faim2	protein_coding	Fas apoptotic inhibitory molecule 2 [Source:MGI Symbol;Acc:MGI:1919643]	124.483	0.741005	0.116802	6.34408	2.23753e-10	8.51434e-10
ENSMUSG00000053930	Shisa6	protein_coding	shisa family member 6 [Source:MGI Symbol;Acc:MGI:2685725]	3338.33	0.740719	0.0265879	27.8593	8.31078e-171	4.33837e-169
ENSMUSG00000022218	Tgm1	protein_coding	transglutaminase 1, K polypeptide [Source:MGI Symbol;Acc:MGI:98730]	25.6222	0.738931	0.213764	3.45676	0.000546717	0.00132722
ENSMUSG00000112300	AC160405.1	TEC	\N	98.8985	0.738761	0.117762	6.27335	3.53369e-10	1.33238e-09
ENSMUSG00000071856	Mcc	protein_coding	mutated in colorectal cancers [Source:MGI Symbol;Acc:MGI:96930]	5153.19	0.738658	0.0262284	28.1626	1.68186e-174	9.08166e-173
ENSMUSG00000036192	Rorb	protein_coding	RAR-related orphan receptor beta [Source:MGI Symbol;Acc:MGI:1343464]	826.237	0.737188	0.0461192	15.9844	1.64158e-57	2.29909e-56
ENSMUSG00000029352	Crybb3	protein_coding	crystallin, beta B3 [Source:MGI Symbol;Acc:MGI:102717]	167.971	0.735662	0.0862714	8.5273	1.49809e-17	7.81507e-17
ENSMUSG00000052698	Tln2	protein_coding	talin 2 [Source:MGI Symbol;Acc:MGI:1917799]	21528.8	0.734852	0.0179376	40.9671	0	0
ENSMUSG00000109608	Gm45597	TEC	predicted gene 45597 [Source:MGI Symbol;Acc:MGI:5791433]	262.214	0.732283	0.0776526	9.43025	4.0913e-21	2.41892e-20
ENSMUSG00000063455	D630045J12Rik	protein_coding	RIKEN cDNA D630045J12 gene [Source:MGI Symbol;Acc:MGI:2669829]	1908.93	0.732015	0.0308928	23.6954	4.02643e-124	1.3389e-122
ENSMUSG00000017817	Jph2	protein_coding	junctophilin 2 [Source:MGI Symbol;Acc:MGI:1891496]	5717.95	0.731659	0.0261755	27.9521	6.22445e-172	3.27835e-170
ENSMUSG00000085133	B930095G15Rik	sense_intronic	RIKEN cDNA B930095G15 gene [Source:MGI Symbol;Acc:MGI:2443701]	1739.46	0.731618	0.0374673	19.5268	6.49496e-85	1.3714e-83
ENSMUSG00000004558	Ndrg2	protein_coding	N-myc downstream regulated gene 2 [Source:MGI Symbol;Acc:MGI:1352498]	4416.49	0.731214	0.0233105	31.3685	5.44738e-216	3.90999e-214
ENSMUSG00000021091	Serpina3n	protein_coding	serine (or cysteine) peptidase inhibitor, clade A, member 3N [Source:MGI Symbol;Acc:MGI:105045]	18909.4	0.731047	0.041651	17.5517	5.76883e-69	9.89189e-68
ENSMUSG00000027581	Stmn3	protein_coding	stathmin-like 3 [Source:MGI Symbol;Acc:MGI:1277137]	334.124	0.730534	0.0653466	11.1794	5.14469e-29	3.89208e-28
ENSMUSG00000000184	Ccnd2	protein_coding	cyclin D2 [Source:MGI Symbol;Acc:MGI:88314]	289758	0.729992	0.0220852	33.0535	1.38545e-239	1.10944e-237
ENSMUSG00000109953	5430430B14Rik	TEC	RIKEN cDNA 5430430B14 gene [Source:MGI Symbol;Acc:MGI:1918674]	160.436	0.72887	0.107695	6.76794	1.30633e-11	5.29982e-11
ENSMUSG00000028341	Nr4a3	protein_coding	nuclear receptor subfamily 4, group A, member 3 [Source:MGI Symbol;Acc:MGI:1352457]	180.305	0.728412	0.0822781	8.85304	8.51636e-19	4.64983e-18
ENSMUSG00000036570	Fxyd1	protein_coding	FXYD domain-containing ion transport regulator 1 [Source:MGI Symbol;Acc:MGI:1889273]	1760.39	0.72836	0.0314894	23.1303	2.29477e-118	7.19385e-117
ENSMUSG00000001349	Cnn1	protein_coding	calponin 1 [Source:MGI Symbol;Acc:MGI:104979]	11361.1	0.72814	0.0350827	20.755	1.10563e-95	2.7002e-94
ENSMUSG00000027663	Zmat3	protein_coding	zinc finger matrin type 3 [Source:MGI Symbol;Acc:MGI:1195270]	26424.1	0.728077	0.0190478	38.2237	0	0
ENSMUSG00000026424	Gpr37l1	protein_coding	G protein-coupled receptor 37-like 1 [Source:MGI Symbol;Acc:MGI:1928503]	841.855	0.727948	0.0526415	13.8284	1.71816e-43	1.80181e-42
ENSMUSG00000100558	1700025F24Rik	lincRNA	RIKEN cDNA 1700025F24 gene [Source:MGI Symbol;Acc:MGI:1914331]	19.4695	0.727367	0.304637	2.38765	0.0169564	0.0334763
ENSMUSG00000022861	Dgkg	protein_coding	diacylglycerol kinase, gamma [Source:MGI Symbol;Acc:MGI:105060]	742.801	0.726255	0.0497932	14.5854	3.47786e-48	4.01369e-47
ENSMUSG00000113070	AC134439.1	antisense	\N	29.5925	0.725831	0.221625	3.27504	0.00105648	0.00248604
ENSMUSG00000022340	Sybu	protein_coding	syntabulin (syntaxin-interacting) [Source:MGI Symbol;Acc:MGI:2442392]	2767.64	0.725768	0.030396	23.8771	5.30245e-126	1.80138e-124
ENSMUSG00000013076	Amotl1	protein_coding	angiomotin-like 1 [Source:MGI Symbol;Acc:MGI:1922973]	37820.3	0.725701	0.0198314	36.5935	3.6331e-293	3.90567e-291
ENSMUSG00000030237	Slco1a4	protein_coding	solute carrier organic anion transporter family, member 1a4 [Source:MGI Symbol;Acc:MGI:1351896]	5052	0.725652	0.0321685	22.5578	1.12482e-112	3.34365e-111
ENSMUSG00000090236	Car15	protein_coding	carbonic anhydrase 15 [Source:MGI Symbol;Acc:MGI:1931324]	20.8638	0.724897	0.26417	2.74405	0.00606856	0.0128992
ENSMUSG00000097491	Gm2366	antisense	predicted gene 2366 [Source:MGI Symbol;Acc:MGI:3780534]	46.722	0.724467	0.180555	4.01244	6.00935e-05	0.000160771
ENSMUSG00000041329	Atp1b2	protein_coding	ATPase, Na+/K+ transporting, beta 2 polypeptide [Source:MGI Symbol;Acc:MGI:88109]	12704.7	0.723405	0.0274237	26.3788	2.39864e-153	1.09018e-151
ENSMUSG00000035407	Kank4	protein_coding	KN motif and ankyrin repeat domains 4 [Source:MGI Symbol;Acc:MGI:3043381]	3144.43	0.723256	0.0313622	23.0614	1.13057e-117	3.5161e-116
ENSMUSG00000034485	Uaca	protein_coding	uveal autoantigen with coiled-coil domains and ankyrin repeats [Source:MGI Symbol;Acc:MGI:1919815]	15188	0.723068	0.0203245	35.5762	3.26489e-277	3.18943e-275
ENSMUSG00000007122	Casq1	protein_coding	calsequestrin 1 [Source:MGI Symbol;Acc:MGI:1309468]	2970.15	0.723023	0.0290212	24.9136	5.29636e-137	2.04079e-135
ENSMUSG00000051726	Kcnf1	protein_coding	potassium voltage-gated channel, subfamily F, member 1 [Source:MGI Symbol;Acc:MGI:2687399]	11017.9	0.723019	0.0204944	35.2788	1.24252e-272	1.17954e-270
ENSMUSG00000036412	Arsi	protein_coding	arylsulfatase i [Source:MGI Symbol;Acc:MGI:2670959]	754.896	0.722569	0.0467527	15.4551	6.96751e-54	9.05276e-53
ENSMUSG00000026778	Prkcq	protein_coding	protein kinase C, theta [Source:MGI Symbol;Acc:MGI:97601]	338.723	0.721763	0.0600481	12.0197	2.79832e-33	2.36216e-32
ENSMUSG00000038077	Kcna6	protein_coding	potassium voltage-gated channel, shaker-related, subfamily, member 6 [Source:MGI Symbol;Acc:MGI:96663]	1164.83	0.721406	0.0340076	21.2131	7.23108e-100	1.85853e-98
ENSMUSG00000002332	Dhrs1	protein_coding	dehydrogenase/reductase (SDR family) member 1 [Source:MGI Symbol;Acc:MGI:1196314]	36445.8	0.721293	0.0282661	25.5179	1.24686e-143	5.14999e-142
ENSMUSG00000041731	Pgm5	protein_coding	phosphoglucomutase 5 [Source:MGI Symbol;Acc:MGI:1925668]	622.205	0.72123	0.0527058	13.6841	1.26389e-42	1.29881e-41
ENSMUSG00000053846	Lipg	protein_coding	lipase, endothelial [Source:MGI Symbol;Acc:MGI:1341803]	992.442	0.721073	0.0479121	15.0499	3.45593e-51	4.24429e-50
ENSMUSG00000017390	Aldoc	protein_coding	aldolase C, fructose-bisphosphate [Source:MGI Symbol;Acc:MGI:101863]	5626.95	0.720457	0.0304829	23.6348	1.69132e-123	5.60828e-122
ENSMUSG00000041078	Grid1	protein_coding	glutamate receptor, ionotropic, delta 1 [Source:MGI Symbol;Acc:MGI:95812]	2688.49	0.719363	0.0254373	28.2798	6.11988e-176	3.36636e-174
ENSMUSG00000040537	Adam22	protein_coding	a disintegrin and metallopeptidase domain 22 [Source:MGI Symbol;Acc:MGI:1340046]	4915.42	0.718692	0.0288697	24.8944	8.56363e-137	3.29434e-135
ENSMUSG00000026580	Selp	protein_coding	selectin, platelet [Source:MGI Symbol;Acc:MGI:98280]	558.076	0.718648	0.073237	9.81263	9.93456e-23	6.1941e-22
ENSMUSG00000056427	Slit3	protein_coding	slit homolog 3 (Drosophila) [Source:MGI Symbol;Acc:MGI:1315202]	5937.56	0.717218	0.0310396	23.1065	3.98036e-118	1.24614e-116
ENSMUSG00000103081	Pcdhgb8	polymorphic_pseudogene	protocadherin gamma subfamily B, 8 [Source:MGI Symbol;Acc:MGI:1935200]	93.4025	0.716638	0.133095	5.38441	7.26842e-08	2.40709e-07
ENSMUSG00000018362	Kpna2	protein_coding	karyopherin (importin) alpha 2 [Source:MGI Symbol;Acc:MGI:103561]	4624.87	0.716433	0.02411	29.7152	4.88514e-194	3.0266e-192
ENSMUSG00000078588	Ccdc24	protein_coding	coiled-coil domain containing 24 [Source:MGI Symbol;Acc:MGI:2685874]	24.4547	0.715238	0.214721	3.33101	0.000865315	0.00205364
ENSMUSG00000021596	Mctp1	protein_coding	multiple C2 domains, transmembrane 1 [Source:MGI Symbol;Acc:MGI:1926021]	3498.62	0.714667	0.0266229	26.8441	9.89745e-159	4.68844e-157
ENSMUSG00000022619	Mapk8ip2	protein_coding	mitogen-activated protein kinase 8 interacting protein 2 [Source:MGI Symbol;Acc:MGI:1926555]	1275.53	0.713835	0.0363082	19.6604	4.70665e-86	1.00644e-84
ENSMUSG00000056306	Sertm1	protein_coding	serine rich and transmembrane domain containing 1 [Source:MGI Symbol;Acc:MGI:3607715]	941.948	0.713192	0.045473	15.6839	1.95054e-55	2.61811e-54
ENSMUSG00000046160	Olig1	protein_coding	oligodendrocyte transcription factor 1 [Source:MGI Symbol;Acc:MGI:1355334]	14521.2	0.712293	0.0245889	28.9681	1.66132e-184	9.72944e-183
ENSMUSG00000060780	Lrrtm1	protein_coding	leucine rich repeat transmembrane neuronal 1 [Source:MGI Symbol;Acc:MGI:2389173]	260.573	0.710214	0.073947	9.60436	7.66336e-22	4.64159e-21
ENSMUSG00000019235	Rps6kl1	protein_coding	ribosomal protein S6 kinase-like 1 [Source:MGI Symbol;Acc:MGI:2443413]	75.4289	0.710184	0.124194	5.71833	1.07579e-08	3.74886e-08
ENSMUSG00000035805	Mlc1	protein_coding	megalencephalic leukoencephalopathy with subcortical cysts 1 homolog (human) [Source:MGI Symbol;Acc:MGI:2157910]	57091.4	0.709965	0.0208961	33.9759	5.06166e-253	4.34915e-251
ENSMUSG00000041117	Ccdc8	protein_coding	coiled-coil domain containing 8 [Source:MGI Symbol;Acc:MGI:3612184]	1108.5	0.70989	0.0353367	20.0893	9.15401e-90	2.08426e-88
ENSMUSG00000029212	Gabrb1	protein_coding	gamma-aminobutyric acid (GABA) A receptor, subunit beta 1 [Source:MGI Symbol;Acc:MGI:95619]	1669.69	0.709523	0.0409762	17.3155	3.59453e-67	5.95958e-66
ENSMUSG00000063511	Snrnp70	protein_coding	small nuclear ribonucleoprotein 70 (U1) [Source:MGI Symbol;Acc:MGI:98341]	10192	0.708803	0.02044	34.6772	1.73842e-263	1.56212e-261
ENSMUSG00000049265	Kcnk3	protein_coding	potassium channel, subfamily K, member 3 [Source:MGI Symbol;Acc:MGI:1100509]	39.771	0.708531	0.18836	3.76158	0.000168842	0.000432211
ENSMUSG00000107505	Gm18009	processed_pseudogene	predicted gene, 18009 [Source:MGI Symbol;Acc:MGI:5010194]	43.5123	0.708026	0.168413	4.20409	2.62131e-05	7.23319e-05
ENSMUSG00000062480	Acat3	protein_coding	acetyl-Coenzyme A acetyltransferase 3 [Source:MGI Symbol;Acc:MGI:109182]	72.3044	0.707124	0.130021	5.43856	5.37129e-08	1.79396e-07
ENSMUSG00000078815	Cacng6	protein_coding	calcium channel, voltage-dependent, gamma subunit 6 [Source:MGI Symbol;Acc:MGI:1859168]	62.028	0.707026	0.148225	4.76996	1.84261e-06	5.5659e-06
ENSMUSG00000103749	Pcdhgb5	protein_coding	protocadherin gamma subfamily B, 5 [Source:MGI Symbol;Acc:MGI:1935196]	739.126	0.706928	0.0461099	15.3314	4.71863e-53	6.01791e-52
ENSMUSG00000029168	Dpysl5	protein_coding	dihydropyrimidinase-like 5 [Source:MGI Symbol;Acc:MGI:1929772]	3755.89	0.705966	0.0300563	23.4881	5.3915e-122	1.75321e-120
ENSMUSG00000114014	AC134439.3	antisense	\N	44.542	0.705645	0.170944	4.12792	3.66057e-05	9.97694e-05
ENSMUSG00000052516	Robo2	protein_coding	roundabout guidance receptor 2 [Source:MGI Symbol;Acc:MGI:1890110]	4547.75	0.70543	0.0350335	20.1359	3.57882e-90	8.18021e-89
ENSMUSG00000046598	Bdh1	protein_coding	3-hydroxybutyrate dehydrogenase, type 1 [Source:MGI Symbol;Acc:MGI:1919161]	349.563	0.705275	0.0638165	11.0516	2.15324e-28	1.59414e-27
ENSMUSG00000085519	Gm13703	antisense	predicted gene 13703 [Source:MGI Symbol;Acc:MGI:3651307]	17.4572	0.70521	0.267763	2.63371	0.00844586	0.0175577
ENSMUSG00000020151	Ptprr	protein_coding	protein tyrosine phosphatase, receptor type, R [Source:MGI Symbol;Acc:MGI:109559]	51.2179	0.70496	0.161242	4.37206	1.23079e-05	3.48651e-05
ENSMUSG00000031216	Stard8	protein_coding	START domain containing 8 [Source:MGI Symbol;Acc:MGI:2448556]	3038.18	0.704359	0.0288667	24.4004	1.69347e-131	6.10556e-130
ENSMUSG00000036306	Lzts1	protein_coding	leucine zipper, putative tumor suppressor 1 [Source:MGI Symbol;Acc:MGI:2684762]	15.1173	0.703949	0.311429	2.26038	0.0237975	0.0458595
ENSMUSG00000035211	Xrra1	protein_coding	X-ray radiation resistance associated 1 [Source:MGI Symbol;Acc:MGI:2181647]	134.223	0.700516	0.109749	6.38286	1.73812e-10	6.65484e-10
ENSMUSG00000036155	Mgat5	protein_coding	mannoside acetylglucosaminyltransferase 5 [Source:MGI Symbol;Acc:MGI:894701]	22336.8	0.700414	0.0176299	39.7287	0	0
ENSMUSG00000035561	Aldh1b1	protein_coding	aldehyde dehydrogenase 1 family, member B1 [Source:MGI Symbol;Acc:MGI:1919785]	582.381	0.700352	0.0508608	13.77	3.86351e-43	4.02649e-42
ENSMUSG00000095159	Tubb4b-ps1	processed_pseudogene	tubulin, beta 4B class IVB, pseudogene 1 [Source:MGI Symbol;Acc:MGI:3642800]	27.0297	0.700119	0.215706	3.24571	0.00117158	0.00274289
ENSMUSG00000028736	Pax7	protein_coding	paired box 7 [Source:MGI Symbol;Acc:MGI:97491]	25.5677	0.699955	0.213454	3.27919	0.00104105	0.00245129
ENSMUSG00000042751	Nmnat2	protein_coding	nicotinamide nucleotide adenylyltransferase 2 [Source:MGI Symbol;Acc:MGI:2444155]	7301	0.698952	0.0237164	29.4713	6.72483e-191	4.11228e-189
ENSMUSG00000066392	Nrxn3	protein_coding	neurexin III [Source:MGI Symbol;Acc:MGI:1096389]	224.776	0.698859	0.0872346	8.01126	1.1354e-15	5.51945e-15
ENSMUSG00000063765	Chadl	protein_coding	chondroadherin-like [Source:MGI Symbol;Acc:MGI:3036284]	2290.75	0.698846	0.0378739	18.4519	5.03294e-76	9.52495e-75
ENSMUSG00000039410	Prdm16	protein_coding	PR domain containing 16 [Source:MGI Symbol;Acc:MGI:1917923]	6650.75	0.698631	0.0181009	38.5964	0	0
ENSMUSG00000022219	Cideb	protein_coding	cell death-inducing DNA fragmentation factor, alpha subunit-like effector B [Source:MGI Symbol;Acc:MGI:1270844]	81.2385	0.698573	0.131925	5.29522	1.18873e-07	3.88159e-07
ENSMUSG00000057969	Sema3b	protein_coding	sema domain, immunoglobulin domain (Ig), short basic domain, secreted, (semaphorin) 3B [Source:MGI Symbol;Acc:MGI:107561]	18429	0.696923	0.0193279	36.0579	1.03759e-284	1.07612e-282
ENSMUSG00000079014	Serpina3i	protein_coding	serine (or cysteine) peptidase inhibitor, clade A, member 3I [Source:MGI Symbol;Acc:MGI:2182841]	124.171	0.696768	0.102648	6.78793	1.13754e-11	4.62941e-11
ENSMUSG00000038704	Aspdh	protein_coding	aspartate dehydrogenase domain containing [Source:MGI Symbol;Acc:MGI:1915602]	47.4938	0.695307	0.184269	3.77333	0.000161082	0.000413201
ENSMUSG00000089810	Gm16536	antisense	predicted gene 16536 [Source:MGI Symbol;Acc:MGI:4414956]	1126.15	0.695205	0.0439996	15.8002	3.09898e-56	4.23689e-55
ENSMUSG00000074607	Tox2	protein_coding	TOX high mobility group box family member 2 [Source:MGI Symbol;Acc:MGI:3611233]	491.533	0.694284	0.0568889	12.2042	2.95115e-34	2.55156e-33
ENSMUSG00000031853	Map3k21	protein_coding	mitogen-activated protein kinase kinase kinase 21 [Source:MGI Symbol;Acc:MGI:2385307]	207.753	0.694058	0.0802681	8.64675	5.29888e-18	2.81035e-17
ENSMUSG00000031428	Zcchc18	protein_coding	zinc finger, CCHC domain containing 18 [Source:MGI Symbol;Acc:MGI:1914245]	5011.44	0.693663	0.0226965	30.5625	3.85814e-205	2.5952e-203
ENSMUSG00000106416	Gm5857	processed_pseudogene	predicted gene 5857 [Source:MGI Symbol;Acc:MGI:3644956]	135.027	0.693413	0.109814	6.31446	2.71113e-10	1.02816e-09
ENSMUSG00000033207	Mamdc2	protein_coding	MAM domain containing 2 [Source:MGI Symbol;Acc:MGI:1918988]	781.358	0.693009	0.0533342	12.9937	1.32834e-38	1.26663e-37
ENSMUSG00000009281	Rarres2	protein_coding	retinoic acid receptor responder (tazarotene induced) 2 [Source:MGI Symbol;Acc:MGI:1918910]	946.065	0.692371	0.0494568	13.9995	1.56979e-44	1.68371e-43
ENSMUSG00000042064	Myo3b	protein_coding	myosin IIIB [Source:MGI Symbol;Acc:MGI:2448580]	60.5762	0.691582	0.169265	4.0858	4.39252e-05	0.000118934
ENSMUSG00000038916	Soga3	protein_coding	SOGA family member 3 [Source:MGI Symbol;Acc:MGI:1914662]	1296.76	0.690897	0.0440918	15.6695	2.44548e-55	3.27497e-54
ENSMUSG00000020407	Upp1	protein_coding	uridine phosphorylase 1 [Source:MGI Symbol;Acc:MGI:1097668]	489.359	0.690591	0.0556525	12.409	2.33637e-35	2.07645e-34
ENSMUSG00000004110	Cacna1e	protein_coding	calcium channel, voltage-dependent, R type, alpha 1E subunit [Source:MGI Symbol;Acc:MGI:106217]	129.223	0.69055	0.110018	6.27672	3.45796e-10	1.30487e-09
ENSMUSG00000021196	Pfkp	protein_coding	phosphofructokinase, platelet [Source:MGI Symbol;Acc:MGI:1891833]	18533.7	0.690516	0.0202718	34.0629	2.61341e-254	2.2788e-252
ENSMUSG00000026042	Col5a2	protein_coding	collagen, type V, alpha 2 [Source:MGI Symbol;Acc:MGI:88458]	50054.4	0.690122	0.0228514	30.2004	2.34204e-200	1.5148e-198
ENSMUSG00000018411	Mapt	protein_coding	microtubule-associated protein tau [Source:MGI Symbol;Acc:MGI:97180]	988.413	0.689091	0.0454748	15.1532	7.21181e-52	8.9645e-51
ENSMUSG00000008348	Ubc	protein_coding	ubiquitin C [Source:MGI Symbol;Acc:MGI:98889]	19270.5	0.688633	0.0297407	23.1546	1.30744e-118	4.11511e-117
ENSMUSG00000039004	Bmp6	protein_coding	bone morphogenetic protein 6 [Source:MGI Symbol;Acc:MGI:88182]	7339.16	0.688334	0.0217744	31.6121	2.52102e-219	1.83753e-217
ENSMUSG00000060530	A930017M01Rik	pseudogene	RIKEN cDNA A930017M01 gene [Source:MGI Symbol;Acc:MGI:2685151]	21.3484	0.686625	0.257084	2.67083	0.0075665	0.01585
ENSMUSG00000062960	Kdr	protein_coding	kinase insert domain protein receptor [Source:MGI Symbol;Acc:MGI:96683]	341.093	0.685175	0.0685533	9.99478	1.60641e-23	1.02326e-22
ENSMUSG00000052133	Sema5b	protein_coding	sema domain, seven thrombospondin repeats (type 1 and type 1-like), transmembrane domain (TM) and short cytoplasmic domain, (semaphorin) 5B [Source:MGI Symbol;Acc:MGI:107555]	2954.95	0.684904	0.0346623	19.7593	6.66875e-87	1.45373e-85
ENSMUSG00000041309	Nkx6-2	protein_coding	NK6 homeobox 2 [Source:MGI Symbol;Acc:MGI:1352738]	850.14	0.684771	0.04927	13.8983	6.48329e-44	6.85081e-43
ENSMUSG00000031805	Jak3	protein_coding	Janus kinase 3 [Source:MGI Symbol;Acc:MGI:99928]	2688.38	0.684034	0.0276922	24.7013	1.03495e-134	3.89852e-133
ENSMUSG00000022469	Rapgef3	protein_coding	Rap guanine nucleotide exchange factor (GEF) 3 [Source:MGI Symbol;Acc:MGI:2441741]	9697.75	0.683922	0.0209139	32.7017	1.47532e-234	1.15012e-232
ENSMUSG00000053465	Hs6st3	protein_coding	heparan sulfate 6-O-sulfotransferase 3 [Source:MGI Symbol;Acc:MGI:1354960]	117.267	0.683485	0.1356	5.04044	4.64456e-07	1.45757e-06
ENSMUSG00000049897	Stkld1	protein_coding	serine/threonine kinase-like domain containing 1 [Source:MGI Symbol;Acc:MGI:2685557]	21.1719	0.683119	0.250092	2.73148	0.00630514	0.0133756
ENSMUSG00000049928	Glp2r	protein_coding	glucagon-like peptide 2 receptor [Source:MGI Symbol;Acc:MGI:2136733]	44.2771	0.682763	0.165324	4.12985	3.62998e-05	9.89815e-05
ENSMUSG00000054034	Tceal5	protein_coding	transcription elongation factor A (SII)-like 5 [Source:MGI Symbol;Acc:MGI:3036236]	1363.34	0.681841	0.0401418	16.9858	1.0461e-64	1.65736e-63
ENSMUSG00000002266	Zim1	protein_coding	zinc finger, imprinted 1 [Source:MGI Symbol;Acc:MGI:1341879]	32.9628	0.681594	0.232732	2.92866	0.00340428	0.00749599
ENSMUSG00000026840	Lamc3	protein_coding	laminin gamma 3 [Source:MGI Symbol;Acc:MGI:1344394]	31.4204	0.68068	0.219598	3.09966	0.00193744	0.00440921
ENSMUSG00000075254	Heg1	protein_coding	heart development protein with EGF-like domains 1 [Source:MGI Symbol;Acc:MGI:1924696]	69516.9	0.680348	0.0192082	35.4197	8.50282e-275	8.17069e-273
ENSMUSG00000111325	AC125374.3	sense_intronic	\N	22.2337	0.68029	0.24528	2.77352	0.00554531	0.0118566
ENSMUSG00000107134	Gm42528	TEC	predicted gene 42528 [Source:MGI Symbol;Acc:MGI:5662665]	199.585	0.680201	0.0826156	8.23333	1.82081e-16	9.12652e-16
ENSMUSG00000020486	Sept4	protein_coding	septin 4 [Source:MGI Symbol;Acc:MGI:1270156]	14945.6	0.680014	0.0221086	30.7579	9.60121e-208	6.53298e-206
ENSMUSG00000001270	Ckb	protein_coding	creatine kinase, brain [Source:MGI Symbol;Acc:MGI:88407]	172610	0.679733	0.0300488	22.621	2.69432e-113	8.07026e-112
ENSMUSG00000102533	Gm37226	TEC	predicted gene, 37226 [Source:MGI Symbol;Acc:MGI:5610454]	22.3646	0.679451	0.241967	2.80803	0.00498459	0.010721
ENSMUSG00000020333	Acsl6	protein_coding	acyl-CoA synthetase long-chain family member 6 [Source:MGI Symbol;Acc:MGI:894291]	1767.97	0.679266	0.0306252	22.18	5.35863e-109	1.51815e-107
ENSMUSG00000096014	Sox1	protein_coding	SRY (sex determining region Y)-box 1 [Source:MGI Symbol;Acc:MGI:98357]	3284.4	0.679108	0.0273123	24.8645	1.8016e-136	6.90801e-135
ENSMUSG00000030890	Ilk	protein_coding	integrin linked kinase [Source:MGI Symbol;Acc:MGI:1195267]	226.46	0.678925	0.0740726	9.16566	4.92431e-20	2.81391e-19
ENSMUSG00000031402	Mpp1	protein_coding	membrane protein, palmitoylated [Source:MGI Symbol;Acc:MGI:105941]	8016.72	0.678906	0.0183974	36.9023	4.24207e-298	4.82468e-296
ENSMUSG00000000794	Kcnn3	protein_coding	potassium intermediate/small conductance calcium-activated channel, subfamily N, member 3 [Source:MGI Symbol;Acc:MGI:2153183]	5674.1	0.678851	0.0292744	23.1893	5.84038e-119	1.84316e-117
ENSMUSG00000000791	Il12rb1	protein_coding	interleukin 12 receptor, beta 1 [Source:MGI Symbol;Acc:MGI:104579]	57.4077	0.678804	0.162023	4.18955	2.79512e-05	7.69926e-05
ENSMUSG00000086324	Gm15564	antisense	predicted gene 15564 [Source:MGI Symbol;Acc:MGI:3783013]	2087.25	0.678498	0.151494	4.47872	7.50916e-06	2.16812e-05
ENSMUSG00000022197	Pdzd2	protein_coding	PDZ domain containing 2 [Source:MGI Symbol;Acc:MGI:1922394]	9416.74	0.678496	0.0257613	26.3379	7.07173e-153	3.19558e-151
ENSMUSG00000039298	Cdk5rap2	protein_coding	CDK5 regulatory subunit associated protein 2 [Source:MGI Symbol;Acc:MGI:2384875]	12044.8	0.678075	0.0205466	33.0018	7.64457e-239	6.08027e-237
ENSMUSG00000105355	Gm42956	antisense	predicted gene 42956 [Source:MGI Symbol;Acc:MGI:5663093]	22.8817	0.678051	0.249491	2.71774	0.00657302	0.0138975
ENSMUSG00000048096	Lmod1	protein_coding	leiomodin 1 (smooth muscle) [Source:MGI Symbol;Acc:MGI:2135671]	7980.08	0.677687	0.0289694	23.3932	5.008e-121	1.61733e-119
ENSMUSG00000061911	Myt1l	protein_coding	myelin transcription factor 1-like [Source:MGI Symbol;Acc:MGI:1100511]	39.525	0.677362	0.169939	3.98591	6.72207e-05	0.000178802
ENSMUSG00000104913	Gm6560	processed_pseudogene	predicted gene 6560 [Source:MGI Symbol;Acc:MGI:3646204]	124.21	0.677344	0.120874	5.6037	2.09825e-08	7.17489e-08
ENSMUSG00000105328	Gm43180	TEC	predicted gene 43180 [Source:MGI Symbol;Acc:MGI:5663317]	15.0514	0.677082	0.299998	2.25696	0.0240108	0.0462365
ENSMUSG00000106664	Gm17936	processed_pseudogene	predicted gene, 17936 [Source:MGI Symbol;Acc:MGI:5010121]	14.2426	0.676603	0.28491	2.37479	0.0175588	0.0345814
ENSMUSG00000053024	Cntn2	protein_coding	contactin 2 [Source:MGI Symbol;Acc:MGI:104518]	59.2492	0.676094	0.180846	3.73851	0.000185117	0.000472077
ENSMUSG00000105349	Gm43604	antisense	predicted gene 43604 [Source:MGI Symbol;Acc:MGI:5663741]	13.7231	0.675924	0.290326	2.32815	0.0199041	0.038843
ENSMUSG00000022245	Skor1	protein_coding	SKI family transcriptional corepressor 1 [Source:MGI Symbol;Acc:MGI:2443473]	19.0121	0.675878	0.267392	2.52766	0.0114824	0.0233365
ENSMUSG00000042116	Vwa1	protein_coding	von Willebrand factor A domain containing 1 [Source:MGI Symbol;Acc:MGI:2179729]	2880.42	0.675741	0.0353647	19.1078	2.17604e-81	4.40881e-80
ENSMUSG00000022594	Lynx1	protein_coding	Ly6/neurotoxin 1 [Source:MGI Symbol;Acc:MGI:1345180]	13343.1	0.674612	0.0196167	34.3897	3.60054e-259	3.19877e-257
ENSMUSG00000036885	Arhgef26	protein_coding	Rho guanine nucleotide exchange factor (GEF) 26 [Source:MGI Symbol;Acc:MGI:1918053]	6588.67	0.674041	0.0236539	28.4959	1.31577e-178	7.37553e-177
ENSMUSG00000108601	Gm44645	TEC	predicted gene 44645 [Source:MGI Symbol;Acc:MGI:5753221]	804.992	0.67392	0.0473175	14.2425	4.99005e-46	5.51036e-45
ENSMUSG00000024966	Stip1	protein_coding	stress-induced phosphoprotein 1 [Source:MGI Symbol;Acc:MGI:109130]	22964.1	0.673857	0.023307	28.9123	8.37255e-184	4.84312e-182
ENSMUSG00000027939	Nup210l	protein_coding	nucleoporin 210-like [Source:MGI Symbol;Acc:MGI:1924845]	115.966	0.672295	0.100618	6.68163	2.36297e-11	9.46594e-11
ENSMUSG00000041771	Slc24a4	protein_coding	solute carrier family 24 (sodium/potassium/calcium exchanger), member 4 [Source:MGI Symbol;Acc:MGI:2447362]	546.449	0.671093	0.0608168	11.0347	2.60027e-28	1.92027e-27
ENSMUSG00000047986	Palm3	protein_coding	paralemmin 3 [Source:MGI Symbol;Acc:MGI:1921587]	429.534	0.670646	0.0578015	11.6026	3.99815e-31	3.18971e-30
ENSMUSG00000060314	Zfp941	protein_coding	zinc finger protein 941 [Source:MGI Symbol;Acc:MGI:3039601]	113.713	0.670602	0.111326	6.02375	1.70417e-09	6.18584e-09
ENSMUSG00000105419	Gm43205	TEC	predicted gene 43205 [Source:MGI Symbol;Acc:MGI:5663342]	128.204	0.669771	0.108375	6.18012	6.40545e-10	2.38048e-09
ENSMUSG00000074657	Kif5a	protein_coding	kinesin family member 5A [Source:MGI Symbol;Acc:MGI:109564]	1205.88	0.669548	0.0436064	15.3544	3.31158e-53	4.24181e-52
ENSMUSG00000108014	Gm44380	TEC	predicted gene, 44380 [Source:MGI Symbol;Acc:MGI:5690772]	32.7542	0.668914	0.220155	3.03838	0.00237853	0.00535351
ENSMUSG00000050875	A730017C20Rik	protein_coding	RIKEN cDNA A730017C20 gene [Source:MGI Symbol;Acc:MGI:2442934]	336.455	0.667574	0.0771165	8.65669	4.85652e-18	2.58097e-17
ENSMUSG00000046709	Mapk10	protein_coding	mitogen-activated protein kinase 10 [Source:MGI Symbol;Acc:MGI:1346863]	4443.46	0.667324	0.0245453	27.1875	9.14017e-163	4.47374e-161
ENSMUSG00000028838	Extl1	protein_coding	exostoses (multiple)-like 1 [Source:MGI Symbol;Acc:MGI:1888742]	879.099	0.667119	0.0391946	17.0207	5.76825e-65	9.1758e-64
ENSMUSG00000089844	A530032D15Rik	protein_coding	RIKEN cDNA A530032D15Rik gene [Source:MGI Symbol;Acc:MGI:3037746]	56.3102	0.666717	0.155442	4.28916	1.79347e-05	5.02185e-05
ENSMUSG00000029309	Sparcl1	protein_coding	SPARC-like 1 [Source:MGI Symbol;Acc:MGI:108110]	6377.46	0.665621	0.0211413	31.4843	1.42495e-217	1.03542e-215
ENSMUSG00000090231	Cfb	protein_coding	complement factor B [Source:MGI Symbol;Acc:MGI:105975]	38.567	0.665532	0.186131	3.57561	0.000349409	0.000866457
ENSMUSG00000033788	Dysf	protein_coding	dysferlin [Source:MGI Symbol;Acc:MGI:1349385]	4574.89	0.664632	0.0280352	23.707	3.05027e-124	1.01574e-122
ENSMUSG00000026773	Pfkfb3	protein_coding	6-phosphofructo-2-kinase/fructose-2,6-biphosphatase 3 [Source:MGI Symbol;Acc:MGI:2181202]	3301.47	0.66462	0.0278898	23.8302	1.62428e-125	5.47072e-124
ENSMUSG00000014602	Kif1a	protein_coding	kinesin family member 1A [Source:MGI Symbol;Acc:MGI:108391]	52350.3	0.663449	0.0182745	36.3047	1.3644e-288	1.43402e-286
ENSMUSG00000026725	Tnn	protein_coding	tenascin N [Source:MGI Symbol;Acc:MGI:2665790]	323.178	0.663199	0.0697817	9.50391	2.02154e-21	1.20764e-20
ENSMUSG00000093460	Six3os1	processed_transcript	SIX homeobox 3, opposite strand 1 [Source:MGI Symbol;Acc:MGI:1925118]	4646.75	0.662944	0.0190625	34.7774	5.34321e-265	4.85696e-263
ENSMUSG00000086360	Gm16214	antisense	predicted gene 16214 [Source:MGI Symbol;Acc:MGI:3801724]	45.679	0.662917	0.199229	3.32741	0.000876579	0.00207891
ENSMUSG00000082079	Dnmt3c-ps	unprocessed_pseudogene	DNA methyltransferase 3C, pseudogene [Source:MGI Symbol;Acc:MGI:3649996]	31.1687	0.662586	0.218866	3.02736	0.00246699	0.00553674
ENSMUSG00000036594	H2-Aa	protein_coding	histocompatibility 2, class II antigen A, alpha [Source:MGI Symbol;Acc:MGI:95895]	82.4543	0.662265	0.137978	4.79978	1.58844e-06	4.81852e-06
ENSMUSG00000039323	Igfbp2	protein_coding	insulin-like growth factor binding protein 2 [Source:MGI Symbol;Acc:MGI:96437]	577420	0.661454	0.0238821	27.6967	7.66177e-169	3.92987e-167
ENSMUSG00000027784	Ppm1l	protein_coding	protein phosphatase 1 (formerly 2C)-like [Source:MGI Symbol;Acc:MGI:2139740]	8354.09	0.660988	0.0220943	29.9167	1.19341e-196	7.47247e-195
ENSMUSG00000026674	Ddr2	protein_coding	discoidin domain receptor family, member 2 [Source:MGI Symbol;Acc:MGI:1345277]	15785.2	0.660917	0.0242165	27.2921	5.27105e-164	2.60707e-162
ENSMUSG00000102543	Pcdhgc5	protein_coding	protocadherin gamma subfamily C, 5 [Source:MGI Symbol;Acc:MGI:1935205]	8071.37	0.660724	0.0278863	23.6935	4.20422e-124	1.39605e-122
ENSMUSG00000044550	Tceal3	protein_coding	transcription elongation factor A (SII)-like 3 [Source:MGI Symbol;Acc:MGI:1913354]	6288.34	0.659829	0.0234728	28.1104	7.30824e-174	3.92826e-172
ENSMUSG00000031574	Star	protein_coding	steroidogenic acute regulatory protein [Source:MGI Symbol;Acc:MGI:102760]	594.379	0.659171	0.0509375	12.9408	2.6494e-38	2.5141e-37
ENSMUSG00000070999	Ccin	protein_coding	calicin [Source:MGI Symbol;Acc:MGI:3045316]	62.381	0.658938	0.161865	4.0709	4.6832e-05	0.00012647
ENSMUSG00000073988	Ttpa	protein_coding	tocopherol (alpha) transfer protein [Source:MGI Symbol;Acc:MGI:1354168]	52.3082	0.658912	0.151429	4.3513	1.35331e-05	3.82392e-05
ENSMUSG00000033768	Nrxn2	protein_coding	neurexin II [Source:MGI Symbol;Acc:MGI:1096362]	5709.99	0.658674	0.0218758	30.1097	3.61484e-199	2.31261e-197
ENSMUSG00000097709	2810429I04Rik	lincRNA	RIKEN cDNA 2810429I04 gene [Source:MGI Symbol;Acc:MGI:1924187]	51.2037	0.658605	0.166673	3.95148	7.76682e-05	0.000205431
ENSMUSG00000103280	Gm37277	TEC	predicted gene, 37277 [Source:MGI Symbol;Acc:MGI:5610505]	138.32	0.658577	0.109264	6.0274	1.66615e-09	6.05156e-09
ENSMUSG00000030806	Stx1b	protein_coding	syntaxin 1B [Source:MGI Symbol;Acc:MGI:1930705]	2460	0.658359	0.0278939	23.6023	3.65095e-123	1.20553e-121
ENSMUSG00000039252	Lgi2	protein_coding	leucine-rich repeat LGI family, member 2 [Source:MGI Symbol;Acc:MGI:2180196]	6037.44	0.657614	0.0307516	21.3847	1.85345e-101	4.89739e-100
ENSMUSG00000032181	Scg3	protein_coding	secretogranin III [Source:MGI Symbol;Acc:MGI:103032]	6420.82	0.65717	0.0312026	21.0614	1.79744e-98	4.52107e-97
ENSMUSG00000032186	Tmod2	protein_coding	tropomodulin 2 [Source:MGI Symbol;Acc:MGI:1355335]	15638.6	0.655985	0.0243892	26.8966	2.40777e-159	1.15216e-157
ENSMUSG00000027605	Acss2	protein_coding	acyl-CoA synthetase short-chain family member 2 [Source:MGI Symbol;Acc:MGI:1890410]	2146.98	0.655969	0.0266364	24.6267	6.53228e-134	2.44888e-132
ENSMUSG00000030862	Cpxm2	protein_coding	carboxypeptidase X 2 (M14 family) [Source:MGI Symbol;Acc:MGI:1926006]	454.365	0.655814	0.0544097	12.0532	1.86478e-33	1.58207e-32
ENSMUSG00000047935	Gm5607	sense_overlapping	predicted gene 5607 [Source:MGI Symbol;Acc:MGI:3645522]	281.292	0.654939	0.0970157	6.75086	1.46969e-11	5.94209e-11
ENSMUSG00000087543	Gm16576	lincRNA	predicted gene 16576 [Source:MGI Symbol;Acc:MGI:4414996]	762.438	0.654886	0.0451749	14.4967	1.27135e-47	1.45652e-46
ENSMUSG00000019647	Sema6a	protein_coding	sema domain, transmembrane domain (TM), and cytoplasmic domain, (semaphorin) 6A [Source:MGI Symbol;Acc:MGI:1203727]	4823.98	0.652982	0.0215469	30.3052	9.78592e-202	6.39972e-200
ENSMUSG00000080994	Gm13464	processed_pseudogene	predicted gene 13464 [Source:MGI Symbol;Acc:MGI:3649845]	24.799	0.652487	0.215393	3.02929	0.00245133	0.00550316
ENSMUSG00000054793	Cadm4	protein_coding	cell adhesion molecule 4 [Source:MGI Symbol;Acc:MGI:2449088]	20323.3	0.650605	0.0194623	33.429	5.20148e-245	4.28177e-243
ENSMUSG00000034156	Tspoap1	protein_coding	TSPO associated protein 1 [Source:MGI Symbol;Acc:MGI:2450877]	791.353	0.650191	0.0437618	14.8575	6.21939e-50	7.42135e-49
ENSMUSG00000043648	Pld6	protein_coding	phospholipase D family, member 6 [Source:MGI Symbol;Acc:MGI:2687283]	29.145	0.649657	0.21424	3.03237	0.00242638	0.00545131
ENSMUSG00000028664	Ephb2	protein_coding	Eph receptor B2 [Source:MGI Symbol;Acc:MGI:99611]	16272.4	0.649515	0.0174979	37.1196	1.35768e-301	1.58237e-299
ENSMUSG00000104301	Wdr49	protein_coding	WD repeat domain 49 [Source:MGI Symbol;Acc:MGI:3645287]	21.3934	0.648484	0.239093	2.71227	0.00668236	0.0141097
ENSMUSG00000042604	Kcna4	protein_coding	potassium voltage-gated channel, shaker-related subfamily, member 4 [Source:MGI Symbol;Acc:MGI:96661]	132.852	0.647929	0.104911	6.17599	6.57504e-10	2.44312e-09
ENSMUSG00000045962	Wnk1	protein_coding	WNK lysine deficient protein kinase 1 [Source:MGI Symbol;Acc:MGI:2442092]	75519.1	0.647474	0.0264783	24.4531	4.66973e-132	1.70185e-130
ENSMUSG00000003534	Ddr1	protein_coding	discoidin domain receptor family, member 1 [Source:MGI Symbol;Acc:MGI:99216]	114378	0.647314	0.0171337	37.7802	0	0
ENSMUSG00000052749	Trim30b	protein_coding	tripartite motif-containing 30B [Source:MGI Symbol;Acc:MGI:4821256]	16.5667	0.646793	0.270264	2.39319	0.0167026	0.0330263
ENSMUSG00000006345	Ggt1	protein_coding	gamma-glutamyltransferase 1 [Source:MGI Symbol;Acc:MGI:95706]	200.107	0.645462	0.0933744	6.91262	4.75786e-12	1.97382e-11
ENSMUSG00000021214	Akr1c18	protein_coding	aldo-keto reductase family 1, member C18 [Source:MGI Symbol;Acc:MGI:2145420]	76.7934	0.645178	0.137723	4.68461	2.8049e-06	8.36212e-06
ENSMUSG00000020680	Taf15	protein_coding	TATA-box binding protein associated factor 15 [Source:MGI Symbol;Acc:MGI:1917689]	8814.46	0.644018	0.0266303	24.1836	3.30652e-129	1.16187e-127
ENSMUSG00000026587	Astn1	protein_coding	astrotactin 1 [Source:MGI Symbol;Acc:MGI:1098567]	4986.65	0.643208	0.0232833	27.6253	5.5317e-168	2.83115e-166
ENSMUSG00000044576	Garem2	protein_coding	GRB2 associated regulator of MAPK1 subtype 2 [Source:MGI Symbol;Acc:MGI:2685290]	1069.35	0.641864	0.036923	17.3838	1.09375e-67	1.83667e-66
ENSMUSG00000031748	Gnao1	protein_coding	guanine nucleotide binding protein, alpha O [Source:MGI Symbol;Acc:MGI:95775]	56808.2	0.641778	0.016841	38.1081	0	0
ENSMUSG00000085585	Gm12223	antisense	predicted gene 12223 [Source:MGI Symbol;Acc:MGI:3649594]	70.2176	0.641246	0.140634	4.55969	5.1228e-06	1.4971e-05
ENSMUSG00000045761	Fam179a	protein_coding	family with sequence similarity 179, member A [Source:MGI Symbol;Acc:MGI:2443498]	102.8	0.64121	0.116152	5.52043	3.38176e-08	1.14277e-07
ENSMUSG00000027894	Slc6a17	protein_coding	solute carrier family 6 (neurotransmitter transporter), member 17 [Source:MGI Symbol;Acc:MGI:2442535]	1114.47	0.64034	0.0381544	16.7829	3.25692e-63	5.03795e-62
ENSMUSG00000015647	Lama5	protein_coding	laminin, alpha 5 [Source:MGI Symbol;Acc:MGI:105382]	51222	0.64001	0.0253698	25.2272	2.01316e-140	8.07426e-139
ENSMUSG00000007594	Hapln4	protein_coding	hyaluronan and proteoglycan link protein 4 [Source:MGI Symbol;Acc:MGI:2679531]	625.299	0.6398	0.0440774	14.5154	9.68328e-48	1.11152e-46
ENSMUSG00000006567	Atp7b	protein_coding	ATPase, Cu++ transporting, beta polypeptide [Source:MGI Symbol;Acc:MGI:103297]	1363.45	0.6396	0.0426972	14.9799	9.93616e-51	1.20457e-49
ENSMUSG00000027832	Ptx3	protein_coding	pentraxin related gene [Source:MGI Symbol;Acc:MGI:104641]	12366	0.639594	0.0453174	14.1137	3.12926e-45	3.40287e-44
ENSMUSG00000025789	St8sia2	protein_coding	ST8 alpha-N-acetyl-neuraminide alpha-2,8-sialyltransferase 2 [Source:MGI Symbol;Acc:MGI:106020]	9238.67	0.639338	0.0316616	20.1929	1.13128e-90	2.60859e-89
ENSMUSG00000038241	Cep250	protein_coding	centrosomal protein 250 [Source:MGI Symbol;Acc:MGI:108084]	6943.3	0.639197	0.0258358	24.7408	3.89649e-135	1.47247e-133
ENSMUSG00000052143	Gm9869	antisense	predicted gene 9869 [Source:MGI Symbol;Acc:MGI:3642719]	314.412	0.638991	0.066918	9.54887	1.31121e-21	7.885e-21
ENSMUSG00000107335	Gm43372	TEC	predicted gene 43372 [Source:MGI Symbol;Acc:MGI:5663509]	24.2294	0.638939	0.241554	2.64511	0.00816635	0.0170217
ENSMUSG00000031111	Igsf1	protein_coding	immunoglobulin superfamily, member 1 [Source:MGI Symbol;Acc:MGI:2147913]	203.734	0.638892	0.0911005	7.01305	2.33185e-12	9.82968e-12
ENSMUSG00000074899	Sptbn5	protein_coding	spectrin beta, non-erythrocytic 5 [Source:MGI Symbol;Acc:MGI:2685200]	20.1526	0.638806	0.255751	2.49777	0.0124979	0.0252586
ENSMUSG00000027457	Snph	protein_coding	syntaphilin [Source:MGI Symbol;Acc:MGI:2139270]	1123.63	0.638742	0.0432141	14.7809	1.94663e-49	2.30415e-48
ENSMUSG00000024019	Cmtr1	protein_coding	cap methyltransferase 1 [Source:MGI Symbol;Acc:MGI:1921407]	620.23	0.637703	0.0576831	11.0553	2.06695e-28	1.53122e-27
ENSMUSG00000022568	Scrib	protein_coding	scribbled planar cell polarity [Source:MGI Symbol;Acc:MGI:2145950]	7367.26	0.637403	0.0196334	32.4651	3.31114e-231	2.53098e-229
ENSMUSG00000063060	Sox7	protein_coding	SRY (sex determining region Y)-box 7 [Source:MGI Symbol;Acc:MGI:98369]	469.161	0.636575	0.0519965	12.2427	1.83916e-34	1.59954e-33
ENSMUSG00000052271	Bhlha15	protein_coding	basic helix-loop-helix family, member a15 [Source:MGI Symbol;Acc:MGI:891976]	24.1719	0.636283	0.241093	2.63916	0.00831129	0.0172993
ENSMUSG00000039372	March4	protein_coding	membrane-associated ring finger (C3HC4) 4 [Source:MGI Symbol;Acc:MGI:2683550]	727.373	0.63616	0.0545604	11.6597	2.0468e-31	1.64408e-30
ENSMUSG00000030428	Ttyh1	protein_coding	tweety family member 1 [Source:MGI Symbol;Acc:MGI:1889007]	4876.32	0.633886	0.024412	25.9661	1.19495e-148	5.20012e-147
ENSMUSG00000102742	Pcdhga11	protein_coding	protocadherin gamma subfamily A, 11 [Source:MGI Symbol;Acc:MGI:1935228]	440.725	0.633447	0.0576117	10.9951	4.03371e-28	2.95843e-27
ENSMUSG00000033597	Caskin1	protein_coding	CASK interacting protein 1 [Source:MGI Symbol;Acc:MGI:2442952]	1477.71	0.633405	0.0353577	17.9142	9.13472e-72	1.62923e-70
ENSMUSG00000004360	9330159F19Rik	protein_coding	RIKEN cDNA 9330159F19 gene [Source:MGI Symbol;Acc:MGI:3036239]	628.335	0.633177	0.0471049	13.4418	3.43756e-41	3.44972e-40
ENSMUSG00000110185	Igip	protein_coding	IgA inducing protein [Source:MGI Symbol;Acc:MGI:1924271]	2191.15	0.632882	0.0421109	15.0289	4.74578e-51	5.81019e-50
ENSMUSG00000027329	Spef1	protein_coding	sperm flagellar 1 [Source:MGI Symbol;Acc:MGI:3513546]	601.07	0.632784	0.0510387	12.3981	2.67549e-35	2.37426e-34
ENSMUSG00000090122	Kcne1l	protein_coding	potassium voltage-gated channel, Isk-related family, member 1-like, pseudogene [Source:MGI Symbol;Acc:MGI:1913490]	316.392	0.631307	0.0654969	9.63872	5.48662e-22	3.34295e-21
ENSMUSG00000043670	Diras1	protein_coding	DIRAS family, GTP-binding RAS-like 1 [Source:MGI Symbol;Acc:MGI:2183442]	175.881	0.629689	0.0914161	6.88816	5.65185e-12	2.33687e-11
ENSMUSG00000038805	Six3	protein_coding	sine oculis-related homeobox 3 [Source:MGI Symbol;Acc:MGI:102764]	5580.92	0.629574	0.0245011	25.6958	1.30337e-145	5.44063e-144
ENSMUSG00000043279	Trim56	protein_coding	tripartite motif-containing 56 [Source:MGI Symbol;Acc:MGI:2685298]	12997.6	0.628912	0.0274448	22.9155	3.2553e-116	9.99213e-115
ENSMUSG00000026023	Cdk15	protein_coding	cyclin-dependent kinase 15 [Source:MGI Symbol;Acc:MGI:3583944]	160.147	0.628776	0.102814	6.11568	9.61462e-10	3.54625e-09
ENSMUSG00000040759	Cmtm5	protein_coding	CKLF-like MARVEL transmembrane domain containing 5 [Source:MGI Symbol;Acc:MGI:2447164]	46.7955	0.628154	0.161322	3.89378	9.86938e-05	0.000258
ENSMUSG00000031442	Mcf2l	protein_coding	mcf.2 transforming sequence-like [Source:MGI Symbol;Acc:MGI:103263]	790.048	0.627259	0.0422002	14.8639	5.65619e-50	6.75614e-49
ENSMUSG00000069733	Ube2u	protein_coding	ubiquitin-conjugating enzyme E2U (putative) [Source:MGI Symbol;Acc:MGI:3588216]	51.3878	0.627226	0.168212	3.72877	0.000192414	0.000489625
ENSMUSG00000050675	Gp1ba	protein_coding	glycoprotein 1b, alpha polypeptide [Source:MGI Symbol;Acc:MGI:1333744]	203.002	0.626924	0.0735893	8.51922	1.60632e-17	8.37228e-17
ENSMUSG00000049112	Oxtr	protein_coding	oxytocin receptor [Source:MGI Symbol;Acc:MGI:109147]	25.5991	0.626393	0.244529	2.56163	0.0104182	0.0213413
ENSMUSG00000026822	Lcn2	protein_coding	lipocalin 2 [Source:MGI Symbol;Acc:MGI:96757]	313590	0.625634	0.045997	13.6016	3.91672e-42	4.00049e-41
ENSMUSG00000073096	Lrrc61	protein_coding	leucine rich repeat containing 61 [Source:MGI Symbol;Acc:MGI:2652848]	1992.97	0.625053	0.031231	20.0139	4.16887e-89	9.40112e-88
ENSMUSG00000032380	Dapk2	protein_coding	death-associated protein kinase 2 [Source:MGI Symbol;Acc:MGI:1341297]	130.218	0.624913	0.108788	5.74432	9.22885e-09	3.23037e-08
ENSMUSG00000020706	Ftsj3	protein_coding	FtsJ RNA methyltransferase homolog 3 (E. coli) [Source:MGI Symbol;Acc:MGI:1860295]	6570.43	0.624693	0.0186981	33.4095	9.97594e-245	8.1834e-243
ENSMUSG00000023036	Pcdhgc4	protein_coding	protocadherin gamma subfamily C, 4 [Source:MGI Symbol;Acc:MGI:1935203]	1699.77	0.624251	0.0341788	18.2643	1.59262e-74	2.9547e-73
ENSMUSG00000024654	Asrgl1	protein_coding	asparaginase like 1 [Source:MGI Symbol;Acc:MGI:1913764]	6778.01	0.623766	0.0205136	30.4074	4.38314e-203	2.88246e-201
ENSMUSG00000073421	H2-Ab1	protein_coding	histocompatibility 2, class II antigen A, beta 1 [Source:MGI Symbol;Acc:MGI:103070]	160.454	0.623659	0.0927949	6.72083	1.80686e-11	7.27535e-11
ENSMUSG00000040260	Daam2	protein_coding	dishevelled associated activator of morphogenesis 2 [Source:MGI Symbol;Acc:MGI:1923691]	8646.1	0.622661	0.0221625	28.0952	1.12116e-173	5.99895e-172
ENSMUSG00000104950	4833413G10Rik	antisense	RIKEN cDNA 4833413G10 gene [Source:MGI Symbol;Acc:MGI:1921834]	188.782	0.621683	0.0970179	6.40791	1.47523e-10	5.66766e-10
ENSMUSG00000020297	Nsg2	protein_coding	neuron specific gene family member 2 [Source:MGI Symbol;Acc:MGI:1202070]	1036.04	0.621497	0.0429461	14.4716	1.83279e-47	2.08956e-46
ENSMUSG00000108348	Gm42372	protein_coding	predicted gene, 42372 [Source:MGI Symbol;Acc:MGI:5625257]	1797.43	0.621137	0.0393001	15.8049	2.87622e-56	3.93462e-55
ENSMUSG00000031488	Rab11fip1	protein_coding	RAB11 family interacting protein 1 (class I) [Source:MGI Symbol;Acc:MGI:1923017]	4215.15	0.621075	0.0219809	28.2552	1.22886e-175	6.72815e-174
ENSMUSG00000064325	Hhip	protein_coding	Hedgehog-interacting protein [Source:MGI Symbol;Acc:MGI:1341847]	78.3551	0.620335	0.14883	4.16807	3.07187e-05	8.43295e-05
ENSMUSG00000112941	AC164441.1	lincRNA	\N	107.592	0.619763	0.109262	5.67228	1.40911e-08	4.87146e-08
ENSMUSG00000073424	Cyp4f15	protein_coding	cytochrome P450, family 4, subfamily f, polypeptide 15 [Source:MGI Symbol;Acc:MGI:2146921]	55.743	0.61936	0.169002	3.66481	0.000247518	0.00062371
ENSMUSG00000039533	Mmd2	protein_coding	monocyte to macrophage differentiation-associated 2 [Source:MGI Symbol;Acc:MGI:1922354]	137.78	0.618983	0.109982	5.62804	1.82267e-08	6.25526e-08
ENSMUSG00000058975	Kcnc1	protein_coding	potassium voltage gated channel, Shaw-related subfamily, member 1 [Source:MGI Symbol;Acc:MGI:96667]	438.072	0.618759	0.0628516	9.84477	7.22063e-23	4.52235e-22
ENSMUSG00000039485	Tspyl4	protein_coding	TSPY-like 4 [Source:MGI Symbol;Acc:MGI:106393]	2448.34	0.618666	0.0246903	25.0571	1.46244e-138	5.72883e-137
ENSMUSG00000051243	Islr2	protein_coding	immunoglobulin superfamily containing leucine-rich repeat 2 [Source:MGI Symbol;Acc:MGI:2444277]	117.095	0.618129	0.120264	5.13977	2.75072e-07	8.76796e-07
ENSMUSG00000022122	Ednrb	protein_coding	endothelin receptor type B [Source:MGI Symbol;Acc:MGI:102720]	1608.63	0.618007	0.0432485	14.2897	2.53712e-46	2.81486e-45
ENSMUSG00000055322	Tns1	protein_coding	tensin 1 [Source:MGI Symbol;Acc:MGI:104552]	19905.1	0.61782	0.0178649	34.5829	4.56529e-262	4.08671e-260
ENSMUSG00000019124	Scrn1	protein_coding	secernin 1 [Source:MGI Symbol;Acc:MGI:1917188]	37455.4	0.617058	0.0160253	38.5052	0	0
ENSMUSG00000029504	Ddx51	protein_coding	DEAD (Asp-Glu-Ala-Asp) box polypeptide 51 [Source:MGI Symbol;Acc:MGI:1916913]	1923.46	0.616714	0.0275166	22.4124	2.97683e-111	8.69521e-110
ENSMUSG00000057123	Gja5	protein_coding	gap junction protein, alpha 5 [Source:MGI Symbol;Acc:MGI:95716]	276.702	0.616567	0.0674068	9.14696	5.85573e-20	3.33482e-19
ENSMUSG00000086291	Gm15513	sense_intronic	predicted gene 15513 [Source:MGI Symbol;Acc:MGI:3782961]	29.9094	0.616502	0.204396	3.01621	0.00255953	0.00573023
ENSMUSG00000004565	Pnpla6	protein_coding	patatin-like phospholipase domain containing 6 [Source:MGI Symbol;Acc:MGI:1354723]	5955.4	0.616147	0.0239588	25.7169	7.5649e-146	3.16905e-144
ENSMUSG00000000489	Pdgfb	protein_coding	platelet derived growth factor, B polypeptide [Source:MGI Symbol;Acc:MGI:97528]	5938.61	0.615752	0.0242576	25.3839	3.79989e-142	1.54509e-140
ENSMUSG00000056073	Grik2	protein_coding	glutamate receptor, ionotropic, kainate 2 (beta 2) [Source:MGI Symbol;Acc:MGI:95815]	236.152	0.61572	0.0850149	7.24249	4.40515e-13	1.9195e-12
ENSMUSG00000021048	Mthfd1	protein_coding	methylenetetrahydrofolate dehydrogenase (NADP+ dependent), methenyltetrahydrofolate cyclohydrolase, formyltetrahydrofolate synthase [Source:MGI Symbol;Acc:MGI:1342005]	10606.5	0.615665	0.0171249	35.9514	4.81542e-283	4.95063e-281
ENSMUSG00000101462	Gm3052	transcribed_processed_pseudogene	predicted gene 3052 [Source:MGI Symbol;Acc:MGI:3781230]	18.6081	0.614817	0.274396	2.24062	0.0250509	0.0481016
ENSMUSG00000026473	Glul	protein_coding	glutamate-ammonia ligase (glutamine synthetase) [Source:MGI Symbol;Acc:MGI:95739]	47944.4	0.614791	0.0151445	40.595	0	0
ENSMUSG00000034612	Chst11	protein_coding	carbohydrate sulfotransferase 11 [Source:MGI Symbol;Acc:MGI:1927166]	7409.4	0.614135	0.0201486	30.4802	4.76566e-204	3.16943e-202
ENSMUSG00000096753	Fam181a	protein_coding	family with sequence similarity 181, member A [Source:MGI Symbol;Acc:MGI:3647570]	89.4775	0.612918	0.130787	4.68637	2.78094e-06	8.29281e-06
ENSMUSG00000073600	Prob1	protein_coding	proline rich basic protein 1 [Source:MGI Symbol;Acc:MGI:2686460]	714.112	0.612835	0.0488912	12.5347	4.82329e-36	4.36413e-35
ENSMUSG00000023064	Sncg	protein_coding	synuclein, gamma [Source:MGI Symbol;Acc:MGI:1298397]	55.0008	0.612827	0.168241	3.64256	0.000269935	0.000677442
ENSMUSG00000038264	Sema7a	protein_coding	sema domain, immunoglobulin domain (Ig), and GPI membrane anchor, (semaphorin) 7A [Source:MGI Symbol;Acc:MGI:1306826]	2176.28	0.612304	0.0334699	18.2942	9.20711e-75	1.71354e-73
ENSMUSG00000028804	Csmd2	protein_coding	CUB and Sushi multiple domains 2 [Source:MGI Symbol;Acc:MGI:2386401]	858.088	0.612112	0.0530697	11.5341	8.87947e-31	7.02923e-30
ENSMUSG00000057716	Tmem178b	protein_coding	transmembrane protein 178B [Source:MGI Symbol;Acc:MGI:3647581]	581.627	0.611764	0.0607304	10.0734	7.24016e-24	4.66873e-23
ENSMUSG00000024827	Gldc	protein_coding	glycine decarboxylase [Source:MGI Symbol;Acc:MGI:1341155]	37504.4	0.611493	0.0192625	31.7452	3.70295e-221	2.70741e-219
ENSMUSG00000024892	Pcx	protein_coding	pyruvate carboxylase [Source:MGI Symbol;Acc:MGI:97520]	32689.1	0.611025	0.023672	25.8122	6.46794e-147	2.74864e-145
ENSMUSG00000023236	Scg5	protein_coding	secretogranin V [Source:MGI Symbol;Acc:MGI:98289]	2290.34	0.610487	0.0312212	19.5536	3.84332e-85	8.14431e-84
ENSMUSG00000067586	S1pr3	protein_coding	sphingosine-1-phosphate receptor 3 [Source:MGI Symbol;Acc:MGI:1339365]	20034.1	0.610167	0.0277058	22.0231	1.73097e-107	4.85723e-106
ENSMUSG00000114019	AC154231.4	TEC	\N	146.418	0.60964	0.10175	5.99153	2.07871e-09	7.51174e-09
ENSMUSG00000028753	Vwa5b1	protein_coding	von Willebrand factor A domain containing 5B1 [Source:MGI Symbol;Acc:MGI:1922968]	50.8534	0.609347	0.153402	3.97223	7.1203e-05	0.000188904
ENSMUSG00000049100	Pcdh10	protein_coding	protocadherin 10 [Source:MGI Symbol;Acc:MGI:1338042]	14243	0.60893	0.0248072	24.5465	4.71554e-133	1.75107e-131
ENSMUSG00000025900	Rp1	protein_coding	retinitis pigmentosa 1 (human) [Source:MGI Symbol;Acc:MGI:1341105]	93.5057	0.608739	0.124205	4.90107	9.53163e-07	2.93453e-06
ENSMUSG00000026532	Spta1	protein_coding	spectrin alpha, erythrocytic 1 [Source:MGI Symbol;Acc:MGI:98385]	537.262	0.608638	0.0654719	9.29616	1.45605e-20	8.48302e-20
ENSMUSG00000020135	Apc2	protein_coding	adenomatosis polyposis coli 2 [Source:MGI Symbol;Acc:MGI:1346052]	6221.99	0.608532	0.026871	22.6465	1.5121e-113	4.53496e-112
ENSMUSG00000033065	Pfkm	protein_coding	phosphofructokinase, muscle [Source:MGI Symbol;Acc:MGI:97548]	14371.9	0.608437	0.018067	33.6767	1.26977e-248	1.07533e-246
ENSMUSG00000021972	Hmbox1	protein_coding	homeobox containing 1 [Source:MGI Symbol;Acc:MGI:2445066]	5427.9	0.607736	0.0305822	19.8722	7.0788e-88	1.56779e-86
ENSMUSG00000096943	Gm26721	lincRNA	predicted gene, 26721 [Source:MGI Symbol;Acc:MGI:5477215]	24.5508	0.607174	0.228752	2.65429	0.00794751	0.0165906
ENSMUSG00000006270	Vax1	protein_coding	ventral anterior homeobox 1 [Source:MGI Symbol;Acc:MGI:1277163]	144.03	0.606343	0.100378	6.04057	1.53569e-09	5.59323e-09
ENSMUSG00000020811	Wscd1	protein_coding	WSC domain containing 1 [Source:MGI Symbol;Acc:MGI:2448493]	2800.44	0.606278	0.0290705	20.8555	1.35949e-96	3.34446e-95
ENSMUSG00000026764	Kif5c	protein_coding	kinesin family member 5C [Source:MGI Symbol;Acc:MGI:1098269]	10160.4	0.606149	0.0207029	29.2784	1.95295e-188	1.16993e-186
ENSMUSG00000092981	Mir5125	miRNA	microRNA 5125 [Source:MGI Symbol;Acc:MGI:4950450]	53.808	0.606108	0.141014	4.2982	1.7219e-05	4.82719e-05
ENSMUSG00000027692	Tnik	protein_coding	TRAF2 and NCK interacting kinase [Source:MGI Symbol;Acc:MGI:1916264]	3910.23	0.606106	0.028047	21.6104	1.4351e-103	3.86131e-102
ENSMUSG00000060240	Cend1	protein_coding	cell cycle exit and neuronal differentiation 1 [Source:MGI Symbol;Acc:MGI:1929898]	3373.06	0.604718	0.0257001	23.5298	2.02354e-122	6.60753e-121
ENSMUSG00000020850	Prpf8	protein_coding	pre-mRNA processing factor 8 [Source:MGI Symbol;Acc:MGI:2179381]	34995	0.604685	0.0130377	46.3798	0	0
ENSMUSG00000030657	Xylt1	protein_coding	xylosyltransferase 1 [Source:MGI Symbol;Acc:MGI:2451073]	4934.45	0.604459	0.0362447	16.6772	1.92144e-62	2.91097e-61
ENSMUSG00000031785	Adgrg1	protein_coding	adhesion G protein-coupled receptor G1 [Source:MGI Symbol;Acc:MGI:1340051]	4950.04	0.604425	0.027111	22.2945	4.17788e-110	1.21133e-108
ENSMUSG00000023913	Pla2g7	protein_coding	phospholipase A2, group VII (platelet-activating factor acetylhydrolase, plasma) [Source:MGI Symbol;Acc:MGI:1351327]	2253.88	0.604376	0.0335996	17.9876	2.43678e-72	4.38601e-71
ENSMUSG00000042429	Adora1	protein_coding	adenosine A1 receptor [Source:MGI Symbol;Acc:MGI:99401]	4932.83	0.603741	0.0244384	24.7046	9.54648e-135	3.60181e-133
ENSMUSG00000013033	Adgrl1	protein_coding	adhesion G protein-coupled receptor L1 [Source:MGI Symbol;Acc:MGI:1929461]	10853.2	0.603518	0.0238494	25.3053	2.79193e-141	1.12939e-139
ENSMUSG00000053550	Shisa7	protein_coding	shisa family member 7 [Source:MGI Symbol;Acc:MGI:3605641]	29.3649	0.602941	0.234993	2.56579	0.0102942	0.0211093
ENSMUSG00000021071	Trim9	protein_coding	tripartite motif-containing 9 [Source:MGI Symbol;Acc:MGI:2137354]	899.663	0.602928	0.0410561	14.6855	7.98743e-49	9.34633e-48
ENSMUSG00000113841	AC122357.4	TEC	\N	40.7714	0.602839	0.175082	3.44318	0.000574916	0.00139208
ENSMUSG00000061603	Akap6	protein_coding	A kinase (PRKA) anchor protein 6 [Source:MGI Symbol;Acc:MGI:3050566]	1409.76	0.602347	0.0410439	14.6757	9.23065e-49	1.07903e-47
ENSMUSG00000021087	Rtn1	protein_coding	reticulon 1 [Source:MGI Symbol;Acc:MGI:1933947]	39609.6	0.601975	0.0154951	38.8495	0	0
ENSMUSG00000023032	Slc4a8	protein_coding	solute carrier family 4 (anion exchanger), member 8 [Source:MGI Symbol;Acc:MGI:1928745]	733.795	0.600882	0.0461181	13.0292	8.34699e-39	7.97537e-38
ENSMUSG00000102152	Gm37475	TEC	predicted gene, 37475 [Source:MGI Symbol;Acc:MGI:5610703]	31.6576	0.60057	0.197982	3.03345	0.00241771	0.0054334
ENSMUSG00000031026	Trim66	protein_coding	tripartite motif-containing 66 [Source:MGI Symbol;Acc:MGI:2152406]	191.837	0.600269	0.0821927	7.30319	2.81017e-13	1.23686e-12
ENSMUSG00000021396	Nxnl2	protein_coding	nucleoredoxin-like 2 [Source:MGI Symbol;Acc:MGI:1922374]	23.2642	0.599205	0.218643	2.74056	0.00613348	0.0130278
ENSMUSG00000028121	Bcar3	protein_coding	breast cancer anti-estrogen resistance 3 [Source:MGI Symbol;Acc:MGI:1352501]	1490.11	0.599188	0.034397	17.4198	5.83832e-68	9.86022e-67
ENSMUSG00000031373	Car5b	protein_coding	carbonic anhydrase 5b, mitochondrial [Source:MGI Symbol;Acc:MGI:1926249]	3380.16	0.598624	0.0245053	24.4284	8.54919e-132	3.09651e-130
ENSMUSG00000009772	Nuak2	protein_coding	NUAK family, SNF1-like kinase, 2 [Source:MGI Symbol;Acc:MGI:1921387]	11351	0.598604	0.0212149	28.2162	3.70319e-175	2.01349e-173
ENSMUSG00000005360	Slc1a3	protein_coding	solute carrier family 1 (glial high affinity glutamate transporter), member 3 [Source:MGI Symbol;Acc:MGI:99917]	28718.7	0.598577	0.0231752	25.8284	4.25995e-147	1.81688e-145
ENSMUSG00000038692	Hoxb4	protein_coding	homeobox B4 [Source:MGI Symbol;Acc:MGI:96185]	30.6068	0.598318	0.210587	2.84119	0.00449461	0.00972132
ENSMUSG00000030172	Erc1	protein_coding	ELKS/RAB6-interacting/CAST family member 1 [Source:MGI Symbol;Acc:MGI:2151013]	4369.83	0.598215	0.0247775	24.1435	8.73734e-129	3.0295e-127
ENSMUSG00000009394	Syn2	protein_coding	synapsin II [Source:MGI Symbol;Acc:MGI:103020]	1957.65	0.59818	0.0301666	19.8292	1.66641e-87	3.65974e-86
ENSMUSG00000099803	Gm28863	antisense	predicted gene 28863 [Source:MGI Symbol;Acc:MGI:5579569]	38.3464	0.598098	0.197009	3.03589	0.00239823	0.00539425
ENSMUSG00000029597	Sds	protein_coding	serine dehydratase [Source:MGI Symbol;Acc:MGI:98270]	312.113	0.595894	0.0633151	9.41156	4.88823e-21	2.88286e-20
ENSMUSG00000105692	Gm43737	TEC	predicted gene 43737 [Source:MGI Symbol;Acc:MGI:5663874]	2195.39	0.594109	0.0304826	19.4901	1.33251e-84	2.79852e-83
ENSMUSG00000047658	Gal3st3	protein_coding	galactose-3-O-sulfotransferase 3 [Source:MGI Symbol;Acc:MGI:3617843]	758.622	0.593554	0.0450932	13.1628	1.43597e-39	1.39698e-38
ENSMUSG00000044770	Scml4	protein_coding	sex comb on midleg-like 4 (Drosophila) [Source:MGI Symbol;Acc:MGI:2446140]	742.462	0.593028	0.0480055	12.3533	4.67395e-35	4.11976e-34
ENSMUSG00000030934	Oat	protein_coding	ornithine aminotransferase [Source:MGI Symbol;Acc:MGI:97394]	20632.9	0.592437	0.0180632	32.798	6.27933e-236	4.96088e-234
ENSMUSG00000005763	Cd247	protein_coding	CD247 antigen [Source:MGI Symbol;Acc:MGI:88334]	390.967	0.592113	0.0582667	10.1621	2.92656e-24	1.91283e-23
ENSMUSG00000031548	Sfrp1	protein_coding	secreted frizzled-related protein 1 [Source:MGI Symbol;Acc:MGI:892014]	35368.7	0.592039	0.0284621	20.8009	4.2438e-96	1.04183e-94
ENSMUSG00000027200	Sema6d	protein_coding	sema domain, transmembrane domain (TM), and cytoplasmic domain, (semaphorin) 6D [Source:MGI Symbol;Acc:MGI:2387661]	4361	0.592011	0.0297157	19.9225	2.59772e-88	5.79697e-87
ENSMUSG00000026479	Lamc2	protein_coding	laminin, gamma 2 [Source:MGI Symbol;Acc:MGI:99913]	2233.57	0.590734	0.0266093	22.2003	3.40939e-109	9.70585e-108
ENSMUSG00000033715	Akr1c14	protein_coding	aldo-keto reductase family 1, member C14 [Source:MGI Symbol;Acc:MGI:2145458]	9650.41	0.59068	0.0265859	22.2178	2.3109e-109	6.60261e-108
ENSMUSG00000044835	Ankrd45	protein_coding	ankyrin repeat domain 45 [Source:MGI Symbol;Acc:MGI:1921094]	169.346	0.590494	0.0975946	6.05048	1.44411e-09	5.26947e-09
ENSMUSG00000050747	Trim15	protein_coding	tripartite motif-containing 15 [Source:MGI Symbol;Acc:MGI:1916347]	22.8849	0.590148	0.245337	2.40546	0.0161522	0.0320121
ENSMUSG00000052572	Dlg2	protein_coding	discs, large homolog 2 (Drosophila) [Source:MGI Symbol;Acc:MGI:1344351]	171.061	0.589658	0.0951122	6.19961	5.66037e-10	2.11125e-09
ENSMUSG00000041479	Syt15	protein_coding	synaptotagmin XV [Source:MGI Symbol;Acc:MGI:2442166]	54.3665	0.589006	0.150832	3.90504	9.42105e-05	0.000246966
ENSMUSG00000018899	Irf1	protein_coding	interferon regulatory factor 1 [Source:MGI Symbol;Acc:MGI:96590]	11113	0.587795	0.0289333	20.3155	9.37285e-92	2.19349e-90
ENSMUSG00000097728	Gm26840	lincRNA	predicted gene, 26840 [Source:MGI Symbol;Acc:MGI:5477334]	298.776	0.587516	0.0668652	8.78657	1.54189e-18	8.33733e-18
ENSMUSG00000089715	Cbx6	protein_coding	chromobox 6 [Source:MGI Symbol;Acc:MGI:3512628]	27466.1	0.587128	0.0159898	36.7188	3.65946e-295	4.02592e-293
ENSMUSG00000039830	Olig2	protein_coding	oligodendrocyte transcription factor 2 [Source:MGI Symbol;Acc:MGI:1355331]	3514.33	0.586926	0.0303583	19.3333	2.81964e-83	5.85385e-82
ENSMUSG00000049044	Rapgef4	protein_coding	Rap guanine nucleotide exchange factor (GEF) 4 [Source:MGI Symbol;Acc:MGI:1917723]	494.851	0.586446	0.062276	9.41689	4.64647e-21	2.74303e-20
ENSMUSG00000112763	AC162376.3	lincRNA	\N	19.7581	0.586364	0.250604	2.3398	0.019294	0.0377338
ENSMUSG00000055471	Alk	protein_coding	anaplastic lymphoma kinase [Source:MGI Symbol;Acc:MGI:103305]	72.7227	0.586272	0.133986	4.37561	1.21094e-05	3.43234e-05
ENSMUSG00000039131	Gipc2	protein_coding	GIPC PDZ domain containing family, member 2 [Source:MGI Symbol;Acc:MGI:1889209]	32.7937	0.58597	0.190235	3.08024	0.00206835	0.00468989
ENSMUSG00000061654	Spry3	protein_coding	sprouty homolog 3 (Drosophila) [Source:MGI Symbol;Acc:MGI:1345188]	114.136	0.585955	0.103851	5.64227	1.67819e-08	5.77287e-08
ENSMUSG00000058793	Cds2	protein_coding	CDP-diacylglycerol synthase (phosphatidate cytidylyltransferase) 2 [Source:MGI Symbol;Acc:MGI:1332236]	27204.3	0.585931	0.0200521	29.2204	1.06699e-187	6.37567e-186
ENSMUSG00000087026	A230103J11Rik	processed_transcript	RIKEN cDNA A230103J11 gene [Source:MGI Symbol;Acc:MGI:2444082]	54.6073	0.58571	0.159239	3.67817	0.000234911	0.000593338
ENSMUSG00000015405	Ace2	protein_coding	angiotensin I converting enzyme (peptidyl-dipeptidase A) 2 [Source:MGI Symbol;Acc:MGI:1917258]	254.921	0.584895	0.0764979	7.64589	2.07507e-14	9.59601e-14
ENSMUSG00000090257	Gm4524	antisense	predicted gene 4524 [Source:MGI Symbol;Acc:MGI:3782709]	615.578	0.58456	0.0512929	11.3965	4.35302e-30	3.39461e-29
ENSMUSG00000022665	Ccdc80	protein_coding	coiled-coil domain containing 80 [Source:MGI Symbol;Acc:MGI:1915146]	12315.6	0.584358	0.0194757	30.0044	8.59321e-198	5.43844e-196
ENSMUSG00000032607	Amt	protein_coding	aminomethyltransferase [Source:MGI Symbol;Acc:MGI:3646700]	3506.04	0.584162	0.0267205	21.8619	5.98958e-106	1.65314e-104
ENSMUSG00000039349	C130074G19Rik	protein_coding	RIKEN cDNA C130074G19 gene [Source:MGI Symbol;Acc:MGI:2444831]	1110.16	0.584112	0.0383058	15.2487	1.68052e-52	2.11349e-51
ENSMUSG00000021373	Cap2	protein_coding	CAP, adenylate cyclase-associated protein, 2 (yeast) [Source:MGI Symbol;Acc:MGI:1914502]	5527.71	0.5836	0.0217176	26.8722	4.64561e-159	2.21849e-157
ENSMUSG00000041592	Sdk2	protein_coding	sidekick cell adhesion molecule 2 [Source:MGI Symbol;Acc:MGI:2443847]	1060.35	0.583163	0.0458364	12.7227	4.42273e-37	4.09133e-36
ENSMUSG00000073758	Sh3d21	protein_coding	SH3 domain containing 21 [Source:MGI Symbol;Acc:MGI:1914188]	142.428	0.582962	0.0931845	6.256	3.94972e-10	1.4852e-09
ENSMUSG00000030235	Slco1c1	protein_coding	solute carrier organic anion transporter family, member 1c1 [Source:MGI Symbol;Acc:MGI:1889679]	1583.29	0.582817	0.0345026	16.8919	5.1572e-64	8.0944e-63
ENSMUSG00000055026	Gabrg3	protein_coding	gamma-aminobutyric acid (GABA) A receptor, subunit gamma 3 [Source:MGI Symbol;Acc:MGI:95624]	52.815	0.582188	0.157561	3.69501	0.000219876	0.000556737
ENSMUSG00000091971	Hspa1a	protein_coding	heat shock protein 1A [Source:MGI Symbol;Acc:MGI:96244]	316.418	0.581547	0.0825314	7.04637	1.83643e-12	7.77189e-12
ENSMUSG00000026255	Efhd1	protein_coding	EF hand domain containing 1 [Source:MGI Symbol;Acc:MGI:1921607]	166.73	0.581503	0.100326	5.79616	6.78504e-09	2.39025e-08
ENSMUSG00000075415	Fnbp1	protein_coding	formin binding protein 1 [Source:MGI Symbol;Acc:MGI:109606]	33366.4	0.581173	0.0159101	36.5287	3.88987e-292	4.16269e-290
ENSMUSG00000029093	Sorcs2	protein_coding	sortilin-related VPS10 domain containing receptor 2 [Source:MGI Symbol;Acc:MGI:1932289]	15309	0.580665	0.0187129	31.0302	2.11296e-211	1.47176e-209
ENSMUSG00000022893	Adamts1	protein_coding	a disintegrin-like and metallopeptidase (reprolysin type) with thrombospondin type 1 motif, 1 [Source:MGI Symbol;Acc:MGI:109249]	7396.67	0.580609	0.0240327	24.1591	5.99191e-129	2.0868e-127
ENSMUSG00000030257	Srgap3	protein_coding	SLIT-ROBO Rho GTPase activating protein 3 [Source:MGI Symbol;Acc:MGI:2152938]	20432.9	0.580403	0.0235107	24.6868	1.48263e-134	5.57596e-133
ENSMUSG00000033965	Slc16a2	protein_coding	solute carrier family 16 (monocarboxylic acid transporters), member 2 [Source:MGI Symbol;Acc:MGI:1203732]	55355.6	0.580044	0.0218363	26.5633	1.80375e-155	8.27793e-154
ENSMUSG00000031523	Dlc1	protein_coding	deleted in liver cancer 1 [Source:MGI Symbol;Acc:MGI:1354949]	20831.9	0.579861	0.0217395	26.6732	9.63435e-157	4.49151e-155
ENSMUSG00000039519	Cyp7b1	protein_coding	cytochrome P450, family 7, subfamily b, polypeptide 1 [Source:MGI Symbol;Acc:MGI:104978]	2641.91	0.579698	0.0366535	15.8156	2.42707e-56	3.32987e-55
ENSMUSG00000036949	Slc39a12	protein_coding	solute carrier family 39 (zinc transporter), member 12 [Source:MGI Symbol;Acc:MGI:2139274]	2760.4	0.57963	0.0350126	16.5549	1.47565e-61	2.20439e-60
ENSMUSG00000074217	2210011C24Rik	protein_coding	RIKEN cDNA 2210011C24 gene [Source:MGI Symbol;Acc:MGI:1917384]	441.283	0.579622	0.0644114	8.99875	2.28308e-19	1.27643e-18
ENSMUSG00000027656	Wisp2	protein_coding	WNT1 inducible signaling pathway protein 2 [Source:MGI Symbol;Acc:MGI:1328326]	4710.1	0.579446	0.0341531	16.9662	1.46195e-64	2.31153e-63
ENSMUSG00000097515	1700040D17Rik	lincRNA	RIKEN cDNA 1700040D17 gene [Source:MGI Symbol;Acc:MGI:1923852]	55.6195	0.579391	0.161043	3.59773	0.000321004	0.000799048
ENSMUSG00000042873	Lhfpl4	protein_coding	lipoma HMGIC fusion partner-like protein 4 [Source:MGI Symbol;Acc:MGI:3057108]	1889.57	0.579209	0.0289531	20.0051	4.9744e-89	1.11855e-87
ENSMUSG00000011751	Sptbn4	protein_coding	spectrin beta, non-erythrocytic 4 [Source:MGI Symbol;Acc:MGI:1890574]	119.933	0.579019	0.101511	5.70402	1.17011e-08	4.06972e-08
ENSMUSG00000036923	Stox1	protein_coding	storkhead box 1 [Source:MGI Symbol;Acc:MGI:2684909]	37.6237	0.57863	0.18602	3.11058	0.0018672	0.00425964
ENSMUSG00000026156	B3gat2	protein_coding	beta-1,3-glucuronyltransferase 2 (glucuronosyltransferase S) [Source:MGI Symbol;Acc:MGI:2389490]	43.1037	0.578366	0.187854	3.07881	0.00207832	0.00471113
ENSMUSG00000027412	Lpin3	protein_coding	lipin 3 [Source:MGI Symbol;Acc:MGI:1891342]	1301.96	0.578047	0.034508	16.7511	5.56121e-63	8.56855e-62
ENSMUSG00000061576	Dpp6	protein_coding	dipeptidylpeptidase 6 [Source:MGI Symbol;Acc:MGI:94921]	95.4803	0.576609	0.125495	4.59467	4.33435e-06	1.27491e-05
ENSMUSG00000004891	Nes	protein_coding	nestin [Source:MGI Symbol;Acc:MGI:101784]	75275.4	0.57642	0.0213527	26.9951	1.68744e-160	8.12422e-159
ENSMUSG00000032348	Gsta4	protein_coding	glutathione S-transferase, alpha 4 [Source:MGI Symbol;Acc:MGI:1309515]	5328.33	0.576198	0.0238587	24.1505	7.38465e-129	2.56426e-127
ENSMUSG00000033854	Kcnk10	protein_coding	potassium channel, subfamily K, member 10 [Source:MGI Symbol;Acc:MGI:1919508]	3134.07	0.576186	0.0268394	21.4679	3.1062e-102	8.28192e-101
ENSMUSG00000032105	Pdzd3	protein_coding	PDZ domain containing 3 [Source:MGI Symbol;Acc:MGI:2429554]	30.7637	0.57567	0.224604	2.56305	0.0103758	0.0212601
ENSMUSG00000042744	Gm15800	protein_coding	predicted gene 15800 [Source:MGI Symbol;Acc:MGI:3647820]	4523.23	0.57515	0.0349804	16.4421	9.55862e-61	1.41002e-59
ENSMUSG00000024292	Cyp4f14	protein_coding	cytochrome P450, family 4, subfamily f, polypeptide 14 [Source:MGI Symbol;Acc:MGI:1927669]	367.783	0.57515	0.064128	8.96878	2.99824e-19	1.66519e-18
ENSMUSG00000073910	Mob3b	protein_coding	MOB kinase activator 3B [Source:MGI Symbol;Acc:MGI:2664539]	1668.83	0.573535	0.0344892	16.6294	4.26791e-62	6.42862e-61
ENSMUSG00000004040	Stat3	protein_coding	signal transducer and activator of transcription 3 [Source:MGI Symbol;Acc:MGI:103038]	41370.6	0.573465	0.0185935	30.8422	7.13098e-209	4.89459e-207
ENSMUSG00000030433	Sbk2	protein_coding	SH3-binding domain kinase family, member 2 [Source:MGI Symbol;Acc:MGI:2685925]	30.6814	0.573298	0.223214	2.56838	0.0102176	0.0209595
ENSMUSG00000027570	Col9a3	protein_coding	collagen, type IX, alpha 3 [Source:MGI Symbol;Acc:MGI:894686]	673.964	0.573233	0.0545648	10.5055	8.14574e-26	5.60254e-25
ENSMUSG00000046240	Hepacam	protein_coding	hepatocyte cell adhesion molecule [Source:MGI Symbol;Acc:MGI:1920177]	10950.1	0.572442	0.019166	29.8676	5.18768e-196	3.23961e-194
ENSMUSG00000103897	Pcdhga8	protein_coding	protocadherin gamma subfamily A, 8 [Source:MGI Symbol;Acc:MGI:1935221]	418.072	0.572357	0.0684656	8.35978	6.28358e-17	3.20621e-16
ENSMUSG00000104063	Pcdhgb7	protein_coding	protocadherin gamma subfamily B, 7 [Source:MGI Symbol;Acc:MGI:1935199]	359.931	0.572257	0.0631787	9.05776	1.33161e-19	7.50004e-19
ENSMUSG00000049354	Dcaf7	protein_coding	DDB1 and CUL4 associated factor 7 [Source:MGI Symbol;Acc:MGI:1919083]	21109.2	0.571918	0.0150635	37.9671	0	0
ENSMUSG00000074063	Osgin1	protein_coding	oxidative stress induced growth inhibitor 1 [Source:MGI Symbol;Acc:MGI:1919089]	1620.34	0.571312	0.0391325	14.5994	2.83225e-48	3.27182e-47
ENSMUSG00000021280	Exoc3l4	protein_coding	exocyst complex component 3-like 4 [Source:MGI Symbol;Acc:MGI:1921363]	1087.89	0.570615	0.0394548	14.4625	2.09035e-47	2.37629e-46
ENSMUSG00000096847	Tmem151b	protein_coding	transmembrane protein 151B [Source:MGI Symbol;Acc:MGI:2685169]	154.189	0.570082	0.10599	5.37866	7.50438e-08	2.48314e-07
ENSMUSG00000022376	Adcy8	protein_coding	adenylate cyclase 8 [Source:MGI Symbol;Acc:MGI:1341110]	2467.02	0.570019	0.0305559	18.6549	1.15173e-77	2.22804e-76
ENSMUSG00000079056	Kcnip3	protein_coding	Kv channel interacting protein 3, calsenilin [Source:MGI Symbol;Acc:MGI:1929258]	869.523	0.569879	0.0409124	13.9293	4.20699e-44	4.46552e-43
ENSMUSG00000029596	Sdsl	protein_coding	serine dehydratase-like [Source:MGI Symbol;Acc:MGI:2182607]	1599.41	0.56974	0.0406056	14.0311	1.00624e-44	1.08332e-43
ENSMUSG00000026443	Lrrn2	protein_coding	leucine rich repeat protein 2, neuronal [Source:MGI Symbol;Acc:MGI:106037]	4902.97	0.569631	0.0226315	25.1698	8.58137e-140	3.40693e-138
ENSMUSG00000016496	Cd274	protein_coding	CD274 antigen [Source:MGI Symbol;Acc:MGI:1926446]	4306.46	0.569361	0.0355311	16.0243	8.64353e-58	1.21853e-56
ENSMUSG00000032372	Plscr2	protein_coding	phospholipid scramblase 2 [Source:MGI Symbol;Acc:MGI:1270860]	2209.92	0.568541	0.0356024	15.9692	2.09521e-57	2.92745e-56
ENSMUSG00000108753	Gm45094	TEC	predicted gene 45094 [Source:MGI Symbol;Acc:MGI:5753670]	39.7302	0.568486	0.180424	3.15083	0.00162807	0.00374386
ENSMUSG00000000305	Cdh4	protein_coding	cadherin 4 [Source:MGI Symbol;Acc:MGI:99218]	9834.38	0.56835	0.023068	24.638	4.95047e-134	1.85884e-132
ENSMUSG00000022574	Naprt	protein_coding	nicotinate phosphoribosyltransferase [Source:MGI Symbol;Acc:MGI:2442664]	497.291	0.568068	0.0599271	9.47932	2.55945e-21	1.52395e-20
ENSMUSG00000020388	Pdlim4	protein_coding	PDZ and LIM domain 4 [Source:MGI Symbol;Acc:MGI:1353470]	7063.13	0.568031	0.0240827	23.5867	5.27578e-123	1.73717e-121
ENSMUSG00000109517	Gm44763	antisense	predicted gene 44763 [Source:MGI Symbol;Acc:MGI:5753339]	189.661	0.568028	0.0923237	6.15257	7.6238e-10	2.82435e-09
ENSMUSG00000041556	Fbxo2	protein_coding	F-box protein 2 [Source:MGI Symbol;Acc:MGI:2446216]	4274.88	0.567373	0.0344205	16.4835	4.81718e-61	7.13276e-60
ENSMUSG00000059901	Adamts14	protein_coding	a disintegrin-like and metallopeptidase (reprolysin type) with thrombospondin type 1 motif, 14 [Source:MGI Symbol;Acc:MGI:2179942]	3159.57	0.566865	0.0329406	17.2087	2.28495e-66	3.74354e-65
ENSMUSG00000068099	1500009C09Rik	protein_coding	RIKEN cDNA 1500009C09 gene [Source:MGI Symbol;Acc:MGI:1923755]	1339.92	0.566742	0.037098	15.2769	1.09036e-52	1.37939e-51
ENSMUSG00000097428	AW047730	processed_transcript	expressed sequence AW047730 [Source:MGI Symbol;Acc:MGI:2139951]	178.046	0.566706	0.0804922	7.0405	1.91548e-12	8.09627e-12
ENSMUSG00000039542	Ncam1	protein_coding	neural cell adhesion molecule 1 [Source:MGI Symbol;Acc:MGI:97281]	10048.7	0.566495	0.0196045	28.8962	1.33137e-183	7.66368e-182
ENSMUSG00000038816	Ctnnal1	protein_coding	catenin (cadherin associated protein), alpha-like 1 [Source:MGI Symbol;Acc:MGI:1859649]	14142.4	0.566183	0.0195764	28.9217	6.37031e-184	3.70312e-182
ENSMUSG00000050315	Synpo2	protein_coding	synaptopodin 2 [Source:MGI Symbol;Acc:MGI:2153070]	2693.25	0.565536	0.0338613	16.7015	1.27724e-62	1.94629e-61
ENSMUSG00000033295	Ptprf	protein_coding	protein tyrosine phosphatase, receptor type, F [Source:MGI Symbol;Acc:MGI:102695]	45229.2	0.565266	0.0222554	25.399	2.58568e-142	1.05685e-140
ENSMUSG00000058056	Palld	protein_coding	palladin, cytoskeletal associated protein [Source:MGI Symbol;Acc:MGI:1919583]	70411	0.565266	0.0207902	27.189	8.76433e-163	4.29872e-161
ENSMUSG00000027962	Vcam1	protein_coding	vascular cell adhesion molecule 1 [Source:MGI Symbol;Acc:MGI:98926]	161710	0.565222	0.0242153	23.3416	1.67881e-120	5.38479e-119
ENSMUSG00000097280	AI849053	lincRNA	expressed sequence AI849053 [Source:MGI Symbol;Acc:MGI:2139818]	41.723	0.56515	0.187732	3.01041	0.00260898	0.00583538
ENSMUSG00000028194	Ddah1	protein_coding	dimethylarginine dimethylaminohydrolase 1 [Source:MGI Symbol;Acc:MGI:1916469]	57446.3	0.564607	0.0153996	36.6638	2.76224e-294	3.01071e-292
ENSMUSG00000034570	Inpp5j	protein_coding	inositol polyphosphate 5-phosphatase J [Source:MGI Symbol;Acc:MGI:2158663]	94.0756	0.563815	0.118373	4.76305	1.9069e-06	5.75575e-06
ENSMUSG00000042501	Cpa6	protein_coding	carboxypeptidase A6 [Source:MGI Symbol;Acc:MGI:3045348]	127.344	0.563494	0.0960828	5.86467	4.5002e-09	1.59898e-08
ENSMUSG00000034551	Hdx	protein_coding	highly divergent homeobox [Source:MGI Symbol;Acc:MGI:2685226]	156.035	0.562809	0.106596	5.27982	1.2931e-07	4.21363e-07
ENSMUSG00000089762	Ier5l	protein_coding	immediate early response 5-like [Source:MGI Symbol;Acc:MGI:1919750]	7700.68	0.562643	0.0324161	17.3569	1.74944e-67	2.919e-66
ENSMUSG00000034177	Rnf43	protein_coding	ring finger protein 43 [Source:MGI Symbol;Acc:MGI:2442609]	24.5618	0.562549	0.235163	2.39217	0.0167492	0.0331089
ENSMUSG00000028521	Slc35d1	protein_coding	solute carrier family 35 (UDP-glucuronic acid/UDP-N-acetylgalactosamine dual transporter), member D1 [Source:MGI Symbol;Acc:MGI:2140361]	3262.67	0.562475	0.0323867	17.3675	1.45472e-67	2.42897e-66
ENSMUSG00000046959	Slc26a1	protein_coding	solute carrier family 26 (sulfate transporter), member 1 [Source:MGI Symbol;Acc:MGI:2385894]	125.728	0.561763	0.0990908	5.66917	1.43491e-08	4.95701e-08
ENSMUSG00000043498	9330132A10Rik	pseudogene	RIKEN cDNA 9330132A10 gene [Source:MGI Symbol;Acc:MGI:2442380]	718.811	0.561749	0.0469355	11.9685	5.19451e-33	4.35987e-32
ENSMUSG00000022048	Dpysl2	protein_coding	dihydropyrimidinase-like 2 [Source:MGI Symbol;Acc:MGI:1349763]	9198.63	0.56171	0.0290677	19.3242	3.35843e-83	6.95405e-82
ENSMUSG00000025537	Phkg1	protein_coding	phosphorylase kinase gamma 1 [Source:MGI Symbol;Acc:MGI:97579]	329.679	0.561445	0.076108	7.37695	1.61952e-13	7.18998e-13
ENSMUSG00000107331	Gm42732	TEC	predicted gene 42732 [Source:MGI Symbol;Acc:MGI:5662869]	93.6811	0.561286	0.11893	4.71945	2.36483e-06	7.08787e-06
ENSMUSG00000038615	Nfe2l1	protein_coding	nuclear factor, erythroid derived 2,-like 1 [Source:MGI Symbol;Acc:MGI:99421]	89148.5	0.561002	0.0133915	41.8924	0	0
ENSMUSG00000038296	Galnt18	protein_coding	UDP-N-acetyl-alpha-D-galactosamine:polypeptide N-acetylgalactosaminyltransferase 18 [Source:MGI Symbol;Acc:MGI:2446239]	18181.6	0.560964	0.0226244	24.7947	1.02364e-135	3.88704e-134
ENSMUSG00000037111	Setd7	protein_coding	SET domain containing (lysine methyltransferase) 7 [Source:MGI Symbol;Acc:MGI:1920501]	19027.5	0.560811	0.0230987	24.2789	3.27164e-130	1.16527e-128
ENSMUSG00000036585	Fgf1	protein_coding	fibroblast growth factor 1 [Source:MGI Symbol;Acc:MGI:95515]	20379.7	0.559464	0.0233967	23.9121	2.29341e-126	7.80257e-125
ENSMUSG00000078954	Arhgap8	protein_coding	Rho GTPase activating protein 8 [Source:MGI Symbol;Acc:MGI:1920417]	109.585	0.559183	0.103203	5.41828	6.01739e-08	2.00237e-07
ENSMUSG00000031283	Chrdl1	protein_coding	chordin-like 1 [Source:MGI Symbol;Acc:MGI:1933172]	3456.85	0.558706	0.0300944	18.5651	6.15706e-77	1.18235e-75
ENSMUSG00000041544	Disp3	protein_coding	dispatched RND transporter family member 3 [Source:MGI Symbol;Acc:MGI:2444403]	396.297	0.558681	0.069431	8.04656	8.5151e-16	4.16347e-15
ENSMUSG00000035513	Ntng2	protein_coding	netrin G2 [Source:MGI Symbol;Acc:MGI:2159341]	4822.58	0.558099	0.0257319	21.689	2.604e-104	7.0874e-103
ENSMUSG00000046637	Ttc34	protein_coding	tetratricopeptide repeat domain 34 [Source:MGI Symbol;Acc:MGI:2445205]	33.6167	0.557754	0.218446	2.55329	0.0106712	0.021814
ENSMUSG00000025355	Mmp19	protein_coding	matrix metallopeptidase 19 [Source:MGI Symbol;Acc:MGI:1927899]	2332.28	0.557712	0.0256158	21.7722	4.26062e-105	1.16366e-103
ENSMUSG00000064264	Zfp428	protein_coding	zinc finger protein 428 [Source:MGI Symbol;Acc:MGI:1916463]	4724.98	0.557463	0.0330064	16.8895	5.37358e-64	8.42278e-63
ENSMUSG00000012428	Steap4	protein_coding	STEAP family member 4 [Source:MGI Symbol;Acc:MGI:1923560]	19553.4	0.557369	0.0335219	16.627	4.44241e-62	6.6872e-61
ENSMUSG00000088609	Gm24187	miRNA	predicted gene, 24187 [Source:MGI Symbol;Acc:MGI:5453964]	6627.05	0.556637	0.143268	3.88528	0.000102212	0.000266633
ENSMUSG00000108350	Gm44950	TEC	predicted gene 44950 [Source:MGI Symbol;Acc:MGI:5753526]	920.627	0.555735	0.0458332	12.1252	7.7693e-34	6.65379e-33
ENSMUSG00000111496	AC153912.4	TEC	\N	191.832	0.555735	0.0890863	6.23816	4.42744e-10	1.65927e-09
ENSMUSG00000000253	Gmpr	protein_coding	guanosine monophosphate reductase [Source:MGI Symbol;Acc:MGI:1913605]	3002.58	0.555687	0.0259303	21.4301	7.0062e-102	1.86381e-100
ENSMUSG00000041073	Nacad	protein_coding	NAC alpha domain containing [Source:MGI Symbol;Acc:MGI:3603030]	705.263	0.555677	0.0626321	8.87208	7.17935e-19	3.9326e-18
ENSMUSG00000030681	Mvp	protein_coding	major vault protein [Source:MGI Symbol;Acc:MGI:1925638]	18739	0.555558	0.0218833	25.3873	3.48653e-142	1.42013e-140
ENSMUSG00000025964	Adam23	protein_coding	a disintegrin and metallopeptidase domain 23 [Source:MGI Symbol;Acc:MGI:1345162]	3016.43	0.555302	0.0229594	24.1863	3.10388e-129	1.0923e-127
ENSMUSG00000110010	Gm45629	TEC	predicted gene 45629 [Source:MGI Symbol;Acc:MGI:5791465]	291.324	0.55519	0.0802216	6.92071	4.49377e-12	1.86657e-11
ENSMUSG00000032952	Ap4b1	protein_coding	adaptor-related protein complex AP-4, beta 1 [Source:MGI Symbol;Acc:MGI:1337130]	116.388	0.555115	0.1065	5.21235	1.86462e-07	6.01353e-07
ENSMUSG00000024339	Tap2	protein_coding	transporter 2, ATP-binding cassette, sub-family B (MDR/TAP) [Source:MGI Symbol;Acc:MGI:98484]	8831.46	0.555078	0.028088	19.7621	6.31039e-87	1.37688e-85
ENSMUSG00000032946	Rasgrp2	protein_coding	RAS, guanyl releasing protein 2 [Source:MGI Symbol;Acc:MGI:1333849]	265.232	0.555032	0.0724388	7.66209	1.82936e-14	8.47973e-14
ENSMUSG00000040797	Iqsec3	protein_coding	IQ motif and Sec7 domain 3 [Source:MGI Symbol;Acc:MGI:2677208]	51.5312	0.554826	0.170605	3.2521	0.00114554	0.00268419
ENSMUSG00000085495	Gm16796	antisense	predicted gene, 16796 [Source:MGI Symbol;Acc:MGI:4439720]	70.9288	0.554822	0.129554	4.28254	1.84768e-05	5.16933e-05
ENSMUSG00000047454	Gphn	protein_coding	gephyrin [Source:MGI Symbol;Acc:MGI:109602]	2578.92	0.554521	0.0288469	19.2229	2.38038e-82	4.89443e-81
ENSMUSG00000034471	Caskin2	protein_coding	CASK-interacting protein 2 [Source:MGI Symbol;Acc:MGI:2157062]	6645.27	0.554506	0.0225761	24.5617	3.24512e-133	1.20695e-131
ENSMUSG00000033308	Dpyd	protein_coding	dihydropyrimidine dehydrogenase [Source:MGI Symbol;Acc:MGI:2139667]	1531.3	0.553706	0.0353763	15.6519	3.22502e-55	4.30423e-54
ENSMUSG00000048445	Ccdc57	protein_coding	coiled-coil domain containing 57 [Source:MGI Symbol;Acc:MGI:1918526]	654.023	0.553694	0.0431106	12.8436	9.34744e-38	8.72588e-37
ENSMUSG00000063354	Slc39a4	protein_coding	solute carrier family 39 (zinc transporter), member 4 [Source:MGI Symbol;Acc:MGI:1919277]	739.926	0.553681	0.0487916	11.3479	7.59781e-30	5.87632e-29
ENSMUSG00000071719	Tmem28	protein_coding	transmembrane protein 28 [Source:MGI Symbol;Acc:MGI:3648377]	69.5826	0.553567	0.142369	3.88826	0.000100967	0.000263649
ENSMUSG00000035576	L3mbtl1	protein_coding	l(3)mbt-like (Drosophila) [Source:MGI Symbol;Acc:MGI:2676663]	22.4025	0.553017	0.225252	2.4551	0.0140845	0.0281942
ENSMUSG00000095930	Nim1k	protein_coding	NIM1 serine/threonine protein kinase [Source:MGI Symbol;Acc:MGI:2442399]	3070.77	0.552928	0.0274756	20.1243	4.51687e-90	1.03043e-88
ENSMUSG00000026163	Sphkap	protein_coding	SPHK1 interactor, AKAP domain containing [Source:MGI Symbol;Acc:MGI:1924879]	23.2299	0.551177	0.241842	2.27908	0.0226625	0.0438336
ENSMUSG00000072812	Ahnak2	protein_coding	AHNAK nucleoprotein 2 [Source:MGI Symbol;Acc:MGI:2144831]	8278.4	0.550774	0.0252542	21.8092	1.89607e-105	5.21485e-104
ENSMUSG00000006205	Htra1	protein_coding	HtrA serine peptidase 1 [Source:MGI Symbol;Acc:MGI:1929076]	11778.6	0.550361	0.0237548	23.1684	9.48846e-119	2.99045e-117
ENSMUSG00000059040	Eno1b	protein_coding	enolase 1B, retrotransposed [Source:MGI Symbol;Acc:MGI:3648653]	23.4174	0.550276	0.230026	2.39224	0.016746	0.0331052
ENSMUSG00000028927	Padi2	protein_coding	peptidyl arginine deiminase, type II [Source:MGI Symbol;Acc:MGI:1338892]	233.633	0.549529	0.0868242	6.32922	2.46407e-10	9.36427e-10
ENSMUSG00000029461	Fam168a	protein_coding	family with sequence similarity 168, member A [Source:MGI Symbol;Acc:MGI:2442372]	15668.8	0.548661	0.0161331	34.0085	1.67069e-253	1.44077e-251
ENSMUSG00000098424	Gm27202	lincRNA	predicted gene 27202 [Source:MGI Symbol;Acc:MGI:5521045]	510.62	0.548449	0.0521542	10.5159	7.2971e-26	5.02915e-25
ENSMUSG00000035877	Zhx3	protein_coding	zinc fingers and homeoboxes 3 [Source:MGI Symbol;Acc:MGI:2444772]	5012.28	0.548113	0.02096	26.1505	9.73858e-151	4.28552e-149
ENSMUSG00000045752	Tssc4	protein_coding	tumor-suppressing subchromosomal transferable fragment 4 [Source:MGI Symbol;Acc:MGI:1861712]	7247.25	0.547957	0.0243386	22.5139	3.03435e-112	8.92971e-111
ENSMUSG00000045333	Zfp423	protein_coding	zinc finger protein 423 [Source:MGI Symbol;Acc:MGI:1891217]	4732.34	0.547325	0.0320619	17.0709	2.44525e-65	3.91357e-64
ENSMUSG00000030554	Synm	protein_coding	synemin, intermediate filament protein [Source:MGI Symbol;Acc:MGI:2661187]	6630.6	0.547134	0.0257287	21.2655	2.36911e-100	6.12923e-99
ENSMUSG00000022562	Oplah	protein_coding	5-oxoprolinase (ATP-hydrolysing) [Source:MGI Symbol;Acc:MGI:1922725]	3748.55	0.546922	0.0289766	18.8746	1.846e-79	3.64906e-78
ENSMUSG00000053702	Nebl	protein_coding	nebulette [Source:MGI Symbol;Acc:MGI:1921353]	13046	0.546761	0.0287815	18.9969	1.80761e-80	3.63731e-79
ENSMUSG00000025588	Nat1	protein_coding	N-acetyl transferase 1 [Source:MGI Symbol;Acc:MGI:97279]	63.2391	0.545861	0.139348	3.91725	8.95646e-05	0.000235521
ENSMUSG00000028550	Atg4c	protein_coding	autophagy related 4C, cysteine peptidase [Source:MGI Symbol;Acc:MGI:2651854]	3103.59	0.545854	0.025755	21.1941	1.08167e-99	2.76803e-98
ENSMUSG00000028465	Tln1	protein_coding	talin 1 [Source:MGI Symbol;Acc:MGI:1099832]	62538.3	0.545671	0.0174142	31.3348	1.56723e-215	1.1181e-213
ENSMUSG00000046908	Ltb4r1	protein_coding	leukotriene B4 receptor 1 [Source:MGI Symbol;Acc:MGI:1309472]	150.777	0.545437	0.0978801	5.57251	2.51101e-08	8.54411e-08
ENSMUSG00000033763	Mtss1l	protein_coding	metastasis suppressor 1-like [Source:MGI Symbol;Acc:MGI:3039591]	39775.5	0.544788	0.0232624	23.4192	2.72122e-121	8.82448e-120
ENSMUSG00000104279	Gm38300	TEC	predicted gene, 38300 [Source:MGI Symbol;Acc:MGI:5611528]	193.665	0.542527	0.0823506	6.58802	4.4573e-11	1.7613e-10
ENSMUSG00000025006	Sorbs1	protein_coding	sorbin and SH3 domain containing 1 [Source:MGI Symbol;Acc:MGI:700014]	16146.4	0.541477	0.0281814	19.214	2.82865e-82	5.80095e-81
ENSMUSG00000031825	Crispld2	protein_coding	cysteine-rich secretory protein LCCL domain containing 2 [Source:MGI Symbol;Acc:MGI:1926142]	15856.4	0.541438	0.0226303	23.9254	1.66595e-126	5.67604e-125
ENSMUSG00000041842	Fhdc1	protein_coding	FH2 domain containing 1 [Source:MGI Symbol;Acc:MGI:2684972]	5682.96	0.540894	0.0308645	17.5248	9.27203e-69	1.58527e-67
ENSMUSG00000038567	Cyp24a1	protein_coding	cytochrome P450, family 24, subfamily a, polypeptide 1 [Source:MGI Symbol;Acc:MGI:88593]	203.974	0.540205	0.091253	5.91986	3.22206e-09	1.15302e-08
ENSMUSG00000078607	1810010H24Rik	protein_coding	RIKEN cDNA 1810010H24 gene [Source:MGI Symbol;Acc:MGI:1916316]	710.461	0.540112	0.049115	10.9969	3.95542e-28	2.90348e-27
ENSMUSG00000032702	Kank1	protein_coding	KN motif and ankyrin repeat domains 1 [Source:MGI Symbol;Acc:MGI:2147707]	18363.4	0.539796	0.0235727	22.8992	4.72859e-116	1.44578e-114
ENSMUSG00000015599	Ttbk1	protein_coding	tau tubulin kinase 1 [Source:MGI Symbol;Acc:MGI:2147036]	1367.24	0.5397	0.0418179	12.906	4.16564e-38	3.92601e-37
ENSMUSG00000057068	Fam47e	protein_coding	family with sequence similarity 47, member E [Source:MGI Symbol;Acc:MGI:2686227]	157.796	0.539265	0.0880779	6.12259	9.20683e-10	3.39818e-09
ENSMUSG00000038486	Sv2a	protein_coding	synaptic vesicle glycoprotein 2 a [Source:MGI Symbol;Acc:MGI:1927139]	1057.01	0.539238	0.0441739	12.2072	2.84656e-34	2.46566e-33
ENSMUSG00000028452	Vcp	protein_coding	valosin containing protein [Source:MGI Symbol;Acc:MGI:99919]	45930.4	0.539216	0.0150702	35.7802	2.24265e-280	2.24675e-278
ENSMUSG00000028766	Alpl	protein_coding	alkaline phosphatase, liver/bone/kidney [Source:MGI Symbol;Acc:MGI:87983]	284.716	0.538624	0.0781009	6.89652	5.32928e-12	2.20544e-11
ENSMUSG00000036278	Macrod1	protein_coding	MACRO domain containing 1 [Source:MGI Symbol;Acc:MGI:2147583]	4703.95	0.538233	0.0355143	15.1554	6.98201e-52	8.68803e-51
ENSMUSG00000053963	Stum	protein_coding	mechanosensory transduction mediator [Source:MGI Symbol;Acc:MGI:2138735]	71.653	0.537914	0.125651	4.281	1.86056e-05	5.2035e-05
ENSMUSG00000031119	Gpc4	protein_coding	glypican 4 [Source:MGI Symbol;Acc:MGI:104902]	42810.3	0.537621	0.0205017	26.2233	1.44302e-151	6.41e-150
ENSMUSG00000055013	Agap1	protein_coding	ArfGAP with GTPase domain, ankyrin repeat and PH domain 1 [Source:MGI Symbol;Acc:MGI:2653690]	18255.5	0.537503	0.0200147	26.8554	7.29913e-159	3.46458e-157
ENSMUSG00000026701	Prdx6	protein_coding	peroxiredoxin 6 [Source:MGI Symbol;Acc:MGI:894320]	100061	0.537492	0.016125	33.3329	1.28688e-243	1.04473e-241
ENSMUSG00000043155	Hpdl	protein_coding	4-hydroxyphenylpyruvate dioxygenase-like [Source:MGI Symbol;Acc:MGI:2444646]	128.659	0.536918	0.10102	5.31495	1.06689e-07	3.4988e-07
ENSMUSG00000032076	Cadm1	protein_coding	cell adhesion molecule 1 [Source:MGI Symbol;Acc:MGI:1889272]	41412.8	0.53675	0.0151394	35.4539	2.52183e-275	2.44327e-273
ENSMUSG00000109379	Gm44550	TEC	predicted gene 44550 [Source:MGI Symbol;Acc:MGI:5753126]	38.9855	0.536549	0.181783	2.95159	0.00316142	0.0069913
ENSMUSG00000001151	Pcnt	protein_coding	pericentrin (kendrin) [Source:MGI Symbol;Acc:MGI:102722]	2848.43	0.536333	0.028635	18.73	2.81794e-78	5.4965e-77
ENSMUSG00000090761	Gm17201	antisense	predicted gene 17201 [Source:MGI Symbol;Acc:MGI:4938028]	550.13	0.53573	0.056537	9.47574	2.64884e-21	1.57559e-20
ENSMUSG00000056508	1700001K19Rik	protein_coding	RIKEN cDNA 1700001K19 gene [Source:MGI Symbol;Acc:MGI:1913573]	65.6335	0.535073	0.138946	3.85094	0.000117663	0.000304981
ENSMUSG00000105095	8430422M14Rik	TEC	RIKEN cDNA 8430422M14 gene [Source:MGI Symbol;Acc:MGI:1925753]	102.032	0.534938	0.126142	4.24076	2.22765e-05	6.18608e-05
ENSMUSG00000003585	Sec14l2	protein_coding	SEC14-like lipid binding 2 [Source:MGI Symbol;Acc:MGI:1915065]	739.913	0.534715	0.0527768	10.1316	3.99906e-24	2.60298e-23
ENSMUSG00000105504	Gbp5	protein_coding	guanylate binding protein 5 [Source:MGI Symbol;Acc:MGI:2429943]	10731.6	0.534353	0.0337235	15.8451	1.51898e-56	2.08886e-55
ENSMUSG00000018849	Wwc1	protein_coding	WW, C2 and coiled-coil domain containing 1 [Source:MGI Symbol;Acc:MGI:2388637]	51555.1	0.534251	0.0195044	27.3913	3.48145e-165	1.74021e-163
ENSMUSG00000020422	Tns3	protein_coding	tensin 3 [Source:MGI Symbol;Acc:MGI:2443012]	62520.3	0.533698	0.0183116	29.1454	9.5526e-187	5.69359e-185
ENSMUSG00000048834	Vstm2a	protein_coding	V-set and transmembrane domain containing 2A [Source:MGI Symbol;Acc:MGI:2384826]	794.896	0.533656	0.0441408	12.0899	1.19496e-33	1.01783e-32
ENSMUSG00000074923	Pak6	protein_coding	p21 protein (Cdc42/Rac)-activated kinase 6 [Source:MGI Symbol;Acc:MGI:2679420]	426.184	0.533082	0.0623475	8.55018	1.22897e-17	6.4383e-17
ENSMUSG00000029765	Plxna4	protein_coding	plexin A4 [Source:MGI Symbol;Acc:MGI:2179061]	1477	0.53308	0.0441897	12.0634	1.64737e-33	1.39964e-32
ENSMUSG00000067455	Hist1h4j	protein_coding	histone cluster 1, H4j [Source:MGI Symbol;Acc:MGI:2448436]	31.9207	0.533055	0.211313	2.52258	0.0116496	0.0236518
ENSMUSG00000042613	Pbxip1	protein_coding	pre B cell leukemia transcription factor interacting protein 1 [Source:MGI Symbol;Acc:MGI:2441670]	92918	0.533031	0.0152103	35.0441	4.79179e-269	4.44146e-267
ENSMUSG00000000202	Btbd17	protein_coding	BTB (POZ) domain containing 17 [Source:MGI Symbol;Acc:MGI:1919264]	103.81	0.533025	0.109517	4.86706	1.13272e-06	3.46917e-06
ENSMUSG00000063524	Eno1	protein_coding	enolase 1, alpha non-neuron [Source:MGI Symbol;Acc:MGI:95393]	90814.9	0.532867	0.0213502	24.9584	1.73074e-137	6.70178e-136
ENSMUSG00000034342	Cbl	protein_coding	Casitas B-lineage lymphoma [Source:MGI Symbol;Acc:MGI:88279]	8014.24	0.532812	0.0330245	16.1338	1.47554e-58	2.10664e-57
ENSMUSG00000043496	Tril	protein_coding	TLR4 interactor with leucine-rich repeats [Source:MGI Symbol;Acc:MGI:1914123]	368.025	0.532041	0.0655192	8.12038	4.64728e-16	2.29758e-15
ENSMUSG00000048402	Gli2	protein_coding	GLI-Kruppel family member GLI2 [Source:MGI Symbol;Acc:MGI:95728]	549.298	0.53188	0.0547404	9.7164	2.567e-22	1.58041e-21
ENSMUSG00000002346	Slc25a42	protein_coding	solute carrier family 25, member 42 [Source:MGI Symbol;Acc:MGI:1920345]	3503.89	0.531782	0.0278155	19.1182	1.78265e-81	3.61801e-80
ENSMUSG00000107655	Gm44220	TEC	predicted gene, 44220 [Source:MGI Symbol;Acc:MGI:5690612]	141.538	0.531456	0.100395	5.29367	1.19886e-07	3.91357e-07
ENSMUSG00000097085	Gm26634	lincRNA	predicted gene, 26634 [Source:MGI Symbol;Acc:MGI:5477128]	31.6133	0.531419	0.186507	2.84932	0.00438134	0.00949027
ENSMUSG00000090150	Acad11	protein_coding	acyl-Coenzyme A dehydrogenase family, member 11 [Source:MGI Symbol;Acc:MGI:2143169]	6173.97	0.531074	0.022518	23.5844	5.56901e-123	1.83116e-121
ENSMUSG00000024411	Aqp4	protein_coding	aquaporin 4 [Source:MGI Symbol;Acc:MGI:107387]	21810.9	0.530483	0.0219583	24.1586	6.06315e-129	2.10849e-127
ENSMUSG00000074892	B3galt5	protein_coding	UDP-Gal:betaGlcNAc beta 1,3-galactosyltransferase, polypeptide 5 [Source:MGI Symbol;Acc:MGI:2136878]	28.0202	0.53044	0.213096	2.4892	0.012803	0.0258243
ENSMUSG00000052726	Kcnt2	protein_coding	potassium channel, subfamily T, member 2 [Source:MGI Symbol;Acc:MGI:3036273]	21.2259	0.530392	0.232305	2.28317	0.0224203	0.0433938
ENSMUSG00000063297	Luzp2	protein_coding	leucine zipper protein 2 [Source:MGI Symbol;Acc:MGI:1889615]	2192.8	0.530178	0.0336511	15.7551	6.33103e-56	8.59086e-55
ENSMUSG00000029245	Epha5	protein_coding	Eph receptor A5 [Source:MGI Symbol;Acc:MGI:99654]	1070.15	0.530132	0.042801	12.386	3.11287e-35	2.7572e-34
ENSMUSG00000003279	Dlgap1	protein_coding	discs, large (Drosophila) homolog-associated protein 1 [Source:MGI Symbol;Acc:MGI:1346065]	1107.58	0.529781	0.0411976	12.8595	7.60576e-38	7.12544e-37
ENSMUSG00000022658	Tagln3	protein_coding	transgelin 3 [Source:MGI Symbol;Acc:MGI:1926784]	40.0874	0.529506	0.181793	2.91268	0.00358337	0.00786676
ENSMUSG00000040035	Disp2	protein_coding	dispatched RND tramsporter family member 2 [Source:MGI Symbol;Acc:MGI:2388733]	1581.18	0.529506	0.0298219	17.7556	1.56031e-70	2.73525e-69
ENSMUSG00000028088	Fmo5	protein_coding	flavin containing monooxygenase 5 [Source:MGI Symbol;Acc:MGI:1310004]	1095.24	0.529379	0.0429133	12.336	5.79699e-35	5.09628e-34
ENSMUSG00000040164	Kcns1	protein_coding	K+ voltage-gated channel, subfamily S, 1 [Source:MGI Symbol;Acc:MGI:1197019]	29.7831	0.528998	0.196423	2.69316	0.00707789	0.0148874
ENSMUSG00000027797	Dclk1	protein_coding	doublecortin-like kinase 1 [Source:MGI Symbol;Acc:MGI:1330861]	13179.2	0.528552	0.0190183	27.7918	5.44951e-170	2.82594e-168
ENSMUSG00000028782	Adgrb2	protein_coding	adhesion G protein-coupled receptor B2 [Source:MGI Symbol;Acc:MGI:2451244]	7617.02	0.528502	0.0250661	21.0843	1.10771e-98	2.80417e-97
ENSMUSG00000105107	Gm43412	TEC	predicted gene 43412 [Source:MGI Symbol;Acc:MGI:5663549]	43.654	0.52835	0.175003	3.0191	0.00253529	0.00568135
ENSMUSG00000111128	AC126804.2	TEC	\N	553.228	0.527705	0.057585	9.16393	5.00417e-20	2.85815e-19
ENSMUSG00000055022	Cntn1	protein_coding	contactin 1 [Source:MGI Symbol;Acc:MGI:105980]	485.417	0.527528	0.0574934	9.17545	4.49673e-20	2.57834e-19
ENSMUSG00000097994	Gm26982	antisense	predicted gene, 26982 [Source:MGI Symbol;Acc:MGI:5504097]	189.887	0.527397	0.0985322	5.35254	8.67298e-08	2.85897e-07
ENSMUSG00000036169	Sostdc1	protein_coding	sclerostin domain containing 1 [Source:MGI Symbol;Acc:MGI:1913292]	747.809	0.526648	0.0537419	9.79959	1.13044e-22	7.03885e-22
ENSMUSG00000032066	Bco2	protein_coding	beta-carotene oxygenase 2 [Source:MGI Symbol;Acc:MGI:2177469]	299.782	0.5264	0.0634972	8.29013	1.13123e-16	5.71516e-16
ENSMUSG00000062380	Tubb3	protein_coding	tubulin, beta 3 class III [Source:MGI Symbol;Acc:MGI:107813]	1574.53	0.526377	0.0337126	15.6136	5.87854e-55	7.7971e-54
ENSMUSG00000047085	Lrrc4b	protein_coding	leucine rich repeat containing 4B [Source:MGI Symbol;Acc:MGI:3027390]	7741.04	0.526279	0.030666	17.1617	5.14198e-66	8.37189e-65
ENSMUSG00000040209	Zfp704	protein_coding	zinc finger protein 704 [Source:MGI Symbol;Acc:MGI:2180715]	7782.7	0.526273	0.0270559	19.4513	2.839e-84	5.94121e-83
ENSMUSG00000048814	Lonrf2	protein_coding	LON peptidase N-terminal domain and ring finger 2 [Source:MGI Symbol;Acc:MGI:1920209]	2985.15	0.525934	0.0296822	17.7188	3.00115e-70	5.21833e-69
ENSMUSG00000038894	Irs2	protein_coding	insulin receptor substrate 2 [Source:MGI Symbol;Acc:MGI:109334]	25722.1	0.525399	0.0199586	26.3244	1.00749e-152	4.54179e-151
ENSMUSG00000028174	Rpe65	protein_coding	retinal pigment epithelium 65 [Source:MGI Symbol;Acc:MGI:98001]	47.049	0.525261	0.191361	2.74488	0.00605339	0.0128716
ENSMUSG00000020431	Adcy1	protein_coding	adenylate cyclase 1 [Source:MGI Symbol;Acc:MGI:99677]	2980	0.525118	0.0302128	17.3806	1.15641e-67	1.94051e-66
ENSMUSG00000034040	Wbscr17	protein_coding	Williams-Beuren syndrome chromosome region 17 homolog (human) [Source:MGI Symbol;Acc:MGI:2137594]	12642.6	0.524674	0.0227659	23.0464	1.5967e-117	4.9527e-116
ENSMUSG00000068923	Syt11	protein_coding	synaptotagmin XI [Source:MGI Symbol;Acc:MGI:1859547]	28163.3	0.524435	0.017174	30.5366	8.5107e-205	5.69226e-203
ENSMUSG00000025257	Ribc1	protein_coding	RIB43A domain with coiled-coils 1 [Source:MGI Symbol;Acc:MGI:1913861]	162.8	0.524209	0.091805	5.71003	1.12954e-08	3.93208e-08
ENSMUSG00000028864	Hgf	protein_coding	hepatocyte growth factor [Source:MGI Symbol;Acc:MGI:96079]	151.397	0.524145	0.0927709	5.64989	1.60554e-08	5.52864e-08
ENSMUSG00000108530	4930429H19Rik	lincRNA	RIKEN cDNA 4930429H19 gene [Source:MGI Symbol;Acc:MGI:1921147]	90.8134	0.524128	0.117145	4.47419	7.6701e-06	2.21268e-05
ENSMUSG00000026123	Plekhb2	protein_coding	pleckstrin homology domain containing, family B (evectins) member 2 [Source:MGI Symbol;Acc:MGI:2385825]	11874.3	0.524124	0.0174963	29.9563	3.64513e-197	2.29458e-195
ENSMUSG00000027460	Angpt4	protein_coding	angiopoietin 4 [Source:MGI Symbol;Acc:MGI:1336887]	723.522	0.524118	0.0497436	10.5364	5.87096e-26	4.05694e-25
ENSMUSG00000031960	Aars	protein_coding	alanyl-tRNA synthetase [Source:MGI Symbol;Acc:MGI:2384560]	18584.1	0.523379	0.021082	24.8259	4.71091e-136	1.79464e-134
ENSMUSG00000097622	A330033J07Rik	lincRNA	RIKEN cDNA A330033J07 gene [Source:MGI Symbol;Acc:MGI:2444369]	44.9069	0.523235	0.165172	3.16781	0.00153593	0.00354479
ENSMUSG00000027452	Acss1	protein_coding	acyl-CoA synthetase short-chain family member 1 [Source:MGI Symbol;Acc:MGI:1915988]	1863.47	0.52312	0.0294806	17.7446	1.89827e-70	3.31289e-69
ENSMUSG00000009681	Bcr	protein_coding	breakpoint cluster region [Source:MGI Symbol;Acc:MGI:88141]	24063.7	0.523019	0.0171536	30.4903	3.50584e-204	2.33819e-202
ENSMUSG00000071424	Grid2	protein_coding	glutamate receptor, ionotropic, delta 2 [Source:MGI Symbol;Acc:MGI:95813]	181.401	0.522373	0.0805662	6.48377	8.94592e-11	3.48007e-10
ENSMUSG00000029420	Rimbp2	protein_coding	RIMS binding protein 2 [Source:MGI Symbol;Acc:MGI:2443235]	31.2745	0.52228	0.185483	2.81578	0.00486591	0.0104811
ENSMUSG00000009079	Ewsr1	protein_coding	Ewing sarcoma breakpoint region 1 [Source:MGI Symbol;Acc:MGI:99960]	16814.6	0.522046	0.0204757	25.4959	2.19091e-143	9.0176e-142
ENSMUSG00000108723	Gm44837	lincRNA	predicted gene 44837 [Source:MGI Symbol;Acc:MGI:5753413]	28.1929	0.521733	0.207807	2.51066	0.0120507	0.0243966
ENSMUSG00000051790	Nlgn2	protein_coding	neuroligin 2 [Source:MGI Symbol;Acc:MGI:2681835]	13613.4	0.520856	0.0276883	18.8114	6.09012e-79	1.19783e-77
ENSMUSG00000064215	Ifi27	protein_coding	interferon, alpha-inducible protein 27 [Source:MGI Symbol;Acc:MGI:1277180]	14138.2	0.520449	0.0262888	19.7974	3.1366e-87	6.85018e-86
ENSMUSG00000033350	Chst2	protein_coding	carbohydrate sulfotransferase 2 [Source:MGI Symbol;Acc:MGI:1891160]	21869	0.519668	0.0222156	23.3921	5.14547e-121	1.65945e-119
ENSMUSG00000038170	Pde4dip	protein_coding	phosphodiesterase 4D interacting protein (myomegalin) [Source:MGI Symbol;Acc:MGI:1891434]	8256.04	0.519555	0.0195481	26.5783	1.20996e-155	5.58553e-154
ENSMUSG00000075304	Sp5	protein_coding	trans-acting transcription factor 5 [Source:MGI Symbol;Acc:MGI:1927715]	59.6424	0.518376	0.142893	3.62773	0.000285921	0.000715426
ENSMUSG00000020427	Igfbp3	protein_coding	insulin-like growth factor binding protein 3 [Source:MGI Symbol;Acc:MGI:96438]	85913.9	0.518273	0.0154012	33.6514	2.97752e-248	2.50356e-246
ENSMUSG00000029695	Aass	protein_coding	aminoadipate-semialdehyde synthase [Source:MGI Symbol;Acc:MGI:1353573]	657.155	0.518036	0.0491602	10.5377	5.78891e-26	4.00142e-25
ENSMUSG00000091549	Gm6548	processed_pseudogene	predicted gene 6548 [Source:MGI Symbol;Acc:MGI:3644071]	6658.23	0.517987	0.0310297	16.6933	1.46653e-62	2.23184e-61
ENSMUSG00000063146	Clip2	protein_coding	CAP-GLY domain containing linker protein 2 [Source:MGI Symbol;Acc:MGI:1313136]	9665.52	0.517803	0.0224159	23.0998	4.64693e-118	1.45096e-116
ENSMUSG00000100396	Gm29367	lincRNA	predicted gene 29367 [Source:MGI Symbol;Acc:MGI:5580073]	168.952	0.517772	0.0954816	5.42274	5.86931e-08	1.95503e-07
ENSMUSG00000024176	Sox8	protein_coding	SRY (sex determining region Y)-box 8 [Source:MGI Symbol;Acc:MGI:98370]	3499.77	0.517491	0.0329835	15.6894	1.78771e-55	2.40366e-54
ENSMUSG00000026241	Nppc	protein_coding	natriuretic peptide type C [Source:MGI Symbol;Acc:MGI:97369]	203.603	0.516858	0.095593	5.40685	6.41416e-08	2.13169e-07
ENSMUSG00000015222	Map2	protein_coding	microtubule-associated protein 2 [Source:MGI Symbol;Acc:MGI:97175]	6622.66	0.516829	0.0325747	15.866	1.08989e-56	1.5023e-55
ENSMUSG00000040265	Dnm3	protein_coding	dynamin 3 [Source:MGI Symbol;Acc:MGI:1341299]	1553.96	0.516009	0.0332938	15.4986	3.54266e-54	4.6259e-53
ENSMUSG00000078234	Klhdc7a	protein_coding	kelch domain containing 7A [Source:MGI Symbol;Acc:MGI:2444612]	6275.03	0.515615	0.024104	21.3912	1.61247e-101	4.27023e-100
ENSMUSG00000075272	Ttc30a2	protein_coding	tetratricopeptide repeat domain 30A2 [Source:MGI Symbol;Acc:MGI:3700200]	23.9742	0.514708	0.227656	2.2609	0.0237653	0.0458012
ENSMUSG00000035403	Crb2	protein_coding	crumbs family member 2 [Source:MGI Symbol;Acc:MGI:2679260]	7788.92	0.514509	0.030052	17.1206	1.04179e-65	1.68569e-64
ENSMUSG00000104309	Gm5846	processed_pseudogene	predicted gene 5846 [Source:MGI Symbol;Acc:MGI:3643624]	46.1564	0.513929	0.158017	3.25236	0.0011445	0.00268216
ENSMUSG00000034324	Tmem132c	protein_coding	transmembrane protein 132C [Source:MGI Symbol;Acc:MGI:2443061]	1096.27	0.513876	0.0441836	11.6305	2.88511e-31	2.31034e-30
ENSMUSG00000036560	Lgi4	protein_coding	leucine-rich repeat LGI family, member 4 [Source:MGI Symbol;Acc:MGI:2180197]	47.5438	0.513822	0.173268	2.96547	0.00302216	0.00670538
ENSMUSG00000030411	Nova2	protein_coding	neuro-oncological ventral antigen 2 [Source:MGI Symbol;Acc:MGI:104296]	2292.6	0.513695	0.0331618	15.4906	4.01662e-54	5.23607e-53
ENSMUSG00000000538	Tom1l2	protein_coding	target of myb1-like 2 (chicken) [Source:MGI Symbol;Acc:MGI:2443306]	18798.9	0.513664	0.0191248	26.8585	6.70545e-159	3.18922e-157
ENSMUSG00000037916	Ndufv1	protein_coding	NADH dehydrogenase (ubiquinone) flavoprotein 1 [Source:MGI Symbol;Acc:MGI:107851]	8900.19	0.513105	0.0243299	21.0895	9.93511e-99	2.51779e-97
ENSMUSG00000022385	Gtse1	protein_coding	G two S phase expressed protein 1 [Source:MGI Symbol;Acc:MGI:1352755]	11441.8	0.513077	0.0179848	28.5284	5.2099e-179	2.92737e-177
ENSMUSG00000073409	H2-Q6	protein_coding	histocompatibility 2, Q region locus 6 [Source:MGI Symbol;Acc:MGI:95935]	8680.3	0.512636	0.0605286	8.46932	2.46834e-17	1.27831e-16
ENSMUSG00000000308	Ckmt1	protein_coding	creatine kinase, mitochondrial 1, ubiquitous [Source:MGI Symbol;Acc:MGI:99441]	2512.11	0.512606	0.0325144	15.7655	5.37656e-56	7.31679e-55
ENSMUSG00000051515	Fam181b	protein_coding	family with sequence similarity 181, member B [Source:MGI Symbol;Acc:MGI:1930951]	548.209	0.51252	0.0511146	10.0269	1.16129e-23	7.44967e-23
ENSMUSG00000073535	Gm5532	lincRNA	predicted gene 5532 [Source:MGI Symbol;Acc:MGI:3646828]	98.0983	0.51205	0.113051	4.52939	5.91554e-06	1.7198e-05
ENSMUSG00000019577	Pdk4	protein_coding	pyruvate dehydrogenase kinase, isoenzyme 4 [Source:MGI Symbol;Acc:MGI:1351481]	2055.07	0.511963	0.0347561	14.7301	4.12827e-49	4.85474e-48
ENSMUSG00000085272	Sbk3	protein_coding	SH3 domain binding kinase family, member 3 [Source:MGI Symbol;Acc:MGI:2685924]	88.3683	0.511881	0.11366	4.50361	6.6809e-06	1.93514e-05
ENSMUSG00000040312	Cchcr1	protein_coding	coiled-coil alpha-helical rod protein 1 [Source:MGI Symbol;Acc:MGI:2385321]	2136.61	0.51172	0.0284719	17.9728	3.1818e-72	5.71826e-71
ENSMUSG00000073980	Gm9574	unprocessed_pseudogene	predicted gene 9574 [Source:MGI Symbol;Acc:MGI:3809525]	173.798	0.51162	0.103754	4.93108	8.17781e-07	2.52896e-06
ENSMUSG00000055333	Fat2	protein_coding	FAT atypical cadherin 2 [Source:MGI Symbol;Acc:MGI:2685369]	57.0058	0.511176	0.172213	2.96828	0.00299472	0.00664699
ENSMUSG00000026385	Dbi	protein_coding	diazepam binding inhibitor [Source:MGI Symbol;Acc:MGI:94865]	47610.1	0.511128	0.0261598	19.5387	5.14865e-85	1.08908e-83
ENSMUSG00000022000	Zc3h13	protein_coding	zinc finger CCCH type containing 13 [Source:MGI Symbol;Acc:MGI:1914552]	6362.66	0.511095	0.0227816	22.4346	1.81067e-111	5.29547e-110
ENSMUSG00000051022	Hs3st1	protein_coding	heparan sulfate (glucosamine) 3-O-sulfotransferase 1 [Source:MGI Symbol;Acc:MGI:1201606]	1714.81	0.510994	0.0339838	15.0364	4.23968e-51	5.19868e-50
ENSMUSG00000054728	Phactr1	protein_coding	phosphatase and actin regulator 1 [Source:MGI Symbol;Acc:MGI:2659021]	1789.29	0.510682	0.0381516	13.3856	7.33996e-41	7.32845e-40
ENSMUSG00000004415	Col26a1	protein_coding	collagen, type XXVI, alpha 1 [Source:MGI Symbol;Acc:MGI:2155345]	30.6514	0.510113	0.200581	2.54317	0.010985	0.0223953
ENSMUSG00000046991	Wdr27	protein_coding	WD repeat domain 27 [Source:MGI Symbol;Acc:MGI:1918932]	21.9133	0.509924	0.215879	2.36209	0.0181722	0.035697
ENSMUSG00000034730	Adgrb1	protein_coding	adhesion G protein-coupled receptor B1 [Source:MGI Symbol;Acc:MGI:1933736]	1215.4	0.509918	0.0398724	12.7887	1.89534e-37	1.76232e-36
ENSMUSG00000093921	Gm23864	snRNA	predicted gene, 23864 [Source:MGI Symbol;Acc:MGI:5453641]	41.2548	0.509795	0.187774	2.71494	0.00662879	0.0140053
ENSMUSG00000021070	Bdkrb2	protein_coding	bradykinin receptor, beta 2 [Source:MGI Symbol;Acc:MGI:102845]	2602.27	0.509579	0.0337298	15.1077	1.44133e-51	1.7822e-50
ENSMUSG00000038295	Atg9b	protein_coding	autophagy related 9B [Source:MGI Symbol;Acc:MGI:2685420]	335.454	0.509538	0.0713486	7.14153	9.22952e-13	3.95074e-12
ENSMUSG00000065954	Tacc1	protein_coding	transforming, acidic coiled-coil containing protein 1 [Source:MGI Symbol;Acc:MGI:2443510]	10161.6	0.509181	0.0203973	24.9632	1.53653e-137	5.95956e-136
ENSMUSG00000022199	Slc22a17	protein_coding	solute carrier family 22 (organic cation transporter), member 17 [Source:MGI Symbol;Acc:MGI:1926225]	7436.43	0.50898	0.0294679	17.2724	7.59697e-67	1.25425e-65
ENSMUSG00000045284	Dcaf12l1	protein_coding	DDB1 and CUL4 associated factor 12-like 1 [Source:MGI Symbol;Acc:MGI:2444462]	1676.53	0.508979	0.0370356	13.743	5.61202e-43	5.81787e-42
ENSMUSG00000039878	Slc39a5	protein_coding	solute carrier family 39 (metal ion transporter), member 5 [Source:MGI Symbol;Acc:MGI:1919336]	65.5914	0.5087	0.137719	3.69377	0.000220955	0.000559228
ENSMUSG00000111875	AC158239.2	processed_pseudogene	\N	26.1303	0.508655	0.203996	2.49345	0.0126507	0.0255433
ENSMUSG00000068747	Sort1	protein_coding	sortilin 1 [Source:MGI Symbol;Acc:MGI:1338015]	22715.5	0.508608	0.0179369	28.3553	7.19498e-177	4.00453e-175
ENSMUSG00000024073	Birc6	protein_coding	baculoviral IAP repeat-containing 6 [Source:MGI Symbol;Acc:MGI:1276108]	8776.57	0.508489	0.0288666	17.6151	1.88577e-69	3.25489e-68
ENSMUSG00000020961	Ston2	protein_coding	stonin 2 [Source:MGI Symbol;Acc:MGI:1918272]	7806.69	0.508031	0.0233851	21.7246	1.2022e-104	3.27585e-103
ENSMUSG00000027995	Tlr2	protein_coding	toll-like receptor 2 [Source:MGI Symbol;Acc:MGI:1346060]	11266	0.507796	0.0257333	19.733	1.12251e-86	2.43121e-85
ENSMUSG00000061578	Ksr2	protein_coding	kinase suppressor of ras 2 [Source:MGI Symbol;Acc:MGI:3610315]	102.565	0.507634	0.130966	3.87607	0.000106156	0.000276281
ENSMUSG00000057880	Abat	protein_coding	4-aminobutyrate aminotransferase [Source:MGI Symbol;Acc:MGI:2443582]	31472.5	0.507601	0.016883	30.0659	1.3549e-198	8.62122e-197
ENSMUSG00000026463	Atp2b4	protein_coding	ATPase, Ca++ transporting, plasma membrane 4 [Source:MGI Symbol;Acc:MGI:88111]	41574.1	0.50737	0.0197568	25.6807	1.9193e-145	7.98341e-144
ENSMUSG00000025026	Add3	protein_coding	adducin 3 (gamma) [Source:MGI Symbol;Acc:MGI:1351615]	8974.21	0.507313	0.0180538	28.1001	9.77715e-174	5.24336e-172
ENSMUSG00000067818	Myl9	protein_coding	myosin, light polypeptide 9, regulatory [Source:MGI Symbol;Acc:MGI:2138915]	34033.8	0.507262	0.028875	17.5675	4.3718e-69	7.5128e-68
ENSMUSG00000038648	Creb3l2	protein_coding	cAMP responsive element binding protein 3-like 2 [Source:MGI Symbol;Acc:MGI:2442695]	10944.2	0.507174	0.0232152	21.8467	8.36016e-106	2.30203e-104
ENSMUSG00000032294	Pkm	protein_coding	pyruvate kinase, muscle [Source:MGI Symbol;Acc:MGI:97591]	92204.9	0.506988	0.0234317	21.6369	8.07919e-104	2.18379e-102
ENSMUSG00000029436	Mmp17	protein_coding	matrix metallopeptidase 17 [Source:MGI Symbol;Acc:MGI:1346076]	1031.05	0.506987	0.0491228	10.3208	5.67465e-25	3.79865e-24
ENSMUSG00000033488	BC026585	protein_coding	cDNA sequence BC026585 [Source:MGI Symbol;Acc:MGI:2448516]	382.754	0.506973	0.0596208	8.50328	1.84302e-17	9.58899e-17
ENSMUSG00000043635	Adamts3	protein_coding	a disintegrin-like and metallopeptidase (reprolysin type) with thrombospondin type 1 motif, 3 [Source:MGI Symbol;Acc:MGI:3045353]	127.777	0.506545	0.101262	5.00231	5.66465e-07	1.7685e-06
ENSMUSG00000057719	Sh3rf2	protein_coding	SH3 domain containing ring finger 2 [Source:MGI Symbol;Acc:MGI:2444628]	411.708	0.506007	0.0586755	8.62381	6.4761e-18	3.42161e-17
ENSMUSG00000029072	Tas1r3	protein_coding	taste receptor, type 1, member 3 [Source:MGI Symbol;Acc:MGI:1933547]	145.367	0.505748	0.095061	5.32024	1.03628e-07	3.40173e-07
ENSMUSG00000029864	Gstk1	protein_coding	glutathione S-transferase kappa 1 [Source:MGI Symbol;Acc:MGI:1923513]	546.778	0.505586	0.0470881	10.737	6.82064e-27	4.85131e-26
ENSMUSG00000032826	Ank2	protein_coding	ankyrin 2, brain [Source:MGI Symbol;Acc:MGI:88025]	18406.6	0.505481	0.0168781	29.949	4.52972e-197	2.84382e-195
ENSMUSG00000029405	G3bp2	protein_coding	GTPase activating protein (SH3 domain) binding protein 2 [Source:MGI Symbol;Acc:MGI:2442040]	6180.98	0.505264	0.0221926	22.7673	9.68339e-115	2.93784e-113
ENSMUSG00000055809	Dnaaf3	protein_coding	dynein, axonemal assembly factor 3 [Source:MGI Symbol;Acc:MGI:3588207]	312.765	0.504939	0.0588962	8.57338	1.00494e-17	5.27403e-17
ENSMUSG00000020777	Acox1	protein_coding	acyl-Coenzyme A oxidase 1, palmitoyl [Source:MGI Symbol;Acc:MGI:1330812]	62323.9	0.504853	0.0131685	38.3379	0	0
ENSMUSG00000029480	Dhx37	protein_coding	DEAH (Asp-Glu-Ala-His) box polypeptide 37 [Source:MGI Symbol;Acc:MGI:3028576]	3178.36	0.504763	0.0256054	19.7132	1.66247e-86	3.59079e-85
ENSMUSG00000026556	Vangl2	protein_coding	vang-like 2 (van gogh, Drosophila) [Source:MGI Symbol;Acc:MGI:2135272]	4124.53	0.504747	0.0214185	23.5659	8.62833e-123	2.8292e-121
ENSMUSG00000018340	Anxa6	protein_coding	annexin A6 [Source:MGI Symbol;Acc:MGI:88255]	36972.6	0.504708	0.0251164	20.0948	8.20054e-90	1.86898e-88
ENSMUSG00000020591	Ntsr2	protein_coding	neurotensin receptor 2 [Source:MGI Symbol;Acc:MGI:108018]	69.4536	0.504092	0.134212	3.75594	0.000172691	0.000441584
ENSMUSG00000027386	Fbln7	protein_coding	fibulin 7 [Source:MGI Symbol;Acc:MGI:1917620]	712.088	0.503864	0.0500659	10.064	7.96928e-24	5.13607e-23
ENSMUSG00000020733	Slc9a3r1	protein_coding	solute carrier family 9 (sodium/hydrogen exchanger), member 3 regulator 1 [Source:MGI Symbol;Acc:MGI:1349482]	15990.7	0.503793	0.022741	22.1535	9.65727e-109	2.72942e-107
ENSMUSG00000078776	9530053A07Rik	protein_coding	RIKEN cDNA 9530053A07 gene [Source:MGI Symbol;Acc:MGI:2442118]	2094.76	0.503593	0.033077	15.2249	2.41812e-52	3.02979e-51
ENSMUSG00000032174	Icam5	protein_coding	intercellular adhesion molecule 5, telencephalin [Source:MGI Symbol;Acc:MGI:109430]	888.183	0.503192	0.0618868	8.13085	4.26305e-16	2.11028e-15
ENSMUSG00000024524	Gnal	protein_coding	guanine nucleotide binding protein, alpha stimulating, olfactory type [Source:MGI Symbol;Acc:MGI:95774]	1601.82	0.503162	0.0319084	15.769	5.08726e-56	6.9311e-55
ENSMUSG00000002228	Ppm1j	protein_coding	protein phosphatase 1J [Source:MGI Symbol;Acc:MGI:1919137]	57.2115	0.503051	0.165568	3.03833	0.00237897	0.00535399
ENSMUSG00000034275	Igsf9b	protein_coding	immunoglobulin superfamily, member 9B [Source:MGI Symbol;Acc:MGI:2685354]	5659.09	0.502534	0.0345611	14.5404	6.71774e-48	7.74135e-47
ENSMUSG00000043733	Ptpn11	protein_coding	protein tyrosine phosphatase, non-receptor type 11 [Source:MGI Symbol;Acc:MGI:99511]	32283.2	0.502173	0.0160121	31.362	6.67163e-216	4.77417e-214
ENSMUSG00000035936	Aldh5a1	protein_coding	aldhehyde dehydrogenase family 5, subfamily A1 [Source:MGI Symbol;Acc:MGI:2441982]	1169.3	0.502139	0.0361925	13.8741	9.09324e-44	9.5872e-43
ENSMUSG00000028803	Nipal3	protein_coding	NIPA-like domain containing 3 [Source:MGI Symbol;Acc:MGI:1921802]	11633.8	0.501863	0.0261024	19.2267	2.21405e-82	4.55641e-81
ENSMUSG00000030795	Fus	protein_coding	fused in sarcoma [Source:MGI Symbol;Acc:MGI:1353633]	6442	0.501427	0.0271591	18.4626	4.13064e-76	7.82992e-75
ENSMUSG00000068740	Celsr2	protein_coding	cadherin, EGF LAG seven-pass G-type receptor 2 [Source:MGI Symbol;Acc:MGI:1858235]	7897.85	0.500262	0.0310131	16.1306	1.55399e-58	2.21329e-57
ENSMUSG00000044788	Fads6	protein_coding	fatty acid desaturase domain family, member 6 [Source:MGI Symbol;Acc:MGI:3039592]	493.959	0.500177	0.0634036	7.88879	3.05134e-15	1.45922e-14
ENSMUSG00000035910	Dcdc2a	protein_coding	doublecortin domain containing 2a [Source:MGI Symbol;Acc:MGI:2652818]	101.244	0.499903	0.127938	3.9074	9.3296e-05	0.000244699
ENSMUSG00000061062	Gm10093	protein_coding	predicted pseudogene 10093 [Source:MGI Symbol;Acc:MGI:3704479]	50.6258	0.499769	0.160927	3.10556	0.00189918	0.0043284
ENSMUSG00000032187	Smarca4	protein_coding	SWI/SNF related, matrix associated, actin dependent regulator of chromatin, subfamily a, member 4 [Source:MGI Symbol;Acc:MGI:88192]	25861.9	0.49971	0.0153038	32.6526	7.35929e-234	5.66209e-232
ENSMUSG00000037996	Slc24a2	protein_coding	solute carrier family 24 (sodium/potassium/calcium exchanger), member 2 [Source:MGI Symbol;Acc:MGI:1923626]	47.799	0.499655	0.149478	3.34267	0.000829775	0.00197347
ENSMUSG00000053025	Sv2b	protein_coding	synaptic vesicle glycoprotein 2 b [Source:MGI Symbol;Acc:MGI:1927338]	93.0874	0.499632	0.123831	4.03479	5.46501e-05	0.000146691
ENSMUSG00000098973	Mir6236	miRNA	microRNA 6236 [Source:MGI Symbol;Acc:MGI:5530929]	3972.86	0.498939	0.133255	3.74423	0.000180948	0.000462045
ENSMUSG00000021259	Cyp46a1	protein_coding	cytochrome P450, family 46, subfamily a, polypeptide 1 [Source:MGI Symbol;Acc:MGI:1341877]	2181.31	0.498736	0.0307423	16.2231	3.46077e-59	5.00166e-58
ENSMUSG00000038057	Dbil5	protein_coding	diazepam binding inhibitor-like 5 [Source:MGI Symbol;Acc:MGI:108039]	31.2977	0.498447	0.219985	2.26582	0.0234623	0.0452878
ENSMUSG00000029211	Gabra4	protein_coding	gamma-aminobutyric acid (GABA) A receptor, subunit alpha 4 [Source:MGI Symbol;Acc:MGI:95616]	203.843	0.498156	0.0768645	6.48097	9.11365e-11	3.54415e-10
ENSMUSG00000079037	Prnp	protein_coding	prion protein [Source:MGI Symbol;Acc:MGI:97769]	77641.5	0.497595	0.0144775	34.3703	7.00832e-259	6.17965e-257
ENSMUSG00000070867	Trabd2b	protein_coding	TraB domain containing 2B [Source:MGI Symbol;Acc:MGI:3650152]	3146.09	0.497352	0.0263786	18.8544	2.7042e-79	5.33207e-78
ENSMUSG00000098470	C1rb	protein_coding	complement component 1, r subcomponent B [Source:MGI Symbol;Acc:MGI:3779804]	43.0079	0.497207	0.160878	3.09058	0.00199769	0.00453973
ENSMUSG00000050926	Dcaf12l2	protein_coding	DDB1 and CUL4 associated factor 12-like 2 [Source:MGI Symbol;Acc:MGI:2445178]	295.29	0.497075	0.0658651	7.54687	4.45845e-14	2.03461e-13
ENSMUSG00000056158	Car10	protein_coding	carbonic anhydrase 10 [Source:MGI Symbol;Acc:MGI:1919855]	187.297	0.496752	0.0953247	5.21116	1.87663e-07	6.0506e-07
ENSMUSG00000001435	Col18a1	protein_coding	collagen, type XVIII, alpha 1 [Source:MGI Symbol;Acc:MGI:88451]	38888.9	0.496704	0.0194832	25.4939	2.30312e-143	9.4629e-142
ENSMUSG00000032788	Pdxk	protein_coding	pyridoxal (pyridoxine, vitamin B6) kinase [Source:MGI Symbol;Acc:MGI:1351869]	2888.93	0.4965	0.0261401	18.9938	1.91873e-80	3.85432e-79
ENSMUSG00000028626	Col9a2	protein_coding	collagen, type IX, alpha 2 [Source:MGI Symbol;Acc:MGI:88466]	103.102	0.496483	0.112719	4.40463	1.05965e-05	3.01697e-05
ENSMUSG00000029641	Rasl11a	protein_coding	RAS-like, family 11, member A [Source:MGI Symbol;Acc:MGI:1916145]	1284.52	0.496379	0.0349883	14.187	1.10302e-45	1.21065e-44
ENSMUSG00000036833	Pnpla7	protein_coding	patatin-like phospholipase domain containing 7 [Source:MGI Symbol;Acc:MGI:2385325]	4550.96	0.495707	0.0244421	20.2809	1.89743e-91	4.41414e-90
ENSMUSG00000029844	Hoxa1	protein_coding	homeobox A1 [Source:MGI Symbol;Acc:MGI:96170]	55.3269	0.495631	0.151127	3.27957	0.00103965	0.00244838
ENSMUSG00000028036	Ptgfr	protein_coding	prostaglandin F receptor [Source:MGI Symbol;Acc:MGI:97796]	178.901	0.495033	0.0960091	5.15611	2.52136e-07	8.05541e-07
ENSMUSG00000050122	Vwa3b	protein_coding	von Willebrand factor A domain containing 3B [Source:MGI Symbol;Acc:MGI:1918103]	838.187	0.495029	0.0436311	11.3458	7.78249e-30	6.01718e-29
ENSMUSG00000003437	Paf1	protein_coding	Paf1, RNA polymerase II complex component [Source:MGI Symbol;Acc:MGI:1923988]	10000.8	0.49501	0.0219026	22.6005	4.28862e-113	1.28294e-111
ENSMUSG00000046876	Atxn1	protein_coding	ataxin 1 [Source:MGI Symbol;Acc:MGI:104783]	4278.79	0.494726	0.02751	17.9835	2.6248e-72	4.72084e-71
ENSMUSG00000025212	Sfxn3	protein_coding	sideroflexin 3 [Source:MGI Symbol;Acc:MGI:2137679]	11550.9	0.494554	0.0236234	20.9349	2.57612e-97	6.37746e-96
ENSMUSG00000024302	Dtna	protein_coding	dystrobrevin alpha [Source:MGI Symbol;Acc:MGI:106039]	12358.8	0.493932	0.0201743	24.4832	2.23045e-132	8.17935e-131
ENSMUSG00000025978	Rftn2	protein_coding	raftlin family member 2 [Source:MGI Symbol;Acc:MGI:1921263]	2627.69	0.493798	0.0268688	18.3781	1.96761e-75	3.697e-74
ENSMUSG00000039167	Adgrl4	protein_coding	adhesion G protein-coupled receptor L4 [Source:MGI Symbol;Acc:MGI:2655562]	74.2361	0.493714	0.132533	3.72522	0.000195142	0.000496244
ENSMUSG00000064247	Plcxd1	protein_coding	phosphatidylinositol-specific phospholipase C, X domain containing 1 [Source:MGI Symbol;Acc:MGI:2685422]	1032.92	0.493472	0.0357512	13.8029	2.44677e-43	2.56019e-42
ENSMUSG00000028849	Map7d1	protein_coding	MAP7 domain containing 1 [Source:MGI Symbol;Acc:MGI:2384297]	39561.1	0.493296	0.0216766	22.7571	1.2197e-114	3.69093e-113
ENSMUSG00000052911	Lamb2	protein_coding	laminin, beta 2 [Source:MGI Symbol;Acc:MGI:99916]	72418.5	0.493194	0.0174299	28.2958	3.89272e-176	2.14628e-174
ENSMUSG00000073436	Eme2	protein_coding	essential meiotic structure-specific endonuclease subunit 2 [Source:MGI Symbol;Acc:MGI:1919889]	652.238	0.493005	0.0465282	10.5958	3.11619e-26	2.17893e-25
ENSMUSG00000070498	Tmem132b	protein_coding	transmembrane protein 132B [Source:MGI Symbol;Acc:MGI:3609245]	1878.97	0.492989	0.0377882	13.0461	6.68744e-39	6.40531e-38
ENSMUSG00000001663	Gstt1	protein_coding	glutathione S-transferase, theta 1 [Source:MGI Symbol;Acc:MGI:107379]	3606.76	0.492634	0.0312467	15.766	5.33508e-56	7.26454e-55
ENSMUSG00000018593	Sparc	protein_coding	secreted acidic cysteine rich glycoprotein [Source:MGI Symbol;Acc:MGI:98373]	449960	0.492615	0.0190298	25.8864	9.46543e-148	4.05172e-146
ENSMUSG00000079363	Gbp4	protein_coding	guanylate binding protein 4 [Source:MGI Symbol;Acc:MGI:97072]	10819.9	0.492467	0.0631384	7.79981	6.19991e-15	2.92749e-14
ENSMUSG00000031273	Col4a6	protein_coding	collagen, type IV, alpha 6 [Source:MGI Symbol;Acc:MGI:2152695]	20836.9	0.492289	0.0186741	26.3622	3.72235e-153	1.68854e-151
ENSMUSG00000028136	Snx27	protein_coding	sorting nexin family member 27 [Source:MGI Symbol;Acc:MGI:1923992]	11531.8	0.491474	0.020034	24.532	6.72475e-133	2.48932e-131
ENSMUSG00000068748	Ptprz1	protein_coding	protein tyrosine phosphatase, receptor type Z, polypeptide 1 [Source:MGI Symbol;Acc:MGI:97816]	13139.5	0.49147	0.0275237	17.8562	2.5844e-71	4.58512e-70
ENSMUSG00000022489	Pde1b	protein_coding	phosphodiesterase 1B, Ca2+-calmodulin dependent [Source:MGI Symbol;Acc:MGI:97523]	1914.97	0.490916	0.0326966	15.0143	5.91837e-51	7.22323e-50
ENSMUSG00000020173	Cobl	protein_coding	cordon-bleu WH2 repeat [Source:MGI Symbol;Acc:MGI:105056]	2698.93	0.490901	0.0315127	15.5779	1.02882e-54	1.35999e-53
ENSMUSG00000096188	Cmtm4	protein_coding	CKLF-like MARVEL transmembrane domain containing 4 [Source:MGI Symbol;Acc:MGI:2142888]	25189.8	0.490801	0.0223395	21.9701	5.56122e-107	1.55128e-105
ENSMUSG00000040957	Cables1	protein_coding	CDK5 and Abl enzyme substrate 1 [Source:MGI Symbol;Acc:MGI:1927065]	1835.13	0.490698	0.0312112	15.7218	1.07152e-55	1.44815e-54
ENSMUSG00000029228	Lnx1	protein_coding	ligand of numb-protein X 1 [Source:MGI Symbol;Acc:MGI:1278335]	27.468	0.490466	0.21287	2.30407	0.021219	0.0412279
ENSMUSG00000047888	Tnrc6b	protein_coding	trinucleotide repeat containing 6b [Source:MGI Symbol;Acc:MGI:2443730]	9532.37	0.490068	0.0294795	16.624	4.6706e-62	7.0262e-61
ENSMUSG00000046687	Gm5424	processed_pseudogene	predicted gene 5424 [Source:MGI Symbol;Acc:MGI:3643173]	476.593	0.489558	0.0559026	8.75734	1.99913e-18	1.07603e-17
ENSMUSG00000022577	Ly6h	protein_coding	lymphocyte antigen 6 complex, locus H [Source:MGI Symbol;Acc:MGI:1346030]	36.9891	0.488993	0.210639	2.32147	0.0202614	0.0394782
ENSMUSG00000025422	Agap2	protein_coding	ArfGAP with GTPase domain, ankyrin repeat and PH domain 2 [Source:MGI Symbol;Acc:MGI:3580016]	316.2	0.488912	0.0703703	6.9477	3.713e-12	1.54744e-11
ENSMUSG00000041559	Fmod	protein_coding	fibromodulin [Source:MGI Symbol;Acc:MGI:1328364]	149521	0.488754	0.0183612	26.6189	4.10094e-156	1.90056e-154
ENSMUSG00000098374	Gm28043	protein_coding	predicted gene, 28043 [Source:MGI Symbol;Acc:MGI:5547779]	325.684	0.488566	0.0600769	8.13235	4.21064e-16	2.08478e-15
ENSMUSG00000030223	Ptpro	protein_coding	protein tyrosine phosphatase, receptor type, O [Source:MGI Symbol;Acc:MGI:1097152]	708.087	0.488488	0.0567756	8.60382	7.71029e-18	4.06456e-17
ENSMUSG00000040472	Rabggta	protein_coding	Rab geranylgeranyl transferase, a subunit [Source:MGI Symbol;Acc:MGI:1860443]	2724.65	0.488412	0.0331625	14.7278	4.27187e-49	5.0211e-48
ENSMUSG00000040111	Gramd1b	protein_coding	GRAM domain containing 1B [Source:MGI Symbol;Acc:MGI:1925037]	3735.52	0.488381	0.0249663	19.5616	3.28637e-85	6.97664e-84
ENSMUSG00000021194	Chga	protein_coding	chromogranin A [Source:MGI Symbol;Acc:MGI:88394]	229.875	0.488193	0.0731815	6.67098	2.54094e-11	1.01599e-10
ENSMUSG00000025427	Rnf165	protein_coding	ring finger protein 165 [Source:MGI Symbol;Acc:MGI:2444521]	241.313	0.488068	0.0792324	6.15995	7.27664e-10	2.69828e-09
ENSMUSG00000040724	Kcna2	protein_coding	potassium voltage-gated channel, shaker-related subfamily, member 2 [Source:MGI Symbol;Acc:MGI:96659]	303.241	0.488056	0.064838	7.52732	5.1793e-14	2.35671e-13
ENSMUSG00000024064	Galnt14	protein_coding	UDP-N-acetyl-alpha-D-galactosamine:polypeptide N-acetylgalactosaminyltransferase 14 [Source:MGI Symbol;Acc:MGI:1918935]	67.4271	0.487876	0.152584	3.19743	0.00138657	0.00322156
ENSMUSG00000001665	Gstt3	protein_coding	glutathione S-transferase, theta 3 [Source:MGI Symbol;Acc:MGI:2143526]	2615.04	0.487876	0.0293719	16.6103	5.87204e-62	8.81106e-61
ENSMUSG00000045259	Klhdc9	protein_coding	kelch domain containing 9 [Source:MGI Symbol;Acc:MGI:1916124]	159.003	0.487384	0.0902324	5.40143	6.61118e-08	2.19499e-07
ENSMUSG00000048251	Bcl11b	protein_coding	B cell leukemia/lymphoma 11B [Source:MGI Symbol;Acc:MGI:1929913]	64.5605	0.487232	0.146358	3.32904	0.000871453	0.00206758
ENSMUSG00000023055	Calcoco1	protein_coding	calcium binding and coiled coil domain 1 [Source:MGI Symbol;Acc:MGI:1914738]	25549.3	0.486671	0.0178373	27.284	6.5688e-164	3.24212e-162
ENSMUSG00000029032	Arhgef16	protein_coding	Rho guanine nucleotide exchange factor (GEF) 16 [Source:MGI Symbol;Acc:MGI:2446219]	360.428	0.486636	0.0662946	7.34051	2.12786e-13	9.39889e-13
ENSMUSG00000032036	Kirrel3	protein_coding	kin of IRRE like 3 (Drosophila) [Source:MGI Symbol;Acc:MGI:1914953]	2021.97	0.48651	0.0329627	14.7594	2.67638e-49	3.15523e-48
ENSMUSG00000028023	Pitx2	protein_coding	paired-like homeodomain transcription factor 2 [Source:MGI Symbol;Acc:MGI:109340]	47.5172	0.486449	0.182844	2.66045	0.00780357	0.0163074
ENSMUSG00000022494	Shisa9	protein_coding	shisa family member 9 [Source:MGI Symbol;Acc:MGI:1919805]	2083.32	0.4862	0.0329495	14.7559	2.81852e-49	3.32114e-48
ENSMUSG00000057751	Megf6	protein_coding	multiple EGF-like-domains 6 [Source:MGI Symbol;Acc:MGI:1919351]	1754.7	0.48603	0.0357524	13.5943	4.32706e-42	4.41004e-41
ENSMUSG00000024507	Hsd17b4	protein_coding	hydroxysteroid (17-beta) dehydrogenase 4 [Source:MGI Symbol;Acc:MGI:105089]	17108	0.485575	0.0145003	33.4873	7.37714e-246	6.1371e-244
ENSMUSG00000102428	Pcdhga12	protein_coding	protocadherin gamma subfamily A, 12 [Source:MGI Symbol;Acc:MGI:1935229]	659.33	0.48516	0.0517632	9.37268	7.07128e-21	4.1516e-20
ENSMUSG00000090877	Hspa1b	protein_coding	heat shock protein 1B [Source:MGI Symbol;Acc:MGI:99517]	690.673	0.485133	0.0517916	9.36702	7.46115e-21	4.37831e-20
ENSMUSG00000004044	Ptrf	protein_coding	polymerase I and transcript release factor [Source:MGI Symbol;Acc:MGI:1277968]	65292.6	0.485083	0.0198345	24.4566	4.28615e-132	1.56448e-130
ENSMUSG00000031778	Cx3cl1	protein_coding	chemokine (C-X3-C motif) ligand 1 [Source:MGI Symbol;Acc:MGI:1097153]	69087.8	0.485009	0.0255938	18.9503	4.39329e-80	8.75793e-79
ENSMUSG00000025478	Dpysl4	protein_coding	dihydropyrimidinase-like 4 [Source:MGI Symbol;Acc:MGI:1349764]	718.624	0.484912	0.0473009	10.2516	1.16341e-24	7.70904e-24
ENSMUSG00000035506	Slc12a8	protein_coding	solute carrier family 12 (potassium/chloride transporters), member 8 [Source:MGI Symbol;Acc:MGI:2443672]	284.292	0.484905	0.0645137	7.5163	5.63466e-14	2.55996e-13
ENSMUSG00000033361	Prrg3	protein_coding	proline rich Gla (G-carboxyglutamic acid) 3 (transmembrane) [Source:MGI Symbol;Acc:MGI:2685214]	996.854	0.484703	0.0435026	11.1419	7.841e-29	5.88838e-28
ENSMUSG00000103585	Pcdhgb4	protein_coding	protocadherin gamma subfamily B, 4 [Source:MGI Symbol;Acc:MGI:1935173]	761.638	0.484374	0.0495125	9.78286	1.33383e-22	8.28993e-22
ENSMUSG00000045515	Pou3f3	protein_coding	POU domain, class 3, transcription factor 3 [Source:MGI Symbol;Acc:MGI:102564]	18995.3	0.484298	0.0192099	25.2109	3.04334e-140	1.2144e-138
ENSMUSG00000001227	Sema6b	protein_coding	sema domain, transmembrane domain (TM), and cytoplasmic domain, (semaphorin) 6B [Source:MGI Symbol;Acc:MGI:1202889]	428.408	0.484258	0.0538576	8.99145	2.43984e-19	1.36246e-18
ENSMUSG00000019470	Xab2	protein_coding	XPA binding protein 2 [Source:MGI Symbol;Acc:MGI:1914689]	5015.68	0.483824	0.0280649	17.2395	1.34213e-66	2.20501e-65
ENSMUSG00000090084	Srpx	protein_coding	sushi-repeat-containing protein [Source:MGI Symbol;Acc:MGI:1858306]	69.5912	0.483608	0.138619	3.48875	0.000485279	0.00118454
ENSMUSG00000039070	Cpa4	protein_coding	carboxypeptidase A4 [Source:MGI Symbol;Acc:MGI:1919041]	206.884	0.483265	0.0842405	5.73673	9.65213e-09	3.37452e-08
ENSMUSG00000039620	6430573F11Rik	protein_coding	RIKEN cDNA 6430573F11 gene [Source:MGI Symbol;Acc:MGI:2442328]	100.265	0.48307	0.120496	4.009	6.09774e-05	0.000163043
ENSMUSG00000020642	Rnf144a	protein_coding	ring finger protein 144A [Source:MGI Symbol;Acc:MGI:1344401]	1417.26	0.482984	0.0373999	12.9141	3.75e-38	3.5357e-37
ENSMUSG00000022471	Xrcc6	protein_coding	X-ray repair complementing defective repair in Chinese hamster cells 6 [Source:MGI Symbol;Acc:MGI:95606]	3564.68	0.482881	0.0226641	21.306	9.99523e-101	2.60307e-99
ENSMUSG00000018566	Slc2a4	protein_coding	solute carrier family 2 (facilitated glucose transporter), member 4 [Source:MGI Symbol;Acc:MGI:95758]	128.718	0.482715	0.0966154	4.99625	5.84548e-07	1.82303e-06
ENSMUSG00000041020	Map7d2	protein_coding	MAP7 domain containing 2 [Source:MGI Symbol;Acc:MGI:1917474]	334.29	0.482613	0.0773016	6.24325	4.28585e-10	1.60774e-09
ENSMUSG00000025189	Cnnm1	protein_coding	cyclin M1 [Source:MGI Symbol;Acc:MGI:1891366]	54.9557	0.482543	0.179445	2.6891	0.0071646	0.0150584
ENSMUSG00000040711	Sh3pxd2b	protein_coding	SH3 and PX domains 2B [Source:MGI Symbol;Acc:MGI:2442062]	32071.8	0.482399	0.0170186	28.3454	9.53453e-177	5.29414e-175
ENSMUSG00000027831	Veph1	protein_coding	ventricular zone expressed PH domain-containing 1 [Source:MGI Symbol;Acc:MGI:1920039]	303.845	0.482145	0.0723751	6.66176	2.70575e-11	1.08078e-10
ENSMUSG00000035237	Lcat	protein_coding	lecithin cholesterol acyltransferase [Source:MGI Symbol;Acc:MGI:96755]	942.838	0.481417	0.0439075	10.9643	5.67076e-28	4.13846e-27
ENSMUSG00000046844	Vat1l	protein_coding	vesicle amine transport protein 1 like [Source:MGI Symbol;Acc:MGI:2142534]	1003.71	0.481007	0.0428516	11.2249	3.07603e-29	2.33911e-28
ENSMUSG00000015452	Ager	protein_coding	advanced glycosylation end product-specific receptor [Source:MGI Symbol;Acc:MGI:893592]	132.816	0.48079	0.108756	4.42083	9.83233e-06	2.81096e-05
ENSMUSG00000050556	Kcnb1	protein_coding	potassium voltage gated channel, Shab-related subfamily, member 1 [Source:MGI Symbol;Acc:MGI:96666]	3275.96	0.480738	0.0263365	18.2537	1.93461e-74	3.5807e-73
ENSMUSG00000074652	Myh7b	protein_coding	myosin, heavy chain 7B, cardiac muscle, beta [Source:MGI Symbol;Acc:MGI:3710243]	27.4811	0.480694	0.206372	2.32926	0.0198455	0.0387383
ENSMUSG00000030735	Gm9755	processed_pseudogene	predicted pseudogene 9755 [Source:MGI Symbol;Acc:MGI:3642279]	35.3548	0.480264	0.188383	2.5494	0.0107908	0.0220336
ENSMUSG00000039419	Cntnap2	protein_coding	contactin associated protein-like 2 [Source:MGI Symbol;Acc:MGI:1914047]	4380.87	0.479871	0.0266	18.0403	9.40823e-73	1.70514e-71
ENSMUSG00000097233	Gm17552	lincRNA	predicted gene, 17552 [Source:MGI Symbol;Acc:MGI:4937186]	111.588	0.4796	0.101977	4.70304	2.56322e-06	7.66103e-06
ENSMUSG00000047361	Gm973	protein_coding	predicted gene 973 [Source:MGI Symbol;Acc:MGI:2685819]	677.667	0.479395	0.0436926	10.972	5.21026e-28	3.80947e-27
ENSMUSG00000040666	Sh3bgr	protein_coding	SH3-binding domain glutamic acid-rich protein [Source:MGI Symbol;Acc:MGI:1354740]	1156.17	0.47937	0.0365245	13.1246	2.37969e-39	2.30271e-38
ENSMUSG00000017734	Dbndd2	protein_coding	dysbindin (dystrobrevin binding protein 1) domain containing 2 [Source:MGI Symbol;Acc:MGI:106562]	1359.63	0.479134	0.0327312	14.6384	1.59672e-48	1.85089e-47
ENSMUSG00000023000	Dhh	protein_coding	desert hedgehog [Source:MGI Symbol;Acc:MGI:94891]	235.736	0.478441	0.0752896	6.35467	2.08869e-10	7.95956e-10
ENSMUSG00000030321	Efcab12	protein_coding	EF-hand calcium binding domain 12 [Source:MGI Symbol;Acc:MGI:2681834]	710.239	0.478355	0.0475841	10.0528	8.92715e-24	5.74868e-23
ENSMUSG00000063077	Kif1b	protein_coding	kinesin family member 1B [Source:MGI Symbol;Acc:MGI:108426]	36946.2	0.4782	0.0227834	20.9889	8.28069e-98	2.05646e-96
ENSMUSG00000079334	Nat6	protein_coding	N-acetyltransferase 6 [Source:MGI Symbol;Acc:MGI:1888902]	6873.47	0.478165	0.0261142	18.3105	6.82433e-75	1.27108e-73
ENSMUSG00000079657	Rab26	protein_coding	RAB26, member RAS oncogene family [Source:MGI Symbol;Acc:MGI:2443284]	138.725	0.477801	0.0996573	4.79444	1.6313e-06	4.94154e-06
ENSMUSG00000037946	Fgd3	protein_coding	FYVE, RhoGEF and PH domain containing 3 [Source:MGI Symbol;Acc:MGI:1353657]	5030.41	0.477611	0.0246029	19.4128	6.0122e-84	1.25595e-82
ENSMUSG00000025085	Ablim1	protein_coding	actin-binding LIM protein 1 [Source:MGI Symbol;Acc:MGI:1194500]	20543.7	0.477568	0.0176225	27.0999	9.86093e-162	4.79661e-160
ENSMUSG00000001120	Pcbp3	protein_coding	poly(rC) binding protein 3 [Source:MGI Symbol;Acc:MGI:1890470]	5875.02	0.477568	0.029261	16.321	7.00041e-60	1.02177e-58
ENSMUSG00000070000	Fcho1	protein_coding	FCH domain only 1 [Source:MGI Symbol;Acc:MGI:1921265]	646.538	0.477484	0.047337	10.0869	6.31233e-24	4.07712e-23
ENSMUSG00000076441	Ass1	protein_coding	argininosuccinate synthetase 1 [Source:MGI Symbol;Acc:MGI:88090]	114035	0.477451	0.0211724	22.5506	1.32454e-112	3.91754e-111
ENSMUSG00000041741	Pde3a	protein_coding	phosphodiesterase 3A, cGMP inhibited [Source:MGI Symbol;Acc:MGI:1860764]	1756.36	0.477039	0.0325251	14.6668	1.05228e-48	1.22703e-47
ENSMUSG00000098087	Gm17750	lincRNA	predicted gene, 17750 [Source:MGI Symbol;Acc:MGI:5009828]	72.2313	0.477035	0.142878	3.33875	0.000841576	0.00200073
ENSMUSG00000028402	Mpdz	protein_coding	multiple PDZ domain protein [Source:MGI Symbol;Acc:MGI:1343489]	10100.5	0.476831	0.0240727	19.8079	2.54302e-87	5.56932e-86
ENSMUSG00000103703	Gm42568	TEC	predicted gene 42568 [Source:MGI Symbol;Acc:MGI:5662705]	36.3574	0.476349	0.18527	2.57111	0.0101374	0.0208095
ENSMUSG00000031255	Sytl4	protein_coding	synaptotagmin-like 4 [Source:MGI Symbol;Acc:MGI:1351606]	607.631	0.476277	0.047508	10.0252	1.18142e-23	7.57262e-23
ENSMUSG00000107728	Gm43949	lincRNA	predicted gene, 43949 [Source:MGI Symbol;Acc:MGI:5690341]	315.457	0.476274	0.0662208	7.19221	6.3753e-13	2.75199e-12
ENSMUSG00000024462	Gabbr1	protein_coding	gamma-aminobutyric acid (GABA) B receptor, 1 [Source:MGI Symbol;Acc:MGI:1860139]	6743.11	0.476248	0.023364	20.3838	2.32886e-92	5.50486e-91
ENSMUSG00000049791	Fzd4	protein_coding	frizzled class receptor 4 [Source:MGI Symbol;Acc:MGI:108520]	801.638	0.475899	0.0439156	10.8367	2.30723e-27	1.66012e-26
ENSMUSG00000050132	Sarm1	protein_coding	sterile alpha and HEAT/Armadillo motif containing 1 [Source:MGI Symbol;Acc:MGI:2136419]	1231.09	0.475799	0.0401551	11.849	2.17677e-32	1.79691e-31
ENSMUSG00000049107	Ntf3	protein_coding	neurotrophin 3 [Source:MGI Symbol;Acc:MGI:97380]	42.3489	0.475739	0.171145	2.77974	0.0054403	0.0116469
ENSMUSG00000026227	2810459M11Rik	protein_coding	RIKEN cDNA 2810459M11 gene [Source:MGI Symbol;Acc:MGI:1920042]	1732.24	0.47572	0.0395709	12.022	2.72444e-33	2.30145e-32
ENSMUSG00000039637	Coro7	protein_coding	coronin 7 [Source:MGI Symbol;Acc:MGI:1926135]	2673.5	0.475497	0.0273758	17.3692	1.41072e-67	2.35718e-66
ENSMUSG00000030621	Me3	protein_coding	malic enzyme 3, NADP(+)-dependent, mitochondrial [Source:MGI Symbol;Acc:MGI:1916679]	2072.38	0.475229	0.0321804	14.7676	2.36855e-49	2.79653e-48
ENSMUSG00000039621	Prex1	protein_coding	phosphatidylinositol-3,4,5-trisphosphate-dependent Rac exchange factor 1 [Source:MGI Symbol;Acc:MGI:3040696]	10795.8	0.475172	0.0193983	24.4955	1.6482e-132	6.0536e-131
ENSMUSG00000022272	Myo10	protein_coding	myosin X [Source:MGI Symbol;Acc:MGI:107716]	26096.9	0.474359	0.0223791	21.1965	1.0286e-99	2.63506e-98
ENSMUSG00000009894	Snap47	protein_coding	synaptosomal-associated protein, 47 [Source:MGI Symbol;Acc:MGI:1915076]	23727.4	0.473186	0.0179885	26.3049	1.68586e-152	7.54567e-151
ENSMUSG00000049630	C1ql3	protein_coding	C1q-like 3 [Source:MGI Symbol;Acc:MGI:2387350]	2051.41	0.472973	0.0314734	15.0277	4.83498e-51	5.91325e-50
ENSMUSG00000036611	Eepd1	protein_coding	endonuclease/exonuclease/phosphatase family domain containing 1 [Source:MGI Symbol;Acc:MGI:1914734]	322.781	0.47248	0.0909246	5.19639	2.03197e-07	6.53802e-07
ENSMUSG00000103472	Pcdhga7	protein_coding	protocadherin gamma subfamily A, 7 [Source:MGI Symbol;Acc:MGI:1935219]	2086.96	0.47227	0.0343525	13.7477	5.25447e-43	5.45201e-42
ENSMUSG00000028270	Gbp2	protein_coding	guanylate binding protein 2 [Source:MGI Symbol;Acc:MGI:102772]	28962.2	0.472218	0.0498643	9.47006	2.79684e-21	1.66152e-20
ENSMUSG00000027238	Frmd5	protein_coding	FERM domain containing 5 [Source:MGI Symbol;Acc:MGI:2442557]	1794.76	0.472183	0.0291282	16.2105	4.25012e-59	6.11992e-58
ENSMUSG00000022091	Sorbs3	protein_coding	sorbin and SH3 domain containing 3 [Source:MGI Symbol;Acc:MGI:700013]	38802	0.472149	0.0203192	23.2366	1.94433e-119	6.19421e-118
ENSMUSG00000064036	Mro	protein_coding	maestro [Source:MGI Symbol;Acc:MGI:2152817]	1140.52	0.472077	0.0377437	12.5074	6.79751e-36	6.1175e-35
ENSMUSG00000102918	Pcdhgc3	protein_coding	protocadherin gamma subfamily C, 3 [Source:MGI Symbol;Acc:MGI:1935201]	22959.3	0.471697	0.0210666	22.3907	4.85002e-111	1.41492e-109
ENSMUSG00000028885	Smpdl3b	protein_coding	sphingomyelin phosphodiesterase, acid-like 3B [Source:MGI Symbol;Acc:MGI:1916022]	1921	0.471665	0.0314931	14.9768	1.04157e-50	1.26205e-49
ENSMUSG00000058301	Upf1	protein_coding	UPF1 regulator of nonsense transcripts homolog (yeast) [Source:MGI Symbol;Acc:MGI:107995]	10249.3	0.471418	0.0203188	23.2011	4.44169e-119	1.40741e-117
ENSMUSG00000035948	Acss3	protein_coding	acyl-CoA synthetase short-chain family member 3 [Source:MGI Symbol;Acc:MGI:2685720]	37.6856	0.471377	0.185482	2.54137	0.011042	0.0224996
ENSMUSG00000018334	Ksr1	protein_coding	kinase suppressor of ras 1 [Source:MGI Symbol;Acc:MGI:105051]	3813.92	0.471308	0.0256838	18.3504	3.27617e-75	6.141e-74
ENSMUSG00000029868	Trpv6	protein_coding	transient receptor potential cation channel, subfamily V, member 6 [Source:MGI Symbol;Acc:MGI:1927259]	42.8421	0.470979	0.182611	2.57914	0.00990461	0.0203779
ENSMUSG00000003847	Nfat5	protein_coding	nuclear factor of activated T cells 5 [Source:MGI Symbol;Acc:MGI:1859333]	13407.7	0.470962	0.0305484	15.4169	1.26013e-53	1.6265e-52
ENSMUSG00000024526	Cidea	protein_coding	cell death-inducing DNA fragmentation factor, alpha subunit-like effector A [Source:MGI Symbol;Acc:MGI:1270845]	51.6665	0.47036	0.159502	2.94893	0.00318877	0.00704649
ENSMUSG00000061039	Olfr920	protein_coding	olfactory receptor 920 [Source:MGI Symbol;Acc:MGI:3030754]	87.3317	0.470083	0.127149	3.6971	0.00021808	0.000552367
ENSMUSG00000030077	Chl1	protein_coding	cell adhesion molecule L1-like [Source:MGI Symbol;Acc:MGI:1098266]	1872.55	0.469436	0.0421538	11.1363	8.35577e-29	6.26696e-28
ENSMUSG00000028633	Ctps	protein_coding	cytidine 5'-triphosphate synthase [Source:MGI Symbol;Acc:MGI:1858304]	36414.9	0.469396	0.0193891	24.2093	1.77454e-129	6.26356e-128
ENSMUSG00000013089	Etv5	protein_coding	ets variant 5 [Source:MGI Symbol;Acc:MGI:1096867]	27438.5	0.469115	0.0179022	26.2044	2.36984e-151	1.04874e-149
ENSMUSG00000022580	Rhpn1	protein_coding	rhophilin, Rho GTPase binding protein 1 [Source:MGI Symbol;Acc:MGI:1098783]	694.15	0.468681	0.0510614	9.17878	4.36016e-20	2.50247e-19
ENSMUSG00000061533	Cep128	protein_coding	centrosomal protein 128 [Source:MGI Symbol;Acc:MGI:1922466]	960.221	0.468571	0.0401382	11.6739	1.73233e-31	1.39338e-30
ENSMUSG00000036904	Fzd8	protein_coding	frizzled class receptor 8 [Source:MGI Symbol;Acc:MGI:108460]	3731.64	0.468535	0.0299458	15.6461	3.53148e-55	4.70524e-54
ENSMUSG00000061859	Patj	protein_coding	PATJ, crumbs cell polarity complex component [Source:MGI Symbol;Acc:MGI:1277960]	1929.97	0.468154	0.0298367	15.6905	1.75542e-55	2.36159e-54
ENSMUSG00000025089	Gfra1	protein_coding	glial cell line derived neurotrophic factor family receptor alpha 1 [Source:MGI Symbol;Acc:MGI:1100842]	3900.96	0.467952	0.0235374	19.8812	5.91599e-88	1.31396e-86
ENSMUSG00000024493	Lars	protein_coding	leucyl-tRNA synthetase [Source:MGI Symbol;Acc:MGI:1913808]	7390.17	0.467944	0.0187148	25.0039	5.5446e-138	2.15407e-136
ENSMUSG00000100987	Gm1627	lincRNA	predicted gene 1627 [Source:MGI Symbol;Acc:MGI:2686473]	123.833	0.46777	0.096852	4.82974	1.36712e-06	4.16541e-06
ENSMUSG00000025047	Pdcd11	protein_coding	programmed cell death 11 [Source:MGI Symbol;Acc:MGI:1341788]	4004.71	0.467399	0.0249742	18.7153	3.7157e-78	7.24162e-77
ENSMUSG00000032609	Klhdc8b	protein_coding	kelch domain containing 8B [Source:MGI Symbol;Acc:MGI:1925517]	4403.45	0.467264	0.0276559	16.8957	4.84153e-64	7.60401e-63
ENSMUSG00000026436	Elk4	protein_coding	ELK4, member of ETS oncogene family [Source:MGI Symbol;Acc:MGI:102853]	2734.92	0.467132	0.035571	13.1324	2.148e-39	2.0828e-38
ENSMUSG00000004098	Col5a3	protein_coding	collagen, type V, alpha 3 [Source:MGI Symbol;Acc:MGI:1858212]	3014.41	0.46707	0.0297992	15.6739	2.28139e-55	3.05696e-54
ENSMUSG00000109274	Gm45133	TEC	predicted gene 45133 [Source:MGI Symbol;Acc:MGI:5753709]	970.934	0.467056	0.0442078	10.565	4.32944e-26	3.00939e-25
ENSMUSG00000030541	Idh2	protein_coding	isocitrate dehydrogenase 2 (NADP+), mitochondrial [Source:MGI Symbol;Acc:MGI:96414]	14026.5	0.466931	0.0295041	15.826	2.05974e-56	2.82919e-55
ENSMUSG00000025557	Slc15a1	protein_coding	solute carrier family 15 (oligopeptide transporter), member 1 [Source:MGI Symbol;Acc:MGI:1861376]	86.9467	0.466802	0.135588	3.44279	0.000575754	0.00139397
ENSMUSG00000029167	Ppargc1a	protein_coding	peroxisome proliferative activated receptor, gamma, coactivator 1 alpha [Source:MGI Symbol;Acc:MGI:1342774]	2109.83	0.466738	0.0324859	14.3674	8.28576e-47	9.28029e-46
ENSMUSG00000038550	Ciart	protein_coding	circadian associated repressor of transcription [Source:MGI Symbol;Acc:MGI:2684975]	323.055	0.46639	0.0721624	6.46307	1.02602e-10	3.9749e-10
ENSMUSG00000027950	Chrnb2	protein_coding	cholinergic receptor, nicotinic, beta polypeptide 2 (neuronal) [Source:MGI Symbol;Acc:MGI:87891]	280.542	0.466016	0.0671305	6.94194	3.86764e-12	1.61075e-11
ENSMUSG00000036006	Fam65b	protein_coding	family with sequence similarity 65, member B [Source:MGI Symbol;Acc:MGI:2444879]	2354.85	0.465789	0.0413887	11.254	2.21297e-29	1.68827e-28
ENSMUSG00000032135	Mcam	protein_coding	melanoma cell adhesion molecule [Source:MGI Symbol;Acc:MGI:1933966]	11121.5	0.465766	0.0244725	19.0322	9.22156e-81	1.86035e-79
ENSMUSG00000025791	Pgm2	protein_coding	phosphoglucomutase 2 [Source:MGI Symbol;Acc:MGI:97565]	7841.22	0.465423	0.021859	21.292	1.34531e-100	3.49973e-99
ENSMUSG00000034101	Ctnnd1	protein_coding	catenin (cadherin associated protein), delta 1 [Source:MGI Symbol;Acc:MGI:105100]	5326.52	0.465243	0.0227985	20.4067	1.4567e-92	3.46414e-91
ENSMUSG00000052684	Jun	protein_coding	jun proto-oncogene [Source:MGI Symbol;Acc:MGI:96646]	12850.1	0.464653	0.019498	23.8308	1.60117e-125	5.40061e-124
ENSMUSG00000005125	Ndrg1	protein_coding	N-myc downstream regulated gene 1 [Source:MGI Symbol;Acc:MGI:1341799]	42501.4	0.464202	0.0168097	27.6152	7.31542e-168	3.73594e-166
ENSMUSG00000042331	Specc1	protein_coding	sperm antigen with calponin homology and coiled-coil domains 1 [Source:MGI Symbol;Acc:MGI:2442356]	10386	0.463785	0.0226094	20.5129	1.65107e-93	3.95433e-92
ENSMUSG00000038602	Slc35f1	protein_coding	solute carrier family 35, member F1 [Source:MGI Symbol;Acc:MGI:2139810]	12973.4	0.463678	0.0220329	21.0448	2.55226e-98	6.39233e-97
ENSMUSG00000015879	Fam184b	protein_coding	family with sequence similarity 184, member B [Source:MGI Symbol;Acc:MGI:2442958]	90.5126	0.463534	0.119104	3.89183	9.94913e-05	0.00025994
ENSMUSG00000029223	Uchl1	protein_coding	ubiquitin carboxy-terminal hydrolase L1 [Source:MGI Symbol;Acc:MGI:103149]	20846.3	0.463532	0.0256726	18.0555	7.13778e-73	1.29664e-71
ENSMUSG00000047921	Trappc9	protein_coding	trafficking protein particle complex 9 [Source:MGI Symbol;Acc:MGI:1923760]	8593.77	0.463355	0.0211773	21.8798	4.0427e-106	1.12228e-104
ENSMUSG00000026980	Ly75	protein_coding	lymphocyte antigen 75 [Source:MGI Symbol;Acc:MGI:106662]	978.869	0.46295	0.0415545	11.1408	7.93974e-29	5.96063e-28
ENSMUSG00000020963	Tshr	protein_coding	thyroid stimulating hormone receptor [Source:MGI Symbol;Acc:MGI:98849]	1842.94	0.462755	0.0298396	15.5081	3.05726e-54	3.99872e-53
ENSMUSG00000032733	Snx33	protein_coding	sorting nexin 33 [Source:MGI Symbol;Acc:MGI:2443239]	12479.7	0.462647	0.0183317	25.2375	1.55345e-140	6.24109e-139
ENSMUSG00000046961	Gpr156	protein_coding	G protein-coupled receptor 156 [Source:MGI Symbol;Acc:MGI:2653880]	207.866	0.462278	0.0891826	5.1835	2.17763e-07	6.9914e-07
ENSMUSG00000037206	Islr	protein_coding	immunoglobulin superfamily containing leucine-rich repeat [Source:MGI Symbol;Acc:MGI:1349645]	16776.8	0.462042	0.0299175	15.4439	8.29542e-54	1.07543e-52
ENSMUSG00000022466	Rpap3	protein_coding	RNA polymerase II associated protein 3 [Source:MGI Symbol;Acc:MGI:1277218]	3043.58	0.462012	0.024425	18.9155	8.49303e-80	1.68735e-78
ENSMUSG00000034282	Evpl	protein_coding	envoplakin [Source:MGI Symbol;Acc:MGI:107507]	219.426	0.461961	0.0845702	5.46246	4.69591e-08	1.57375e-07
ENSMUSG00000070337	Gpr179	protein_coding	G protein-coupled receptor 179 [Source:MGI Symbol;Acc:MGI:2443409]	47.4456	0.461837	0.164444	2.80848	0.00497767	0.0107071
ENSMUSG00000030056	Isy1	protein_coding	ISY1 splicing factor homolog [Source:MGI Symbol;Acc:MGI:1923310]	1882.38	0.461724	0.0322774	14.3049	2.04044e-46	2.26594e-45
ENSMUSG00000059645	Gm7361	protein_coding	predicted gene 7361 [Source:MGI Symbol;Acc:MGI:3805965]	356.732	0.461562	0.0621011	7.43243	1.06618e-13	4.77479e-13
ENSMUSG00000010311	Optc	protein_coding	opticin [Source:MGI Symbol;Acc:MGI:2151113]	335.973	0.46155	0.0661106	6.98149	2.92074e-12	1.22419e-11
ENSMUSG00000039153	Runx2	protein_coding	runt related transcription factor 2 [Source:MGI Symbol;Acc:MGI:99829]	2050.41	0.461517	0.036729	12.5655	3.2689e-36	2.97027e-35
ENSMUSG00000059495	Arhgef12	protein_coding	Rho guanine nucleotide exchange factor (GEF) 12 [Source:MGI Symbol;Acc:MGI:1916882]	24806	0.461441	0.0242979	18.991	2.02518e-80	4.06123e-79
ENSMUSG00000009731	Kcnd1	protein_coding	potassium voltage-gated channel, Shal-related family, member 1 [Source:MGI Symbol;Acc:MGI:96671]	1140.88	0.461436	0.0381416	12.098	1.08269e-33	9.23209e-33
ENSMUSG00000046027	Stard5	protein_coding	StAR-related lipid transfer (START) domain containing 5 [Source:MGI Symbol;Acc:MGI:2156765]	5367.3	0.461343	0.020997	21.9719	5.35087e-107	1.49437e-105
ENSMUSG00000053395	Cacng8	protein_coding	calcium channel, voltage-dependent, gamma subunit 8 [Source:MGI Symbol;Acc:MGI:1932376]	1543.33	0.460995	0.0334447	13.7838	3.19105e-43	3.33157e-42
ENSMUSG00000043969	Emx2	protein_coding	empty spiracles homeobox 2 [Source:MGI Symbol;Acc:MGI:95388]	2458.47	0.460674	0.0282886	16.2848	1.26521e-59	1.83529e-58
ENSMUSG00000030731	Syt3	protein_coding	synaptotagmin III [Source:MGI Symbol;Acc:MGI:99665]	489.09	0.460473	0.054035	8.52176	1.57148e-17	8.19253e-17
ENSMUSG00000039262	Prrc2b	protein_coding	proline-rich coiled-coil 2B [Source:MGI Symbol;Acc:MGI:1923304]	42954.6	0.460095	0.026611	17.2897	5.62727e-67	9.31665e-66
ENSMUSG00000003360	Ddx23	protein_coding	DEAD (Asp-Glu-Ala-Asp) box polypeptide 23 [Source:MGI Symbol;Acc:MGI:1921601]	10453.9	0.460029	0.0188167	24.4479	5.2974e-132	1.92464e-130
ENSMUSG00000036242	3632451O06Rik	protein_coding	RIKEN cDNA 3632451O06 gene [Source:MGI Symbol;Acc:MGI:1914669]	615.981	0.459582	0.0577736	7.95487	1.79317e-15	8.64563e-15
ENSMUSG00000052957	Gas1	protein_coding	growth arrest specific 1 [Source:MGI Symbol;Acc:MGI:95655]	9222.28	0.459339	0.0297353	15.4476	7.8326e-54	1.01599e-52
ENSMUSG00000033306	Lpp	protein_coding	LIM domain containing preferred translocation partner in lipoma [Source:MGI Symbol;Acc:MGI:2441849]	8391.74	0.459135	0.0199428	23.0226	2.76645e-117	8.55856e-116
ENSMUSG00000037071	Scd1	protein_coding	stearoyl-Coenzyme A desaturase 1 [Source:MGI Symbol;Acc:MGI:98239]	18904.5	0.459065	0.0182954	25.0918	6.10868e-139	2.40496e-137
ENSMUSG00000053617	Sh3pxd2a	protein_coding	SH3 and PX domains 2A [Source:MGI Symbol;Acc:MGI:1298393]	6987.33	0.458765	0.0279896	16.3906	2.23376e-60	3.27864e-59
ENSMUSG00000024426	Atat1	protein_coding	alpha tubulin acetyltransferase 1 [Source:MGI Symbol;Acc:MGI:1913869]	4226	0.458684	0.0240368	19.0826	3.52508e-81	7.13593e-80
ENSMUSG00000075391	Gm13443	processed_pseudogene	predicted gene 13443 [Source:MGI Symbol;Acc:MGI:3649615]	30.9823	0.458668	0.195098	2.35097	0.0187247	0.0366965
ENSMUSG00000022391	Rangap1	protein_coding	RAN GTPase activating protein 1 [Source:MGI Symbol;Acc:MGI:103071]	8472.54	0.458664	0.0226586	20.2423	4.15047e-91	9.62705e-90
ENSMUSG00000002017	Fam98a	protein_coding	family with sequence similarity 98, member A [Source:MGI Symbol;Acc:MGI:1919972]	3995.61	0.458633	0.021405	21.4264	7.57763e-102	2.01127e-100
ENSMUSG00000005553	Atp4a	protein_coding	ATPase, H+/K+ exchanging, gastric, alpha polypeptide [Source:MGI Symbol;Acc:MGI:88113]	44.2874	0.458627	0.168275	2.72547	0.0064211	0.0136068
ENSMUSG00000034168	Irf2bpl	protein_coding	interferon regulatory factor 2 binding protein-like [Source:MGI Symbol;Acc:MGI:2442463]	19596.2	0.458619	0.0234849	19.5282	6.3225e-85	1.33618e-83
ENSMUSG00000033174	Mgll	protein_coding	monoglyceride lipase [Source:MGI Symbol;Acc:MGI:1346042]	3015.51	0.458606	0.0250376	18.3167	6.09071e-75	1.13624e-73
ENSMUSG00000037624	Kcnk2	protein_coding	potassium channel, subfamily K, member 2 [Source:MGI Symbol;Acc:MGI:109366]	5214.52	0.458091	0.0238584	19.2004	3.67139e-82	7.51613e-81
ENSMUSG00000025225	Nfkb2	protein_coding	nuclear factor of kappa light polypeptide gene enhancer in B cells 2, p49/p100 [Source:MGI Symbol;Acc:MGI:1099800]	13844.9	0.457325	0.0195789	23.3581	1.1403e-120	3.6675e-119
ENSMUSG00000029772	Ahcyl2	protein_coding	S-adenosylhomocysteine hydrolase-like 2 [Source:MGI Symbol;Acc:MGI:1921590]	7725.46	0.45731	0.0232939	19.6322	8.20533e-86	1.75298e-84
ENSMUSG00000067878	Map7d3	protein_coding	MAP7 domain containing 3 [Source:MGI Symbol;Acc:MGI:2445051]	45.87	0.456925	0.167882	2.72171	0.00649455	0.0137452
ENSMUSG00000037138	Aff3	protein_coding	AF4/FMR2 family, member 3 [Source:MGI Symbol;Acc:MGI:106927]	1067.95	0.456853	0.038051	12.0063	3.29217e-33	2.77408e-32
ENSMUSG00000057337	Chst3	protein_coding	carbohydrate (chondroitin 6/keratan) sulfotransferase 3 [Source:MGI Symbol;Acc:MGI:1858224]	380.43	0.456843	0.0648816	7.04118	1.90625e-12	8.06015e-12
ENSMUSG00000011589	Fsd1	protein_coding	fibronectin type 3 and SPRY domain-containing protein [Source:MGI Symbol;Acc:MGI:1934858]	2260.13	0.45677	0.0297521	15.3526	3.40522e-53	4.35702e-52
ENSMUSG00000051855	Mest	protein_coding	mesoderm specific transcript [Source:MGI Symbol;Acc:MGI:96968]	7809.61	0.45675	0.0240508	18.9911	2.0213e-80	4.05691e-79
ENSMUSG00000044505	Lingo4	protein_coding	leucine rich repeat and Ig domain containing 4 [Source:MGI Symbol;Acc:MGI:2444651]	81.7077	0.456496	0.144376	3.16185	0.00156771	0.00361175
ENSMUSG00000037347	Chst7	protein_coding	carbohydrate (N-acetylglucosamino) sulfotransferase 7 [Source:MGI Symbol;Acc:MGI:1891767]	3370.55	0.456209	0.02892	15.7748	4.63543e-56	6.32649e-55
ENSMUSG00000053644	Aldh7a1	protein_coding	aldehyde dehydrogenase family 7, member A1 [Source:MGI Symbol;Acc:MGI:108186]	16687.5	0.456141	0.0185932	24.5326	6.62847e-133	2.45755e-131
ENSMUSG00000013236	Ptprs	protein_coding	protein tyrosine phosphatase, receptor type, S [Source:MGI Symbol;Acc:MGI:97815]	31922	0.45611	0.0204957	22.254	1.03226e-109	2.97098e-108
ENSMUSG00000021219	Rgs6	protein_coding	regulator of G-protein signaling 6 [Source:MGI Symbol;Acc:MGI:1354730]	3331.83	0.456068	0.0236894	19.252	1.35944e-82	2.80256e-81
ENSMUSG00000026819	Slc25a25	protein_coding	solute carrier family 25 (mitochondrial carrier, phosphate carrier), member 25 [Source:MGI Symbol;Acc:MGI:1915913]	9074.57	0.456016	0.0205132	22.2303	1.74838e-109	5.00756e-108
ENSMUSG00000033066	Gas7	protein_coding	growth arrest specific 7 [Source:MGI Symbol;Acc:MGI:1202388]	5705.5	0.455804	0.0272566	16.7227	8.95506e-63	1.36991e-61
ENSMUSG00000030513	Pcsk6	protein_coding	proprotein convertase subtilisin/kexin type 6 [Source:MGI Symbol;Acc:MGI:102897]	13950.9	0.455445	0.0237748	19.1566	8.5219e-82	1.73556e-80
ENSMUSG00000020810	Cygb	protein_coding	cytoglobin [Source:MGI Symbol;Acc:MGI:2149481]	124.84	0.455355	0.111689	4.07698	4.56246e-05	0.000123379
ENSMUSG00000021758	Ddx4	protein_coding	DEAD (Asp-Glu-Ala-Asp) box polypeptide 4 [Source:MGI Symbol;Acc:MGI:102670]	182.35	0.455307	0.0892934	5.09899	3.41463e-07	1.07965e-06
ENSMUSG00000022661	Cd200	protein_coding	CD200 antigen [Source:MGI Symbol;Acc:MGI:1196990]	3956.37	0.455167	0.0274054	16.6086	6.03469e-62	9.04935e-61
ENSMUSG00000032017	Grik4	protein_coding	glutamate receptor, ionotropic, kainate 4 [Source:MGI Symbol;Acc:MGI:95817]	137.437	0.455055	0.0943714	4.82196	1.42154e-06	4.32729e-06
ENSMUSG00000042671	Rgs8	protein_coding	regulator of G-protein signaling 8 [Source:MGI Symbol;Acc:MGI:108408]	2492.96	0.454929	0.0330808	13.752	4.95136e-43	5.14204e-42
ENSMUSG00000031227	Magee1	protein_coding	melanoma antigen, family E, 1 [Source:MGI Symbol;Acc:MGI:2148149]	5401.48	0.454385	0.0255345	17.795	7.72882e-71	1.36606e-69
ENSMUSG00000037236	Matr3	protein_coding	matrin 3 [Source:MGI Symbol;Acc:MGI:1298379]	13794.3	0.454211	0.0223759	20.2991	1.30975e-91	3.06212e-90
ENSMUSG00000048647	Exd1	protein_coding	exonuclease 3'-5' domain containing 1 [Source:MGI Symbol;Acc:MGI:3045306]	516.445	0.453919	0.0556554	8.15589	3.46609e-16	1.72193e-15
ENSMUSG00000025743	Sdc3	protein_coding	syndecan 3 [Source:MGI Symbol;Acc:MGI:1349163]	18517.6	0.453488	0.020732	21.8738	4.61351e-106	1.27633e-104
ENSMUSG00000025475	Adgra1	protein_coding	adhesion G protein-coupled receptor A1 [Source:MGI Symbol;Acc:MGI:1277167]	1512.32	0.452815	0.0337688	13.4093	5.3357e-41	5.34091e-40
ENSMUSG00000087168	Gm15983	processed_transcript	predicted gene 15983 [Source:MGI Symbol;Acc:MGI:3805549]	42.5059	0.452673	0.187489	2.41441	0.0157609	0.0312892
ENSMUSG00000048617	Rtbdn	protein_coding	retbindin [Source:MGI Symbol;Acc:MGI:2443686]	40.9295	0.452604	0.190054	2.38145	0.0172449	0.0340054
ENSMUSG00000009246	Trpm5	protein_coding	transient receptor potential cation channel, subfamily M, member 5 [Source:MGI Symbol;Acc:MGI:1861718]	362.856	0.452237	0.0670492	6.74486	1.53179e-11	6.18577e-11
ENSMUSG00000108976	Gm29797	protein_coding	predicted gene, 29797 [Source:MGI Symbol;Acc:MGI:5588956]	131.45	0.45203	0.109984	4.10995	3.9574e-05	0.000107536
ENSMUSG00000021379	Id4	protein_coding	inhibitor of DNA binding 4 [Source:MGI Symbol;Acc:MGI:99414]	2346.27	0.451814	0.0303875	14.8684	5.28672e-50	6.32124e-49
ENSMUSG00000042035	Igsf3	protein_coding	immunoglobulin superfamily, member 3 [Source:MGI Symbol;Acc:MGI:1926158]	2572.53	0.451811	0.0269805	16.7458	6.07679e-63	9.35071e-62
ENSMUSG00000020798	Spns3	protein_coding	spinster homolog 3 [Source:MGI Symbol;Acc:MGI:1924827]	53.7179	0.451476	0.165817	2.72275	0.00647419	0.0137058
ENSMUSG00000020329	Polrmt	protein_coding	polymerase (RNA) mitochondrial (DNA directed) [Source:MGI Symbol;Acc:MGI:1915843]	2607.98	0.45125	0.0305815	14.7556	2.83012e-49	3.33314e-48
ENSMUSG00000020262	Adarb1	protein_coding	adenosine deaminase, RNA-specific, B1 [Source:MGI Symbol;Acc:MGI:891999]	1289.73	0.451011	0.0349147	12.9175	3.58682e-38	3.38455e-37
ENSMUSG00000026709	Dars2	protein_coding	aspartyl-tRNA synthetase 2 (mitochondrial) [Source:MGI Symbol;Acc:MGI:2442510]	1357.68	0.450864	0.0311786	14.4607	2.14625e-47	2.43866e-46
ENSMUSG00000038453	Srcin1	protein_coding	SRC kinase signaling inhibitor 1 [Source:MGI Symbol;Acc:MGI:1933179]	218.884	0.45078	0.0832901	5.41217	6.22657e-08	2.0708e-07
ENSMUSG00000021266	Wars	protein_coding	tryptophanyl-tRNA synthetase [Source:MGI Symbol;Acc:MGI:104630]	10032.3	0.450494	0.0196528	22.9227	2.76171e-116	8.49921e-115
ENSMUSG00000001642	Akr1b3	protein_coding	aldo-keto reductase family 1, member B3 (aldose reductase) [Source:MGI Symbol;Acc:MGI:1353494]	10613.3	0.450461	0.0237301	18.9827	2.37288e-80	4.75041e-79
ENSMUSG00000030816	Rnf40	protein_coding	ring finger protein 40 [Source:MGI Symbol;Acc:MGI:2142048]	7557.78	0.450371	0.0242043	18.6071	2.81531e-77	5.42841e-76
ENSMUSG00000061740	Cyp2d22	protein_coding	cytochrome P450, family 2, subfamily d, polypeptide 22 [Source:MGI Symbol;Acc:MGI:1929474]	327.219	0.450232	0.0602705	7.47019	8.0082e-14	3.6063e-13
ENSMUSG00000034573	Ptpn13	protein_coding	protein tyrosine phosphatase, non-receptor type 13 [Source:MGI Symbol;Acc:MGI:103293]	11685.9	0.450207	0.0256311	17.5649	4.57543e-69	7.85699e-68
ENSMUSG00000060981	Hist1h4h	protein_coding	histone cluster 1, H4h [Source:MGI Symbol;Acc:MGI:2448427]	1819.18	0.450091	0.043147	10.4316	1.77948e-25	1.21081e-24
ENSMUSG00000024561	Mbd1	protein_coding	methyl-CpG binding domain protein 1 [Source:MGI Symbol;Acc:MGI:1333811]	7511.59	0.449766	0.0221703	20.2869	1.67889e-91	3.91347e-90
ENSMUSG00000049553	Polr1a	protein_coding	polymerase (RNA) I polypeptide A [Source:MGI Symbol;Acc:MGI:1096397]	4335.07	0.449616	0.0214415	20.9695	1.24619e-97	3.09158e-96
ENSMUSG00000064302	Clasp1	protein_coding	CLIP associating protein 1 [Source:MGI Symbol;Acc:MGI:1923957]	13631.5	0.449429	0.0181542	24.7562	2.66054e-135	1.00865e-133
ENSMUSG00000057897	Camk2b	protein_coding	calcium/calmodulin-dependent protein kinase II, beta [Source:MGI Symbol;Acc:MGI:88257]	1429.3	0.449003	0.0348242	12.8934	4.90175e-38	4.60319e-37
ENSMUSG00000031502	Col4a1	protein_coding	collagen, type IV, alpha 1 [Source:MGI Symbol;Acc:MGI:88454]	76774.5	0.448937	0.0170033	26.403	1.26584e-153	5.76433e-152
ENSMUSG00000048578	Mlec	protein_coding	malectin [Source:MGI Symbol;Acc:MGI:1924015]	55738	0.448605	0.0166077	27.0118	1.07428e-160	5.19338e-159
ENSMUSG00000053414	Hunk	protein_coding	hormonally upregulated Neu-associated kinase [Source:MGI Symbol;Acc:MGI:1347352]	9014.23	0.448397	0.0219068	20.4684	4.11759e-93	9.83169e-92
ENSMUSG00000022995	Enah	protein_coding	enabled homolog (Drosophila) [Source:MGI Symbol;Acc:MGI:108360]	12138.1	0.448394	0.0201145	22.2921	4.40836e-110	1.27658e-108
ENSMUSG00000111514	AC150314.3	lincRNA	\N	88.8496	0.448352	0.13775	3.25483	0.00113461	0.00266101
ENSMUSG00000081944	Gm12276	processed_pseudogene	predicted gene 12276 [Source:MGI Symbol;Acc:MGI:3649700]	47.8912	0.448236	0.170089	2.6353	0.00840638	0.0174787
ENSMUSG00000021221	Dpf3	protein_coding	D4, zinc and double PHD fingers, family 3 [Source:MGI Symbol;Acc:MGI:1917377]	83.7342	0.448092	0.136316	3.28716	0.00101202	0.00238666
ENSMUSG00000039501	Znfx1	protein_coding	zinc finger, NFX1-type containing 1 [Source:MGI Symbol;Acc:MGI:2138982]	20605.5	0.44809	0.0238671	18.7744	1.22432e-78	2.40001e-77
ENSMUSG00000024039	Cbs	protein_coding	cystathionine beta-synthase [Source:MGI Symbol;Acc:MGI:88285]	867.014	0.447993	0.0427622	10.4764	1.10903e-25	7.58344e-25
ENSMUSG00000026576	Atp1b1	protein_coding	ATPase, Na+/K+ transporting, beta 1 polypeptide [Source:MGI Symbol;Acc:MGI:88108]	8350.58	0.447603	0.0188162	23.7882	4.42305e-125	1.48125e-123
ENSMUSG00000002658	Gtf2f1	protein_coding	general transcription factor IIF, polypeptide 1 [Source:MGI Symbol;Acc:MGI:1923848]	8404.29	0.447588	0.0246683	18.1442	1.42581e-73	2.61025e-72
ENSMUSG00000029060	Mib2	protein_coding	mindbomb E3 ubiquitin protein ligase 2 [Source:MGI Symbol;Acc:MGI:2679684]	5887.27	0.447489	0.0257523	17.3766	1.24054e-67	2.07724e-66
ENSMUSG00000032009	Sesn3	protein_coding	sestrin 3 [Source:MGI Symbol;Acc:MGI:1922997]	32759.1	0.447415	0.0238131	18.7886	9.36045e-79	1.83644e-77
ENSMUSG00000045983	Eif4g1	protein_coding	eukaryotic translation initiation factor 4, gamma 1 [Source:MGI Symbol;Acc:MGI:2384784]	44696.8	0.447317	0.0143866	31.0925	3.0374e-212	2.13461e-210
ENSMUSG00000028430	Nol6	protein_coding	nucleolar protein family 6 (RNA-associated) [Source:MGI Symbol;Acc:MGI:2140151]	7779.19	0.447295	0.020963	21.3373	5.1144e-101	1.34384e-99
ENSMUSG00000061013	Mkx	protein_coding	mohawk homeobox [Source:MGI Symbol;Acc:MGI:2687286]	2815.6	0.44716	0.0299139	14.9483	1.59848e-50	1.93188e-49
ENSMUSG00000021838	Samd4	protein_coding	sterile alpha motif domain containing 4 [Source:MGI Symbol;Acc:MGI:1921730]	28052.3	0.447135	0.0257056	17.3945	9.08708e-68	1.52921e-66
ENSMUSG00000044117	2900011O08Rik	protein_coding	RIKEN cDNA 2900011O08 gene [Source:MGI Symbol;Acc:MGI:1914504]	6919.4	0.447097	0.0201352	22.2048	3.08945e-109	8.80569e-108
ENSMUSG00000061032	Rrp1	protein_coding	ribosomal RNA processing 1 homolog (S. cerevisiae) [Source:MGI Symbol;Acc:MGI:1203500]	21691.7	0.446787	0.0212241	21.0509	2.24318e-98	5.63621e-97
ENSMUSG00000034706	Dnaic2	protein_coding	dynein, axonemal, intermediate chain 2 [Source:MGI Symbol;Acc:MGI:2685574]	784.38	0.446695	0.043258	10.3263	5.35925e-25	3.5916e-24
ENSMUSG00000019971	Cep290	protein_coding	centrosomal protein 290 [Source:MGI Symbol;Acc:MGI:2384917]	2087.38	0.446686	0.059308	7.53163	5.01115e-14	2.2824e-13
ENSMUSG00000038375	Trp53inp2	protein_coding	transformation related protein 53 inducible nuclear protein 2 [Source:MGI Symbol;Acc:MGI:1915978]	15825.4	0.446629	0.0164641	27.1275	4.67141e-162	2.277e-160
ENSMUSG00000033253	Szt2	protein_coding	seizure threshold 2 [Source:MGI Symbol;Acc:MGI:3033336]	3098.49	0.446476	0.0371249	12.0263	2.58414e-33	2.18607e-32
ENSMUSG00000107369	Gstm2-ps1	processed_pseudogene	glutathione S-transferase mu 2 (muscle), pseudogene 1 [Source:MGI Symbol;Acc:MGI:3648223]	70.8831	0.446323	0.131119	3.40396	0.000664154	0.00159651
ENSMUSG00000026986	Hnmt	protein_coding	histamine N-methyltransferase [Source:MGI Symbol;Acc:MGI:2153181]	483.029	0.445964	0.0558016	7.99194	1.32829e-15	6.43589e-15
ENSMUSG00000055320	Tead1	protein_coding	TEA domain family member 1 [Source:MGI Symbol;Acc:MGI:101876]	31406.4	0.445726	0.0306279	14.5529	5.59511e-48	6.45398e-47
ENSMUSG00000045009	Prrt3	protein_coding	proline-rich transmembrane protein 3 [Source:MGI Symbol;Acc:MGI:2444810]	114.327	0.445718	0.109884	4.05626	4.98655e-05	0.000134338
ENSMUSG00000058773	Hist1h1b	protein_coding	histone cluster 1, H1b [Source:MGI Symbol;Acc:MGI:1861461]	114.503	0.445495	0.0999191	4.45855	8.2514e-06	2.37369e-05
ENSMUSG00000025963	Mdh1b	protein_coding	malate dehydrogenase 1B, NAD (soluble) [Source:MGI Symbol;Acc:MGI:1923918]	42.8497	0.445222	0.196694	2.26353	0.0236033	0.0455151
ENSMUSG00000039952	Dag1	protein_coding	dystroglycan 1 [Source:MGI Symbol;Acc:MGI:101864]	71348	0.445121	0.0146095	30.4678	6.95614e-204	4.6132e-202
ENSMUSG00000052396	Mogat2	protein_coding	monoacylglycerol O-acyltransferase 2 [Source:MGI Symbol;Acc:MGI:2663253]	49.7341	0.445041	0.176191	2.5259	0.0115402	0.0234439
ENSMUSG00000027350	Chgb	protein_coding	chromogranin B [Source:MGI Symbol;Acc:MGI:88395]	884.133	0.444897	0.08762	5.07757	3.82297e-07	1.20601e-06
ENSMUSG00000039953	Clstn1	protein_coding	calsyntenin 1 [Source:MGI Symbol;Acc:MGI:1929895]	66316.2	0.444584	0.0197387	22.5235	2.44491e-112	7.21309e-111
ENSMUSG00000034917	Tjp3	protein_coding	tight junction protein 3 [Source:MGI Symbol;Acc:MGI:1351650]	565.039	0.444453	0.051756	8.58748	8.8899e-18	4.67698e-17
ENSMUSG00000029020	Mfn2	protein_coding	mitofusin 2 [Source:MGI Symbol;Acc:MGI:2442230]	14689.2	0.444331	0.0165353	26.8716	4.72039e-159	2.24964e-157
ENSMUSG00000056004	9330182L06Rik	protein_coding	RIKEN cDNA 9330182L06 gene [Source:MGI Symbol;Acc:MGI:2443264]	1064.54	0.444204	0.0377902	11.7545	6.6968e-32	5.4498e-31
ENSMUSG00000044296	Zfp879	protein_coding	zinc finger protein 879 [Source:MGI Symbol;Acc:MGI:3053099]	236.275	0.444203	0.0765315	5.80418	6.46822e-09	2.28069e-08
ENSMUSG00000030310	Slc6a1	protein_coding	solute carrier family 6 (neurotransmitter transporter, GABA), member 1 [Source:MGI Symbol;Acc:MGI:95627]	1270.43	0.443918	0.0433104	10.2497	1.18727e-24	7.86267e-24
ENSMUSG00000063975	Slco1a5	protein_coding	solute carrier organic anion transporter family, member 1a5 [Source:MGI Symbol;Acc:MGI:1351865]	7326.45	0.443855	0.027718	16.0132	1.03289e-57	1.45351e-56
ENSMUSG00000014837	4931428F04Rik	protein_coding	RIKEN cDNA 4931428F04 gene [Source:MGI Symbol;Acc:MGI:1921606]	600.2	0.443223	0.0483018	9.17612	4.4691e-20	2.56374e-19
ENSMUSG00000047866	Lonp2	protein_coding	lon peptidase 2, peroxisomal [Source:MGI Symbol;Acc:MGI:1914137]	16892.9	0.443116	0.0120647	36.7282	2.59259e-295	2.86561e-293
ENSMUSG00000006782	Cnp	protein_coding	2',3'-cyclic nucleotide 3' phosphodiesterase [Source:MGI Symbol;Acc:MGI:88437]	10440.2	0.443098	0.0245073	18.0802	4.56244e-73	8.30089e-72
ENSMUSG00000037428	Vgf	protein_coding	VGF nerve growth factor inducible [Source:MGI Symbol;Acc:MGI:1343180]	3858.84	0.442947	0.038062	11.6375	2.6567e-31	2.13034e-30
ENSMUSG00000044433	Camsap3	protein_coding	calmodulin regulated spectrin-associated protein family, member 3 [Source:MGI Symbol;Acc:MGI:1916947]	219.976	0.442489	0.0786045	5.62931	1.80933e-08	6.21038e-08
ENSMUSG00000041762	Gpr155	protein_coding	G protein-coupled receptor 155 [Source:MGI Symbol;Acc:MGI:1915776]	348.978	0.442448	0.0644708	6.86278	6.75355e-12	2.77727e-11
ENSMUSG00000033569	Adgrb3	protein_coding	adhesion G protein-coupled receptor B3 [Source:MGI Symbol;Acc:MGI:2441837]	1141.56	0.442407	0.0415132	10.657	1.61694e-26	1.14009e-25
ENSMUSG00000086389	Gm15998	antisense	predicted gene 15998 [Source:MGI Symbol;Acc:MGI:3802094]	98.3131	0.442238	0.113529	3.89536	9.80515e-05	0.000256378
ENSMUSG00000035545	Leng8	protein_coding	leukocyte receptor cluster (LRC) member 8 [Source:MGI Symbol;Acc:MGI:2142195]	3717.21	0.442121	0.0352392	12.5463	4.16702e-36	3.77324e-35
ENSMUSG00000028869	Gnl2	protein_coding	guanine nucleotide binding protein-like 2 (nucleolar) [Source:MGI Symbol;Acc:MGI:2385207]	4655.14	0.442112	0.0216683	20.4037	1.55183e-92	3.68664e-91
ENSMUSG00000035202	Lars2	protein_coding	leucyl-tRNA synthetase, mitochondrial [Source:MGI Symbol;Acc:MGI:2142973]	79306.7	0.442013	0.122072	3.62092	0.000293558	0.000733366
ENSMUSG00000090173	Fbxw10	protein_coding	F-box and WD-40 domain protein 10 [Source:MGI Symbol;Acc:MGI:3052463]	225.613	0.441831	0.0783379	5.64007	1.69983e-08	5.84304e-08
ENSMUSG00000014773	Dll1	protein_coding	delta-like 1 (Drosophila) [Source:MGI Symbol;Acc:MGI:104659]	377.018	0.441603	0.0648518	6.80942	9.79961e-12	3.99986e-11
ENSMUSG00000107750	Gm44013	TEC	predicted gene, 44013 [Source:MGI Symbol;Acc:MGI:5690405]	118.183	0.441537	0.107064	4.12404	3.72284e-05	0.000101408
ENSMUSG00000001988	Npas1	protein_coding	neuronal PAS domain protein 1 [Source:MGI Symbol;Acc:MGI:109205]	598.381	0.441515	0.0520589	8.48106	2.23143e-17	1.15689e-16
ENSMUSG00000031028	Tub	protein_coding	tubby bipartite transcription factor [Source:MGI Symbol;Acc:MGI:2651573]	134.179	0.44064	0.121997	3.61189	0.000303969	0.000758489
ENSMUSG00000021939	Ctsb	protein_coding	cathepsin B [Source:MGI Symbol;Acc:MGI:88561]	260101	0.440366	0.0231882	18.9909	2.02725e-80	4.06191e-79
ENSMUSG00000029314	Gpat3	protein_coding	glycerol-3-phosphate acyltransferase 3 [Source:MGI Symbol;Acc:MGI:3603816]	677.353	0.440362	0.0455576	9.66606	4.20251e-22	2.57187e-21
ENSMUSG00000103309	BC037039	antisense	cDNA sequence BC037039 [Source:MGI Symbol;Acc:MGI:3697820]	149.462	0.440318	0.100677	4.37357	1.22229e-05	3.46365e-05
ENSMUSG00000040354	Mars	protein_coding	methionine-tRNA synthetase [Source:MGI Symbol;Acc:MGI:1345633]	6515.64	0.440235	0.0244493	18.006	1.74731e-72	3.15226e-71
ENSMUSG00000044220	Nkx2-3	protein_coding	NK2 homeobox 3 [Source:MGI Symbol;Acc:MGI:97348]	33.433	0.4401	0.180144	2.44304	0.014564	0.0290674
ENSMUSG00000020658	Efr3b	protein_coding	EFR3 homolog B [Source:MGI Symbol;Acc:MGI:2444851]	972.282	0.440065	0.0366089	12.0207	2.76574e-33	2.3355e-32
ENSMUSG00000025092	Hspa12a	protein_coding	heat shock protein 12A [Source:MGI Symbol;Acc:MGI:1920692]	721.836	0.439954	0.052107	8.44327	3.08584e-17	1.59215e-16
ENSMUSG00000025268	Maged2	protein_coding	melanoma antigen, family D, 2 [Source:MGI Symbol;Acc:MGI:1933391]	11779	0.439563	0.0186036	23.6278	1.99581e-123	6.59933e-122
ENSMUSG00000017639	Rab11fip4	protein_coding	RAB11 family interacting protein 4 (class II) [Source:MGI Symbol;Acc:MGI:2442920]	1921.63	0.439436	0.031066	14.1452	1.99806e-45	2.18183e-44
ENSMUSG00000024921	Smarca2	protein_coding	SWI/SNF related, matrix associated, actin dependent regulator of chromatin, subfamily a, member 2 [Source:MGI Symbol;Acc:MGI:99603]	23720	0.439223	0.0179484	24.4714	2.98035e-132	1.09123e-130
ENSMUSG00000003660	Snrnp200	protein_coding	small nuclear ribonucleoprotein 200 (U5) [Source:MGI Symbol;Acc:MGI:2444401]	17046.5	0.439216	0.0169318	25.9403	2.34135e-148	1.01142e-146
ENSMUSG00000044317	Gpr4	protein_coding	G protein-coupled receptor 4 [Source:MGI Symbol;Acc:MGI:2441992]	348.326	0.43886	0.0692214	6.33995	2.29841e-10	8.74174e-10
ENSMUSG00000092009	Myh15	protein_coding	myosin, heavy chain 15 [Source:MGI Symbol;Acc:MGI:3643515]	148.445	0.438376	0.0969583	4.52128	6.14667e-06	1.78435e-05
ENSMUSG00000001424	Snd1	protein_coding	staphylococcal nuclease and tudor domain containing 1 [Source:MGI Symbol;Acc:MGI:1929266]	12682.3	0.438136	0.0222283	19.7108	1.7435e-86	3.76235e-85
ENSMUSG00000024395	Lims2	protein_coding	LIM and senescent cell antigen like domains 2 [Source:MGI Symbol;Acc:MGI:2385067]	1295.25	0.437772	0.0399192	10.9665	5.54014e-28	4.04564e-27
ENSMUSG00000031826	Usp10	protein_coding	ubiquitin specific peptidase 10 [Source:MGI Symbol;Acc:MGI:894652]	5588.22	0.437673	0.0187682	23.32	2.78156e-120	8.89758e-119
ENSMUSG00000030847	Bag3	protein_coding	BCL2-associated athanogene 3 [Source:MGI Symbol;Acc:MGI:1352493]	13227.2	0.437321	0.0203778	21.4606	3.6337e-102	9.6774e-101
ENSMUSG00000027560	Dok5	protein_coding	docking protein 5 [Source:MGI Symbol;Acc:MGI:1924079]	1652.23	0.43727	0.0316188	13.8294	1.69361e-43	1.77686e-42
ENSMUSG00000001053	N4bp3	protein_coding	NEDD4 binding protein 3 [Source:MGI Symbol;Acc:MGI:2442218]	959.22	0.437165	0.0447664	9.76549	1.58347e-22	9.8182e-22
ENSMUSG00000025887	Casp12	protein_coding	caspase 12 [Source:MGI Symbol;Acc:MGI:1312922]	6565.13	0.437164	0.0241351	18.1132	2.50644e-73	4.5708e-72
ENSMUSG00000029624	Ptcd1	protein_coding	pentatricopeptide repeat domain 1 [Source:MGI Symbol;Acc:MGI:1919049]	2388.05	0.436973	0.0255747	17.0861	1.88198e-65	3.024e-64
ENSMUSG00000037447	Arid5a	protein_coding	AT rich interactive domain 5A (MRF1-like) [Source:MGI Symbol;Acc:MGI:2443039]	1256.82	0.436815	0.0382705	11.4139	3.56493e-30	2.78927e-29
ENSMUSG00000030103	Bhlhe40	protein_coding	basic helix-loop-helix family, member e40 [Source:MGI Symbol;Acc:MGI:1097714]	6520.58	0.436681	0.0224994	19.4086	6.53094e-84	1.3631e-82
ENSMUSG00000025931	Paqr8	protein_coding	progestin and adipoQ receptor family member VIII [Source:MGI Symbol;Acc:MGI:1921479]	3840.9	0.436316	0.0284274	15.3484	3.62928e-53	4.63614e-52
ENSMUSG00000046699	Slitrk4	protein_coding	SLIT and NTRK-like family, member 4 [Source:MGI Symbol;Acc:MGI:2442509]	85.7788	0.436187	0.134125	3.25209	0.00114559	0.00268419
ENSMUSG00000035673	Sbno2	protein_coding	strawberry notch homolog 2 (Drosophila) [Source:MGI Symbol;Acc:MGI:2448490]	14852.8	0.436148	0.0277624	15.71	1.29184e-55	1.74291e-54
ENSMUSG00000020277	Pfkl	protein_coding	phosphofructokinase, liver, B-type [Source:MGI Symbol;Acc:MGI:97547]	12152.4	0.436077	0.0245468	17.7651	1.31594e-70	2.31203e-69
ENSMUSG00000000223	Drp2	protein_coding	dystrophin related protein 2 [Source:MGI Symbol;Acc:MGI:107432]	1002.11	0.435757	0.043682	9.97567	1.94788e-23	1.23776e-22
ENSMUSG00000049532	Sall2	protein_coding	sal-like 2 (Drosophila) [Source:MGI Symbol;Acc:MGI:1354373]	8611.38	0.435735	0.0222067	19.6218	1.00787e-85	2.14929e-84
ENSMUSG00000053398	Phgdh	protein_coding	3-phosphoglycerate dehydrogenase [Source:MGI Symbol;Acc:MGI:1355330]	9616.7	0.435503	0.0234025	18.6093	2.70314e-77	5.21639e-76
ENSMUSG00000026344	Lypd1	protein_coding	Ly6/Plaur domain containing 1 [Source:MGI Symbol;Acc:MGI:1919835]	225.208	0.435204	0.0787482	5.52653	3.26636e-08	1.10441e-07
ENSMUSG00000031897	Psmb10	protein_coding	proteasome (prosome, macropain) subunit, beta type 10 [Source:MGI Symbol;Acc:MGI:1096380]	8905.81	0.43495	0.0314388	13.8348	1.57154e-43	1.65026e-42
ENSMUSG00000042523	Dnal1	protein_coding	dynein, axonemal, light chain 1 [Source:MGI Symbol;Acc:MGI:1921462]	4542.97	0.434938	0.0263226	16.5234	2.49163e-61	3.70565e-60
ENSMUSG00000046634	Pkd1l1	protein_coding	polycystic kidney disease 1 like 1 [Source:MGI Symbol;Acc:MGI:2156538]	81.2949	0.434768	0.111554	3.89738	9.7237e-05	0.000254361
ENSMUSG00000032902	Slc16a1	protein_coding	solute carrier family 16 (monocarboxylic acid transporters), member 1 [Source:MGI Symbol;Acc:MGI:106013]	6553.52	0.434743	0.024343	17.859	2.45819e-71	4.36449e-70
ENSMUSG00000111329	AC122273.1	antisense	\N	225.183	0.434478	0.0773804	5.61483	1.9675e-08	6.74151e-08
ENSMUSG00000002688	Prkd1	protein_coding	protein kinase D1 [Source:MGI Symbol;Acc:MGI:99879]	3372.62	0.434454	0.0252395	17.2132	2.11256e-66	3.46351e-65
ENSMUSG00000053297	AI854703	protein_coding	expressed sequence AI854703 [Source:MGI Symbol;Acc:MGI:2141510]	241.052	0.434452	0.0706214	6.15185	7.65861e-10	2.83546e-09
ENSMUSG00000004568	Arhgef18	protein_coding	rho/rac guanine nucleotide exchange factor (GEF) 18 [Source:MGI Symbol;Acc:MGI:2142567]	17922	0.434309	0.0185606	23.3995	4.32883e-121	1.40184e-119
ENSMUSG00000053279	Aldh1a1	protein_coding	aldehyde dehydrogenase family 1, subfamily A1 [Source:MGI Symbol;Acc:MGI:1353450]	54809.9	0.434291	0.0306614	14.1641	1.52761e-45	1.67105e-44
ENSMUSG00000022449	Adamts20	protein_coding	a disintegrin-like and metallopeptidase (reprolysin type) with thrombospondin type 1 motif, 20 [Source:MGI Symbol;Acc:MGI:2660628]	114.04	0.434127	0.100698	4.31117	1.62391e-05	4.56334e-05
ENSMUSG00000039057	Myo16	protein_coding	myosin XVI [Source:MGI Symbol;Acc:MGI:2685951]	2235.92	0.433879	0.0366578	11.8359	2.54562e-32	2.09624e-31
ENSMUSG00000070802	Pnmal2	protein_coding	PNMA-like 2 [Source:MGI Symbol;Acc:MGI:3645856]	2612.62	0.433733	0.0273564	15.8549	1.30056e-56	1.79059e-55
ENSMUSG00000051359	Ncald	protein_coding	neurocalcin delta [Source:MGI Symbol;Acc:MGI:1196326]	7764.11	0.433083	0.0247239	17.5167	1.06778e-68	1.82296e-67
ENSMUSG00000074577	Fam65c	protein_coding	family with sequence similarity 65, member C [Source:MGI Symbol;Acc:MGI:1916803]	148.114	0.432934	0.0896175	4.83091	1.35909e-06	4.142e-06
ENSMUSG00000043613	Mmp3	protein_coding	matrix metallopeptidase 3 [Source:MGI Symbol;Acc:MGI:97010]	18174	0.432763	0.0638921	6.77334	1.25847e-11	5.11181e-11
ENSMUSG00000004698	Hdac9	protein_coding	histone deacetylase 9 [Source:MGI Symbol;Acc:MGI:1931221]	1832.33	0.432673	0.0318764	13.5735	5.75235e-42	5.85253e-41
ENSMUSG00000037852	Cpe	protein_coding	carboxypeptidase E [Source:MGI Symbol;Acc:MGI:101932]	302157	0.432668	0.015097	28.6591	1.23479e-180	6.98814e-179
ENSMUSG00000040367	Lrrd1	protein_coding	leucine rich repeats and death domain containing 1 [Source:MGI Symbol;Acc:MGI:3045299]	43.6833	0.432575	0.175069	2.47088	0.0134781	0.0270713
ENSMUSG00000036053	Fmnl2	protein_coding	formin-like 2 [Source:MGI Symbol;Acc:MGI:1918659]	19704.8	0.432488	0.0243505	17.7609	1.41869e-70	2.49069e-69
ENSMUSG00000029701	Rbm28	protein_coding	RNA binding motif protein 28 [Source:MGI Symbol;Acc:MGI:2655711]	5760.17	0.432366	0.022498	19.218	2.61813e-82	5.37389e-81
ENSMUSG00000050761	Gp1bb	protein_coding	glycoprotein Ib, beta polypeptide [Source:MGI Symbol;Acc:MGI:107852]	106.465	0.432243	0.122748	3.52139	0.000429294	0.00105434
ENSMUSG00000039477	Tnrc18	protein_coding	trinucleotide repeat containing 18 [Source:MGI Symbol;Acc:MGI:3648294]	24795.3	0.432003	0.030495	14.1664	1.47957e-45	1.61941e-44
ENSMUSG00000041133	Smc1a	protein_coding	structural maintenance of chromosomes 1A [Source:MGI Symbol;Acc:MGI:1344345]	11978.1	0.431832	0.0209816	20.5814	4.02613e-94	9.72176e-93
ENSMUSG00000051041	Olfml1	protein_coding	olfactomedin-like 1 [Source:MGI Symbol;Acc:MGI:2679264]	1250.39	0.431604	0.0371436	11.6199	3.26573e-31	2.61247e-30
ENSMUSG00000039976	Tbc1d16	protein_coding	TBC1 domain family, member 16 [Source:MGI Symbol;Acc:MGI:2652878]	2709.96	0.431536	0.0277379	15.5576	1.41288e-54	1.8635e-53
ENSMUSG00000009073	Nf2	protein_coding	neurofibromin 2 [Source:MGI Symbol;Acc:MGI:97307]	14031.6	0.431521	0.0160777	26.8397	1.1112e-158	5.25319e-157
ENSMUSG00000019505	Ubb	protein_coding	ubiquitin B [Source:MGI Symbol;Acc:MGI:98888]	79585.5	0.431209	0.020841	20.6904	4.22802e-95	1.02725e-93
ENSMUSG00000062070	Pgk1	protein_coding	phosphoglycerate kinase 1 [Source:MGI Symbol;Acc:MGI:97555]	19278.3	0.43104	0.0168213	25.6246	8.10771e-145	3.36649e-143
ENSMUSG00000032480	Dhx30	protein_coding	DEAH (Asp-Glu-Ala-His) box polypeptide 30 [Source:MGI Symbol;Acc:MGI:1920081]	7761.41	0.430797	0.0199467	21.5974	1.90008e-103	5.10657e-102
ENSMUSG00000033096	Apmap	protein_coding	adipocyte plasma membrane associated protein [Source:MGI Symbol;Acc:MGI:1919131]	4341.51	0.430624	0.0230162	18.7096	4.13846e-78	8.05887e-77
ENSMUSG00000025348	Itga7	protein_coding	integrin alpha 7 [Source:MGI Symbol;Acc:MGI:102700]	5341.83	0.430443	0.0229711	18.7385	2.40514e-78	4.70301e-77
ENSMUSG00000040356	Skiv2l	protein_coding	superkiller viralicidic activity 2-like (S. cerevisiae) [Source:MGI Symbol;Acc:MGI:1099835]	6736.32	0.430159	0.0224795	19.1356	1.27642e-81	2.59281e-80
ENSMUSG00000032118	Fez1	protein_coding	fasciculation and elongation protein zeta 1 (zygin I) [Source:MGI Symbol;Acc:MGI:2670976]	8738.41	0.429765	0.0210656	20.4013	1.62889e-92	3.86582e-91
ENSMUSG00000046312	AI464131	protein_coding	expressed sequence AI464131 [Source:MGI Symbol;Acc:MGI:2140300]	1394.79	0.429754	0.0317936	13.517	1.24146e-41	1.2544e-40
ENSMUSG00000029769	Ccdc136	protein_coding	coiled-coil domain containing 136 [Source:MGI Symbol;Acc:MGI:1918128]	7525.24	0.429107	0.0207659	20.664	7.3001e-95	1.76635e-93
ENSMUSG00000021130	Galnt16	protein_coding	UDP-N-acetyl-alpha-D-galactosamine:polypeptide N-acetylgalactosaminyltransferase 16 [Source:MGI Symbol;Acc:MGI:1917754]	4157.77	0.428883	0.0257264	16.671	2.13112e-62	3.22448e-61
ENSMUSG00000034311	Kif4	protein_coding	kinesin family member 4 [Source:MGI Symbol;Acc:MGI:108389]	420.999	0.428863	0.0639913	6.7019	2.05727e-11	8.26244e-11
ENSMUSG00000032308	Ulk3	protein_coding	unc-51-like kinase 3 [Source:MGI Symbol;Acc:MGI:1918992]	1000.91	0.428861	0.041068	10.4427	1.58198e-25	1.07706e-24
ENSMUSG00000032777	Gtf3c1	protein_coding	general transcription factor III C 1 [Source:MGI Symbol;Acc:MGI:107887]	21872.1	0.428816	0.0178037	24.0858	3.52064e-128	1.21179e-126
ENSMUSG00000063684	Gm13910	processed_pseudogene	predicted gene 13910 [Source:MGI Symbol;Acc:MGI:3651143]	41.0185	0.428538	0.182232	2.35161	0.0186923	0.0366421
ENSMUSG00000026199	Ankzf1	protein_coding	ankyrin repeat and zinc finger domain containing 1 [Source:MGI Symbol;Acc:MGI:1098746]	1980.38	0.428227	0.0285534	14.9974	7.635e-51	9.27986e-50
ENSMUSG00000021448	Shc3	protein_coding	src homology 2 domain-containing transforming protein C3 [Source:MGI Symbol;Acc:MGI:106179]	1630.36	0.427925	0.0355695	12.0307	2.4511e-33	2.07502e-32
ENSMUSG00000001829	Clpb	protein_coding	ClpB caseinolytic peptidase B [Source:MGI Symbol;Acc:MGI:1100517]	6311.06	0.427718	0.0189313	22.5932	5.06073e-113	1.51199e-111
ENSMUSG00000028763	Hspg2	protein_coding	perlecan (heparan sulfate proteoglycan 2) [Source:MGI Symbol;Acc:MGI:96257]	83692.6	0.427476	0.0261851	16.3252	6.53574e-60	9.5572e-59
ENSMUSG00000034336	Ina	protein_coding	internexin neuronal intermediate filament protein, alpha [Source:MGI Symbol;Acc:MGI:96568]	161.073	0.42734	0.0896278	4.76794	1.86123e-06	5.62143e-06
ENSMUSG00000055296	Tmem245	protein_coding	transmembrane protein 245 [Source:MGI Symbol;Acc:MGI:2445107]	18084.2	0.427301	0.046299	9.22915	2.72776e-20	1.5771e-19
ENSMUSG00000089396	Gm23027	snRNA	predicted gene, 23027 [Source:MGI Symbol;Acc:MGI:5452804]	43.6222	0.427254	0.185864	2.29874	0.0215197	0.0417777
ENSMUSG00000032515	Csrnp1	protein_coding	cysteine-serine-rich nuclear protein 1 [Source:MGI Symbol;Acc:MGI:2387989]	946.579	0.427201	0.039519	10.81	3.08573e-27	2.21351e-26
ENSMUSG00000013629	Cad	protein_coding	carbamoyl-phosphate synthetase 2, aspartate transcarbamylase, and dihydroorotase [Source:MGI Symbol;Acc:MGI:1916969]	5693.05	0.426981	0.0210922	20.2435	4.04935e-91	9.40177e-90
ENSMUSG00000107504	Gm35549	protein_coding	predicted gene, 35549 [Source:MGI Symbol;Acc:MGI:5594708]	41.537	0.426843	0.166935	2.55693	0.0105599	0.0216072
ENSMUSG00000070803	Cited4	protein_coding	Cbp/p300-interacting transactivator, with Glu/Asp-rich carboxy-terminal domain, 4 [Source:MGI Symbol;Acc:MGI:1861694]	520.603	0.426819	0.0572576	7.45437	9.02965e-14	4.05619e-13
ENSMUSG00000031517	Gpm6a	protein_coding	glycoprotein m6a [Source:MGI Symbol;Acc:MGI:107671]	8673.19	0.426669	0.0294771	14.4746	1.75281e-47	2.00031e-46
ENSMUSG00000027276	Jag1	protein_coding	jagged 1 [Source:MGI Symbol;Acc:MGI:1095416]	7603.91	0.426427	0.0250738	17.0068	7.30782e-65	1.16092e-63
ENSMUSG00000048794	Cfap100	protein_coding	cilia and flagella associated protein 100 [Source:MGI Symbol;Acc:MGI:2141635]	388.549	0.426411	0.0655156	6.50854	7.58852e-11	2.95936e-10
ENSMUSG00000025666	Tmem47	protein_coding	transmembrane protein 47 [Source:MGI Symbol;Acc:MGI:2177570]	14194	0.426245	0.0300094	14.2037	8.69118e-46	9.56152e-45
ENSMUSG00000036095	Dgkb	protein_coding	diacylglycerol kinase, beta [Source:MGI Symbol;Acc:MGI:2442474]	315.226	0.426218	0.0812666	5.24469	1.56547e-07	5.07236e-07
ENSMUSG00000062300	Nectin2	protein_coding	nectin cell adhesion molecule 2 [Source:MGI Symbol;Acc:MGI:97822]	6864.25	0.426168	0.0229419	18.576	5.02656e-77	9.66043e-76
ENSMUSG00000021913	Ogdhl	protein_coding	oxoglutarate dehydrogenase-like [Source:MGI Symbol;Acc:MGI:3616088]	8914.13	0.426023	0.0259448	16.4204	1.36735e-60	2.01449e-59
ENSMUSG00000035783	Acta2	protein_coding	actin, alpha 2, smooth muscle, aorta [Source:MGI Symbol;Acc:MGI:87909]	103873	0.425962	0.0401253	10.6158	2.51637e-26	1.76476e-25
ENSMUSG00000019874	Fabp7	protein_coding	fatty acid binding protein 7, brain [Source:MGI Symbol;Acc:MGI:101916]	12147.4	0.425943	0.0215814	19.7365	1.04736e-86	2.27471e-85
ENSMUSG00000024430	Cabyr	protein_coding	calcium-binding tyrosine-(Y)-phosphorylation regulated (fibrousheathin 2) [Source:MGI Symbol;Acc:MGI:1918382]	205.382	0.425854	0.0728033	5.84938	4.93419e-09	1.74843e-08
ENSMUSG00000095407	Tmem200c	protein_coding	transmembrane protein 200C [Source:MGI Symbol;Acc:MGI:3646281]	906.853	0.425601	0.04214	10.0997	5.54108e-24	3.58784e-23
ENSMUSG00000021010	Npas3	protein_coding	neuronal PAS domain protein 3 [Source:MGI Symbol;Acc:MGI:1351610]	3911.42	0.425597	0.0254981	16.6913	1.5162e-62	2.30445e-61
ENSMUSG00000040181	Fmo1	protein_coding	flavin containing monooxygenase 1 [Source:MGI Symbol;Acc:MGI:1310002]	76.8053	0.425472	0.136321	3.12111	0.00180169	0.00411738
ENSMUSG00000078816	Prkcg	protein_coding	protein kinase C, gamma [Source:MGI Symbol;Acc:MGI:97597]	143.242	0.42524	0.099768	4.26229	2.02342e-05	5.63955e-05
ENSMUSG00000027447	Cst3	protein_coding	cystatin C [Source:MGI Symbol;Acc:MGI:102519]	148591	0.425195	0.0270032	15.7461	7.30503e-56	9.90682e-55
ENSMUSG00000027408	Cpxm1	protein_coding	carboxypeptidase X 1 (M14 family) [Source:MGI Symbol;Acc:MGI:1934569]	1171.1	0.425132	0.0435065	9.77168	1.4896e-22	9.24833e-22
ENSMUSG00000032232	Cgnl1	protein_coding	cingulin-like 1 [Source:MGI Symbol;Acc:MGI:1915428]	9108.46	0.424853	0.0472026	9.00064	2.24412e-19	1.25525e-18
ENSMUSG00000038429	Usp5	protein_coding	ubiquitin specific peptidase 5 (isopeptidase T) [Source:MGI Symbol;Acc:MGI:1347343]	15314.4	0.424788	0.0164083	25.8887	8.93713e-148	3.83255e-146
ENSMUSG00000032338	Hcn4	protein_coding	hyperpolarization-activated, cyclic nucleotide-gated K+ 4 [Source:MGI Symbol;Acc:MGI:1298209]	48.2858	0.424676	0.158371	2.68153	0.00732855	0.0153858
ENSMUSG00000027239	Mdk	protein_coding	midkine [Source:MGI Symbol;Acc:MGI:96949]	1063.71	0.423993	0.0424917	9.97826	1.89759e-23	1.20645e-22
ENSMUSG00000039632	Ccdc151	protein_coding	coiled-coil domain containing 151 [Source:MGI Symbol;Acc:MGI:1924859]	638.48	0.42379	0.0438564	9.66313	4.32445e-22	2.64443e-21
ENSMUSG00000085069	Gm13111	antisense	predicted gene 13111 [Source:MGI Symbol;Acc:MGI:3651882]	3757.43	0.423617	0.0253058	16.7399	6.71039e-63	1.02987e-61
ENSMUSG00000021057	Akap5	protein_coding	A kinase (PRKA) anchor protein 5 [Source:MGI Symbol;Acc:MGI:2685104]	2162.61	0.423595	0.0382685	11.069	1.77287e-28	1.31585e-27
ENSMUSG00000028654	Mycl	protein_coding	v-myc avian myelocytomatosis viral oncogene lung carcinoma derived [Source:MGI Symbol;Acc:MGI:96799]	1512.15	0.423535	0.0356822	11.8696	1.70213e-32	1.40904e-31
ENSMUSG00000031790	Mmp15	protein_coding	matrix metallopeptidase 15 [Source:MGI Symbol;Acc:MGI:109320]	9266.61	0.42332	0.024676	17.1551	5.75385e-66	9.35517e-65
ENSMUSG00000075334	Rprm	protein_coding	reprimo, TP53 dependent G2 arrest mediator candidate [Source:MGI Symbol;Acc:MGI:1915124]	9856.77	0.423304	0.0216636	19.5399	5.0284e-85	1.0646e-83
ENSMUSG00000110360	Gm45380	processed_pseudogene	predicted gene 45380 [Source:MGI Symbol;Acc:MGI:5791216]	181.25	0.42327	0.0926457	4.5687	4.90763e-06	1.43725e-05
ENSMUSG00000052632	Asap2	protein_coding	ArfGAP with SH3 domain, ankyrin repeat and PH domain 2 [Source:MGI Symbol;Acc:MGI:2685438]	4008.92	0.4231	0.0265737	15.9217	4.47727e-57	6.21146e-56
ENSMUSG00000073557	Ppp1r12b	protein_coding	protein phosphatase 1, regulatory (inhibitor) subunit 12B [Source:MGI Symbol;Acc:MGI:1916417]	6916.92	0.422901	0.0215767	19.5999	1.55014e-85	3.29377e-84
ENSMUSG00000019864	Rtn4ip1	protein_coding	reticulon 4 interacting protein 1 [Source:MGI Symbol;Acc:MGI:2178759]	1183.95	0.422687	0.0325406	12.9896	1.40242e-38	1.33565e-37
ENSMUSG00000048330	Ric3	protein_coding	RIC3 acetylcholine receptor chaperone [Source:MGI Symbol;Acc:MGI:2443887]	2677.65	0.422645	0.0269954	15.6562	3.01459e-55	4.03253e-54
ENSMUSG00000025968	Ndufs1	protein_coding	NADH dehydrogenase (ubiquinone) Fe-S protein 1 [Source:MGI Symbol;Acc:MGI:2443241]	7500.27	0.42254	0.018761	22.5222	2.51605e-112	7.4137e-111
ENSMUSG00000032850	Rnft2	protein_coding	ring finger protein, transmembrane 2 [Source:MGI Symbol;Acc:MGI:2442859]	1046.37	0.422396	0.0368075	11.4758	1.74521e-30	1.37325e-29
ENSMUSG00000017446	C1qtnf1	protein_coding	C1q and tumor necrosis factor related protein 1 [Source:MGI Symbol;Acc:MGI:1919254]	652.219	0.422362	0.0488188	8.65162	5.07726e-18	2.69646e-17
ENSMUSG00000035152	Ap2b1	protein_coding	adaptor-related protein complex 2, beta 1 subunit [Source:MGI Symbol;Acc:MGI:1919020]	34017.2	0.422229	0.0128978	32.7364	4.74466e-235	3.7359e-233
ENSMUSG00000032572	Col6a4	protein_coding	collagen, type VI, alpha 4 [Source:MGI Symbol;Acc:MGI:1915803]	60.0035	0.422216	0.139563	3.02527	0.00248414	0.0055731
ENSMUSG00000004535	Tax1bp1	protein_coding	Tax1 (human T cell leukemia virus type I) binding protein 1 [Source:MGI Symbol;Acc:MGI:1289308]	24800.2	0.421823	0.0177143	23.8126	2.4751e-125	8.3126e-124
ENSMUSG00000021866	Anxa11	protein_coding	annexin A11 [Source:MGI Symbol;Acc:MGI:108481]	2259.93	0.421718	0.0285709	14.7604	2.63666e-49	3.10997e-48
ENSMUSG00000051483	Cbr1	protein_coding	carbonyl reductase 1 [Source:MGI Symbol;Acc:MGI:88284]	5146.73	0.421682	0.0239594	17.5999	2.46948e-69	4.25303e-68
ENSMUSG00000020361	Hspa4	protein_coding	heat shock protein 4 [Source:MGI Symbol;Acc:MGI:1342292]	32038.8	0.421412	0.0163484	25.777	1.60633e-146	6.81401e-145
ENSMUSG00000041037	Irgq	protein_coding	immunity-related GTPase family, Q [Source:MGI Symbol;Acc:MGI:2667176]	8596.38	0.421071	0.021025	20.0271	3.19703e-89	7.22338e-88
ENSMUSG00000038807	Rap1gap2	protein_coding	RAP1 GTPase activating protein 2 [Source:MGI Symbol;Acc:MGI:3028623]	1566.74	0.420045	0.0297849	14.1026	3.66026e-45	3.97296e-44
ENSMUSG00000038267	Slc22a23	protein_coding	solute carrier family 22, member 23 [Source:MGI Symbol;Acc:MGI:1920352]	32403.7	0.419913	0.0165974	25.2999	3.19987e-141	1.29219e-139
ENSMUSG00000060961	Slc4a4	protein_coding	solute carrier family 4 (anion exchanger), member 4 [Source:MGI Symbol;Acc:MGI:1927555]	15115.2	0.419612	0.0321341	13.0582	5.70866e-39	5.4745e-38
ENSMUSG00000049598	Vsig8	protein_coding	V-set and immunoglobulin domain containing 8 [Source:MGI Symbol;Acc:MGI:3642995]	53.3107	0.41916	0.171131	2.44936	0.0143112	0.0286163
ENSMUSG00000025466	Fuom	protein_coding	fucose mutarotase [Source:MGI Symbol;Acc:MGI:1916314]	1268.76	0.418941	0.0402461	10.4095	2.244e-25	1.52205e-24
ENSMUSG00000054555	Adam12	protein_coding	a disintegrin and metallopeptidase domain 12 (meltrin alpha) [Source:MGI Symbol;Acc:MGI:105378]	1813.35	0.418823	0.0358015	11.6985	1.2975e-31	1.04685e-30
ENSMUSG00000028159	Dapp1	protein_coding	dual adaptor for phosphotyrosine and 3-phosphoinositides 1 [Source:MGI Symbol;Acc:MGI:1347063]	1798.31	0.418594	0.0303697	13.7833	3.21467e-43	3.35474e-42
ENSMUSG00000024331	Dsc2	protein_coding	desmocollin 2 [Source:MGI Symbol;Acc:MGI:103221]	150.109	0.418527	0.100776	4.15305	3.28075e-05	8.97915e-05
ENSMUSG00000026204	Ptprn	protein_coding	protein tyrosine phosphatase, receptor type, N [Source:MGI Symbol;Acc:MGI:102765]	3751.59	0.418452	0.026203	15.9696	2.08153e-57	2.91006e-56
ENSMUSG00000028139	Riiad1	protein_coding	regulatory subunit of type II PKA R-subunit (RIIa) domain containing 1 [Source:MGI Symbol;Acc:MGI:1913603]	76.5385	0.417968	0.135002	3.09601	0.00196144	0.00446123
ENSMUSG00000037509	Arhgef4	protein_coding	Rho guanine nucleotide exchange factor (GEF) 4 [Source:MGI Symbol;Acc:MGI:2442507]	4153.74	0.417882	0.0259038	16.1321	1.51773e-58	2.16426e-57
ENSMUSG00000024308	Tapbp	protein_coding	TAP binding protein [Source:MGI Symbol;Acc:MGI:1201689]	50208.2	0.417703	0.0205601	20.3162	9.2435e-92	2.16537e-90
ENSMUSG00000047841	Fndc11	protein_coding	fibronectin type III domain containing 11 [Source:MGI Symbol;Acc:MGI:3051572]	45.0997	0.417389	0.175253	2.38164	0.0172359	0.033991
ENSMUSG00000042426	Dhx29	protein_coding	DEAH (Asp-Glu-Ala-His) box polypeptide 29 [Source:MGI Symbol;Acc:MGI:2145374]	3573.08	0.417016	0.0234409	17.7901	8.43552e-71	1.48985e-69
ENSMUSG00000028108	Ecm1	protein_coding	extracellular matrix protein 1 [Source:MGI Symbol;Acc:MGI:103060]	19536.3	0.416869	0.0209928	19.8577	9.45306e-88	2.08774e-86
ENSMUSG00000079022	Col22a1	protein_coding	collagen, type XXII, alpha 1 [Source:MGI Symbol;Acc:MGI:1916950]	1854.41	0.416781	0.0337173	12.361	4.24583e-35	3.74661e-34
ENSMUSG00000025745	Hadha	protein_coding	hydroxyacyl-Coenzyme A dehydrogenase/3-ketoacyl-Coenzyme A thiolase/enoyl-Coenzyme A hydratase (trifunctional protein), alpha subunit [Source:MGI Symbol;Acc:MGI:2135593]	20343.1	0.416751	0.0174087	23.9392	1.19766e-126	4.08646e-125
ENSMUSG00000006457	Actn3	protein_coding	actinin alpha 3 [Source:MGI Symbol;Acc:MGI:99678]	49.4254	0.416685	0.163432	2.54959	0.0107849	0.022024
ENSMUSG00000059439	Bcas3	protein_coding	breast carcinoma amplified sequence 3 [Source:MGI Symbol;Acc:MGI:2385848]	7250.02	0.416627	0.0217176	19.1838	5.05348e-82	1.03366e-80
ENSMUSG00000020321	Mdh1	protein_coding	malate dehydrogenase 1, NAD (soluble) [Source:MGI Symbol;Acc:MGI:97051]	24068.7	0.416369	0.0175428	23.7345	1.58917e-124	5.29939e-123
ENSMUSG00000017485	Top2b	protein_coding	topoisomerase (DNA) II beta [Source:MGI Symbol;Acc:MGI:98791]	11328.5	0.416296	0.0235637	17.6669	7.54858e-70	1.3077e-68
ENSMUSG00000041075	Fzd7	protein_coding	frizzled class receptor 7 [Source:MGI Symbol;Acc:MGI:108570]	12868.7	0.416278	0.0225911	18.4266	8.03548e-76	1.51586e-74
ENSMUSG00000038086	Hspb2	protein_coding	heat shock protein 2 [Source:MGI Symbol;Acc:MGI:1916503]	71.5152	0.416259	0.152692	2.72613	0.00640818	0.0135807
ENSMUSG00000034290	Nek9	protein_coding	NIMA (never in mitosis gene a)-related expressed kinase 9 [Source:MGI Symbol;Acc:MGI:2387995]	24474.8	0.415817	0.0141607	29.3641	1.57733e-189	9.5463e-188
ENSMUSG00000005917	Otx1	protein_coding	orthodenticle homeobox 1 [Source:MGI Symbol;Acc:MGI:97450]	2741.83	0.415735	0.0282285	14.7275	4.29359e-49	5.04159e-48
ENSMUSG00000055003	Lrtm2	protein_coding	leucine-rich repeats and transmembrane domains 2 [Source:MGI Symbol;Acc:MGI:2141485]	735.723	0.415438	0.045519	9.1267	7.06186e-20	4.00717e-19
ENSMUSG00000021638	Ocln	protein_coding	occludin [Source:MGI Symbol;Acc:MGI:106183]	107.917	0.415404	0.105056	3.95412	7.68158e-05	0.000203268
ENSMUSG00000043557	Mdga1	protein_coding	MAM domain containing glycosylphosphatidylinositol anchor 1 [Source:MGI Symbol;Acc:MGI:1922012]	1215.03	0.415273	0.0361683	11.4817	1.63061e-30	1.28436e-29
ENSMUSG00000025151	Maged1	protein_coding	melanoma antigen, family D, 1 [Source:MGI Symbol;Acc:MGI:1930187]	41425.2	0.415231	0.0153501	27.0507	3.75068e-161	1.82066e-159
ENSMUSG00000022325	Pop1	protein_coding	processing of precursor 1, ribonuclease P/MRP family, (S. cerevisiae) [Source:MGI Symbol;Acc:MGI:1914974]	1456.85	0.415137	0.0329506	12.5988	2.14377e-36	1.95548e-35
ENSMUSG00000055334	Snupn	protein_coding	snurportin 1 [Source:MGI Symbol;Acc:MGI:1913319]	1443.97	0.415088	0.0346006	11.9965	3.70421e-33	3.11569e-32
ENSMUSG00000044641	Pard6b	protein_coding	par-6 family cell polarity regulator beta [Source:MGI Symbol;Acc:MGI:2135605]	1513.42	0.414901	0.0409881	10.1225	4.39224e-24	2.85417e-23
ENSMUSG00000024211	Grm8	protein_coding	glutamate receptor, metabotropic 8 [Source:MGI Symbol;Acc:MGI:1351345]	668.014	0.414789	0.0483378	8.58106	9.40043e-18	4.94115e-17
ENSMUSG00000029778	Adcyap1r1	protein_coding	adenylate cyclase activating polypeptide 1 receptor 1 [Source:MGI Symbol;Acc:MGI:108449]	125.114	0.414454	0.112145	3.69572	0.000219269	0.000555319
ENSMUSG00000014550	Rbsn	protein_coding	rabenosyn, RAB effector [Source:MGI Symbol;Acc:MGI:1925537]	6172.93	0.414206	0.0183622	22.5575	1.13256e-112	3.3624e-111
ENSMUSG00000022075	Rhobtb2	protein_coding	Rho-related BTB domain containing 2 [Source:MGI Symbol;Acc:MGI:2180557]	5632.67	0.414144	0.0194075	21.3394	4.8921e-101	1.28687e-99
ENSMUSG00000038068	Rnf144b	protein_coding	ring finger protein 144B [Source:MGI Symbol;Acc:MGI:2384986]	874.329	0.414061	0.0397638	10.413	2.1627e-25	1.46734e-24
ENSMUSG00000032988	Slc16a8	protein_coding	solute carrier family 16 (monocarboxylic acid transporters), member 8 [Source:MGI Symbol;Acc:MGI:1929519]	65.3759	0.414	0.143837	2.87825	0.00399883	0.00871707
ENSMUSG00000043671	Dpy19l3	protein_coding	dpy-19-like 3 (C. elegans) [Source:MGI Symbol;Acc:MGI:2443952]	6161.36	0.413951	0.019808	20.8982	5.56348e-97	1.37297e-95
ENSMUSG00000040147	Maob	protein_coding	monoamine oxidase B [Source:MGI Symbol;Acc:MGI:96916]	342.266	0.413669	0.0728204	5.68067	1.34166e-08	4.64373e-08
ENSMUSG00000032012	Nectin1	protein_coding	nectin cell adhesion molecule 1 [Source:MGI Symbol;Acc:MGI:1926483]	5793.36	0.413417	0.0288638	14.323	1.57102e-46	1.7496e-45
ENSMUSG00000024304	Cdh2	protein_coding	cadherin 2 [Source:MGI Symbol;Acc:MGI:88355]	67898	0.41312	0.0178979	23.0821	7.00759e-118	2.18227e-116
ENSMUSG00000061080	Lsamp	protein_coding	limbic system-associated membrane protein [Source:MGI Symbol;Acc:MGI:1261760]	180.654	0.413098	0.0787631	5.24482	1.56436e-07	5.06947e-07
ENSMUSG00000034648	Lrrn1	protein_coding	leucine rich repeat protein 1, neuronal [Source:MGI Symbol;Acc:MGI:106038]	1063.79	0.412994	0.0375229	11.0064	3.55787e-28	2.61841e-27
ENSMUSG00000006307	Kmt2b	protein_coding	lysine (K)-specific methyltransferase 2B [Source:MGI Symbol;Acc:MGI:109565]	4709.08	0.412947	0.0302242	13.6628	1.69332e-42	1.73707e-41
ENSMUSG00000037010	Apln	protein_coding	apelin [Source:MGI Symbol;Acc:MGI:1353624]	323.803	0.412816	0.0615155	6.71075	1.9362e-11	7.78017e-11
ENSMUSG00000056258	Kcnq3	protein_coding	potassium voltage-gated channel, subfamily Q, member 3 [Source:MGI Symbol;Acc:MGI:1336181]	297.143	0.412697	0.0702102	5.87802	4.15209e-09	1.47819e-08
ENSMUSG00000034422	Parp14	protein_coding	poly (ADP-ribose) polymerase family, member 14 [Source:MGI Symbol;Acc:MGI:1919489]	13273.9	0.412343	0.0417994	9.8648	5.91544e-23	3.71875e-22
ENSMUSG00000057286	St6galnac2	protein_coding	ST6 (alpha-N-acetyl-neuraminyl-2,3-beta-galactosyl-1,3)-N-acetylgalactosaminide alpha-2,6-sialyltransferase 2 [Source:MGI Symbol;Acc:MGI:107553]	1548.23	0.412134	0.0330274	12.4785	9.77605e-36	8.75457e-35
ENSMUSG00000062203	Gspt1	protein_coding	G1 to S phase transition 1 [Source:MGI Symbol;Acc:MGI:1316728]	8809.82	0.412125	0.0173349	23.7743	6.16474e-125	2.0616e-123
ENSMUSG00000097006	9530082P21Rik	lincRNA	RIKEN cDNA 9530082P21 gene [Source:MGI Symbol;Acc:MGI:3603340]	3976.67	0.412009	0.0293278	14.0484	7.87987e-45	8.5138e-44
ENSMUSG00000024474	Ik	protein_coding	IK cytokine [Source:MGI Symbol;Acc:MGI:1345142]	18059.9	0.411956	0.0184646	22.3105	2.92042e-110	8.48833e-109
ENSMUSG00000026604	Ptpn14	protein_coding	protein tyrosine phosphatase, non-receptor type 14 [Source:MGI Symbol;Acc:MGI:102467]	28425.9	0.411823	0.0220679	18.6617	1.01517e-77	1.96709e-76
ENSMUSG00000067786	Nnat	protein_coding	neuronatin [Source:MGI Symbol;Acc:MGI:104716]	210.009	0.411674	0.0835838	4.92529	8.42351e-07	2.60221e-06
ENSMUSG00000024565	Sall3	protein_coding	sal-like 3 (Drosophila) [Source:MGI Symbol;Acc:MGI:109295]	2570.19	0.411531	0.0328827	12.5151	6.17105e-36	5.56221e-35
ENSMUSG00000028078	Dclk2	protein_coding	doublecortin-like kinase 2 [Source:MGI Symbol;Acc:MGI:1918012]	2270.49	0.411103	0.0324443	12.6711	8.55506e-37	7.86457e-36
ENSMUSG00000029581	Fscn1	protein_coding	fascin actin-bundling protein 1 [Source:MGI Symbol;Acc:MGI:1352745]	68795.5	0.411079	0.0241432	17.0267	5.20481e-65	8.28512e-64
ENSMUSG00000078786	BC024978	protein_coding	cDNA sequence BC024978 [Source:MGI Symbol;Acc:MGI:3041247]	1378.68	0.411011	0.0353628	11.6227	3.16095e-31	2.53037e-30
ENSMUSG00000045838	A430105I19Rik	protein_coding	RIKEN cDNA A430105I19 gene [Source:MGI Symbol;Acc:MGI:2685199]	4651.61	0.4109	0.0229954	17.8688	2.06365e-71	3.66952e-70
ENSMUSG00000041135	Ripk2	protein_coding	receptor (TNFRSF)-interacting serine-threonine kinase 2 [Source:MGI Symbol;Acc:MGI:1891456]	12691	0.410863	0.0334613	12.2787	1.17819e-34	1.02848e-33
ENSMUSG00000031626	Sorbs2	protein_coding	sorbin and SH3 domain containing 2 [Source:MGI Symbol;Acc:MGI:1924574]	53676.7	0.410482	0.0149585	27.4413	8.81271e-166	4.42383e-164
ENSMUSG00000029859	Epha1	protein_coding	Eph receptor A1 [Source:MGI Symbol;Acc:MGI:107381]	43.6222	0.410406	0.17916	2.29072	0.0219793	0.0425858
ENSMUSG00000008999	Bmp7	protein_coding	bone morphogenetic protein 7 [Source:MGI Symbol;Acc:MGI:103302]	570.443	0.410194	0.0581227	7.05738	1.69671e-12	7.18963e-12
ENSMUSG00000029554	Mad1l1	protein_coding	MAD1 mitotic arrest deficient 1-like 1 [Source:MGI Symbol;Acc:MGI:1341857]	1908.07	0.410037	0.0354605	11.5632	6.33019e-31	5.02806e-30
ENSMUSG00000028583	Pdpn	protein_coding	podoplanin [Source:MGI Symbol;Acc:MGI:103098]	42471.5	0.409993	0.0229114	17.8947	1.29605e-71	2.30635e-70
ENSMUSG00000036052	Dnajb5	protein_coding	DnaJ heat shock protein family (Hsp40) member B5 [Source:MGI Symbol;Acc:MGI:1930018]	8481.31	0.409879	0.016898	24.2561	5.69805e-130	2.02337e-128
ENSMUSG00000035184	Fam124a	protein_coding	family with sequence similarity 124, member A [Source:MGI Symbol;Acc:MGI:3645930]	6444.29	0.409079	0.0197848	20.6764	5.65094e-95	1.37155e-93
ENSMUSG00000070880	Gad1	protein_coding	glutamate decarboxylase 1 [Source:MGI Symbol;Acc:MGI:95632]	531.835	0.408978	0.0544356	7.51306	5.7761e-14	2.6227e-13
ENSMUSG00000024665	Fads2	protein_coding	fatty acid desaturase 2 [Source:MGI Symbol;Acc:MGI:1930079]	31162.4	0.408301	0.019428	21.0161	4.66807e-98	1.1642e-96
ENSMUSG00000036718	Micall2	protein_coding	MICAL-like 2 [Source:MGI Symbol;Acc:MGI:2444818]	9170.27	0.408195	0.0216394	18.8635	2.27775e-79	4.49874e-78
ENSMUSG00000092021	Gbp11	polymorphic_pseudogene	guanylate binding protein 11 [Source:MGI Symbol;Acc:MGI:3646307]	1177.53	0.408136	0.0836057	4.88168	1.05185e-06	3.22822e-06
ENSMUSG00000051675	Trim32	protein_coding	tripartite motif-containing 32 [Source:MGI Symbol;Acc:MGI:1917057]	7046.18	0.408091	0.0170931	23.8746	5.62081e-126	1.90678e-124
ENSMUSG00000045282	Tmem86b	protein_coding	transmembrane protein 86B [Source:MGI Symbol;Acc:MGI:1915505]	189.077	0.408041	0.0883721	4.61731	3.88753e-06	1.14749e-05
ENSMUSG00000030701	Plekhb1	protein_coding	pleckstrin homology domain containing, family B (evectins) member 1 [Source:MGI Symbol;Acc:MGI:1351469]	9095.65	0.40782	0.0245081	16.6402	3.56462e-62	5.37615e-61
ENSMUSG00000031207	Msn	protein_coding	moesin [Source:MGI Symbol;Acc:MGI:97167]	106737	0.407416	0.0168537	24.1737	4.20244e-129	1.47449e-127
ENSMUSG00000084790	Gm15879	antisense	predicted gene 15879 [Source:MGI Symbol;Acc:MGI:3802012]	72.0243	0.407257	0.141474	2.87867	0.00399362	0.00870733
ENSMUSG00000042251	Pm20d1	protein_coding	peptidase M20 domain containing 1 [Source:MGI Symbol;Acc:MGI:2442939]	1519.08	0.407218	0.0334766	12.1643	4.81786e-34	4.14724e-33
ENSMUSG00000102900	Gm37811	TEC	predicted gene, 37811 [Source:MGI Symbol;Acc:MGI:5611039]	40.863	0.407095	0.165691	2.45696	0.0140119	0.028068
ENSMUSG00000015944	Gatsl2	protein_coding	GATS protein-like 2 [Source:MGI Symbol;Acc:MGI:1933384]	9497.33	0.407007	0.0185957	21.8872	3.44222e-106	9.57922e-105
ENSMUSG00000021806	Nid2	protein_coding	nidogen 2 [Source:MGI Symbol;Acc:MGI:1298229]	10081.7	0.406905	0.0219266	18.5576	7.0754e-77	1.35759e-75
ENSMUSG00000036198	Arhgap36	protein_coding	Rho GTPase activating protein 36 [Source:MGI Symbol;Acc:MGI:1922654]	332.216	0.406889	0.0696317	5.84343	5.11355e-09	1.81035e-08
ENSMUSG00000041936	Agrn	protein_coding	agrin [Source:MGI Symbol;Acc:MGI:87961]	43754.4	0.406664	0.0229711	17.7032	3.95829e-70	6.86736e-69
ENSMUSG00000031453	Rasa3	protein_coding	RAS p21 protein activator 3 [Source:MGI Symbol;Acc:MGI:1197013]	13895.2	0.406663	0.0182907	22.2333	1.63796e-109	4.69703e-108
ENSMUSG00000026730	Pter	protein_coding	phosphotriesterase related [Source:MGI Symbol;Acc:MGI:107372]	6721.17	0.406492	0.023253	17.4813	1.99068e-68	3.38143e-67
ENSMUSG00000022623	Shank3	protein_coding	SH3/ankyrin domain gene 3 [Source:MGI Symbol;Acc:MGI:1930016]	417.583	0.40604	0.059097	6.87074	6.38682e-12	2.63244e-11
ENSMUSG00000029576	Radil	protein_coding	Ras association and DIL domains [Source:MGI Symbol;Acc:MGI:2443088]	977.627	0.405464	0.0478516	8.47335	2.38425e-17	1.23558e-16
ENSMUSG00000042350	Arel1	protein_coding	apoptosis resistant E3 ubiquitin protein ligase 1 [Source:MGI Symbol;Acc:MGI:1915747]	9787.87	0.405441	0.0182115	22.2629	8.4588e-110	2.43752e-108
ENSMUSG00000034687	Fras1	protein_coding	Fraser extracellular matrix complex subunit 1 [Source:MGI Symbol;Acc:MGI:2385368]	1246.45	0.405415	0.0517627	7.83219	4.7946e-15	2.27396e-14
ENSMUSG00000030435	U2af2	protein_coding	U2 small nuclear ribonucleoprotein auxiliary factor (U2AF) 2 [Source:MGI Symbol;Acc:MGI:98886]	16205.5	0.40473	0.0178681	22.651	1.36498e-113	4.09895e-112
ENSMUSG00000032101	Ddx25	protein_coding	DEAD (Asp-Glu-Ala-Asp) box polypeptide 25 [Source:MGI Symbol;Acc:MGI:1353582]	985.691	0.404568	0.0459653	8.8016	1.34875e-18	7.30137e-18
ENSMUSG00000026339	Ccdc93	protein_coding	coiled-coil domain containing 93 [Source:MGI Symbol;Acc:MGI:1918079]	5047.51	0.404468	0.0249306	16.2237	3.42767e-59	4.95686e-58
ENSMUSG00000076433	Cep295nl	protein_coding	CEP295 N-terminal like [Source:MGI Symbol;Acc:MGI:1929713]	175.24	0.403963	0.093027	4.34243	1.40914e-05	3.97692e-05
ENSMUSG00000003355	Fkbp11	protein_coding	FK506 binding protein 11 [Source:MGI Symbol;Acc:MGI:1913370]	944.581	0.403678	0.0571724	7.06071	1.65648e-12	7.02298e-12
ENSMUSG00000034684	Sema3f	protein_coding	sema domain, immunoglobulin domain (Ig), short basic domain, secreted, (semaphorin) 3F [Source:MGI Symbol;Acc:MGI:1096347]	11171.3	0.403362	0.0264343	15.259	1.43344e-52	1.80564e-51
ENSMUSG00000022353	Mtss1	protein_coding	metastasis suppressor 1 [Source:MGI Symbol;Acc:MGI:2384818]	19104.6	0.40315	0.0217671	18.5211	1.39674e-76	2.66478e-75
ENSMUSG00000083327	Vcp-rs	processed_pseudogene	valosin containing protein, related sequence [Source:MGI Symbol;Acc:MGI:894298]	288.111	0.403103	0.0740661	5.44248	5.25452e-08	1.75646e-07
ENSMUSG00000020256	Aldh1l2	protein_coding	aldehyde dehydrogenase 1 family, member L2 [Source:MGI Symbol;Acc:MGI:2444680]	295.558	0.402821	0.0667445	6.03527	1.58698e-09	5.77736e-09
ENSMUSG00000003546	Klc4	protein_coding	kinesin light chain 4 [Source:MGI Symbol;Acc:MGI:1922014]	4227.34	0.402813	0.0247798	16.2557	2.03386e-59	2.94485e-58
ENSMUSG00000060487	Samd5	protein_coding	sterile alpha motif domain containing 5 [Source:MGI Symbol;Acc:MGI:2444815]	3148.08	0.402629	0.0274082	14.6901	7.46343e-49	8.74622e-48
ENSMUSG00000108181	C030015A19Rik	TEC	RIKEN cDNA C030015A19 gene [Source:MGI Symbol;Acc:MGI:1924668]	295.296	0.402605	0.0787823	5.11034	3.21572e-07	1.01936e-06
ENSMUSG00000103088	Pcdhgb6	protein_coding	protocadherin gamma subfamily B, 6 [Source:MGI Symbol;Acc:MGI:1935197]	1437.27	0.402507	0.0365435	11.0145	3.25466e-28	2.39751e-27
ENSMUSG00000051537	Gm5124	transcribed_processed_pseudogene	predicted pseudogene 5124 [Source:MGI Symbol;Acc:MGI:3643622]	43.8211	0.402309	0.172861	2.32735	0.0199464	0.0389159
ENSMUSG00000026749	Nek6	protein_coding	NIMA (never in mitosis gene a)-related expressed kinase 6 [Source:MGI Symbol;Acc:MGI:1891638]	28947.7	0.402138	0.0248409	16.1885	6.07653e-59	8.72316e-58
ENSMUSG00000018765	Fxr2	protein_coding	fragile X mental retardation, autosomal homolog 2 [Source:MGI Symbol;Acc:MGI:1346074]	13317.7	0.402129	0.0172724	23.2816	6.80879e-120	2.17503e-118
ENSMUSG00000020471	Pold2	protein_coding	polymerase (DNA directed), delta 2, regulatory subunit [Source:MGI Symbol;Acc:MGI:1097163]	2211.9	0.401995	0.0366683	10.963	5.75497e-28	4.19602e-27
ENSMUSG00000020904	Cfap52	protein_coding	cilia and flagella associated protein 52 [Source:MGI Symbol;Acc:MGI:1919110]	164.479	0.401911	0.0892979	4.50079	6.77014e-06	1.95993e-05
ENSMUSG00000023915	Tnfrsf21	protein_coding	tumor necrosis factor receptor superfamily, member 21 [Source:MGI Symbol;Acc:MGI:2151075]	1884.66	0.401842	0.033881	11.8604	1.90098e-32	1.572e-31
ENSMUSG00000011382	Dhdh	protein_coding	dihydrodiol dehydrogenase (dimeric) [Source:MGI Symbol;Acc:MGI:1919005]	1145.72	0.401755	0.0347638	11.5567	6.82565e-31	5.41978e-30
ENSMUSG00000044646	Zbtb7c	protein_coding	zinc finger and BTB domain containing 7C [Source:MGI Symbol;Acc:MGI:2443302]	4006.59	0.401521	0.0264517	15.1794	4.84221e-52	6.04455e-51
ENSMUSG00000002324	Rec8	protein_coding	REC8 meiotic recombination protein [Source:MGI Symbol;Acc:MGI:1929645]	705.953	0.401504	0.0468343	8.57286	1.0095e-17	5.29676e-17
ENSMUSG00000090125	Pou3f1	protein_coding	POU domain, class 3, transcription factor 1 [Source:MGI Symbol;Acc:MGI:101896]	338.954	0.401447	0.0724889	5.53805	3.05853e-08	1.03607e-07
ENSMUSG00000015829	Tnr	protein_coding	tenascin R [Source:MGI Symbol;Acc:MGI:99516]	76.855	0.40139	0.151176	2.65511	0.00792818	0.0165531
ENSMUSG00000028268	Gbp3	protein_coding	guanylate binding protein 3 [Source:MGI Symbol;Acc:MGI:1926263]	13625.5	0.401321	0.0531996	7.5437	4.56826e-14	2.08431e-13
ENSMUSG00000073802	Cdkn2b	protein_coding	cyclin-dependent kinase inhibitor 2B (p15, inhibits CDK4) [Source:MGI Symbol;Acc:MGI:104737]	16702.2	0.401223	0.0207536	19.3327	2.85129e-83	5.91435e-82
ENSMUSG00000083064	Gm7785	processed_pseudogene	predicted gene 7785 [Source:MGI Symbol;Acc:MGI:3645449]	42.0641	0.401186	0.163873	2.44816	0.0143589	0.028697
ENSMUSG00000022018	Rgcc	protein_coding	regulator of cell cycle [Source:MGI Symbol;Acc:MGI:1913464]	191.127	0.400921	0.101117	3.96493	7.34184e-05	0.000194518
ENSMUSG00000037683	Armc3	protein_coding	armadillo repeat containing 3 [Source:MGI Symbol;Acc:MGI:1918132]	243.174	0.400324	0.0739398	5.41419	6.15673e-08	2.04845e-07
ENSMUSG00000000125	Wnt3	protein_coding	wingless-type MMTV integration site family, member 3 [Source:MGI Symbol;Acc:MGI:98955]	82.2183	0.40032	0.126524	3.164	0.00155619	0.00358733
ENSMUSG00000042178	Armc5	protein_coding	armadillo repeat containing 5 [Source:MGI Symbol;Acc:MGI:2384586]	2948.2	0.399994	0.0287656	13.9053	5.88245e-44	6.22709e-43
ENSMUSG00000036138	Acaa1a	protein_coding	acetyl-Coenzyme A acyltransferase 1A [Source:MGI Symbol;Acc:MGI:2148491]	9410.21	0.399993	0.0257859	15.5121	2.87473e-54	3.76417e-53
ENSMUSG00000017943	Gdap1l1	protein_coding	ganglioside-induced differentiation-associated protein 1-like 1 [Source:MGI Symbol;Acc:MGI:2385163]	1905.87	0.399809	0.0338823	11.8	3.90527e-32	3.19908e-31
ENSMUSG00000068606	Gm4841	protein_coding	predicted gene 4841 [Source:MGI Symbol;Acc:MGI:3643814]	247.493	0.399705	0.100065	3.99446	6.48411e-05	0.000172785
ENSMUSG00000005611	Mrvi1	protein_coding	MRV integration site 1 [Source:MGI Symbol;Acc:MGI:1338023]	777.959	0.399655	0.0389321	10.2654	1.00859e-24	6.70201e-24
ENSMUSG00000036098	Myrf	protein_coding	myelin regulatory factor [Source:MGI Symbol;Acc:MGI:2684944]	329.862	0.399624	0.0606176	6.59253	4.32385e-11	1.70971e-10
ENSMUSG00000047496	Rnf152	protein_coding	ring finger protein 152 [Source:MGI Symbol;Acc:MGI:2443787]	116.058	0.399596	0.105977	3.77058	0.000162869	0.000417557
ENSMUSG00000032000	Birc3	protein_coding	baculoviral IAP repeat-containing 3 [Source:MGI Symbol;Acc:MGI:1197007]	3821.58	0.399572	0.0290026	13.7771	3.50029e-43	3.64957e-42
ENSMUSG00000056899	Immp2l	protein_coding	IMP2 inner mitochondrial membrane peptidase-like (S. cerevisiae) [Source:MGI Symbol;Acc:MGI:2135611]	372.254	0.399492	0.0606417	6.58775	4.46551e-11	1.76425e-10
ENSMUSG00000032220	Myo1e	protein_coding	myosin IE [Source:MGI Symbol;Acc:MGI:106621]	19792.4	0.399418	0.0213623	18.6973	5.20414e-78	1.01257e-76
ENSMUSG00000032087	Dscaml1	protein_coding	DS cell adhesion molecule like 1 [Source:MGI Symbol;Acc:MGI:2150309]	101.704	0.399036	0.109099	3.65756	0.000254624	0.000640792
ENSMUSG00000026181	Ppm1f	protein_coding	protein phosphatase 1F (PP2C domain containing) [Source:MGI Symbol;Acc:MGI:1918464]	19553.7	0.398982	0.0165351	24.1294	1.23005e-128	4.24619e-127
ENSMUSG00000056531	Ccdc18	protein_coding	coiled-coil domain containing 18 [Source:MGI Symbol;Acc:MGI:1922974]	137.865	0.398975	0.106806	3.73551	0.000187332	0.000477518
ENSMUSG00000056537	Rlim	protein_coding	ring finger protein, LIM domain interacting [Source:MGI Symbol;Acc:MGI:1342291]	6902.48	0.398777	0.0224828	17.737	2.17399e-70	3.78848e-69
ENSMUSG00000059447	Hadhb	protein_coding	hydroxyacyl-Coenzyme A dehydrogenase/3-ketoacyl-Coenzyme A thiolase/enoyl-Coenzyme A hydratase (trifunctional protein), beta subunit [Source:MGI Symbol;Acc:MGI:2136381]	6871.43	0.398684	0.0188304	21.1724	1.71488e-99	4.37416e-98
ENSMUSG00000041828	Abca8a	protein_coding	ATP-binding cassette, sub-family A (ABC1), member 8a [Source:MGI Symbol;Acc:MGI:2386846]	1334.54	0.39855	0.0443624	8.98395	2.61214e-19	1.4566e-18
ENSMUSG00000038146	Notch3	protein_coding	notch 3 [Source:MGI Symbol;Acc:MGI:99460]	9547.74	0.398529	0.0295543	13.4847	1.92568e-41	1.93993e-40
ENSMUSG00000042340	Ctf1	protein_coding	cardiotrophin 1 [Source:MGI Symbol;Acc:MGI:105115]	1231.18	0.398516	0.0374683	10.6361	2.02442e-26	1.42229e-25
ENSMUSG00000031451	Gas6	protein_coding	growth arrest specific 6 [Source:MGI Symbol;Acc:MGI:95660]	84830.6	0.398329	0.0188336	21.1498	2.76906e-99	7.05541e-98
ENSMUSG00000056666	Retsat	protein_coding	retinol saturase (all trans retinol 13,14 reductase) [Source:MGI Symbol;Acc:MGI:1914692]	2165.03	0.398081	0.027753	14.3437	1.16678e-46	1.30311e-45
ENSMUSG00000036295	Lrrn3	protein_coding	leucine rich repeat protein 3, neuronal [Source:MGI Symbol;Acc:MGI:106036]	2256.32	0.397691	0.0278332	14.2884	2.58615e-46	2.86656e-45
ENSMUSG00000083899	Gm12346	transcribed_processed_pseudogene	predicted gene 12346 [Source:MGI Symbol;Acc:MGI:3649810]	131.187	0.397669	0.0991702	4.00996	6.07284e-05	0.000162414
ENSMUSG00000035929	H2-Q4	protein_coding	histocompatibility 2, Q region locus 4 [Source:MGI Symbol;Acc:MGI:95933]	30637.6	0.39755	0.0297403	13.3674	9.37817e-41	9.33969e-40
ENSMUSG00000029095	Ablim2	protein_coding	actin-binding LIM protein 2 [Source:MGI Symbol;Acc:MGI:2385758]	222.814	0.397492	0.0916886	4.33524	1.45602e-05	4.10578e-05
ENSMUSG00000049690	Nckap5	protein_coding	NCK-associated protein 5 [Source:MGI Symbol;Acc:MGI:2686394]	1755.93	0.397385	0.0356558	11.145	7.57076e-29	5.68906e-28
ENSMUSG00000020142	Slc1a4	protein_coding	solute carrier family 1 (glutamate/neutral amino acid transporter), member 4 [Source:MGI Symbol;Acc:MGI:2135601]	7956.45	0.397145	0.0205611	19.3153	3.99359e-83	8.26195e-82
ENSMUSG00000076281	Gm24270	miRNA	predicted gene, 24270 [Source:MGI Symbol;Acc:MGI:5454047]	2494.26	0.397109	0.16387	2.42331	0.0153796	0.0305968
ENSMUSG00000037225	Fgf2	protein_coding	fibroblast growth factor 2 [Source:MGI Symbol;Acc:MGI:95516]	3417.25	0.396911	0.0344329	11.5271	9.63532e-31	7.62246e-30
ENSMUSG00000026074	Map4k4	protein_coding	mitogen-activated protein kinase kinase kinase kinase 4 [Source:MGI Symbol;Acc:MGI:1349394]	30097.5	0.396862	0.0166477	23.8388	1.32253e-125	4.47361e-124
ENSMUSG00000037993	Dhx38	protein_coding	DEAH (Asp-Glu-Ala-His) box polypeptide 38 [Source:MGI Symbol;Acc:MGI:1927617]	6891.45	0.39657	0.0220041	18.0226	1.29603e-72	2.3435e-71
ENSMUSG00000003316	Glg1	protein_coding	golgi apparatus protein 1 [Source:MGI Symbol;Acc:MGI:104967]	42298.7	0.396485	0.0162188	24.446	5.55567e-132	2.01536e-130
ENSMUSG00000022687	Boc	protein_coding	biregional cell adhesion molecule-related/down-regulated by oncogenes (Cdon) binding protein [Source:MGI Symbol;Acc:MGI:2151153]	7962.82	0.396348	0.0226864	17.4707	2.39442e-68	4.05552e-67
ENSMUSG00000045659	Plekha7	protein_coding	pleckstrin homology domain containing, family A member 7 [Source:MGI Symbol;Acc:MGI:2445094]	12526.8	0.396204	0.0178492	22.1973	3.65041e-109	1.03794e-107
ENSMUSG00000041189	Chrnb1	protein_coding	cholinergic receptor, nicotinic, beta polypeptide 1 (muscle) [Source:MGI Symbol;Acc:MGI:87890]	2005.95	0.395951	0.0280568	14.1125	3.18072e-45	3.45724e-44
ENSMUSG00000022790	Igsf11	protein_coding	immunoglobulin superfamily, member 11 [Source:MGI Symbol;Acc:MGI:2388477]	3516.79	0.39584	0.0322353	12.2797	1.16433e-34	1.01676e-33
ENSMUSG00000034773	BC030867	protein_coding	cDNA sequence BC030867 [Source:MGI Symbol;Acc:MGI:2387601]	126.084	0.395725	0.0999784	3.9581	7.55471e-05	0.000200001
ENSMUSG00000024502	Jakmip2	protein_coding	janus kinase and microtubule interacting protein 2 [Source:MGI Symbol;Acc:MGI:1923467]	914.116	0.395595	0.0394408	10.0301	1.12402e-23	7.22236e-23
ENSMUSG00000037541	Shank2	protein_coding	SH3/ankyrin domain gene 2 [Source:MGI Symbol;Acc:MGI:2671987]	391.968	0.39555	0.0600606	6.58585	4.52286e-11	1.78541e-10
ENSMUSG00000063430	Wscd2	protein_coding	WSC domain containing 2 [Source:MGI Symbol;Acc:MGI:2445030]	1612.71	0.395192	0.0382474	10.3325	5.0224e-25	3.36873e-24
ENSMUSG00000020032	Nuak1	protein_coding	NUAK family, SNF1-like kinase, 1 [Source:MGI Symbol;Acc:MGI:1925226]	20179.1	0.395056	0.0175152	22.5551	1.19785e-112	3.54728e-111
ENSMUSG00000051427	Ccdc157	protein_coding	coiled-coil domain containing 157 [Source:MGI Symbol;Acc:MGI:3041210]	3646.76	0.395036	0.0248272	15.9114	5.28189e-57	7.32342e-56
ENSMUSG00000024974	Smc3	protein_coding	structural maintenance of chromosomes 3 [Source:MGI Symbol;Acc:MGI:1339795]	8448.74	0.394928	0.0212215	18.6098	2.67408e-77	5.16455e-76
ENSMUSG00000022240	Ctnnd2	protein_coding	catenin (cadherin associated protein), delta 2 [Source:MGI Symbol;Acc:MGI:1195966]	9099.88	0.394859	0.0234473	16.8403	1.2362e-63	1.92741e-62
ENSMUSG00000033342	Plppr5	protein_coding	phospholipid phosphatase related 5 [Source:MGI Symbol;Acc:MGI:1923019]	598.273	0.394674	0.0473865	8.32884	8.16411e-17	4.15225e-16
ENSMUSG00000103677	Pcdhga4	protein_coding	protocadherin gamma subfamily A, 4 [Source:MGI Symbol;Acc:MGI:1935216]	603.559	0.394631	0.0450404	8.76171	1.92307e-18	1.03533e-17
ENSMUSG00000021182	Ccdc88c	protein_coding	coiled-coil domain containing 88C [Source:MGI Symbol;Acc:MGI:1915589]	6500.65	0.394502	0.0248205	15.8942	6.94832e-57	9.60565e-56
ENSMUSG00000048174	Tmem81	protein_coding	transmembrane protein 81 [Source:MGI Symbol;Acc:MGI:1921876]	570.277	0.394404	0.0580927	6.78921	1.12751e-11	4.59099e-11
ENSMUSG00000081998	Gm13245	processed_pseudogene	predicted gene 13245 [Source:MGI Symbol;Acc:MGI:3649656]	60.7973	0.39435	0.150277	2.62415	0.00868663	0.0180216
ENSMUSG00000036334	Igsf10	protein_coding	immunoglobulin superfamily, member 10 [Source:MGI Symbol;Acc:MGI:1923481]	555.537	0.394273	0.0561495	7.02184	2.18961e-12	9.23671e-12
ENSMUSG00000039781	Cep131	protein_coding	centrosomal protein 131 [Source:MGI Symbol;Acc:MGI:107440]	1766.88	0.394036	0.031635	12.4557	1.30197e-35	1.16151e-34
ENSMUSG00000049907	Rasl11b	protein_coding	RAS-like, family 11, member B [Source:MGI Symbol;Acc:MGI:1916189]	1060.73	0.393935	0.0364325	10.8127	2.99608e-27	2.14985e-26
ENSMUSG00000053825	Ppfia2	protein_coding	protein tyrosine phosphatase, receptor type, f polypeptide (PTPRF), interacting protein (liprin), alpha 2 [Source:MGI Symbol;Acc:MGI:2443834]	149.783	0.393904	0.100119	3.93437	8.34147e-05	0.000219939
ENSMUSG00000008035	Mid1ip1	protein_coding	Mid1 interacting protein 1 (gastrulation specific G12-like (zebrafish)) [Source:MGI Symbol;Acc:MGI:1915291]	8488.74	0.393881	0.0185521	21.2311	4.92894e-100	1.26961e-98
ENSMUSG00000041688	Amot	protein_coding	angiomotin [Source:MGI Symbol;Acc:MGI:108440]	6383.92	0.393826	0.051833	7.59798	3.00794e-14	1.38329e-13
ENSMUSG00000061436	Hipk2	protein_coding	homeodomain interacting protein kinase 2 [Source:MGI Symbol;Acc:MGI:1314872]	5118.15	0.393825	0.0662907	5.94088	2.83494e-09	1.01727e-08
ENSMUSG00000001924	Uba1	protein_coding	ubiquitin-like modifier activating enzyme 1 [Source:MGI Symbol;Acc:MGI:98890]	42158.6	0.393745	0.0169227	23.2673	9.5164e-120	3.03583e-118
ENSMUSG00000022763	Aifm3	protein_coding	apoptosis-inducing factor, mitochondrion-associated 3 [Source:MGI Symbol;Acc:MGI:1919418]	82.3609	0.39372	0.129268	3.04576	0.00232091	0.00522883
ENSMUSG00000032698	Lmo2	protein_coding	LIM domain only 2 [Source:MGI Symbol;Acc:MGI:102811]	1692.42	0.393713	0.0426051	9.24096	2.44293e-20	1.4152e-19
ENSMUSG00000030695	Aldoa	protein_coding	aldolase A, fructose-bisphosphate [Source:MGI Symbol;Acc:MGI:87994]	78516.4	0.393695	0.0226313	17.396	8.84655e-68	1.4898e-66
ENSMUSG00000036932	Aifm1	protein_coding	apoptosis-inducing factor, mitochondrion-associated 1 [Source:MGI Symbol;Acc:MGI:1349419]	2989.91	0.393605	0.0258095	15.2504	1.63692e-52	2.05976e-51
ENSMUSG00000106464	C130083M11Rik	lincRNA	RIKEN cDNA C130083M11 gene [Source:MGI Symbol;Acc:MGI:3041216]	4129.63	0.39324	0.0280189	14.0348	9.54916e-45	1.02891e-43
ENSMUSG00000052512	Nav2	protein_coding	neuron navigator 2 [Source:MGI Symbol;Acc:MGI:2183691]	15237.3	0.393077	0.0321738	12.2173	2.51273e-34	2.18132e-33
ENSMUSG00000091509	Gm17066	processed_transcript	predicted gene 17066 [Source:MGI Symbol;Acc:MGI:4937893]	48.965	0.392962	0.156308	2.51402	0.0119364	0.0241923
ENSMUSG00000062961	Ccdc177	protein_coding	coiled-coil domain containing 177 [Source:MGI Symbol;Acc:MGI:2686414]	337.855	0.39288	0.0649478	6.04916	1.45604e-09	5.31138e-09
ENSMUSG00000039959	Hip1	protein_coding	huntingtin interacting protein 1 [Source:MGI Symbol;Acc:MGI:1099804]	8281.79	0.392647	0.0221769	17.7052	3.82028e-70	6.63281e-69
ENSMUSG00000001995	Sipa1l2	protein_coding	signal-induced proliferation-associated 1 like 2 [Source:MGI Symbol;Acc:MGI:2676970]	10814.9	0.392499	0.0182136	21.5498	5.31863e-103	1.42615e-101
ENSMUSG00000108446	Gm44997	processed_transcript	predicted gene 44997 [Source:MGI Symbol;Acc:MGI:5753573]	51.7168	0.392371	0.152982	2.56481	0.0103232	0.021166
ENSMUSG00000038855	Itpkb	protein_coding	inositol 1,4,5-trisphosphate 3-kinase B [Source:MGI Symbol;Acc:MGI:109235]	8641.48	0.392182	0.0256824	15.2704	1.20391e-52	1.51976e-51
ENSMUSG00000070348	Ccnd1	protein_coding	cyclin D1 [Source:MGI Symbol;Acc:MGI:88313]	241359	0.39218	0.0183856	21.3309	5.86935e-101	1.53878e-99
ENSMUSG00000042684	Npl	protein_coding	N-acetylneuraminate pyruvate lyase [Source:MGI Symbol;Acc:MGI:1921341]	592.097	0.391926	0.0497946	7.87085	3.5223e-15	1.67967e-14
ENSMUSG00000010554	Mettl16	protein_coding	methyltransferase like 16 [Source:MGI Symbol;Acc:MGI:1914743]	6578.98	0.391576	0.0194378	20.1451	2.96998e-90	6.80177e-89
ENSMUSG00000025083	Afap1l2	protein_coding	actin filament associated protein 1-like 2 [Source:MGI Symbol;Acc:MGI:2147658]	15172	0.391537	0.0179193	21.85	7.77109e-106	2.14233e-104
ENSMUSG00000028684	Urod	protein_coding	uroporphyrinogen decarboxylase [Source:MGI Symbol;Acc:MGI:98916]	5581.27	0.391314	0.0260574	15.0174	5.65102e-51	6.90052e-50
ENSMUSG00000041598	Cdc42ep4	protein_coding	CDC42 effector protein (Rho GTPase binding) 4 [Source:MGI Symbol;Acc:MGI:1929760]	9005.55	0.391281	0.0251036	15.5867	8.97079e-55	1.18651e-53
ENSMUSG00000032172	Olfm2	protein_coding	olfactomedin 2 [Source:MGI Symbol;Acc:MGI:3045350]	12468.7	0.391242	0.0295627	13.2343	5.56085e-40	5.45496e-39
ENSMUSG00000112714	AC127224.2	processed_pseudogene	\N	45.6661	0.391219	0.164103	2.38399	0.0171262	0.0337861
ENSMUSG00000024120	Lrpprc	protein_coding	leucine-rich PPR-motif containing [Source:MGI Symbol;Acc:MGI:1919666]	5246.27	0.390926	0.0209544	18.656	1.12812e-77	2.18415e-76
ENSMUSG00000003575	Crtc1	protein_coding	CREB regulated transcription coactivator 1 [Source:MGI Symbol;Acc:MGI:2142523]	4291.08	0.390772	0.0225601	17.3214	3.24512e-67	5.38406e-66
ENSMUSG00000024359	Hspa9	protein_coding	heat shock protein 9 [Source:MGI Symbol;Acc:MGI:96245]	34264.5	0.390604	0.0146917	26.5867	9.67177e-156	4.47353e-154
ENSMUSG00000001767	Crnkl1	protein_coding	Crn, crooked neck-like 1 (Drosophila) [Source:MGI Symbol;Acc:MGI:1914127]	4639.09	0.390567	0.0215036	18.1628	1.01624e-73	1.86189e-72
ENSMUSG00000009418	Nav1	protein_coding	neuron navigator 1 [Source:MGI Symbol;Acc:MGI:2183683]	1603.46	0.390467	0.0321627	12.1404	6.45428e-34	5.54169e-33
ENSMUSG00000040896	Kcnd3	protein_coding	potassium voltage-gated channel, Shal-related family, member 3 [Source:MGI Symbol;Acc:MGI:1928743]	7987.82	0.390452	0.0244919	15.9421	3.23307e-57	4.49594e-56
ENSMUSG00000111293	AC125206.2	antisense	\N	169.013	0.39024	0.0835669	4.6698	3.01497e-06	8.97248e-06
ENSMUSG00000021185	9030617O03Rik	protein_coding	RIKEN cDNA 9030617O03 gene [Source:MGI Symbol;Acc:MGI:2444813]	13042.4	0.389908	0.0149393	26.0995	3.69749e-150	1.62104e-148
ENSMUSG00000018865	Sult4a1	protein_coding	sulfotransferase family 4A, member 1 [Source:MGI Symbol;Acc:MGI:1888971]	849.793	0.389897	0.0443956	8.78233	1.60128e-18	8.65053e-18
ENSMUSG00000028833	Ncdn	protein_coding	neurochondrin [Source:MGI Symbol;Acc:MGI:1347351]	5848.46	0.3894	0.0227716	17.1002	1.47781e-65	2.38138e-64
ENSMUSG00000062609	Kcnj15	protein_coding	potassium inwardly-rectifying channel, subfamily J, member 15 [Source:MGI Symbol;Acc:MGI:1310000]	59.2177	0.389247	0.153753	2.53163	0.0113532	0.0230919
ENSMUSG00000027774	Gfm1	protein_coding	G elongation factor, mitochondrial 1 [Source:MGI Symbol;Acc:MGI:107339]	4263.48	0.388858	0.0227704	17.0774	2.18756e-65	3.50352e-64
ENSMUSG00000075289	Carns1	protein_coding	carnosine synthase 1 [Source:MGI Symbol;Acc:MGI:2147595]	1522.72	0.388845	0.0352645	11.0265	2.8464e-28	2.0994e-27
ENSMUSG00000028532	Cachd1	protein_coding	cache domain containing 1 [Source:MGI Symbol;Acc:MGI:2444177]	9316.34	0.38843	0.0252382	15.3906	1.89361e-53	2.4348e-52
ENSMUSG00000031144	Syp	protein_coding	synaptophysin [Source:MGI Symbol;Acc:MGI:98467]	352.581	0.388192	0.072013	5.39059	7.02263e-08	2.32799e-07
ENSMUSG00000030774	Pak1	protein_coding	p21 protein (Cdc42/Rac)-activated kinase 1 [Source:MGI Symbol;Acc:MGI:1339975]	5468.15	0.388155	0.0259565	14.954	1.46616e-50	1.77287e-49
ENSMUSG00000028085	Gatb	protein_coding	glutamyl-tRNA(Gln) amidotransferase, subunit B [Source:MGI Symbol;Acc:MGI:2442496]	1801.71	0.387952	0.0289081	13.4202	4.60478e-41	4.6132e-40
ENSMUSG00000102171	Gm37874	TEC	predicted gene, 37874 [Source:MGI Symbol;Acc:MGI:5611102]	56.3907	0.387941	0.156511	2.47868	0.0131869	0.0265077
ENSMUSG00000025059	Gk	protein_coding	glycerol kinase [Source:MGI Symbol;Acc:MGI:106594]	1917.41	0.387938	0.0393539	9.85768	6.34998e-23	3.9866e-22
ENSMUSG00000030075	Cntn3	protein_coding	contactin 3 [Source:MGI Symbol;Acc:MGI:99534]	224.734	0.387876	0.08174	4.74525	2.08251e-06	6.26962e-06
ENSMUSG00000049420	Tmem200a	protein_coding	transmembrane protein 200A [Source:MGI Symbol;Acc:MGI:1924470]	7290.07	0.387584	0.027824	13.9299	4.17077e-44	4.42906e-43
ENSMUSG00000039097	Rln1	protein_coding	relaxin 1 [Source:MGI Symbol;Acc:MGI:97931]	249.415	0.38754	0.0723888	5.35359	8.62263e-08	2.84277e-07
ENSMUSG00000027951	Adar	protein_coding	adenosine deaminase, RNA-specific [Source:MGI Symbol;Acc:MGI:1889575]	9418.28	0.387167	0.020724	18.6821	6.92818e-78	1.3469e-76
ENSMUSG00000031155	Pim2	protein_coding	proviral integration site 2 [Source:MGI Symbol;Acc:MGI:97587]	4862.7	0.387011	0.0348663	11.0998	1.2568e-28	9.3754e-28
ENSMUSG00000071551	Akr1c19	protein_coding	aldo-keto reductase family 1, member C19 [Source:MGI Symbol;Acc:MGI:2653678]	90.3585	0.3869	0.121407	3.18682	0.00143848	0.00333426
ENSMUSG00000041193	Pla2g5	protein_coding	phospholipase A2, group V [Source:MGI Symbol;Acc:MGI:101899]	564.06	0.386815	0.0597799	6.47066	9.75749e-11	3.78764e-10
ENSMUSG00000024066	Xdh	protein_coding	xanthine dehydrogenase [Source:MGI Symbol;Acc:MGI:98973]	527.461	0.386416	0.0648152	5.96181	2.49465e-09	8.97622e-09
ENSMUSG00000038023	Atp6v0a2	protein_coding	ATPase, H+ transporting, lysosomal V0 subunit A2 [Source:MGI Symbol;Acc:MGI:104855]	10874.7	0.38629	0.0172067	22.45	1.28112e-111	3.75142e-110
ENSMUSG00000066129	Kndc1	protein_coding	kinase non-catalytic C-lobe domain (KIND) containing 1 [Source:MGI Symbol;Acc:MGI:1923734]	164.444	0.386236	0.0819062	4.71559	2.41017e-06	7.2164e-06
ENSMUSG00000045427	Hnrnph2	protein_coding	heterogeneous nuclear ribonucleoprotein H2 [Source:MGI Symbol;Acc:MGI:1201779]	6996.54	0.3859	0.0180143	21.4218	8.36712e-102	2.21832e-100
ENSMUSG00000023328	Ache	protein_coding	acetylcholinesterase [Source:MGI Symbol;Acc:MGI:87876]	282.32	0.385546	0.0782334	4.92816	8.30088e-07	2.56534e-06
ENSMUSG00000026820	Ptges2	protein_coding	prostaglandin E synthase 2 [Source:MGI Symbol;Acc:MGI:1917592]	3954.8	0.385418	0.0263418	14.6314	1.77043e-48	2.05023e-47
ENSMUSG00000024617	Camk2a	protein_coding	calcium/calmodulin-dependent protein kinase II alpha [Source:MGI Symbol;Acc:MGI:88256]	851.232	0.385285	0.053881	7.15066	8.63627e-13	3.70016e-12
ENSMUSG00000020019	Ntn4	protein_coding	netrin 4 [Source:MGI Symbol;Acc:MGI:1888978]	29239.1	0.385119	0.0208949	18.4313	7.37372e-76	1.39214e-74
ENSMUSG00000049858	Suox	protein_coding	sulfite oxidase [Source:MGI Symbol;Acc:MGI:2446117]	4273.74	0.385111	0.0236047	16.315	7.72309e-60	1.12655e-58
ENSMUSG00000020607	Fam84a	protein_coding	family with sequence similarity 84, member A [Source:MGI Symbol;Acc:MGI:2145011]	1832.64	0.38464	0.0331205	11.6134	3.52396e-31	2.81618e-30
ENSMUSG00000031445	Proz	protein_coding	protein Z, vitamin K-dependent plasma glycoprotein [Source:MGI Symbol;Acc:MGI:1860488]	174.142	0.384619	0.0878444	4.37841	1.1955e-05	3.39103e-05
ENSMUSG00000031565	Fgfr1	protein_coding	fibroblast growth factor receptor 1 [Source:MGI Symbol;Acc:MGI:95522]	60959	0.384582	0.0168492	22.825	2.58863e-115	7.89433e-114
ENSMUSG00000027580	Helz2	protein_coding	helicase with zinc finger 2, transcriptional coactivator [Source:MGI Symbol;Acc:MGI:2385169]	1742.18	0.384392	0.0402469	9.55087	1.28614e-21	7.7382e-21
ENSMUSG00000005609	Ctr9	protein_coding	CTR9 homolog, Paf1/RNA polymerase II complex component [Source:MGI Symbol;Acc:MGI:109345]	10022.8	0.383773	0.0184913	20.7543	1.12116e-95	2.73528e-94
ENSMUSG00000025241	Fyco1	protein_coding	FYVE and coiled-coil domain containing 1 [Source:MGI Symbol;Acc:MGI:107277]	10688.2	0.383681	0.0238382	16.0953	2.75381e-58	3.90559e-57
ENSMUSG00000025892	Gria4	protein_coding	glutamate receptor, ionotropic, AMPA4 (alpha 4) [Source:MGI Symbol;Acc:MGI:95811]	2987.16	0.383662	0.0375486	10.2178	1.65113e-24	1.08795e-23
ENSMUSG00000031434	Morc4	protein_coding	microrchidia 4 [Source:MGI Symbol;Acc:MGI:1922996]	1148.43	0.383373	0.039269	9.76273	1.62718e-22	1.00866e-21
ENSMUSG00000052353	Cemip	protein_coding	cell migration inducing protein, hyaluronan binding [Source:MGI Symbol;Acc:MGI:2443629]	45016.1	0.383259	0.020808	18.4188	9.28097e-76	1.74941e-74
ENSMUSG00000038213	Tapbpl	protein_coding	TAP binding protein-like [Source:MGI Symbol;Acc:MGI:2384853]	4536.62	0.382989	0.0286868	13.3507	1.17289e-40	1.16316e-39
ENSMUSG00000021646	Mccc2	protein_coding	methylcrotonoyl-Coenzyme A carboxylase 2 (beta) [Source:MGI Symbol;Acc:MGI:1925288]	3108.15	0.382893	0.0265172	14.4394	2.92409e-47	3.31449e-46
ENSMUSG00000073295	Nudt11	protein_coding	nudix (nucleoside diphosphate linked moiety X)-type motif 11 [Source:MGI Symbol;Acc:MGI:1930957]	861.102	0.382838	0.040277	9.50511	1.99833e-21	1.19408e-20
ENSMUSG00000040606	Kazn	protein_coding	kazrin, periplakin interacting protein [Source:MGI Symbol;Acc:MGI:1918779]	7664.1	0.382802	0.0247802	15.4479	7.79418e-54	1.01157e-52
ENSMUSG00000016995	Matn4	protein_coding	matrilin 4 [Source:MGI Symbol;Acc:MGI:1328314]	656.729	0.38276	0.0586785	6.523	6.89169e-11	2.6961e-10
ENSMUSG00000032840	2410131K14Rik	protein_coding	RIKEN cDNA 2410131K14 gene [Source:MGI Symbol;Acc:MGI:1924042]	5286.2	0.382688	0.0199593	19.1734	6.16831e-82	1.25841e-80
ENSMUSG00000063428	Ddo	protein_coding	D-aspartate oxidase [Source:MGI Symbol;Acc:MGI:1925528]	3746.73	0.382599	0.0246639	15.5125	2.85444e-54	3.73968e-53
ENSMUSG00000020776	Fbf1	protein_coding	Fas (TNFRSF6) binding factor 1 [Source:MGI Symbol;Acc:MGI:1922033]	11241.4	0.382525	0.0179496	21.3111	8.95519e-101	2.33479e-99
ENSMUSG00000073405	H2-T-ps	unprocessed_pseudogene	histocompatibility 2, T region locus, pseudogene [Source:MGI Symbol;Acc:MGI:2442805]	368.95	0.382477	0.0685524	5.57933	2.41443e-08	8.22024e-08
ENSMUSG00000029570	Lfng	protein_coding	LFNG O-fucosylpeptide 3-beta-N-acetylglucosaminyltransferase [Source:MGI Symbol;Acc:MGI:1095413]	1529.23	0.382374	0.0397133	9.62835	6.06946e-22	3.69329e-21
ENSMUSG00000028134	Ptbp2	protein_coding	polypyrimidine tract binding protein 2 [Source:MGI Symbol;Acc:MGI:1860489]	3452.33	0.38228	0.0227711	16.7879	2.99041e-63	4.63179e-62
ENSMUSG00000038178	Slc43a2	protein_coding	solute carrier family 43, member 2 [Source:MGI Symbol;Acc:MGI:2442746]	17385	0.382151	0.0235965	16.1952	5.44989e-59	7.82836e-58
ENSMUSG00000025651	Uqcrc1	protein_coding	ubiquinol-cytochrome c reductase core protein 1 [Source:MGI Symbol;Acc:MGI:107876]	15453.1	0.381601	0.0229883	16.5998	6.98854e-62	1.0473e-60
ENSMUSG00000032131	Abcg4	protein_coding	ATP-binding cassette, sub-family G (WHITE), member 4 [Source:MGI Symbol;Acc:MGI:1890594]	1426.05	0.381434	0.038572	9.8889	4.65128e-23	2.93186e-22
ENSMUSG00000040659	Efhd2	protein_coding	EF hand domain containing 2 [Source:MGI Symbol;Acc:MGI:106504]	25195.1	0.381319	0.0196537	19.4019	7.43703e-84	1.55084e-82
ENSMUSG00000064280	Ccdc146	protein_coding	coiled-coil domain containing 146 [Source:MGI Symbol;Acc:MGI:1922422]	140.637	0.381214	0.0989239	3.85361	0.000116391	0.000301884
ENSMUSG00000068270	Shroom4	protein_coding	shroom family member 4 [Source:MGI Symbol;Acc:MGI:2685570]	1933.13	0.38119	0.0359877	10.5922	3.23784e-26	2.26197e-25
ENSMUSG00000039021	Ttc16	protein_coding	tetratricopeptide repeat domain 16 [Source:MGI Symbol;Acc:MGI:2443048]	132.66	0.381188	0.112186	3.39781	0.000679265	0.0016305
ENSMUSG00000005299	Letm1	protein_coding	leucine zipper-EF-hand containing transmembrane protein 1 [Source:MGI Symbol;Acc:MGI:1932557]	9755.54	0.380973	0.0220973	17.2407	1.31416e-66	2.16057e-65
ENSMUSG00000041650	Pcca	protein_coding	propionyl-Coenzyme A carboxylase, alpha polypeptide [Source:MGI Symbol;Acc:MGI:97499]	3520.86	0.380915	0.0239584	15.899	6.43383e-57	8.9101e-56
ENSMUSG00000028540	Dph2	protein_coding	DPH2 homolog [Source:MGI Symbol;Acc:MGI:1914978]	981.984	0.380659	0.0443181	8.58925	8.75371e-18	4.60739e-17
ENSMUSG00000028737	Aldh4a1	protein_coding	aldehyde dehydrogenase 4 family, member A1 [Source:MGI Symbol;Acc:MGI:2443883]	7204.24	0.38059	0.0226655	16.7916	2.81329e-63	4.36033e-62
ENSMUSG00000002833	Hdgfrp2	protein_coding	hepatoma-derived growth factor, related protein 2 [Source:MGI Symbol;Acc:MGI:1194492]	9266.49	0.380567	0.0177959	21.3852	1.83689e-101	4.8591e-100
ENSMUSG00000037712	Fermt2	protein_coding	fermitin family member 2 [Source:MGI Symbol;Acc:MGI:2385001]	18831.7	0.380523	0.0179455	21.2044	8.69743e-100	2.23297e-98
ENSMUSG00000028468	Rgp1	protein_coding	RAB6A GEF compex partner 1 [Source:MGI Symbol;Acc:MGI:1915956]	6387.28	0.380379	0.021225	17.9213	8.0382e-72	1.43584e-70
ENSMUSG00000034371	Tkfc	protein_coding	triokinase, FMN cyclase [Source:MGI Symbol;Acc:MGI:2385084]	3149.51	0.380367	0.0246692	15.4187	1.22602e-53	1.58333e-52
ENSMUSG00000044033	Ccdc141	protein_coding	coiled-coil domain containing 141 [Source:MGI Symbol;Acc:MGI:1919735]	2409.45	0.380153	0.0333457	11.4004	4.16428e-30	3.24957e-29
ENSMUSG00000032109	Nlrx1	protein_coding	NLR family member X1 [Source:MGI Symbol;Acc:MGI:2429611]	1183.02	0.379934	0.0404982	9.38151	6.50319e-21	3.81998e-20
ENSMUSG00000024338	Psmb8	protein_coding	proteasome (prosome, macropain) subunit, beta type 8 (large multifunctional peptidase 7) [Source:MGI Symbol;Acc:MGI:1346527]	4879.41	0.379695	0.0330193	11.4992	1.33137e-30	1.05042e-29
ENSMUSG00000030583	Sipa1l3	protein_coding	signal-induced proliferation-associated 1 like 3 [Source:MGI Symbol;Acc:MGI:1921456]	7477.28	0.379539	0.0262221	14.474	1.76881e-47	2.01759e-46
ENSMUSG00000060275	Nrg2	protein_coding	neuregulin 2 [Source:MGI Symbol;Acc:MGI:1098246]	669.262	0.379307	0.0499486	7.59394	3.10315e-14	1.42496e-13
ENSMUSG00000052609	Plekhg3	protein_coding	pleckstrin homology domain containing, family G (with RhoGef domain) member 3 [Source:MGI Symbol;Acc:MGI:2388284]	4039.22	0.379294	0.0251357	15.0898	1.88942e-51	2.32893e-50
ENSMUSG00000031760	Mt3	protein_coding	metallothionein 3 [Source:MGI Symbol;Acc:MGI:97173]	30952.7	0.379253	0.0302232	12.5484	4.05594e-36	3.67407e-35
ENSMUSG00000039148	Sart1	protein_coding	squamous cell carcinoma antigen recognized by T cells 1 [Source:MGI Symbol;Acc:MGI:1309453]	9604.82	0.379039	0.0226668	16.7222	9.0287e-63	1.38028e-61
ENSMUSG00000059974	Ntm	protein_coding	neurotrimin [Source:MGI Symbol;Acc:MGI:2446259]	1245.75	0.37892	0.047865	7.91643	2.44431e-15	1.17346e-14
ENSMUSG00000004980	Hnrnpa2b1	protein_coding	heterogeneous nuclear ribonucleoprotein A2/B1 [Source:MGI Symbol;Acc:MGI:104819]	30180.2	0.378805	0.0200173	18.9239	7.25362e-80	1.44477e-78
ENSMUSG00000032485	Scap	protein_coding	SREBF chaperone [Source:MGI Symbol;Acc:MGI:2135958]	25409.2	0.378522	0.0192302	19.6837	2.97606e-86	6.387e-85
ENSMUSG00000051391	Ywhag	protein_coding	tyrosine 3-monooxygenase/tryptophan 5-monooxygenase activation protein, gamma polypeptide [Source:MGI Symbol;Acc:MGI:108109]	32655.5	0.378351	0.015673	24.1402	9.45586e-129	3.26901e-127
ENSMUSG00000020620	Abca8b	protein_coding	ATP-binding cassette, sub-family A (ABC1), member 8b [Source:MGI Symbol;Acc:MGI:1351668]	3103.43	0.378055	0.0331273	11.4122	3.63488e-30	2.84211e-29
ENSMUSG00000022040	Ephx2	protein_coding	epoxide hydrolase 2, cytoplasmic [Source:MGI Symbol;Acc:MGI:99500]	1252.31	0.378049	0.0341047	11.085	1.48431e-28	1.10481e-27
ENSMUSG00000026383	Epb41l5	protein_coding	erythrocyte membrane protein band 4.1 like 5 [Source:MGI Symbol;Acc:MGI:103006]	3406.4	0.377969	0.0255335	14.8029	1.40342e-49	1.6662e-48
ENSMUSG00000055485	Soga1	protein_coding	suppressor of glucose, autophagy associated 1 [Source:MGI Symbol;Acc:MGI:2444575]	3382.3	0.377741	0.0416808	9.06271	1.27246e-19	7.17376e-19
ENSMUSG00000043913	Ccdc60	protein_coding	coiled-coil domain containing 60 [Source:MGI Symbol;Acc:MGI:2141043]	271.136	0.377645	0.0686374	5.50203	3.75437e-08	1.26596e-07
ENSMUSG00000033510	Otud7a	protein_coding	OTU domain containing 7A [Source:MGI Symbol;Acc:MGI:2158505]	123.467	0.377545	0.101276	3.72788	0.000193093	0.0004913
ENSMUSG00000039954	Stk32a	protein_coding	serine/threonine kinase 32A [Source:MGI Symbol;Acc:MGI:2442403]	138.641	0.377243	0.089137	4.23217	2.31449e-05	6.41815e-05
ENSMUSG00000029062	Cdk11b	protein_coding	cyclin-dependent kinase 11B [Source:MGI Symbol;Acc:MGI:88353]	9811.96	0.377196	0.0222376	16.9621	1.56611e-64	2.47456e-63
ENSMUSG00000103283	Gm37276	lincRNA	predicted gene, 37276 [Source:MGI Symbol;Acc:MGI:5610504]	255.295	0.377167	0.0711815	5.29867	1.16647e-07	3.81208e-07
ENSMUSG00000027488	Snta1	protein_coding	syntrophin, acidic 1 [Source:MGI Symbol;Acc:MGI:101772]	4312.08	0.377139	0.0283839	13.2871	2.75076e-40	2.7108e-39
ENSMUSG00000039220	Ppp1r10	protein_coding	protein phosphatase 1, regulatory subunit 10 [Source:MGI Symbol;Acc:MGI:1289273]	6339.41	0.377031	0.0217026	17.3726	1.33039e-67	2.22612e-66
ENSMUSG00000047216	Cdh19	protein_coding	cadherin 19, type 2 [Source:MGI Symbol;Acc:MGI:3588198]	118.177	0.376795	0.120898	3.11664	0.00182922	0.00417583
ENSMUSG00000023935	Spats1	protein_coding	spermatogenesis associated, serine-rich 1 [Source:MGI Symbol;Acc:MGI:1918270]	134.145	0.376718	0.0902559	4.17389	2.99448e-05	8.22722e-05
ENSMUSG00000063902	Gm7964	processed_pseudogene	predicted gene 7964 [Source:MGI Symbol;Acc:MGI:3646150]	1960.71	0.376552	0.0288284	13.0618	5.43934e-39	5.21835e-38
ENSMUSG00000041530	Ago1	protein_coding	argonaute RISC catalytic subunit 1 [Source:MGI Symbol;Acc:MGI:2446630]	9441.35	0.37649	0.0213894	17.6018	2.38776e-69	4.11531e-68
ENSMUSG00000047428	Dlk2	protein_coding	delta-like 2 homolog (Drosophila) [Source:MGI Symbol;Acc:MGI:2146838]	524.823	0.376411	0.0615052	6.11998	9.35865e-10	3.45346e-09
ENSMUSG00000006784	Ttc25	protein_coding	tetratricopeptide repeat domain 25 [Source:MGI Symbol;Acc:MGI:1921657]	866.793	0.376342	0.0486894	7.72944	1.08022e-14	5.05801e-14
ENSMUSG00000033882	Rbm46	protein_coding	RNA binding motif protein 46 [Source:MGI Symbol;Acc:MGI:3645057]	59.4825	0.376291	0.154957	2.42836	0.0151673	0.0302
ENSMUSG00000024593	Megf10	protein_coding	multiple EGF-like-domains 10 [Source:MGI Symbol;Acc:MGI:2685177]	8605.61	0.376158	0.0246183	15.2796	1.04539e-52	1.32321e-51
ENSMUSG00000079553	Kifc1	protein_coding	kinesin family member C1 [Source:MGI Symbol;Acc:MGI:109596]	2341.65	0.375986	0.02875	13.0778	4.4112e-39	4.23889e-38
ENSMUSG00000031480	Thsd1	protein_coding	thrombospondin, type I, domain 1 [Source:MGI Symbol;Acc:MGI:1929096]	702.411	0.375873	0.0469712	8.0022	1.22217e-15	5.93023e-15
ENSMUSG00000052062	Pard3b	protein_coding	par-3 family cell polarity regulator beta [Source:MGI Symbol;Acc:MGI:1919301]	3291.01	0.375438	0.0240106	15.6363	4.11916e-55	5.48205e-54
ENSMUSG00000026189	Pecr	protein_coding	peroxisomal trans-2-enoyl-CoA reductase [Source:MGI Symbol;Acc:MGI:2148199]	693.654	0.375392	0.0521049	7.20454	5.82416e-13	2.51917e-12
ENSMUSG00000106106	CT010467.1	rRNA	\N	213515	0.375109	0.132566	2.82959	0.00466078	0.0100604
ENSMUSG00000027777	Schip1	protein_coding	schwannomin interacting protein 1 [Source:MGI Symbol;Acc:MGI:1353557]	226.615	0.374989	0.0853098	4.39561	1.1046e-05	3.14021e-05
ENSMUSG00000027429	Sec23b	protein_coding	SEC23 homolog B, COPII coat complex component [Source:MGI Symbol;Acc:MGI:1350925]	6885.64	0.374889	0.0204612	18.322	5.5268e-75	1.03186e-73
ENSMUSG00000031788	Kifc3	protein_coding	kinesin family member C3 [Source:MGI Symbol;Acc:MGI:109202]	4768.83	0.374659	0.0285855	13.1066	3.01837e-39	2.91355e-38
ENSMUSG00000046070	Igfals	protein_coding	insulin-like growth factor binding protein, acid labile subunit [Source:MGI Symbol;Acc:MGI:107973]	87.2669	0.374578	0.141797	2.64165	0.00825023	0.0171852
ENSMUSG00000026475	Rgs16	protein_coding	regulator of G-protein signaling 16 [Source:MGI Symbol;Acc:MGI:108407]	7876.72	0.374173	0.0276006	13.5567	7.23055e-42	7.33429e-41
ENSMUSG00000070427	Il18bp	protein_coding	interleukin 18 binding protein [Source:MGI Symbol;Acc:MGI:1333800]	604.83	0.374068	0.0555821	6.73002	1.69645e-11	6.84249e-11
ENSMUSG00000020475	Pgam2	protein_coding	phosphoglycerate mutase 2 [Source:MGI Symbol;Acc:MGI:1933118]	230.698	0.373916	0.0816388	4.58013	4.64697e-06	1.36346e-05
ENSMUSG00000021133	Susd6	protein_coding	sushi domain containing 6 [Source:MGI Symbol;Acc:MGI:2444661]	69254	0.373886	0.0145116	25.7646	2.21016e-146	9.32506e-145
ENSMUSG00000028517	Plpp3	protein_coding	phospholipid phosphatase 3 [Source:MGI Symbol;Acc:MGI:1915166]	49495.1	0.373883	0.0174941	21.3719	2.44002e-101	6.42567e-100
ENSMUSG00000029149	Krtcap3	protein_coding	keratinocyte associated protein 3 [Source:MGI Symbol;Acc:MGI:1917065]	257.41	0.373855	0.0681498	5.48578	4.11643e-08	1.38348e-07
ENSMUSG00000066113	Adamtsl1	protein_coding	ADAMTS-like 1 [Source:MGI Symbol;Acc:MGI:1924989]	2085.8	0.373844	0.0271602	13.7644	4.17204e-43	4.34612e-42
ENSMUSG00000029298	Gbp9	protein_coding	guanylate-binding protein 9 [Source:MGI Symbol;Acc:MGI:3605620]	16983.1	0.373717	0.0325195	11.4921	1.44532e-30	1.13994e-29
ENSMUSG00000020741	Cluh	protein_coding	clustered mitochondria (cluA/CLU1) homolog [Source:MGI Symbol;Acc:MGI:1921398]	8645.04	0.373649	0.0186798	20.0029	5.20013e-89	1.16819e-87
ENSMUSG00000022421	Nptxr	protein_coding	neuronal pentraxin receptor [Source:MGI Symbol;Acc:MGI:1920590]	2672.43	0.373576	0.0298099	12.532	4.991e-36	4.5124e-35
ENSMUSG00000034842	Art3	protein_coding	ADP-ribosyltransferase 3 [Source:MGI Symbol;Acc:MGI:1202729]	163.846	0.373557	0.0941875	3.9661	7.30591e-05	0.00019361
ENSMUSG00000102440	Pcdhga9	protein_coding	protocadherin gamma subfamily A, 9 [Source:MGI Symbol;Acc:MGI:1935226]	206.855	0.373383	0.0956874	3.90212	9.53554e-05	0.000249661
ENSMUSG00000015749	Anp32e	protein_coding	acidic (leucine-rich) nuclear phosphoprotein 32 family, member E [Source:MGI Symbol;Acc:MGI:1913721]	8933.65	0.37329	0.0177368	21.0461	2.48416e-98	6.23504e-97
ENSMUSG00000052942	Glis3	protein_coding	GLIS family zinc finger 3 [Source:MGI Symbol;Acc:MGI:2444289]	11265	0.373189	0.0217155	17.1853	3.41971e-66	5.5755e-65
ENSMUSG00000034912	Mdga2	protein_coding	MAM domain containing glycosylphosphatidylinositol anchor 2 [Source:MGI Symbol;Acc:MGI:2444706]	2357.71	0.373088	0.039079	9.54703	1.33473e-21	8.02437e-21
ENSMUSG00000002102	Psmc3	protein_coding	proteasome (prosome, macropain) 26S subunit, ATPase 3 [Source:MGI Symbol;Acc:MGI:1098754]	21196.5	0.373077	0.0184438	20.2278	5.57878e-91	1.29019e-89
ENSMUSG00000050965	Prkca	protein_coding	protein kinase C, alpha [Source:MGI Symbol;Acc:MGI:97595]	9767.99	0.372699	0.0231578	16.0939	2.81455e-58	3.98934e-57
ENSMUSG00000027470	Mylk2	protein_coding	myosin, light polypeptide kinase 2, skeletal muscle [Source:MGI Symbol;Acc:MGI:2139434]	93.118	0.372591	0.12535	2.9724	0.00295479	0.00656332
ENSMUSG00000097326	A330048O09Rik	lincRNA	RIKEN cDNA A330048O09 gene [Source:MGI Symbol;Acc:MGI:2443792]	71.7309	0.372507	0.125805	2.961	0.0030664	0.00679776
ENSMUSG00000015305	Sash1	protein_coding	SAM and SH3 domain containing 1 [Source:MGI Symbol;Acc:MGI:1917347]	15432.2	0.372217	0.0238557	15.6029	6.96069e-55	9.22203e-54
ENSMUSG00000073591	Pcdhb22	protein_coding	protocadherin beta 22 [Source:MGI Symbol;Acc:MGI:2136760]	2020.58	0.371817	0.0350868	10.5971	3.07483e-26	2.15064e-25
ENSMUSG00000021697	Depdc1b	protein_coding	DEP domain containing 1B [Source:MGI Symbol;Acc:MGI:2145425]	55.5019	0.371577	0.141607	2.624	0.00869049	0.018028
ENSMUSG00000051703	Tmem198	protein_coding	transmembrane protein 198 [Source:MGI Symbol;Acc:MGI:2443133]	285.125	0.371437	0.0687298	5.40432	6.50561e-08	2.16177e-07
ENSMUSG00000062232	Rapgef2	protein_coding	Rap guanine nucleotide exchange factor (GEF) 2 [Source:MGI Symbol;Acc:MGI:2659071]	5192.6	0.371371	0.0278941	13.3136	1.92964e-40	1.9064e-39
ENSMUSG00000024991	Eif3a	protein_coding	eukaryotic translation initiation factor 3, subunit A [Source:MGI Symbol;Acc:MGI:95301]	37069.7	0.371353	0.025266	14.6978	6.66215e-49	7.81111e-48
ENSMUSG00000037149	Ddx1	protein_coding	DEAD (Asp-Glu-Ala-Asp) box polypeptide 1 [Source:MGI Symbol;Acc:MGI:2144727]	14853.2	0.371072	0.0200254	18.53	1.18206e-76	2.2607e-75
ENSMUSG00000030209	Grin2b	protein_coding	glutamate receptor, ionotropic, NMDA2B (epsilon 2) [Source:MGI Symbol;Acc:MGI:95821]	343.094	0.370996	0.11695	3.17227	0.00151251	0.00349485
ENSMUSG00000002108	Nr1h3	protein_coding	nuclear receptor subfamily 1, group H, member 3 [Source:MGI Symbol;Acc:MGI:1352462]	1167.14	0.370806	0.0391137	9.48021	2.53778e-21	1.51143e-20
ENSMUSG00000042826	Fgf11	protein_coding	fibroblast growth factor 11 [Source:MGI Symbol;Acc:MGI:109167]	192.74	0.370592	0.0778056	4.76305	1.90693e-06	5.75575e-06
ENSMUSG00000081249	Gm11517	processed_pseudogene	predicted gene 11517 [Source:MGI Symbol;Acc:MGI:3650064]	70.1106	0.370548	0.138748	2.67065	0.00757052	0.015857
ENSMUSG00000081058	Hist2h3c2	protein_coding	histone cluster 2, H3c2 [Source:MGI Symbol;Acc:MGI:2448357]	586.908	0.370156	0.0596667	6.20373	5.51411e-10	2.05833e-09
ENSMUSG00000021959	Lats2	protein_coding	large tumor suppressor 2 [Source:MGI Symbol;Acc:MGI:1354386]	43408.5	0.370156	0.0216046	17.1332	8.38658e-66	1.36075e-64
ENSMUSG00000020705	Ddx42	protein_coding	DEAD (Asp-Glu-Ala-Asp) box polypeptide 42 [Source:MGI Symbol;Acc:MGI:1919297]	7681.47	0.370082	0.0219722	16.8432	1.17743e-63	1.83699e-62
ENSMUSG00000035357	Pdzrn3	protein_coding	PDZ domain containing RING finger 3 [Source:MGI Symbol;Acc:MGI:1933157]	2890.24	0.369962	0.0226919	16.3037	9.28754e-60	1.35224e-58
ENSMUSG00000025266	Gnl3l	protein_coding	guanine nucleotide binding protein-like 3 (nucleolar)-like [Source:MGI Symbol;Acc:MGI:2448557]	7434.52	0.36986	0.0216494	17.0841	1.94974e-65	3.12902e-64
ENSMUSG00000051910	Sox6	protein_coding	SRY (sex determining region Y)-box 6 [Source:MGI Symbol;Acc:MGI:98368]	10038.3	0.369448	0.0272494	13.558	7.10255e-42	7.20755e-41
ENSMUSG00000051401	Kctd16	protein_coding	potassium channel tetramerisation domain containing 16 [Source:MGI Symbol;Acc:MGI:1914659]	109.517	0.369369	0.119579	3.08891	0.00200893	0.00456395
ENSMUSG00000040688	Tbl3	protein_coding	transducin (beta)-like 3 [Source:MGI Symbol;Acc:MGI:2384863]	2901.71	0.369327	0.0291757	12.6587	1.00133e-36	9.19072e-36
ENSMUSG00000021234	Fam161b	protein_coding	family with sequence similarity 161, member B [Source:MGI Symbol;Acc:MGI:2443027]	812.228	0.369286	0.0469304	7.8688	3.58063e-15	1.70611e-14
ENSMUSG00000039891	Txlnb	protein_coding	taxilin beta [Source:MGI Symbol;Acc:MGI:2671945]	355.048	0.369154	0.0666811	5.53612	3.09246e-08	1.04681e-07
ENSMUSG00000053914	Kdm4d	protein_coding	lysine (K)-specific demethylase 4D [Source:MGI Symbol;Acc:MGI:3606484]	96.5133	0.369047	0.110283	3.34637	0.000818783	0.00194851
ENSMUSG00000033880	Lgals3bp	protein_coding	lectin, galactoside-binding, soluble, 3 binding protein [Source:MGI Symbol;Acc:MGI:99554]	47537.5	0.368568	0.0278385	13.2395	5.1914e-40	5.0968e-39
ENSMUSG00000036872	Abcc12	protein_coding	ATP-binding cassette, sub-family C (CFTR/MRP), member 12 [Source:MGI Symbol;Acc:MGI:2441679]	1189.38	0.368549	0.0416446	8.84987	8.76181e-19	4.78162e-18
ENSMUSG00000025583	Rptor	protein_coding	regulatory associated protein of MTOR, complex 1 [Source:MGI Symbol;Acc:MGI:1921620]	7167.53	0.368445	0.0211671	17.4065	7.36543e-68	1.24215e-66
ENSMUSG00000044030	Irf2bp1	protein_coding	interferon regulatory factor 2 binding protein 1 [Source:MGI Symbol;Acc:MGI:2442159]	5760.41	0.368396	0.0316646	11.6343	2.75739e-31	2.20958e-30
ENSMUSG00000021577	Sdha	protein_coding	succinate dehydrogenase complex, subunit A, flavoprotein (Fp) [Source:MGI Symbol;Acc:MGI:1914195]	28290.4	0.36824	0.014116	26.0868	5.14958e-150	2.24512e-148
ENSMUSG00000041168	Lonp1	protein_coding	lon peptidase 1, mitochondrial [Source:MGI Symbol;Acc:MGI:1921392]	10623.7	0.368003	0.0212875	17.2873	5.86613e-67	9.70529e-66
ENSMUSG00000031292	Cdkl5	protein_coding	cyclin-dependent kinase-like 5 [Source:MGI Symbol;Acc:MGI:1278336]	1908.02	0.367894	0.0328761	11.1903	4.54765e-29	3.44927e-28
ENSMUSG00000107019	Gm43682	TEC	predicted gene 43682 [Source:MGI Symbol;Acc:MGI:5663819]	494.212	0.367878	0.0542301	6.78366	1.17172e-11	4.7652e-11
ENSMUSG00000078161	Erich3	protein_coding	glutamate rich 3 [Source:MGI Symbol;Acc:MGI:1919095]	50.9751	0.367868	0.159839	2.30149	0.0213641	0.0414961
ENSMUSG00000042489	Clspn	protein_coding	claspin [Source:MGI Symbol;Acc:MGI:2445153]	438.334	0.367695	0.0603244	6.09528	1.09243e-09	4.01674e-09
ENSMUSG00000049097	Ankrd34a	protein_coding	ankyrin repeat domain 34A [Source:MGI Symbol;Acc:MGI:3617846]	231.835	0.367513	0.0851164	4.31777	1.57615e-05	4.43179e-05
ENSMUSG00000045179	Sox3	protein_coding	SRY (sex determining region Y)-box 3 [Source:MGI Symbol;Acc:MGI:98365]	59.2749	0.367358	0.143471	2.56051	0.010452	0.0214031
ENSMUSG00000029851	Tcaf2	protein_coding	TRPM8 channel-associated factor 2 [Source:MGI Symbol;Acc:MGI:2385258]	2327.3	0.367321	0.0345825	10.6216	2.36498e-26	1.66056e-25
ENSMUSG00000036206	Sh3bp4	protein_coding	SH3-domain binding protein 4 [Source:MGI Symbol;Acc:MGI:2138297]	9719.67	0.367168	0.0188794	19.4481	3.02602e-84	6.32697e-83
ENSMUSG00000003623	Crot	protein_coding	carnitine O-octanoyltransferase [Source:MGI Symbol;Acc:MGI:1921364]	10174.3	0.367148	0.019788	18.5541	7.56216e-77	1.44862e-75
ENSMUSG00000038838	Vars2	protein_coding	valyl-tRNA synthetase 2, mitochondrial [Source:MGI Symbol;Acc:MGI:1916165]	2057.55	0.367038	0.0336406	10.9106	1.02597e-27	7.43441e-27
ENSMUSG00000040761	Spen	protein_coding	SPEN homolog, transcriptional regulator (Drosophila) [Source:MGI Symbol;Acc:MGI:1891706]	17857.9	0.366898	0.0445342	8.23857	1.74278e-16	8.74102e-16
ENSMUSG00000081788	Gm5898	processed_pseudogene	predicted gene 5898 [Source:MGI Symbol;Acc:MGI:3644921]	41.1237	0.366898	0.162908	2.25218	0.024311	0.04678
ENSMUSG00000048915	Efna5	protein_coding	ephrin A5 [Source:MGI Symbol;Acc:MGI:107444]	4632.66	0.36687	0.026087	14.0633	6.3798e-45	6.90256e-44
ENSMUSG00000023391	Dlx2	protein_coding	distal-less homeobox 2 [Source:MGI Symbol;Acc:MGI:94902]	539.706	0.366712	0.0572259	6.40815	1.47294e-10	5.65976e-10
ENSMUSG00000000247	Lhx2	protein_coding	LIM homeobox protein 2 [Source:MGI Symbol;Acc:MGI:96785]	18704.1	0.36669	0.0203537	18.0159	1.46138e-72	2.63845e-71
ENSMUSG00000045532	C1ql1	protein_coding	complement component 1, q subcomponent-like 1 [Source:MGI Symbol;Acc:MGI:1344400]	1209.17	0.36667	0.0361315	10.1482	3.37515e-24	2.20053e-23
ENSMUSG00000028842	Ago3	protein_coding	argonaute RISC catalytic subunit 3 [Source:MGI Symbol;Acc:MGI:2446634]	3062.65	0.366602	0.0360238	10.1767	2.52079e-24	1.65082e-23
ENSMUSG00000021751	Acox2	protein_coding	acyl-Coenzyme A oxidase 2, branched chain [Source:MGI Symbol;Acc:MGI:1934852]	45.6808	0.366515	0.15505	2.36385	0.0180862	0.0355459
ENSMUSG00000073650	Catip	protein_coding	ciliogenesis associated TTC17 interacting protein [Source:MGI Symbol;Acc:MGI:2685062]	241.946	0.366511	0.073238	5.00439	5.60397e-07	1.75049e-06
ENSMUSG00000040432	Ltb4r2	protein_coding	leukotriene B4 receptor 2 [Source:MGI Symbol;Acc:MGI:1888501]	97.4928	0.366475	0.113608	3.2258	0.00125621	0.00293285
ENSMUSG00000047904	Sstr2	protein_coding	somatostatin receptor 2 [Source:MGI Symbol;Acc:MGI:98328]	225.876	0.366431	0.0772061	4.74615	2.07328e-06	6.24346e-06
ENSMUSG00000033538	Casp4	protein_coding	caspase 4, apoptosis-related cysteine peptidase [Source:MGI Symbol;Acc:MGI:107700]	1865.98	0.366394	0.0421292	8.6969	3.41078e-18	1.82086e-17
ENSMUSG00000028466	Creb3	protein_coding	cAMP responsive element binding protein 3 [Source:MGI Symbol;Acc:MGI:99946]	9032.86	0.366341	0.0218786	16.7443	6.23525e-63	9.58201e-62
ENSMUSG00000005625	Psmd4	protein_coding	proteasome (prosome, macropain) 26S subunit, non-ATPase, 4 [Source:MGI Symbol;Acc:MGI:1201670]	12301.3	0.366336	0.020949	17.487	1.79942e-68	3.05875e-67
ENSMUSG00000041225	Arhgap12	protein_coding	Rho GTPase activating protein 12 [Source:MGI Symbol;Acc:MGI:1922665]	6252.7	0.366273	0.0247264	14.8131	1.20638e-49	1.43371e-48
ENSMUSG00000037344	Slc12a9	protein_coding	solute carrier family 12 (potassium/chloride transporters), member 9 [Source:MGI Symbol;Acc:MGI:1933532]	3488.5	0.366247	0.0253228	14.4631	2.07146e-47	2.35824e-46
ENSMUSG00000029752	Asns	protein_coding	asparagine synthetase [Source:MGI Symbol;Acc:MGI:1350929]	3176.85	0.366145	0.0242083	15.1248	1.11187e-51	1.37627e-50
ENSMUSG00000036686	Cc2d1a	protein_coding	coiled-coil and C2 domain containing 1A [Source:MGI Symbol;Acc:MGI:2384831]	5331.54	0.36613	0.0219135	16.7079	1.14753e-62	1.74976e-61
ENSMUSG00000073700	Klhl21	protein_coding	kelch-like 21 [Source:MGI Symbol;Acc:MGI:1919288]	7314.07	0.36602	0.0235741	15.5264	2.3002e-54	3.02196e-53
ENSMUSG00000069045	Ddx3y	protein_coding	DEAD (Asp-Glu-Ala-Asp) box polypeptide 3, Y-linked [Source:MGI Symbol;Acc:MGI:1349406]	2040.55	0.36602	0.0428131	8.54925	1.23888e-17	6.48589e-17
ENSMUSG00000024197	Plin3	protein_coding	perilipin 3 [Source:MGI Symbol;Acc:MGI:1914155]	7081.19	0.365819	0.0241728	15.1335	9.73619e-52	1.20642e-50
ENSMUSG00000061232	H2-K1	protein_coding	histocompatibility 2, K1, K region [Source:MGI Symbol;Acc:MGI:95904]	172832	0.365704	0.0294365	12.4235	1.94865e-35	1.73317e-34
ENSMUSG00000033732	Sf3b3	protein_coding	splicing factor 3b, subunit 3 [Source:MGI Symbol;Acc:MGI:1289341]	14417.2	0.365627	0.0166423	21.9697	5.61665e-107	1.56489e-105
ENSMUSG00000045103	Dmd	protein_coding	dystrophin, muscular dystrophy [Source:MGI Symbol;Acc:MGI:94909]	7816.37	0.365576	0.0279583	13.0757	4.53085e-39	4.35209e-38
ENSMUSG00000027067	Ssrp1	protein_coding	structure specific recognition protein 1 [Source:MGI Symbol;Acc:MGI:107912]	17712	0.365566	0.0177895	20.5495	7.77554e-94	1.87178e-92
ENSMUSG00000103711	Tstd1	protein_coding	thiosulfate sulfurtransferase (rhodanese)-like domain containing 1 [Source:MGI Symbol;Acc:MGI:3648482]	43.7272	0.365495	0.158054	2.31246	0.0207521	0.0403775
ENSMUSG00000024883	Rin1	protein_coding	Ras and Rab interactor 1 [Source:MGI Symbol;Acc:MGI:2385695]	5985.52	0.365478	0.0241927	15.107	1.45648e-51	1.8e-50
ENSMUSG00000079470	Utp14b	protein_coding	UTP14B small subunit processome component [Source:MGI Symbol;Acc:MGI:2445092]	596.714	0.365456	0.0490052	7.4575	8.81805e-14	3.96341e-13
ENSMUSG00000006818	Sod2	protein_coding	superoxide dismutase 2, mitochondrial [Source:MGI Symbol;Acc:MGI:98352]	19781.8	0.365358	0.0307068	11.8983	1.20812e-32	1.00433e-31
ENSMUSG00000028184	Adgrl2	protein_coding	adhesion G protein-coupled receptor L2 [Source:MGI Symbol;Acc:MGI:2139714]	11927.5	0.365266	0.0229195	15.9369	3.51407e-57	4.88093e-56
ENSMUSG00000027479	Mapre1	protein_coding	microtubule-associated protein, RP/EB family, member 1 [Source:MGI Symbol;Acc:MGI:891995]	26307.3	0.365146	0.0155201	23.5273	2.14495e-122	6.99426e-121
ENSMUSG00000086443	4933421A08Rik	processed_transcript	RIKEN cDNA 4933421A08 gene [Source:MGI Symbol;Acc:MGI:1918347]	71.3	0.36508	0.14219	2.56755	0.0102419	0.0210057
ENSMUSG00000026192	Atic	protein_coding	5-aminoimidazole-4-carboxamide ribonucleotide formyltransferase/IMP cyclohydrolase [Source:MGI Symbol;Acc:MGI:1351352]	8016.61	0.365042	0.0168481	21.6667	4.22974e-104	1.14724e-102
ENSMUSG00000029775	Klhdc10	protein_coding	kelch domain containing 10 [Source:MGI Symbol;Acc:MGI:1924038]	6147.25	0.364984	0.0200884	18.1689	9.09712e-74	1.66802e-72
ENSMUSG00000030770	Parva	protein_coding	parvin, alpha [Source:MGI Symbol;Acc:MGI:1931144]	53812.2	0.364778	0.0150454	24.2452	7.43772e-130	2.63714e-128
ENSMUSG00000046204	Pnma2	protein_coding	paraneoplastic antigen MA2 [Source:MGI Symbol;Acc:MGI:2444129]	400.466	0.364746	0.0603127	6.04758	1.47042e-09	5.36215e-09
ENSMUSG00000114053	AC133498.1	lincRNA	\N	63.3189	0.364639	0.133794	2.72538	0.00642274	0.0136091
ENSMUSG00000046318	Ccbe1	protein_coding	collagen and calcium binding EGF domains 1 [Source:MGI Symbol;Acc:MGI:2445053]	1364.4	0.364525	0.0397625	9.16757	4.83797e-20	2.76726e-19
ENSMUSG00000025332	Kdm5c	protein_coding	lysine (K)-specific demethylase 5C [Source:MGI Symbol;Acc:MGI:99781]	13874.6	0.364432	0.0169733	21.4709	2.91348e-102	7.77689e-101
ENSMUSG00000038279	Nop2	protein_coding	NOP2 nucleolar protein [Source:MGI Symbol;Acc:MGI:107891]	4025.92	0.364301	0.0242948	14.995	7.91381e-51	9.6088e-50
ENSMUSG00000029141	Slc4a1ap	protein_coding	solute carrier family 4 (anion exchanger), member 1, adaptor protein [Source:MGI Symbol;Acc:MGI:1196608]	2905.3	0.36427	0.0323161	11.2721	1.80231e-29	1.37766e-28
ENSMUSG00000031701	Dnaja2	protein_coding	DnaJ heat shock protein family (Hsp40) member A2 [Source:MGI Symbol;Acc:MGI:1931882]	20996.9	0.364127	0.0177655	20.4962	2.32566e-93	5.55868e-92
ENSMUSG00000040978	Gm11992	protein_coding	predicted gene 11992 [Source:MGI Symbol;Acc:MGI:3651127]	176.767	0.364023	0.0992799	3.66663	0.000245765	0.000619594
ENSMUSG00000040877	Wdr25	protein_coding	WD repeat domain 25 [Source:MGI Symbol;Acc:MGI:3045255]	829.219	0.363833	0.0498566	7.29759	2.92976e-13	1.28806e-12
ENSMUSG00000033365	Ipo13	protein_coding	importin 13 [Source:MGI Symbol;Acc:MGI:2385205]	8711.09	0.36383	0.0235432	15.4537	7.12025e-54	9.24611e-53
ENSMUSG00000055172	C1ra	protein_coding	complement component 1, r subcomponent A [Source:MGI Symbol;Acc:MGI:1355313]	22105	0.363535	0.0410893	8.84743	8.95612e-19	4.8854e-18
ENSMUSG00000009575	Cbx5	protein_coding	chromobox 5 [Source:MGI Symbol;Acc:MGI:109372]	15060.2	0.363528	0.0196284	18.5206	1.40926e-76	2.68649e-75
ENSMUSG00000029832	Nfe2l3	protein_coding	nuclear factor, erythroid derived 2, like 3 [Source:MGI Symbol;Acc:MGI:1339958]	367.539	0.36311	0.0659875	5.5027	3.7402e-08	1.26136e-07
ENSMUSG00000055639	Dach1	protein_coding	dachshund 1 (Drosophila) [Source:MGI Symbol;Acc:MGI:1277991]	105.018	0.363105	0.119335	3.04275	0.00234429	0.00528049
ENSMUSG00000040549	Ckap5	protein_coding	cytoskeleton associated protein 5 [Source:MGI Symbol;Acc:MGI:1923036]	12448.4	0.363009	0.0199025	18.2394	2.51425e-74	4.64989e-73
ENSMUSG00000024312	Wdr46	protein_coding	WD repeat domain 46 [Source:MGI Symbol;Acc:MGI:1931871]	3842.37	0.362969	0.0211675	17.1475	6.56492e-66	1.06592e-64
ENSMUSG00000068859	Sp9	protein_coding	trans-acting transcription factor 9 [Source:MGI Symbol;Acc:MGI:3574660]	77.5501	0.362867	0.143839	2.52273	0.0116447	0.023644
ENSMUSG00000028354	Fmn2	protein_coding	formin 2 [Source:MGI Symbol;Acc:MGI:1859252]	4661.71	0.362474	0.0306202	11.8377	2.49058e-32	2.05236e-31
ENSMUSG00000024127	Prepl	protein_coding	prolyl endopeptidase-like [Source:MGI Symbol;Acc:MGI:2441932]	6876.34	0.362137	0.0206783	17.5129	1.14187e-68	1.94663e-67
ENSMUSG00000087006	Gm13889	protein_coding	predicted gene 13889 [Source:MGI Symbol;Acc:MGI:3652053]	3075.82	0.361784	0.028763	12.5781	2.78697e-36	2.53629e-35
ENSMUSG00000027469	Tpx2	protein_coding	TPX2, microtubule-associated [Source:MGI Symbol;Acc:MGI:1919369]	2158.55	0.361648	0.0303944	11.8985	1.20464e-32	1.0018e-31
ENSMUSG00000021681	Aggf1	protein_coding	angiogenic factor with G patch and FHA domains 1 [Source:MGI Symbol;Acc:MGI:1913799]	8502.43	0.361606	0.018703	19.3341	2.77373e-83	5.76363e-82
ENSMUSG00000039202	Abhd2	protein_coding	abhydrolase domain containing 2 [Source:MGI Symbol;Acc:MGI:1914344]	13589.5	0.361575	0.0196916	18.3619	2.65257e-75	4.98003e-74
ENSMUSG00000082454	Gm12183	processed_pseudogene	predicted gene 12183 [Source:MGI Symbol;Acc:MGI:3652175]	64.8975	0.361506	0.133567	2.70654	0.00679884	0.0143391
ENSMUSG00000017491	Rarb	protein_coding	retinoic acid receptor, beta [Source:MGI Symbol;Acc:MGI:97857]	1114.35	0.361494	0.0413763	8.73675	2.39919e-18	1.2893e-17
ENSMUSG00000020639	Pfn4	protein_coding	profilin family, member 4 [Source:MGI Symbol;Acc:MGI:1920121]	338.763	0.361421	0.0628087	5.75432	8.69918e-09	3.04815e-08
ENSMUSG00000055653	Gpc3	protein_coding	glypican 3 [Source:MGI Symbol;Acc:MGI:104903]	116.361	0.361391	0.105445	3.42728	0.000609652	0.0014715
ENSMUSG00000042377	Fam83g	protein_coding	family with sequence similarity 83, member G [Source:MGI Symbol;Acc:MGI:1916890]	63.7909	0.36136	0.142034	2.54418	0.0109534	0.0223386
ENSMUSG00000007029	Vars	protein_coding	valyl-tRNA synthetase [Source:MGI Symbol;Acc:MGI:90675]	7469.42	0.36136	0.0234818	15.3889	1.94275e-53	2.49662e-52
ENSMUSG00000023087	Noct	protein_coding	nocturnin [Source:MGI Symbol;Acc:MGI:109382]	9603.69	0.360768	0.0258496	13.9564	2.87519e-44	3.06292e-43
ENSMUSG00000006464	Bbs1	protein_coding	Bardet-Biedl syndrome 1 (human) [Source:MGI Symbol;Acc:MGI:1277215]	1729.21	0.360709	0.0394653	9.13992	6.24988e-20	3.55671e-19
ENSMUSG00000105096	Gbp10	protein_coding	guanylate-binding protein 10 [Source:MGI Symbol;Acc:MGI:4359647]	5185.98	0.360602	0.0564902	6.38344	1.73149e-10	6.63161e-10
ENSMUSG00000036333	Kidins220	protein_coding	kinase D-interacting substrate 220 [Source:MGI Symbol;Acc:MGI:1924730]	21687.6	0.360578	0.0170947	21.0929	9.24196e-99	2.34465e-97
ENSMUSG00000096727	Psmb9	protein_coding	proteasome (prosome, macropain) subunit, beta type 9 (large multifunctional peptidase 2) [Source:MGI Symbol;Acc:MGI:1346526]	2682.33	0.360505	0.0348899	10.3326	5.01661e-25	3.3658e-24
ENSMUSG00000003808	Farsa	protein_coding	phenylalanyl-tRNA synthetase, alpha subunit [Source:MGI Symbol;Acc:MGI:1913840]	3498.52	0.360471	0.0284949	12.6504	1.11334e-36	1.02029e-35
ENSMUSG00000004789	Dlst	protein_coding	dihydrolipoamide S-succinyltransferase (E2 component of 2-oxo-glutarate complex) [Source:MGI Symbol;Acc:MGI:1926170]	10682.5	0.360459	0.0176795	20.3886	2.11213e-92	4.99757e-91
ENSMUSG00000014599	Csf1	protein_coding	colony stimulating factor 1 (macrophage) [Source:MGI Symbol;Acc:MGI:1339753]	267669	0.360381	0.0205884	17.5041	1.33284e-68	2.2689e-67
ENSMUSG00000105813	Gm42928	TEC	predicted gene 42928 [Source:MGI Symbol;Acc:MGI:5663065]	1757.24	0.360332	0.0370901	9.71504	2.6015e-22	1.60123e-21
ENSMUSG00000003731	Kpna6	protein_coding	karyopherin (importin) alpha 6 [Source:MGI Symbol;Acc:MGI:1100836]	12753	0.360312	0.018371	19.6131	1.19444e-85	2.54486e-84
ENSMUSG00000031153	Gripap1	protein_coding	GRIP1 associated protein 1 [Source:MGI Symbol;Acc:MGI:1859616]	4182.56	0.360218	0.0270074	13.3377	1.3964e-40	1.38423e-39
ENSMUSG00000017119	Nbr1	protein_coding	neighbor of Brca1 gene 1 [Source:MGI Symbol;Acc:MGI:108498]	23541.3	0.359923	0.0187757	19.1696	6.63838e-82	1.35314e-80
ENSMUSG00000005672	Kit	protein_coding	KIT proto-oncogene receptor tyrosine kinase [Source:MGI Symbol;Acc:MGI:96677]	139.386	0.359923	0.0920101	3.91177	9.16215e-05	0.000240527
ENSMUSG00000074170	Plekhf1	protein_coding	pleckstrin homology domain containing, family F (with FYVE domain) member 1 [Source:MGI Symbol;Acc:MGI:1919537]	7231.42	0.359903	0.0276887	12.9982	1.25262e-38	1.19492e-37
ENSMUSG00000042359	Osbpl6	protein_coding	oxysterol binding protein-like 6 [Source:MGI Symbol;Acc:MGI:2139014]	6091	0.359872	0.0256019	14.0565	7.03085e-45	7.60346e-44
ENSMUSG00000000093	Tbx2	protein_coding	T-box 2 [Source:MGI Symbol;Acc:MGI:98494]	997.496	0.359789	0.0433335	8.30281	1.01682e-16	5.14262e-16
ENSMUSG00000031709	Tbc1d9	protein_coding	TBC1 domain family, member 9 [Source:MGI Symbol;Acc:MGI:1918560]	5105	0.359683	0.0241652	14.8843	4.16697e-50	4.98491e-49
ENSMUSG00000040829	Zmynd15	protein_coding	zinc finger, MYND-type containing 15 [Source:MGI Symbol;Acc:MGI:3603821]	447.907	0.359586	0.0668943	5.37544	7.63953e-08	2.5268e-07
ENSMUSG00000054855	Rnd1	protein_coding	Rho family GTPase 1 [Source:MGI Symbol;Acc:MGI:2444878]	45874.5	0.359319	0.0236419	15.1984	3.6232e-52	4.53247e-51
ENSMUSG00000005506	Celf1	protein_coding	CUGBP, Elav-like family member 1 [Source:MGI Symbol;Acc:MGI:1342295]	9453.96	0.359301	0.0176529	20.3536	4.31303e-92	1.0144e-90
ENSMUSG00000053931	Cnn3	protein_coding	calponin 3, acidic [Source:MGI Symbol;Acc:MGI:1919244]	117315	0.359214	0.0182489	19.6841	2.94854e-86	6.3337e-85
ENSMUSG00000006335	Tfpt	protein_coding	TCF3 (E2A) fusion partner [Source:MGI Symbol;Acc:MGI:1916964]	2077.75	0.359051	0.0278249	12.9039	4.27674e-38	4.02911e-37
ENSMUSG00000020089	Ppa1	protein_coding	pyrophosphatase (inorganic) 1 [Source:MGI Symbol;Acc:MGI:97831]	7379.92	0.359007	0.0215563	16.6543	2.8147e-62	4.25057e-61
ENSMUSG00000045608	Dbx2	protein_coding	developing brain homeobox 2 [Source:MGI Symbol;Acc:MGI:107445]	89.7908	0.358978	0.110658	3.24405	0.00117843	0.00275756
ENSMUSG00000074873	AI606181	protein_coding	expressed sequence AI606181 [Source:MGI Symbol;Acc:MGI:2147586]	473.468	0.358822	0.0567633	6.32137	2.59261e-10	9.84165e-10
ENSMUSG00000047221	Fam185a	protein_coding	family with sequence similarity 185, member A [Source:MGI Symbol;Acc:MGI:2140983]	1010.56	0.358821	0.0393005	9.1302	6.83734e-20	3.88257e-19
ENSMUSG00000031880	Rrad	protein_coding	Ras-related associated with diabetes [Source:MGI Symbol;Acc:MGI:1930943]	683.636	0.358512	0.0549695	6.52202	6.93665e-11	2.71323e-10
ENSMUSG00000031924	Cyb5b	protein_coding	cytochrome b5 type B [Source:MGI Symbol;Acc:MGI:1913677]	34453.3	0.35846	0.0154428	23.2121	3.43558e-119	1.09008e-117
ENSMUSG00000004071	Cdip1	protein_coding	cell death inducing Trp53 target 1 [Source:MGI Symbol;Acc:MGI:1913876]	9734.72	0.358152	0.0202045	17.7263	2.62653e-70	4.57369e-69
ENSMUSG00000022951	Rcan1	protein_coding	regulator of calcineurin 1 [Source:MGI Symbol;Acc:MGI:1890564]	6092.59	0.358009	0.0303519	11.7953	4.12885e-32	3.37988e-31
ENSMUSG00000048022	Tmem229a	protein_coding	transmembrane protein 229A [Source:MGI Symbol;Acc:MGI:2442812]	975.334	0.357786	0.0464958	7.69502	1.41475e-14	6.5825e-14
ENSMUSG00000071723	Gspt2	protein_coding	G1 to S phase transition 2 [Source:MGI Symbol;Acc:MGI:1316727]	1608.99	0.357782	0.0320189	11.1741	5.4618e-29	4.12535e-28
ENSMUSG00000037552	Plekhg2	protein_coding	pleckstrin homology domain containing, family G (with RhoGef domain) member 2 [Source:MGI Symbol;Acc:MGI:2141874]	17459.4	0.357614	0.0253997	14.0795	5.07984e-45	5.5062e-44
ENSMUSG00000031532	Saraf	protein_coding	store-operated calcium entry-associated regulatory factor [Source:MGI Symbol;Acc:MGI:1915137]	33294.9	0.35757	0.0160427	22.2886	4.76469e-110	1.37807e-108
ENSMUSG00000048960	Prex2	protein_coding	phosphatidylinositol-3,4,5-trisphosphate-dependent Rac exchange factor 2 [Source:MGI Symbol;Acc:MGI:1923385]	7067.05	0.357532	0.0525374	6.80529	1.00845e-11	4.11472e-11
ENSMUSG00000000693	Loxl3	protein_coding	lysyl oxidase-like 3 [Source:MGI Symbol;Acc:MGI:1337004]	11064.9	0.357412	0.0235205	15.1957	3.77419e-52	4.71885e-51
ENSMUSG00000025428	Atp5a1	protein_coding	ATP synthase, H+ transporting, mitochondrial F1 complex, alpha subunit 1 [Source:MGI Symbol;Acc:MGI:88115]	59545.6	0.357405	0.0141765	25.2111	3.02334e-140	1.20846e-138
ENSMUSG00000069300	Hist1h2bj	protein_coding	histone cluster 1, H2bj [Source:MGI Symbol;Acc:MGI:2448388]	173.903	0.357399	0.0840758	4.25091	2.12902e-05	5.92197e-05
ENSMUSG00000036995	Asap3	protein_coding	ArfGAP with SH3 domain, ankyrin repeat and PH domain 3 [Source:MGI Symbol;Acc:MGI:2684986]	2446.35	0.357238	0.0356654	10.0164	1.29174e-23	8.25949e-23
ENSMUSG00000004231	Pax2	protein_coding	paired box 2 [Source:MGI Symbol;Acc:MGI:97486]	2703.98	0.357092	0.0371745	9.60584	7.55364e-22	4.57748e-21
ENSMUSG00000050295	Foxc1	protein_coding	forkhead box C1 [Source:MGI Symbol;Acc:MGI:1347466]	2084.11	0.356991	0.0300158	11.8934	1.28055e-32	1.06417e-31
ENSMUSG00000030207	Fam234b	protein_coding	family with sequence similarity 234, member B [Source:MGI Symbol;Acc:MGI:1921775]	3919.6	0.356904	0.0212698	16.7798	3.42975e-63	5.30182e-62
ENSMUSG00000010914	Pdhx	protein_coding	pyruvate dehydrogenase complex, component X [Source:MGI Symbol;Acc:MGI:1351627]	2801.35	0.356788	0.0288064	12.3857	3.12297e-35	2.76511e-34
ENSMUSG00000038094	Atp13a4	protein_coding	ATPase type 13A4 [Source:MGI Symbol;Acc:MGI:1924456]	246.115	0.356554	0.0823457	4.32996	1.49137e-05	4.20092e-05
ENSMUSG00000108452	4930413G21Rik	TEC	RIKEN cDNA 4930413G21 gene [Source:MGI Symbol;Acc:MGI:1921201]	117.624	0.356541	0.104127	3.42411	0.000616818	0.00148834
ENSMUSG00000037012	Hk1	protein_coding	hexokinase 1 [Source:MGI Symbol;Acc:MGI:96103]	24459.2	0.35647	0.020393	17.48	2.03499e-68	3.45171e-67
ENSMUSG00000033955	Tnks1bp1	protein_coding	tankyrase 1 binding protein 1 [Source:MGI Symbol;Acc:MGI:2446193]	17754.5	0.356374	0.0240314	14.8295	9.44114e-50	1.12373e-48
ENSMUSG00000026490	Cdc42bpa	protein_coding	CDC42 binding protein kinase alpha [Source:MGI Symbol;Acc:MGI:2441841]	19564.6	0.356358	0.0208566	17.0861	1.88302e-65	3.024e-64
ENSMUSG00000031673	Cdh11	protein_coding	cadherin 11 [Source:MGI Symbol;Acc:MGI:99217]	12664.5	0.356003	0.0160451	22.1876	4.52041e-109	1.28222e-107
ENSMUSG00000094910	D430019H16Rik	protein_coding	RIKEN cDNA D430019H16 gene [Source:MGI Symbol;Acc:MGI:2443127]	278.571	0.355947	0.07548	4.71577	2.40794e-06	7.21066e-06
ENSMUSG00000003746	Man1a	protein_coding	mannosidase 1, alpha [Source:MGI Symbol;Acc:MGI:104677]	12359.7	0.355933	0.020651	17.2356	1.43534e-66	2.35649e-65
ENSMUSG00000029345	Tfip11	protein_coding	tuftelin interacting protein 11 [Source:MGI Symbol;Acc:MGI:1930075]	4436.92	0.355858	0.0192497	18.4864	2.65584e-76	5.04652e-75
ENSMUSG00000020359	Phykpl	protein_coding	5-phosphohydroxy-L-lysine phospholyase [Source:MGI Symbol;Acc:MGI:1920197]	924.237	0.355847	0.0437132	8.14049	3.93692e-16	1.95172e-15
ENSMUSG00000036564	Ndrg4	protein_coding	N-myc downstream regulated gene 4 [Source:MGI Symbol;Acc:MGI:2384590]	5067.67	0.355838	0.0190504	18.6788	7.37072e-78	1.43176e-76
ENSMUSG00000006576	Slc4a3	protein_coding	solute carrier family 4 (anion exchanger), member 3 [Source:MGI Symbol;Acc:MGI:109350]	5183.38	0.355802	0.0256223	13.8864	7.65601e-44	8.07913e-43
ENSMUSG00000035121	Neil2	protein_coding	nei like 2 (E. coli) [Source:MGI Symbol;Acc:MGI:2686058]	332.669	0.355784	0.0616286	5.77304	7.78523e-09	2.7336e-08
ENSMUSG00000023010	Tmbim6	protein_coding	transmembrane BAX inhibitor motif containing 6 [Source:MGI Symbol;Acc:MGI:99682]	92213.1	0.355779	0.0162587	21.8823	3.83004e-106	1.06459e-104
ENSMUSG00000031577	Tti2	protein_coding	TELO2 interacting protein 2 [Source:MGI Symbol;Acc:MGI:2384576]	1742.25	0.355615	0.0354582	10.0291	1.13523e-23	7.28847e-23
ENSMUSG00000015968	Cacna1d	protein_coding	calcium channel, voltage-dependent, L type, alpha 1D subunit [Source:MGI Symbol;Acc:MGI:88293]	2125.22	0.355613	0.0402548	8.83405	1.00956e-18	5.49423e-18
ENSMUSG00000026790	Odf2	protein_coding	outer dense fiber of sperm tails 2 [Source:MGI Symbol;Acc:MGI:1098824]	4962.47	0.355419	0.0198481	17.9069	1.04101e-71	1.8553e-70
ENSMUSG00000026207	Speg	protein_coding	SPEG complex locus [Source:MGI Symbol;Acc:MGI:109282]	4682.71	0.35524	0.0222341	15.9773	1.83992e-57	2.57381e-56
ENSMUSG00000021392	Nol8	protein_coding	nucleolar protein 8 [Source:MGI Symbol;Acc:MGI:1918180]	2851.23	0.355106	0.0342157	10.3785	3.10704e-25	2.09716e-24
ENSMUSG00000036955	Kif1bp	protein_coding	KIF1 binding protein [Source:MGI Symbol;Acc:MGI:1919570]	9701.53	0.355065	0.0157537	22.5386	1.73919e-112	5.13748e-111
ENSMUSG00000112880	AC127337.2	bidirectional_promoter_lncRNA	\N	87.8075	0.355054	0.118254	3.00248	0.00267791	0.00597707
ENSMUSG00000022358	Fbxo32	protein_coding	F-box protein 32 [Source:MGI Symbol;Acc:MGI:1914981]	4397.26	0.354968	0.0305168	11.6319	2.83785e-31	2.27327e-30
ENSMUSG00000073079	Srp54a	protein_coding	signal recognition particle 54A [Source:MGI Symbol;Acc:MGI:1346087]	388.8	0.354912	0.071736	4.94747	7.51841e-07	2.33117e-06
ENSMUSG00000028919	Arhgef19	protein_coding	Rho guanine nucleotide exchange factor (GEF) 19 [Source:MGI Symbol;Acc:MGI:1925912]	3933.63	0.354794	0.0251551	14.1042	3.57696e-45	3.88433e-44
ENSMUSG00000033712	Ccar2	protein_coding	cell cycle activator and apoptosis regulator 2 [Source:MGI Symbol;Acc:MGI:2444228]	5772.77	0.354669	0.0180347	19.6659	4.22789e-86	9.05706e-85
ENSMUSG00000029502	Golga3	protein_coding	golgi autoantigen, golgin subfamily a, 3 [Source:MGI Symbol;Acc:MGI:96958]	8373.85	0.354643	0.0184954	19.1746	6.03022e-82	1.23131e-80
ENSMUSG00000034591	Slc41a2	protein_coding	solute carrier family 41, member 2 [Source:MGI Symbol;Acc:MGI:2442940]	5480.84	0.354471	0.0217354	16.3085	8.58779e-60	1.25113e-58
ENSMUSG00000010066	Cacna2d2	protein_coding	calcium channel, voltage-dependent, alpha 2/delta subunit 2 [Source:MGI Symbol;Acc:MGI:1929813]	242.582	0.354438	0.0794736	4.45982	8.20271e-06	2.36084e-05
ENSMUSG00000032334	Loxl1	protein_coding	lysyl oxidase-like 1 [Source:MGI Symbol;Acc:MGI:106096]	9402.77	0.354436	0.024237	14.6238	1.98138e-48	2.29339e-47
ENSMUSG00000038917	3930402G23Rik	lincRNA	RIKEN cDNA 3930402G23 gene [Source:MGI Symbol;Acc:MGI:1921277]	326.748	0.354399	0.0632039	5.60724	2.0558e-08	7.03482e-08
ENSMUSG00000086006	Gm13293	lincRNA	predicted gene 13293 [Source:MGI Symbol;Acc:MGI:3649469]	58.8198	0.354237	0.150213	2.35823	0.0183624	0.0360435
ENSMUSG00000040263	Klhdc4	protein_coding	kelch domain containing 4 [Source:MGI Symbol;Acc:MGI:2384569]	2672.19	0.35404	0.0292181	12.1172	8.56685e-34	7.3315e-33
ENSMUSG00000024899	Papss2	protein_coding	3'-phosphoadenosine 5'-phosphosulfate synthase 2 [Source:MGI Symbol;Acc:MGI:1330223]	1048.04	0.353751	0.0375617	9.41786	4.6039e-21	2.71858e-20
ENSMUSG00000111291	AC124577.3	lincRNA	\N	190.674	0.353698	0.0851533	4.15366	3.27204e-05	8.95845e-05
ENSMUSG00000046020	Pofut1	protein_coding	protein O-fucosyltransferase 1 [Source:MGI Symbol;Acc:MGI:2153207]	8142.18	0.35364	0.0195194	18.1173	2.32563e-73	4.24436e-72
ENSMUSG00000004562	Arhgef40	protein_coding	Rho guanine nucleotide exchange factor (GEF) 40 [Source:MGI Symbol;Acc:MGI:2685515]	15398.4	0.353574	0.0173008	20.4369	7.86324e-93	1.87373e-91
ENSMUSG00000071054	Safb	protein_coding	scaffold attachment factor B [Source:MGI Symbol;Acc:MGI:2146974]	9068.42	0.353474	0.0169271	20.8821	7.7939e-97	1.92138e-95
ENSMUSG00000026663	Atf6	protein_coding	activating transcription factor 6 [Source:MGI Symbol;Acc:MGI:1926157]	6294.4	0.353415	0.023077	15.3146	6.10738e-53	7.76802e-52
ENSMUSG00000028086	Fbxw7	protein_coding	F-box and WD-40 domain protein 7 [Source:MGI Symbol;Acc:MGI:1354695]	4397	0.353343	0.0249152	14.1818	1.18733e-45	1.30258e-44
ENSMUSG00000007030	Vwa7	protein_coding	von Willebrand factor A domain containing 7 [Source:MGI Symbol;Acc:MGI:1306798]	649.475	0.353264	0.0507545	6.96024	3.39697e-12	1.419e-11
ENSMUSG00000026083	Eif5b	protein_coding	eukaryotic translation initiation factor 5B [Source:MGI Symbol;Acc:MGI:2441772]	16308.4	0.353092	0.0258317	13.6689	1.55664e-42	1.59826e-41
ENSMUSG00000030306	Tmtc1	protein_coding	transmembrane and tetratricopeptide repeat containing 1 [Source:MGI Symbol;Acc:MGI:3039590]	1256.04	0.353019	0.042053	8.39463	4.67357e-17	2.39664e-16
ENSMUSG00000039278	Pcsk1n	protein_coding	proprotein convertase subtilisin/kexin type 1 inhibitor [Source:MGI Symbol;Acc:MGI:1353431]	7194.34	0.352695	0.0469062	7.51915	5.51353e-14	2.50637e-13
ENSMUSG00000059248	Sept9	protein_coding	septin 9 [Source:MGI Symbol;Acc:MGI:1858222]	38775.9	0.352585	0.0174319	20.2264	5.72845e-91	1.3222e-89
ENSMUSG00000024735	Prpf19	protein_coding	pre-mRNA processing factor 19 [Source:MGI Symbol;Acc:MGI:106247]	19564.2	0.352571	0.016338	21.5799	2.77621e-103	7.45271e-102
ENSMUSG00000019487	Trip10	protein_coding	thyroid hormone receptor interactor 10 [Source:MGI Symbol;Acc:MGI:2146901]	4772.33	0.352493	0.022078	15.9658	2.21195e-57	3.08324e-56
ENSMUSG00000026527	Rgs7	protein_coding	regulator of G protein signaling 7 [Source:MGI Symbol;Acc:MGI:1346089]	1068.58	0.352114	0.0398628	8.83316	1.01758e-18	5.53663e-18
ENSMUSG00000017314	Mpp2	protein_coding	membrane protein, palmitoylated 2 (MAGUK p55 subfamily member 2) [Source:MGI Symbol;Acc:MGI:1858257]	2434.54	0.35199	0.0281073	12.5231	5.58262e-36	5.04342e-35
ENSMUSG00000026553	Copa	protein_coding	coatomer protein complex subunit alpha [Source:MGI Symbol;Acc:MGI:1334462]	33597.2	0.351829	0.0129225	27.2261	3.19176e-163	1.57204e-161
ENSMUSG00000048485	Zbtb8b	protein_coding	zinc finger and BTB domain containing 8b [Source:MGI Symbol;Acc:MGI:2387181]	504.992	0.351756	0.0516239	6.81382	9.50409e-12	3.88666e-11
ENSMUSG00000037995	Igsf9	protein_coding	immunoglobulin superfamily, member 9 [Source:MGI Symbol;Acc:MGI:2135283]	801.314	0.35174	0.0518226	6.78739	1.14181e-11	4.646e-11
ENSMUSG00000035104	Eva1a	protein_coding	eva-1 homolog A (C. elegans) [Source:MGI Symbol;Acc:MGI:2385247]	1839.75	0.351466	0.0280724	12.52	5.80444e-36	5.2398e-35
ENSMUSG00000048988	Elfn1	protein_coding	leucine rich repeat and fibronectin type III, extracellular 1 [Source:MGI Symbol;Acc:MGI:2442479]	554.165	0.35143	0.0547765	6.4157	1.40175e-10	5.39061e-10
ENSMUSG00000041459	Tardbp	protein_coding	TAR DNA binding protein [Source:MGI Symbol;Acc:MGI:2387629]	9439.68	0.351368	0.0186007	18.8901	1.37674e-79	2.73063e-78
ENSMUSG00000049313	Sorl1	protein_coding	sortilin-related receptor, LDLR class A repeats-containing [Source:MGI Symbol;Acc:MGI:1202296]	16765	0.351231	0.0211323	16.6206	4.94571e-62	7.43055e-61
ENSMUSG00000021311	Mtr	protein_coding	5-methyltetrahydrofolate-homocysteine methyltransferase [Source:MGI Symbol;Acc:MGI:894292]	2891.97	0.351046	0.0267956	13.1009	3.25351e-39	3.13538e-38
ENSMUSG00000031935	Med17	protein_coding	mediator complex subunit 17 [Source:MGI Symbol;Acc:MGI:2182585]	3693.59	0.350962	0.0227882	15.401	1.61054e-53	2.07423e-52
ENSMUSG00000029547	Ints1	protein_coding	integrator complex subunit 1 [Source:MGI Symbol;Acc:MGI:1915760]	5610.35	0.35091	0.0279266	12.5654	3.27057e-36	2.97064e-35
ENSMUSG00000109293	Dcst2	protein_coding	DC-STAMP domain containing 2 [Source:MGI Symbol;Acc:MGI:2685606]	68.5159	0.350813	0.127571	2.74995	0.00596042	0.0126912
ENSMUSG00000068762	Gstm6	protein_coding	glutathione S-transferase, mu 6 [Source:MGI Symbol;Acc:MGI:1309467]	558.89	0.350634	0.0487503	7.19244	6.36434e-13	2.74777e-12
ENSMUSG00000032834	Pwp2	protein_coding	PWP2 periodic tryptophan protein homolog (yeast) [Source:MGI Symbol;Acc:MGI:1341200]	2120.85	0.350592	0.0294305	11.9125	1.01862e-32	8.486e-32
ENSMUSG00000031819	Emc8	protein_coding	ER membrane protein complex subunit 8 [Source:MGI Symbol;Acc:MGI:1343095]	7057.46	0.350399	0.0187632	18.6748	7.9334e-78	1.53852e-76
ENSMUSG00000028527	Ak4	protein_coding	adenylate kinase 4 [Source:MGI Symbol;Acc:MGI:87979]	1801.99	0.350318	0.0367973	9.52022	1.72807e-21	1.03627e-20
ENSMUSG00000022186	Oxct1	protein_coding	3-oxoacid CoA transferase 1 [Source:MGI Symbol;Acc:MGI:1914291]	19022.4	0.350267	0.017613	19.8869	5.28463e-88	1.17484e-86
ENSMUSG00000006403	Adamts4	protein_coding	a disintegrin-like and metallopeptidase (reprolysin type) with thrombospondin type 1 motif, 4 [Source:MGI Symbol;Acc:MGI:1339949]	2347.74	0.35025	0.0304076	11.5185	1.06444e-30	8.41228e-30
ENSMUSG00000002763	Pex6	protein_coding	peroxisomal biogenesis factor 6 [Source:MGI Symbol;Acc:MGI:2385054]	5533.33	0.35019	0.0242169	14.4606	2.14949e-47	2.44116e-46
ENSMUSG00000028454	Pigo	protein_coding	phosphatidylinositol glycan anchor biosynthesis, class O [Source:MGI Symbol;Acc:MGI:1861452]	1431.66	0.350079	0.0438039	7.99196	1.3281e-15	6.43589e-15
ENSMUSG00000022947	Cbr3	protein_coding	carbonyl reductase 3 [Source:MGI Symbol;Acc:MGI:1309992]	2393.05	0.35004	0.0282127	12.4072	2.38906e-35	2.12168e-34
ENSMUSG00000024891	Slc29a2	protein_coding	solute carrier family 29 (nucleoside transporters), member 2 [Source:MGI Symbol;Acc:MGI:1345278]	395.606	0.350017	0.060643	5.77177	7.84437e-09	2.75313e-08
ENSMUSG00000028034	Fubp1	protein_coding	far upstream element (FUSE) binding protein 1 [Source:MGI Symbol;Acc:MGI:1196294]	9716.48	0.349964	0.0175163	19.9794	8.3283e-89	1.86736e-87
ENSMUSG00000064128	Cenpj	protein_coding	centromere protein J [Source:MGI Symbol;Acc:MGI:2684927]	1812.47	0.349849	0.0333548	10.4887	9.73247e-26	6.67049e-25
ENSMUSG00000023026	Dip2b	protein_coding	disco interacting protein 2 homolog B [Source:MGI Symbol;Acc:MGI:2145977]	6556.92	0.349727	0.0245815	14.2272	6.20848e-46	6.8494e-45
ENSMUSG00000022442	Ttll1	protein_coding	tubulin tyrosine ligase-like 1 [Source:MGI Symbol;Acc:MGI:2443047]	4137.02	0.349714	0.0242511	14.4205	3.84381e-47	4.34028e-46
ENSMUSG00000027770	Dhx36	protein_coding	DEAH (Asp-Glu-Ala-His) box polypeptide 36 [Source:MGI Symbol;Acc:MGI:1919412]	6581.5	0.349663	0.0208313	16.7855	3.11714e-63	4.8249e-62
ENSMUSG00000090145	Ugt1a6b	protein_coding	UDP glucuronosyltransferase 1 family, polypeptide A6B [Source:MGI Symbol;Acc:MGI:3580629]	124.771	0.34965	0.104482	3.3465	0.00081838	0.00194775
ENSMUSG00000037369	Kdm6a	protein_coding	lysine (K)-specific demethylase 6A [Source:MGI Symbol;Acc:MGI:1095419]	3168.16	0.349539	0.0325725	10.7311	7.27311e-27	5.1669e-26
ENSMUSG00000039838	Slc45a1	protein_coding	solute carrier family 45, member 1 [Source:MGI Symbol;Acc:MGI:2653235]	67.3469	0.349535	0.145442	2.40327	0.0162494	0.0321911
ENSMUSG00000032997	Chpf	protein_coding	chondroitin polymerizing factor [Source:MGI Symbol;Acc:MGI:106576]	33474.1	0.349315	0.0234615	14.8889	3.89376e-50	4.6628e-49
ENSMUSG00000066705	Fxyd6	protein_coding	FXYD domain-containing ion transport regulator 6 [Source:MGI Symbol;Acc:MGI:1890226]	1087.35	0.34929	0.0348273	10.0292	1.13436e-23	7.28484e-23
ENSMUSG00000075704	Txnrd2	protein_coding	thioredoxin reductase 2 [Source:MGI Symbol;Acc:MGI:1347023]	1272.5	0.349278	0.0402401	8.67985	3.96292e-18	2.11131e-17
ENSMUSG00000045314	Sowahb	protein_coding	sosondowah ankyrin repeat domain family member B [Source:MGI Symbol;Acc:MGI:1925338]	56.1041	0.349249	0.150509	2.32046	0.0203162	0.0395783
ENSMUSG00000031824	6430548M08Rik	protein_coding	RIKEN cDNA 6430548M08 gene [Source:MGI Symbol;Acc:MGI:2443793]	1880.66	0.349206	0.0336117	10.3894	2.76996e-25	1.87286e-24
ENSMUSG00000028572	Hook1	protein_coding	hook microtubule tethering protein 1 [Source:MGI Symbol;Acc:MGI:1925213]	428.689	0.349066	0.0578834	6.0305	1.63456e-09	5.94323e-09
ENSMUSG00000062202	Btbd9	protein_coding	BTB (POZ) domain containing 9 [Source:MGI Symbol;Acc:MGI:1916625]	4587.08	0.348999	0.0246986	14.1303	2.47085e-45	2.69436e-44
ENSMUSG00000000049	Apoh	protein_coding	apolipoprotein H [Source:MGI Symbol;Acc:MGI:88058]	135.849	0.348887	0.0871401	4.00375	6.23467e-05	0.000166477
ENSMUSG00000028364	Tnc	protein_coding	tenascin C [Source:MGI Symbol;Acc:MGI:101922]	104299	0.348837	0.0182245	19.1412	1.14708e-81	2.33209e-80
ENSMUSG00000027993	Trim2	protein_coding	tripartite motif-containing 2 [Source:MGI Symbol;Acc:MGI:1933163]	9784.63	0.348827	0.0249554	13.978	2.12364e-44	2.27052e-43
ENSMUSG00000048264	Dip2c	protein_coding	disco interacting protein 2 homolog C [Source:MGI Symbol;Acc:MGI:1920179]	5847.06	0.348777	0.0250897	13.9012	6.22695e-44	6.58289e-43
ENSMUSG00000026827	Gpd2	protein_coding	glycerol phosphate dehydrogenase 2, mitochondrial [Source:MGI Symbol;Acc:MGI:99778]	8313.75	0.348547	0.0203255	17.1483	6.47277e-66	1.05168e-64
ENSMUSG00000048142	Nat8l	protein_coding	N-acetyltransferase 8-like [Source:MGI Symbol;Acc:MGI:2447776]	2103.43	0.348367	0.0305621	11.3987	4.24595e-30	3.31221e-29
ENSMUSG00000038065	Mturn	protein_coding	maturin, neural progenitor differentiation regulator homolog (Xenopus) [Source:MGI Symbol;Acc:MGI:1915485]	6124.59	0.348297	0.0230537	15.1081	1.43236e-51	1.77205e-50
ENSMUSG00000041911	Dlx1	protein_coding	distal-less homeobox 1 [Source:MGI Symbol;Acc:MGI:94901]	500.79	0.34824	0.0509472	6.83531	8.18257e-12	3.35438e-11
ENSMUSG00000108271	Gm44236	TEC	predicted gene, 44236 [Source:MGI Symbol;Acc:MGI:5690628]	247.018	0.348154	0.0742676	4.68783	2.76111e-06	8.23681e-06
ENSMUSG00000027968	Larp7	protein_coding	La ribonucleoprotein domain family, member 7 [Source:MGI Symbol;Acc:MGI:107634]	2990.37	0.348121	0.0300495	11.5849	4.9142e-31	3.91656e-30
ENSMUSG00000038665	Dgki	protein_coding	diacylglycerol kinase, iota [Source:MGI Symbol;Acc:MGI:2443430]	568.596	0.348081	0.0510896	6.81316	9.54806e-12	3.9026e-11
ENSMUSG00000037364	Srrt	protein_coding	serrate RNA effector molecule homolog (Arabidopsis) [Source:MGI Symbol;Acc:MGI:1933527]	5985.06	0.347737	0.0206338	16.8528	1.00051e-63	1.56511e-62
ENSMUSG00000104965	Gm43437	TEC	predicted gene 43437 [Source:MGI Symbol;Acc:MGI:5663574]	91.2333	0.347615	0.122281	2.84276	0.00447251	0.00967529
ENSMUSG00000020647	Ncoa1	protein_coding	nuclear receptor coactivator 1 [Source:MGI Symbol;Acc:MGI:1276523]	4291.93	0.347463	0.0287313	12.0936	1.14217e-33	9.73217e-33
ENSMUSG00000040723	Rcsd1	protein_coding	RCSD domain containing 1 [Source:MGI Symbol;Acc:MGI:2676394]	990.354	0.347297	0.0379485	9.15181	5.59895e-20	3.19167e-19
ENSMUSG00000059555	Tor4a	protein_coding	torsin family 4, member A [Source:MGI Symbol;Acc:MGI:2442720]	4178.56	0.347199	0.0226615	15.3211	5.52999e-53	7.03743e-52
ENSMUSG00000034486	Gbx2	protein_coding	gastrulation brain homeobox 2 [Source:MGI Symbol;Acc:MGI:95668]	164.886	0.347145	0.0861563	4.02924	5.59568e-05	0.000150096
ENSMUSG00000056185	Snx32	protein_coding	sorting nexin 32 [Source:MGI Symbol;Acc:MGI:2444704]	3407.39	0.346989	0.0273671	12.6791	7.72436e-37	7.10647e-36
ENSMUSG00000020802	Ube2o	protein_coding	ubiquitin-conjugating enzyme E2O [Source:MGI Symbol;Acc:MGI:2444266]	4075.26	0.346892	0.0243193	14.264	3.66587e-46	4.05571e-45
ENSMUSG00000015837	Sqstm1	protein_coding	sequestosome 1 [Source:MGI Symbol;Acc:MGI:107931]	123022	0.346884	0.019817	17.5044	1.32613e-68	2.25912e-67
ENSMUSG00000035864	Syt1	protein_coding	synaptotagmin I [Source:MGI Symbol;Acc:MGI:99667]	372.375	0.346776	0.0613109	5.65603	1.54912e-08	5.34373e-08
ENSMUSG00000028953	Abcf2	protein_coding	ATP-binding cassette, sub-family F (GCN20), member 2 [Source:MGI Symbol;Acc:MGI:1351657]	10801.5	0.346753	0.018396	18.8494	2.97225e-79	5.8557e-78
ENSMUSG00000073411	H2-D1	protein_coding	histocompatibility 2, D region locus 1 [Source:MGI Symbol;Acc:MGI:95896]	159842	0.34664	0.030607	11.3255	9.81142e-30	7.56353e-29
ENSMUSG00000030616	Sytl2	protein_coding	synaptotagmin-like 2 [Source:MGI Symbol;Acc:MGI:1933366]	35993.2	0.346589	0.0172828	20.0539	1.86467e-89	4.22114e-88
ENSMUSG00000068015	Lrch1	protein_coding	leucine-rich repeats and calponin homology (CH) domain containing 1 [Source:MGI Symbol;Acc:MGI:2443390]	4595.56	0.346583	0.0225435	15.3739	2.44821e-53	3.13933e-52
ENSMUSG00000059022	Kcp	protein_coding	kielin/chordin-like protein [Source:MGI Symbol;Acc:MGI:2141640]	66.0111	0.346511	0.134083	2.58429	0.00975789	0.0200938
ENSMUSG00000099083	Atf7	protein_coding	activating transcription factor 7 [Source:MGI Symbol;Acc:MGI:2443472]	5858.74	0.346463	0.0221729	15.6255	4.87795e-55	6.4809e-54
ENSMUSG00000021469	Msx2	protein_coding	msh homeobox 2 [Source:MGI Symbol;Acc:MGI:97169]	3333.46	0.34644	0.029114	11.8994	1.19135e-32	9.91094e-32
ENSMUSG00000032085	Tagln	protein_coding	transgelin [Source:MGI Symbol;Acc:MGI:106012]	463.843	0.346394	0.0609909	5.67944	1.35137e-08	4.67598e-08
ENSMUSG00000037617	Spag1	protein_coding	sperm associated antigen 1 [Source:MGI Symbol;Acc:MGI:1349387]	631.451	0.346239	0.0454325	7.62095	2.51818e-14	1.16064e-13
ENSMUSG00000034850	Tmem127	protein_coding	transmembrane protein 127 [Source:MGI Symbol;Acc:MGI:1916720]	22198.5	0.345756	0.0172486	20.0454	2.21321e-89	5.00534e-88
ENSMUSG00000037709	Fam13a	protein_coding	family with sequence similarity 13, member A [Source:MGI Symbol;Acc:MGI:1889842]	528.625	0.345642	0.0588973	5.86855	4.3962e-09	1.5625e-08
ENSMUSG00000032648	Pygm	protein_coding	muscle glycogen phosphorylase [Source:MGI Symbol;Acc:MGI:97830]	73.4479	0.345262	0.135815	2.54214	0.0110176	0.0224558
ENSMUSG00000022090	Pdlim2	protein_coding	PDZ and LIM domain 2 [Source:MGI Symbol;Acc:MGI:2384850]	14843.6	0.345253	0.0240079	14.3808	6.82672e-47	7.67166e-46
ENSMUSG00000097287	D130017N08Rik	lincRNA	RIKEN cDNA D130017N08 gene [Source:MGI Symbol;Acc:MGI:2443273]	980.481	0.344865	0.0400298	8.61521	6.98126e-18	3.68437e-17
ENSMUSG00000044231	Nhlrc1	protein_coding	NHL repeat containing 1 [Source:MGI Symbol;Acc:MGI:2145264]	845.448	0.344778	0.0462008	7.4626	8.48339e-14	3.81809e-13
ENSMUSG00000032342	Mto1	protein_coding	mitochondrial tRNA translation optimization 1 [Source:MGI Symbol;Acc:MGI:1915541]	1341.93	0.344611	0.0383882	8.97701	2.7822e-19	1.54886e-18
ENSMUSG00000030516	Tjp1	protein_coding	tight junction protein 1 [Source:MGI Symbol;Acc:MGI:98759]	25358.2	0.344468	0.0205708	16.7455	6.10864e-63	9.39357e-62
ENSMUSG00000102752	Gm7694	protein_coding	predicted gene 7694 [Source:MGI Symbol;Acc:MGI:3649135]	1569.52	0.344425	0.036392	9.4643	2.95542e-21	1.7544e-20
ENSMUSG00000032458	Copb2	protein_coding	coatomer protein complex, subunit beta 2 (beta prime) [Source:MGI Symbol;Acc:MGI:1354962]	19898.1	0.344336	0.016925	20.3449	5.15514e-92	1.21125e-90
ENSMUSG00000024560	Cxxc1	protein_coding	CXXC finger 1 (PHD domain) [Source:MGI Symbol;Acc:MGI:1921572]	8509.51	0.344277	0.0306285	11.2404	2.58181e-29	1.96647e-28
ENSMUSG00000037032	Apbb1	protein_coding	amyloid beta (A4) precursor protein-binding, family B, member 1 [Source:MGI Symbol;Acc:MGI:107765]	11077.2	0.344137	0.0233014	14.769	2.32182e-49	2.74411e-48
ENSMUSG00000071984	Fndc1	protein_coding	fibronectin type III domain containing 1 [Source:MGI Symbol;Acc:MGI:1915905]	1171.3	0.343997	0.0371508	9.25948	2.05425e-20	1.1921e-19
ENSMUSG00000086968	4933431E20Rik	antisense	RIKEN cDNA 4933431E20 gene [Source:MGI Symbol;Acc:MGI:3584041]	1692.08	0.343879	0.0290085	11.8544	2.0419e-32	1.68675e-31
ENSMUSG00000048616	Nog	protein_coding	noggin [Source:MGI Symbol;Acc:MGI:104327]	408.388	0.343877	0.0654879	5.251	1.51279e-07	4.90775e-07
ENSMUSG00000005686	Ampd3	protein_coding	adenosine monophosphate deaminase 3 [Source:MGI Symbol;Acc:MGI:1096344]	5155.79	0.343875	0.0252155	13.6374	2.39855e-42	2.45625e-41
ENSMUSG00000094626	Cecr6	protein_coding	cat eye syndrome chromosome region, candidate 6 [Source:MGI Symbol;Acc:MGI:2136977]	290.537	0.343838	0.0744763	4.61674	3.89807e-06	1.15032e-05
ENSMUSG00000091985	Gm17354	lincRNA	predicted gene, 17354 [Source:MGI Symbol;Acc:MGI:4936988]	176.618	0.343511	0.0822807	4.17487	2.9816e-05	8.19469e-05
ENSMUSG00000019986	Ahi1	protein_coding	Abelson helper integration site 1 [Source:MGI Symbol;Acc:MGI:87971]	4588.81	0.343494	0.0246994	13.907	5.74382e-44	6.08307e-43
ENSMUSG00000024978	Gpam	protein_coding	glycerol-3-phosphate acyltransferase, mitochondrial [Source:MGI Symbol;Acc:MGI:109162]	2542.9	0.34337	0.0312814	10.9768	4.94081e-28	3.61584e-27
ENSMUSG00000009640	Dmap1	protein_coding	DNA methyltransferase 1-associated protein 1 [Source:MGI Symbol;Acc:MGI:1913483]	2540.56	0.343165	0.0302328	11.3507	7.3541e-30	5.69344e-29
ENSMUSG00000039543	Cfap70	protein_coding	cilia and flagella associated protein 70 [Source:MGI Symbol;Acc:MGI:1923920]	61.5805	0.343046	0.140126	2.44812	0.0143604	0.0286976
ENSMUSG00000029036	Atad3a	protein_coding	ATPase family, AAA domain containing 3A [Source:MGI Symbol;Acc:MGI:1919214]	3959.2	0.342973	0.0246776	13.8981	6.50149e-44	6.86697e-43
ENSMUSG00000032549	Rab6b	protein_coding	RAB6B, member RAS oncogene family [Source:MGI Symbol;Acc:MGI:107283]	6021.69	0.342935	0.0245703	13.9573	2.84142e-44	3.02832e-43
ENSMUSG00000020305	Asb3	protein_coding	ankyrin repeat and SOCS box-containing 3 [Source:MGI Symbol;Acc:MGI:1929749]	2023.42	0.342693	0.026153	13.1034	3.14884e-39	3.037e-38
ENSMUSG00000031955	Bcar1	protein_coding	breast cancer anti-estrogen resistance 1 [Source:MGI Symbol;Acc:MGI:108091]	14827.4	0.342635	0.0188359	18.1905	6.13714e-74	1.1288e-72
ENSMUSG00000035566	Pcdh17	protein_coding	protocadherin 17 [Source:MGI Symbol;Acc:MGI:2684924]	1034.14	0.342532	0.0536227	6.38782	1.68271e-10	6.44897e-10
ENSMUSG00000052415	Tchh	protein_coding	trichohyalin [Source:MGI Symbol;Acc:MGI:2177944]	2875.33	0.342413	0.0246317	13.9013	6.22215e-44	6.58078e-43
ENSMUSG00000021123	Rdh12	protein_coding	retinol dehydrogenase 12 [Source:MGI Symbol;Acc:MGI:1925224]	138.597	0.342335	0.0930793	3.67789	0.00023517	0.000593866
ENSMUSG00000034353	Ramp1	protein_coding	receptor (calcitonin) activity modifying protein 1 [Source:MGI Symbol;Acc:MGI:1858418]	1725.39	0.34203	0.0346266	9.87769	5.20171e-23	3.27531e-22
ENSMUSG00000033960	9430020K01Rik	protein_coding	RIKEN cDNA 9430020K01 gene [Source:MGI Symbol;Acc:MGI:2685174]	15660.2	0.341776	0.0241137	14.1735	1.33603e-45	1.46366e-44
ENSMUSG00000031284	Pak3	protein_coding	p21 protein (Cdc42/Rac)-activated kinase 3 [Source:MGI Symbol;Acc:MGI:1339656]	5519.1	0.341744	0.0291616	11.719	1.01913e-31	8.24798e-31
ENSMUSG00000077493	Snord91a	snoRNA	small nucleolar RNA, C/D box 91A [Source:MGI Symbol;Acc:MGI:3819564]	54.0669	0.341245	0.147682	2.31067	0.0208509	0.0405495
ENSMUSG00000025737	Wdr24	protein_coding	WD repeat domain 24 [Source:MGI Symbol;Acc:MGI:2446285]	3067	0.341226	0.0297284	11.4781	1.69968e-30	1.33831e-29
ENSMUSG00000047104	Pbp2	protein_coding	phosphatidylethanolamine binding protein 2 [Source:MGI Symbol;Acc:MGI:1923650]	234.156	0.341091	0.0793429	4.29895	1.71608e-05	4.812e-05
ENSMUSG00000019849	Prep	protein_coding	prolyl endopeptidase [Source:MGI Symbol;Acc:MGI:1270863]	6597.73	0.341008	0.0203579	16.7507	5.59707e-63	8.61817e-62
ENSMUSG00000053477	Tcf4	protein_coding	transcription factor 4 [Source:MGI Symbol;Acc:MGI:98506]	31259	0.340855	0.0232179	14.6807	8.56615e-49	1.00185e-47
ENSMUSG00000027335	Adra1d	protein_coding	adrenergic receptor, alpha 1d [Source:MGI Symbol;Acc:MGI:106673]	1600.68	0.340769	0.0447083	7.62204	2.49694e-14	1.1513e-13
ENSMUSG00000024816	Frmd8	protein_coding	FERM domain containing 8 [Source:MGI Symbol;Acc:MGI:1914707]	15321.2	0.340673	0.0174945	19.4731	1.85602e-84	3.89103e-83
ENSMUSG00000068196	Col8a1	protein_coding	collagen, type VIII, alpha 1 [Source:MGI Symbol;Acc:MGI:88463]	33658.7	0.340657	0.0217141	15.6883	1.81969e-55	2.44386e-54
ENSMUSG00000005981	Trap1	protein_coding	TNF receptor-associated protein 1 [Source:MGI Symbol;Acc:MGI:1915265]	7647.98	0.340651	0.0213362	15.9659	2.20897e-57	3.08092e-56
ENSMUSG00000060376	Bckdha	protein_coding	branched chain ketoacid dehydrogenase E1, alpha polypeptide [Source:MGI Symbol;Acc:MGI:107701]	2528.41	0.340474	0.0335124	10.1596	3.00228e-24	1.96123e-23
ENSMUSG00000017221	Psmd3	protein_coding	proteasome (prosome, macropain) 26S subunit, non-ATPase, 3 [Source:MGI Symbol;Acc:MGI:98858]	12957	0.340357	0.0214418	15.8736	9.66088e-57	1.33399e-55
ENSMUSG00000056234	Ncoa4	protein_coding	nuclear receptor coactivator 4 [Source:MGI Symbol;Acc:MGI:1350932]	6492.6	0.340141	0.0238129	14.2839	2.75728e-46	3.05481e-45
ENSMUSG00000029821	Dfna5	protein_coding	deafness, autosomal dominant 5 (human) [Source:MGI Symbol;Acc:MGI:1889850]	2119.81	0.340102	0.0385709	8.81759	1.16952e-18	6.35009e-18
ENSMUSG00000061458	Nol10	protein_coding	nucleolar protein 10 [Source:MGI Symbol;Acc:MGI:2684913]	1786.54	0.340034	0.0362597	9.37775	6.73932e-21	3.95769e-20
ENSMUSG00000029094	Afap1	protein_coding	actin filament associated protein 1 [Source:MGI Symbol;Acc:MGI:1917542]	9849.04	0.340019	0.0226835	14.9897	8.57415e-51	1.03999e-49
ENSMUSG00000006611	Hfe	protein_coding	hemochromatosis [Source:MGI Symbol;Acc:MGI:109191]	3210.51	0.339875	0.0268739	12.647	1.16191e-36	1.06357e-35
ENSMUSG00000001794	Capns1	protein_coding	calpain, small subunit 1 [Source:MGI Symbol;Acc:MGI:88266]	46551.7	0.339683	0.0218822	15.5233	2.41501e-54	3.17103e-53
ENSMUSG00000027823	Gmps	protein_coding	guanine monophosphate synthetase [Source:MGI Symbol;Acc:MGI:2448526]	5215.54	0.339638	0.020986	16.184	6.53982e-59	9.38122e-58
ENSMUSG00000003227	Edar	protein_coding	ectodysplasin-A receptor [Source:MGI Symbol;Acc:MGI:1343498]	80.9405	0.339477	0.124944	2.71702	0.00658722	0.0139225
ENSMUSG00000004031	Brinp2	protein_coding	bone morphogenic protein/retinoic acid inducible neural-specific 2 [Source:MGI Symbol;Acc:MGI:2443333]	145.471	0.33942	0.103829	3.26903	0.00107915	0.00253633
ENSMUSG00000022351	Sqle	protein_coding	squalene epoxidase [Source:MGI Symbol;Acc:MGI:109296]	7412.41	0.339245	0.0190887	17.7721	1.16263e-70	2.04726e-69
ENSMUSG00000031060	Rbm10	protein_coding	RNA binding motif protein 10 [Source:MGI Symbol;Acc:MGI:2384310]	5078.35	0.339124	0.0220611	15.372	2.52115e-53	3.23111e-52
ENSMUSG00000036181	Hist1h1c	protein_coding	histone cluster 1, H1c [Source:MGI Symbol;Acc:MGI:1931526]	30640.5	0.338975	0.0165382	20.4965	2.31431e-93	5.53718e-92
ENSMUSG00000027168	Pax6	protein_coding	paired box 6 [Source:MGI Symbol;Acc:MGI:97490]	5168.96	0.338908	0.0212067	15.9812	1.72807e-57	2.41878e-56
ENSMUSG00000003559	As3mt	protein_coding	arsenic (+3 oxidation state) methyltransferase [Source:MGI Symbol;Acc:MGI:1929882]	505.058	0.338541	0.0539703	6.27273	3.54772e-10	1.33724e-09
ENSMUSG00000027254	Map1a	protein_coding	microtubule-associated protein 1 A [Source:MGI Symbol;Acc:MGI:1306776]	11402.3	0.338515	0.0221642	15.273	1.15667e-52	1.46092e-51
ENSMUSG00000033161	Atp1a1	protein_coding	ATPase, Na+/K+ transporting, alpha 1 polypeptide [Source:MGI Symbol;Acc:MGI:88105]	57590	0.338474	0.0170958	19.7986	3.05786e-87	6.68442e-86
ENSMUSG00000020882	Cacnb1	protein_coding	calcium channel, voltage-dependent, beta 1 subunit [Source:MGI Symbol;Acc:MGI:102522]	2262.02	0.338242	0.0337265	10.029	1.13678e-23	7.29638e-23
ENSMUSG00000021782	Dlg5	protein_coding	discs, large homolog 5 (Drosophila) [Source:MGI Symbol;Acc:MGI:1918478]	10961.9	0.338239	0.0197873	17.0937	1.65224e-65	2.65883e-64
ENSMUSG00000037196	Pacrg	protein_coding	PARK2 co-regulated [Source:MGI Symbol;Acc:MGI:1916560]	982.745	0.338233	0.0484073	6.98724	2.80353e-12	1.17653e-11
ENSMUSG00000018574	Acadvl	protein_coding	acyl-Coenzyme A dehydrogenase, very long chain [Source:MGI Symbol;Acc:MGI:895149]	5151.6	0.338144	0.0225362	15.0045	6.86192e-51	8.35748e-50
ENSMUSG00000051373	Plpp7	protein_coding	phospholipid phosphatase 7 (inactive) [Source:MGI Symbol;Acc:MGI:2445183]	1211.9	0.338093	0.042801	7.89918	2.80743e-15	1.34477e-14
ENSMUSG00000025203	Scd2	protein_coding	stearoyl-Coenzyme A desaturase 2 [Source:MGI Symbol;Acc:MGI:98240]	69852.6	0.338001	0.0174882	19.3273	3.16327e-83	6.5557e-82
[truncated: 10,314 more rows]
