# Supplementary material for: Ethanol-induced transcriptional and translational changes in Aldh1l1-Egfp/Rpl10a cortical astrocyte cultures
Source: Front Neurosci. 2023 Jun 21;17:1193304. doi: 10.3389/fnins.2023.1193304 (PMC10320287; doi:10.3389/fnins.2023.1193304)
Supplement: Supplementary file 3 [file Table_3.XLSX]

## Sheet: EthRegIP
GeneID	GeneName	BioType	GeneDescription	baseMean	log2FoldChange	lfcSE	stat	pvalue	padj
ENSMUSG00000024793	Tnfrsf25	protein_coding	tumor necrosis factor receptor superfamily, member 25 [Source:MGI Symbol;Acc:MGI:1934667]	25.5686	1.02437	0.25453	4.02455	5.70855e-05	0.000385055
ENSMUSG00000049001	Ndnf	protein_coding	neuron-derived neurotrophic factor [Source:MGI Symbol;Acc:MGI:1915419]	71.264	0.952826	0.179682	5.30284	1.14018e-07	1.5388e-06
ENSMUSG00000097193	Gm26664	lincRNA	predicted gene, 26664 [Source:MGI Symbol;Acc:MGI:5477158]	25.2847	0.892045	0.255621	3.48972	0.000483528	0.00242662
ENSMUSG00000096606	Tpbgl	protein_coding	trophoblast glycoprotein-like [Source:MGI Symbol;Acc:MGI:3646425]	48.1016	0.891692	0.192159	4.64037	3.47778e-06	3.23976e-05
ENSMUSG00000007440	Pcdha11	protein_coding	protocadherin alpha 11 [Source:MGI Symbol;Acc:MGI:1298372]	47.3078	0.875063	0.201946	4.33316	1.46987e-05	0.00011627
ENSMUSG00000021943	Gdf10	protein_coding	growth differentiation factor 10 [Source:MGI Symbol;Acc:MGI:95684]	28.1687	0.873614	0.262386	3.3295	0.000870008	0.00403229
ENSMUSG00000061825	Ces2c	protein_coding	carboxylesterase 2C [Source:MGI Symbol;Acc:MGI:2385905]	19.3492	0.870795	0.360859	2.41311	0.0158168	0.0460129
ENSMUSG00000026090	2010300C02Rik	protein_coding	RIKEN cDNA 2010300C02 gene [Source:MGI Symbol;Acc:MGI:1919347]	35.6495	0.85928	0.220511	3.89677	9.74843e-05	0.000608142
ENSMUSG00000040797	Iqsec3	protein_coding	IQ motif and Sec7 domain 3 [Source:MGI Symbol;Acc:MGI:2677208]	57.557	0.857768	0.179367	4.7822	1.73386e-06	1.76025e-05
ENSMUSG00000051067	Lingo3	protein_coding	leucine rich repeat and Ig domain containing 3 [Source:MGI Symbol;Acc:MGI:3609246]	109.809	0.841299	0.119467	7.04212	1.8933e-12	6.32648e-11
ENSMUSG00000048108	Tmem72	protein_coding	transmembrane protein 72 [Source:MGI Symbol;Acc:MGI:2442707]	24.021	0.837666	0.260253	3.21866	0.0012879	0.00564263
ENSMUSG00000029797	Sspo	protein_coding	SCO-spondin [Source:MGI Symbol;Acc:MGI:2674311]	20.7234	0.812226	0.270831	2.99901	0.00270854	0.0105902
ENSMUSG00000021268	Meg3	lincRNA	maternally expressed 3 [Source:MGI Symbol;Acc:MGI:1202886]	84.2472	0.799601	0.30196	2.64804	0.00809605	0.0264378
ENSMUSG00000056755	Grm7	protein_coding	glutamate receptor, metabotropic 7 [Source:MGI Symbol;Acc:MGI:1351344]	20.5949	0.779076	0.296255	2.62975	0.00854488	0.0276542
ENSMUSG00000090086	AI480526	lincRNA	expressed sequence AI480526 [Source:MGI Symbol;Acc:MGI:2140910]	69.5672	0.77369	0.181817	4.25532	2.08754e-05	0.000158747
ENSMUSG00000027297	Ltk	protein_coding	leukocyte tyrosine kinase [Source:MGI Symbol;Acc:MGI:96840]	94.636	0.766908	0.141368	5.42491	5.79837e-08	8.44021e-07
ENSMUSG00000024497	Pou4f3	protein_coding	POU domain, class 4, transcription factor 3 [Source:MGI Symbol;Acc:MGI:102523]	49.1157	0.75241	0.19156	3.9278	8.57247e-05	0.000545456
ENSMUSG00000067028	Cntnap5b	protein_coding	contactin associated protein-like 5B [Source:MGI Symbol;Acc:MGI:3664583]	32.764	0.74459	0.243107	3.06281	0.0021927	0.00889526
ENSMUSG00000044024	Rell2	protein_coding	RELT-like 2 [Source:MGI Symbol;Acc:MGI:1918044]	60.5273	0.727082	0.180693	4.02385	5.72551e-05	0.000385872
ENSMUSG00000095105	Edaradd	protein_coding	EDAR (ectodysplasin-A receptor)-associated death domain [Source:MGI Symbol;Acc:MGI:1931001]	25.697	0.719049	0.286698	2.50804	0.0121405	0.0368935
ENSMUSG00000046637	Ttc34	protein_coding	tetratricopeptide repeat domain 34 [Source:MGI Symbol;Acc:MGI:2445205]	37.657	0.709747	0.228863	3.10119	0.00192743	0.00795682
ENSMUSG00000048004	Tmem196	protein_coding	transmembrane protein 196 [Source:MGI Symbol;Acc:MGI:2685374]	35.5176	0.699648	0.225301	3.1054	0.00190022	0.00786
ENSMUSG00000096847	Tmem151b	protein_coding	transmembrane protein 151B [Source:MGI Symbol;Acc:MGI:2685169]	172.685	0.69943	0.101569	6.88624	5.72857e-12	1.78335e-10
ENSMUSG00000043342	Hoxd9	protein_coding	homeobox D9 [Source:MGI Symbol;Acc:MGI:96210]	26.039	0.699306	0.246828	2.83317	0.00460896	0.0165604
ENSMUSG00000090236	Car15	protein_coding	carbonic anhydrase 15 [Source:MGI Symbol;Acc:MGI:1931324]	23.9978	0.669324	0.253907	2.6361	0.00838652	0.0272468
ENSMUSG00000098534	Gm27167	lincRNA	predicted gene 27167 [Source:MGI Symbol;Acc:MGI:5521010]	26.7404	0.659416	0.252093	2.61577	0.00890269	0.0286146
ENSMUSG00000060509	Xcr1	protein_coding	chemokine (C motif) receptor 1 [Source:MGI Symbol;Acc:MGI:1346338]	46.4284	0.659373	0.18484	3.56726	0.000360737	0.00188703
ENSMUSG00000025189	Cnnm1	protein_coding	cyclin M1 [Source:MGI Symbol;Acc:MGI:1891366]	60.8471	0.654373	0.198587	3.29514	0.000983714	0.00447728
ENSMUSG00000027400	Pdyn	protein_coding	prodynorphin [Source:MGI Symbol;Acc:MGI:97535]	21.8027	0.646303	0.266673	2.42358	0.0153684	0.0448868
ENSMUSG00000021991	Cacna2d3	protein_coding	calcium channel, voltage-dependent, alpha2/delta subunit 3 [Source:MGI Symbol;Acc:MGI:1338890]	131.623	0.644946	0.124954	5.16147	2.45012e-07	3.03674e-06
ENSMUSG00000051107	Gm15440	protein_coding	predicted gene 15440 [Source:MGI Symbol;Acc:MGI:3642353]	214.309	0.643973	0.100096	6.43354	1.2467e-10	3.13919e-09
ENSMUSG00000109369	Vmn2r-ps88	unprocessed_pseudogene	vomeronasal 2, receptor, pseudogene 88 [Source:MGI Symbol;Acc:MGI:3643761]	26.4407	0.643511	0.240464	2.67612	0.00744791	0.0246752
ENSMUSG00000086165	Gm15690	antisense	predicted gene 15690 [Source:MGI Symbol;Acc:MGI:3783131]	85.3654	0.642327	0.1459	4.4025	1.07009e-05	8.76025e-05
ENSMUSG00000025582	Nptx1	protein_coding	neuronal pentraxin 1 [Source:MGI Symbol;Acc:MGI:107811]	266.583	0.639212	0.0903932	7.07146	1.53307e-12	5.22129e-11
ENSMUSG00000031294	D630029K05Rik	lincRNA	RIKEN cDNA D630029K05 gene [Source:MGI Symbol;Acc:MGI:2143561]	48.7509	0.629057	0.179792	3.49881	0.000467337	0.00235799
ENSMUSG00000086680	Gm11592	antisense	predicted gene 11592 [Source:MGI Symbol;Acc:MGI:3650504]	37.7139	0.622025	0.220442	2.82172	0.00477674	0.0170504
ENSMUSG00000028542	Slc6a9	protein_coding	solute carrier family 6 (neurotransmitter transporter, glycine), member 9 [Source:MGI Symbol;Acc:MGI:95760]	370.879	0.618813	0.0750091	8.24985	1.58596e-16	1.00312e-14
ENSMUSG00000031870	Pgr	protein_coding	progesterone receptor [Source:MGI Symbol;Acc:MGI:97567]	40.0553	0.61692	0.202583	3.04527	0.00232472	0.009317
ENSMUSG00000037579	Kcnh3	protein_coding	potassium voltage-gated channel, subfamily H (eag-related), member 3 [Source:MGI Symbol;Acc:MGI:1341723]	55.6669	0.609283	0.177918	3.42452	0.000615888	0.00298288
ENSMUSG00000028076	Cd1d1	protein_coding	CD1d1 antigen [Source:MGI Symbol;Acc:MGI:107674]	121.457	0.607476	0.112339	5.40751	6.3907e-08	9.1767e-07
ENSMUSG00000038704	Aspdh	protein_coding	aspartate dehydrogenase domain containing [Source:MGI Symbol;Acc:MGI:1915602]	54.5085	0.604691	0.180347	3.35294	0.000799588	0.00374182
ENSMUSG00000022756	Slc7a4	protein_coding	solute carrier family 7 (cationic amino acid transporter, y+ system), member 4 [Source:MGI Symbol;Acc:MGI:2146512]	433.184	0.60427	0.0668601	9.03782	1.59827e-19	1.54393e-17
ENSMUSG00000000317	Bcl6b	protein_coding	B cell CLL/lymphoma 6, member B [Source:MGI Symbol;Acc:MGI:1278332]	49.3514	0.59799	0.184893	3.23425	0.00121963	0.00539904
ENSMUSG00000034059	Ypel4	protein_coding	yippee-like 4 (Drosophila) [Source:MGI Symbol;Acc:MGI:3605071]	658.248	0.592184	0.0595442	9.94529	2.64412e-23	3.54182e-21
ENSMUSG00000038193	Hand2	protein_coding	heart and neural crest derivatives expressed transcript 2 [Source:MGI Symbol;Acc:MGI:103580]	64.1507	0.590908	0.183061	3.22792	0.00124693	0.00549938
ENSMUSG00000030731	Syt3	protein_coding	synaptotagmin III [Source:MGI Symbol;Acc:MGI:99665]	537.044	0.579352	0.0585083	9.90204	4.07882e-23	5.32888e-21
ENSMUSG00000040907	Atp1a3	protein_coding	ATPase, Na+/K+ transporting, alpha 3 polypeptide [Source:MGI Symbol;Acc:MGI:88107]	130.649	0.575731	0.12945	4.4475	8.68762e-06	7.26506e-05
ENSMUSG00000055333	Fat2	protein_coding	FAT atypical cadherin 2 [Source:MGI Symbol;Acc:MGI:2685369]	63.2772	0.568848	0.193496	2.93984	0.0032838	0.0124206
ENSMUSG00000044628	Rnf208	protein_coding	ring finger protein 208 [Source:MGI Symbol;Acc:MGI:1916096]	260.901	0.567548	0.0801469	7.08136	1.42751e-12	4.88263e-11
ENSMUSG00000106743	Gm42847	TEC	predicted gene 42847 [Source:MGI Symbol;Acc:MGI:5662984]	125.645	0.555196	0.121539	4.56807	4.92245e-06	4.39546e-05
ENSMUSG00000056258	Kcnq3	protein_coding	potassium voltage-gated channel, subfamily Q, member 3 [Source:MGI Symbol;Acc:MGI:1336181]	322.878	0.553624	0.0786651	7.03773	1.95395e-12	6.51548e-11
ENSMUSG00000067199	Frat1	protein_coding	frequently rearranged in advanced T cell lymphomas [Source:MGI Symbol;Acc:MGI:109450]	105.899	0.55188	0.154151	3.58012	0.000343436	0.00180616
ENSMUSG00000031389	Arhgap4	protein_coding	Rho GTPase activating protein 4 [Source:MGI Symbol;Acc:MGI:2159577]	74.2375	0.549174	0.14561	3.77155	0.00016224	0.000945064
ENSMUSG00000007594	Hapln4	protein_coding	hyaluronan and proteoglycan link protein 4 [Source:MGI Symbol;Acc:MGI:2679531]	706.589	0.549051	0.0468965	11.7077	1.16398e-31	3.43568e-29
ENSMUSG00000058740	Kcnt1	protein_coding	potassium channel, subfamily T, member 1 [Source:MGI Symbol;Acc:MGI:1924627]	60.1582	0.548117	0.169656	3.23076	0.00123461	0.0054526
ENSMUSG00000037708	Spag6	protein_coding	sperm associated antigen 6 [Source:MGI Symbol;Acc:MGI:3040687]	43.8147	0.544612	0.191078	2.85021	0.00436904	0.0158485
ENSMUSG00000051590	Map3k19	protein_coding	mitogen-activated protein kinase kinase kinase 19 [Source:MGI Symbol;Acc:MGI:1203481]	148.697	0.542384	0.116234	4.66631	3.06661e-06	2.91292e-05
ENSMUSG00000097253	Gm26770	antisense	predicted gene, 26770 [Source:MGI Symbol;Acc:MGI:5477264]	39.2627	0.540307	0.21383	2.52681	0.0115105	0.0353568
ENSMUSG00000065968	Ifitm7	protein_coding	interferon induced transmembrane protein 7 [Source:MGI Symbol;Acc:MGI:1921732]	87.9435	0.540156	0.150561	3.58762	0.000333716	0.00176597
ENSMUSG00000029352	Crybb3	protein_coding	crystallin, beta B3 [Source:MGI Symbol;Acc:MGI:102717]	192.72	0.535874	0.0897623	5.96992	2.37377e-09	4.70591e-08
ENSMUSG00000054910	4931415C17Rik	processed_transcript	RIKEN cDNA 4931415C17 gene [Source:MGI Symbol;Acc:MGI:1918216]	54.5748	0.532139	0.179188	2.96972	0.00298066	0.0114617
ENSMUSG00000004187	Kifc2	protein_coding	kinesin family member C2 [Source:MGI Symbol;Acc:MGI:109187]	493.455	0.526893	0.072226	7.29506	2.98536e-13	1.14659e-11
ENSMUSG00000052302	Tbc1d30	protein_coding	TBC1 domain family, member 30 [Source:MGI Symbol;Acc:MGI:1921944]	114.698	0.52119	0.127542	4.08642	4.38085e-05	0.000304785
ENSMUSG00000024210	Ip6k3	protein_coding	inositol hexaphosphate kinase 3 [Source:MGI Symbol;Acc:MGI:3045325]	112.359	0.519289	0.125624	4.13368	3.57001e-05	0.000254028
ENSMUSG00000031079	Zfp300	protein_coding	zinc finger protein 300 [Source:MGI Symbol;Acc:MGI:3045326]	117.593	0.518847	0.132782	3.90751	9.32535e-05	0.000584837
ENSMUSG00000001773	Folh1	protein_coding	folate hydrolase 1 [Source:MGI Symbol;Acc:MGI:1858193]	45.0307	0.518564	0.179103	2.89535	0.00378738	0.0140258
ENSMUSG00000111394	AC160637.1	TEC	\N	57.211	0.516749	0.170747	3.0264	0.00247483	0.00981984
ENSMUSG00000050397	Foxl2	protein_coding	forkhead box L2 [Source:MGI Symbol;Acc:MGI:1349428]	104.092	0.51647	0.147818	3.49395	0.000475929	0.00239301
ENSMUSG00000033595	Lgi3	protein_coding	leucine-rich repeat LGI family, member 3 [Source:MGI Symbol;Acc:MGI:2182619]	85.5152	0.515959	0.161251	3.19973	0.00137556	0.00599045
ENSMUSG00000073405	H2-T-ps	unprocessed_pseudogene	histocompatibility 2, T region locus, pseudogene [Source:MGI Symbol;Acc:MGI:2442805]	398.584	0.514936	0.0781758	6.5869	4.49116e-11	1.20716e-09
ENSMUSG00000074794	Arrdc3	protein_coding	arrestin domain containing 3 [Source:MGI Symbol;Acc:MGI:2145242]	3765.66	0.510423	0.0328242	15.5502	1.58577e-54	3.15944e-51
ENSMUSG00000028909	Ptpru	protein_coding	protein tyrosine phosphatase, receptor type, U [Source:MGI Symbol;Acc:MGI:1321151]	319.197	0.510199	0.0771171	6.61591	3.69283e-11	1.00444e-09
ENSMUSG00000031872	Bean1	protein_coding	brain expressed, associated with Nedd4, 1 [Source:MGI Symbol;Acc:MGI:1929597]	88.0521	0.507718	0.137249	3.69926	0.000216231	0.00121826
ENSMUSG00000008153	Clstn3	protein_coding	calsyntenin 3 [Source:MGI Symbol;Acc:MGI:2178323]	60.1833	0.505163	0.177654	2.84352	0.00446189	0.0161265
ENSMUSG00000030134	Rasgef1a	protein_coding	RasGEF domain family, member 1A [Source:MGI Symbol;Acc:MGI:1917977]	218.358	0.504863	0.0922609	5.47212	4.44679e-08	6.66141e-07
ENSMUSG00000027713	1810062G17Rik	protein_coding	RIKEN cDNA 1810062G17 gene [Source:MGI Symbol;Acc:MGI:1919532]	51.9703	0.498132	0.172472	2.88818	0.00387473	0.0142895
ENSMUSG00000013483	Card14	protein_coding	caspase recruitment domain family, member 14 [Source:MGI Symbol;Acc:MGI:2386258]	75.6878	0.496121	0.168236	2.94895	0.00318851	0.0121033
ENSMUSG00000027316	Gfra4	protein_coding	glial cell line derived neurotrophic factor family receptor alpha 4 [Source:MGI Symbol;Acc:MGI:1341873]	84.7992	0.495472	0.133973	3.6983	0.000217049	0.00122116
ENSMUSG00000029155	Spata18	protein_coding	spermatogenesis associated 18 [Source:MGI Symbol;Acc:MGI:1920722]	33.4781	0.495396	0.20572	2.40811	0.0160355	0.0465569
ENSMUSG00000033777	Tlr13	protein_coding	toll-like receptor 13 [Source:MGI Symbol;Acc:MGI:3045213]	60.4883	0.495373	0.19744	2.50899	0.0121078	0.0368295
ENSMUSG00000047216	Cdh19	protein_coding	cadherin 19, type 2 [Source:MGI Symbol;Acc:MGI:3588198]	127.904	0.490254	0.138016	3.55216	0.000382087	0.00198439
ENSMUSG00000035835	Plppr3	protein_coding	phospholipid phosphatase related 3 [Source:MGI Symbol;Acc:MGI:2388640]	51.8837	0.487899	0.171145	2.85079	0.00436103	0.0158266
ENSMUSG00000027016	Zfp385b	protein_coding	zinc finger protein 385B [Source:MGI Symbol;Acc:MGI:2444734]	104.903	0.48772	0.120192	4.05783	4.95298e-05	0.000339259
ENSMUSG00000024330	Col11a2	protein_coding	collagen, type XI, alpha 2 [Source:MGI Symbol;Acc:MGI:88447]	88.952	0.48494	0.171331	2.83043	0.00464861	0.0166504
ENSMUSG00000097157	Gm26512	bidirectional_promoter_lncRNA	predicted gene, 26512 [Source:MGI Symbol;Acc:MGI:5477006]	53.3687	0.484425	0.174842	2.77064	0.00559466	0.019432
ENSMUSG00000037868	Egr2	protein_coding	early growth response 2 [Source:MGI Symbol;Acc:MGI:95296]	381.045	0.482525	0.105146	4.5891	4.45163e-06	4.02922e-05
ENSMUSG00000112117	RMST_1	lincRNA	Rhabdomyosarcoma 2 associated transcript conserved region 1 [Source:RFAM;Acc:RF01962]	86.4422	0.473304	0.150395	3.14708	0.0016491	0.00698095
ENSMUSG00000074121	Ntf5	protein_coding	neurotrophin 5 [Source:MGI Symbol;Acc:MGI:97381]	82.6879	0.472964	0.155788	3.03595	0.00239776	0.00954494
ENSMUSG00000046999	1110032F04Rik	protein_coding	RIKEN cDNA 1110032F04 gene [Source:MGI Symbol;Acc:MGI:1915975]	60.8364	0.47113	0.1769	2.66325	0.007739	0.0254563
ENSMUSG00000053046	Brsk2	protein_coding	BR serine/threonine kinase 2 [Source:MGI Symbol;Acc:MGI:1923020]	218.08	0.470286	0.093128	5.04989	4.42071e-07	5.16582e-06
ENSMUSG00000038453	Srcin1	protein_coding	SRC kinase signaling inhibitor 1 [Source:MGI Symbol;Acc:MGI:1933179]	239.364	0.468144	0.0922368	5.07546	3.86555e-07	4.5707e-06
ENSMUSG00000038151	Prdm1	protein_coding	PR domain containing 1, with ZNF domain [Source:MGI Symbol;Acc:MGI:99655]	55.4657	0.466723	0.173449	2.69084	0.00712729	0.023776
ENSMUSG00000026825	Dnm1	protein_coding	dynamin 1 [Source:MGI Symbol;Acc:MGI:107384]	1083.16	0.465567	0.0518603	8.97733	2.77414e-19	2.56966e-17
ENSMUSG00000031980	Agt	protein_coding	angiotensinogen (serpin peptidase inhibitor, clade A, member 8) [Source:MGI Symbol;Acc:MGI:87963]	67.9949	0.464847	0.15983	2.90838	0.00363303	0.013536
ENSMUSG00000029231	Pdgfra	protein_coding	platelet derived growth factor receptor, alpha polypeptide [Source:MGI Symbol;Acc:MGI:97530]	174.887	0.464314	0.100053	4.64067	3.47283e-06	3.23705e-05
ENSMUSG00000002799	Jag2	protein_coding	jagged 2 [Source:MGI Symbol;Acc:MGI:1098270]	697.538	0.46387	0.0673865	6.88372	5.83078e-12	1.80811e-10
ENSMUSG00000073409	H2-Q6	protein_coding	histocompatibility 2, Q region locus 6 [Source:MGI Symbol;Acc:MGI:95935]	9600.15	0.46268	0.0683623	6.76806	1.30521e-11	3.84542e-10
ENSMUSG00000109715	Gm45606	antisense	predicted gene 45606 [Source:MGI Symbol;Acc:MGI:5791442]	137.211	0.461695	0.120749	3.8236	0.000131516	0.000789244
ENSMUSG00000054763	Defb42	protein_coding	defensin beta 42 [Source:MGI Symbol;Acc:MGI:3033850]	64.4314	0.46075	0.152224	3.02678	0.00247175	0.00981008
ENSMUSG00000074277	Phldb3	protein_coding	pleckstrin homology like domain, family B, member 3 [Source:MGI Symbol;Acc:MGI:3642959]	185.86	0.459284	0.110432	4.15896	3.19704e-05	0.000230996
ENSMUSG00000067203	H2-K2	unprocessed_pseudogene	histocompatibility 2, K region locus 2 [Source:MGI Symbol;Acc:MGI:95906]	158.59	0.458172	0.15203	3.0137	0.00258087	0.0101576
ENSMUSG00000063535	Zfp773	protein_coding	zinc finger protein 773 [Source:MGI Symbol;Acc:MGI:1923623]	116.664	0.457119	0.130878	3.49272	0.000478135	0.00240258
ENSMUSG00000030249	Abcc9	protein_coding	ATP-binding cassette, sub-family C (CFTR/MRP), member 9 [Source:MGI Symbol;Acc:MGI:1352630]	48.7916	0.456216	0.186019	2.45253	0.0141856	0.0419878
ENSMUSG00000057246	BC051142	protein_coding	cDNA sequence BC051142 [Source:MGI Symbol;Acc:MGI:3039565]	92.3248	0.456158	0.137158	3.3258	0.000881667	0.00407921
ENSMUSG00000018387	Shroom1	protein_coding	shroom family member 1 [Source:MGI Symbol;Acc:MGI:1919024]	117.952	0.454787	0.118983	3.82228	0.000132222	0.000792492
ENSMUSG00000071714	Csf2rb2	protein_coding	colony stimulating factor 2 receptor, beta 2, low-affinity (granulocyte-macrophage) [Source:MGI Symbol;Acc:MGI:1339760]	122.446	0.451893	0.115283	3.91986	8.86022e-05	0.000560187
ENSMUSG00000038539	Atf5	protein_coding	activating transcription factor 5 [Source:MGI Symbol;Acc:MGI:2141857]	16611.5	0.450604	0.0284792	15.8222	2.18656e-56	6.97032e-53
ENSMUSG00000006435	Neurl1a	protein_coding	neuralized E3 ubiquitin protein ligase 1A [Source:MGI Symbol;Acc:MGI:1334263]	94.6026	0.450031	0.125554	3.58437	0.000337893	0.00178425
ENSMUSG00000032715	Trib3	protein_coding	tribbles pseudokinase 3 [Source:MGI Symbol;Acc:MGI:1345675]	264.276	0.448785	0.0883944	5.07707	3.83297e-07	4.54567e-06
ENSMUSG00000027004	Frzb	protein_coding	frizzled-related protein [Source:MGI Symbol;Acc:MGI:892032]	69.4979	0.448525	0.168654	2.65944	0.00782718	0.025665
ENSMUSG00000006310	Zbtb32	protein_coding	zinc finger and BTB domain containing 32 [Source:MGI Symbol;Acc:MGI:1891838]	237.561	0.448058	0.109391	4.09593	4.20483e-05	0.000293564
ENSMUSG00000020312	Shc2	protein_coding	SHC (Src homology 2 domain containing) transforming protein 2 [Source:MGI Symbol;Acc:MGI:106180]	128.221	0.447636	0.129862	3.44701	0.000566823	0.00277816
ENSMUSG00000034336	Ina	protein_coding	internexin neuronal intermediate filament protein, alpha [Source:MGI Symbol;Acc:MGI:96568]	175.153	0.446894	0.101136	4.41876	9.92696e-06	8.19823e-05
ENSMUSG00000061393	Acvr2b	protein_coding	activin receptor IIB [Source:MGI Symbol;Acc:MGI:87912]	99.9513	0.446428	0.146399	3.0494	0.00229297	0.00922245
ENSMUSG00000045667	Smtnl2	protein_coding	smoothelin-like 2 [Source:MGI Symbol;Acc:MGI:2442764]	43.4945	0.445307	0.183271	2.42978	0.0151081	0.0442987
ENSMUSG00000029861	Fam131b	protein_coding	family with sequence similarity 131, member B [Source:MGI Symbol;Acc:MGI:1923406]	78.02	0.443125	0.140945	3.14396	0.00166678	0.00704104
ENSMUSG00000037490	Slc2a12	protein_coding	solute carrier family 2 (facilitated glucose transporter), member 12 [Source:MGI Symbol;Acc:MGI:3052471]	291.182	0.441582	0.0750365	5.88489	3.98327e-09	7.50584e-08
ENSMUSG00000041794	Myrip	protein_coding	myosin VIIA and Rab interacting protein [Source:MGI Symbol;Acc:MGI:2384407]	55.172	0.440038	0.169992	2.58858	0.00963724	0.0305444
ENSMUSG00000052188	Gm14964	antisense	predicted gene 14964 [Source:MGI Symbol;Acc:MGI:3641621]	95.0694	0.439293	0.144748	3.03488	0.00240631	0.00957209
ENSMUSG00000034758	Tle6	protein_coding	transducin-like enhancer of split 6 [Source:MGI Symbol;Acc:MGI:2149593]	429.58	0.437523	0.0662905	6.60009	4.10913e-11	1.10821e-09
ENSMUSG00000027408	Cpxm1	protein_coding	carboxypeptidase X 1 (M14 family) [Source:MGI Symbol;Acc:MGI:1934569]	1276.35	0.436073	0.0486704	8.95972	3.25519e-19	2.98186e-17
ENSMUSG00000039481	Nrtn	protein_coding	neurturin [Source:MGI Symbol;Acc:MGI:108417]	148.853	0.432927	0.136596	3.16938	0.00152762	0.00655242
ENSMUSG00000000409	Lck	protein_coding	lymphocyte protein tyrosine kinase [Source:MGI Symbol;Acc:MGI:96756]	133.777	0.430947	0.118339	3.64163	0.000270919	0.00147269
ENSMUSG00000028864	Hgf	protein_coding	hepatocyte growth factor [Source:MGI Symbol;Acc:MGI:96079]	167.871	0.430514	0.103162	4.17319	3.00361e-05	0.000219005
ENSMUSG00000038630	Zkscan16	protein_coding	zinc finger with KRAB and SCAN domains 16 [Source:MGI Symbol;Acc:MGI:3510405]	68.8318	0.429668	0.157521	2.72768	0.00637805	0.0216574
ENSMUSG00000058297	Spock2	protein_coding	sparc/osteonectin, cwcv and kazal-like domains proteoglycan 2 [Source:MGI Symbol;Acc:MGI:1891351]	993.059	0.429046	0.0436612	9.82671	8.63953e-23	1.11053e-20
ENSMUSG00000025213	Kazald1	protein_coding	Kazal-type serine peptidase inhibitor domain 1 [Source:MGI Symbol;Acc:MGI:2147606]	706.622	0.427179	0.0614179	6.95528	3.51852e-12	1.12614e-10
ENSMUSG00000043557	Mdga1	protein_coding	MAM domain containing glycosylphosphatidylinositol anchor 1 [Source:MGI Symbol;Acc:MGI:1922012]	1319.9	0.427024	0.0411583	10.3752	3.21675e-25	5.76087e-23
ENSMUSG00000041544	Disp3	protein_coding	dispatched RND transporter family member 3 [Source:MGI Symbol;Acc:MGI:2444403]	442.679	0.424931	0.0700157	6.06908	1.28646e-09	2.71948e-08
ENSMUSG00000044461	Shisa2	protein_coding	shisa family member 2 [Source:MGI Symbol;Acc:MGI:2444716]	127.418	0.423224	0.115465	3.66538	0.000246968	0.00136397
ENSMUSG00000031144	Syp	protein_coding	synaptophysin [Source:MGI Symbol;Acc:MGI:98467]	381.118	0.422592	0.0830536	5.08819	3.61497e-07	4.31603e-06
ENSMUSG00000024053	Emilin2	protein_coding	elastin microfibril interfacer 2 [Source:MGI Symbol;Acc:MGI:2389136]	60.9372	0.422282	0.164209	2.57161	0.0101226	0.0318045
ENSMUSG00000084862	Gm16278	processed_transcript	predicted gene 16278 [Source:MGI Symbol;Acc:MGI:3826602]	111.741	0.421896	0.130352	3.23659	0.00120969	0.00536333
ENSMUSG00000087535	Zmiz1os1	antisense	Zmiz1 opposite strand 1 [Source:MGI Symbol;Acc:MGI:3041228]	272.419	0.420954	0.0737888	5.70485	1.16447e-08	1.95992e-07
ENSMUSG00000047907	Tshz2	protein_coding	teashirt zinc finger family member 2 [Source:MGI Symbol;Acc:MGI:2153084]	181.916	0.420931	0.108173	3.89127	9.97216e-05	0.000620157
ENSMUSG00000036502	Tmem255a	protein_coding	transmembrane protein 255A [Source:MGI Symbol;Acc:MGI:3045722]	615.225	0.420451	0.0544544	7.72116	1.15271e-14	5.4845e-13
ENSMUSG00000044937	Ttc41	protein_coding	tetratricopeptide repeat domain 41 [Source:MGI Symbol;Acc:MGI:2387653]	202.19	0.419084	0.117777	3.55828	0.000373286	0.00194629
ENSMUSG00000046480	Scn4b	protein_coding	sodium channel, type IV, beta [Source:MGI Symbol;Acc:MGI:2687406]	323.828	0.418525	0.0796701	5.25323	1.49458e-07	1.95584e-06
ENSMUSG00000058441	Panx2	protein_coding	pannexin 2 [Source:MGI Symbol;Acc:MGI:1890615]	179.418	0.417393	0.100238	4.16402	3.12692e-05	0.000226648
ENSMUSG00000020623	Map2k6	protein_coding	mitogen-activated protein kinase kinase 6 [Source:MGI Symbol;Acc:MGI:1346870]	135.813	0.416004	0.11896	3.49699	0.000470536	0.00237188
ENSMUSG00000042804	Gpr153	protein_coding	G protein-coupled receptor 153 [Source:MGI Symbol;Acc:MGI:1916157]	981.743	0.415523	0.0558334	7.4422	9.90234e-14	4.11025e-12
ENSMUSG00000078995	Zfp456	protein_coding	zinc finger protein 456 [Source:MGI Symbol;Acc:MGI:3040694]	183.174	0.414472	0.102289	4.05198	5.07865e-05	0.000346972
ENSMUSG00000031340	Gabre	protein_coding	gamma-aminobutyric acid (GABA) A receptor, subunit epsilon [Source:MGI Symbol;Acc:MGI:1330235]	88.7206	0.410912	0.143133	2.87084	0.00409382	0.0149646
ENSMUSG00000086401	Gm15559	antisense	predicted gene 15559 [Source:MGI Symbol;Acc:MGI:3783008]	99.9871	0.409042	0.142949	2.86146	0.00421689	0.015349
ENSMUSG00000022324	Matn2	protein_coding	matrilin 2 [Source:MGI Symbol;Acc:MGI:109613]	1853.98	0.408618	0.0349252	11.6998	1.2775e-31	3.7022e-29
ENSMUSG00000020805	Slc13a5	protein_coding	solute carrier family 13 (sodium-dependent citrate transporter), member 5 [Source:MGI Symbol;Acc:MGI:3037150]	50.7832	0.408049	0.168231	2.42552	0.0152863	0.0447142
ENSMUSG00000037217	Syn1	protein_coding	synapsin I [Source:MGI Symbol;Acc:MGI:98460]	1952.86	0.406377	0.0368033	11.0418	2.40047e-28	5.54508e-26
ENSMUSG00000054871	Tmem158	protein_coding	transmembrane protein 158 [Source:MGI Symbol;Acc:MGI:1919559]	322.268	0.405095	0.0771754	5.24902	1.52909e-07	1.99281e-06
ENSMUSG00000061808	Ttr	protein_coding	transthyretin [Source:MGI Symbol;Acc:MGI:98865]	326.156	0.405064	0.15461	2.6199	0.00879553	0.0283273
ENSMUSG00000087543	Gm16576	lincRNA	predicted gene 16576 [Source:MGI Symbol;Acc:MGI:4414996]	863.987	0.4033	0.0503459	8.01058	1.14166e-15	6.36258e-14
ENSMUSG00000039357	Fut11	protein_coding	fucosyltransferase 11 [Source:MGI Symbol;Acc:MGI:1920318]	1597.38	0.403043	0.0358169	11.2529	2.24184e-29	5.49734e-27
ENSMUSG00000001558	Klhl10	protein_coding	kelch-like 10 [Source:MGI Symbol;Acc:MGI:2181067]	77.1941	0.402391	0.147831	2.72197	0.00648935	0.0219698
ENSMUSG00000070997	1700055D18Rik	antisense	RIKEN cDNA 1700055D18 gene [Source:MGI Symbol;Acc:MGI:1920655]	271.193	0.402133	0.0828877	4.85154	1.2251e-06	1.29317e-05
ENSMUSG00000063364	3300002I08Rik	protein_coding	RIKEN cDNA 3300002I08 gene [Source:MGI Symbol;Acc:MGI:1916527]	142.231	0.401453	0.11211	3.58087	0.000342448	0.00180379
ENSMUSG00000097601	Gm26660	lincRNA	predicted gene, 26660 [Source:MGI Symbol;Acc:MGI:5477154]	57.2723	0.400381	0.166671	2.40223	0.0162957	0.0471563
ENSMUSG00000034957	Cebpa	protein_coding	CCAAT/enhancer binding protein (C/EBP), alpha [Source:MGI Symbol;Acc:MGI:99480]	1277.89	0.400122	0.0396303	10.0963	5.73382e-24	8.62182e-22
ENSMUSG00000056671	Prelid2	protein_coding	PRELI domain containing 2 [Source:MGI Symbol;Acc:MGI:1924869]	137.761	0.400002	0.113545	3.52285	0.000426929	0.00218243
ENSMUSG00000044681	Cnpy1	protein_coding	canopy FGF signaling regulator 1 [Source:MGI Symbol;Acc:MGI:2442451]	548.861	0.399758	0.128074	3.12129	0.00180058	0.0075307
ENSMUSG00000039257	Vstm2b	protein_coding	V-set and transmembrane domain containing 2B [Source:MGI Symbol;Acc:MGI:1914525]	127.468	0.398193	0.110456	3.605	0.000312155	0.0016657
ENSMUSG00000078651	Aoc2	protein_coding	amine oxidase, copper containing 2 (retina-specific) [Source:MGI Symbol;Acc:MGI:2668431]	145.871	0.395814	0.0994686	3.97929	6.91217e-05	0.000454172
ENSMUSG00000020940	1700023F06Rik	protein_coding	RIKEN cDNA 1700023F06 gene [Source:MGI Symbol;Acc:MGI:1916691]	68.4344	0.394379	0.161212	2.44634	0.0144313	0.0426279
ENSMUSG00000020151	Ptprr	protein_coding	protein tyrosine phosphatase, receptor type, R [Source:MGI Symbol;Acc:MGI:109559]	58.6871	0.39413	0.163434	2.41156	0.0158846	0.046193
ENSMUSG00000033227	Wnt6	protein_coding	wingless-type MMTV integration site family, member 6 [Source:MGI Symbol;Acc:MGI:98960]	143.539	0.391266	0.103107	3.79475	0.000147791	0.000873108
ENSMUSG00000087132	A930001C03Rik	processed_transcript	RIKEN cDNA A930001C03 gene [Source:MGI Symbol;Acc:MGI:2441838]	151.272	0.390239	0.117512	3.32085	0.00089744	0.00413419
ENSMUSG00000029490	Mfsd7a	protein_coding	major facilitator superfamily domain containing 7A [Source:MGI Symbol;Acc:MGI:2442629]	151.292	0.390022	0.105435	3.69917	0.000216305	0.00121826
ENSMUSG00000062296	Trank1	protein_coding	tetratricopeptide repeat and ankyrin repeat containing 1 [Source:MGI Symbol;Acc:MGI:1341834]	185.188	0.38972	0.109995	3.54308	0.000395485	0.00204589
ENSMUSG00000040724	Kcna2	protein_coding	potassium voltage-gated channel, shaker-related subfamily, member 2 [Source:MGI Symbol;Acc:MGI:96659]	333.977	0.388166	0.0741115	5.2376	1.62677e-07	2.09724e-06
ENSMUSG00000032968	Inha	protein_coding	inhibin alpha [Source:MGI Symbol;Acc:MGI:96569]	331.868	0.385915	0.0704733	5.47605	4.34929e-08	6.52762e-07
ENSMUSG00000057706	Mex3b	protein_coding	mex3 RNA binding family member B [Source:MGI Symbol;Acc:MGI:1918252]	207.689	0.383637	0.100667	3.81095	0.000138436	0.000822411
ENSMUSG00000016150	Tenm1	protein_coding	teneurin transmembrane protein 1 [Source:MGI Symbol;Acc:MGI:1345185]	159.919	0.382671	0.118669	3.22468	0.00126115	0.00555412
ENSMUSG00000030729	Pgm2l1	protein_coding	phosphoglucomutase 2-like 1 [Source:MGI Symbol;Acc:MGI:1918224]	328.554	0.382412	0.0814304	4.69618	2.65067e-06	2.56365e-05
ENSMUSG00000006344	Ggt5	protein_coding	gamma-glutamyltransferase 5 [Source:MGI Symbol;Acc:MGI:1346063]	189.977	0.381566	0.112135	3.40273	0.000667162	0.00319421
ENSMUSG00000034641	Cd300ld	protein_coding	CD300 molecule like family member d [Source:MGI Symbol;Acc:MGI:2442358]	80.0826	0.380558	0.141656	2.68649	0.00722075	0.0240494
ENSMUSG00000025934	Gsta3	protein_coding	glutathione S-transferase, alpha 3 [Source:MGI Symbol;Acc:MGI:95856]	249.144	0.379195	0.0826531	4.58779	4.47963e-06	4.04996e-05
ENSMUSG00000029597	Sds	protein_coding	serine dehydratase [Source:MGI Symbol;Acc:MGI:98270]	350.474	0.378389	0.0684872	5.52496	3.29555e-08	5.0459e-07
ENSMUSG00000071719	Tmem28	protein_coding	transmembrane protein 28 [Source:MGI Symbol;Acc:MGI:3648377]	77.6738	0.375208	0.148016	2.53492	0.0112474	0.0346823
ENSMUSG00000022462	Slc38a2	protein_coding	solute carrier family 38, member 2 [Source:MGI Symbol;Acc:MGI:1915010]	6411.5	0.37408	0.0273519	13.6766	1.40167e-42	9.30883e-40
ENSMUSG00000030306	Tmtc1	protein_coding	transmembrane and tetratricopeptide repeat containing 1 [Source:MGI Symbol;Acc:MGI:3039590]	1348.75	0.373366	0.0483794	7.71745	1.18682e-14	5.62999e-13
ENSMUSG00000041930	Fam222a	protein_coding	family with sequence similarity 222, member A [Source:MGI Symbol;Acc:MGI:3605543]	119.339	0.373154	0.132829	2.80929	0.00496509	0.0176137
ENSMUSG00000020865	Abcc3	protein_coding	ATP-binding cassette, sub-family C (CFTR/MRP), member 3 [Source:MGI Symbol;Acc:MGI:1923658]	109.384	0.372717	0.120638	3.08954	0.00200465	0.00823721
ENSMUSG00000074622	Mafb	protein_coding	v-maf musculoaponeurotic fibrosarcoma oncogene family, protein B (avian) [Source:MGI Symbol;Acc:MGI:104555]	182.67	0.370218	0.090706	4.08151	4.47438e-05	0.000309805
ENSMUSG00000037605	Adgrl3	protein_coding	adhesion G protein-coupled receptor L3 [Source:MGI Symbol;Acc:MGI:2441950]	857.804	0.369919	0.0702463	5.26602	1.39412e-07	1.84101e-06
ENSMUSG00000032492	Pth1r	protein_coding	parathyroid hormone 1 receptor [Source:MGI Symbol;Acc:MGI:97801]	128.122	0.369831	0.123475	2.99518	0.00274283	0.0106916
ENSMUSG00000041012	Cmtm8	protein_coding	CKLF-like MARVEL transmembrane domain containing 8 [Source:MGI Symbol;Acc:MGI:2447167]	232.157	0.369041	0.0834054	4.42467	9.6592e-06	8.00198e-05
ENSMUSG00000049555	Tmie	protein_coding	transmembrane inner ear [Source:MGI Symbol;Acc:MGI:2159400]	280.066	0.368851	0.0780528	4.72566	2.29373e-06	2.25214e-05
ENSMUSG00000017978	Cadps2	protein_coding	Ca2+-dependent activator protein for secretion 2 [Source:MGI Symbol;Acc:MGI:2443963]	1364.85	0.368093	0.0366626	10.04	1.01659e-23	1.47304e-21
ENSMUSG00000040147	Maob	protein_coding	monoamine oxidase B [Source:MGI Symbol;Acc:MGI:96916]	371.708	0.367515	0.0819382	4.48527	7.28217e-06	6.21362e-05
ENSMUSG00000047747	Rnf150	protein_coding	ring finger protein 150 [Source:MGI Symbol;Acc:MGI:2443860]	358.335	0.367021	0.0671584	5.465	4.62908e-08	6.88916e-07
ENSMUSG00000023328	Ache	protein_coding	acetylcholinesterase [Source:MGI Symbol;Acc:MGI:87876]	304.888	0.366527	0.0918833	3.98905	6.63396e-05	0.000438749
ENSMUSG00000021062	Rab15	protein_coding	RAB15, member RAS oncogene family [Source:MGI Symbol;Acc:MGI:1916865]	112.893	0.365896	0.123398	2.96517	0.00302511	0.0115851
ENSMUSG00000061576	Dpp6	protein_coding	dipeptidylpeptidase 6 [Source:MGI Symbol;Acc:MGI:94921]	107.045	0.365485	0.129505	2.82217	0.00476996	0.0170353
ENSMUSG00000052135	Foxo6	protein_coding	forkhead box O6 [Source:MGI Symbol;Acc:MGI:2676586]	260.042	0.365419	0.0910413	4.01377	5.97566e-05	0.000400025
ENSMUSG00000026442	Nfasc	protein_coding	neurofascin [Source:MGI Symbol;Acc:MGI:104753]	16332.1	0.365255	0.0244127	14.9617	1.30708e-50	1.48812e-47
ENSMUSG00000037747	Phyhipl	protein_coding	phytanoyl-CoA hydroxylase interacting protein-like [Source:MGI Symbol;Acc:MGI:1918161]	1085.66	0.364639	0.0537923	6.77865	1.21308e-11	3.60732e-10
ENSMUSG00000015533	Itga2	protein_coding	integrin alpha 2 [Source:MGI Symbol;Acc:MGI:96600]	239.377	0.364011	0.0930327	3.91272	9.12614e-05	0.000574947
ENSMUSG00000020331	Hcn2	protein_coding	hyperpolarization-activated, cyclic nucleotide-gated K+ 2 [Source:MGI Symbol;Acc:MGI:1298210]	1176.42	0.362953	0.0464629	7.81167	5.64363e-15	2.81106e-13
ENSMUSG00000029055	Plch2	protein_coding	phospholipase C, eta 2 [Source:MGI Symbol;Acc:MGI:2443078]	91.1827	0.36263	0.140963	2.57252	0.010096	0.0317459
ENSMUSG00000038393	Txnip	protein_coding	thioredoxin interacting protein [Source:MGI Symbol;Acc:MGI:1889549]	8319.93	0.362577	0.0251033	14.4434	2.75972e-47	2.58748e-44
ENSMUSG00000078591	Hs3st4	protein_coding	heparan sulfate (glucosamine) 3-O-sulfotransferase 4 [Source:MGI Symbol;Acc:MGI:1333792]	538.089	0.362402	0.0576427	6.28705	3.23564e-10	7.57312e-09
ENSMUSG00000025537	Phkg1	protein_coding	phosphorylase kinase gamma 1 [Source:MGI Symbol;Acc:MGI:97579]	368.51	0.360663	0.0740157	4.87279	1.10035e-06	1.17551e-05
ENSMUSG00000036196	Slc26a8	protein_coding	solute carrier family 26, member 8 [Source:MGI Symbol;Acc:MGI:2385046]	79.0544	0.359074	0.136448	2.63158	0.00849898	0.0275448
ENSMUSG00000061740	Cyp2d22	protein_coding	cytochrome P450, family 2, subfamily d, polypeptide 22 [Source:MGI Symbol;Acc:MGI:1929474]	357.804	0.358218	0.0693541	5.16506	2.40359e-07	2.98371e-06
ENSMUSG00000024130	Abca3	protein_coding	ATP-binding cassette, sub-family A (ABC1), member 3 [Source:MGI Symbol;Acc:MGI:1351617]	13779.7	0.357787	0.0316736	11.2961	1.37192e-29	3.52694e-27
ENSMUSG00000092021	Gbp11	polymorphic_pseudogene	guanylate binding protein 11 [Source:MGI Symbol;Acc:MGI:3646307]	1274.39	0.356146	0.107405	3.31591	0.000913451	0.00419253
ENSMUSG00000038576	Susd4	protein_coding	sushi domain containing 4 [Source:MGI Symbol;Acc:MGI:2138351]	780.485	0.355108	0.0582351	6.09784	1.07512e-09	2.31573e-08
ENSMUSG00000073678	Pgap1	protein_coding	post-GPI attachment to proteins 1 [Source:MGI Symbol;Acc:MGI:2443342]	527.435	0.354634	0.0594063	5.96963	2.37794e-09	4.70832e-08
ENSMUSG00000017692	Rhbdl3	protein_coding	rhomboid, veinlet-like 3 (Drosophila) [Source:MGI Symbol;Acc:MGI:2179276]	817.454	0.35414	0.0474873	7.45758	8.81281e-14	3.70626e-12
ENSMUSG00000004113	Cacna1b	protein_coding	calcium channel, voltage-dependent, N type, alpha 1B subunit [Source:MGI Symbol;Acc:MGI:88296]	249.686	0.353974	0.101913	3.47329	0.000514126	0.00255444
ENSMUSG00000034282	Evpl	protein_coding	envoplakin [Source:MGI Symbol;Acc:MGI:107507]	240.774	0.352693	0.0916689	3.84747	0.000119345	0.000726176
ENSMUSG00000056656	Apol8	protein_coding	apolipoprotein L 8 [Source:MGI Symbol;Acc:MGI:2444921]	135.534	0.351486	0.112838	3.11494	0.00183979	0.00766738
ENSMUSG00000024558	Mapk4	protein_coding	mitogen-activated protein kinase 4 [Source:MGI Symbol;Acc:MGI:2444559]	929.593	0.349775	0.0480391	7.28104	3.31248e-13	1.2631e-11
ENSMUSG00000032802	Srxn1	protein_coding	sulfiredoxin 1 homolog (S. cerevisiae) [Source:MGI Symbol;Acc:MGI:104971]	8273.23	0.348677	0.0249582	13.9705	2.3613e-44	1.88184e-41
ENSMUSG00000037762	Slc16a9	protein_coding	solute carrier family 16 (monocarboxylic acid transporters), member 9 [Source:MGI Symbol;Acc:MGI:1914109]	1167.63	0.348606	0.0399173	8.7332	2.47569e-18	2.03402e-16
ENSMUSG00000045636	Mtus1	protein_coding	mitochondrial tumor suppressor 1 [Source:MGI Symbol;Acc:MGI:2142572]	1347.93	0.348177	0.0396273	8.78628	1.54594e-18	1.29688e-16
ENSMUSG00000074818	Pdzd7	protein_coding	PDZ domain containing 7 [Source:MGI Symbol;Acc:MGI:3608325]	980.985	0.348166	0.0463166	7.51709	5.60088e-14	2.42852e-12
ENSMUSG00000085586	Gm11613	processed_transcript	predicted gene 11613 [Source:MGI Symbol;Acc:MGI:3651819]	764.356	0.348135	0.0567798	6.13131	8.71578e-10	1.90042e-08
ENSMUSG00000075324	Fign	protein_coding	fidgetin [Source:MGI Symbol;Acc:MGI:1890647]	91.7732	0.345732	0.138036	2.50464	0.0122574	0.0371782
ENSMUSG00000079429	Mroh2a	protein_coding	maestro heat-like repeat family member 2A [Source:MGI Symbol;Acc:MGI:3705228]	197.484	0.344179	0.102289	3.36478	0.000766059	0.00360609
ENSMUSG00000020604	Arsg	protein_coding	arylsulfatase G [Source:MGI Symbol;Acc:MGI:1921258]	984.274	0.344058	0.0433833	7.93064	2.18015e-15	1.15447e-13
ENSMUSG00000057093	Zfp607b	protein_coding	zinc finger protein 607B [Source:MGI Symbol;Acc:MGI:2148237]	565.36	0.341744	0.0650701	5.25193	1.5051e-07	1.96476e-06
ENSMUSG00000020614	Fam20a	protein_coding	family with sequence similarity 20, member A [Source:MGI Symbol;Acc:MGI:2388266]	176.898	0.341707	0.098217	3.4791	0.000503103	0.00250749
ENSMUSG00000020077	Srgn	protein_coding	serglycin [Source:MGI Symbol;Acc:MGI:97756]	148.69	0.340701	0.111884	3.04513	0.00232581	0.00931901
ENSMUSG00000042087	4933440N22Rik	TEC	RIKEN cDNA 4933440N22 gene [Source:MGI Symbol;Acc:MGI:1921721]	171.265	0.340275	0.0914048	3.72272	0.000197086	0.00112071
ENSMUSG00000096696	Zfp960	protein_coding	zinc finger protein 960 [Source:MGI Symbol;Acc:MGI:3052731]	144.174	0.339334	0.10249	3.3109	0.00092997	0.0042582
ENSMUSG00000016995	Matn4	protein_coding	matrilin 4 [Source:MGI Symbol;Acc:MGI:1328314]	708.895	0.338895	0.0619389	5.47145	4.46364e-08	6.67411e-07
ENSMUSG00000058331	Zfp85	protein_coding	zinc finger protein 85 [Source:MGI Symbol;Acc:MGI:107767]	175.297	0.337272	0.116897	2.8852	0.00391159	0.0144021
ENSMUSG00000094910	D430019H16Rik	protein_coding	RIKEN cDNA D430019H16 gene [Source:MGI Symbol;Acc:MGI:2443127]	299.417	0.337089	0.0768522	4.38619	1.15351e-05	9.38528e-05
ENSMUSG00000041920	Slc16a6	protein_coding	solute carrier family 16 (monocarboxylic acid transporters), member 6 [Source:MGI Symbol;Acc:MGI:2144585]	886.169	0.336983	0.0508028	6.63317	3.28558e-11	9.06037e-10
ENSMUSG00000020607	Fam84a	protein_coding	family with sequence similarity 84, member A [Source:MGI Symbol;Acc:MGI:2145011]	1977.46	0.336448	0.0367541	9.15402	5.4851e-20	5.53335e-18
ENSMUSG00000014164	Klhl3	protein_coding	kelch-like 3 [Source:MGI Symbol;Acc:MGI:2445185]	150.213	0.335917	0.121619	2.76204	0.00574412	0.0198476
ENSMUSG00000020793	Galr2	protein_coding	galanin receptor 2 [Source:MGI Symbol;Acc:MGI:1337018]	580.755	0.33576	0.0630051	5.32909	9.87046e-08	1.35392e-06
ENSMUSG00000071335	Mfsd4b3	protein_coding	major facilitator superfamily domain containing 4B3 [Source:MGI Symbol;Acc:MGI:3773841]	90.6071	0.335613	0.136989	2.44993	0.0142884	0.0422373
ENSMUSG00000060550	H2-Q7	protein_coding	histocompatibility 2, Q region locus 7 [Source:MGI Symbol;Acc:MGI:95936]	2619.08	0.335536	0.0499317	6.71991	1.81839e-11	5.25045e-10
ENSMUSG00000039154	Shd	protein_coding	src homology 2 domain-containing transforming protein D [Source:MGI Symbol;Acc:MGI:1099461]	167.824	0.335417	0.116622	2.87611	0.00402605	0.0147452
ENSMUSG00000021763	BC067074	protein_coding	cDNA sequence BC067074 [Source:MGI Symbol;Acc:MGI:3040697]	563.556	0.335292	0.0615644	5.4462	5.14567e-08	7.57312e-07
ENSMUSG00000017897	Eya2	protein_coding	EYA transcriptional coactivator and phosphatase 2 [Source:MGI Symbol;Acc:MGI:109341]	214.662	0.334979	0.0863672	3.87855	0.000105083	0.000649442
ENSMUSG00000021846	Peli2	protein_coding	pellino 2 [Source:MGI Symbol;Acc:MGI:1891445]	2592.16	0.33469	0.0330602	10.1236	4.3393e-24	6.71497e-22
ENSMUSG00000025359	Pmel	protein_coding	premelanosome protein [Source:MGI Symbol;Acc:MGI:98301]	311.84	0.33359	0.0735311	4.53672	5.71351e-06	5.02581e-05
ENSMUSG00000057897	Camk2b	protein_coding	calcium/calmodulin-dependent protein kinase II, beta [Source:MGI Symbol;Acc:MGI:88257]	1562.68	0.33318	0.0419393	7.94433	1.95242e-15	1.04079e-13
ENSMUSG00000034245	Hdac11	protein_coding	histone deacetylase 11 [Source:MGI Symbol;Acc:MGI:2385252]	1868.97	0.333136	0.0447531	7.44385	9.77928e-14	4.08042e-12
ENSMUSG00000074657	Kif5a	protein_coding	kinesin family member 5A [Source:MGI Symbol;Acc:MGI:109564]	1371.7	0.33307	0.0415059	8.02464	1.01824e-15	5.71467e-14
ENSMUSG00000072115	Ang	protein_coding	angiogenin, ribonuclease, RNase A family, 5 [Source:MGI Symbol;Acc:MGI:88022]	92.5796	0.332312	0.131826	2.52083	0.011708	0.0358596
ENSMUSG00000070031	Sp140	protein_coding	Sp140 nuclear body protein [Source:MGI Symbol;Acc:MGI:3702467]	172.442	0.331188	0.0962583	3.44062	0.000580393	0.00283769
ENSMUSG00000079491	H2-T10	polymorphic_pseudogene	histocompatibility 2, T region locus 10 [Source:MGI Symbol;Acc:MGI:95942]	261.008	0.330713	0.0858407	3.85263	0.000116854	0.000712251
ENSMUSG00000097757	Gm17518	lincRNA	predicted gene, 17518 [Source:MGI Symbol;Acc:MGI:4937152]	100.639	0.329983	0.133429	2.4731	0.0133945	0.0400703
ENSMUSG00000015340	Cybb	protein_coding	cytochrome b-245, beta polypeptide [Source:MGI Symbol;Acc:MGI:88574]	2731.41	0.32995	0.0374651	8.80685	1.28707e-18	1.1089e-16
ENSMUSG00000054013	Tmem179	protein_coding	transmembrane protein 179 [Source:MGI Symbol;Acc:MGI:2144891]	440.988	0.329549	0.0715546	4.60555	4.11372e-06	3.75966e-05
ENSMUSG00000029348	Asphd2	protein_coding	aspartate beta-hydroxylase domain containing 2 [Source:MGI Symbol;Acc:MGI:1920148]	830.702	0.329337	0.0710291	4.63665	3.54101e-06	3.29097e-05
ENSMUSG00000010066	Cacna2d2	protein_coding	calcium channel, voltage-dependent, alpha 2/delta subunit 2 [Source:MGI Symbol;Acc:MGI:1929813]	260.854	0.328107	0.0795383	4.12515	3.7049e-05	0.000262805
ENSMUSG00000047473	Zfp30	protein_coding	zinc finger protein 30 [Source:MGI Symbol;Acc:MGI:99178]	1509.62	0.32809	0.0339078	9.67595	3.81532e-22	4.57236e-20
ENSMUSG00000022321	Cdh10	protein_coding	cadherin 10 [Source:MGI Symbol;Acc:MGI:107436]	191.76	0.327191	0.105843	3.09127	0.00199301	0.0081957
ENSMUSG00000049037	Clec4a1	protein_coding	C-type lectin domain family 4, member a1 [Source:MGI Symbol;Acc:MGI:3036291]	170.702	0.326915	0.120819	2.70583	0.00681337	0.0228772
ENSMUSG00000040138	Ndp	protein_coding	Norrie disease (pseudoglioma) (human) [Source:MGI Symbol;Acc:MGI:102570]	366.006	0.326528	0.0686075	4.75936	1.94208e-06	1.94929e-05
ENSMUSG00000044433	Camsap3	protein_coding	calmodulin regulated spectrin-associated protein family, member 3 [Source:MGI Symbol;Acc:MGI:1916947]	240.467	0.325692	0.0828773	3.92981	8.50139e-05	0.000542444
ENSMUSG00000058153	Sez6l	protein_coding	seizure related 6 homolog like [Source:MGI Symbol;Acc:MGI:1935121]	101.703	0.32506	0.131794	2.46643	0.0136466	0.0406946
ENSMUSG00000024621	Csf1r	protein_coding	colony stimulating factor 1 receptor [Source:MGI Symbol;Acc:MGI:1339758]	359.703	0.324274	0.0824709	3.93198	8.42493e-05	0.000538648
ENSMUSG00000048826	Dact2	protein_coding	dishevelled-binding antagonist of beta-catenin 2 [Source:MGI Symbol;Acc:MGI:1920347]	230.24	0.323962	0.0848299	3.81896	0.000134014	0.000800618
ENSMUSG00000024672	Ms4a7	protein_coding	membrane-spanning 4-domains, subfamily A, member 7 [Source:MGI Symbol;Acc:MGI:1918846]	163.763	0.323818	0.116336	2.78346	0.00537824	0.0188115
ENSMUSG00000034771	Tle2	protein_coding	transducin-like enhancer of split 2 [Source:MGI Symbol;Acc:MGI:104635]	273.874	0.323541	0.0860128	3.76154	0.000168869	0.000978052
ENSMUSG00000007888	Crlf1	protein_coding	cytokine receptor-like factor 1 [Source:MGI Symbol;Acc:MGI:1340030]	1019.12	0.321082	0.0482312	6.65715	2.79191e-11	7.76619e-10
ENSMUSG00000029027	Dffb	protein_coding	DNA fragmentation factor, beta subunit [Source:MGI Symbol;Acc:MGI:1196287]	280.887	0.320472	0.0723256	4.43096	9.38134e-06	7.78392e-05
ENSMUSG00000026940	Ccdc183	protein_coding	coiled-coil domain containing 183 [Source:MGI Symbol;Acc:MGI:1924308]	135.764	0.319459	0.126157	2.53224	0.0113336	0.0349346
ENSMUSG00000078607	1810010H24Rik	protein_coding	RIKEN cDNA 1810010H24 gene [Source:MGI Symbol;Acc:MGI:1916316]	789.787	0.319044	0.0559924	5.69799	1.21227e-08	2.02753e-07
ENSMUSG00000060716	Plekhh1	protein_coding	pleckstrin homology domain containing, family H (with MyTH4 domain) member 1 [Source:MGI Symbol;Acc:MGI:2144989]	251.211	0.319021	0.0862485	3.69886	0.000216571	0.00121933
ENSMUSG00000033420	Antxr1	protein_coding	anthrax toxin receptor 1 [Source:MGI Symbol;Acc:MGI:1916788]	6316.94	0.318153	0.0264569	12.0253	2.6149e-33	8.68312e-31
ENSMUSG00000002341	Ncan	protein_coding	neurocan [Source:MGI Symbol;Acc:MGI:104694]	11811.9	0.317583	0.0270468	11.742	7.76218e-32	2.37926e-29
ENSMUSG00000041992	Rapgef5	protein_coding	Rap guanine nucleotide exchange factor (GEF) 5 [Source:MGI Symbol;Acc:MGI:2444365]	240.38	0.316947	0.0925336	3.42521	0.000614319	0.00297618
ENSMUSG00000029189	Sel1l3	protein_coding	sel-1 suppressor of lin-12-like 3 (C. elegans) [Source:MGI Symbol;Acc:MGI:1916941]	286.019	0.31635	0.0811424	3.8987	9.67115e-05	0.00060403
ENSMUSG00000046961	Gpr156	protein_coding	G protein-coupled receptor 156 [Source:MGI Symbol;Acc:MGI:2653880]	228.186	0.316297	0.0987971	3.20148	0.00136725	0.00595753
ENSMUSG00000034730	Adgrb1	protein_coding	adhesion G protein-coupled receptor B1 [Source:MGI Symbol;Acc:MGI:1933736]	1344.85	0.315545	0.0407929	7.73529	1.0317e-14	4.92343e-13
ENSMUSG00000022208	Jph4	protein_coding	junctophilin 4 [Source:MGI Symbol;Acc:MGI:2443113]	294.298	0.314825	0.0755604	4.16654	3.09262e-05	0.000224775
ENSMUSG00000062393	Dgkk	protein_coding	diacylglycerol kinase kappa [Source:MGI Symbol;Acc:MGI:3580254]	429.172	0.314789	0.0616257	5.10808	3.25448e-07	3.92384e-06
ENSMUSG00000091387	Gcnt4	protein_coding	glucosaminyl (N-acetyl) transferase 4, core 2 (beta-1,6-N-acetylglucosaminyltransferase) [Source:MGI Symbol;Acc:MGI:2684919]	526.665	0.313555	0.062314	5.03187	4.85729e-07	5.61672e-06
ENSMUSG00000097177	9330159M07Rik	processed_transcript	RIKEN cDNA 9330159M07 gene [Source:MGI Symbol;Acc:MGI:2442519]	122.891	0.313134	0.106756	2.93318	0.00335511	0.0126573
ENSMUSG00000031150	Ccdc120	protein_coding	coiled-coil domain containing 120 [Source:MGI Symbol;Acc:MGI:1859619]	658.792	0.31266	0.0512967	6.09514	1.09343e-09	2.35199e-08
ENSMUSG00000053897	Slc39a8	protein_coding	solute carrier family 39 (metal ion transporter), member 8 [Source:MGI Symbol;Acc:MGI:1914797]	176.102	0.311689	0.126098	2.47181	0.0134431	0.0401914
ENSMUSG00000032698	Lmo2	protein_coding	LIM domain only 2 [Source:MGI Symbol;Acc:MGI:102811]	1831.01	0.311202	0.0521119	5.9718	2.34657e-09	4.65778e-08
ENSMUSG00000047496	Rnf152	protein_coding	ring finger protein 152 [Source:MGI Symbol;Acc:MGI:2443787]	125.642	0.311186	0.119508	2.60389	0.00921737	0.0294125
ENSMUSG00000008305	Tle1	protein_coding	transducin-like enhancer of split 1 [Source:MGI Symbol;Acc:MGI:104636]	3611.29	0.311031	0.0290398	10.7105	9.08537e-27	1.88067e-24
ENSMUSG00000028689	Ccdc163	protein_coding	coiled-coil domain containing 163 [Source:MGI Symbol;Acc:MGI:1915644]	403.256	0.310982	0.0655097	4.74712	2.06335e-06	2.05549e-05
ENSMUSG00000079657	Rab26	protein_coding	RAB26, member RAS oncogene family [Source:MGI Symbol;Acc:MGI:2443284]	152.359	0.309656	0.111253	2.78336	0.00537999	0.0188134
ENSMUSG00000004902	Slc25a18	protein_coding	solute carrier family 25 (mitochondrial carrier), member 18 [Source:MGI Symbol;Acc:MGI:1919053]	9673.52	0.308854	0.0357193	8.64669	5.30154e-18	4.14221e-16
ENSMUSG00000055782	Abcd2	protein_coding	ATP-binding cassette, sub-family D (ALD), member 2 [Source:MGI Symbol;Acc:MGI:1349467]	279.898	0.308471	0.097852	3.15243	0.00161919	0.00688037
ENSMUSG00000029095	Ablim2	protein_coding	actin-binding LIM protein 2 [Source:MGI Symbol;Acc:MGI:2385758]	241.741	0.307838	0.0946388	3.25277	0.00114288	0.00510978
ENSMUSG00000038578	Susd1	protein_coding	sushi domain containing 1 [Source:MGI Symbol;Acc:MGI:3651543]	245.029	0.307431	0.084926	3.61999	0.000294612	0.00158162
ENSMUSG00000025318	Jph3	protein_coding	junctophilin 3 [Source:MGI Symbol;Acc:MGI:1891497]	178.68	0.307197	0.100132	3.06793	0.00215551	0.00877586
ENSMUSG00000033361	Prrg3	protein_coding	proline rich Gla (G-carboxyglutamic acid) 3 (transmembrane) [Source:MGI Symbol;Acc:MGI:2685214]	1097.81	0.30674	0.048916	6.27074	3.59326e-10	8.36102e-09
ENSMUSG00000066721	Zfp575	protein_coding	zinc finger protein 575 [Source:MGI Symbol;Acc:MGI:2141921]	152.705	0.306381	0.104061	2.94424	0.00323752	0.0122747
ENSMUSG00000034685	Fam171a2	protein_coding	family with sequence similarity 171, member A2 [Source:MGI Symbol;Acc:MGI:2448496]	2807.59	0.305713	0.0392629	7.78631	6.89937e-15	3.39411e-13
ENSMUSG00000048148	Nwd1	protein_coding	NACHT and WD repeat domain containing 1 [Source:MGI Symbol;Acc:MGI:2442268]	19181.3	0.30534	0.0300694	10.1545	3.16385e-24	4.99293e-22
ENSMUSG00000041540	Sox5	protein_coding	SRY (sex determining region Y)-box 5 [Source:MGI Symbol;Acc:MGI:98367]	129.01	0.304981	0.117905	2.58667	0.00969069	0.0306527
ENSMUSG00000034917	Tjp3	protein_coding	tight junction protein 3 [Source:MGI Symbol;Acc:MGI:1351650]	616.679	0.303026	0.0610829	4.9609	7.01675e-07	7.84291e-06
ENSMUSG00000087611	4930458D05Rik	antisense	RIKEN cDNA 4930458D05 gene [Source:MGI Symbol;Acc:MGI:1923052]	189.417	0.302628	0.0872154	3.46989	0.000520671	0.00257741
ENSMUSG00000039891	Txlnb	protein_coding	taxilin beta [Source:MGI Symbol;Acc:MGI:2671945]	381.804	0.302191	0.0785438	3.84742	0.000119366	0.000726176
ENSMUSG00000070287	Slc35g2	protein_coding	solute carrier family 35, member G2 [Source:MGI Symbol;Acc:MGI:2685365]	303.349	0.299897	0.0770626	3.8916	9.95841e-05	0.000620028
ENSMUSG00000034353	Ramp1	protein_coding	receptor (calcitonin) activity modifying protein 1 [Source:MGI Symbol;Acc:MGI:1858418]	1848.18	0.299309	0.0394483	7.58738	3.26431e-14	1.45742e-12
ENSMUSG00000042784	Muc1	protein_coding	mucin 1, transmembrane [Source:MGI Symbol;Acc:MGI:97231]	321.654	0.29917	0.0723802	4.13332	3.57565e-05	0.000254317
ENSMUSG00000054619	Mettl7a1	protein_coding	methyltransferase like 7A1 [Source:MGI Symbol;Acc:MGI:1916523]	9872.76	0.298083	0.0221197	13.4759	2.167e-41	1.32846e-38
ENSMUSG00000031934	Panx1	protein_coding	pannexin 1 [Source:MGI Symbol;Acc:MGI:1860055]	908.453	0.297623	0.0482595	6.16714	6.95364e-10	1.53723e-08
ENSMUSG00000028399	Ptprd	protein_coding	protein tyrosine phosphatase, receptor type, D [Source:MGI Symbol;Acc:MGI:97812]	1675.88	0.297464	0.0521905	5.69958	1.20103e-08	2.01295e-07
ENSMUSG00000020290	Xpo1	protein_coding	exportin 1 [Source:MGI Symbol;Acc:MGI:2144013]	4597.34	0.296972	0.0381665	7.78096	7.19758e-15	3.52992e-13
ENSMUSG00000036596	Cpz	protein_coding	carboxypeptidase Z [Source:MGI Symbol;Acc:MGI:88487]	1176.12	0.29668	0.0492973	6.01818	1.76393e-09	3.59991e-08
ENSMUSG00000059824	Dbp	protein_coding	D site albumin promoter binding protein [Source:MGI Symbol;Acc:MGI:94866]	6045.03	0.296548	0.0314638	9.42503	4.29987e-21	4.75942e-19
ENSMUSG00000032350	Gclc	protein_coding	glutamate-cysteine ligase, catalytic subunit [Source:MGI Symbol;Acc:MGI:104990]	6917.6	0.296343	0.0258314	11.4722	1.82003e-30	5.08939e-28
ENSMUSG00000029120	Ppp2r2c	protein_coding	protein phosphatase 2, regulatory subunit B, gamma [Source:MGI Symbol;Acc:MGI:2442660]	2192.32	0.296336	0.0333025	8.89831	5.67023e-19	5.1351e-17
ENSMUSG00000097649	Gm10561	antisense	predicted gene 10561 [Source:MGI Symbol;Acc:MGI:3648163]	216.356	0.296322	0.0912319	3.24801	0.00116215	0.00518432
ENSMUSG00000034488	Edil3	protein_coding	EGF-like repeats and discoidin I-like domains 3 [Source:MGI Symbol;Acc:MGI:1329025]	519.483	0.295427	0.0684289	4.31728	1.57966e-05	0.000124153
ENSMUSG00000112160	Gm3055	protein_coding	predicted gene 3055 [Source:NCBI gene;Acc:100040944]	184.95	0.294598	0.119641	2.46234	0.0138035	0.041078
ENSMUSG00000032380	Dapk2	protein_coding	death-associated protein kinase 2 [Source:MGI Symbol;Acc:MGI:1341297]	146.872	0.294373	0.120336	2.44626	0.0144348	0.0426303
ENSMUSG00000038777	Sema6c	protein_coding	sema domain, transmembrane domain (TM), and cytoplasmic domain, (semaphorin) 6C [Source:MGI Symbol;Acc:MGI:1338032]	442.674	0.29375	0.0908257	3.23422	0.00121977	0.00539904
ENSMUSG00000041995	Zbed3	protein_coding	zinc finger, BED type containing 3 [Source:MGI Symbol;Acc:MGI:1919364]	2831.8	0.293481	0.0283014	10.3698	3.40133e-25	6.02376e-23
ENSMUSG00000029869	Ephb6	protein_coding	Eph receptor B6 [Source:MGI Symbol;Acc:MGI:1096338]	3247.49	0.293322	0.034876	8.41041	4.08577e-17	2.79498e-15
ENSMUSG00000097061	9330151L19Rik	bidirectional_promoter_lncRNA	RIKEN cDNA 9330151L19 gene [Source:MGI Symbol;Acc:MGI:3041168]	137.143	0.29311	0.118959	2.46396	0.013741	0.0409302
ENSMUSG00000043531	Sorcs1	protein_coding	sortilin-related VPS10 domain containing receptor 1 [Source:MGI Symbol;Acc:MGI:1929666]	8232.29	0.293006	0.0259975	11.2705	1.83427e-29	4.6407e-27
ENSMUSG00000020335	Zfp354b	protein_coding	zinc finger protein 354B [Source:MGI Symbol;Acc:MGI:1351476]	287.566	0.292529	0.083663	3.49652	0.000471365	0.00237531
ENSMUSG00000020654	Adcy3	protein_coding	adenylate cyclase 3 [Source:MGI Symbol;Acc:MGI:99675]	985.14	0.292205	0.0410663	7.11545	1.11552e-12	3.89064e-11
ENSMUSG00000028927	Padi2	protein_coding	peptidyl arginine deiminase, type II [Source:MGI Symbol;Acc:MGI:1338892]	260.269	0.29217	0.0983141	2.9718	0.00296057	0.0114037
ENSMUSG00000027737	Slc7a11	protein_coding	solute carrier family 7 (cationic amino acid transporter, y+ system), member 11 [Source:MGI Symbol;Acc:MGI:1347355]	2915.35	0.290929	0.0397402	7.32079	2.46523e-13	9.58373e-12
ENSMUSG00000098905	Zfp953	protein_coding	zinc finger protein 953 [Source:MGI Symbol;Acc:MGI:3612873]	263.318	0.290716	0.0837287	3.47212	0.000516371	0.002564
ENSMUSG00000059498	Fcgr3	protein_coding	Fc receptor, IgG, low affinity III [Source:MGI Symbol;Acc:MGI:95500]	111.86	0.289822	0.118109	2.45385	0.0141334	0.0418489
ENSMUSG00000060397	Zfp128	protein_coding	zinc finger protein 128 [Source:MGI Symbol;Acc:MGI:2389445]	629.973	0.289491	0.0571128	5.06876	4.00405e-07	4.72046e-06
ENSMUSG00000040276	Pacsin1	protein_coding	protein kinase C and casein kinase substrate in neurons 1 [Source:MGI Symbol;Acc:MGI:1345181]	326.432	0.289318	0.0750332	3.85587	0.000115319	0.00070355
ENSMUSG00000020256	Aldh1l2	protein_coding	aldehyde dehydrogenase 1 family, member L2 [Source:MGI Symbol;Acc:MGI:2444680]	320.296	0.288761	0.0769063	3.75471	0.00017354	0.00100329
ENSMUSG00000020042	Btbd11	protein_coding	BTB (POZ) domain containing 11 [Source:MGI Symbol;Acc:MGI:1921257]	659.086	0.288485	0.0697825	4.13406	3.56412e-05	0.00025374
ENSMUSG00000038738	Shank1	protein_coding	SH3/ankyrin domain gene 1 [Source:MGI Symbol;Acc:MGI:3613677]	206.323	0.288081	0.097166	2.96483	0.0030285	0.0115925
ENSMUSG00000059974	Ntm	protein_coding	neurotrimin [Source:MGI Symbol;Acc:MGI:2446259]	1344.48	0.287966	0.0558276	5.15813	2.49427e-07	3.08666e-06
ENSMUSG00000030337	Vamp1	protein_coding	vesicle-associated membrane protein 1 [Source:MGI Symbol;Acc:MGI:1313276]	1691.2	0.287896	0.0456611	6.30506	2.88078e-10	6.83766e-09
ENSMUSG00000041132	N4bp2l1	protein_coding	NEDD4 binding protein 2-like 1 [Source:MGI Symbol;Acc:MGI:2140872]	1306.83	0.287881	0.0393044	7.3244	2.39972e-13	9.37477e-12
ENSMUSG00000042797	Aqp11	protein_coding	aquaporin 11 [Source:MGI Symbol;Acc:MGI:1913583]	240.625	0.287718	0.0916143	3.14054	0.00168636	0.00711081
ENSMUSG00000015568	Lpl	protein_coding	lipoprotein lipase [Source:MGI Symbol;Acc:MGI:96820]	1134.92	0.287657	0.0496336	5.7956	6.8076e-09	1.20697e-07
ENSMUSG00000032392	Parp16	protein_coding	poly (ADP-ribose) polymerase family, member 16 [Source:MGI Symbol;Acc:MGI:2446133]	340.332	0.287646	0.0690276	4.16712	3.08479e-05	0.000224309
ENSMUSG00000104346	Pcdhga3	protein_coding	protocadherin gamma subfamily A, 3 [Source:MGI Symbol;Acc:MGI:1935215]	1038.01	0.287473	0.0419339	6.85537	7.11294e-12	2.18025e-10
ENSMUSG00000057716	Tmem178b	protein_coding	transmembrane protein 178B [Source:MGI Symbol;Acc:MGI:3647581]	654.023	0.287335	0.0723325	3.97242	7.11449e-05	0.000465318
ENSMUSG00000025207	Sema4g	protein_coding	sema domain, immunoglobulin domain (Ig), transmembrane domain (TM) and short cytoplasmic domain, (semaphorin) 4G [Source:MGI Symbol;Acc:MGI:1347047]	858.584	0.285936	0.0509471	5.6124	1.99539e-08	3.18364e-07
ENSMUSG00000028459	Cd72	protein_coding	CD72 antigen [Source:MGI Symbol;Acc:MGI:88345]	160.141	0.285231	0.109065	2.61523	0.00891667	0.028648
ENSMUSG00000023911	Flywch2	protein_coding	FLYWCH family member 2 [Source:MGI Symbol;Acc:MGI:1924167]	170.641	0.28522	0.119596	2.38485	0.0170859	0.0490158
ENSMUSG00000022340	Sybu	protein_coding	syntabulin (syntaxin-interacting) [Source:MGI Symbol;Acc:MGI:2442392]	3175.58	0.285166	0.031535	9.04286	1.52632e-19	1.48342e-17
ENSMUSG00000019838	Slc16a10	protein_coding	solute carrier family 16 (monocarboxylic acid transporters), member 10 [Source:MGI Symbol;Acc:MGI:1919722]	133.5	0.28487	0.11006	2.58832	0.00964464	0.0305618
ENSMUSG00000022146	Osmr	protein_coding	oncostatin M receptor [Source:MGI Symbol;Acc:MGI:1330819]	19585.6	0.284418	0.0280803	10.1287	4.11929e-24	6.437e-22
ENSMUSG00000055022	Cntn1	protein_coding	contactin 1 [Source:MGI Symbol;Acc:MGI:105980]	538.183	0.284163	0.0679871	4.17966	2.91942e-05	0.000213746
ENSMUSG00000009092	Derl3	protein_coding	Der1-like domain family, member 3 [Source:MGI Symbol;Acc:MGI:1917627]	154.2	0.284019	0.104139	2.7273	0.00638552	0.0216781
ENSMUSG00000000901	Mmp11	protein_coding	matrix metallopeptidase 11 [Source:MGI Symbol;Acc:MGI:97008]	2858.82	0.283931	0.0333819	8.50555	1.80742e-17	1.30355e-15
ENSMUSG00000022840	Adcy5	protein_coding	adenylate cyclase 5 [Source:MGI Symbol;Acc:MGI:99673]	1314.26	0.283678	0.0386027	7.34865	2.00212e-13	7.89896e-12
ENSMUSG00000043664	Tmem221	protein_coding	transmembrane protein 221 [Source:MGI Symbol;Acc:MGI:3525074]	772.834	0.283568	0.0573005	4.94878	7.46814e-07	8.30089e-06
ENSMUSG00000024736	Tmem132a	protein_coding	transmembrane protein 132A [Source:MGI Symbol;Acc:MGI:2147810]	4415.58	0.283514	0.0338279	8.38108	5.24458e-17	3.54209e-15
ENSMUSG00000028020	Glrb	protein_coding	glycine receptor, beta subunit [Source:MGI Symbol;Acc:MGI:95751]	744.798	0.282877	0.060813	4.65158	3.29403e-06	3.10121e-05
ENSMUSG00000025227	Mfsd13a	protein_coding	major facilitator superfamily domain containing 13a [Source:MGI Symbol;Acc:MGI:1922396]	2714.43	0.282411	0.0369449	7.64411	2.10392e-14	9.55397e-13
ENSMUSG00000027227	Sord	protein_coding	sorbitol dehydrogenase [Source:MGI Symbol;Acc:MGI:98266]	4940.24	0.281541	0.0288621	9.75467	1.76179e-22	2.19384e-20
ENSMUSG00000036242	3632451O06Rik	protein_coding	RIKEN cDNA 3632451O06 gene [Source:MGI Symbol;Acc:MGI:1914669]	675.479	0.280953	0.0595954	4.71435	2.42489e-06	2.36393e-05
ENSMUSG00000022415	Syngr1	protein_coding	synaptogyrin 1 [Source:MGI Symbol;Acc:MGI:1328323]	2605.38	0.280244	0.0387567	7.23085	4.79963e-13	1.77497e-11
ENSMUSG00000032911	Cspg4	protein_coding	chondroitin sulfate proteoglycan 4 [Source:MGI Symbol;Acc:MGI:2153093]	1988.85	0.280195	0.0416461	6.72799	1.72018e-11	4.97604e-10
ENSMUSG00000038390	Gpr162	protein_coding	G protein-coupled receptor 162 [Source:MGI Symbol;Acc:MGI:1315214]	471.201	0.280015	0.0676089	4.14169	3.44749e-05	0.000246632
ENSMUSG00000025577	Cbx2	protein_coding	chromobox 2 [Source:MGI Symbol;Acc:MGI:88289]	433.878	0.279462	0.0674434	4.14366	3.41814e-05	0.000244752
ENSMUSG00000028957	Per3	protein_coding	period circadian clock 3 [Source:MGI Symbol;Acc:MGI:1277134]	1749.49	0.279046	0.039551	7.05535	1.72165e-12	5.80155e-11
ENSMUSG00000031970	Dbndd1	protein_coding	dysbindin (dystrobrevin binding protein 1) domain containing 1 [Source:MGI Symbol;Acc:MGI:1919435]	368.229	0.27897	0.0729598	3.82361	0.000131511	0.000789244
ENSMUSG00000068874	Selenbp1	protein_coding	selenium binding protein 1 [Source:MGI Symbol;Acc:MGI:96825]	384.832	0.27896	0.0639024	4.36541	1.26884e-05	0.000101987
ENSMUSG00000020364	Zfp354a	protein_coding	zinc finger protein 354A [Source:MGI Symbol;Acc:MGI:103172]	288.067	0.27894	0.082348	3.38733	0.000705765	0.00335496
ENSMUSG00000038295	Atg9b	protein_coding	autophagy related 9B [Source:MGI Symbol;Acc:MGI:2685420]	370.972	0.278726	0.0735652	3.78883	0.00015136	0.00089155
ENSMUSG00000043673	Kcns3	protein_coding	potassium voltage-gated channel, delayed-rectifier, subfamily S, member 3 [Source:MGI Symbol;Acc:MGI:1098804]	712.951	0.278696	0.0528709	5.27126	1.35489e-07	1.79664e-06
ENSMUSG00000039879	Heca	protein_coding	hdc homolog, cell cycle regulator [Source:MGI Symbol;Acc:MGI:2685715]	3091.73	0.277784	0.0413787	6.71322	1.90375e-11	5.46736e-10
ENSMUSG00000046532	Ar	protein_coding	androgen receptor [Source:MGI Symbol;Acc:MGI:88064]	827.908	0.277709	0.0539769	5.14496	2.67581e-07	3.2875e-06
ENSMUSG00000061143	Maml3	protein_coding	mastermind like 3 (Drosophila) [Source:MGI Symbol;Acc:MGI:2389461]	1450.87	0.277651	0.0406104	6.83694	8.09039e-12	2.45624e-10
ENSMUSG00000032849	Abcc4	protein_coding	ATP-binding cassette, sub-family C (CFTR/MRP), member 4 [Source:MGI Symbol;Acc:MGI:2443111]	2535.55	0.277403	0.0313299	8.85425	8.42515e-19	7.37849e-17
ENSMUSG00000016386	Mpped2	protein_coding	metallophosphoesterase domain containing 2 [Source:MGI Symbol;Acc:MGI:1924265]	343.303	0.276019	0.0729048	3.78601	0.000153083	0.000898377
ENSMUSG00000104713	Gbp6	protein_coding	guanylate binding protein 6 [Source:MGI Symbol;Acc:MGI:2140937]	24396	0.27586	0.0400691	6.88461	5.79446e-12	1.80035e-10
ENSMUSG00000047935	Gm5607	sense_overlapping	predicted gene 5607 [Source:MGI Symbol;Acc:MGI:3645522]	319.207	0.275394	0.0984788	2.79648	0.00516622	0.0181896
ENSMUSG00000018451	6330403K07Rik	lincRNA	RIKEN cDNA 6330403K07 gene [Source:MGI Symbol;Acc:MGI:1918001]	2220.39	0.27536	0.0390799	7.04607	1.84048e-12	6.1629e-11
ENSMUSG00000108601	Gm44645	TEC	predicted gene 44645 [Source:MGI Symbol;Acc:MGI:5753221]	915.749	0.274754	0.0516807	5.31637	1.05856e-07	1.44033e-06
ENSMUSG00000039328	Rnf122	protein_coding	ring finger protein 122 [Source:MGI Symbol;Acc:MGI:1916117]	759.356	0.274537	0.0475016	5.77953	7.49076e-09	1.31492e-07
ENSMUSG00000056596	Trnp1	protein_coding	TMF1-regulated nuclear protein 1 [Source:MGI Symbol;Acc:MGI:1916789]	1114.58	0.274292	0.0480453	5.70902	1.13628e-08	1.92059e-07
ENSMUSG00000035722	Abca7	protein_coding	ATP-binding cassette, sub-family A (ABC1), member 7 [Source:MGI Symbol;Acc:MGI:1351646]	1606.89	0.273859	0.0380571	7.196	6.20058e-13	2.25642e-11
ENSMUSG00000033313	Fbxl8	protein_coding	F-box and leucine-rich repeat protein 8 [Source:MGI Symbol;Acc:MGI:1354697]	460.269	0.273661	0.0705497	3.87898	0.000104896	0.000649045
ENSMUSG00000044827	Tlr1	protein_coding	toll-like receptor 1 [Source:MGI Symbol;Acc:MGI:1341295]	117.095	0.273524	0.113726	2.40512	0.0161673	0.0468954
ENSMUSG00000025978	Rftn2	protein_coding	raftlin family member 2 [Source:MGI Symbol;Acc:MGI:1921263]	2895.1	0.273407	0.0294235	9.29212	1.51241e-20	1.60708e-18
ENSMUSG00000004933	Matk	protein_coding	megakaryocyte-associated tyrosine kinase [Source:MGI Symbol;Acc:MGI:99259]	418.865	0.273252	0.0607829	4.49554	6.93928e-06	5.95933e-05
ENSMUSG00000021986	Amer2	protein_coding	APC membrane recruitment 2 [Source:MGI Symbol;Acc:MGI:1919375]	237.543	0.272996	0.0902702	3.02421	0.00249286	0.00987662
ENSMUSG00000011148	Adssl1	protein_coding	adenylosuccinate synthetase like 1 [Source:MGI Symbol;Acc:MGI:87947]	624.79	0.272294	0.0626602	4.34557	1.38916e-05	0.000110544
ENSMUSG00000051037	Zfp455	protein_coding	zinc finger protein 455 [Source:MGI Symbol;Acc:MGI:3040708]	271.804	0.272265	0.0761048	3.5775	0.000346896	0.0018224
ENSMUSG00000027200	Sema6d	protein_coding	sema domain, transmembrane domain (TM), and cytoplasmic domain, (semaphorin) 6D [Source:MGI Symbol;Acc:MGI:2387661]	4891.09	0.272119	0.0330823	8.22551	1.94356e-16	1.20071e-14
ENSMUSG00000033207	Mamdc2	protein_coding	MAM domain containing 2 [Source:MGI Symbol;Acc:MGI:1918988]	891.382	0.27196	0.0635567	4.27901	1.8773e-05	0.000144762
ENSMUSG00000038354	Ankrd35	protein_coding	ankyrin repeat domain 35 [Source:MGI Symbol;Acc:MGI:2442590]	150.046	0.271833	0.112335	2.41984	0.0155272	0.0452365
ENSMUSG00000054659	Pm20d2	protein_coding	peptidase M20 domain containing 2 [Source:MGI Symbol;Acc:MGI:2685270]	178.681	0.271294	0.107148	2.53195	0.0113432	0.0349505
ENSMUSG00000034463	Scara3	protein_coding	scavenger receptor class A, member 3 [Source:MGI Symbol;Acc:MGI:2444418]	6027.1	0.271048	0.0264686	10.2404	1.30707e-24	2.21631e-22
ENSMUSG00000016206	H2-M3	protein_coding	histocompatibility 2, M region locus 3 [Source:MGI Symbol;Acc:MGI:95915]	1109.05	0.270957	0.0469977	5.76533	8.15003e-09	1.42126e-07
ENSMUSG00000032705	Exd2	protein_coding	exonuclease 3'-5' domain containing 2 [Source:MGI Symbol;Acc:MGI:1922485]	1852.05	0.270852	0.0343804	7.87809	3.32416e-15	1.70366e-13
ENSMUSG00000042826	Fgf11	protein_coding	fibroblast growth factor 11 [Source:MGI Symbol;Acc:MGI:109167]	207.646	0.270593	0.0889649	3.04157	0.00235346	0.00940381
ENSMUSG00000066058	Cldn19	protein_coding	claudin 19 [Source:MGI Symbol;Acc:MGI:3033992]	247.615	0.270031	0.0933214	2.89356	0.00380898	0.0140829
ENSMUSG00000030096	Slc6a6	protein_coding	solute carrier family 6 (neurotransmitter transporter, taurine), member 6 [Source:MGI Symbol;Acc:MGI:98488]	39173.2	0.269869	0.0235375	11.4655	1.96722e-30	5.40613e-28
ENSMUSG00000018865	Sult4a1	protein_coding	sulfotransferase family 4A, member 1 [Source:MGI Symbol;Acc:MGI:1888971]	918.13	0.268685	0.0422201	6.36392	1.96666e-10	4.82255e-09
ENSMUSG00000030600	Lrfn1	protein_coding	leucine rich repeat and fibronectin type III domain containing 1 [Source:MGI Symbol;Acc:MGI:2136810]	699.71	0.268241	0.0693474	3.86808	0.000109696	0.000673253
ENSMUSG00000035357	Pdzrn3	protein_coding	PDZ domain containing RING finger 3 [Source:MGI Symbol;Acc:MGI:1933157]	3112.03	0.267793	0.0269267	9.94528	2.64431e-23	3.54182e-21
ENSMUSG00000026103	Gls	protein_coding	glutaminase [Source:MGI Symbol;Acc:MGI:95752]	3368.81	0.267521	0.0368363	7.26245	3.8015e-13	1.42235e-11
ENSMUSG00000042675	Ypel3	protein_coding	yippee-like 3 (Drosophila) [Source:MGI Symbol;Acc:MGI:1913340]	10164	0.267169	0.0389746	6.85496	7.13321e-12	2.18227e-10
ENSMUSG00000025176	Hoga1	protein_coding	4-hydroxy-2-oxoglutarate aldolase 1 [Source:MGI Symbol;Acc:MGI:1914682]	207.484	0.266843	0.0942059	2.83255	0.00461786	0.01657
ENSMUSG00000017740	Slc12a5	protein_coding	solute carrier family 12, member 5 [Source:MGI Symbol;Acc:MGI:1862037]	369.446	0.266314	0.0677951	3.92822	8.55773e-05	0.000544735
ENSMUSG00000046618	Olfml2a	protein_coding	olfactomedin-like 2A [Source:MGI Symbol;Acc:MGI:2444741]	699.269	0.266199	0.0489411	5.43917	5.353e-08	7.83484e-07
ENSMUSG00000042903	Foxo4	protein_coding	forkhead box O4 [Source:MGI Symbol;Acc:MGI:1891915]	6330.27	0.266187	0.0254942	10.4411	1.60972e-25	3.0185e-23
ENSMUSG00000036098	Myrf	protein_coding	myelin regulatory factor [Source:MGI Symbol;Acc:MGI:2684944]	357.241	0.266142	0.0675509	3.93988	8.15236e-05	0.000525224
ENSMUSG00000059474	Mbtd1	protein_coding	mbt domain containing 1 [Source:MGI Symbol;Acc:MGI:2143977]	1451.51	0.265761	0.0421959	6.29828	3.00959e-10	7.09319e-09
ENSMUSG00000075514	Gm13375	antisense	predicted gene 13375 [Source:MGI Symbol;Acc:MGI:3649913]	1318.68	0.265528	0.0481821	5.51092	3.5696e-08	5.43417e-07
ENSMUSG00000001985	Grik3	protein_coding	glutamate receptor, ionotropic, kainate 3 [Source:MGI Symbol;Acc:MGI:95816]	1201.07	0.264997	0.0526646	5.03178	4.85944e-07	5.61672e-06
ENSMUSG00000106928	Gm43860	TEC	predicted gene 43860 [Source:MGI Symbol;Acc:MGI:5663997]	245.687	0.264723	0.0810366	3.26671	0.00108806	0.00489489
ENSMUSG00000029650	Slc46a3	protein_coding	solute carrier family 46, member 3 [Source:MGI Symbol;Acc:MGI:1918956]	529.09	0.264707	0.0538842	4.91252	8.9911e-07	9.76885e-06
ENSMUSG00000027010	Slc25a12	protein_coding	solute carrier family 25 (mitochondrial carrier, Aralar), member 12 [Source:MGI Symbol;Acc:MGI:1926080]	5320.12	0.264191	0.0255289	10.3487	4.24172e-25	7.34877e-23
ENSMUSG00000028581	Laptm5	protein_coding	lysosomal-associated protein transmembrane 5 [Source:MGI Symbol;Acc:MGI:108046]	432.06	0.264144	0.0838992	3.14835	0.00164195	0.00695852
ENSMUSG00000045268	Zfp691	protein_coding	zinc finger protein 691 [Source:MGI Symbol;Acc:MGI:3041163]	634.604	0.264117	0.060015	4.40084	1.07832e-05	8.81399e-05
ENSMUSG00000021294	Kif26a	protein_coding	kinesin family member 26A [Source:MGI Symbol;Acc:MGI:2447072]	392.907	0.263858	0.0755134	3.49418	0.000475513	0.00239262
ENSMUSG00000033768	Nrxn2	protein_coding	neurexin II [Source:MGI Symbol;Acc:MGI:1096362]	6479.38	0.263628	0.0224354	11.7505	7.01747e-32	2.19317e-29
ENSMUSG00000020689	Itgb3	protein_coding	integrin beta 3 [Source:MGI Symbol;Acc:MGI:96612]	240.545	0.263527	0.109699	2.40227	0.0162937	0.0471563
ENSMUSG00000035456	Prdm8	protein_coding	PR domain containing 8 [Source:MGI Symbol;Acc:MGI:1924880]	231.396	0.263145	0.0848594	3.10095	0.00192899	0.00796122
ENSMUSG00000029287	Tgfbr3	protein_coding	transforming growth factor, beta receptor III [Source:MGI Symbol;Acc:MGI:104637]	2903.21	0.262805	0.0305741	8.59567	8.27835e-18	6.31333e-16
ENSMUSG00000005583	Mef2c	protein_coding	myocyte enhancer factor 2C [Source:MGI Symbol;Acc:MGI:99458]	434.105	0.262589	0.0649694	4.04173	5.3058e-05	0.000360944
ENSMUSG00000036856	Wnt4	protein_coding	wingless-type MMTV integration site family, member 4 [Source:MGI Symbol;Acc:MGI:98957]	959.045	0.262504	0.0641372	4.09285	4.261e-05	0.000297356
ENSMUSG00000062785	Kcnc3	protein_coding	potassium voltage gated channel, Shaw-related subfamily, member 3 [Source:MGI Symbol;Acc:MGI:96669]	2804.84	0.262291	0.0448353	5.85011	4.91262e-09	9.05228e-08
ENSMUSG00000034156	Tspoap1	protein_coding	TSPO associated protein 1 [Source:MGI Symbol;Acc:MGI:2450877]	896.287	0.26225	0.0478833	5.47685	4.3296e-08	6.5042e-07
ENSMUSG00000041078	Grid1	protein_coding	glutamate receptor, ionotropic, delta 1 [Source:MGI Symbol;Acc:MGI:95812]	3080.85	0.262139	0.0261787	10.0135	1.33019e-23	1.87627e-21
ENSMUSG00000022122	Ednrb	protein_coding	endothelin receptor type B [Source:MGI Symbol;Acc:MGI:102720]	1812.65	0.262136	0.0537265	4.87908	1.06581e-06	1.14014e-05
ENSMUSG00000028036	Ptgfr	protein_coding	prostaglandin F receptor [Source:MGI Symbol;Acc:MGI:97796]	196.965	0.261942	0.091255	2.87044	0.00409899	0.0149779
ENSMUSG00000011751	Sptbn4	protein_coding	spectrin beta, non-erythrocytic 4 [Source:MGI Symbol;Acc:MGI:1890574]	134.255	0.261722	0.105987	2.46937	0.013535	0.0404148
ENSMUSG00000024743	Syt7	protein_coding	synaptotagmin VII [Source:MGI Symbol;Acc:MGI:1859545]	167.818	0.26116	0.103758	2.51702	0.0118354	0.0361664
ENSMUSG00000001227	Sema6b	protein_coding	sema domain, transmembrane domain (TM), and cytoplasmic domain, (semaphorin) 6B [Source:MGI Symbol;Acc:MGI:1202889]	471.568	0.260848	0.0608325	4.28798	1.80309e-05	0.000139512
ENSMUSG00000062116	Zfp954	protein_coding	zinc finger protein 954 [Source:MGI Symbol;Acc:MGI:1917764]	1125.26	0.26052	0.0473735	5.49929	3.8132e-08	5.77744e-07
ENSMUSG00000033805	Ephx4	protein_coding	epoxide hydrolase 4 [Source:MGI Symbol;Acc:MGI:2686228]	184.428	0.2604	0.0964219	2.70063	0.00692078	0.0231988
ENSMUSG00000043923	Ccdc84	protein_coding	coiled-coil domain containing 84 [Source:MGI Symbol;Acc:MGI:2685960]	313.633	0.260302	0.0822954	3.16303	0.00156138	0.00667567
ENSMUSG00000016028	Celsr1	protein_coding	cadherin, EGF LAG seven-pass G-type receptor 1 [Source:MGI Symbol;Acc:MGI:1100883]	3450.61	0.260261	0.0368372	7.06515	1.60447e-12	5.44119e-11
ENSMUSG00000026587	Astn1	protein_coding	astrotactin 1 [Source:MGI Symbol;Acc:MGI:1098567]	5641.36	0.259712	0.0280671	9.25326	2.17745e-20	2.26839e-18
ENSMUSG00000031274	Col4a5	protein_coding	collagen, type IV, alpha 5 [Source:MGI Symbol;Acc:MGI:88456]	28949.5	0.259065	0.0328917	7.8763	3.37208e-15	1.72268e-13
ENSMUSG00000087006	Gm13889	protein_coding	predicted gene 13889 [Source:MGI Symbol;Acc:MGI:3652053]	3305.93	0.258924	0.0318488	8.1298	4.30009e-16	2.56701e-14
ENSMUSG00000039648	Kyat1	protein_coding	kynurenine aminotransferase 1 [Source:MGI Symbol;Acc:MGI:1917516]	719.946	0.258823	0.0655216	3.95018	7.80908e-05	0.000505355
ENSMUSG00000032425	Zfp949	protein_coding	zinc finger protein 949 [Source:MGI Symbol;Acc:MGI:1918890]	1156.06	0.258725	0.0463682	5.5798	2.408e-08	3.78886e-07
ENSMUSG00000030708	Dnajb13	protein_coding	DnaJ heat shock protein family (Hsp40) member B13 [Source:MGI Symbol;Acc:MGI:1916637]	2687.61	0.258462	0.0277616	9.31004	1.27788e-20	1.36699e-18
ENSMUSG00000015852	Fcrls	protein_coding	Fc receptor-like S, scavenger receptor [Source:MGI Symbol;Acc:MGI:1933397]	222.757	0.258289	0.08996	2.87115	0.00408982	0.0149646
ENSMUSG00000026489	Coq8a	protein_coding	coenzyme Q8A [Source:MGI Symbol;Acc:MGI:1914676]	2415.11	0.257441	0.0398644	6.45791	1.06156e-10	2.70225e-09
ENSMUSG00000060594	Layn	protein_coding	layilin [Source:MGI Symbol;Acc:MGI:2685357]	2649.11	0.25742	0.0360243	7.14572	8.95277e-13	3.16404e-11
ENSMUSG00000047842	Diras2	protein_coding	DIRAS family, GTP-binding RAS-like 2 [Source:MGI Symbol;Acc:MGI:1915453]	3098.66	0.257347	0.031399	8.19604	2.4844e-16	1.5172e-14
ENSMUSG00000033717	Adra2a	protein_coding	adrenergic receptor, alpha 2a [Source:MGI Symbol;Acc:MGI:87934]	210.104	0.257294	0.0903516	2.8477	0.00440359	0.015951
ENSMUSG00000021260	Hhipl1	protein_coding	hedgehog interacting protein-like 1 [Source:MGI Symbol;Acc:MGI:1919265]	691.998	0.257148	0.0523264	4.91432	8.9093e-07	9.6932e-06
ENSMUSG00000042763	Maneal	protein_coding	mannosidase, endo-alpha-like [Source:MGI Symbol;Acc:MGI:2684896]	931.567	0.257124	0.0523142	4.915	8.87817e-07	9.66592e-06
ENSMUSG00000047604	Frat2	protein_coding	frequently rearranged in advanced T cell lymphomas 2 [Source:MGI Symbol;Acc:MGI:2673967]	231.936	0.256154	0.102202	2.50635	0.0121986	0.0370279
ENSMUSG00000034800	Zfp661	protein_coding	zinc finger protein 661 [Source:MGI Symbol;Acc:MGI:1919430]	502.04	0.255589	0.0568064	4.49931	6.8176e-06	5.877e-05
ENSMUSG00000027843	Ptpn22	protein_coding	protein tyrosine phosphatase, non-receptor type 22 (lymphoid) [Source:MGI Symbol;Acc:MGI:107170]	440.052	0.254558	0.0684855	3.71696	0.000201637	0.00114414
ENSMUSG00000069727	Zfp975	protein_coding	zinc finger protein 975 [Source:MGI Symbol;Acc:MGI:3648690]	276.197	0.253809	0.0953086	2.66302	0.00774423	0.0254663
ENSMUSG00000025854	Fam20c	protein_coding	family with sequence similarity 20, member C [Source:MGI Symbol;Acc:MGI:2136853]	8558.49	0.253795	0.0282469	8.98486	2.59059e-19	2.42891e-17
ENSMUSG00000022237	Ankrd33b	protein_coding	ankyrin repeat domain 33B [Source:MGI Symbol;Acc:MGI:1917904]	234.336	0.25368	0.0809839	3.13247	0.0017334	0.00728987
ENSMUSG00000036918	Ttc7	protein_coding	tetratricopeptide repeat domain 7 [Source:MGI Symbol;Acc:MGI:1920999]	1432.8	0.253224	0.0402048	6.29836	3.00809e-10	7.09319e-09
ENSMUSG00000023963	Cyp39a1	protein_coding	cytochrome P450, family 39, subfamily a, polypeptide 1 [Source:MGI Symbol;Acc:MGI:1927096]	1525.79	0.252142	0.0369088	6.8315	8.4031e-12	2.5415e-10
ENSMUSG00000021483	Cdk20	protein_coding	cyclin-dependent kinase 20 [Source:MGI Symbol;Acc:MGI:2145349]	808.265	0.25176	0.0493378	5.10279	3.34689e-07	4.02309e-06
ENSMUSG00000063887	Nlgn1	protein_coding	neuroligin 1 [Source:MGI Symbol;Acc:MGI:2179435]	1348.03	0.251084	0.0429705	5.84316	5.12202e-09	9.38389e-08
ENSMUSG00000044927	H1fx	protein_coding	H1 histone family, member X [Source:MGI Symbol;Acc:MGI:2685307]	1348.62	0.250803	0.0607957	4.12534	3.7018e-05	0.000262702
ENSMUSG00000021118	Plek2	protein_coding	pleckstrin 2 [Source:MGI Symbol;Acc:MGI:1351466]	296.009	0.25077	0.0942834	2.65975	0.00781982	0.0256567
ENSMUSG00000018427	Ypel2	protein_coding	yippee-like 2 (Drosophila) [Source:MGI Symbol;Acc:MGI:1925114]	1642.35	0.250703	0.039669	6.31987	2.61791e-10	6.25591e-09
ENSMUSG00000085175	Gm11423	antisense	predicted gene 11423 [Source:MGI Symbol;Acc:MGI:3651335]	174.545	0.250558	0.103689	2.41644	0.015673	0.0456362
ENSMUSG00000042099	Kank3	protein_coding	KN motif and ankyrin repeat domains 3 [Source:MGI Symbol;Acc:MGI:1098615]	1586.61	0.249753	0.0412368	6.05656	1.39061e-09	2.91644e-08
ENSMUSG00000038567	Cyp24a1	protein_coding	cytochrome P450, family 24, subfamily a, polypeptide 1 [Source:MGI Symbol;Acc:MGI:88593]	226.812	0.249705	0.092408	2.70221	0.00688812	0.023099
ENSMUSG00000037808	Fam76b	protein_coding	family with sequence similarity 76, member B [Source:MGI Symbol;Acc:MGI:1920076]	895.05	0.249266	0.0498247	5.00285	5.64882e-07	6.41851e-06
ENSMUSG00000107728	Gm43949	lincRNA	predicted gene, 43949 [Source:MGI Symbol;Acc:MGI:5690341]	347.083	0.249197	0.0683095	3.64806	0.000264231	0.00144232
ENSMUSG00000050855	Zfp940	protein_coding	zinc finger protein 940 [Source:MGI Symbol;Acc:MGI:2446235]	406.892	0.248794	0.0700302	3.55266	0.000381356	0.00198124
ENSMUSG00000035509	Fbxl21	protein_coding	F-box and leucine-rich repeat protein 21 [Source:MGI Symbol;Acc:MGI:2442921]	442.032	0.247925	0.0620329	3.99666	6.42412e-05	0.000426642
ENSMUSG00000022494	Shisa9	protein_coding	shisa family member 9 [Source:MGI Symbol;Acc:MGI:1919805]	2293.6	0.247638	0.0380595	6.5066	7.68686e-11	2.01846e-09
ENSMUSG00000036661	Dennd3	protein_coding	DENN/MADD domain containing 3 [Source:MGI Symbol;Acc:MGI:2146009]	482.722	0.247582	0.0628751	3.93768	8.22719e-05	0.00052919
ENSMUSG00000040093	Bmf	protein_coding	BCL2 modifying factor [Source:MGI Symbol;Acc:MGI:2176433]	149.956	0.247321	0.101525	2.43607	0.0148477	0.0436621
ENSMUSG00000114025	AC154636.3	unprocessed_pseudogene	\N	272.166	0.247292	0.0740294	3.34045	0.000836416	0.00389131
ENSMUSG00000063296	Tmem117	protein_coding	transmembrane protein 117 [Source:MGI Symbol;Acc:MGI:2444580]	594.321	0.246832	0.0553025	4.46331	8.07023e-06	6.7987e-05
ENSMUSG00000024781	Lipa	protein_coding	lysosomal acid lipase A [Source:MGI Symbol;Acc:MGI:96789]	5444.32	0.246015	0.0236989	10.3809	3.03063e-25	5.55232e-23
ENSMUSG00000030555	Ttc23	protein_coding	tetratricopeptide repeat domain 23 [Source:MGI Symbol;Acc:MGI:1914259]	2686.47	0.245864	0.0303187	8.1093	5.09108e-16	2.98334e-14
ENSMUSG00000032009	Sesn3	protein_coding	sestrin 3 [Source:MGI Symbol;Acc:MGI:1922997]	35798.1	0.245754	0.0309288	7.9458	1.92939e-15	1.0329e-13
ENSMUSG00000022620	Arsa	protein_coding	arylsulfatase A [Source:MGI Symbol;Acc:MGI:88077]	10526.7	0.245685	0.0341464	7.19505	6.2438e-13	2.26697e-11
ENSMUSG00000006369	Fbln1	protein_coding	fibulin 1 [Source:MGI Symbol;Acc:MGI:95487]	1421.29	0.245359	0.0367716	6.67251	2.51457e-11	7.06874e-10
ENSMUSG00000003545	Fosb	protein_coding	FBJ osteosarcoma oncogene B [Source:MGI Symbol;Acc:MGI:95575]	222.829	0.24533	0.0977262	2.51038	0.0120602	0.0367128
ENSMUSG00000067212	H2-T23	protein_coding	histocompatibility 2, T region locus 23 [Source:MGI Symbol;Acc:MGI:95957]	16025.7	0.245212	0.0386895	6.33793	2.32869e-10	5.64946e-09
ENSMUSG00000027624	Epb41l1	protein_coding	erythrocyte membrane protein band 4.1 like 1 [Source:MGI Symbol;Acc:MGI:103010]	5452.9	0.24448	0.0277834	8.79949	1.37437e-18	1.17774e-16
ENSMUSG00000025408	Ddit3	protein_coding	DNA-damage inducible transcript 3 [Source:MGI Symbol;Acc:MGI:109247]	5941.01	0.244371	0.0329126	7.42485	1.12906e-13	4.61597e-12
ENSMUSG00000016349	Eef1a2	protein_coding	eukaryotic translation elongation factor 1 alpha 2 [Source:MGI Symbol;Acc:MGI:1096317]	1148.17	0.244314	0.0470933	5.18788	2.12702e-07	2.6737e-06
ENSMUSG00000040624	Plekhg1	protein_coding	pleckstrin homology domain containing, family G (with RhoGef domain) member 1 [Source:MGI Symbol;Acc:MGI:2676551]	991.456	0.244135	0.0536157	4.55343	5.27794e-06	4.68174e-05
ENSMUSG00000055675	Kbtbd11	protein_coding	kelch repeat and BTB (POZ) domain containing 11 [Source:MGI Symbol;Acc:MGI:1922151]	1655.58	0.243771	0.0411739	5.92052	3.20925e-09	6.14073e-08
ENSMUSG00000089889	0610040B10Rik	antisense	RIKEN cDNA 0610040B10 gene [Source:MGI Symbol;Acc:MGI:1914922]	185.318	0.243669	0.0878721	2.773	0.00555425	0.0193211
ENSMUSG00000026471	Mr1	protein_coding	major histocompatibility complex, class I-related [Source:MGI Symbol;Acc:MGI:1195463]	2751.39	0.243292	0.0337565	7.20726	5.70888e-13	2.09181e-11
ENSMUSG00000050605	Zfp61	protein_coding	zinc finger protein 61 [Source:MGI Symbol;Acc:MGI:99663]	902.845	0.242956	0.0544209	4.46439	8.02983e-06	6.7754e-05
ENSMUSG00000033597	Caskin1	protein_coding	CASK interacting protein 1 [Source:MGI Symbol;Acc:MGI:2442952]	1669.58	0.24255	0.0427672	5.6714	1.41639e-08	2.33327e-07
ENSMUSG00000078994	Zfp429	protein_coding	zinc finger protein 429 [Source:MGI Symbol;Acc:MGI:1920057]	572.716	0.242291	0.0615912	3.93386	8.35932e-05	0.000535743
ENSMUSG00000064115	Cadm2	protein_coding	cell adhesion molecule 2 [Source:MGI Symbol;Acc:MGI:2442722]	1441.67	0.242289	0.0578171	4.1906	2.78214e-05	0.000205299
ENSMUSG00000031273	Col4a6	protein_coding	collagen, type IV, alpha 6 [Source:MGI Symbol;Acc:MGI:2152695]	22964.9	0.242287	0.021765	11.132	8.76877e-29	2.05537e-26
ENSMUSG00000079563	Pglyrp2	protein_coding	peptidoglycan recognition protein 2 [Source:MGI Symbol;Acc:MGI:1928099]	277.681	0.241999	0.0812871	2.97709	0.00290999	0.0112551
ENSMUSG00000030237	Slco1a4	protein_coding	solute carrier organic anion transporter family, member 1a4 [Source:MGI Symbol;Acc:MGI:1351896]	5796.43	0.24199	0.0383192	6.31512	2.69955e-10	6.44134e-09
ENSMUSG00000063564	Col23a1	protein_coding	collagen, type XXIII, alpha 1 [Source:MGI Symbol;Acc:MGI:2653243]	9474.21	0.241293	0.0321995	7.49367	6.69753e-14	2.86967e-12
ENSMUSG00000015083	C8g	protein_coding	complement component 8, gamma polypeptide [Source:MGI Symbol;Acc:MGI:88237]	406.423	0.241282	0.0620365	3.88935	0.000100514	0.000624839
ENSMUSG00000009394	Syn2	protein_coding	synapsin II [Source:MGI Symbol;Acc:MGI:103020]	2198.9	0.240965	0.0320242	7.52446	5.29396e-14	2.31179e-12
ENSMUSG00000020472	Zkscan17	protein_coding	zinc finger with KRAB and SCAN domains 17 [Source:MGI Symbol;Acc:MGI:2679270]	5186.12	0.240785	0.0277344	8.68182	3.89493e-18	3.08862e-16
ENSMUSG00000024411	Aqp4	protein_coding	aquaporin 4 [Source:MGI Symbol;Acc:MGI:107387]	24208.9	0.240706	0.0248069	9.70317	2.92279e-22	3.55621e-20
ENSMUSG00000020701	Tmem132e	protein_coding	transmembrane protein 132E [Source:MGI Symbol;Acc:MGI:2685490]	864.695	0.240666	0.0629762	3.82154	0.000132621	0.000794383
ENSMUSG00000026880	Stom	protein_coding	stomatin [Source:MGI Symbol;Acc:MGI:95403]	8076.63	0.240658	0.0235405	10.2231	1.56187e-24	2.62049e-22
ENSMUSG00000031939	Taf1d	protein_coding	TATA-box binding protein associated factor, RNA polymerase I, D [Source:MGI Symbol;Acc:MGI:1922566]	617.2	0.240398	0.0577261	4.16446	3.12086e-05	0.000226415
ENSMUSG00000021728	Emb	protein_coding	embigin [Source:MGI Symbol;Acc:MGI:95321]	320.429	0.240333	0.0793921	3.02716	0.00246861	0.00980003
ENSMUSG00000057842	Zfp595	protein_coding	zinc finger protein 595 [Source:MGI Symbol;Acc:MGI:3040707]	361.882	0.240133	0.0926643	2.59143	0.00955782	0.0303289
ENSMUSG00000020681	Ace	protein_coding	angiotensin I converting enzyme (peptidyl-dipeptidase A) 1 [Source:MGI Symbol;Acc:MGI:87874]	1113.63	0.240072	0.0519875	4.61788	3.87675e-06	3.56352e-05
ENSMUSG00000058503	Fam133b	protein_coding	family with sequence similarity 133, member B [Source:MGI Symbol;Acc:MGI:1915402]	1482.63	0.239683	0.0379251	6.3199	2.61734e-10	6.25591e-09
ENSMUSG00000027298	Tyro3	protein_coding	TYRO3 protein tyrosine kinase 3 [Source:MGI Symbol;Acc:MGI:104294]	3835.45	0.239406	0.0307856	7.77656	7.45223e-15	3.63245e-13
ENSMUSG00000031734	Irx3	protein_coding	Iroquois related homeobox 3 [Source:MGI Symbol;Acc:MGI:1197522]	1039.64	0.239249	0.050621	4.72627	2.28687e-06	2.24812e-05
ENSMUSG00000032754	Slc8b1	protein_coding	solute carrier family 8 (sodium/lithium/calcium exchanger), member B1 [Source:MGI Symbol;Acc:MGI:2180781]	4182.01	0.239185	0.0280033	8.54131	1.32709e-17	9.88431e-16
ENSMUSG00000037709	Fam13a	protein_coding	family with sequence similarity 13, member A [Source:MGI Symbol;Acc:MGI:1889842]	566.404	0.239095	0.0562228	4.25264	2.11262e-05	0.000160119
ENSMUSG00000026748	Plxdc2	protein_coding	plexin domain containing 2 [Source:MGI Symbol;Acc:MGI:1914698]	23003	0.239087	0.0245093	9.75497	1.7565e-22	2.19384e-20
ENSMUSG00000041633	Kctd12b	protein_coding	potassium channel tetramerisation domain containing 12b [Source:MGI Symbol;Acc:MGI:2444667]	1146.05	0.238946	0.0429666	5.5612	2.67931e-08	4.17454e-07
ENSMUSG00000074505	Fat3	protein_coding	FAT atypical cadherin 3 [Source:MGI Symbol;Acc:MGI:2444314]	638.416	0.238442	0.0592687	4.02307	5.74448e-05	0.000386661
ENSMUSG00000097145	9230114K14Rik	processed_transcript	RIKEN cDNA 9230114K14 gene [Source:MGI Symbol;Acc:MGI:3041212]	2004.12	0.238202	0.0515953	4.61673	3.89836e-06	3.58132e-05
ENSMUSG00000052889	Prkcb	protein_coding	protein kinase C, beta [Source:MGI Symbol;Acc:MGI:97596]	411.427	0.238116	0.0757528	3.14333	0.00167039	0.0070528
ENSMUSG00000045532	C1ql1	protein_coding	complement component 1, q subcomponent-like 1 [Source:MGI Symbol;Acc:MGI:1344400]	1301.01	0.238046	0.0416256	5.71874	1.07316e-08	1.82942e-07
ENSMUSG00000027796	Smad9	protein_coding	SMAD family member 9 [Source:MGI Symbol;Acc:MGI:1859993]	1334.69	0.237855	0.0497132	4.78454	1.71377e-06	1.74564e-05
ENSMUSG00000027329	Spef1	protein_coding	sperm flagellar 1 [Source:MGI Symbol;Acc:MGI:3513546]	679.306	0.237429	0.0545666	4.35119	1.35402e-05	0.000107962
ENSMUSG00000063011	Msln	protein_coding	mesothelin [Source:MGI Symbol;Acc:MGI:1888992]	220.48	0.237315	0.0961561	2.46802	0.0135863	0.0405375
ENSMUSG00000020599	Rgs9	protein_coding	regulator of G-protein signaling 9 [Source:MGI Symbol;Acc:MGI:1338824]	1522.3	0.237141	0.0350349	6.76871	1.29939e-11	3.83537e-10
ENSMUSG00000031543	Ank1	protein_coding	ankyrin 1, erythroid [Source:MGI Symbol;Acc:MGI:88024]	198.576	0.237068	0.0979598	2.42005	0.0155184	0.045219
ENSMUSG00000069670	Nkain2	protein_coding	Na+/K+ transporting ATPase interacting 2 [Source:MGI Symbol;Acc:MGI:1923447]	1032.36	0.237048	0.0449029	5.27913	1.29798e-07	1.72837e-06
ENSMUSG00000022211	Carmil3	protein_coding	capping protein regulator and myosin 1 linker 3 [Source:MGI Symbol;Acc:MGI:2448573]	651.712	0.236975	0.0556971	4.25471	2.0932e-05	0.000159072
ENSMUSG00000025473	Adam8	protein_coding	a disintegrin and metallopeptidase domain 8 [Source:MGI Symbol;Acc:MGI:107825]	472.07	0.236958	0.0640164	3.70152	0.000214316	0.00120962
ENSMUSG00000029406	Pitpnm2	protein_coding	phosphatidylinositol transfer protein, membrane-associated 2 [Source:MGI Symbol;Acc:MGI:1336192]	8527.67	0.23653	0.0247076	9.57318	1.03663e-21	1.20605e-19
ENSMUSG00000050199	Lgr4	protein_coding	leucine-rich repeat-containing G protein-coupled receptor 4 [Source:MGI Symbol;Acc:MGI:1891468]	2661.16	0.236479	0.0319374	7.40445	1.31697e-13	5.28745e-12
ENSMUSG00000103793	Pcdhga6	protein_coding	protocadherin gamma subfamily A, 6 [Source:MGI Symbol;Acc:MGI:1935218]	984.083	0.236283	0.0414219	5.70431	1.16818e-08	1.96202e-07
ENSMUSG00000103144	Pcdhga1	protein_coding	protocadherin gamma subfamily A, 1 [Source:MGI Symbol;Acc:MGI:1935212]	452.504	0.236037	0.0685398	3.44379	0.000573623	0.00280718
ENSMUSG00000090673	Gm340	protein_coding	predicted gene 340 [Source:MGI Symbol;Acc:MGI:2685186]	268.755	0.236003	0.0831525	2.83819	0.00453695	0.0163496
ENSMUSG00000045318	Adra2c	protein_coding	adrenergic receptor, alpha 2c [Source:MGI Symbol;Acc:MGI:87936]	164.794	0.235989	0.0992384	2.378	0.0174066	0.0497925
ENSMUSG00000031129	Slc9a9	protein_coding	solute carrier family 9 (sodium/hydrogen exchanger), member 9 [Source:MGI Symbol;Acc:MGI:2679732]	679.403	0.235487	0.0654977	3.59534	0.000323966	0.00171837
ENSMUSG00000027894	Slc6a17	protein_coding	solute carrier family 6 (neurotransmitter transporter), member 17 [Source:MGI Symbol;Acc:MGI:2442535]	1260.37	0.235307	0.0400659	5.873	4.27981e-09	7.96915e-08
ENSMUSG00000031737	Irx5	protein_coding	Iroquois related homeobox 5 (Drosophila) [Source:MGI Symbol;Acc:MGI:1859086]	514.998	0.23527	0.0699727	3.36231	0.000772945	0.00363314
ENSMUSG00000034706	Dnaic2	protein_coding	dynein, axonemal, intermediate chain 2 [Source:MGI Symbol;Acc:MGI:2685574]	857.157	0.235022	0.0500722	4.69366	2.68361e-06	2.59394e-05
ENSMUSG00000022199	Slc22a17	protein_coding	solute carrier family 22 (organic cation transporter), member 17 [Source:MGI Symbol;Acc:MGI:1926225]	8221.91	0.234952	0.0362651	6.47874	9.24903e-11	2.38931e-09
ENSMUSG00000020829	Slc46a1	protein_coding	solute carrier family 46, member 1 [Source:MGI Symbol;Acc:MGI:1098733]	1315.9	0.234902	0.0468067	5.01855	5.20632e-07	5.97004e-06
ENSMUSG00000024642	Tle4	protein_coding	transducin-like enhancer of split 4 [Source:MGI Symbol;Acc:MGI:104633]	1255.59	0.234337	0.0449684	5.21114	1.87685e-07	2.38748e-06
ENSMUSG00000026768	Itga8	protein_coding	integrin alpha 8 [Source:MGI Symbol;Acc:MGI:109442]	630.697	0.234198	0.0753063	3.10994	0.00187125	0.00776811
ENSMUSG00000059921	Unc5c	protein_coding	unc-5 netrin receptor C [Source:MGI Symbol;Acc:MGI:1095412]	3570	0.23413	0.0399228	5.86457	4.50287e-09	8.34549e-08
ENSMUSG00000025277	Abhd6	protein_coding	abhydrolase domain containing 6 [Source:MGI Symbol;Acc:MGI:1913332]	1775.09	0.233866	0.0351051	6.66189	2.70328e-11	7.53278e-10
ENSMUSG00000022421	Nptxr	protein_coding	neuronal pentraxin receptor [Source:MGI Symbol;Acc:MGI:1920590]	2879.83	0.233761	0.0361153	6.47263	9.63131e-11	2.48002e-09
ENSMUSG00000017639	Rab11fip4	protein_coding	RAB11 family interacting protein 4 (class II) [Source:MGI Symbol;Acc:MGI:2442920]	2097.72	0.233032	0.0317967	7.32882	2.32183e-13	9.09277e-12
ENSMUSG00000038178	Slc43a2	protein_coding	solute carrier family 43, member 2 [Source:MGI Symbol;Acc:MGI:2442746]	18776.6	0.232895	0.0264897	8.79189	1.47062e-18	1.24682e-16
ENSMUSG00000068742	Cry2	protein_coding	cryptochrome 2 (photolyase-like) [Source:MGI Symbol;Acc:MGI:1270859]	3292.62	0.232776	0.0299651	7.76822	7.9597e-15	3.83965e-13
ENSMUSG00000067629	Syngap1	protein_coding	synaptic Ras GTPase activating protein 1 homolog (rat) [Source:MGI Symbol;Acc:MGI:3039785]	7070.31	0.232725	0.0277971	8.37226	5.65244e-17	3.80145e-15
ENSMUSG00000043999	Gpr75	protein_coding	G protein-coupled receptor 75 [Source:MGI Symbol;Acc:MGI:2441843]	691.517	0.232636	0.052018	4.47223	7.74081e-06	6.5628e-05
ENSMUSG00000001998	Ap4e1	protein_coding	adaptor-related protein complex AP-4, epsilon 1 [Source:MGI Symbol;Acc:MGI:1336993]	409.61	0.232223	0.0776892	2.98913	0.00279775	0.0108871
ENSMUSG00000074873	AI606181	protein_coding	expressed sequence AI606181 [Source:MGI Symbol;Acc:MGI:2147586]	508.231	0.231961	0.0679607	3.41316	0.000642147	0.00309501
ENSMUSG00000094786	Gm14403	protein_coding	predicted gene 14403 [Source:MGI Symbol;Acc:MGI:3649813]	373.669	0.231953	0.0647896	3.5801	0.000343463	0.00180616
ENSMUSG00000028943	Espn	protein_coding	espin [Source:MGI Symbol;Acc:MGI:1861630]	1212.64	0.231878	0.0471949	4.91321	8.9599e-07	9.7416e-06
ENSMUSG00000025089	Gfra1	protein_coding	glial cell line derived neurotrophic factor family receptor alpha 1 [Source:MGI Symbol;Acc:MGI:1100842]	4280.9	0.231666	0.0276805	8.36927	5.79779e-17	3.87064e-15
ENSMUSG00000006731	B4galnt1	protein_coding	beta-1,4-N-acetyl-galactosaminyl transferase 1 [Source:MGI Symbol;Acc:MGI:1342057]	1173.53	0.231291	0.0397179	5.82335	5.76796e-09	1.04354e-07
ENSMUSG00000039953	Clstn1	protein_coding	calsyntenin 1 [Source:MGI Symbol;Acc:MGI:1929895]	72465.7	0.23111	0.0229457	10.0721	7.34262e-24	1.08365e-21
ENSMUSG00000033308	Dpyd	protein_coding	dihydropyrimidine dehydrogenase [Source:MGI Symbol;Acc:MGI:2139667]	1706	0.231016	0.040609	5.68879	1.27943e-08	2.12869e-07
ENSMUSG00000007021	Syngr3	protein_coding	synaptogyrin 3 [Source:MGI Symbol;Acc:MGI:1341881]	925.202	0.230925	0.0434373	5.31628	1.05908e-07	1.44033e-06
ENSMUSG00000097867	Lppos	lincRNA	LIM domain containing preferred translocation partner in lipoma, opposite strand [Source:MGI Symbol;Acc:MGI:1916091]	590.502	0.230634	0.0661281	3.48768	0.000487224	0.00244056
ENSMUSG00000020704	Asic2	protein_coding	acid-sensing (proton-gated) ion channel 2 [Source:MGI Symbol;Acc:MGI:1100867]	576.82	0.230217	0.0633231	3.63559	0.000277347	0.00150158
ENSMUSG00000021779	Thrb	protein_coding	thyroid hormone receptor beta [Source:MGI Symbol;Acc:MGI:98743]	1085	0.230127	0.0400962	5.73938	9.50219e-09	1.63382e-07
ENSMUSG00000004892	Bcan	protein_coding	brevican [Source:MGI Symbol;Acc:MGI:1096385]	31549.9	0.230122	0.0184552	12.4692	1.09898e-35	4.27236e-33
ENSMUSG00000020878	Lrrc46	protein_coding	leucine rich repeat containing 46 [Source:MGI Symbol;Acc:MGI:1916547]	258.315	0.229864	0.090019	2.55351	0.0106643	0.033225
ENSMUSG00000106951	5930430L01Rik	lincRNA	RIKEN cDNA 5930430L01 gene [Source:MGI Symbol;Acc:MGI:2443110]	340.318	0.229306	0.0935249	2.45182	0.0142136	0.0420495
ENSMUSG00000113204	CT009718.4	lincRNA	\N	953.402	0.229069	0.0463545	4.94168	7.74536e-07	8.56126e-06
ENSMUSG00000052688	Rab7b	protein_coding	RAB7B, member RAS oncogene family [Source:MGI Symbol;Acc:MGI:2442295]	667.575	0.228902	0.0589049	3.88595	0.00010193	0.000632902
ENSMUSG00000070498	Tmem132b	protein_coding	transmembrane protein 132B [Source:MGI Symbol;Acc:MGI:3609245]	2070.43	0.228792	0.0472685	4.84026	1.29668e-06	1.36241e-05
ENSMUSG00000054967	Zfp647	protein_coding	zinc finger protein 647 [Source:MGI Symbol;Acc:MGI:3052806]	391.438	0.228544	0.0817576	2.79539	0.00518371	0.0182472
ENSMUSG00000041923	Nol4	protein_coding	nucleolar protein 4 [Source:MGI Symbol;Acc:MGI:2441684]	316.389	0.228378	0.0796095	2.86873	0.00412127	0.0150421
ENSMUSG00000078716	Tmem8b	protein_coding	transmembrane protein 8B [Source:MGI Symbol;Acc:MGI:2441680]	3148.89	0.228263	0.0287122	7.95004	1.86447e-15	1.00738e-13
ENSMUSG00000024112	Cacna1h	protein_coding	calcium channel, voltage-dependent, T type, alpha 1H subunit [Source:MGI Symbol;Acc:MGI:1928842]	2150.53	0.228138	0.0379278	6.01506	1.79822e-09	3.66051e-08
ENSMUSG00000056476	Med12l	protein_coding	mediator complex subunit 12-like [Source:MGI Symbol;Acc:MGI:2139916]	297.305	0.228008	0.0894112	2.55011	0.010769	0.0335182
ENSMUSG00000074063	Osgin1	protein_coding	oxidative stress induced growth inhibitor 1 [Source:MGI Symbol;Acc:MGI:1919089]	1810.19	0.227916	0.0425319	5.35871	8.38164e-08	1.17913e-06
ENSMUSG00000027765	P2ry1	protein_coding	purinergic receptor P2Y, G-protein coupled 1 [Source:MGI Symbol;Acc:MGI:105049]	887.964	0.227794	0.055311	4.11843	3.81468e-05	0.000269752
ENSMUSG00000095432	Zfp748	protein_coding	zinc finger protein 748 [Source:MGI Symbol;Acc:MGI:1916455]	575.986	0.227672	0.0591951	3.84613	0.00012	0.000729751
ENSMUSG00000058900	Rsl1	protein_coding	regulator of sex limited protein 1 [Source:MGI Symbol;Acc:MGI:3044162]	616.095	0.22763	0.0577687	3.94038	8.13533e-05	0.000524339
ENSMUSG00000029765	Plxna4	protein_coding	plexin A4 [Source:MGI Symbol;Acc:MGI:2179061]	1640.39	0.227439	0.0494445	4.59987	4.22745e-06	3.85036e-05
ENSMUSG00000042662	Dusp15	protein_coding	dual specificity phosphatase-like 15 [Source:MGI Symbol;Acc:MGI:1934928]	952.304	0.227427	0.0528638	4.30213	1.69162e-05	0.0001323
ENSMUSG00000015396	Cd83	protein_coding	CD83 antigen [Source:MGI Symbol;Acc:MGI:1328316]	1088.51	0.227362	0.0522308	4.35302	1.34276e-05	0.000107119
ENSMUSG00000043993	2900052L18Rik	processed_transcript	RIKEN cDNA 2900052L18 gene [Source:MGI Symbol;Acc:MGI:1924085]	716.833	0.22728	0.0541751	4.19528	2.72532e-05	0.000201666
ENSMUSG00000039908	Slc26a11	protein_coding	solute carrier family 26, member 11 [Source:MGI Symbol;Acc:MGI:2444589]	799.197	0.22711	0.0477237	4.75886	1.94691e-06	1.95046e-05
ENSMUSG00000022604	Cep97	protein_coding	centrosomal protein 97 [Source:MGI Symbol;Acc:MGI:1921451]	1159.85	0.227079	0.0431938	5.25721	1.46259e-07	1.92346e-06
ENSMUSG00000059772	Slx1b	protein_coding	SLX1 structure-specific endonuclease subunit homolog B (S. cerevisiae) [Source:MGI Symbol;Acc:MGI:1915220]	735.493	0.227069	0.0543499	4.17792	2.94191e-05	0.0002149
ENSMUSG00000026315	Serpinb8	protein_coding	serine (or cysteine) peptidase inhibitor, clade B, member 8 [Source:MGI Symbol;Acc:MGI:894657]	793.407	0.227024	0.0612616	3.70581	0.000210719	0.00119101
ENSMUSG00000027784	Ppm1l	protein_coding	protein phosphatase 1 (formerly 2C)-like [Source:MGI Symbol;Acc:MGI:2139740]	9480.66	0.226676	0.0267176	8.48415	2.17309e-17	1.55322e-15
ENSMUSG00000109814	Gm45847	lincRNA	predicted gene 45847 [Source:MGI Symbol;Acc:MGI:5804962]	1307.56	0.226474	0.0423981	5.34161	9.21239e-08	1.27131e-06
ENSMUSG00000049404	Rarres1	protein_coding	retinoic acid receptor responder (tazarotene induced) 1 [Source:MGI Symbol;Acc:MGI:1924461]	800.972	0.226278	0.0584289	3.87271	0.000107633	0.00066187
ENSMUSG00000025175	Fn3k	protein_coding	fructosamine 3 kinase [Source:MGI Symbol;Acc:MGI:1926834]	456.027	0.226105	0.0632695	3.57369	0.000351988	0.00184429
ENSMUSG00000066129	Kndc1	protein_coding	kinase non-catalytic C-lobe domain (KIND) containing 1 [Source:MGI Symbol;Acc:MGI:1923734]	177.649	0.225905	0.0895781	2.52188	0.011673	0.0357732
ENSMUSG00000034324	Tmem132c	protein_coding	transmembrane protein 132C [Source:MGI Symbol;Acc:MGI:2443061]	1213.44	0.225809	0.0430472	5.24562	1.55754e-07	2.02327e-06
ENSMUSG00000003949	Hlf	protein_coding	hepatic leukemia factor [Source:MGI Symbol;Acc:MGI:96108]	367.901	0.225545	0.0894303	2.52202	0.0116684	0.0357658
ENSMUSG00000089774	Slc5a3	protein_coding	solute carrier family 5 (inositol transporters), member 3 [Source:MGI Symbol;Acc:MGI:1858226]	23659	0.224897	0.0538403	4.17711	2.95242e-05	0.000215568
ENSMUSG00000024160	Spsb3	protein_coding	splA/ryanodine receptor domain and SOCS box containing 3 [Source:MGI Symbol;Acc:MGI:1891471]	318.731	0.224791	0.0868952	2.58692	0.0096839	0.0306525
ENSMUSG00000052934	Fbxo31	protein_coding	F-box protein 31 [Source:MGI Symbol;Acc:MGI:1354708]	2762	0.22479	0.0480152	4.68164	2.84583e-06	2.72758e-05
ENSMUSG00000041762	Gpr155	protein_coding	G protein-coupled receptor 155 [Source:MGI Symbol;Acc:MGI:1915776]	381.077	0.224533	0.0736319	3.0494	0.00229303	0.00922245
ENSMUSG00000024413	Npc1	protein_coding	Niemann-Pick type C1 [Source:MGI Symbol;Acc:MGI:1097712]	6998.9	0.224307	0.0231889	9.67304	3.92556e-22	4.66936e-20
ENSMUSG00000019577	Pdk4	protein_coding	pyruvate dehydrogenase kinase, isoenzyme 4 [Source:MGI Symbol;Acc:MGI:1351481]	2272.68	0.224279	0.0385135	5.8234	5.76628e-09	1.04354e-07
ENSMUSG00000031700	Gpt2	protein_coding	glutamic pyruvate transaminase (alanine aminotransferase) 2 [Source:MGI Symbol;Acc:MGI:1915391]	3221.46	0.224046	0.0281351	7.96323	1.6761e-15	9.08686e-14
ENSMUSG00000032625	Thsd7a	protein_coding	thrombospondin, type I, domain containing 7A [Source:MGI Symbol;Acc:MGI:2685683]	2105.51	0.22397	0.041546	5.39089	7.01089e-08	9.96847e-07
ENSMUSG00000038764	Ptpn3	protein_coding	protein tyrosine phosphatase, non-receptor type 3 [Source:MGI Symbol;Acc:MGI:105307]	959.433	0.223873	0.044558	5.0243	5.05285e-07	5.81917e-06
ENSMUSG00000039740	Alg2	protein_coding	asparagine-linked glycosylation 2 (alpha-1,3-mannosyltransferase) [Source:MGI Symbol;Acc:MGI:1914731]	7584.03	0.223625	0.0266544	8.3898	4.8699e-17	3.30303e-15
ENSMUSG00000008540	Mgst1	protein_coding	microsomal glutathione S-transferase 1 [Source:MGI Symbol;Acc:MGI:1913850]	18485.4	0.223163	0.0246312	9.06018	1.30235e-19	1.28137e-17
ENSMUSG00000074796	Slc4a11	protein_coding	solute carrier family 4, sodium bicarbonate transporter-like, member 11 [Source:MGI Symbol;Acc:MGI:2138987]	297.705	0.222995	0.0886652	2.51502	0.0119024	0.0363504
ENSMUSG00000002396	Ocel1	protein_coding	occludin/ELL domain containing 1 [Source:MGI Symbol;Acc:MGI:1924340]	723.236	0.222962	0.0485883	4.5888	4.45798e-06	4.03268e-05
ENSMUSG00000040616	Tmem51	protein_coding	transmembrane protein 51 [Source:MGI Symbol;Acc:MGI:2384874]	317.787	0.222679	0.0887427	2.50927	0.0120981	0.0368071
ENSMUSG00000001240	Ramp2	protein_coding	receptor (calcitonin) activity modifying protein 2 [Source:MGI Symbol;Acc:MGI:1859650]	181.966	0.222491	0.0911295	2.44148	0.0146273	0.0431271
ENSMUSG00000030075	Cntn3	protein_coding	contactin 3 [Source:MGI Symbol;Acc:MGI:99534]	242.89	0.222312	0.093432	2.3794	0.0173409	0.0496212
ENSMUSG00000040850	Psme4	protein_coding	proteasome (prosome, macropain) activator subunit 4 [Source:MGI Symbol;Acc:MGI:2143994]	4619.75	0.222285	0.0252028	8.81986	1.146e-18	9.92719e-17
ENSMUSG00000046709	Mapk10	protein_coding	mitogen-activated protein kinase 10 [Source:MGI Symbol;Acc:MGI:1346863]	5048.58	0.222045	0.0251673	8.82275	1.11686e-18	9.72771e-17
ENSMUSG00000037432	Fer1l5	protein_coding	fer-1-like 5 (C. elegans) [Source:MGI Symbol;Acc:MGI:3616091]	1279.35	0.221816	0.0488979	4.53631	5.72479e-06	5.03295e-05
ENSMUSG00000018774	Cd68	protein_coding	CD68 antigen [Source:MGI Symbol;Acc:MGI:88342]	1549.26	0.221677	0.0484416	4.57617	4.73566e-06	4.24293e-05
ENSMUSG00000000093	Tbx2	protein_coding	T-box 2 [Source:MGI Symbol;Acc:MGI:98494]	1072.73	0.221618	0.0500207	4.43053	9.40037e-06	7.79565e-05
ENSMUSG00000062743	Zfp677	protein_coding	zinc finger protein 677 [Source:MGI Symbol;Acc:MGI:3053207]	472.568	0.221593	0.0639351	3.46591	0.000528431	0.00260925
ENSMUSG00000037455	Slc18b1	protein_coding	solute carrier family 18, subfamily B, member 1 [Source:MGI Symbol;Acc:MGI:1923556]	2978.02	0.221567	0.0309736	7.15343	8.46378e-13	3.01125e-11
ENSMUSG00000078862	Gm14326	protein_coding	predicted gene 14326 [Source:MGI Symbol;Acc:MGI:3709298]	566.092	0.221271	0.0565656	3.91177	9.16238e-05	0.000577002
ENSMUSG00000020475	Pgam2	protein_coding	phosphoglycerate mutase 2 [Source:MGI Symbol;Acc:MGI:1933118]	248.754	0.220874	0.0827853	2.66804	0.00762951	0.0251489
ENSMUSG00000027589	Pcmtd2	protein_coding	protein-L-isoaspartate (D-aspartate) O-methyltransferase domain containing 2 [Source:MGI Symbol;Acc:MGI:1923927]	4613.91	0.220691	0.029678	7.4362	1.03623e-13	4.28999e-12
ENSMUSG00000086629	2810403D21Rik	processed_transcript	RIKEN cDNA 2810403D21 gene [Source:MGI Symbol;Acc:MGI:1917214]	189.974	0.220488	0.0919049	2.39909	0.0164359	0.0475017
ENSMUSG00000022358	Fbxo32	protein_coding	F-box protein 32 [Source:MGI Symbol;Acc:MGI:1914981]	4721.99	0.220481	0.0382215	5.76851	7.99757e-09	1.39773e-07
ENSMUSG00000029298	Gbp9	protein_coding	guanylate-binding protein 9 [Source:MGI Symbol;Acc:MGI:3605620]	18303.5	0.220401	0.037139	5.93449	2.94759e-09	5.66981e-08
ENSMUSG00000052852	Reep1	protein_coding	receptor accessory protein 1 [Source:MGI Symbol;Acc:MGI:1098827]	12373.7	0.220266	0.0283292	7.77522	7.53167e-15	3.65998e-13
ENSMUSG00000032717	Mdfi	protein_coding	MyoD family inhibitor [Source:MGI Symbol;Acc:MGI:107687]	207.545	0.220191	0.0867891	2.53708	0.0111781	0.0345087
ENSMUSG00000030376	Slc8a2	protein_coding	solute carrier family 8 (sodium/calcium exchanger), member 2 [Source:MGI Symbol;Acc:MGI:107996]	554.729	0.22018	0.0743854	2.95998	0.00307656	0.0117342
ENSMUSG00000030401	Rtn2	protein_coding	reticulon 2 (Z-band associated protein) [Source:MGI Symbol;Acc:MGI:107612]	1305.18	0.219989	0.0426829	5.15402	2.54967e-07	3.14788e-06
ENSMUSG00000025964	Adam23	protein_coding	a disintegrin and metallopeptidase domain 23 [Source:MGI Symbol;Acc:MGI:1345162]	3361.47	0.219884	0.0260968	8.42572	3.58534e-17	2.48751e-15
ENSMUSG00000055202	Zfp811	protein_coding	zinc finger protein 811 [Source:MGI Symbol;Acc:MGI:2682944]	173.948	0.219864	0.0914383	2.4045	0.0161945	0.0469595
ENSMUSG00000029309	Sparcl1	protein_coding	SPARC-like 1 [Source:MGI Symbol;Acc:MGI:108110]	7240.55	0.219512	0.0262401	8.36553	5.98437e-17	3.96367e-15
ENSMUSG00000022619	Mapk8ip2	protein_coding	mitogen-activated protein kinase 8 interacting protein 2 [Source:MGI Symbol;Acc:MGI:1926555]	1459.58	0.21945	0.0378276	5.80132	6.57939e-09	1.17041e-07
ENSMUSG00000026875	Traf1	protein_coding	TNF receptor-associated factor 1 [Source:MGI Symbol;Acc:MGI:101836]	1330.53	0.219369	0.0463634	4.7315	2.22865e-06	2.19743e-05
ENSMUSG00000010095	Slc3a2	protein_coding	solute carrier family 3 (activators of dibasic and neutral amino acid transport), member 2 [Source:MGI Symbol;Acc:MGI:96955]	33212.5	0.219268	0.021573	10.164	2.87002e-24	4.57453e-22
ENSMUSG00000005360	Slc1a3	protein_coding	solute carrier family 1 (glial high affinity glutamate transporter), member 3 [Source:MGI Symbol;Acc:MGI:99917]	32253.6	0.21926	0.0260142	8.4285	3.50137e-17	2.44774e-15
ENSMUSG00000019966	Kitl	protein_coding	kit ligand [Source:MGI Symbol;Acc:MGI:96974]	4417.3	0.219179	0.0369353	5.93415	2.9538e-09	5.67237e-08
ENSMUSG00000005045	Chd5	protein_coding	chromodomain helicase DNA binding protein 5 [Source:MGI Symbol;Acc:MGI:3036258]	1202.18	0.21917	0.045138	4.85555	1.20053e-06	1.26892e-05
ENSMUSG00000047022	Mipol1	protein_coding	mirror-image polydactyly 1 [Source:MGI Symbol;Acc:MGI:1920740]	792.337	0.21888	0.0517746	4.22756	2.36241e-05	0.000177114
ENSMUSG00000003316	Glg1	protein_coding	golgi apparatus protein 1 [Source:MGI Symbol;Acc:MGI:104967]	45795.9	0.218814	0.018276	11.9727	4.9387e-33	1.60649e-30
ENSMUSG00000015846	Rxra	protein_coding	retinoid X receptor alpha [Source:MGI Symbol;Acc:MGI:98214]	5144.79	0.218772	0.029394	7.44273	9.86226e-14	4.1043e-12
ENSMUSG00000032913	Lrig2	protein_coding	leucine-rich repeats and immunoglobulin-like domains 2 [Source:MGI Symbol;Acc:MGI:2443718]	1722.32	0.218695	0.038081	5.74289	9.30733e-09	1.60551e-07
ENSMUSG00000002032	Tmem25	protein_coding	transmembrane protein 25 [Source:MGI Symbol;Acc:MGI:1918937]	215.172	0.218505	0.0858372	2.54558	0.0109098	0.0338506
ENSMUSG00000022758	P2rx6	protein_coding	purinergic receptor P2X, ligand-gated ion channel, 6 [Source:MGI Symbol;Acc:MGI:1337113]	412.996	0.21843	0.0689737	3.16686	0.00154093	0.00660418
ENSMUSG00000075592	Nynrin	protein_coding	NYN domain and retroviral integrase containing [Source:MGI Symbol;Acc:MGI:2652872]	913.547	0.218422	0.0523904	4.16912	3.05779e-05	0.000222549
ENSMUSG00000020963	Tshr	protein_coding	thyroid stimulating hormone receptor [Source:MGI Symbol;Acc:MGI:98849]	2019.4	0.21842	0.0327013	6.67926	2.40159e-11	6.79909e-10
ENSMUSG00000020653	Klf11	protein_coding	Kruppel-like factor 11 [Source:MGI Symbol;Acc:MGI:2653368]	929.676	0.218337	0.0449236	4.86018	1.1728e-06	1.24621e-05
ENSMUSG00000033209	Ttc28	protein_coding	tetratricopeptide repeat domain 28 [Source:MGI Symbol;Acc:MGI:2140873]	17512.3	0.218318	0.033283	6.55944	5.40098e-11	1.43957e-09
ENSMUSG00000038260	Trpm4	protein_coding	transient receptor potential cation channel, subfamily M, member 4 [Source:MGI Symbol;Acc:MGI:1915917]	1189.74	0.218164	0.0458406	4.7592	1.94365e-06	1.94929e-05
ENSMUSG00000025666	Tmem47	protein_coding	transmembrane protein 47 [Source:MGI Symbol;Acc:MGI:2177570]	15448.8	0.217951	0.0393844	5.53394	3.13113e-08	4.80338e-07
ENSMUSG00000047067	Dusp28	protein_coding	dual specificity phosphatase 28 [Source:MGI Symbol;Acc:MGI:1914696]	610.827	0.217659	0.0660287	3.29643	0.000979236	0.00445944
ENSMUSG00000078768	Zfp566	protein_coding	zinc finger protein 566 [Source:MGI Symbol;Acc:MGI:1919806]	250.228	0.217566	0.078263	2.77993	0.00543707	0.018959
ENSMUSG00000005580	Adcy9	protein_coding	adenylate cyclase 9 [Source:MGI Symbol;Acc:MGI:108450]	1298.55	0.217279	0.0498925	4.35495	1.33097e-05	0.000106285
ENSMUSG00000028164	Manba	protein_coding	mannosidase, beta A, lysosomal [Source:MGI Symbol;Acc:MGI:88175]	3461.28	0.217248	0.0281859	7.70768	1.28122e-14	6.04183e-13
ENSMUSG00000022773	Ypel1	protein_coding	yippee-like 1 (Drosophila) [Source:MGI Symbol;Acc:MGI:1913303]	376.991	0.216897	0.0635853	3.41111	0.000646983	0.00311457
ENSMUSG00000042851	Zc3h6	protein_coding	zinc finger CCCH type containing 6 [Source:MGI Symbol;Acc:MGI:1926001]	838.772	0.216749	0.0544068	3.98386	6.78048e-05	0.000446956
ENSMUSG00000034614	Pik3ip1	protein_coding	phosphoinositide-3-kinase interacting protein 1 [Source:MGI Symbol;Acc:MGI:1917016]	22095.3	0.216596	0.0192345	11.2608	2.0493e-29	5.10371e-27
ENSMUSG00000001763	Tspan33	protein_coding	tetraspanin 33 [Source:MGI Symbol;Acc:MGI:1919012]	1000.87	0.216546	0.0459486	4.71279	2.44347e-06	2.37914e-05
ENSMUSG00000103332	Pcdhga2	protein_coding	protocadherin gamma subfamily A, 2 [Source:MGI Symbol;Acc:MGI:1935214]	836.003	0.216512	0.059013	3.66889	0.000243604	0.00134848
ENSMUSG00000003929	Zfp81	protein_coding	zinc finger protein 81 [Source:MGI Symbol;Acc:MGI:1890752]	531.592	0.216259	0.0552254	3.91593	9.00551e-05	0.000568471
ENSMUSG00000032006	Pdgfd	protein_coding	platelet-derived growth factor, D polypeptide [Source:MGI Symbol;Acc:MGI:1919035]	4496.13	0.216209	0.0298889	7.23375	4.69822e-13	1.74151e-11
ENSMUSG00000103677	Pcdhga4	protein_coding	protocadherin gamma subfamily A, 4 [Source:MGI Symbol;Acc:MGI:1935216]	653.344	0.216202	0.0529217	4.08532	4.40169e-05	0.000305835
ENSMUSG00000081683	Fzd10	protein_coding	frizzled class receptor 10 [Source:MGI Symbol;Acc:MGI:2136761]	775.871	0.216051	0.053077	4.07051	4.69095e-05	0.000322698
ENSMUSG00000047603	Zfp235	protein_coding	zinc finger protein 235 [Source:MGI Symbol;Acc:MGI:1929117]	825.538	0.215811	0.0436988	4.93861	7.86829e-07	8.6911e-06
ENSMUSG00000042500	Ago4	protein_coding	argonaute RISC catalytic subunit 4 [Source:MGI Symbol;Acc:MGI:1924100]	1015.34	0.215651	0.0446007	4.83515	1.33045e-06	1.39514e-05
ENSMUSG00000042770	Hebp1	protein_coding	heme binding protein 1 [Source:MGI Symbol;Acc:MGI:1333880]	1485.3	0.215527	0.0442342	4.8724	1.1025e-06	1.17659e-05
ENSMUSG00000043099	Hic1	protein_coding	hypermethylated in cancer 1 [Source:MGI Symbol;Acc:MGI:1338010]	452.38	0.215448	0.0668404	3.22332	0.00126713	0.00556845
ENSMUSG00000014791	Elmo3	protein_coding	engulfment and cell motility 3 [Source:MGI Symbol;Acc:MGI:2679007]	727.367	0.215312	0.0542701	3.96742	7.26552e-05	0.000474222
ENSMUSG00000017057	Il13ra1	protein_coding	interleukin 13 receptor, alpha 1 [Source:MGI Symbol;Acc:MGI:105052]	1238.41	0.21494	0.0537415	3.99951	6.34734e-05	0.000422246
ENSMUSG00000036545	Adamts2	protein_coding	a disintegrin-like and metallopeptidase (reprolysin type) with thrombospondin type 1 motif, 2 [Source:MGI Symbol;Acc:MGI:1347356]	449.684	0.214767	0.0690439	3.11059	0.00186713	0.0077561
ENSMUSG00000049672	Zbtb14	protein_coding	zinc finger and BTB domain containing 14 [Source:MGI Symbol;Acc:MGI:1195345]	1808.92	0.214696	0.0372835	5.75847	8.48787e-09	1.47212e-07
ENSMUSG00000056174	Col8a2	protein_coding	collagen, type VIII, alpha 2 [Source:MGI Symbol;Acc:MGI:88464]	323.959	0.214638	0.0800193	2.68233	0.0073112	0.0242879
ENSMUSG00000031493	Ggn	protein_coding	gametogenetin [Source:MGI Symbol;Acc:MGI:2181461]	779.523	0.214523	0.0489739	4.38036	1.18483e-05	9.61556e-05
ENSMUSG00000035472	Slc25a21	protein_coding	solute carrier family 25 (mitochondrial oxodicarboxylate carrier), member 21 [Source:MGI Symbol;Acc:MGI:2445059]	220.705	0.214318	0.0884951	2.42181	0.0154434	0.0450581
ENSMUSG00000036792	Mbd5	protein_coding	methyl-CpG binding domain protein 5 [Source:MGI Symbol;Acc:MGI:2138934]	3595.47	0.214249	0.0331036	6.47206	9.66755e-11	2.48534e-09
ENSMUSG00000022032	Scara5	protein_coding	scavenger receptor class A, member 5 [Source:MGI Symbol;Acc:MGI:1918395]	448.35	0.214195	0.070138	3.05391	0.00225883	0.00910788
ENSMUSG00000032122	Slc37a2	protein_coding	solute carrier family 37 (glycerol-3-phosphate transporter), member 2 [Source:MGI Symbol;Acc:MGI:1929693]	1559.9	0.213549	0.0394039	5.41948	5.97731e-08	8.669e-07
ENSMUSG00000001942	Siae	protein_coding	sialic acid acetylesterase [Source:MGI Symbol;Acc:MGI:104803]	4228.66	0.213501	0.0283792	7.52316	5.34666e-14	2.32843e-12
ENSMUSG00000049184	Purg	protein_coding	purine-rich element binding protein G [Source:MGI Symbol;Acc:MGI:1922279]	689.94	0.212794	0.0608109	3.49927	0.00046654	0.00235471
ENSMUSG00000032376	Usp3	protein_coding	ubiquitin specific peptidase 3 [Source:MGI Symbol;Acc:MGI:2152450]	2348.84	0.212347	0.0366117	5.79997	6.63266e-09	1.17857e-07
ENSMUSG00000015659	Serac1	protein_coding	serine active site containing 1 [Source:MGI Symbol;Acc:MGI:2447813]	469.448	0.212184	0.0666221	3.18489	0.00144808	0.00625587
ENSMUSG00000026360	Rgs2	protein_coding	regulator of G-protein signaling 2 [Source:MGI Symbol;Acc:MGI:1098271]	490.118	0.211877	0.0579863	3.65392	0.000258268	0.0014151
ENSMUSG00000041439	Mfsd6	protein_coding	major facilitator superfamily domain containing 6 [Source:MGI Symbol;Acc:MGI:1922925]	3452.43	0.211857	0.025448	8.32511	8.42507e-17	5.52622e-15
ENSMUSG00000049804	Armcx4	protein_coding	armadillo repeat containing, X-linked 4 [Source:MGI Symbol;Acc:MGI:2147887]	533.821	0.211761	0.0575515	3.67951	0.00023368	0.00129959
ENSMUSG00000044667	Plppr4	protein_coding	phospholipid phosphatase related 4 [Source:MGI Symbol;Acc:MGI:106530]	408.787	0.21175	0.060998	3.47142	0.000517713	0.00256826
ENSMUSG00000051331	Cacna1c	protein_coding	calcium channel, voltage-dependent, L type, alpha 1C subunit [Source:MGI Symbol;Acc:MGI:103013]	522.123	0.211722	0.0622938	3.39876	0.000676911	0.00323121
ENSMUSG00000045594	Glb1	protein_coding	galactosidase, beta 1 [Source:MGI Symbol;Acc:MGI:88151]	10122.2	0.211588	0.0186566	11.3412	8.20588e-30	2.17989e-27
ENSMUSG00000025404	R3hdm2	protein_coding	R3H domain containing 2 [Source:MGI Symbol;Acc:MGI:1919000]	12135.9	0.21157	0.0224084	9.44156	3.67263e-21	4.09357e-19
ENSMUSG00000026586	Prrx1	protein_coding	paired related homeobox 1 [Source:MGI Symbol;Acc:MGI:97712]	15010.9	0.211481	0.0241592	8.75363	2.06593e-18	1.70616e-16
ENSMUSG00000041685	Fcho2	protein_coding	FCH domain only 2 [Source:MGI Symbol;Acc:MGI:3505790]	3290.46	0.211416	0.0485238	4.35695	1.31886e-05	0.000105475
ENSMUSG00000019066	Rab3d	protein_coding	RAB3D, member RAS oncogene family [Source:MGI Symbol;Acc:MGI:97844]	2842.6	0.211332	0.0362489	5.83002	5.54194e-09	1.00952e-07
ENSMUSG00000028051	Hcn3	protein_coding	hyperpolarization-activated, cyclic nucleotide-gated K+ 3 [Source:MGI Symbol;Acc:MGI:1298211]	247.468	0.21131	0.0845163	2.50023	0.0124113	0.0375307
ENSMUSG00000027583	Zbtb46	protein_coding	zinc finger and BTB domain containing 46 [Source:MGI Symbol;Acc:MGI:1919397]	1015.18	0.211027	0.0409336	5.15535	2.53154e-07	3.12793e-06
ENSMUSG00000047658	Gal3st3	protein_coding	galactose-3-O-sulfotransferase 3 [Source:MGI Symbol;Acc:MGI:3617843]	851.227	0.211	0.05097	4.13969	3.47779e-05	0.000248354
ENSMUSG00000021240	Abcd4	protein_coding	ATP-binding cassette, sub-family D (ALD), member 4 [Source:MGI Symbol;Acc:MGI:1349217]	2115.16	0.210761	0.0348536	6.04705	1.47526e-09	3.07777e-08
ENSMUSG00000043496	Tril	protein_coding	TLR4 interactor with leucine-rich repeats [Source:MGI Symbol;Acc:MGI:1914123]	408.761	0.210616	0.0658986	3.19607	0.00139315	0.00605546
ENSMUSG00000048402	Gli2	protein_coding	GLI-Kruppel family member GLI2 [Source:MGI Symbol;Acc:MGI:95728]	609.921	0.210579	0.057373	3.67034	0.000242225	0.00134243
ENSMUSG00000031808	Slc27a1	protein_coding	solute carrier family 27 (fatty acid transporter), member 1 [Source:MGI Symbol;Acc:MGI:1347098]	9075.82	0.210497	0.034939	6.02469	1.6943e-09	3.47561e-08
ENSMUSG00000027834	Serpini1	protein_coding	serine (or cysteine) peptidase inhibitor, clade I, member 1 [Source:MGI Symbol;Acc:MGI:1194506]	696.31	0.210314	0.0493827	4.25886	2.05476e-05	0.000156731
ENSMUSG00000046442	Ppm1e	protein_coding	protein phosphatase 1E (PP2C domain containing) [Source:MGI Symbol;Acc:MGI:2444096]	1126.21	0.210274	0.0526278	3.9955	6.45589e-05	0.000428395
ENSMUSG00000028134	Ptbp2	protein_coding	polypyrimidine tract binding protein 2 [Source:MGI Symbol;Acc:MGI:1860489]	3725.75	0.210262	0.0270653	7.76868	7.93111e-15	3.83965e-13
ENSMUSG00000029279	Brdt	protein_coding	bromodomain, testis-specific [Source:MGI Symbol;Acc:MGI:1891374]	427.698	0.209846	0.0655883	3.19945	0.00137692	0.00599468
ENSMUSG00000037773	Pced1a	protein_coding	PC-esterase domain containing 1A [Source:MGI Symbol;Acc:MGI:2442177]	2390.44	0.209777	0.0329858	6.35963	2.02242e-10	4.93649e-09
ENSMUSG00000030077	Chl1	protein_coding	cell adhesion molecule L1-like [Source:MGI Symbol;Acc:MGI:1098266]	2054.77	0.209595	0.0492456	4.25611	2.08014e-05	0.000158335
ENSMUSG00000034949	Zfr2	protein_coding	zinc finger RNA binding protein 2 [Source:MGI Symbol;Acc:MGI:2143792]	1631.34	0.209584	0.0408825	5.1265	2.95181e-07	3.60528e-06
ENSMUSG00000071669	Snx29	protein_coding	sorting nexin 29 [Source:MGI Symbol;Acc:MGI:1921728]	570.516	0.209328	0.0666052	3.14282	0.00167328	0.00706315
ENSMUSG00000091475	2810468N07Rik	processed_transcript	RIKEN cDNA 2810468N07 gene [Source:MGI Symbol;Acc:MGI:1920084]	549.541	0.209183	0.0525036	3.98417	6.77174e-05	0.000446565
ENSMUSG00000047013	Fbxo41	protein_coding	F-box protein 41 [Source:MGI Symbol;Acc:MGI:1261912]	704.874	0.208868	0.0515781	4.04955	5.13158e-05	0.000350288
ENSMUSG00000022453	Naga	protein_coding	N-acetyl galactosaminidase, alpha [Source:MGI Symbol;Acc:MGI:1261422]	5418.57	0.208442	0.0285465	7.30186	2.83824e-13	1.09537e-11
ENSMUSG00000019894	Slc6a15	protein_coding	solute carrier family 6 (neurotransmitter transporter), member 15 [Source:MGI Symbol;Acc:MGI:2143484]	664.176	0.20839	0.068726	3.03218	0.00242791	0.00964809
ENSMUSG00000049281	Scn3b	protein_coding	sodium channel, voltage-gated, type III, beta [Source:MGI Symbol;Acc:MGI:1918882]	7044.86	0.208386	0.0300144	6.94289	3.84168e-12	1.22465e-10
ENSMUSG00000061451	Tmem151a	protein_coding	transmembrane protein 151A [Source:MGI Symbol;Acc:MGI:2147713]	911.134	0.208346	0.0479275	4.3471	1.37947e-05	0.000109882
ENSMUSG00000028469	Npr2	protein_coding	natriuretic peptide receptor 2 [Source:MGI Symbol;Acc:MGI:97372]	20272.6	0.208306	0.0229173	9.08947	9.95272e-20	9.91477e-18
ENSMUSG00000052040	Klf13	protein_coding	Kruppel-like factor 13 [Source:MGI Symbol;Acc:MGI:1354948]	4715.84	0.208137	0.0245763	8.46902	2.47456e-17	1.75298e-15
ENSMUSG00000001138	Cnnm3	protein_coding	cyclin M3 [Source:MGI Symbol;Acc:MGI:2151055]	3683.98	0.208128	0.0284218	7.32285	2.4276e-13	9.46052e-12
ENSMUSG00000022010	Tsc22d1	protein_coding	TSC22 domain family, member 1 [Source:MGI Symbol;Acc:MGI:109127]	42504.4	0.20788	0.0250704	8.29186	1.11489e-16	7.16544e-15
ENSMUSG00000037108	Zcwpw1	protein_coding	zinc finger, CW type with PWWP domain 1 [Source:MGI Symbol;Acc:MGI:2685899]	554.489	0.207872	0.0605322	3.43407	0.000594583	0.00289553
ENSMUSG00000038037	Socs1	protein_coding	suppressor of cytokine signaling 1 [Source:MGI Symbol;Acc:MGI:1354910]	319.905	0.207736	0.0812078	2.55808	0.0105251	0.0328233
ENSMUSG00000098176	Ccdc166	protein_coding	coiled-coil domain containing 166 [Source:MGI Symbol;Acc:MGI:1925902]	420.234	0.207633	0.0667369	3.11122	0.00186315	0.0077416
ENSMUSG00000014786	Slc9a5	protein_coding	solute carrier family 9 (sodium/hydrogen exchanger), member 5 [Source:MGI Symbol;Acc:MGI:2685542]	296.297	0.207208	0.0856107	2.42035	0.0155055	0.0452098
ENSMUSG00000062563	Cys1	protein_coding	cystin 1 [Source:MGI Symbol;Acc:MGI:2177632]	927.899	0.207106	0.0527646	3.92509	8.66956e-05	0.000550754
ENSMUSG00000040855	Reps2	protein_coding	RALBP1 associated Eps domain containing protein 2 [Source:MGI Symbol;Acc:MGI:2663511]	526.728	0.206736	0.059868	3.4532	0.000553977	0.0027219
ENSMUSG00000028354	Fmn2	protein_coding	formin 2 [Source:MGI Symbol;Acc:MGI:1859252]	5013.6	0.206602	0.0396069	5.21631	1.82522e-07	2.33111e-06
ENSMUSG00000029149	Krtcap3	protein_coding	keratinocyte associated protein 3 [Source:MGI Symbol;Acc:MGI:1917065]	277.47	0.20653	0.0776194	2.66081	0.00779529	0.025592
ENSMUSG00000010362	Rdm1	protein_coding	RAD52 motif 1 [Source:MGI Symbol;Acc:MGI:1913849]	1063.92	0.206427	0.0466652	4.42356	9.70859e-06	8.03454e-05
ENSMUSG00000005267	Zfp287	protein_coding	zinc finger protein 287 [Source:MGI Symbol;Acc:MGI:2176561]	1061.24	0.20632	0.039047	5.2839	1.26461e-07	1.68957e-06
ENSMUSG00000052566	Hook2	protein_coding	hook microtubule tethering protein 2 [Source:MGI Symbol;Acc:MGI:2181664]	2805.65	0.206318	0.0337619	6.11098	9.90185e-10	2.14437e-08
ENSMUSG00000055725	Paqr3	protein_coding	progestin and adipoQ receptor family member III [Source:MGI Symbol;Acc:MGI:2679683]	276.304	0.206233	0.0770856	2.67538	0.00746451	0.0247148
ENSMUSG00000022817	Itgb5	protein_coding	integrin beta 5 [Source:MGI Symbol;Acc:MGI:96614]	39916.2	0.206209	0.0232677	8.86248	7.82556e-19	6.89125e-17
ENSMUSG00000035545	Leng8	protein_coding	leukocyte receptor cluster (LRC) member 8 [Source:MGI Symbol;Acc:MGI:2142195]	4061.19	0.206081	0.0400416	5.14667	2.65155e-07	3.26356e-06
ENSMUSG00000051817	Sox12	protein_coding	SRY (sex determining region Y)-box 12 [Source:MGI Symbol;Acc:MGI:98360]	1549.84	0.205989	0.0494461	4.16592	3.10093e-05	0.000225277
ENSMUSG00000028986	Klhl7	protein_coding	kelch-like 7 [Source:MGI Symbol;Acc:MGI:1196453]	3875.72	0.205806	0.0333205	6.17657	6.55076e-10	1.45624e-08
ENSMUSG00000048388	Fam171b	protein_coding	family with sequence similarity 171, member B [Source:MGI Symbol;Acc:MGI:2444579]	4023.02	0.205799	0.0369601	5.56815	2.57461e-08	4.03905e-07
ENSMUSG00000031825	Crispld2	protein_coding	cysteine-rich secretory protein LCCL domain containing 2 [Source:MGI Symbol;Acc:MGI:1926142]	17624.8	0.205728	0.0285308	7.21071	5.56597e-13	2.04415e-11
ENSMUSG00000034648	Lrrn1	protein_coding	leucine rich repeat protein 1, neuronal [Source:MGI Symbol;Acc:MGI:106038]	1155.35	0.205429	0.0404656	5.07663	3.84179e-07	4.54935e-06
ENSMUSG00000021066	Atl1	protein_coding	atlastin GTPase 1 [Source:MGI Symbol;Acc:MGI:1921241]	737.288	0.20522	0.0493593	4.15768	3.21495e-05	0.000231974
ENSMUSG00000108621	Gm37494	lincRNA	predicted gene, 37494 [Source:MGI Symbol;Acc:MGI:5610722]	1269.51	0.205072	0.0395739	5.18201	2.19512e-07	2.74847e-06
ENSMUSG00000027381	Bcl2l11	protein_coding	BCL2-like 11 (apoptosis facilitator) [Source:MGI Symbol;Acc:MGI:1197519]	1296.82	0.205059	0.0428835	4.78178	1.73746e-06	1.76279e-05
ENSMUSG00000028078	Dclk2	protein_coding	doublecortin-like kinase 2 [Source:MGI Symbol;Acc:MGI:1918012]	2464.24	0.204923	0.0329813	6.21331	5.18803e-10	1.17963e-08
ENSMUSG00000053040	Aph1c	protein_coding	aph1 homolog C, gamma secretase subunit [Source:MGI Symbol;Acc:MGI:1915568]	398.637	0.204868	0.0711111	2.88095	0.00396472	0.0145608
ENSMUSG00000095041	AC149090.1	protein_coding	\N	11937	0.20436	0.0383809	5.32452	1.01218e-07	1.38601e-06
ENSMUSG00000031398	Plxna3	protein_coding	plexin A3 [Source:MGI Symbol;Acc:MGI:107683]	2924.63	0.204288	0.0290582	7.03029	2.06102e-12	6.81548e-11
ENSMUSG00000070461	9230112E08Rik	sense_overlapping	RIKEN cDNA 9230112E08 gene [Source:MGI Symbol;Acc:MGI:2444774]	416.287	0.203918	0.0622658	3.27496	0.00105678	0.00477166
ENSMUSG00000079363	Gbp4	protein_coding	guanylate binding protein 4 [Source:MGI Symbol;Acc:MGI:97072]	11915.5	0.203872	0.075821	2.68886	0.00716967	0.0238924
ENSMUSG00000087259	2610035D17Rik	lincRNA	RIKEN cDNA 2610035D17 gene [Source:MGI Symbol;Acc:MGI:1919636]	1326.15	0.203622	0.0498263	4.08663	4.37676e-05	0.000304634
ENSMUSG00000097195	Snhg5	processed_transcript	small nucleolar RNA host gene 5 [Source:MGI Symbol;Acc:MGI:1919905]	814.817	0.203502	0.0517169	3.93493	8.32224e-05	0.000534226
ENSMUSG00000086841	2410006H16Rik	processed_transcript	RIKEN cDNA 2410006H16 gene [Source:MGI Symbol;Acc:MGI:1916471]	4841.99	0.203409	0.0421327	4.82783	1.38028e-06	1.43699e-05
ENSMUSG00000090093	Gm14399	protein_coding	predicted gene 14399 [Source:MGI Symbol;Acc:MGI:3650082]	400.163	0.203388	0.0750324	2.71067	0.00671468	0.0226078
ENSMUSG00000053552	Ebf4	protein_coding	early B cell factor 4 [Source:MGI Symbol;Acc:MGI:2385972]	589.495	0.203339	0.0584475	3.47901	0.000503269	0.00250754
ENSMUSG00000061232	H2-K1	protein_coding	histocompatibility 2, K1, K region [Source:MGI Symbol;Acc:MGI:95904]	185957	0.203071	0.0354034	5.73591	9.69879e-09	1.66583e-07
ENSMUSG00000071984	Fndc1	protein_coding	fibronectin type III domain containing 1 [Source:MGI Symbol;Acc:MGI:1915905]	1255.44	0.202968	0.0385271	5.26817	1.37788e-07	1.82158e-06
ENSMUSG00000054893	Zfp667	protein_coding	zinc finger protein 667 [Source:MGI Symbol;Acc:MGI:2442757]	411.279	0.20271	0.0681863	2.97289	0.00295009	0.0113771
ENSMUSG00000022594	Lynx1	protein_coding	Ly6/neurotoxin 1 [Source:MGI Symbol;Acc:MGI:1345180]	15177.8	0.202596	0.0235406	8.60623	7.54998e-18	5.81348e-16
ENSMUSG00000058589	Anks1b	protein_coding	ankyrin repeat and sterile alpha motif domain containing 1B [Source:MGI Symbol;Acc:MGI:1924781]	2482.54	0.202375	0.0478861	4.22616	2.3771e-05	0.000177964
ENSMUSG00000086043	Gm12473	antisense	predicted gene 12473 [Source:MGI Symbol;Acc:MGI:3652337]	773.993	0.202306	0.0670609	3.01676	0.00255494	0.0100725
ENSMUSG00000030207	Fam234b	protein_coding	family with sequence similarity 234, member B [Source:MGI Symbol;Acc:MGI:1921775]	4211.2	0.202237	0.02534	7.98096	1.45199e-15	7.92579e-14
ENSMUSG00000029759	Pon3	protein_coding	paraoxonase 3 [Source:MGI Symbol;Acc:MGI:106686]	516.243	0.202181	0.058766	3.44045	0.000580755	0.00283859
ENSMUSG00000036186	Fam69b	protein_coding	family with sequence similarity 69, member B [Source:MGI Symbol;Acc:MGI:1927576]	975.376	0.202143	0.0526873	3.83665	0.000124724	0.000752824
ENSMUSG00000041444	Arhgap32	protein_coding	Rho GTPase activating protein 32 [Source:MGI Symbol;Acc:MGI:2450166]	3848.65	0.202074	0.0402647	5.01865	5.20355e-07	5.97004e-06
ENSMUSG00000033880	Lgals3bp	protein_coding	lectin, galactoside-binding, soluble, 3 binding protein [Source:MGI Symbol;Acc:MGI:99554]	51186.3	0.201926	0.0335003	6.02759	1.66419e-09	3.4315e-08
ENSMUSG00000006720	Zfp184	protein_coding	zinc finger protein 184 (Kruppel-like) [Source:MGI Symbol;Acc:MGI:1922244]	336.274	0.201886	0.0712187	2.83473	0.00458637	0.0164905
ENSMUSG00000068747	Sort1	protein_coding	sortilin 1 [Source:MGI Symbol;Acc:MGI:1338015]	25108.6	0.201473	0.0220746	9.12694	7.04632e-20	7.0636e-18
ENSMUSG00000052516	Robo2	protein_coding	roundabout guidance receptor 2 [Source:MGI Symbol;Acc:MGI:1890110]	5199.38	0.201384	0.0376963	5.34228	9.17824e-08	1.26827e-06
ENSMUSG00000044216	Kcnj4	protein_coding	potassium inwardly-rectifying channel, subfamily J, member 4 [Source:MGI Symbol;Acc:MGI:104743]	1036.41	0.201019	0.0505938	3.9732	7.09121e-05	0.000464176
ENSMUSG00000030554	Synm	protein_coding	synemin, intermediate filament protein [Source:MGI Symbol;Acc:MGI:2661187]	7378.56	0.201002	0.0309502	6.49438	8.33755e-11	2.17499e-09
ENSMUSG00000046982	Tshz1	protein_coding	teashirt zinc finger family member 1 [Source:MGI Symbol;Acc:MGI:1346031]	4554.37	0.200763	0.027963	7.17962	6.99063e-13	2.50954e-11
ENSMUSG00000063015	Ccni	protein_coding	cyclin I [Source:MGI Symbol;Acc:MGI:1341077]	14935	0.200739	0.0280756	7.14995	8.68071e-13	3.07471e-11
ENSMUSG00000005718	Tfap4	protein_coding	transcription factor AP4 [Source:MGI Symbol;Acc:MGI:103239]	348.006	0.200241	0.0805468	2.48602	0.012918	0.0388344
ENSMUSG00000024978	Gpam	protein_coding	glycerol-3-phosphate acyltransferase, mitochondrial [Source:MGI Symbol;Acc:MGI:109162]	2725.69	0.20006	0.0364789	5.48428	4.15158e-08	6.26629e-07
ENSMUSG00000028803	Nipal3	protein_coding	NIPA-like domain containing 3 [Source:MGI Symbol;Acc:MGI:1921802]	12847.4	0.200017	0.0274766	7.27953	3.34975e-13	1.27427e-11
ENSMUSG00000060149	BC002059	lincRNA	cDNA sequence BC002059 [Source:MGI Symbol;Acc:MGI:2384864]	603.947	0.199934	0.0543952	3.67557	0.000237317	0.0013172
ENSMUSG00000038065	Mturn	protein_coding	maturin, neural progenitor differentiation regulator homolog (Xenopus) [Source:MGI Symbol;Acc:MGI:1915485]	6567.65	0.199867	0.0253676	7.87882	3.30484e-15	1.69922e-13
ENSMUSG00000010064	Slc38a3	protein_coding	solute carrier family 38, member 3 [Source:MGI Symbol;Acc:MGI:1923507]	6240.21	0.199846	0.0335149	5.96289	2.47814e-09	4.87642e-08
ENSMUSG00000019080	Mfsd3	protein_coding	major facilitator superfamily domain containing 3 [Source:MGI Symbol;Acc:MGI:1916822]	1116.12	0.199711	0.0594868	3.35724	0.00078725	0.00369058
ENSMUSG00000026447	Pik3c2b	protein_coding	phosphoinositide-3-kinase, class 2, beta polypeptide [Source:MGI Symbol;Acc:MGI:2685045]	358.367	0.199671	0.0691596	2.88711	0.00388804	0.014332
ENSMUSG00000062627	Mysm1	protein_coding	myb-like, SWIRM and MPN domains 1 [Source:MGI Symbol;Acc:MGI:2444584]	1734.93	0.199084	0.0496869	4.00678	6.15531e-05	0.000410672
ENSMUSG00000034910	Pygo1	protein_coding	pygopus 1 [Source:MGI Symbol;Acc:MGI:1919385]	2212.75	0.199065	0.0390835	5.09332	3.51844e-07	4.21024e-06
ENSMUSG00000010307	Tmem86a	protein_coding	transmembrane protein 86A [Source:MGI Symbol;Acc:MGI:1915143]	1013.7	0.198894	0.0454621	4.37494	1.21468e-05	9.83283e-05
ENSMUSG00000052593	Adam17	protein_coding	a disintegrin and metallopeptidase domain 17 [Source:MGI Symbol;Acc:MGI:1096335]	11219.5	0.198635	0.0250974	7.9146	2.48058e-15	1.30489e-13
ENSMUSG00000049624	Slc17a5	protein_coding	solute carrier family 17 (anion/sugar transporter), member 5 [Source:MGI Symbol;Acc:MGI:1924105]	2337.17	0.198484	0.0375548	5.28517	1.25586e-07	1.6807e-06
ENSMUSG00000030411	Nova2	protein_coding	neuro-oncological ventral antigen 2 [Source:MGI Symbol;Acc:MGI:104296]	2537.58	0.198447	0.0350213	5.66647	1.4577e-08	2.39379e-07
ENSMUSG00000045071	E130308A19Rik	protein_coding	RIKEN cDNA E130308A19 gene [Source:MGI Symbol;Acc:MGI:2442164]	771.484	0.198347	0.0520324	3.81198	0.000137855	0.000819267
ENSMUSG00000014776	Nol3	protein_coding	nucleolar protein 3 (apoptosis repressor with CARD domain) [Source:MGI Symbol;Acc:MGI:1925938]	581.248	0.198345	0.0665821	2.97895	0.00289241	0.0112003
ENSMUSG00000008855	Hdac5	protein_coding	histone deacetylase 5 [Source:MGI Symbol;Acc:MGI:1333784]	11180.7	0.198172	0.0305611	6.48446	8.90477e-11	2.30786e-09
ENSMUSG00000055067	Smyd3	protein_coding	SET and MYND domain containing 3 [Source:MGI Symbol;Acc:MGI:1916976]	1496.64	0.197804	0.03829	5.16595	2.39226e-07	2.97196e-06
ENSMUSG00000039579	Grin3a	protein_coding	glutamate receptor ionotropic, NMDA3A [Source:MGI Symbol;Acc:MGI:1933206]	219.76	0.197795	0.0815793	2.42457	0.0153266	0.0448076
ENSMUSG00000019891	Dcbld1	protein_coding	discoidin, CUB and LCCL domain containing 1 [Source:MGI Symbol;Acc:MGI:1913936]	973.069	0.197548	0.0496152	3.98159	6.84551e-05	0.000450684
ENSMUSG00000005621	Zfp592	protein_coding	zinc finger protein 592 [Source:MGI Symbol;Acc:MGI:2443541]	3345.9	0.197233	0.0287611	6.8576	7.00247e-12	2.15053e-10
ENSMUSG00000022623	Shank3	protein_coding	SH3/ankyrin domain gene 3 [Source:MGI Symbol;Acc:MGI:1930016]	452.777	0.197068	0.0683963	2.88127	0.00396076	0.0145496
ENSMUSG00000026771	Spopl	protein_coding	speckle-type POZ protein-like [Source:MGI Symbol;Acc:MGI:1924107]	1170.46	0.19676	0.044342	4.43732	9.10866e-06	7.57739e-05
ENSMUSG00000026047	Kdelc1	protein_coding	KDEL (Lys-Asp-Glu-Leu) containing 1 [Source:MGI Symbol;Acc:MGI:1919300]	1785.79	0.196705	0.0353925	5.55781	2.73188e-08	4.24814e-07
ENSMUSG00000040037	Negr1	protein_coding	neuronal growth regulator 1 [Source:MGI Symbol;Acc:MGI:2444846]	3330.87	0.196639	0.0327401	6.00606	1.90081e-09	3.84968e-08
ENSMUSG00000032594	Ip6k1	protein_coding	inositol hexaphosphate kinase 1 [Source:MGI Symbol;Acc:MGI:1351633]	11933.4	0.196441	0.0189608	10.3604	3.75423e-25	6.57568e-23
ENSMUSG00000042328	Hps4	protein_coding	HPS4, biogenesis of lysosomal organelles complex 3 subunit 2 [Source:MGI Symbol;Acc:MGI:2177742]	1189.97	0.19641	0.0521499	3.76627	0.000165707	0.000963239
ENSMUSG00000005823	Gpr108	protein_coding	G protein-coupled receptor 108 [Source:MGI Symbol;Acc:MGI:1925558]	4640.9	0.196373	0.0328385	5.97995	2.23212e-09	4.44168e-08
ENSMUSG00000054263	Lifr	protein_coding	leukemia inhibitory factor receptor [Source:MGI Symbol;Acc:MGI:96788]	1249.4	0.196366	0.0397653	4.93813	7.88758e-07	8.70035e-06
ENSMUSG00000106847	Peg13	sense_intronic	paternally expressed 13 [Source:MGI Symbol;Acc:MGI:2663476]	3831.62	0.196188	0.0273831	7.16459	7.80221e-13	2.78833e-11
ENSMUSG00000038822	Hace1	protein_coding	HECT domain and ankyrin repeat containing, E3 ubiquitin protein ligase 1 [Source:MGI Symbol;Acc:MGI:2446110]	1116.59	0.196021	0.0504006	3.88925	0.000100555	0.000624852
ENSMUSG00000029998	Pcyox1	protein_coding	prenylcysteine oxidase 1 [Source:MGI Symbol;Acc:MGI:1914131]	65541.6	0.196015	0.018818	10.4164	2.08772e-25	3.86932e-23
ENSMUSG00000028532	Cachd1	protein_coding	cache domain containing 1 [Source:MGI Symbol;Acc:MGI:2444177]	10073.7	0.195841	0.0267841	7.31183	2.63526e-13	1.02198e-11
ENSMUSG00000002808	Epdr1	protein_coding	ependymin related protein 1 (zebrafish) [Source:MGI Symbol;Acc:MGI:2145369]	15399	0.195551	0.0195787	9.98799	1.72033e-23	2.38437e-21
ENSMUSG00000003420	Fcgrt	protein_coding	Fc receptor, IgG, alpha chain transporter [Source:MGI Symbol;Acc:MGI:103017]	2707.53	0.195336	0.03801	5.13907	2.76099e-07	3.38779e-06
ENSMUSG00000037990	Sh3rf3	protein_coding	SH3 domain containing ring finger 3 [Source:MGI Symbol;Acc:MGI:2444637]	1089.01	0.19495	0.0419146	4.65111	3.30148e-06	3.1064e-05
ENSMUSG00000072623	Zfp9	protein_coding	zinc finger protein 9 [Source:MGI Symbol;Acc:MGI:99210]	479.292	0.194802	0.0653977	2.97873	0.00289442	0.0112003
ENSMUSG00000020828	Pld2	protein_coding	phospholipase D2 [Source:MGI Symbol;Acc:MGI:892877]	3643.87	0.194734	0.0338673	5.74993	8.9283e-09	1.54683e-07
ENSMUSG00000025235	Bbs4	protein_coding	Bardet-Biedl syndrome 4 (human) [Source:MGI Symbol;Acc:MGI:2143311]	2649.53	0.194465	0.0290252	6.69989	2.0858e-11	5.95799e-10
ENSMUSG00000048186	Bend7	protein_coding	BEN domain containing 7 [Source:MGI Symbol;Acc:MGI:2443100]	456.014	0.19437	0.0629823	3.08611	0.00202796	0.00830944
ENSMUSG00000021913	Ogdhl	protein_coding	oxoglutarate dehydrogenase-like [Source:MGI Symbol;Acc:MGI:3616088]	9702.36	0.194298	0.0285261	6.81123	9.67711e-12	2.91025e-10
ENSMUSG00000040721	Zfhx2	protein_coding	zinc finger homeobox 2 [Source:MGI Symbol;Acc:MGI:2686934]	934.458	0.194237	0.0688375	2.82167	0.0047774	0.0170504
ENSMUSG00000048271	Rbm33	protein_coding	RNA binding motif protein 33 [Source:MGI Symbol;Acc:MGI:1919670]	3505.59	0.194181	0.0428852	4.52794	5.95624e-06	5.20072e-05
ENSMUSG00000044367	Slc16a13	protein_coding	solute carrier family 16 (monocarboxylic acid transporters), member 13 [Source:MGI Symbol;Acc:MGI:1916559]	555.411	0.194115	0.0590753	3.28589	0.00101662	0.00460599
ENSMUSG00000064080	Fbln2	protein_coding	fibulin 2 [Source:MGI Symbol;Acc:MGI:95488]	1079.22	0.193841	0.0518062	3.74166	0.000182811	0.0010504
ENSMUSG00000030276	Ttll3	protein_coding	tubulin tyrosine ligase-like family, member 3 [Source:MGI Symbol;Acc:MGI:2141418]	271.365	0.193835	0.077957	2.48644	0.012903	0.0388224
ENSMUSG00000024084	Qpct	protein_coding	glutaminyl-peptide cyclotransferase (glutaminyl cyclase) [Source:MGI Symbol;Acc:MGI:1917786]	510.579	0.193223	0.0705125	2.74026	0.00613899	0.0209393
ENSMUSG00000047379	B4gat1	protein_coding	beta-1,4-glucuronyltransferase 1 [Source:MGI Symbol;Acc:MGI:1919680]	8597.11	0.192809	0.0239845	8.03891	9.06399e-16	5.1968e-14
ENSMUSG00000021830	Txndc16	protein_coding	thioredoxin domain containing 16 [Source:MGI Symbol;Acc:MGI:1917811]	13030.6	0.192729	0.0208876	9.22697	2.78407e-20	2.84457e-18
ENSMUSG00000037341	Slc9a7	protein_coding	solute carrier family 9 (sodium/hydrogen exchanger), member 7 [Source:MGI Symbol;Acc:MGI:2444530]	1095.81	0.192512	0.0414911	4.63984	3.48683e-06	3.2463e-05
ENSMUSG00000047878	A4galt	protein_coding	alpha 1,4-galactosyltransferase [Source:MGI Symbol;Acc:MGI:3512453]	819.927	0.192488	0.061394	3.13529	0.00171686	0.00723176
ENSMUSG00000000732	Icosl	protein_coding	icos ligand [Source:MGI Symbol;Acc:MGI:1354701]	3990.2	0.192478	0.0443862	4.33643	1.44816e-05	0.00011478
ENSMUSG00000033540	Idua	protein_coding	iduronidase, alpha-L- [Source:MGI Symbol;Acc:MGI:96418]	4260.81	0.192399	0.0316545	6.07811	1.21609e-09	2.58788e-08
ENSMUSG00000064043	Trerf1	processed_transcript	transcriptional regulating factor 1 [Source:MGI Symbol;Acc:MGI:2442086]	1805.29	0.192393	0.0447529	4.29902	1.71559e-05	0.000133911
ENSMUSG00000047085	Lrrc4b	protein_coding	leucine rich repeat containing 4B [Source:MGI Symbol;Acc:MGI:3027390]	8583.87	0.192165	0.037856	5.07621	3.85046e-07	4.55623e-06
ENSMUSG00000024164	C3	protein_coding	complement component 3 [Source:MGI Symbol;Acc:MGI:88227]	575820	0.192159	0.034426	5.58181	2.38022e-08	3.74885e-07
ENSMUSG00000032422	Snx14	protein_coding	sorting nexin 14 [Source:MGI Symbol;Acc:MGI:2155664]	4000.2	0.192125	0.0274981	6.98685	2.81129e-12	9.14473e-11
ENSMUSG00000059839	Zfp874b	protein_coding	zinc finger protein 874b [Source:MGI Symbol;Acc:MGI:3040702]	1108.5	0.192042	0.0447225	4.29408	1.75418e-05	0.000136456
ENSMUSG00000038608	Dock10	protein_coding	dedicator of cytokinesis 10 [Source:MGI Symbol;Acc:MGI:2146320]	682.054	0.191841	0.0647528	2.96267	0.00304982	0.0116527
ENSMUSG00000022574	Naprt	protein_coding	nicotinate phosphoribosyltransferase [Source:MGI Symbol;Acc:MGI:2442664]	555.741	0.191635	0.0678137	2.82591	0.00471472	0.0168677
ENSMUSG00000026389	Steap3	protein_coding	STEAP family member 3 [Source:MGI Symbol;Acc:MGI:1915678]	770.148	0.191468	0.0480359	3.98595	6.72119e-05	0.000443833
ENSMUSG00000031828	Klhl36	protein_coding	kelch-like 36 [Source:MGI Symbol;Acc:MGI:2385305]	772.078	0.191376	0.0475688	4.02314	5.74272e-05	0.000386661
ENSMUSG00000032452	Clstn2	protein_coding	calsyntenin 2 [Source:MGI Symbol;Acc:MGI:1929897]	354.482	0.191365	0.067443	2.83743	0.00454779	0.0163776
ENSMUSG00000017167	Cntnap1	protein_coding	contactin associated protein-like 1 [Source:MGI Symbol;Acc:MGI:1858201]	1722.18	0.1913	0.044922	4.2585	2.05801e-05	0.000156803
ENSMUSG00000044674	Fzd1	protein_coding	frizzled class receptor 1 [Source:MGI Symbol;Acc:MGI:1196625]	13748.2	0.19123	0.0231339	8.2662	1.38292e-16	8.78179e-15
ENSMUSG00000059975	Zfp74	protein_coding	zinc finger protein 74 [Source:MGI Symbol;Acc:MGI:107784]	1273.9	0.191161	0.0389382	4.90935	9.13781e-07	9.91474e-06
ENSMUSG00000023571	C1qtnf12	protein_coding	C1q and tumor necrosis factor related 12 [Source:MGI Symbol;Acc:MGI:1914639]	1049.34	0.19092	0.0467563	4.08329	4.44028e-05	0.000307845
ENSMUSG00000048142	Nat8l	protein_coding	N-acetyltransferase 8-like [Source:MGI Symbol;Acc:MGI:2447776]	2257.09	0.190868	0.033042	5.77653	7.62559e-09	1.33712e-07
ENSMUSG00000022003	Slc25a30	protein_coding	solute carrier family 25, member 30 [Source:MGI Symbol;Acc:MGI:1914804]	1307.45	0.190834	0.0510291	3.7397	0.000184237	0.00105745
ENSMUSG00000019055	Plod1	protein_coding	procollagen-lysine, 2-oxoglutarate 5-dioxygenase 1 [Source:MGI Symbol;Acc:MGI:99907]	5186.79	0.19065	0.0280701	6.79192	1.10648e-11	3.30266e-10
ENSMUSG00000041120	Nbl1	protein_coding	neuroblastoma, suppression of tumorigenicity 1 [Source:MGI Symbol;Acc:MGI:104591]	32452.5	0.190458	0.0303534	6.27471	3.50295e-10	8.16279e-09
ENSMUSG00000034220	Gpc1	protein_coding	glypican 1 [Source:MGI Symbol;Acc:MGI:1194891]	2769.05	0.190404	0.0315981	6.02581	1.68267e-09	3.46066e-08
ENSMUSG00000036568	Gltscr1l	protein_coding	GLTSCR1-like [Source:MGI Symbol;Acc:MGI:2673855]	2258.34	0.190369	0.0394836	4.82146	1.42511e-06	1.47883e-05
ENSMUSG00000049090	Zadh2	protein_coding	zinc binding alcohol dehydrogenase, domain containing 2 [Source:MGI Symbol;Acc:MGI:2444835]	4583.52	0.190358	0.0284767	6.68471	2.31389e-11	6.57418e-10
ENSMUSG00000054723	Vmac	protein_coding	vimentin-type intermediate filament associated coiled-coil protein [Source:MGI Symbol;Acc:MGI:2146912]	2874.89	0.190153	0.0352292	5.3976	6.75371e-08	9.63718e-07
ENSMUSG00000071398	2410004P03Rik	protein_coding	RIKEN cDNA 2410004P03 gene [Source:MGI Symbol;Acc:MGI:1920917]	1003.21	0.189821	0.0602977	3.14807	0.00164353	0.00696338
ENSMUSG00000039735	Fnbp1l	protein_coding	formin binding protein 1-like [Source:MGI Symbol;Acc:MGI:1925642]	3939.48	0.18962	0.0350001	5.41769	6.03747e-08	8.73703e-07
ENSMUSG00000005682	Pan2	protein_coding	PAN2 poly(A) specific ribonuclease subunit [Source:MGI Symbol;Acc:MGI:1918984]	1111.94	0.189585	0.0407705	4.65006	3.31837e-06	3.11676e-05
ENSMUSG00000055421	Pcdh9	protein_coding	protocadherin 9 [Source:MGI Symbol;Acc:MGI:1306801]	2134.42	0.189328	0.0386318	4.90083	9.54346e-07	1.03128e-05
ENSMUSG00000027330	Cdc25b	protein_coding	cell division cycle 25B [Source:MGI Symbol;Acc:MGI:99701]	327.198	0.189252	0.0680584	2.78073	0.0054237	0.0189248
ENSMUSG00000020227	Irak3	protein_coding	interleukin-1 receptor-associated kinase 3 [Source:MGI Symbol;Acc:MGI:1921164]	462.958	0.189179	0.0643892	2.93805	0.00330284	0.0124808
ENSMUSG00000040896	Kcnd3	protein_coding	potassium voltage-gated channel, Shal-related family, member 3 [Source:MGI Symbol;Acc:MGI:1928743]	8636.14	0.189061	0.0299142	6.3201	2.61402e-10	6.25591e-09
ENSMUSG00000021457	Syk	protein_coding	spleen tyrosine kinase [Source:MGI Symbol;Acc:MGI:99515]	911.287	0.188933	0.0520499	3.62984	0.000283601	0.00152972
ENSMUSG00000022946	Dopey2	protein_coding	dopey family member 2 [Source:MGI Symbol;Acc:MGI:1917278]	3375.74	0.188636	0.0335893	5.61595	1.95489e-08	3.12841e-07
ENSMUSG00000046556	Zfp319	protein_coding	zinc finger protein 319 [Source:MGI Symbol;Acc:MGI:1890618]	3771.15	0.188573	0.026261	7.18075	6.93313e-13	2.499e-11
ENSMUSG00000024180	Tmem8	protein_coding	transmembrane protein 8 (five membrane-spanning domains) [Source:MGI Symbol;Acc:MGI:1926283]	1328.57	0.188555	0.0401784	4.69295	2.69296e-06	2.59983e-05
ENSMUSG00000021536	Adcy2	protein_coding	adenylate cyclase 2 [Source:MGI Symbol;Acc:MGI:99676]	3505.75	0.18854	0.0307496	6.13145	8.70839e-10	1.90042e-08
ENSMUSG00000000131	Xpo6	protein_coding	exportin 6 [Source:MGI Symbol;Acc:MGI:2429950]	7995.14	0.188516	0.0233009	8.09054	5.94027e-16	3.45555e-14
ENSMUSG00000060969	Irx1	protein_coding	Iroquois related homeobox 1 (Drosophila) [Source:MGI Symbol;Acc:MGI:1197515]	1311.71	0.188223	0.0463431	4.06151	4.87568e-05	0.000334683
ENSMUSG00000025220	Mgea5	protein_coding	meningioma expressed antigen 5 (hyaluronidase) [Source:MGI Symbol;Acc:MGI:1932139]	11579.6	0.188106	0.0250988	7.49461	6.64968e-14	2.85685e-12
ENSMUSG00000001497	Pax9	protein_coding	paired box 9 [Source:MGI Symbol;Acc:MGI:97493]	428.469	0.188089	0.0785205	2.39542	0.0166015	0.0478834
ENSMUSG00000022309	Angpt1	protein_coding	angiopoietin 1 [Source:MGI Symbol;Acc:MGI:108448]	1744.1	0.187865	0.0410275	4.57902	4.67171e-06	4.19979e-05
ENSMUSG00000018841	Rad51d	protein_coding	RAD51 paralog D [Source:MGI Symbol;Acc:MGI:1261809]	3317.81	0.187776	0.0287173	6.5388	6.20161e-11	1.63655e-09
ENSMUSG00000050947	Amigo1	protein_coding	adhesion molecule with Ig like domain 1 [Source:MGI Symbol;Acc:MGI:2653612]	3547.25	0.187736	0.0264556	7.09628	1.28155e-12	4.43095e-11
ENSMUSG00000033389	Arhgap44	protein_coding	Rho GTPase activating protein 44 [Source:MGI Symbol;Acc:MGI:2144423]	2741.75	0.187644	0.0319598	5.87124	4.32549e-09	8.04481e-08
ENSMUSG00000002617	Zfp40	protein_coding	zinc finger protein 40 [Source:MGI Symbol;Acc:MGI:99185]	579.925	0.187598	0.053349	3.51642	0.000437404	0.00222876
ENSMUSG00000087380	2210408F21Rik	processed_transcript	RIKEN cDNA 2210408F21 gene [Source:MGI Symbol;Acc:MGI:1920902]	545.933	0.18749	0.071774	2.61223	0.00899543	0.0288469
ENSMUSG00000021431	Snrnp48	protein_coding	small nuclear ribonucleoprotein 48 (U11/U12) [Source:MGI Symbol;Acc:MGI:1915047]	1865.59	0.187287	0.0385571	4.85739	1.18942e-06	1.26051e-05
ENSMUSG00000037225	Fgf2	protein_coding	fibroblast growth factor 2 [Source:MGI Symbol;Acc:MGI:95516]	3698.98	0.187169	0.0399242	4.6881	2.75747e-06	2.65087e-05
ENSMUSG00000095440	Fignl2	protein_coding	fidgetin-like 2 [Source:MGI Symbol;Acc:MGI:3646919]	487.126	0.187154	0.0620309	3.01711	0.002552	0.0100659
ENSMUSG00000073910	Mob3b	protein_coding	MOB kinase activator 3B [Source:MGI Symbol;Acc:MGI:2664539]	1864.15	0.187113	0.0362291	5.1647	2.40828e-07	2.98721e-06
ENSMUSG00000045679	Pqlc3	protein_coding	PQ loop repeat containing [Source:MGI Symbol;Acc:MGI:2444067]	9134.19	0.186919	0.0214757	8.70376	3.21072e-18	2.59775e-16
ENSMUSG00000082286	Pisd-ps1	transcribed_unprocessed_pseudogene	phosphatidylserine decarboxylase, pseudogene 1 [Source:MGI Symbol;Acc:MGI:3842428]	325.114	0.186903	0.0757157	2.46848	0.0135686	0.0405001
ENSMUSG00000037196	Pacrg	protein_coding	PARK2 co-regulated [Source:MGI Symbol;Acc:MGI:1916560]	1051.59	0.186244	0.052592	3.54129	0.000398168	0.00205718
ENSMUSG00000026648	Dclre1c	protein_coding	DNA cross-link repair 1C [Source:MGI Symbol;Acc:MGI:2441769]	377.683	0.185929	0.0664143	2.79954	0.0051176	0.0180423
ENSMUSG00000053141	Ptprt	protein_coding	protein tyrosine phosphatase, receptor type, T [Source:MGI Symbol;Acc:MGI:1321152]	29287.8	0.185623	0.0319506	5.80968	6.2594e-09	1.11974e-07
ENSMUSG00000039206	Daglb	protein_coding	diacylglycerol lipase, beta [Source:MGI Symbol;Acc:MGI:2442032]	1858.42	0.185479	0.0358403	5.17516	2.2771e-07	2.84441e-06
ENSMUSG00000047789	Slc38a9	protein_coding	solute carrier family 38, member 9 [Source:MGI Symbol;Acc:MGI:1918839]	1111.26	0.185292	0.0460546	4.02332	5.73841e-05	0.000386579
ENSMUSG00000044250	Pced1b	protein_coding	PC-esterase domain containing 1B [Source:MGI Symbol;Acc:MGI:2446270]	591.083	0.185279	0.0554804	3.33954	0.000839183	0.00390191
ENSMUSG00000037936	Scarb1	protein_coding	scavenger receptor class B, member 1 [Source:MGI Symbol;Acc:MGI:893578]	3238.13	0.185256	0.0280238	6.61067	3.82583e-11	1.03531e-09
ENSMUSG00000035919	Bbs9	protein_coding	Bardet-Biedl syndrome 9 (human) [Source:MGI Symbol;Acc:MGI:2442833]	1575.9	0.185073	0.0402379	4.59947	4.23558e-06	3.85336e-05
ENSMUSG00000031770	Herpud1	protein_coding	homocysteine-inducible, endoplasmic reticulum stress-inducible, ubiquitin-like domain member 1 [Source:MGI Symbol;Acc:MGI:1927406]	5433.64	0.184997	0.0238153	7.768	7.97368e-15	3.83965e-13
ENSMUSG00000042035	Igsf3	protein_coding	immunoglobulin superfamily, member 3 [Source:MGI Symbol;Acc:MGI:1926158]	2814.4	0.184943	0.0315626	5.85956	4.64092e-09	8.58139e-08
ENSMUSG00000037408	Cnnm4	protein_coding	cyclin M4 [Source:MGI Symbol;Acc:MGI:2151060]	588.241	0.184551	0.0584644	3.15664	0.00159596	0.00678891
ENSMUSG00000054843	Atrnl1	protein_coding	attractin like 1 [Source:MGI Symbol;Acc:MGI:2147749]	7953.32	0.184407	0.0263288	7.00399	2.48782e-12	8.10908e-11
ENSMUSG00000030257	Srgap3	protein_coding	SLIT-ROBO Rho GTPase activating protein 3 [Source:MGI Symbol;Acc:MGI:2152938]	22874.9	0.184264	0.0289327	6.3687	1.90642e-10	4.68204e-09
ENSMUSG00000034839	Larp6	protein_coding	La ribonucleoprotein domain family, member 6 [Source:MGI Symbol;Acc:MGI:1914807]	589.104	0.184236	0.0606017	3.04011	0.00236491	0.00944719
ENSMUSG00000037826	Ppm1k	protein_coding	protein phosphatase 1K (PP2C domain containing) [Source:MGI Symbol;Acc:MGI:2442111]	1557.93	0.184115	0.0560378	3.28554	0.00101785	0.00461028
ENSMUSG00000037447	Arid5a	protein_coding	AT rich interactive domain 5A (MRF1-like) [Source:MGI Symbol;Acc:MGI:2443039]	1370.45	0.183961	0.0446868	4.11668	3.84376e-05	0.000271328
ENSMUSG00000015980	Lrrc27	protein_coding	leucine rich repeat containing 27 [Source:MGI Symbol;Acc:MGI:1923862]	520.374	0.183959	0.0616754	2.98269	0.00285726	0.0110835
ENSMUSG00000030036	Mogs	protein_coding	mannosyl-oligosaccharide glucosidase [Source:MGI Symbol;Acc:MGI:1929872]	3316.4	0.183905	0.0302088	6.08781	1.14463e-09	2.44234e-08
ENSMUSG00000096910	Zfp955b	protein_coding	zinc finger protein 955B [Source:MGI Symbol;Acc:MGI:4834573]	434.541	0.183799	0.07003	2.62458	0.0086756	0.027992
ENSMUSG00000074923	Pak6	protein_coding	p21 protein (Cdc42/Rac)-activated kinase 6 [Source:MGI Symbol;Acc:MGI:2679420]	473.216	0.183771	0.0683217	2.68978	0.00714981	0.0238362
ENSMUSG00000031608	Galnt7	protein_coding	UDP-N-acetyl-alpha-D-galactosamine: polypeptide N-acetylgalactosaminyltransferase 7 [Source:MGI Symbol;Acc:MGI:1349449]	1096.96	0.183725	0.0491061	3.74139	0.000183007	0.00105115
ENSMUSG00000036356	Csgalnact1	protein_coding	chondroitin sulfate N-acetylgalactosaminyltransferase 1 [Source:MGI Symbol;Acc:MGI:2442354]	534.053	0.183721	0.0617315	2.97613	0.00291915	0.0112823
ENSMUSG00000029304	Spp1	protein_coding	secreted phosphoprotein 1 [Source:MGI Symbol;Acc:MGI:98389]	6961.8	0.183703	0.0358935	5.11801	3.08769e-07	3.73971e-06
ENSMUSG00000041966	Dcaf17	protein_coding	DDB1 and CUL4 associated factor 17 [Source:MGI Symbol;Acc:MGI:1923013]	1312.51	0.183599	0.0447598	4.10186	4.09835e-05	0.000286698
ENSMUSG00000074916	Chst14	protein_coding	carbohydrate (N-acetylgalactosamine 4-0) sulfotransferase 14 [Source:MGI Symbol;Acc:MGI:1919386]	2720.12	0.183576	0.0351051	5.22933	1.70126e-07	2.1868e-06
ENSMUSG00000049739	Zfp646	protein_coding	zinc finger protein 646 [Source:MGI Symbol;Acc:MGI:3665412]	4169.92	0.183572	0.0237923	7.71558	1.20434e-14	5.69616e-13
ENSMUSG00000036959	Bcorl1	protein_coding	BCL6 co-repressor-like 1 [Source:MGI Symbol;Acc:MGI:2443910]	2282.2	0.183427	0.0390068	4.70245	2.57056e-06	2.49222e-05
ENSMUSG00000058318	Phf21a	protein_coding	PHD finger protein 21A [Source:MGI Symbol;Acc:MGI:2384756]	8118.84	0.183305	0.0240813	7.61194	2.70007e-14	1.21572e-12
ENSMUSG00000043372	Hexim2	protein_coding	hexamethylene bis-acetamide inducible 2 [Source:MGI Symbol;Acc:MGI:1918309]	745.402	0.183227	0.0523879	3.49751	0.000469619	0.00236875
ENSMUSG00000033107	Rnf125	protein_coding	ring finger protein 125 [Source:MGI Symbol;Acc:MGI:1914914]	690.52	0.183101	0.0481982	3.79892	0.000145329	0.000860153
ENSMUSG00000024901	Peli3	protein_coding	pellino 3 [Source:MGI Symbol;Acc:MGI:1924963]	1104.76	0.182815	0.037452	4.88131	1.05385e-06	1.12809e-05
ENSMUSG00000027677	Ttc14	protein_coding	tetratricopeptide repeat domain 14 [Source:MGI Symbol;Acc:MGI:1914370]	1454.46	0.182596	0.0500316	3.64961	0.000262644	0.00143513
ENSMUSG00000040282	BC052040	protein_coding	cDNA sequence BC052040 [Source:MGI Symbol;Acc:MGI:3026886]	856.12	0.182568	0.0465553	3.92153	8.7988e-05	0.000557187
ENSMUSG00000021257	Angel1	protein_coding	angel homolog 1 [Source:MGI Symbol;Acc:MGI:1915987]	1007.63	0.182482	0.0421291	4.3315	1.48097e-05	0.000117089
ENSMUSG00000030757	Zkscan2	protein_coding	zinc finger with KRAB and SCAN domains 2 [Source:MGI Symbol;Acc:MGI:2444060]	473.006	0.182358	0.066183	2.75536	0.00586269	0.0201782
ENSMUSG00000062526	Mppe1	protein_coding	metallophosphoesterase 1 [Source:MGI Symbol;Acc:MGI:2661311]	542.972	0.18232	0.0576345	3.16338	0.00155949	0.00666938
ENSMUSG00000026944	Abca2	protein_coding	ATP-binding cassette, sub-family A (ABC1), member 2 [Source:MGI Symbol;Acc:MGI:99606]	16269.9	0.182278	0.0226809	8.0366	9.23652e-16	5.27673e-14
ENSMUSG00000046947	Adck2	protein_coding	aarF domain containing kinase 2 [Source:MGI Symbol;Acc:MGI:1889336]	1319.82	0.182173	0.041065	4.43622	9.15525e-06	7.61218e-05
ENSMUSG00000046311	Zfp62	protein_coding	zinc finger protein 62 [Source:MGI Symbol;Acc:MGI:99662]	3277.4	0.182097	0.0393278	4.63024	3.65239e-06	3.38266e-05
ENSMUSG00000041040	Fam117b	protein_coding	family with sequence similarity 117, member B [Source:MGI Symbol;Acc:MGI:1920000]	2302.97	0.181987	0.0323915	5.61836	1.92783e-08	3.09443e-07
ENSMUSG00000036334	Igsf10	protein_coding	immunoglobulin superfamily, member 10 [Source:MGI Symbol;Acc:MGI:1923481]	601.344	0.181861	0.0589277	3.08618	0.00202749	0.00830944
ENSMUSG00000103897	Pcdhga8	protein_coding	protocadherin gamma subfamily A, 8 [Source:MGI Symbol;Acc:MGI:1935221]	467.46	0.181826	0.0714961	2.54316	0.0109855	0.0340393
ENSMUSG00000070802	Pnmal2	protein_coding	PNMA-like 2 [Source:MGI Symbol;Acc:MGI:3645856]	2847.82	0.181789	0.0338978	5.36285	8.19174e-08	1.15445e-06
ENSMUSG00000005397	Nid1	protein_coding	nidogen 1 [Source:MGI Symbol;Acc:MGI:97342]	3299.13	0.181656	0.0374735	4.84759	1.24972e-06	1.31654e-05
ENSMUSG00000006205	Htra1	protein_coding	HtrA serine peptidase 1 [Source:MGI Symbol;Acc:MGI:1929076]	13108.6	0.181572	0.0263395	6.89353	5.44246e-12	1.70093e-10
ENSMUSG00000020695	Mrc2	protein_coding	mannose receptor, C type 2 [Source:MGI Symbol;Acc:MGI:107818]	999.124	0.181114	0.0618314	2.92915	0.0033989	0.0127952
ENSMUSG00000021097	Clmn	protein_coding	calmin [Source:MGI Symbol;Acc:MGI:2136957]	1942.58	0.181039	0.0348798	5.19039	2.0986e-07	2.64006e-06
ENSMUSG00000038481	Cdk19	protein_coding	cyclin-dependent kinase 19 [Source:MGI Symbol;Acc:MGI:1925584]	1945.69	0.180941	0.0323762	5.58871	2.28759e-08	3.61367e-07
ENSMUSG00000005089	Slc1a2	protein_coding	solute carrier family 1 (glial high affinity glutamate transporter), member 2 [Source:MGI Symbol;Acc:MGI:101931]	10783.4	0.180741	0.0373824	4.83493	1.33191e-06	1.39575e-05
ENSMUSG00000032245	Cln6	protein_coding	ceroid-lipofuscinosis, neuronal 6 [Source:MGI Symbol;Acc:MGI:2159324]	1760.66	0.180513	0.0426361	4.2338	2.29773e-05	0.000172752
ENSMUSG00000025737	Wdr24	protein_coding	WD repeat domain 24 [Source:MGI Symbol;Acc:MGI:2446285]	3286.19	0.180393	0.0337179	5.35006	8.7925e-08	1.22825e-06
ENSMUSG00000037295	Ldlrap1	protein_coding	low density lipoprotein receptor adaptor protein 1 [Source:MGI Symbol;Acc:MGI:2140175]	1086.17	0.18029	0.0449243	4.01319	5.9904e-05	0.000400676
ENSMUSG00000022508	Bcl6	protein_coding	B cell leukemia/lymphoma 6 [Source:MGI Symbol;Acc:MGI:107187]	4649.13	0.180272	0.0252429	7.14148	9.23338e-13	3.24165e-11
ENSMUSG00000039787	Cercam	protein_coding	cerebral endothelial cell adhesion molecule [Source:MGI Symbol;Acc:MGI:2139134]	7178.21	0.180261	0.0279044	6.45994	1.04744e-10	2.6755e-09
ENSMUSG00000028104	Polr3gl	protein_coding	polymerase (RNA) III (DNA directed) polypeptide G like [Source:MGI Symbol;Acc:MGI:1917120]	1460.68	0.180227	0.0418582	4.30566	1.66487e-05	0.0001304
ENSMUSG00000057396	Zfp759	protein_coding	zinc finger protein 759 [Source:MGI Symbol;Acc:MGI:2446280]	412.212	0.180203	0.0702946	2.56353	0.0103612	0.0323692
ENSMUSG00000020644	Id2	protein_coding	inhibitor of DNA binding 2 [Source:MGI Symbol;Acc:MGI:96397]	4446.73	0.180064	0.0327259	5.50219	3.75095e-08	5.69394e-07
ENSMUSG00000035713	Usp35	protein_coding	ubiquitin specific peptidase 35 [Source:MGI Symbol;Acc:MGI:2685339]	1641.94	0.179981	0.0345655	5.20697	1.91947e-07	2.4378e-06
ENSMUSG00000004558	Ndrg2	protein_coding	N-myc downstream regulated gene 2 [Source:MGI Symbol;Acc:MGI:1352498]	5070.19	0.179951	0.0264623	6.8003	1.04399e-11	3.12197e-10
ENSMUSG00000025738	Fbxl16	protein_coding	F-box and leucine-rich repeat protein 16 [Source:MGI Symbol;Acc:MGI:2448488]	3384.92	0.17991	0.0379649	4.73885	2.1493e-06	2.13178e-05
ENSMUSG00000024913	Lrp5	protein_coding	low density lipoprotein receptor-related protein 5 [Source:MGI Symbol;Acc:MGI:1278315]	10797.3	0.179898	0.021359	8.42256	3.68335e-17	2.54151e-15
ENSMUSG00000072966	Gprasp2	protein_coding	G protein-coupled receptor associated sorting protein 2 [Source:MGI Symbol;Acc:MGI:2442071]	1140.84	0.179886	0.0488573	3.68187	0.000231529	0.00129033
ENSMUSG00000005958	Ephb3	protein_coding	Eph receptor B3 [Source:MGI Symbol;Acc:MGI:104770]	2609.58	0.179862	0.0410197	4.38476	1.16111e-05	9.4375e-05
ENSMUSG00000027171	Prrg4	protein_coding	proline rich Gla (G-carboxyglutamic acid) 4 (transmembrane) [Source:MGI Symbol;Acc:MGI:2442211]	3226.13	0.17983	0.0434956	4.13443	3.5583e-05	0.000253627
ENSMUSG00000021451	Sema4d	protein_coding	sema domain, immunoglobulin domain (Ig), transmembrane domain (TM) and short cytoplasmic domain, (semaphorin) 4D [Source:MGI Symbol;Acc:MGI:109244]	1754.8	0.179748	0.0441089	4.07509	4.59972e-05	0.000317106
ENSMUSG00000017677	Wsb1	protein_coding	WD repeat and SOCS box-containing 1 [Source:MGI Symbol;Acc:MGI:1926139]	2514.69	0.179419	0.0414845	4.32496	1.52562e-05	0.000120202
ENSMUSG00000041351	Rap1gap	protein_coding	Rap1 GTPase-activating protein [Source:MGI Symbol;Acc:MGI:109338]	1127.97	0.179401	0.0421575	4.25548	2.08601e-05	0.000158706
ENSMUSG00000030486	Zfp108	protein_coding	zinc finger protein 108 [Source:MGI Symbol;Acc:MGI:1891198]	448.255	0.179381	0.0638473	2.80954	0.00496131	0.0176043
ENSMUSG00000042647	Acad12	protein_coding	acyl-Coenzyme A dehydrogenase family, member 12 [Source:MGI Symbol;Acc:MGI:2443320]	2554.16	0.179145	0.0324294	5.52414	3.31102e-08	5.05986e-07
ENSMUSG00000072889	Nfxl1	protein_coding	nuclear transcription factor, X-box binding-like 1 [Source:MGI Symbol;Acc:MGI:1923646]	959.356	0.179049	0.0544856	3.28617	0.00101559	0.00460262
ENSMUSG00000021190	Lgmn	protein_coding	legumain [Source:MGI Symbol;Acc:MGI:1330838]	15677.8	0.178917	0.0203587	8.78827	1.51881e-18	1.28087e-16
ENSMUSG00000041329	Atp1b2	protein_coding	ATPase, Na+/K+ transporting, beta 2 polypeptide [Source:MGI Symbol;Acc:MGI:88109]	14567.2	0.178755	0.0312601	5.71832	1.07585e-08	1.8301e-07
ENSMUSG00000102869	2900097C17Rik	lincRNA	RIKEN cDNA 2900097C17 gene [Source:MGI Symbol;Acc:MGI:1914767]	23808.8	0.178721	0.0333729	5.35528	8.54263e-08	1.1986e-06
ENSMUSG00000030145	Zfp248	protein_coding	zinc finger protein 248 [Source:MGI Symbol;Acc:MGI:1919970]	572.186	0.178703	0.0570173	3.13418	0.00172333	0.00725711
ENSMUSG00000045414	1190002N15Rik	protein_coding	RIKEN cDNA 1190002N15 gene [Source:MGI Symbol;Acc:MGI:1916111]	2857.35	0.178628	0.039587	4.51229	6.41316e-06	5.55238e-05
ENSMUSG00000014329	Bicc1	protein_coding	BicC family RNA binding protein 1 [Source:MGI Symbol;Acc:MGI:1933388]	6008.3	0.178444	0.0288132	6.19312	5.89862e-10	1.32234e-08
ENSMUSG00000025357	Dgka	protein_coding	diacylglycerol kinase, alpha [Source:MGI Symbol;Acc:MGI:102952]	1233.53	0.178417	0.0383639	4.65065	3.30897e-06	3.11161e-05
ENSMUSG00000047749	Zc3hav1l	protein_coding	zinc finger CCCH-type, antiviral 1-like [Source:MGI Symbol;Acc:MGI:2443387]	515.972	0.178275	0.0557851	3.19575	0.00139467	0.00606041
ENSMUSG00000017756	Slc12a7	protein_coding	solute carrier family 12, member 7 [Source:MGI Symbol;Acc:MGI:1342283]	6156.32	0.178092	0.0283536	6.2811	3.36178e-10	7.85681e-09
ENSMUSG00000035929	H2-Q4	protein_coding	histocompatibility 2, Q region locus 4 [Source:MGI Symbol;Acc:MGI:95933]	33172.8	0.17801	0.0368983	4.82434	1.4047e-06	1.46145e-05
ENSMUSG00000039270	Megf9	protein_coding	multiple EGF-like-domains 9 [Source:MGI Symbol;Acc:MGI:1918264]	13310	0.177999	0.0357866	4.9739	6.56185e-07	7.35508e-06
ENSMUSG00000013275	Slc41a1	protein_coding	solute carrier family 41, member 1 [Source:MGI Symbol;Acc:MGI:2444823]	14165.8	0.177899	0.0247036	7.20133	5.96282e-13	2.17985e-11
ENSMUSG00000079547	H2-DMb1	protein_coding	histocompatibility 2, class II, locus Mb1 [Source:MGI Symbol;Acc:MGI:95922]	480.363	0.177385	0.0651785	2.72152	0.00649817	0.0219935
ENSMUSG00000003500	Impdh1	protein_coding	inosine 5'-phosphate dehydrogenase 1 [Source:MGI Symbol;Acc:MGI:96567]	855.101	0.177157	0.0430624	4.11397	3.88916e-05	0.000274182
ENSMUSG00000003363	Pld3	protein_coding	phospholipase D family, member 3 [Source:MGI Symbol;Acc:MGI:1333782]	28169.1	0.177116	0.0286648	6.17886	6.45641e-10	1.43727e-08
ENSMUSG00000062542	Syt9	protein_coding	synaptotagmin IX [Source:MGI Symbol;Acc:MGI:1926373]	691.066	0.176982	0.0500076	3.53909	0.000401508	0.00207242
ENSMUSG00000034247	Plekhm1	protein_coding	pleckstrin homology domain containing, family M (with RUN domain) member 1 [Source:MGI Symbol;Acc:MGI:2443207]	4798.5	0.176981	0.0287809	6.14923	7.7858e-10	1.70934e-08
ENSMUSG00000074282	Zfp94	protein_coding	zinc finger protein 94 [Source:MGI Symbol;Acc:MGI:107610]	705.027	0.176962	0.0577346	3.06509	0.00217603	0.00884143
ENSMUSG00000038517	Tbkbp1	protein_coding	TBK1 binding protein 1 [Source:MGI Symbol;Acc:MGI:1920424]	1391.71	0.176925	0.0397366	4.45244	8.48991e-06	7.11465e-05
ENSMUSG00000039873	Neurl2	protein_coding	neuralized E3 ubiquitin protein ligase 2 [Source:MGI Symbol;Acc:MGI:3043305]	356.717	0.176905	0.0713505	2.47938	0.013161	0.0394533
ENSMUSG00000040488	Ltbp4	protein_coding	latent transforming growth factor beta binding protein 4 [Source:MGI Symbol;Acc:MGI:1321395]	630.789	0.176851	0.0570733	3.09866	0.00194397	0.00801472
ENSMUSG00000033066	Gas7	protein_coding	growth arrest specific 7 [Source:MGI Symbol;Acc:MGI:1202388]	6247	0.176845	0.0303818	5.82073	5.85907e-09	1.05762e-07
ENSMUSG00000024900	Cpt1a	protein_coding	carnitine palmitoyltransferase 1a, liver [Source:MGI Symbol;Acc:MGI:1098296]	12774.7	0.176836	0.0220924	8.0044	1.20052e-15	6.66728e-14
ENSMUSG00000048022	Tmem229a	protein_coding	transmembrane protein 229A [Source:MGI Symbol;Acc:MGI:2442812]	1048.01	0.176797	0.0533109	3.31633	0.000912084	0.00418954
ENSMUSG00000040473	Cfap69	protein_coding	cilia and flagella associated protein 69 [Source:MGI Symbol;Acc:MGI:2443778]	613.942	0.176791	0.0637197	2.77451	0.0055285	0.0192441
ENSMUSG00000025145	Lrrc45	protein_coding	leucine rich repeat containing 45 [Source:MGI Symbol;Acc:MGI:2387183]	1717.13	0.176758	0.0393198	4.4954	6.94387e-06	5.96006e-05
ENSMUSG00000028826	Tmem57	protein_coding	transmembrane protein 57 [Source:MGI Symbol;Acc:MGI:1913396]	4041.3	0.176758	0.02651	6.66759	2.60046e-11	7.2717e-10
ENSMUSG00000029787	Avl9	protein_coding	AVL9 cell migration associated [Source:MGI Symbol;Acc:MGI:1926187]	3262.57	0.176714	0.03285	5.37944	7.47186e-08	1.05767e-06
ENSMUSG00000002265	Peg3	protein_coding	paternally expressed 3 [Source:MGI Symbol;Acc:MGI:104748]	1340.5	0.176674	0.0477761	3.69795	0.000217347	0.00122241
ENSMUSG00000050556	Kcnb1	protein_coding	potassium voltage gated channel, Shab-related subfamily, member 1 [Source:MGI Symbol;Acc:MGI:96666]	3602.7	0.176568	0.0296205	5.96101	2.5068e-09	4.92068e-08
ENSMUSG00000040723	Rcsd1	protein_coding	RCSD domain containing 1 [Source:MGI Symbol;Acc:MGI:2676394]	1061.72	0.176369	0.0451257	3.90839	9.29127e-05	0.000583046
ENSMUSG00000103567	Pcdhga5	protein_coding	protocadherin gamma subfamily A, 5 [Source:MGI Symbol;Acc:MGI:1935217]	965.549	0.176365	0.0452021	3.9017	9.55211e-05	0.000597063
ENSMUSG00000023088	Abcc1	protein_coding	ATP-binding cassette, sub-family C (CFTR/MRP), member 1 [Source:MGI Symbol;Acc:MGI:102676]	8902.53	0.176337	0.0229333	7.6891	1.48173e-14	6.90562e-13
ENSMUSG00000073802	Cdkn2b	protein_coding	cyclin-dependent kinase inhibitor 2B (p15, inhibits CDK4) [Source:MGI Symbol;Acc:MGI:104737]	18096.2	0.176262	0.0242259	7.27576	3.44474e-13	1.30417e-11
ENSMUSG00000020785	Camkk1	protein_coding	calcium/calmodulin-dependent protein kinase kinase 1, alpha [Source:MGI Symbol;Acc:MGI:1891766]	409.721	0.176145	0.060768	2.89864	0.00374781	0.0138922
ENSMUSG00000021217	Tshz3	protein_coding	teashirt zinc finger family member 3 [Source:MGI Symbol;Acc:MGI:2442819]	552.51	0.176087	0.05683	3.09848	0.00194516	0.00801758
ENSMUSG00000024998	Plce1	protein_coding	phospholipase C, epsilon 1 [Source:MGI Symbol;Acc:MGI:1921305]	7333.41	0.176065	0.032193	5.46905	4.52446e-08	6.75348e-07
ENSMUSG00000042439	Zfp532	protein_coding	zinc finger protein 532 [Source:MGI Symbol;Acc:MGI:3036282]	3044.3	0.175978	0.027392	6.42441	1.32385e-10	3.31774e-09
ENSMUSG00000019718	L3hypdh	protein_coding	L-3-hydroxyproline dehydratase (trans-) [Source:MGI Symbol;Acc:MGI:1914467]	835.573	0.17596	0.0515982	3.4102	0.000649158	0.00311936
ENSMUSG00000060657	Marf1	protein_coding	meiosis arrest female 1 [Source:MGI Symbol;Acc:MGI:2444505]	6351.49	0.175741	0.0261102	6.73073	1.68814e-11	4.89224e-10
ENSMUSG00000028522	Mier1	protein_coding	MEIR1 treanscription regulator [Source:MGI Symbol;Acc:MGI:1918398]	4259.75	0.17573	0.0341979	5.13862	2.76768e-07	3.39339e-06
ENSMUSG00000021900	Btd	protein_coding	biotinidase [Source:MGI Symbol;Acc:MGI:1347001]	4022.23	0.17573	0.0355475	4.94352	7.67255e-07	8.49256e-06
ENSMUSG00000020142	Slc1a4	protein_coding	solute carrier family 1 (glutamate/neutral amino acid transporter), member 4 [Source:MGI Symbol;Acc:MGI:2135601]	8613.7	0.175499	0.0249717	7.02791	2.09645e-12	6.91829e-11
ENSMUSG00000040841	Six5	protein_coding	sine oculis-related homeobox 5 [Source:MGI Symbol;Acc:MGI:106220]	1035.86	0.175476	0.0460006	3.81464	0.000136382	0.000812484
ENSMUSG00000058975	Kcnc1	protein_coding	potassium voltage gated channel, Shaw-related subfamily, member 1 [Source:MGI Symbol;Acc:MGI:96667]	493.847	0.175458	0.0659509	2.66043	0.00780417	0.0256159
ENSMUSG00000049872	Fam26e	protein_coding	family with sequence similarity 26, member E [Source:MGI Symbol;Acc:MGI:2143897]	2732.89	0.175341	0.0323633	5.41789	6.03071e-08	8.73703e-07
ENSMUSG00000019359	Gdpd2	protein_coding	glycerophosphodiester phosphodiesterase domain containing 2 [Source:MGI Symbol;Acc:MGI:1918834]	1336.84	0.175314	0.0525543	3.33587	0.000850336	0.00394571
ENSMUSG00000030089	Slc41a3	protein_coding	solute carrier family 41, member 3 [Source:MGI Symbol;Acc:MGI:1918949]	1137.7	0.175184	0.047662	3.67555	0.000237337	0.0013172
ENSMUSG00000038831	Ralgps1	protein_coding	Ral GEF with PH domain and SH3 binding motif 1 [Source:MGI Symbol;Acc:MGI:1922008]	3118.11	0.175138	0.0335894	5.2141	1.84715e-07	2.35243e-06
ENSMUSG00000037098	Rab11fip3	protein_coding	RAB11 family interacting protein 3 (class II) [Source:MGI Symbol;Acc:MGI:2444431]	7681.12	0.174974	0.0237942	7.35366	1.92858e-13	7.62771e-12
ENSMUSG00000006575	Rundc3a	protein_coding	RUN domain containing 3A [Source:MGI Symbol;Acc:MGI:1858752]	4554.31	0.174866	0.0326987	5.3478	8.90281e-08	1.2404e-06
ENSMUSG00000025025	Mxi1	protein_coding	MAX interactor 1, dimerization protein [Source:MGI Symbol;Acc:MGI:97245]	3574.38	0.174823	0.0302356	5.78202	7.38083e-09	1.29706e-07
ENSMUSG00000032175	Tyk2	protein_coding	tyrosine kinase 2 [Source:MGI Symbol;Acc:MGI:1929470]	4930.32	0.17477	0.0279494	6.25309	4.02403e-10	9.309e-09
ENSMUSG00000031951	Tmem231	protein_coding	transmembrane protein 231 [Source:MGI Symbol;Acc:MGI:2685024]	1407.08	0.17473	0.042779	4.08449	4.41745e-05	0.000306529
ENSMUSG00000079022	Col22a1	protein_coding	collagen, type XXII, alpha 1 [Source:MGI Symbol;Acc:MGI:1916950]	2015.04	0.174604	0.0420429	4.15299	3.28155e-05	0.000235819
ENSMUSG00000006920	Ezh1	protein_coding	enhancer of zeste 1 polycomb repressive complex 2 subunit [Source:MGI Symbol;Acc:MGI:1097695]	4356.91	0.174511	0.0307285	5.67914	1.35377e-08	2.23835e-07
ENSMUSG00000005142	Man2b1	protein_coding	mannosidase 2, alpha B1 [Source:MGI Symbol;Acc:MGI:107286]	16623.5	0.174456	0.0233468	7.47238	7.87597e-14	3.35655e-12
ENSMUSG00000019997	Ctgf	protein_coding	connective tissue growth factor [Source:MGI Symbol;Acc:MGI:95537]	69593.7	0.17438	0.0311573	5.59677	2.18388e-08	3.46701e-07
ENSMUSG00000026121	Sema4c	protein_coding	sema domain, immunoglobulin domain (Ig), transmembrane domain (TM) and short cytoplasmic domain, (semaphorin) 4C [Source:MGI Symbol;Acc:MGI:109252]	873.409	0.174242	0.0459769	3.78977	0.000150786	0.000889154
ENSMUSG00000046329	Slc25a23	protein_coding	solute carrier family 25 (mitochondrial carrier; phosphate carrier), member 23 [Source:MGI Symbol;Acc:MGI:1914222]	13608.8	0.174197	0.0273158	6.37716	1.80398e-10	4.44416e-09
ENSMUSG00000039960	Rhou	protein_coding	ras homolog family member U [Source:MGI Symbol;Acc:MGI:1916831]	7742.6	0.173887	0.0318004	5.46806	4.54985e-08	6.78392e-07
ENSMUSG00000069755	Zfp125	transcribed_unprocessed_pseudogene	zinc finger protein 125 [Source:MGI Symbol;Acc:MGI:1336211]	403.924	0.17383	0.0714978	2.43127	0.015046	0.0441573
ENSMUSG00000035451	Foxa1	protein_coding	forkhead box A1 [Source:MGI Symbol;Acc:MGI:1347472]	1667.2	0.173796	0.0411687	4.22154	2.42636e-05	0.000181142
ENSMUSG00000044770	Scml4	protein_coding	sex comb on midleg-like 4 (Drosophila) [Source:MGI Symbol;Acc:MGI:2446140]	832.252	0.173724	0.0494326	3.51436	0.000440811	0.0022426
ENSMUSG00000029004	Kmt2e	protein_coding	lysine (K)-specific methyltransferase 2E [Source:MGI Symbol;Acc:MGI:1924825]	8809.61	0.173484	0.0389475	4.4543	8.41688e-06	7.0592e-05
ENSMUSG00000021495	Fam193b	protein_coding	family with sequence similarity 193, member B [Source:MGI Symbol;Acc:MGI:2385851]	1287.88	0.173393	0.0448188	3.86876	0.000109392	0.00067165
ENSMUSG00000046807	Lrrc75b	protein_coding	leucine rich repeat containing 75B [Source:MGI Symbol;Acc:MGI:2143657]	2587.77	0.173379	0.030373	5.70832	1.14097e-08	1.92648e-07
ENSMUSG00000039713	Plekhg5	protein_coding	pleckstrin homology domain containing, family G (with RhoGef domain) member 5 [Source:MGI Symbol;Acc:MGI:2652860]	1373.56	0.173194	0.0362486	4.77794	1.77098e-06	1.78996e-05
ENSMUSG00000031399	Fam3a	protein_coding	family with sequence similarity 3, member A [Source:MGI Symbol;Acc:MGI:1913544]	4460.15	0.173184	0.0266227	6.50512	7.76316e-11	2.03515e-09
ENSMUSG00000032352	Lrrc1	protein_coding	leucine rich repeat containing 1 [Source:MGI Symbol;Acc:MGI:2442313]	1593.16	0.173054	0.0352803	4.90512	9.33684e-07	1.01032e-05
ENSMUSG00000027243	Harbi1	protein_coding	harbinger transposase derived 1 [Source:MGI Symbol;Acc:MGI:2443194]	711.21	0.172955	0.0586055	2.95117	0.0031657	0.0120253
ENSMUSG00000049577	Zfpm1	protein_coding	zinc finger protein, multitype 1 [Source:MGI Symbol;Acc:MGI:1095400]	1611.81	0.172824	0.0398174	4.34042	1.42209e-05	0.000112882
ENSMUSG00000103585	Pcdhgb4	protein_coding	protocadherin gamma subfamily B, 4 [Source:MGI Symbol;Acc:MGI:1935173]	838.415	0.172803	0.050008	3.4555	0.000549279	0.00270215
ENSMUSG00000103906	Tigd5	protein_coding	tigger transposable element derived 5 [Source:MGI Symbol;Acc:MGI:2145902]	556.995	0.172577	0.0672641	2.56566	0.010298	0.0322477
ENSMUSG00000040687	Madd	protein_coding	MAP-kinase activating death domain [Source:MGI Symbol;Acc:MGI:2444672]	2279.88	0.172567	0.0357091	4.83258	1.34773e-06	1.40769e-05
ENSMUSG00000031596	Slc7a2	protein_coding	solute carrier family 7 (cationic amino acid transporter, y+ system), member 2 [Source:MGI Symbol;Acc:MGI:99828]	14279.9	0.17252	0.0243812	7.07593	1.48449e-12	5.06667e-11
ENSMUSG00000073411	H2-D1	protein_coding	histocompatibility 2, D region locus 1 [Source:MGI Symbol;Acc:MGI:95896]	171352	0.172498	0.0376253	4.58464	4.54776e-06	4.10225e-05
ENSMUSG00000039476	Prrx2	protein_coding	paired related homeobox 2 [Source:MGI Symbol;Acc:MGI:98218]	913.925	0.172417	0.051179	3.3689	0.00075468	0.00355778
ENSMUSG00000056014	A430033K04Rik	protein_coding	RIKEN cDNA A430033K04 gene [Source:MGI Symbol;Acc:MGI:3583896]	687.377	0.172408	0.0470875	3.66143	0.000250814	0.00138234
ENSMUSG00000096210	H1f0	protein_coding	H1 histone family, member 0 [Source:MGI Symbol;Acc:MGI:95893]	10936.1	0.172389	0.0280258	6.15107	7.69609e-10	1.69197e-08
ENSMUSG00000042246	Tmc7	protein_coding	transmembrane channel-like gene family 7 [Source:MGI Symbol;Acc:MGI:2443317]	459.885	0.171941	0.0645383	2.66417	0.00771784	0.0254005
ENSMUSG00000023909	Paqr4	protein_coding	progestin and adipoQ receptor family member IV [Source:MGI Symbol;Acc:MGI:1923748]	1661.36	0.171871	0.0448822	3.82938	0.000128465	0.000772683
ENSMUSG00000043391	2510009E07Rik	protein_coding	RIKEN cDNA 2510009E07 gene [Source:MGI Symbol;Acc:MGI:1919440]	4292.36	0.171731	0.0354497	4.84435	1.27025e-06	1.33729e-05
ENSMUSG00000054484	Tmem62	protein_coding	transmembrane protein 62 [Source:MGI Symbol;Acc:MGI:2139461]	1845.87	0.171728	0.0369623	4.64603	3.3839e-06	3.16526e-05
ENSMUSG00000028931	Kcnab2	protein_coding	potassium voltage-gated channel, shaker-related subfamily, beta member 2 [Source:MGI Symbol;Acc:MGI:109239]	770.48	0.171597	0.0602999	2.84574	0.0044309	0.0160254
ENSMUSG00000038312	Edem2	protein_coding	ER degradation enhancer, mannosidase alpha-like 2 [Source:MGI Symbol;Acc:MGI:1915540]	4679.51	0.171576	0.0245896	6.97757	3.00339e-12	9.72988e-11
ENSMUSG00000020423	Btg2	protein_coding	B cell translocation gene 2, anti-proliferative [Source:MGI Symbol;Acc:MGI:108384]	16841.9	0.171511	0.0245916	6.97437	3.07242e-12	9.91323e-11
ENSMUSG00000016984	Etaa1	protein_coding	Ewing tumor-associated antigen 1 [Source:MGI Symbol;Acc:MGI:1915395]	540.623	0.171461	0.0576783	2.9727	0.00295189	0.0113805
ENSMUSG00000015882	Lcorl	protein_coding	ligand dependent nuclear receptor corepressor-like [Source:MGI Symbol;Acc:MGI:2651932]	866.754	0.171302	0.0586288	2.92181	0.00348009	0.0130511
ENSMUSG00000030279	C2cd5	protein_coding	C2 calcium-dependent domain containing 5 [Source:MGI Symbol;Acc:MGI:1921991]	2006.88	0.171293	0.0356663	4.80265	1.5658e-06	1.61118e-05
ENSMUSG00000045466	Zfp956	protein_coding	zinc finger protein 956 [Source:MGI Symbol;Acc:MGI:2141515]	640.188	0.171168	0.0572857	2.98798	0.00280832	0.0109228
ENSMUSG00000022848	Dirc2	protein_coding	disrupted in renal carcinoma 2 (human) [Source:MGI Symbol;Acc:MGI:2387188]	8055.77	0.171151	0.0229203	7.46719	8.19232e-14	3.48207e-12
ENSMUSG00000022999	Lmbr1l	protein_coding	limb region 1 like [Source:MGI Symbol;Acc:MGI:1289247]	479.298	0.171099	0.0593285	2.88392	0.00392758	0.0144477
ENSMUSG00000050973	Gdpgp1	protein_coding	GDP-D-glucose phosphorylase 1 [Source:MGI Symbol;Acc:MGI:2443429]	631.613	0.171082	0.0531042	3.22164	0.00127459	0.00559354
ENSMUSG00000020964	Sel1l	protein_coding	sel-1 suppressor of lin-12-like (C. elegans) [Source:MGI Symbol;Acc:MGI:1329016]	24076	0.170959	0.0194719	8.77978	1.63793e-18	1.35974e-16
ENSMUSG00000005803	Sqrdl	protein_coding	sulfide quinone reductase-like (yeast) [Source:MGI Symbol;Acc:MGI:1929899]	3588.07	0.170772	0.0258518	6.6058	3.95375e-11	1.06812e-09
ENSMUSG00000024462	Gabbr1	protein_coding	gamma-aminobutyric acid (GABA) B receptor, 1 [Source:MGI Symbol;Acc:MGI:1860139]	7411.5	0.170635	0.0234576	7.27418	3.48539e-13	1.31332e-11
ENSMUSG00000032902	Slc16a1	protein_coding	solute carrier family 16 (monocarboxylic acid transporters), member 1 [Source:MGI Symbol;Acc:MGI:106013]	7146.38	0.170581	0.02775	6.14705	7.89354e-10	1.73061e-08
ENSMUSG00000022580	Rhpn1	protein_coding	rhophilin, Rho GTPase binding protein 1 [Source:MGI Symbol;Acc:MGI:1098783]	761.906	0.170466	0.0544676	3.12968	0.00174996	0.00734163
ENSMUSG00000068740	Celsr2	protein_coding	cadherin, EGF LAG seven-pass G-type receptor 2 [Source:MGI Symbol;Acc:MGI:1858235]	8719.93	0.170414	0.0302406	5.63526	1.74791e-08	2.82556e-07
ENSMUSG00000041143	Tmco4	protein_coding	transmembrane and coiled-coil domains 4 [Source:MGI Symbol;Acc:MGI:1924306]	1483.68	0.170287	0.0419936	4.05506	5.01214e-05	0.000342575
ENSMUSG00000033965	Slc16a2	protein_coding	solute carrier family 16 (monocarboxylic acid transporters), member 2 [Source:MGI Symbol;Acc:MGI:1203732]	61961.2	0.170266	0.025675	6.63159	3.32086e-11	9.14182e-10
ENSMUSG00000032119	Hinfp	protein_coding	histone H4 transcription factor [Source:MGI Symbol;Acc:MGI:2429620]	1266.1	0.170083	0.0414376	4.10456	4.05082e-05	0.000283776
ENSMUSG00000037979	Ccdc92	protein_coding	coiled-coil domain containing 92 [Source:MGI Symbol;Acc:MGI:106485]	3107.08	0.169994	0.0375439	4.52787	5.95803e-06	5.20072e-05
ENSMUSG00000006651	Aplp1	protein_coding	amyloid beta (A4) precursor-like protein 1 [Source:MGI Symbol;Acc:MGI:88046]	6894	0.169876	0.0280268	6.0612	1.35107e-09	2.85229e-08
ENSMUSG00000039616	Mocos	protein_coding	molybdenum cofactor sulfurase [Source:MGI Symbol;Acc:MGI:1915841]	957.702	0.169791	0.0464388	3.65623	0.000255949	0.00140529
ENSMUSG00000034723	Tmx4	protein_coding	thioredoxin-related transmembrane protein 4 [Source:MGI Symbol;Acc:MGI:106558]	5766.8	0.169785	0.0297344	5.71005	1.12944e-08	1.91105e-07
ENSMUSG00000039801	2410089E03Rik	protein_coding	RIKEN cDNA 2410089E03 gene [Source:MGI Symbol;Acc:MGI:1920942]	2403.66	0.169763	0.0335344	5.06236	4.14108e-07	4.86401e-06
ENSMUSG00000025759	Mfsd8	protein_coding	major facilitator superfamily domain containing 8 [Source:MGI Symbol;Acc:MGI:1919425]	1590.34	0.169452	0.041111	4.12182	3.75887e-05	0.000266019
ENSMUSG00000001627	Ifrd1	protein_coding	interferon-related developmental regulator 1 [Source:MGI Symbol;Acc:MGI:1316717]	3763.83	0.169005	0.0383349	4.40864	1.04022e-05	8.54865e-05
ENSMUSG00000007989	Fzd3	protein_coding	frizzled class receptor 3 [Source:MGI Symbol;Acc:MGI:108476]	1718.14	0.168925	0.0517954	3.26139	0.00110866	0.00497773
ENSMUSG00000028161	Ppp3ca	protein_coding	protein phosphatase 3, catalytic subunit, alpha isoform [Source:MGI Symbol;Acc:MGI:107164]	17478	0.168913	0.027081	6.23732	4.45136e-10	1.02529e-08
ENSMUSG00000028214	Gem	protein_coding	GTP binding protein (gene overexpressed in skeletal muscle) [Source:MGI Symbol;Acc:MGI:99844]	3854.57	0.168896	0.0235362	7.17599	7.17867e-13	2.57125e-11
ENSMUSG00000002603	Tgfb1	protein_coding	transforming growth factor, beta 1 [Source:MGI Symbol;Acc:MGI:98725]	2638.17	0.168798	0.0360718	4.67951	2.87567e-06	2.75122e-05
ENSMUSG00000097729	2310015A10Rik	processed_transcript	RIKEN cDNA 2310015A10 gene [Source:MGI Symbol;Acc:MGI:1916798]	706.492	0.16869	0.0559223	3.01651	0.00255703	0.0100758
ENSMUSG00000046761	Fam83h	protein_coding	family with sequence similarity 83, member H [Source:MGI Symbol;Acc:MGI:2145900]	1763.98	0.168614	0.0360343	4.67927	2.87902e-06	2.7523e-05
ENSMUSG00000071369	Map3k5	protein_coding	mitogen-activated protein kinase kinase kinase 5 [Source:MGI Symbol;Acc:MGI:1346876]	960.308	0.168545	0.0469849	3.58722	0.000334223	0.00176806
ENSMUSG00000034586	Hid1	protein_coding	HID1 domain containing [Source:MGI Symbol;Acc:MGI:2445087]	2483.59	0.168492	0.0364647	4.6207	3.82454e-06	3.5257e-05
ENSMUSG00000031647	Mfap3l	protein_coding	microfibrillar-associated protein 3-like [Source:MGI Symbol;Acc:MGI:1918556]	2506.3	0.168251	0.037433	4.49472	6.96612e-06	5.97594e-05
ENSMUSG00000038797	Zscan2	protein_coding	zinc finger and SCAN domain containing 2 [Source:MGI Symbol;Acc:MGI:99176]	752.235	0.168061	0.0518766	3.23962	0.00119688	0.00531247
ENSMUSG00000031302	Nlgn3	protein_coding	neuroligin 3 [Source:MGI Symbol;Acc:MGI:2444609]	690.464	0.167892	0.0547052	3.06903	0.00214756	0.00874774
ENSMUSG00000020034	Tcp11l2	protein_coding	t-complex 11 (mouse) like 2 [Source:MGI Symbol;Acc:MGI:2444679]	6732	0.16784	0.0228791	7.33593	2.20188e-13	8.64426e-12
ENSMUSG00000051351	Zfp46	protein_coding	zinc finger protein 46 [Source:MGI Symbol;Acc:MGI:99192]	4574.18	0.167811	0.0296238	5.66471	1.4727e-08	2.41247e-07
ENSMUSG00000058230	Arhgap35	protein_coding	Rho GTPase activating protein 35 [Source:MGI Symbol;Acc:MGI:1929494]	41814.2	0.167806	0.0156912	10.6943	1.08201e-26	2.21104e-24
ENSMUSG00000036390	Gadd45a	protein_coding	growth arrest and DNA-damage-inducible 45 alpha [Source:MGI Symbol;Acc:MGI:107799]	3828.23	0.167576	0.0299898	5.58777	2.30007e-08	3.62978e-07
ENSMUSG00000047412	Zbtb44	protein_coding	zinc finger and BTB domain containing 44 [Source:MGI Symbol;Acc:MGI:1925123]	2297.94	0.167487	0.0458513	3.65283	0.00025937	0.00141919
ENSMUSG00000042428	Mgat3	protein_coding	mannoside acetylglucosaminyltransferase 3 [Source:MGI Symbol;Acc:MGI:104532]	4415.41	0.167422	0.0329228	5.08531	3.67029e-07	4.37085e-06
ENSMUSG00000074994	Qser1	protein_coding	glutamine and serine rich 1 [Source:MGI Symbol;Acc:MGI:2138986]	3634.99	0.167322	0.0349732	4.78429	1.71596e-06	1.74578e-05
ENSMUSG00000041153	Osgin2	protein_coding	oxidative stress induced growth inhibitor family member 2 [Source:MGI Symbol;Acc:MGI:2384798]	674.137	0.167144	0.0506933	3.29716	0.000976663	0.00445027
ENSMUSG00000021087	Rtn1	protein_coding	reticulon 1 [Source:MGI Symbol;Acc:MGI:1933947]	44507.3	0.167085	0.016438	10.1646	2.85339e-24	4.57453e-22
ENSMUSG00000026791	Slc2a8	protein_coding	solute carrier family 2, (facilitated glucose transporter), member 8 [Source:MGI Symbol;Acc:MGI:1860103]	1987.47	0.166766	0.0464554	3.58982	0.000330911	0.00175346
ENSMUSG00000078580	E430018J23Rik	protein_coding	RIKEN cDNA E430018J23 gene [Source:MGI Symbol;Acc:MGI:2141981]	943.588	0.16664	0.0445837	3.7377	0.00018571	0.00106476
ENSMUSG00000018347	Zkscan6	protein_coding	zinc finger with KRAB and SCAN domains 6 [Source:MGI Symbol;Acc:MGI:1289293]	1551.35	0.166609	0.04332	3.84602	0.000120054	0.0007298
ENSMUSG00000029512	Ulk1	protein_coding	unc-51 like kinase 1 [Source:MGI Symbol;Acc:MGI:1270126]	6953.64	0.166609	0.0275566	6.04606	1.48433e-09	3.09265e-08
ENSMUSG00000024235	Map3k8	protein_coding	mitogen-activated protein kinase kinase kinase 8 [Source:MGI Symbol;Acc:MGI:1346878]	1428.01	0.16659	0.0402453	4.13937	3.48256e-05	0.000248582
ENSMUSG00000028328	Tmod1	protein_coding	tropomodulin 1 [Source:MGI Symbol;Acc:MGI:98775]	1214.56	0.166481	0.0496837	3.35082	0.000805717	0.00376497
ENSMUSG00000059851	Kmt5c	protein_coding	lysine methyltransferase 5C [Source:MGI Symbol;Acc:MGI:2385262]	1171.99	0.166452	0.054304	3.06519	0.00217529	0.00884143
ENSMUSG00000108218	Olfr1372-ps1	transcribed_unprocessed_pseudogene	olfactory receptor 1372, pseudogene 1 [Source:MGI Symbol;Acc:MGI:3031206]	385.317	0.16638	0.0681531	2.44126	0.014636	0.0431347
ENSMUSG00000031790	Mmp15	protein_coding	matrix metallopeptidase 15 [Source:MGI Symbol;Acc:MGI:109320]	10084.7	0.166366	0.0287036	5.79598	6.79233e-09	1.2056e-07
ENSMUSG00000032348	Gsta4	protein_coding	glutathione S-transferase, alpha 4 [Source:MGI Symbol;Acc:MGI:1309515]	5959.28	0.166298	0.0301792	5.51035	3.58114e-08	5.44655e-07
ENSMUSG00000021559	Dapk1	protein_coding	death associated protein kinase 1 [Source:MGI Symbol;Acc:MGI:1916885]	9336.5	0.16629	0.0318476	5.22143	1.77549e-07	2.27306e-06
ENSMUSG00000079057	Cyp4v3	protein_coding	cytochrome P450, family 4, subfamily v, polypeptide 3 [Source:MGI Symbol;Acc:MGI:2142763]	5491.39	0.166274	0.0261432	6.36011	2.01607e-10	4.92855e-09
ENSMUSG00000020491	2810021J22Rik	protein_coding	RIKEN cDNA 2810021J22 gene [Source:MGI Symbol;Acc:MGI:1917194]	909.307	0.166116	0.0482637	3.44185	0.000577754	0.00282566
ENSMUSG00000060862	Zbtb40	protein_coding	zinc finger and BTB domain containing 40 [Source:MGI Symbol;Acc:MGI:2682254]	1235.78	0.166112	0.0419411	3.96059	7.47632e-05	0.000486388
ENSMUSG00000003134	Tbc1d8	protein_coding	TBC1 domain family, member 8 [Source:MGI Symbol;Acc:MGI:1927225]	2096.53	0.165976	0.0369517	4.49169	7.06615e-06	6.05198e-05
ENSMUSG00000038437	Mllt6	protein_coding	myeloid/lymphoid or mixed-lineage leukemia; translocated to, 6 [Source:MGI Symbol;Acc:MGI:1935145]	6470.87	0.165966	0.0266243	6.23364	4.55718e-10	1.04815e-08
ENSMUSG00000036478	Btg1	protein_coding	B cell translocation gene 1, anti-proliferative [Source:MGI Symbol;Acc:MGI:88215]	5909.62	0.165937	0.0270461	6.13534	8.4976e-10	1.85793e-08
ENSMUSG00000038141	Tmem181a	protein_coding	transmembrane protein 181A [Source:MGI Symbol;Acc:MGI:1924356]	3140.18	0.16553	0.0351339	4.71142	2.46e-06	2.39085e-05
ENSMUSG00000048234	Rnf149	protein_coding	ring finger protein 149 [Source:MGI Symbol;Acc:MGI:2677438]	2818.08	0.165407	0.0315483	5.24299	1.57996e-07	2.04906e-06
ENSMUSG00000041775	Mapk1ip1	protein_coding	mitogen-activated protein kinase 1 interacting protein 1 [Source:MGI Symbol;Acc:MGI:1916796]	1514.54	0.165356	0.0390345	4.23616	2.27374e-05	0.000171191
ENSMUSG00000029385	Ccng2	protein_coding	cyclin G2 [Source:MGI Symbol;Acc:MGI:1095734]	2650.78	0.165225	0.0350703	4.71125	2.46207e-06	2.3914e-05
ENSMUSG00000095930	Nim1k	protein_coding	NIM1 serine/threonine protein kinase [Source:MGI Symbol;Acc:MGI:2442399]	3420	0.165149	0.0305193	5.41129	6.25726e-08	9.01758e-07
ENSMUSG00000045333	Zfp423	protein_coding	zinc finger protein 423 [Source:MGI Symbol;Acc:MGI:1891217]	5268.29	0.165031	0.0363542	4.53952	5.63826e-06	4.96784e-05
ENSMUSG00000027424	Mgme1	protein_coding	mitochondrial genome maintenance exonuclease 1 [Source:MGI Symbol;Acc:MGI:1921778]	1324.41	0.164997	0.0367357	4.49146	7.07361e-06	6.05511e-05
ENSMUSG00000068205	Macrod2	protein_coding	MACRO domain containing 2 [Source:MGI Symbol;Acc:MGI:1920149]	495.723	0.164967	0.0622634	2.6495	0.00806111	0.0263345
ENSMUSG00000043257	Pigv	protein_coding	phosphatidylinositol glycan anchor biosynthesis, class V [Source:MGI Symbol;Acc:MGI:2442480]	1901.69	0.164949	0.0398669	4.13749	3.51132e-05	0.000250524
ENSMUSG00000035245	Eogt	protein_coding	EGF domain-specific O-linked N-acetylglucosamine (GlcNAc) transferase [Source:MGI Symbol;Acc:MGI:2141669]	2032.66	0.164839	0.0304542	5.41269	6.20848e-08	8.9635e-07
ENSMUSG00000053199	Arhgap20	protein_coding	Rho GTPase activating protein 20 [Source:MGI Symbol;Acc:MGI:2445175]	1223.98	0.164711	0.0454104	3.62716	0.000286557	0.00154302
ENSMUSG00000032878	Ccdc85a	protein_coding	coiled-coil domain containing 85A [Source:MGI Symbol;Acc:MGI:2445069]	1557.2	0.164676	0.0418537	3.93457	8.33453e-05	0.000534584
ENSMUSG00000028373	Astn2	protein_coding	astrotactin 2 [Source:MGI Symbol;Acc:MGI:1889277]	1379.98	0.164654	0.0392592	4.19403	2.74039e-05	0.000202593
ENSMUSG00000037876	Jmjd1c	protein_coding	jumonji domain containing 1C [Source:MGI Symbol;Acc:MGI:1918614]	3334.79	0.164583	0.0361947	4.54715	5.43775e-06	4.80712e-05
ENSMUSG00000054931	Zkscan4	protein_coding	zinc finger with KRAB and SCAN domains 4 [Source:MGI Symbol;Acc:MGI:3649412]	669.667	0.164559	0.0590237	2.78802	0.00530311	0.0185895
ENSMUSG00000031841	Cdh13	protein_coding	cadherin 13 [Source:MGI Symbol;Acc:MGI:99551]	7064.32	0.164529	0.0246642	6.67074	2.54519e-11	7.14222e-10
ENSMUSG00000052713	Zfp608	protein_coding	zinc finger protein 608 [Source:MGI Symbol;Acc:MGI:2442338]	2539.67	0.164385	0.0342799	4.79537	1.62372e-06	1.66327e-05
ENSMUSG00000022671	Mzt2	protein_coding	mitotic spindle organizing protein 2 [Source:MGI Symbol;Acc:MGI:1922845]	2244.03	0.16435	0.036634	4.48627	7.24804e-06	6.19445e-05
ENSMUSG00000047141	Zfp654	protein_coding	zinc finger protein 654 [Source:MGI Symbol;Acc:MGI:1919270]	871.293	0.164287	0.0524844	3.1302	0.00174687	0.00733492
ENSMUSG00000038886	Man2a2	protein_coding	mannosidase 2, alpha 2 [Source:MGI Symbol;Acc:MGI:2150656]	19664.8	0.164089	0.0192256	8.53489	1.40291e-17	1.02573e-15
ENSMUSG00000064373	Selenop	protein_coding	selenoprotein P [Source:MGI Symbol;Acc:MGI:894288]	11759.1	0.164052	0.0222125	7.38555	1.5182e-13	6.03454e-12
ENSMUSG00000056973	Ces1d	protein_coding	carboxylesterase 1D [Source:MGI Symbol;Acc:MGI:2148202]	444.742	0.164011	0.0634524	2.58479	0.00974375	0.0307963
ENSMUSG00000029726	Mepce	protein_coding	methylphosphate capping enzyme [Source:MGI Symbol;Acc:MGI:106477]	6130.65	0.164011	0.0298486	5.49477	3.9122e-08	5.92179e-07
ENSMUSG00000039137	Whrn	protein_coding	whirlin [Source:MGI Symbol;Acc:MGI:2682003]	2392.39	0.163969	0.0443841	3.69432	0.000220479	0.00123609
ENSMUSG00000037999	Arap2	protein_coding	ArfGAP with RhoGAP domain, ankyrin repeat and PH domain 2 [Source:MGI Symbol;Acc:MGI:2684416]	4467.65	0.163886	0.0387422	4.23016	2.33524e-05	0.000175407
ENSMUSG00000039763	Dnajc28	protein_coding	DnaJ heat shock protein family (Hsp40) member C28 [Source:MGI Symbol;Acc:MGI:2181053]	1482.62	0.163845	0.0372509	4.39842	1.09044e-05	8.90853e-05
ENSMUSG00000087385	Frg2f1	protein_coding	FSHD region gene 2 family member 1 [Source:MGI Symbol;Acc:MGI:3035485]	873.348	0.163793	0.0474862	3.44927	0.000562102	0.00275842
ENSMUSG00000036863	Syde2	protein_coding	synapse defective 1, Rho GTPase, homolog 2 (C. elegans) [Source:MGI Symbol;Acc:MGI:3036264]	401.842	0.16364	0.0657795	2.48771	0.0128568	0.0387017
ENSMUSG00000058886	Deaf1	protein_coding	deformed epidermal autoregulatory factor 1 (Drosophila) [Source:MGI Symbol;Acc:MGI:1858496]	2073.39	0.16353	0.0349485	4.67918	2.88026e-06	2.7523e-05
ENSMUSG00000015599	Ttbk1	protein_coding	tau tubulin kinase 1 [Source:MGI Symbol;Acc:MGI:2147036]	1520.23	0.16345	0.0444649	3.67593	0.000236986	0.0013166
ENSMUSG00000029229	Chic2	protein_coding	cysteine-rich hydrophobic domain 2 [Source:MGI Symbol;Acc:MGI:1921527]	1496.98	0.163404	0.0389707	4.19301	2.75276e-05	0.000203413
ENSMUSG00000035235	Trim13	protein_coding	tripartite motif-containing 13 [Source:MGI Symbol;Acc:MGI:1913847]	720.909	0.163225	0.0517853	3.15195	0.00162184	0.00688612
ENSMUSG00000074607	Tox2	protein_coding	TOX high mobility group box family member 2 [Source:MGI Symbol;Acc:MGI:3611233]	561.172	0.163213	0.0625268	2.61029	0.00904646	0.0289657
ENSMUSG00000005043	Sgsh	protein_coding	N-sulfoglucosamine sulfohydrolase (sulfamidase) [Source:MGI Symbol;Acc:MGI:1350341]	3329.78	0.163203	0.0322294	5.06378	4.11033e-07	4.83859e-06
ENSMUSG00000110185	Igip	protein_coding	IgA inducing protein [Source:MGI Symbol;Acc:MGI:1924271]	2474.62	0.163194	0.0516877	3.1573	0.00159237	0.00677906
ENSMUSG00000036948	BC037034	protein_coding	cDNA sequence BC037034 [Source:MGI Symbol;Acc:MGI:2385896]	1285.77	0.163172	0.0455536	3.58198	0.000340997	0.00179734
ENSMUSG00000025026	Add3	protein_coding	adducin 3 (gamma) [Source:MGI Symbol;Acc:MGI:1351615]	9916.32	0.162964	0.0203825	7.9953	1.29262e-15	7.10451e-14
ENSMUSG00000028251	Tstd3	protein_coding	thiosulfate sulfurtransferase (rhodanese)-like domain containing 3 [Source:MGI Symbol;Acc:MGI:1924282]	534.452	0.162886	0.0640119	2.54462	0.0109397	0.0339238
ENSMUSG00000027829	Ccnl1	protein_coding	cyclin L1 [Source:MGI Symbol;Acc:MGI:1922664]	1138.28	0.162792	0.0640858	2.54022	0.0110783	0.0342735
ENSMUSG00000095139	Pou3f2	protein_coding	POU domain, class 3, transcription factor 2 [Source:MGI Symbol;Acc:MGI:101895]	1586.32	0.162768	0.0369591	4.404	1.06273e-05	8.70895e-05
ENSMUSG00000050619	Zscan29	protein_coding	zinc finger SCAN domains 29 [Source:MGI Symbol;Acc:MGI:2139317]	2665.63	0.162711	0.0328174	4.95808	7.11924e-07	7.9519e-06
ENSMUSG00000053166	Cdh22	protein_coding	cadherin 22 [Source:MGI Symbol;Acc:MGI:1341843]	1320.95	0.162294	0.0464084	3.49708	0.000470383	0.00237186
ENSMUSG00000054640	Slc8a1	protein_coding	solute carrier family 8 (sodium/calcium exchanger), member 1 [Source:MGI Symbol;Acc:MGI:107956]	1267.13	0.162069	0.0413351	3.92087	8.82294e-05	0.000558273
ENSMUSG00000020886	Dlg4	protein_coding	discs, large homolog 4 (Drosophila) [Source:MGI Symbol;Acc:MGI:1277959]	12758.9	0.161937	0.022259	7.27513	3.46079e-13	1.30714e-11
ENSMUSG00000051790	Nlgn2	protein_coding	neuroligin 2 [Source:MGI Symbol;Acc:MGI:2681835]	15085.4	0.161932	0.0266433	6.07775	1.2188e-09	2.5902e-08
ENSMUSG00000025810	Nrp1	protein_coding	neuropilin 1 [Source:MGI Symbol;Acc:MGI:106206]	8016.69	0.1619	0.0325574	4.97276	6.60053e-07	7.38806e-06
ENSMUSG00000047712	Ust	protein_coding	uronyl-2-sulfotransferase [Source:MGI Symbol;Acc:MGI:2442406]	544.659	0.161721	0.0555599	2.91075	0.00360559	0.01344
ENSMUSG00000004637	Wwox	protein_coding	WW domain-containing oxidoreductase [Source:MGI Symbol;Acc:MGI:1931237]	1939.28	0.161678	0.0399893	4.04302	5.27674e-05	0.000359274
ENSMUSG00000022912	Pros1	protein_coding	protein S (alpha) [Source:MGI Symbol;Acc:MGI:1095733]	11385.7	0.161628	0.0243268	6.64404	3.052e-11	8.46015e-10
ENSMUSG00000022389	Tef	protein_coding	thyrotroph embryonic factor [Source:MGI Symbol;Acc:MGI:98663]	10260	0.161538	0.019369	8.34004	7.42653e-17	4.89138e-15
ENSMUSG00000074968	Ano3	protein_coding	anoctamin 3 [Source:MGI Symbol;Acc:MGI:3613666]	4891.59	0.161525	0.0364214	4.4349	9.21143e-06	7.6549e-05
ENSMUSG00000058454	Dhcr7	protein_coding	7-dehydrocholesterol reductase [Source:MGI Symbol;Acc:MGI:1298378]	1585.05	0.161427	0.0405463	3.98131	6.85376e-05	0.000451041
ENSMUSG00000009731	Kcnd1	protein_coding	potassium voltage-gated channel, Shal-related family, member 1 [Source:MGI Symbol;Acc:MGI:96671]	1250.91	0.161346	0.039273	4.10832	3.98552e-05	0.00027997
ENSMUSG00000040128	Pnrc1	protein_coding	proline-rich nuclear receptor coactivator 1 [Source:MGI Symbol;Acc:MGI:1917838]	9862.64	0.161331	0.0243163	6.63468	3.2521e-11	8.98358e-10
ENSMUSG00000024143	Rhoq	protein_coding	ras homolog family member Q [Source:MGI Symbol;Acc:MGI:1931553]	6506.52	0.161098	0.021678	7.43142	1.07438e-13	4.43641e-12
ENSMUSG00000103088	Pcdhgb6	protein_coding	protocadherin gamma subfamily B, 6 [Source:MGI Symbol;Acc:MGI:1935197]	1557.91	0.160972	0.0437055	3.6831	0.00023041	0.00128454
ENSMUSG00000046240	Hepacam	protein_coding	hepatocyte cell adhesion molecule [Source:MGI Symbol;Acc:MGI:1920177]	12241.6	0.160831	0.0181216	8.87508	6.9883e-19	6.22271e-17
ENSMUSG00000030688	Stard10	protein_coding	START domain containing 10 [Source:MGI Symbol;Acc:MGI:1860093]	5155.85	0.1607	0.0392899	4.09012	4.31157e-05	0.000300621
ENSMUSG00000041258	Zfp236	protein_coding	zinc finger protein 236 [Source:MGI Symbol;Acc:MGI:1926950]	3068.61	0.160699	0.0344553	4.66398	3.10148e-06	2.94078e-05
ENSMUSG00000054499	Dedd2	protein_coding	death effector domain-containing DNA binding protein 2 [Source:MGI Symbol;Acc:MGI:1914629]	1181.67	0.160559	0.0488361	3.28772	0.00101004	0.00458229
ENSMUSG00000032131	Abcg4	protein_coding	ATP-binding cassette, sub-family G (WHITE), member 4 [Source:MGI Symbol;Acc:MGI:1890594]	1539.44	0.160471	0.0434699	3.69154	0.000222899	0.00124791
ENSMUSG00000086968	4933431E20Rik	antisense	RIKEN cDNA 4933431E20 gene [Source:MGI Symbol;Acc:MGI:3584041]	1813.1	0.160454	0.0309596	5.1827	2.18702e-07	2.74048e-06
ENSMUSG00000020889	Nr1d1	protein_coding	nuclear receptor subfamily 1, group D, member 1 [Source:MGI Symbol;Acc:MGI:2444210]	5433.56	0.160403	0.0337293	4.75561	1.97852e-06	1.97964e-05
ENSMUSG00000033237	Arid2	protein_coding	AT rich interactive domain 2 (ARID, RFX-like) [Source:MGI Symbol;Acc:MGI:1924294]	4883.73	0.160274	0.0407078	3.93717	8.24475e-05	0.000530105
ENSMUSG00000033411	Ctdspl2	protein_coding	CTD (carboxy-terminal domain, RNA polymerase II, polypeptide A) small phosphatase like 2 [Source:MGI Symbol;Acc:MGI:1196405]	1368.85	0.159961	0.0459676	3.47987	0.000501652	0.00250104
ENSMUSG00000060681	Slc9a6	protein_coding	solute carrier family 9 (sodium/hydrogen exchanger), member 6 [Source:MGI Symbol;Acc:MGI:2443511]	3050.54	0.159682	0.034857	4.58107	4.62603e-06	4.16578e-05
ENSMUSG00000056459	Zbtb25	protein_coding	zinc finger and BTB domain containing 25 [Source:MGI Symbol;Acc:MGI:99197]	821.71	0.159459	0.0529322	3.01252	0.00259085	0.0101893
ENSMUSG00000046658	Zfp316	protein_coding	zinc finger protein 316 [Source:MGI Symbol;Acc:MGI:1860402]	3030.48	0.159393	0.0373084	4.27231	1.93461e-05	0.000148535
ENSMUSG00000025323	Sp4	protein_coding	trans-acting transcription factor 4 [Source:MGI Symbol;Acc:MGI:107595]	730.49	0.159378	0.0520101	3.06436	0.00218133	0.00885588
ENSMUSG00000040272	Accs	protein_coding	1-aminocyclopropane-1-carboxylate synthase (non-functional) [Source:MGI Symbol;Acc:MGI:1919717]	1443.67	0.159337	0.037349	4.26617	1.98859e-05	0.000152312
ENSMUSG00000038776	Ephx1	protein_coding	epoxide hydrolase 1, microsomal [Source:MGI Symbol;Acc:MGI:95405]	111581	0.159261	0.0224334	7.09929	1.25402e-12	4.34517e-11
ENSMUSG00000028645	Slc2a1	protein_coding	solute carrier family 2 (facilitated glucose transporter), member 1 [Source:MGI Symbol;Acc:MGI:95755]	5022.6	0.159218	0.0320818	4.96287	6.94589e-07	7.76917e-06
ENSMUSG00000070643	Sox13	protein_coding	SRY (sex determining region Y)-box 13 [Source:MGI Symbol;Acc:MGI:98361]	1848.66	0.159208	0.0453628	3.50966	0.000448684	0.00227467
ENSMUSG00000039958	Etfbkmt	protein_coding	electron transfer flavoprotein beta subunit lysine methyltransferase [Source:MGI Symbol;Acc:MGI:2443575]	1047.39	0.159157	0.0461109	3.45161	0.000557251	0.00273587
ENSMUSG00000032363	Adamts7	protein_coding	a disintegrin-like and metallopeptidase (reprolysin type) with thrombospondin type 1 motif, 7 [Source:MGI Symbol;Acc:MGI:1347346]	2075.02	0.159138	0.038213	4.16449	3.1205e-05	0.000226415
ENSMUSG00000024357	Sil1	protein_coding	endoplasmic reticulum chaperone SIL1 homolog (S. cerevisiae) [Source:MGI Symbol;Acc:MGI:1932040]	7883.27	0.159109	0.0312579	5.0902	3.57684e-07	4.2737e-06
ENSMUSG00000106464	C130083M11Rik	lincRNA	RIKEN cDNA C130083M11 gene [Source:MGI Symbol;Acc:MGI:3041216]	4466.93	0.159063	0.0354221	4.4905	7.10575e-06	6.07936e-05
ENSMUSG00000038077	Kcna6	protein_coding	potassium voltage-gated channel, shaker-related, subfamily, member 6 [Source:MGI Symbol;Acc:MGI:96663]	1334.93	0.159026	0.036778	4.32394	1.53264e-05	0.000120695
ENSMUSG00000029016	Clcn6	protein_coding	chloride channel, voltage-sensitive 6 [Source:MGI Symbol;Acc:MGI:1347049]	3183.96	0.158925	0.0240027	6.62113	3.56469e-11	9.74573e-10
ENSMUSG00000041609	Bicdl1	protein_coding	BICD family like cargo adaptor 1 [Source:MGI Symbol;Acc:MGI:1922915]	2853.91	0.158812	0.0269146	5.90059	3.62205e-09	6.88103e-08
ENSMUSG00000037321	Tap1	protein_coding	transporter 1, ATP-binding cassette, sub-family B (MDR/TAP) [Source:MGI Symbol;Acc:MGI:98483]	13715.3	0.15867	0.0305463	5.19441	2.05372e-07	2.59384e-06
ENSMUSG00000027665	Pik3ca	protein_coding	phosphatidylinositol 3-kinase, catalytic, alpha polypeptide [Source:MGI Symbol;Acc:MGI:1206581]	8991.32	0.158469	0.0315012	5.03059	4.88974e-07	5.64355e-06
ENSMUSG00000037674	Rfx7	protein_coding	regulatory factor X, 7 [Source:MGI Symbol;Acc:MGI:2442675]	3118.16	0.158458	0.0412297	3.8433	0.00012139	0.000736797
ENSMUSG00000049436	Upk1b	protein_coding	uroplakin 1B [Source:MGI Symbol;Acc:MGI:98912]	369.155	0.158451	0.0657364	2.41041	0.0159348	0.0463137
ENSMUSG00000031903	Pla2g15	protein_coding	phospholipase A2, group XV [Source:MGI Symbol;Acc:MGI:2178076]	3167.44	0.158411	0.0443254	3.57383	0.000351794	0.00184388
ENSMUSG00000020592	Sdc1	protein_coding	syndecan 1 [Source:MGI Symbol;Acc:MGI:1349162]	9924.52	0.158373	0.0246201	6.43266	1.25388e-10	3.1523e-09
ENSMUSG00000047793	Sned1	protein_coding	sushi, nidogen and EGF-like domains 1 [Source:MGI Symbol;Acc:MGI:3045960]	2499.16	0.158341	0.0328223	4.82418	1.40579e-06	1.46164e-05
ENSMUSG00000032298	Neil1	protein_coding	nei endonuclease VIII-like 1 (E. coli) [Source:MGI Symbol;Acc:MGI:1920024]	845.768	0.158298	0.0535263	2.95739	0.00310259	0.0118222
ENSMUSG00000022610	Mapk12	protein_coding	mitogen-activated protein kinase 12 [Source:MGI Symbol;Acc:MGI:1353438]	977.419	0.158224	0.0632534	2.50143	0.0123692	0.0374292
ENSMUSG00000033581	Igf2bp2	protein_coding	insulin-like growth factor 2 mRNA binding protein 2 [Source:MGI Symbol;Acc:MGI:1890358]	2468.7	0.158192	0.031308	5.05279	4.35413e-07	5.09175e-06
ENSMUSG00000051811	Cox6b2	protein_coding	cytochrome c oxidase subunit VIb polypeptide 2 [Source:MGI Symbol;Acc:MGI:3044182]	5777.28	0.158054	0.0326499	4.84087	1.29271e-06	1.35914e-05
ENSMUSG00000033059	Pygb	protein_coding	brain glycogen phosphorylase [Source:MGI Symbol;Acc:MGI:97828]	39475.7	0.157964	0.0208951	7.55984	4.03554e-14	1.78178e-12
ENSMUSG00000038290	Smg6	protein_coding	Smg-6 homolog, nonsense mediated mRNA decay factor (C. elegans) [Source:MGI Symbol;Acc:MGI:2144117]	6654.81	0.157914	0.0222365	7.10155	1.23366e-12	4.28394e-11
ENSMUSG00000049556	Lingo1	protein_coding	leucine rich repeat and Ig domain containing 1 [Source:MGI Symbol;Acc:MGI:1915522]	865.9	0.157908	0.0459639	3.43548	0.000591501	0.00288627
ENSMUSG00000053985	Zfp14	protein_coding	zinc finger protein 14 [Source:MGI Symbol;Acc:MGI:99160]	633.53	0.157655	0.0496314	3.17651	0.00149059	0.00641603
ENSMUSG00000037621	Atoh8	protein_coding	atonal bHLH transcription factor 8 [Source:MGI Symbol;Acc:MGI:1918343]	13278.6	0.15758	0.0301739	5.22241	1.76609e-07	2.26466e-06
ENSMUSG00000108111	Gm45901	lincRNA	predicted gene 45901 [Source:MGI Symbol;Acc:MGI:5805016]	496.928	0.157459	0.0630708	2.49654	0.0125411	0.0378727
ENSMUSG00000021314	Amph	protein_coding	amphiphysin [Source:MGI Symbol;Acc:MGI:103574]	1256.55	0.157348	0.0430391	3.65593	0.000256252	0.00140647
ENSMUSG00000038957	Edc3	protein_coding	enhancer of mRNA decapping 3 [Source:MGI Symbol;Acc:MGI:2142951]	1591.18	0.157251	0.0368049	4.27257	1.93237e-05	0.000148434
ENSMUSG00000039952	Dag1	protein_coding	dystroglycan 1 [Source:MGI Symbol;Acc:MGI:101864]	77944.6	0.157121	0.0169552	9.26683	1.91764e-20	2.02419e-18
ENSMUSG00000031822	Gse1	protein_coding	genetic suppressor element 1, coiled-coil protein [Source:MGI Symbol;Acc:MGI:1098275]	2601.31	0.157114	0.0462687	3.39568	0.000684586	0.00326402
ENSMUSG00000028552	Eps15	protein_coding	epidermal growth factor receptor pathway substrate 15 [Source:MGI Symbol;Acc:MGI:104583]	10560.3	0.157108	0.0267358	5.87633	4.19459e-09	7.83793e-08
ENSMUSG00000053870	Fpgt	protein_coding	fucose-1-phosphate guanylyltransferase [Source:MGI Symbol;Acc:MGI:1922790]	1857.22	0.15708	0.0391837	4.00882	6.10242e-05	0.000407313
ENSMUSG00000029603	Dtx1	protein_coding	deltex 1, E3 ubiquitin ligase [Source:MGI Symbol;Acc:MGI:1352744]	3523.18	0.157016	0.0328421	4.78091	1.74499e-06	1.76818e-05
ENSMUSG00000037761	Actr5	protein_coding	ARP5 actin-related protein 5 [Source:MGI Symbol;Acc:MGI:1924748]	543.502	0.156978	0.0543972	2.88577	0.00390459	0.0143832
ENSMUSG00000022456	Sept3	protein_coding	septin 3 [Source:MGI Symbol;Acc:MGI:1345148]	3021.83	0.156955	0.03356	4.67684	2.91331e-06	2.78055e-05
ENSMUSG00000042506	Usp22	protein_coding	ubiquitin specific peptidase 22 [Source:MGI Symbol;Acc:MGI:2144157]	13895.9	0.156911	0.0204193	7.68443	1.53676e-14	7.14124e-13
ENSMUSG00000023830	Igf2r	protein_coding	insulin-like growth factor 2 receptor [Source:MGI Symbol;Acc:MGI:96435]	19979.7	0.156909	0.0268593	5.84188	5.16153e-09	9.44542e-08
ENSMUSG00000067942	Zfp160	protein_coding	zinc finger protein 160 [Source:MGI Symbol;Acc:MGI:108187]	794.648	0.156869	0.0552539	2.83905	0.00452475	0.0163204
ENSMUSG00000022629	Kif21a	protein_coding	kinesin family member 21A [Source:MGI Symbol;Acc:MGI:109188]	4437.15	0.156857	0.0347322	4.51617	6.2968e-06	5.46351e-05
ENSMUSG00000003992	Ssbp2	protein_coding	single-stranded DNA binding protein 2 [Source:MGI Symbol;Acc:MGI:1914220]	5646.86	0.156803	0.0295014	5.31511	1.06593e-07	1.44718e-06
ENSMUSG00000019699	Akt3	protein_coding	thymoma viral proto-oncogene 3 [Source:MGI Symbol;Acc:MGI:1345147]	3359.99	0.156708	0.0366843	4.2718	1.93898e-05	0.000148798
ENSMUSG00000063760	Rnf217	protein_coding	ring finger protein 217 [Source:MGI Symbol;Acc:MGI:3610311]	1733.92	0.156683	0.0364338	4.30048	1.7043e-05	0.000133161
ENSMUSG00000021796	Bmpr1a	protein_coding	bone morphogenetic protein receptor, type 1A [Source:MGI Symbol;Acc:MGI:1338938]	16550.9	0.156667	0.0392471	3.99182	6.5568e-05	0.000434007
ENSMUSG00000034445	Cyb561a3	protein_coding	cytochrome b561 family, member A3 [Source:MGI Symbol;Acc:MGI:2686925]	1602.64	0.156417	0.0436078	3.58691	0.00033462	0.00176958
ENSMUSG00000004798	Ulk2	protein_coding	unc-51 like kinase 2 [Source:MGI Symbol;Acc:MGI:1352758]	7191.02	0.156406	0.0263217	5.94212	2.81366e-09	5.44919e-08
ENSMUSG00000039810	Zc3h10	protein_coding	zinc finger CCCH type containing 10 [Source:MGI Symbol;Acc:MGI:2143670]	1259.85	0.156335	0.0393614	3.97178	7.1338e-05	0.000466389
ENSMUSG00000046138	9930021J03Rik	protein_coding	RIKEN cDNA 9930021J03 gene [Source:MGI Symbol;Acc:MGI:2444398]	2562.19	0.156271	0.0355718	4.39311	1.11738e-05	9.11929e-05
ENSMUSG00000028518	Prkaa2	protein_coding	protein kinase, AMP-activated, alpha 2 catalytic subunit [Source:MGI Symbol;Acc:MGI:1336173]	1608.15	0.156212	0.0511462	3.05423	0.00225642	0.00910046
ENSMUSG00000056592	Zfp658	protein_coding	zinc finger protein 658 [Source:MGI Symbol;Acc:MGI:2652821]	670.949	0.156118	0.0566305	2.75679	0.00583725	0.0201081
ENSMUSG00000028347	Tmeff1	protein_coding	transmembrane protein with EGF-like and two follistatin-like domains 1 [Source:MGI Symbol;Acc:MGI:1926810]	668.804	0.15606	0.0521309	2.99361	0.00275696	0.0107395
ENSMUSG00000014592	Camta1	protein_coding	calmodulin binding transcription activator 1 [Source:MGI Symbol;Acc:MGI:2140230]	591.477	0.155983	0.0585348	2.6648	0.00770346	0.0253584
ENSMUSG00000022546	Gpt	protein_coding	glutamic pyruvic transaminase, soluble [Source:MGI Symbol;Acc:MGI:95802]	379.022	0.15597	0.0649719	2.40058	0.0163692	0.0473432
ENSMUSG00000021596	Mctp1	protein_coding	multiple C2 domains, transmembrane 1 [Source:MGI Symbol;Acc:MGI:1926021]	4003.1	0.155968	0.0290345	5.37183	7.79435e-08	1.10137e-06
ENSMUSG00000062995	Ica1	protein_coding	islet cell autoantigen 1 [Source:MGI Symbol;Acc:MGI:96391]	1078.28	0.155814	0.0454768	3.42624	0.000612006	0.00296587
ENSMUSG00000036779	Papd5	protein_coding	PAP associated domain containing 5 [Source:MGI Symbol;Acc:MGI:1917820]	1921.76	0.155593	0.0460596	3.37807	0.000729953	0.00345244
ENSMUSG00000031681	Smad1	protein_coding	SMAD family member 1 [Source:MGI Symbol;Acc:MGI:109452]	3974.55	0.155529	0.0297645	5.22531	1.73863e-07	2.23303e-06
ENSMUSG00000040520	Manea	protein_coding	mannosidase, endo-alpha [Source:MGI Symbol;Acc:MGI:2444484]	6172.7	0.155442	0.0426407	3.64539	0.00026699	0.00145539
ENSMUSG00000024843	Chka	protein_coding	choline kinase alpha [Source:MGI Symbol;Acc:MGI:107760]	2820.9	0.155406	0.0286855	5.41759	6.04066e-08	8.73703e-07
ENSMUSG00000048814	Lonrf2	protein_coding	LON peptidase N-terminal domain and ring finger 2 [Source:MGI Symbol;Acc:MGI:1920209]	3308.99	0.155406	0.0320424	4.85003	1.23444e-06	1.30131e-05
ENSMUSG00000028854	Slc9a1	protein_coding	solute carrier family 9 (sodium/hydrogen exchanger), member 1 [Source:MGI Symbol;Acc:MGI:102462]	5017.56	0.15539	0.0245379	6.33266	2.40973e-10	5.8195e-09
ENSMUSG00000050708	Ftl1	protein_coding	ferritin light polypeptide 1 [Source:MGI Symbol;Acc:MGI:95589]	10279.3	0.155269	0.0376699	4.12183	3.75877e-05	0.000266019
ENSMUSG00000046447	Camk2n1	protein_coding	calcium/calmodulin-dependent protein kinase II inhibitor 1 [Source:MGI Symbol;Acc:MGI:1913509]	6162.13	0.155227	0.0284569	5.45481	4.90254e-08	7.23532e-07
ENSMUSG00000062822	4833420G17Rik	protein_coding	RIKEN cDNA 4833420G17 gene [Source:MGI Symbol;Acc:MGI:1914642]	2140.5	0.155212	0.0305434	5.0817	3.74079e-07	4.44295e-06
ENSMUSG00000042744	Gm15800	protein_coding	predicted gene 15800 [Source:MGI Symbol;Acc:MGI:3647820]	5060.11	0.155201	0.0365596	4.24515	2.18443e-05	0.000165326
ENSMUSG00000049339	Fam134a	protein_coding	family with sequence similarity 134, member A [Source:MGI Symbol;Acc:MGI:2388278]	13179.3	0.155143	0.0254008	6.10783	1.00998e-09	2.18426e-08
ENSMUSG00000035237	Lcat	protein_coding	lecithin cholesterol acyltransferase [Source:MGI Symbol;Acc:MGI:96755]	1036.87	0.155106	0.0538925	2.87806	0.00400135	0.0146784
ENSMUSG00000045039	Megf8	protein_coding	multiple EGF-like-domains 8 [Source:MGI Symbol;Acc:MGI:2446294]	22043.4	0.155081	0.0288059	5.38364	7.2996e-08	1.03605e-06
ENSMUSG00000041777	Cir1	protein_coding	corepressor interacting with RBPJ, 1 [Source:MGI Symbol;Acc:MGI:1914185]	2073.87	0.155069	0.0444338	3.48988	0.000483241	0.00242595
ENSMUSG00000061524	Zic2	protein_coding	zinc finger protein of the cerebellum 2 [Source:MGI Symbol;Acc:MGI:106679]	1896.87	0.154818	0.0441076	3.51	0.000448106	0.00227319
ENSMUSG00000027827	Kcnab1	protein_coding	potassium voltage-gated channel, shaker-related subfamily, beta member 1 [Source:MGI Symbol;Acc:MGI:109155]	1557.5	0.15468	0.0346695	4.46157	8.1363e-06	6.84712e-05
ENSMUSG00000029710	Ephb4	protein_coding	Eph receptor B4 [Source:MGI Symbol;Acc:MGI:104757]	5974.46	0.154498	0.0255034	6.05796	1.3786e-09	2.90271e-08
ENSMUSG00000022665	Ccdc80	protein_coding	coiled-coil domain containing 80 [Source:MGI Symbol;Acc:MGI:1915146]	13792.8	0.154425	0.0219126	7.04728	1.82444e-12	6.12205e-11
ENSMUSG00000024758	Rtn3	protein_coding	reticulon 3 [Source:MGI Symbol;Acc:MGI:1339970]	31809.3	0.154346	0.0207019	7.45566	8.94207e-14	3.75073e-12
ENSMUSG00000033790	Tubgcp5	protein_coding	tubulin, gamma complex associated protein 5 [Source:MGI Symbol;Acc:MGI:2178836]	1370.43	0.154307	0.043966	3.50969	0.00044863	0.00227467
ENSMUSG00000048756	Foxo3	protein_coding	forkhead box O3 [Source:MGI Symbol;Acc:MGI:1890081]	20925.9	0.154304	0.0196368	7.85788	3.90691e-15	1.98319e-13
ENSMUSG00000022514	Il1rap	protein_coding	interleukin 1 receptor accessory protein [Source:MGI Symbol;Acc:MGI:104975]	7372.62	0.1543	0.0286923	5.37774	7.54259e-08	1.06674e-06
ENSMUSG00000042766	Trim46	protein_coding	tripartite motif-containing 46 [Source:MGI Symbol;Acc:MGI:2673000]	2051.64	0.154218	0.0543455	2.83773	0.00454356	0.016366
ENSMUSG00000037260	Hgsnat	protein_coding	heparan-alpha-glucosaminide N-acetyltransferase [Source:MGI Symbol;Acc:MGI:1196297]	5308.58	0.154097	0.0288198	5.34692	8.94636e-08	1.24429e-06
ENSMUSG00000035901	Dennd5a	protein_coding	DENN/MADD domain containing 5A [Source:MGI Symbol;Acc:MGI:1201681]	27833.8	0.154018	0.0205966	7.47784	7.55565e-14	3.22867e-12
ENSMUSG00000026565	Pou2f1	protein_coding	POU domain, class 2, transcription factor 1 [Source:MGI Symbol;Acc:MGI:101898]	978.033	0.154006	0.0548058	2.81003	0.00495371	0.0175851
ENSMUSG00000026627	Tmem206	protein_coding	transmembrane protein 206 [Source:MGI Symbol;Acc:MGI:1914200]	2362.68	0.153995	0.030836	4.99399	5.91454e-07	6.7002e-06
ENSMUSG00000036622	Atp13a2	protein_coding	ATPase type 13A2 [Source:MGI Symbol;Acc:MGI:1922022]	7887.88	0.153963	0.0368482	4.17831	2.93678e-05	0.000214722
ENSMUSG00000006373	Pgrmc1	protein_coding	progesterone receptor membrane component 1 [Source:MGI Symbol;Acc:MGI:1858305]	17026	0.153796	0.0185848	8.27539	1.28037e-16	8.16313e-15
ENSMUSG00000032174	Icam5	protein_coding	intercellular adhesion molecule 5, telencephalin [Source:MGI Symbol;Acc:MGI:109430]	980.485	0.153739	0.0598788	2.5675	0.0102434	0.0321271
ENSMUSG00000045576	St7l	protein_coding	suppression of tumorigenicity 7-like [Source:MGI Symbol;Acc:MGI:2386964]	2447.7	0.153665	0.0345562	4.44682	8.71523e-06	7.28432e-05
ENSMUSG00000024661	Fth1	protein_coding	ferritin heavy polypeptide 1 [Source:MGI Symbol;Acc:MGI:95588]	139753	0.15362	0.0317199	4.84302	1.27883e-06	1.34543e-05
ENSMUSG00000022228	Zscan26	protein_coding	zinc finger and SCAN domain containing 26 [Source:MGI Symbol;Acc:MGI:3531417]	1941.53	0.153543	0.038764	3.96098	7.46443e-05	0.000485813
ENSMUSG00000039634	Zfp189	protein_coding	zinc finger protein 189 [Source:MGI Symbol;Acc:MGI:2444707]	770.783	0.153528	0.0505684	3.03605	0.00239701	0.00954494
ENSMUSG00000032565	Nudt16	protein_coding	nudix (nucleoside diphosphate linked moiety X)-type motif 16 [Source:MGI Symbol;Acc:MGI:1922936]	1679.07	0.153486	0.0341148	4.4991	6.82412e-06	5.87944e-05
ENSMUSG00000079260	Tmppe	protein_coding	transmembrane protein with metallophosphoesterase domain [Source:MGI Symbol;Acc:MGI:5317335]	700.965	0.153456	0.05365	2.86033	0.00423203	0.0154005
ENSMUSG00000045980	Tmem104	protein_coding	transmembrane protein 104 [Source:MGI Symbol;Acc:MGI:2444222]	3832.85	0.153456	0.0317491	4.83339	1.3423e-06	1.40351e-05
ENSMUSG00000043668	Tox3	protein_coding	TOX high mobility group box family member 3 [Source:MGI Symbol;Acc:MGI:3039593]	762.029	0.15343	0.0528694	2.90206	0.00370714	0.0137678
ENSMUSG00000029426	Scarb2	protein_coding	scavenger receptor class B, member 2 [Source:MGI Symbol;Acc:MGI:1196458]	29806.3	0.153422	0.0177651	8.63617	5.81305e-18	4.51972e-16
ENSMUSG00000034850	Tmem127	protein_coding	transmembrane protein 127 [Source:MGI Symbol;Acc:MGI:1916720]	23797.5	0.15342	0.0197706	7.76002	8.49171e-15	4.07679e-13
ENSMUSG00000060012	Kif13b	protein_coding	kinesin family member 13B [Source:MGI Symbol;Acc:MGI:1098265]	2380.26	0.153358	0.0503369	3.04663	0.00231421	0.0092819
ENSMUSG00000021318	Gli3	protein_coding	GLI-Kruppel family member GLI3 [Source:MGI Symbol;Acc:MGI:95729]	3740.32	0.153296	0.0303134	5.05703	4.25838e-07	4.98343e-06
ENSMUSG00000030852	Tacc2	protein_coding	transforming, acidic coiled-coil containing protein 2 [Source:MGI Symbol;Acc:MGI:1928899]	10230.4	0.153234	0.0212207	7.22096	5.16212e-13	1.90021e-11
ENSMUSG00000032537	Ephb1	protein_coding	Eph receptor B1 [Source:MGI Symbol;Acc:MGI:1096337]	646.165	0.153199	0.0502622	3.048	0.00230373	0.00924684
ENSMUSG00000024187	Fam234a	protein_coding	family with sequence similarity 234, member A [Source:MGI Symbol;Acc:MGI:2146854]	11220.9	0.153109	0.0273233	5.60361	2.09938e-08	3.34286e-07
ENSMUSG00000097156	Gm3764	lincRNA	predicted gene 3764 [Source:MGI Symbol;Acc:MGI:3781938]	754.79	0.153065	0.0571924	2.67631	0.00744369	0.0246673
ENSMUSG00000000532	Acvr1b	protein_coding	activin A receptor, type 1B [Source:MGI Symbol;Acc:MGI:1338944]	2601.97	0.153035	0.031869	4.80199	1.57097e-06	1.61339e-05
ENSMUSG00000022550	Adck5	protein_coding	aarF domain containing kinase 5 [Source:MGI Symbol;Acc:MGI:2679274]	1077.22	0.153021	0.0522474	2.92877	0.00340305	0.0128079
ENSMUSG00000053470	Kdm3a	protein_coding	lysine (K)-specific demethylase 3A [Source:MGI Symbol;Acc:MGI:98847]	5082.25	0.152938	0.0285482	5.35719	8.45263e-08	1.18806e-06
ENSMUSG00000044876	Zfp444	protein_coding	zinc finger protein 444 [Source:MGI Symbol;Acc:MGI:1923365]	3048.36	0.152929	0.0303052	5.04629	4.50474e-07	5.2563e-06
ENSMUSG00000025007	Aldh18a1	protein_coding	aldehyde dehydrogenase 18 family, member A1 [Source:MGI Symbol;Acc:MGI:1888908]	3786.33	0.152877	0.0323439	4.72662	2.28292e-06	2.24614e-05
ENSMUSG00000060227	Casc4	protein_coding	cancer susceptibility candidate 4 [Source:MGI Symbol;Acc:MGI:2443129]	10811.2	0.152858	0.03552	4.30342	1.68179e-05	0.000131596
ENSMUSG00000048965	Mrgpre	protein_coding	MAS-related GPR, member E [Source:MGI Symbol;Acc:MGI:2441884]	2332.45	0.152801	0.0337419	4.52851	5.94004e-06	5.1907e-05
ENSMUSG00000026204	Ptprn	protein_coding	protein tyrosine phosphatase, receptor type, N [Source:MGI Symbol;Acc:MGI:102765]	4077.75	0.152756	0.0327194	4.66868	3.03135e-06	2.88193e-05
ENSMUSG00000038495	Otud7b	protein_coding	OTU domain containing 7B [Source:MGI Symbol;Acc:MGI:2654703]	8016.12	0.152752	0.0224466	6.80514	1.00948e-11	3.03016e-10
ENSMUSG00000032064	Dixdc1	protein_coding	DIX domain containing 1 [Source:MGI Symbol;Acc:MGI:2679721]	1402.86	0.152492	0.0500266	3.04821	0.0023021	0.00924684
ENSMUSG00000030103	Bhlhe40	protein_coding	basic helix-loop-helix family, member e40 [Source:MGI Symbol;Acc:MGI:1097714]	7108.33	0.152444	0.0263237	5.79111	6.99213e-09	1.23556e-07
ENSMUSG00000075595	Zfp652	protein_coding	zinc finger protein 652 [Source:MGI Symbol;Acc:MGI:2442221]	4826.86	0.152442	0.0312067	4.88493	1.03467e-06	1.10831e-05
ENSMUSG00000026469	Xpr1	protein_coding	xenotropic and polytropic retrovirus receptor 1 [Source:MGI Symbol;Acc:MGI:97932]	10991.6	0.152411	0.0293809	5.18741	2.13236e-07	2.6783e-06
ENSMUSG00000003038	Hmgn2	protein_coding	high mobility group nucleosomal binding domain 2 [Source:MGI Symbol;Acc:MGI:96136]	6841.03	0.152408	0.0315482	4.83096	1.35876e-06	1.41736e-05
ENSMUSG00000024036	Slc37a1	protein_coding	solute carrier family 37 (glycerol-3-phosphate transporter), member 1 [Source:MGI Symbol;Acc:MGI:2446181]	570.33	0.152379	0.0597784	2.54906	0.0108013	0.0335793
ENSMUSG00000000266	Mid2	protein_coding	midline 2 [Source:MGI Symbol;Acc:MGI:1344333]	2989.44	0.152285	0.0413086	3.68652	0.000227338	0.00126919
ENSMUSG00000039745	Htatip2	protein_coding	HIV-1 Tat interactive protein 2 [Source:MGI Symbol;Acc:MGI:1859271]	1535.47	0.152195	0.0378982	4.01589	5.92226e-05	0.000397285
ENSMUSG00000049764	Zfp280b	protein_coding	zinc finger protein 280B [Source:MGI Symbol;Acc:MGI:1927865]	592.566	0.152177	0.0577786	2.6338	0.00844345	0.0273856
ENSMUSG00000032570	Atp2c1	protein_coding	ATPase, Ca++-sequestering [Source:MGI Symbol;Acc:MGI:1889008]	5359.45	0.152168	0.026746	5.68936	1.27514e-08	2.12376e-07
ENSMUSG00000027962	Vcam1	protein_coding	vascular cell adhesion molecule 1 [Source:MGI Symbol;Acc:MGI:98926]	180504	0.152151	0.0294434	5.16757	2.37162e-07	2.95784e-06
ENSMUSG00000039081	Zfp503	protein_coding	zinc finger protein 503 [Source:MGI Symbol;Acc:MGI:1353644]	1771.49	0.151876	0.0395167	3.84335	0.000121366	0.000736797
ENSMUSG00000047409	Ctdspl	protein_coding	CTD (carboxy-terminal domain, RNA polymerase II, polypeptide A) small phosphatase-like [Source:MGI Symbol;Acc:MGI:1916524]	2932.75	0.151854	0.0324407	4.68098	2.85506e-06	2.73478e-05
ENSMUSG00000071648	Rom1	protein_coding	rod outer segment membrane protein 1 [Source:MGI Symbol;Acc:MGI:97998]	2095.32	0.151789	0.040072	3.78791	0.000151918	0.000893841
ENSMUSG00000045205	Dpy19l4	protein_coding	dpy-19-like 4 (C. elegans) [Source:MGI Symbol;Acc:MGI:2685869]	4034	0.151597	0.0479689	3.16032	0.00157597	0.00672539
ENSMUSG00000070000	Fcho1	protein_coding	FCH domain only 1 [Source:MGI Symbol;Acc:MGI:1921265]	710.615	0.151522	0.0521485	2.90559	0.00366559	0.013635
ENSMUSG00000066258	Trim12a	protein_coding	tripartite motif-containing 12A [Source:MGI Symbol;Acc:MGI:1923931]	4892.14	0.151496	0.0335115	4.52071	6.16326e-06	5.36517e-05
ENSMUSG00000031239	Itm2a	protein_coding	integral membrane protein 2A [Source:MGI Symbol;Acc:MGI:107706]	813.508	0.151435	0.0456832	3.31489	0.000916784	0.00420628
ENSMUSG00000020684	Rasl10b	protein_coding	RAS-like, family 10, member B [Source:MGI Symbol;Acc:MGI:2685575]	2494.4	0.151373	0.0413394	3.66173	0.000250521	0.00138168
ENSMUSG00000003452	Bicd1	protein_coding	bicaudal D homolog 1 (Drosophila) [Source:MGI Symbol;Acc:MGI:1101760]	1294.33	0.151342	0.0446402	3.39026	0.000698274	0.00332252
ENSMUSG00000022100	Xpo7	protein_coding	exportin 7 [Source:MGI Symbol;Acc:MGI:1929705]	6604.01	0.151305	0.0254146	5.95345	2.62546e-09	5.12834e-08
ENSMUSG00000027900	Dram2	protein_coding	DNA-damage regulated autophagy modulator 2 [Source:MGI Symbol;Acc:MGI:1914421]	1218.54	0.151023	0.0374464	4.03305	5.50572e-05	0.000373746
ENSMUSG00000021180	Rps6ka5	protein_coding	ribosomal protein S6 kinase, polypeptide 5 [Source:MGI Symbol;Acc:MGI:1920336]	756.311	0.150957	0.0457908	3.29667	0.000978389	0.00445686
ENSMUSG00000032549	Rab6b	protein_coding	RAB6B, member RAS oncogene family [Source:MGI Symbol;Acc:MGI:107283]	6450.1	0.150931	0.0289471	5.21403	1.84782e-07	2.35243e-06
ENSMUSG00000018750	Zbtb4	protein_coding	zinc finger and BTB domain containing 4 [Source:MGI Symbol;Acc:MGI:1922830]	14831.9	0.150926	0.0202202	7.46412	8.38579e-14	3.54539e-12
ENSMUSG00000035173	Ccdc186	protein_coding	coiled-coil domain containing 186 [Source:MGI Symbol;Acc:MGI:2445022]	3861.63	0.150815	0.0394755	3.82047	0.000133197	0.00079693
ENSMUSG00000069171	Nr2f1	protein_coding	nuclear receptor subfamily 2, group F, member 1 [Source:MGI Symbol;Acc:MGI:1352451]	3790.64	0.150803	0.0284229	5.30567	1.12257e-07	1.5165e-06
ENSMUSG00000034621	Gpatch8	protein_coding	G patch domain containing 8 [Source:MGI Symbol;Acc:MGI:1918667]	5464.46	0.150794	0.0284948	5.29198	1.20997e-07	1.62065e-06
ENSMUSG00000044337	Ackr3	protein_coding	atypical chemokine receptor 3 [Source:MGI Symbol;Acc:MGI:109562]	659.173	0.150706	0.0578844	2.60358	0.00922561	0.0294271
ENSMUSG00000015850	Adamtsl4	protein_coding	ADAMTS-like 4 [Source:MGI Symbol;Acc:MGI:2389008]	9645.99	0.150699	0.0289713	5.20166	1.97514e-07	2.50252e-06
ENSMUSG00000028974	Dffa	protein_coding	DNA fragmentation factor, alpha subunit [Source:MGI Symbol;Acc:MGI:1196227]	1104.2	0.150622	0.0436123	3.45367	0.000553012	0.00271799
ENSMUSG00000039005	Tlr4	protein_coding	toll-like receptor 4 [Source:MGI Symbol;Acc:MGI:96824]	1045.33	0.15058	0.048343	3.11483	0.00184053	0.0076676
ENSMUSG00000029470	P2rx4	protein_coding	purinergic receptor P2X, ligand-gated ion channel 4 [Source:MGI Symbol;Acc:MGI:1338859]	6318.73	0.150549	0.0251353	5.98954	2.10441e-09	4.21914e-08
ENSMUSG00000042460	C1galt1	protein_coding	core 1 synthase, glycoprotein-N-acetylgalactosamine 3-beta-galactosyltransferase, 1 [Source:MGI Symbol;Acc:MGI:2151071]	1597.86	0.150527	0.0478264	3.14737	0.00164745	0.00697627
ENSMUSG00000079334	Nat6	protein_coding	N-acetyltransferase 6 [Source:MGI Symbol;Acc:MGI:1888902]	7556.3	0.150522	0.0289794	5.19412	2.05686e-07	2.59575e-06
ENSMUSG00000021684	Pde8b	protein_coding	phosphodiesterase 8B [Source:MGI Symbol;Acc:MGI:2443999]	1756.31	0.150418	0.0321999	4.67138	2.99181e-06	2.84865e-05
ENSMUSG00000033124	Atg9a	protein_coding	autophagy related 9A [Source:MGI Symbol;Acc:MGI:2138446]	2883.48	0.150379	0.0317611	4.7347	2.19376e-06	2.16813e-05
ENSMUSG00000041164	Zmiz2	protein_coding	zinc finger, MIZ-type containing 2 [Source:MGI Symbol;Acc:MGI:106374]	7778.03	0.150302	0.0281349	5.3422	9.18237e-08	1.26827e-06
ENSMUSG00000014837	4931428F04Rik	protein_coding	RIKEN cDNA 4931428F04 gene [Source:MGI Symbol;Acc:MGI:1921606]	655.578	0.15007	0.0536487	2.79728	0.00515349	0.0181608
ENSMUSG00000058881	Zfp516	protein_coding	zinc finger protein 516 [Source:MGI Symbol;Acc:MGI:2443957]	6495.58	0.150068	0.0324855	4.61956	3.84561e-06	3.54103e-05
ENSMUSG00000069895	Atxn1l	protein_coding	ataxin 1-like [Source:MGI Symbol;Acc:MGI:3694797]	4506.43	0.150016	0.0306765	4.89025	1.00707e-06	1.08092e-05
ENSMUSG00000021133	Susd6	protein_coding	sushi domain containing 6 [Source:MGI Symbol;Acc:MGI:2444661]	74642.6	0.149839	0.018099	8.27887	1.24354e-16	7.96015e-15
ENSMUSG00000031618	Nr3c2	protein_coding	nuclear receptor subfamily 3, group C, member 2 [Source:MGI Symbol;Acc:MGI:99459]	1227.51	0.149789	0.0478889	3.12785	0.00176093	0.00737839
ENSMUSG00000070737	Tmem35b	protein_coding	transmembrane protein 35B [Source:MGI Symbol;Acc:MGI:3758095]	865.388	0.149761	0.0555431	2.6963	0.00701153	0.023434
ENSMUSG00000010830	Kdelr3	protein_coding	KDEL (Lys-Asp-Glu-Leu) endoplasmic reticulum protein retention receptor 3 [Source:MGI Symbol;Acc:MGI:2145953]	1541.28	0.149406	0.0441207	3.38631	0.0007084	0.00336498
ENSMUSG00000042156	Dzip1	protein_coding	DAZ interacting protein 1 [Source:MGI Symbol;Acc:MGI:1914311]	9541.38	0.149353	0.0259854	5.74758	9.05294e-09	1.56672e-07
ENSMUSG00000050132	Sarm1	protein_coding	sterile alpha and HEAT/Armadillo motif containing 1 [Source:MGI Symbol;Acc:MGI:2136419]	1353.15	0.149298	0.040567	3.68027	0.000232983	0.00129617
ENSMUSG00000032606	Nicn1	protein_coding	nicolin 1 [Source:MGI Symbol;Acc:MGI:1913507]	5216.99	0.149274	0.0272945	5.46902	4.5252e-08	6.75348e-07
ENSMUSG00000021510	Zfp729a	protein_coding	zinc finger protein 729a [Source:MGI Symbol;Acc:MGI:3036250]	1266.91	0.149158	0.0524914	2.84157	0.00448919	0.0162179
ENSMUSG00000068099	1500009C09Rik	protein_coding	RIKEN cDNA 1500009C09 gene [Source:MGI Symbol;Acc:MGI:1923755]	1496.58	0.149145	0.0384762	3.87629	0.000106059	0.000654211
ENSMUSG00000015755	Tab2	protein_coding	TGF-beta activated kinase 1/MAP3K7 binding protein 2 [Source:MGI Symbol;Acc:MGI:1915902]	10076.8	0.149078	0.0253548	5.87965	4.11129e-09	7.70034e-08
ENSMUSG00000029068	Ccnl2	protein_coding	cyclin L2 [Source:MGI Symbol;Acc:MGI:1927119]	2016.92	0.148929	0.0494703	3.01047	0.00260844	0.0102384
ENSMUSG00000049421	Zfp260	protein_coding	zinc finger protein 260 [Source:MGI Symbol;Acc:MGI:1347071]	4823.03	0.14865	0.0331807	4.48002	7.4637e-06	6.34474e-05
ENSMUSG00000090100	Ttbk2	protein_coding	tau tubulin kinase 2 [Source:MGI Symbol;Acc:MGI:2155779]	1527.46	0.148551	0.0484684	3.0649	0.00217746	0.00884466
ENSMUSG00000031489	Adrb3	protein_coding	adrenergic receptor, beta 3 [Source:MGI Symbol;Acc:MGI:87939]	616.994	0.148389	0.0586288	2.53099	0.0113742	0.0350054
ENSMUSG00000021690	Jmy	protein_coding	junction-mediating and regulatory protein [Source:MGI Symbol;Acc:MGI:1913096]	7515.48	0.148308	0.0392265	3.78082	0.000156313	0.000914636
ENSMUSG00000030287	Itpr2	protein_coding	inositol 1,4,5-triphosphate receptor 2 [Source:MGI Symbol;Acc:MGI:99418]	3369.9	0.148204	0.030057	4.93075	8.19153e-07	8.99826e-06
ENSMUSG00000030987	Stim1	protein_coding	stromal interaction molecule 1 [Source:MGI Symbol;Acc:MGI:107476]	10110.1	0.148196	0.0251478	5.893	3.79256e-09	7.17928e-08
ENSMUSG00000024055	Cyp4f13	protein_coding	cytochrome P450, family 4, subfamily f, polypeptide 13 [Source:MGI Symbol;Acc:MGI:2158641]	1850.6	0.148128	0.0395271	3.7475	0.000178604	0.00102957
ENSMUSG00000022526	Zfp251	protein_coding	zinc finger protein 251 [Source:MGI Symbol;Acc:MGI:1918841]	2849.33	0.148125	0.028054	5.28	1.29183e-07	1.72161e-06
ENSMUSG00000040785	Ttc3	protein_coding	tetratricopeptide repeat domain 3 [Source:MGI Symbol;Acc:MGI:1276539]	15606.1	0.148117	0.0259508	5.70762	1.14569e-08	1.93239e-07
ENSMUSG00000035476	Tab3	protein_coding	TGF-beta activated kinase 1/MAP3K7 binding protein 3 [Source:MGI Symbol;Acc:MGI:1913974]	1302.51	0.147954	0.0477961	3.09552	0.0019647	0.00808975
ENSMUSG00000042524	Sun2	protein_coding	Sad1 and UNC84 domain containing 2 [Source:MGI Symbol;Acc:MGI:2443011]	15248.3	0.147866	0.0219035	6.75079	1.47042e-11	4.30827e-10
ENSMUSG00000029119	Man2b2	protein_coding	mannosidase 2, alpha B2 [Source:MGI Symbol;Acc:MGI:1195262]	34794.4	0.147762	0.0215352	6.86141	6.81863e-12	2.10217e-10
ENSMUSG00000030201	Lrp6	protein_coding	low density lipoprotein receptor-related protein 6 [Source:MGI Symbol;Acc:MGI:1298218]	9347.15	0.147713	0.0340737	4.3351	1.45693e-05	0.000115361
ENSMUSG00000020794	Ube2g1	protein_coding	ubiquitin-conjugating enzyme E2G 1 [Source:MGI Symbol;Acc:MGI:1914378]	2719.54	0.147696	0.0320207	4.61251	3.97836e-06	3.65061e-05
ENSMUSG00000035764	Fbxo45	protein_coding	F-box protein 45 [Source:MGI Symbol;Acc:MGI:2447775]	1647.95	0.147661	0.0372862	3.96019	7.48902e-05	0.000487015
ENSMUSG00000023050	Map3k12	protein_coding	mitogen-activated protein kinase kinase kinase 12 [Source:MGI Symbol;Acc:MGI:1346881]	2679.06	0.147628	0.037323	3.95542	7.63996e-05	0.000495013
ENSMUSG00000040929	Rfx3	protein_coding	regulatory factor X, 3 (influences HLA class II expression) [Source:MGI Symbol;Acc:MGI:106582]	920.402	0.147537	0.0589356	2.50336	0.012302	0.0372636
ENSMUSG00000027947	Il6ra	protein_coding	interleukin 6 receptor, alpha [Source:MGI Symbol;Acc:MGI:105304]	2543.69	0.147472	0.0370019	3.98553	6.73293e-05	0.000444373
ENSMUSG00000041341	Atg2b	protein_coding	autophagy related 2B [Source:MGI Symbol;Acc:MGI:1923809]	3582.07	0.147384	0.031642	4.65786	3.19519e-06	3.02244e-05
ENSMUSG00000085438	1700020I14Rik	lincRNA	RIKEN cDNA 1700020I14 gene [Source:MGI Symbol;Acc:MGI:1913852]	4122.14	0.147382	0.0329615	4.47134	7.77323e-06	6.58329e-05
ENSMUSG00000036615	Rfxap	protein_coding	regulatory factor X-associated protein [Source:MGI Symbol;Acc:MGI:2180854]	2050.8	0.147371	0.0342388	4.3042	1.67588e-05	0.000131198
ENSMUSG00000041895	Wipi1	protein_coding	WD repeat domain, phosphoinositide interacting 1 [Source:MGI Symbol;Acc:MGI:1261864]	15220.1	0.147287	0.019594	7.51695	5.60698e-14	2.42852e-12
ENSMUSG00000066705	Fxyd6	protein_coding	FXYD domain-containing ion transport regulator 6 [Source:MGI Symbol;Acc:MGI:1890226]	1165.82	0.147148	0.0389326	3.77956	0.000157107	0.000918611
ENSMUSG00000038145	Snrk	protein_coding	SNF related kinase [Source:MGI Symbol;Acc:MGI:108104]	6617.79	0.147114	0.0229082	6.42188	1.34602e-10	3.36686e-09
ENSMUSG00000030275	Etnk1	protein_coding	ethanolamine kinase 1 [Source:MGI Symbol;Acc:MGI:1922570]	14137.4	0.146972	0.0327829	4.48319	7.35367e-06	6.26458e-05
ENSMUSG00000029049	Morn1	protein_coding	MORN repeat containing 1 [Source:MGI Symbol;Acc:MGI:1924116]	548.756	0.146946	0.0591071	2.4861	0.012915	0.0388327
ENSMUSG00000037855	Zfp365	protein_coding	zinc finger protein 365 [Source:MGI Symbol;Acc:MGI:2143676]	7176.05	0.146856	0.0306685	4.78852	1.68017e-06	1.71558e-05
ENSMUSG00000032583	Mon1a	protein_coding	MON1 homolog A, secretory traffciking associated [Source:MGI Symbol;Acc:MGI:1920075]	1910.35	0.146743	0.0441863	3.32102	0.000896901	0.0041329
ENSMUSG00000034724	Cnot6l	protein_coding	CCR4-NOT transcription complex, subunit 6-like [Source:MGI Symbol;Acc:MGI:2443154]	2237.62	0.146719	0.0468808	3.12962	0.00175031	0.00734163
ENSMUSG00000031595	Pdgfrl	protein_coding	platelet-derived growth factor receptor-like [Source:MGI Symbol;Acc:MGI:1916047]	2855.25	0.146715	0.0318853	4.60133	4.19796e-06	3.82788e-05
ENSMUSG00000055866	Per2	protein_coding	period circadian clock 2 [Source:MGI Symbol;Acc:MGI:1195265]	1435.78	0.146688	0.057635	2.54512	0.0109239	0.0338814
ENSMUSG00000042595	Fam199x	protein_coding	family with sequence similarity 199, X-linked [Source:MGI Symbol;Acc:MGI:2384304]	855.471	0.146615	0.0559764	2.61923	0.0088129	0.0283604
ENSMUSG00000035236	Scai	protein_coding	suppressor of cancer cell invasion [Source:MGI Symbol;Acc:MGI:2443716]	878.965	0.146466	0.0576608	2.54013	0.011081	0.0342753
ENSMUSG00000071454	Dtnb	protein_coding	dystrobrevin, beta [Source:MGI Symbol;Acc:MGI:1203728]	2154.17	0.146426	0.0335291	4.36712	1.25894e-05	0.000101498
ENSMUSG00000052951	C130021I20Rik	antisense	Riken cDNA C130021I20 gene [Source:MGI Symbol;Acc:MGI:3639863]	3697.76	0.146413	0.0309231	4.73477	2.19308e-06	2.16813e-05
ENSMUSG00000063077	Kif1b	protein_coding	kinesin family member 1B [Source:MGI Symbol;Acc:MGI:108426]	40607.9	0.14641	0.0296703	4.93456	8.03328e-07	8.84271e-06
ENSMUSG00000061517	Sox21	protein_coding	SRY (sex determining region Y)-box 21 [Source:MGI Symbol;Acc:MGI:2654070]	1956.45	0.1463	0.0420222	3.48148	0.000498651	0.00248841
ENSMUSG00000030000	Add2	protein_coding	adducin 2 (beta) [Source:MGI Symbol;Acc:MGI:87919]	516.985	0.14626	0.0538943	2.71382	0.00665115	0.0224271
ENSMUSG00000097119	B230354K17Rik	lincRNA	RIKEN cDNA B230354K17 gene [Source:MGI Symbol;Acc:MGI:2443272]	3933.37	0.146175	0.0332043	4.4023	1.07109e-05	8.76389e-05
ENSMUSG00000097960	A330074K22Rik	lincRNA	RIKEN cDNA A330074K22 gene [Source:MGI Symbol;Acc:MGI:3045392]	534.643	0.146159	0.0576305	2.53613	0.0112085	0.0345958
ENSMUSG00000102748	Pcdhgb2	protein_coding	protocadherin gamma subfamily B, 2 [Source:MGI Symbol;Acc:MGI:1935170]	1155.94	0.146101	0.0439705	3.3227	0.000891494	0.00411036
ENSMUSG00000026113	Inpp4a	protein_coding	inositol polyphosphate-4-phosphatase, type I [Source:MGI Symbol;Acc:MGI:1931123]	1710.75	0.146074	0.0409743	3.56501	0.000363839	0.00190201
ENSMUSG00000050332	Amer1	protein_coding	APC membrane recruitment 1 [Source:MGI Symbol;Acc:MGI:1919595]	538.787	0.146063	0.0614452	2.37713	0.017448	0.0498663
ENSMUSG00000029168	Dpysl5	protein_coding	dihydropyrimidinase-like 5 [Source:MGI Symbol;Acc:MGI:1929772]	4294.74	0.145967	0.0331098	4.40858	1.04049e-05	8.54865e-05
ENSMUSG00000058402	Zfp420	protein_coding	zinc finger protein 420 [Source:MGI Symbol;Acc:MGI:2444666]	539.684	0.145844	0.0592464	2.46165	0.0138298	0.0411334
ENSMUSG00000058444	Map2k5	protein_coding	mitogen-activated protein kinase kinase 5 [Source:MGI Symbol;Acc:MGI:1346345]	4099.71	0.145742	0.028471	5.11897	3.07207e-07	3.72647e-06
ENSMUSG00000051041	Olfml1	protein_coding	olfactomedin-like 1 [Source:MGI Symbol;Acc:MGI:2679264]	1362.38	0.145586	0.042825	3.39956	0.000674945	0.00322384
ENSMUSG00000035936	Aldh5a1	protein_coding	aldhehyde dehydrogenase family 5, subfamily A1 [Source:MGI Symbol;Acc:MGI:2441982]	1290.79	0.145573	0.040394	3.60382	0.000313573	0.00167214
ENSMUSG00000022885	St6gal1	protein_coding	beta galactoside alpha 2,6 sialyltransferase 1 [Source:MGI Symbol;Acc:MGI:108470]	3336.52	0.145437	0.028756	5.05764	4.24487e-07	4.97492e-06
ENSMUSG00000027130	Slc12a6	protein_coding	solute carrier family 12, member 6 [Source:MGI Symbol;Acc:MGI:2135960]	2421.56	0.145402	0.0297329	4.89029	1.00687e-06	1.08092e-05
ENSMUSG00000069729	Arid1b	protein_coding	AT rich interactive domain 1B (SWI-like) [Source:MGI Symbol;Acc:MGI:1926129]	7722.79	0.14532	0.0295487	4.918	8.74344e-07	9.54532e-06
ENSMUSG00000074749	Kiz	protein_coding	kizuna centrosomal protein [Source:MGI Symbol;Acc:MGI:2684960]	5034.3	0.14531	0.0303892	4.78164	1.73871e-06	1.76293e-05
ENSMUSG00000042425	Frmpd3	protein_coding	FERM and PDZ domain containing 3 [Source:MGI Symbol;Acc:MGI:3646547]	1209.98	0.145134	0.0425845	3.40815	0.000654061	0.0031387
ENSMUSG00000066235	Pomgnt2	protein_coding	protein O-linked mannose beta 1,4-N-acetylglucosaminyltransferase 2 [Source:MGI Symbol;Acc:MGI:2143424]	3890.86	0.144998	0.0343587	4.22011	2.44184e-05	0.000182212
ENSMUSG00000028124	Gclm	protein_coding	glutamate-cysteine ligase, modifier subunit [Source:MGI Symbol;Acc:MGI:104995]	6120.67	0.144862	0.0300617	4.81884	1.44398e-06	1.49549e-05
ENSMUSG00000038702	Dsel	protein_coding	dermatan sulfate epimerase-like [Source:MGI Symbol;Acc:MGI:2442948]	1599.19	0.144734	0.0438774	3.29861	0.000971659	0.0044338
ENSMUSG00000040003	Magi2	protein_coding	membrane associated guanylate kinase, WW and PDZ domain containing 2 [Source:MGI Symbol;Acc:MGI:1354953]	1652.49	0.14458	0.041459	3.48731	0.000487912	0.00244324
ENSMUSG00000045287	Rtn4rl1	protein_coding	reticulon 4 receptor-like 1 [Source:MGI Symbol;Acc:MGI:2661375]	728.238	0.144573	0.0506667	2.85341	0.00432532	0.0157149
ENSMUSG00000033902	Mapkbp1	protein_coding	mitogen-activated protein kinase binding protein 1 [Source:MGI Symbol;Acc:MGI:1347004]	3350.9	0.144522	0.0376573	3.83782	0.00012413	0.000749944
ENSMUSG00000024924	Vldlr	protein_coding	very low density lipoprotein receptor [Source:MGI Symbol;Acc:MGI:98935]	5577.09	0.144488	0.0253955	5.68953	1.27387e-08	2.12376e-07
ENSMUSG00000021094	Dhrs7	protein_coding	dehydrogenase/reductase (SDR family) member 7 [Source:MGI Symbol;Acc:MGI:1913625]	3687.15	0.144463	0.0286741	5.0381	4.70168e-07	5.44622e-06
ENSMUSG00000024304	Cdh2	protein_coding	cadherin 2 [Source:MGI Symbol;Acc:MGI:88355]	73745.9	0.144448	0.018377	7.86029	3.8323e-15	1.95153e-13
ENSMUSG00000024942	Capn1	protein_coding	calpain 1 [Source:MGI Symbol;Acc:MGI:88263]	2767.34	0.14434	0.0337808	4.27284	1.92995e-05	0.00014832
ENSMUSG00000021665	Hexb	protein_coding	hexosaminidase B [Source:MGI Symbol;Acc:MGI:96074]	5050.85	0.144272	0.029105	4.95695	7.16096e-07	7.99289e-06
ENSMUSG00000033883	D3Ertd254e	protein_coding	DNA segment, Chr 3, ERATO Doi 254, expressed [Source:MGI Symbol;Acc:MGI:1098769]	1879.43	0.144262	0.0395887	3.64403	0.000268404	0.0014606
ENSMUSG00000030605	Mfge8	protein_coding	milk fat globule-EGF factor 8 protein [Source:MGI Symbol;Acc:MGI:102768]	28448.6	0.144179	0.0277195	5.20135	1.97849e-07	2.50477e-06
ENSMUSG00000027187	Cat	protein_coding	catalase [Source:MGI Symbol;Acc:MGI:88271]	13729.5	0.144048	0.0190229	7.5723	3.66669e-14	1.62342e-12
ENSMUSG00000039782	Cpeb2	protein_coding	cytoplasmic polyadenylation element binding protein 2 [Source:MGI Symbol;Acc:MGI:2442640]	1679.78	0.143978	0.0600183	2.3989	0.0164443	0.0475174
ENSMUSG00000040713	Creg1	protein_coding	cellular repressor of E1A-stimulated genes 1 [Source:MGI Symbol;Acc:MGI:1344382]	6662.34	0.143974	0.0246084	5.85062	4.89745e-09	9.03477e-08
ENSMUSG00000032377	Plscr4	protein_coding	phospholipid scramblase 4 [Source:MGI Symbol;Acc:MGI:2143267]	760.131	0.143908	0.0546154	2.63494	0.00841515	0.0273286
ENSMUSG00000023036	Pcdhgc4	protein_coding	protocadherin gamma subfamily C, 4 [Source:MGI Symbol;Acc:MGI:1935203]	1917.63	0.143727	0.0374621	3.8366	0.000124747	0.000752824
ENSMUSG00000027244	Atg13	protein_coding	autophagy related 13 [Source:MGI Symbol;Acc:MGI:1196429]	6940.88	0.143721	0.0260477	5.51761	3.43633e-08	5.24632e-07
ENSMUSG00000020021	Fgd6	protein_coding	FYVE, RhoGEF and PH domain containing 6 [Source:MGI Symbol;Acc:MGI:1261419]	1683.32	0.143716	0.0471508	3.048	0.00230367	0.00924684
ENSMUSG00000073982	Rhog	protein_coding	ras homolog family member G [Source:MGI Symbol;Acc:MGI:1928370]	6601.44	0.143663	0.0317595	4.52346	6.08381e-06	5.3047e-05
ENSMUSG00000037907	Ankrd13b	protein_coding	ankyrin repeat domain 13b [Source:MGI Symbol;Acc:MGI:2144501]	2666.88	0.143599	0.0349137	4.11298	3.90576e-05	0.000275094
ENSMUSG00000021140	Pcnx	protein_coding	pecanex homolog (Drosophila) [Source:MGI Symbol;Acc:MGI:1891924]	6798.7	0.143558	0.0296789	4.83703	1.31791e-06	1.3829e-05
ENSMUSG00000054648	Zfp869	protein_coding	zinc finger protein 869 [Source:MGI Symbol;Acc:MGI:1914119]	1329.79	0.143545	0.0505607	2.83907	0.00452457	0.0163204
ENSMUSG00000024109	Nrxn1	protein_coding	neurexin I [Source:MGI Symbol;Acc:MGI:1096391]	4735.16	0.143538	0.0426004	3.36941	0.000753297	0.00355459
ENSMUSG00000005886	Ncoa2	protein_coding	nuclear receptor coactivator 2 [Source:MGI Symbol;Acc:MGI:1276533]	7027.73	0.143486	0.0348891	4.11263	3.91174e-05	0.000275394
ENSMUSG00000045757	Zfp764	protein_coding	zinc finger protein 764 [Source:MGI Symbol;Acc:MGI:2443580]	619.915	0.143414	0.055445	2.58661	0.00969256	0.0306527
ENSMUSG00000039242	B3galnt2	protein_coding	UDP-GalNAc:betaGlcNAc beta 1,3-galactosaminyltransferase, polypeptide 2 [Source:MGI Symbol;Acc:MGI:2145517]	1663.33	0.143316	0.0431906	3.31823	0.000905901	0.00416835
ENSMUSG00000032525	Nktr	protein_coding	natural killer tumor recognition sequence [Source:MGI Symbol;Acc:MGI:97346]	2802.17	0.143309	0.0425565	3.36749	0.000758553	0.00357498
ENSMUSG00000032267	Usp28	protein_coding	ubiquitin specific peptidase 28 [Source:MGI Symbol;Acc:MGI:2442293]	1092.66	0.142962	0.0434993	3.28653	0.00101429	0.00459807
ENSMUSG00000006463	Zdhhc24	protein_coding	zinc finger, DHHC domain containing 24 [Source:MGI Symbol;Acc:MGI:1917855]	2956.69	0.142769	0.0304351	4.69092	2.71979e-06	2.61938e-05
ENSMUSG00000025586	Cpeb1	protein_coding	cytoplasmic polyadenylation element binding protein 1 [Source:MGI Symbol;Acc:MGI:108442]	5168.69	0.14274	0.0281964	5.06236	4.14095e-07	4.86401e-06
ENSMUSG00000074825	Itpripl1	protein_coding	inositol 1,4,5-triphosphate receptor interacting protein-like 1 [Source:MGI Symbol;Acc:MGI:1920588]	1294.37	0.14273	0.0400492	3.56387	0.000365424	0.00190905
ENSMUSG00000032329	Hmg20a	protein_coding	high mobility group 20A [Source:MGI Symbol;Acc:MGI:1914117]	4910.41	0.142714	0.024452	5.83651	5.33069e-09	9.73263e-08
ENSMUSG00000010045	Tmem115	protein_coding	transmembrane protein 115 [Source:MGI Symbol;Acc:MGI:1930765]	6811.5	0.142703	0.0300883	4.7428	2.10781e-06	2.09454e-05
ENSMUSG00000024940	Ltbp3	protein_coding	latent transforming growth factor beta binding protein 3 [Source:MGI Symbol;Acc:MGI:1101355]	45177.4	0.142549	0.0228269	6.24476	4.2444e-10	9.79037e-09
ENSMUSG00000022892	App	protein_coding	amyloid beta (A4) precursor protein [Source:MGI Symbol;Acc:MGI:88059]	169488	0.142509	0.0222273	6.41145	1.4414e-10	3.58977e-09
ENSMUSG00000039158	Akna	protein_coding	AT-hook transcription factor [Source:MGI Symbol;Acc:MGI:2140340]	1474.08	0.1425	0.0460136	3.0969	0.00195554	0.00805617
ENSMUSG00000043881	Kbtbd7	protein_coding	kelch repeat and BTB (POZ) domain containing 7 [Source:MGI Symbol;Acc:MGI:2685141]	1328.8	0.142496	0.0456993	3.11813	0.00182005	0.00759554
ENSMUSG00000026740	Dnajc1	protein_coding	DnaJ heat shock protein family (Hsp40) member C1 [Source:MGI Symbol;Acc:MGI:103268]	7876.57	0.142435	0.0262582	5.4244	5.81503e-08	8.45672e-07
ENSMUSG00000022323	Rida	protein_coding	reactive intermediate imine deaminase A homolog [Source:MGI Symbol;Acc:MGI:1095401]	4759.09	0.142365	0.028961	4.91576	8.84399e-07	9.64849e-06
ENSMUSG00000028893	Sesn2	protein_coding	sestrin 2 [Source:MGI Symbol;Acc:MGI:2651874]	17673	0.14232	0.0205511	6.92517	4.35453e-12	1.37439e-10
ENSMUSG00000027634	Ndrg3	protein_coding	N-myc downstream regulated gene 3 [Source:MGI Symbol;Acc:MGI:1352499]	14196.1	0.14229	0.0194657	7.30979	2.67553e-13	1.03508e-11
ENSMUSG00000050373	Snx21	protein_coding	sorting nexin family member 21 [Source:MGI Symbol;Acc:MGI:1917729]	2287.61	0.142243	0.0383101	3.71294	0.000204868	0.00116041
ENSMUSG00000022562	Oplah	protein_coding	5-oxoprolinase (ATP-hydrolysing) [Source:MGI Symbol;Acc:MGI:1922725]	4172.06	0.142235	0.0296918	4.7904	1.6645e-06	1.70176e-05
ENSMUSG00000004947	Dtx2	protein_coding	deltex 2, E3 ubiquitin ligase [Source:MGI Symbol;Acc:MGI:1921448]	2042.51	0.142205	0.0379499	3.74717	0.000178841	0.00103057
ENSMUSG00000036046	5031439G07Rik	protein_coding	RIKEN cDNA 5031439G07 gene [Source:MGI Symbol;Acc:MGI:2444899]	7934.33	0.142063	0.0244238	5.81657	6.0068e-09	1.0784e-07
ENSMUSG00000071037	Camkmt	protein_coding	calmodulin-lysine N-methyltransferase [Source:MGI Symbol;Acc:MGI:1920832]	453.042	0.142045	0.0595886	2.38376	0.0171369	0.0491311
ENSMUSG00000031925	Maml2	protein_coding	mastermind like 2 (Drosophila) [Source:MGI Symbol;Acc:MGI:2389460]	7098.62	0.142019	0.0259224	5.47863	4.28629e-08	6.45739e-07
ENSMUSG00000034160	Ogt	protein_coding	O-linked N-acetylglucosamine (GlcNAc) transferase (UDP-N-acetylglucosamine:polypeptide-N-acetylglucosaminyl transferase) [Source:MGI Symbol;Acc:MGI:1339639]	6596.09	0.142012	0.0402411	3.52903	0.000417089	0.00214106
ENSMUSG00000018909	Arrb1	protein_coding	arrestin, beta 1 [Source:MGI Symbol;Acc:MGI:99473]	6272.84	0.142012	0.0244048	5.81902	5.91954e-09	1.06685e-07
ENSMUSG00000033152	Podxl2	protein_coding	podocalyxin-like 2 [Source:MGI Symbol;Acc:MGI:2442488]	2691.79	0.141912	0.031292	4.5351	5.7577e-06	5.0591e-05
ENSMUSG00000033342	Plppr5	protein_coding	phospholipid phosphatase related 5 [Source:MGI Symbol;Acc:MGI:1923019]	646.819	0.141863	0.0546332	2.59664	0.00941398	0.0299259
ENSMUSG00000035158	Mitf	protein_coding	microphthalmia-associated transcription factor [Source:MGI Symbol;Acc:MGI:104554]	798.287	0.141795	0.0499758	2.83728	0.00455	0.0163781
ENSMUSG00000095407	Tmem200c	protein_coding	transmembrane protein 200C [Source:MGI Symbol;Acc:MGI:3646281]	987.282	0.141749	0.0443441	3.19658	0.00139069	0.00604808
ENSMUSG00000021504	B4galt7	protein_coding	xylosylprotein beta1,4-galactosyltransferase, polypeptide 7 (galactosyltransferase I) [Source:MGI Symbol;Acc:MGI:2384987]	1529.02	0.141625	0.0424732	3.33445	0.000854694	0.00396477
ENSMUSG00000047888	Tnrc6b	protein_coding	trinucleotide repeat containing 6b [Source:MGI Symbol;Acc:MGI:2443730]	10501.8	0.14152	0.0337628	4.19159	2.77012e-05	0.000204601
ENSMUSG00000004040	Stat3	protein_coding	signal transducer and activator of transcription 3 [Source:MGI Symbol;Acc:MGI:103038]	46253.4	0.141514	0.0227485	6.2208	4.94614e-10	1.13112e-08
ENSMUSG00000059316	Slc27a4	protein_coding	solute carrier family 27 (fatty acid transporter), member 4 [Source:MGI Symbol;Acc:MGI:1347347]	5162.83	0.141398	0.0301554	4.68896	2.74601e-06	2.64304e-05
ENSMUSG00000030397	Mark4	protein_coding	MAP/microtubule affinity regulating kinase 4 [Source:MGI Symbol;Acc:MGI:1920955]	6435.3	0.141221	0.0263767	5.35402	8.60227e-08	1.20502e-06
ENSMUSG00000042348	Arl15	protein_coding	ADP-ribosylation factor-like 15 [Source:MGI Symbol;Acc:MGI:2442308]	1228.16	0.141193	0.0481996	2.92934	0.00339683	0.0127908
ENSMUSG00000043518	Rai2	protein_coding	retinoic acid induced 2 [Source:MGI Symbol;Acc:MGI:1344378]	2692.79	0.141169	0.0288087	4.90022	9.57287e-07	1.03375e-05
ENSMUSG00000022386	Trmu	protein_coding	tRNA 5-methylaminomethyl-2-thiouridylate methyltransferase [Source:MGI Symbol;Acc:MGI:1919276]	689.042	0.141119	0.052791	2.67317	0.00751379	0.0248521
ENSMUSG00000024817	Uhrf2	protein_coding	ubiquitin-like, containing PHD and RING finger domains 2 [Source:MGI Symbol;Acc:MGI:1923718]	5010.02	0.141109	0.0290588	4.85599	1.19785e-06	1.26766e-05
ENSMUSG00000003623	Crot	protein_coding	carnitine O-octanoyltransferase [Source:MGI Symbol;Acc:MGI:1921364]	10948.4	0.140956	0.0257006	5.48452	4.14603e-08	6.26385e-07
ENSMUSG00000017132	Cyth1	protein_coding	cytohesin 1 [Source:MGI Symbol;Acc:MGI:1334257]	1590.73	0.140919	0.0374619	3.76165	0.000168793	0.000977969
ENSMUSG00000028412	Slc44a1	protein_coding	solute carrier family 44, member 1 [Source:MGI Symbol;Acc:MGI:2140592]	9962.84	0.140882	0.0207606	6.78604	1.15251e-11	3.43361e-10
ENSMUSG00000064128	Cenpj	protein_coding	centromere protein J [Source:MGI Symbol;Acc:MGI:2684927]	1943.51	0.140857	0.0404219	3.48468	0.000492725	0.00246347
ENSMUSG00000066191	Anks6	protein_coding	ankyrin repeat and sterile alpha motif domain containing 6 [Source:MGI Symbol;Acc:MGI:1922941]	1003.59	0.140793	0.046669	3.01683	0.00255432	0.0100725
ENSMUSG00000044345	Marveld1	protein_coding	MARVEL (membrane-associating) domain containing 1 [Source:MGI Symbol;Acc:MGI:2147570]	2758.47	0.140775	0.0340988	4.12844	3.65237e-05	0.00025931
ENSMUSG00000036555	Iqce	protein_coding	IQ motif containing E [Source:MGI Symbol;Acc:MGI:1921489]	3739.88	0.140752	0.0307185	4.582	4.60547e-06	4.14961e-05
ENSMUSG00000033214	Slitrk5	protein_coding	SLIT and NTRK-like family, member 5 [Source:MGI Symbol;Acc:MGI:2679448]	1064.63	0.140582	0.0424475	3.31191	0.00092663	0.00424657
ENSMUSG00000102918	Pcdhgc3	protein_coding	protocadherin gamma subfamily C, 3 [Source:MGI Symbol;Acc:MGI:1935201]	25210.8	0.140574	0.0202487	6.94238	3.85539e-12	1.22657e-10
ENSMUSG00000038538	Ubn2	protein_coding	ubinuclein 2 [Source:MGI Symbol;Acc:MGI:2444236]	1843.24	0.140495	0.0481386	2.91856	0.00351651	0.0131665
ENSMUSG00000068264	Ap5s1	protein_coding	adaptor-related protein 5 complex, sigma 1 subunit [Source:MGI Symbol;Acc:MGI:1916846]	1343.68	0.140495	0.0431627	3.25502	0.00113386	0.00507515
ENSMUSG00000038351	Sgsm2	protein_coding	small G protein signaling modulator 2 [Source:MGI Symbol;Acc:MGI:2144695]	9512.44	0.140449	0.0201915	6.95585	3.50436e-12	1.12386e-10
ENSMUSG00000020525	Ppm1d	protein_coding	protein phosphatase 1D magnesium-dependent, delta isoform [Source:MGI Symbol;Acc:MGI:1858214]	2899	0.140376	0.0316024	4.44195	8.91493e-06	7.43564e-05
ENSMUSG00000007030	Vwa7	protein_coding	von Willebrand factor A domain containing 7 [Source:MGI Symbol;Acc:MGI:1306798]	697.298	0.140374	0.0579141	2.42384	0.0153575	0.0448648
ENSMUSG00000004207	Psap	protein_coding	prosaposin [Source:MGI Symbol;Acc:MGI:97783]	304864	0.140315	0.0230433	6.08921	1.13469e-09	2.42851e-08
ENSMUSG00000001143	Lman2l	protein_coding	lectin, mannose-binding 2-like [Source:MGI Symbol;Acc:MGI:2443010]	3637.82	0.14018	0.0269032	5.21051	1.88319e-07	2.39363e-06
ENSMUSG00000044576	Garem2	protein_coding	GRB2 associated regulator of MAPK1 subtype 2 [Source:MGI Symbol;Acc:MGI:2685290]	1209.9	0.140056	0.0390798	3.58385	0.000338569	0.00178691
ENSMUSG00000033948	Zswim5	protein_coding	zinc finger SWIM-type containing 5 [Source:MGI Symbol;Acc:MGI:1921714]	583.512	0.139905	0.0555681	2.51772	0.0118116	0.0361147
ENSMUSG00000021236	Entpd5	protein_coding	ectonucleoside triphosphate diphosphohydrolase 5 [Source:MGI Symbol;Acc:MGI:1321385]	3436.39	0.139774	0.0328729	4.25195	2.11917e-05	0.00016054
ENSMUSG00000025920	Stau2	protein_coding	staufen (RNA binding protein) homolog 2 (Drosophila) [Source:MGI Symbol;Acc:MGI:1352508]	3904.57	0.139679	0.0363317	3.84454	0.000120777	0.000733917
ENSMUSG00000021994	Wnt5a	protein_coding	wingless-type MMTV integration site family, member 5A [Source:MGI Symbol;Acc:MGI:98958]	5531.43	0.139632	0.0225779	6.18447	6.23097e-10	1.39488e-08
ENSMUSG00000026566	Mpzl1	protein_coding	myelin protein zero-like 1 [Source:MGI Symbol;Acc:MGI:1915731]	7159.69	0.139626	0.0237264	5.88486	3.9839e-09	7.50584e-08
ENSMUSG00000032485	Scap	protein_coding	SREBF chaperone [Source:MGI Symbol;Acc:MGI:2135958]	27413.2	0.139597	0.0234103	5.96305	2.47568e-09	4.87642e-08
ENSMUSG00000035615	Frmpd1	protein_coding	FERM and PDZ domain containing 1 [Source:MGI Symbol;Acc:MGI:2446274]	777.93	0.13957	0.0481446	2.89898	0.00374383	0.0138807
ENSMUSG00000026721	Rabgap1l	protein_coding	RAB GTPase activating protein 1-like [Source:MGI Symbol;Acc:MGI:1352507]	1981.64	0.139522	0.0395677	3.52615	0.000421642	0.00216026
ENSMUSG00000076431	Sox4	protein_coding	SRY (sex determining region Y)-box 4 [Source:MGI Symbol;Acc:MGI:98366]	11004.6	0.139446	0.0329814	4.22801	2.35766e-05	0.000176924
ENSMUSG00000026227	2810459M11Rik	protein_coding	RIKEN cDNA 2810459M11 gene [Source:MGI Symbol;Acc:MGI:1920042]	1903.32	0.139415	0.0462343	3.0154	0.00256639	0.0101077
ENSMUSG00000018906	P4ha2	protein_coding	procollagen-proline, 2-oxoglutarate 4-dioxygenase (proline 4-hydroxylase), alpha II polypeptide [Source:MGI Symbol;Acc:MGI:894286]	1479.06	0.139414	0.0391889	3.55749	0.000374415	0.0019509
ENSMUSG00000067825	Pex26	protein_coding	peroxisomal biogenesis factor 26 [Source:MGI Symbol;Acc:MGI:1921293]	1900.72	0.139394	0.0406031	3.4331	0.000596729	0.0029042
ENSMUSG00000049313	Sorl1	protein_coding	sortilin-related receptor, LDLR class A repeats-containing [Source:MGI Symbol;Acc:MGI:1202296]	17989.9	0.139267	0.0277753	5.01406	5.32946e-07	6.10085e-06
ENSMUSG00000033808	Tmem87a	protein_coding	transmembrane protein 87A [Source:MGI Symbol;Acc:MGI:2441844]	2918.63	0.13917	0.0291542	4.77359	1.80972e-06	1.82564e-05
ENSMUSG00000009470	Tnpo1	protein_coding	transportin 1 [Source:MGI Symbol;Acc:MGI:2681523]	11922	0.139091	0.0370373	3.75544	0.00017304	0.00100102
ENSMUSG00000028696	Ipp	protein_coding	IAP promoted placental gene [Source:MGI Symbol;Acc:MGI:96581]	991.176	0.139091	0.0493623	2.81775	0.00483617	0.0172254
ENSMUSG00000006464	Bbs1	protein_coding	Bardet-Biedl syndrome 1 (human) [Source:MGI Symbol;Acc:MGI:1277215]	1859.43	0.138938	0.0382657	3.63086	0.000282477	0.0015252
ENSMUSG00000070469	Adamtsl3	protein_coding	ADAMTS-like 3 [Source:MGI Symbol;Acc:MGI:3028499]	4515.24	0.138909	0.0351581	3.95098	7.78306e-05	0.000503876
ENSMUSG00000032718	Mansc1	protein_coding	MANSC domain containing 1 [Source:MGI Symbol;Acc:MGI:1914979]	917.927	0.138835	0.0447795	3.10042	0.00193248	0.00797352
ENSMUSG00000025159	Mms19	protein_coding	MMS19 (MET18 S. cerevisiae) [Source:MGI Symbol;Acc:MGI:1919449]	4655.76	0.138686	0.0296109	4.6836	2.81875e-06	2.70325e-05
ENSMUSG00000046822	Slc39a3	protein_coding	solute carrier family 39 (zinc transporter), member 3 [Source:MGI Symbol;Acc:MGI:2147269]	4063.32	0.138476	0.0298547	4.63831	3.51268e-06	3.26846e-05
ENSMUSG00000013236	Ptprs	protein_coding	protein tyrosine phosphatase, receptor type, S [Source:MGI Symbol;Acc:MGI:97815]	34948.9	0.138471	0.0237064	5.84108	5.18628e-09	9.47984e-08
ENSMUSG00000034168	Irf2bpl	protein_coding	interferon regulatory factor 2 binding protein-like [Source:MGI Symbol;Acc:MGI:2442463]	21462.4	0.138375	0.0271282	5.10079	3.38233e-07	4.06262e-06
ENSMUSG00000018076	Med13l	protein_coding	mediator complex subunit 13-like [Source:MGI Symbol;Acc:MGI:2670178]	6454.05	0.138211	0.0399822	3.45681	0.000546605	0.00269148
ENSMUSG00000041958	Pigs	protein_coding	phosphatidylinositol glycan anchor biosynthesis, class S [Source:MGI Symbol;Acc:MGI:2687325]	12736.1	0.138181	0.0260036	5.31392	1.07294e-07	1.45421e-06
ENSMUSG00000041530	Ago1	protein_coding	argonaute RISC catalytic subunit 1 [Source:MGI Symbol;Acc:MGI:2446630]	10182	0.138152	0.0249206	5.54366	2.96207e-08	4.57042e-07
ENSMUSG00000051375	Pcdh1	protein_coding	protocadherin 1 [Source:MGI Symbol;Acc:MGI:104692]	5850.67	0.138011	0.0257324	5.36333	8.17026e-08	1.15244e-06
ENSMUSG00000059277	R74862	processed_transcript	expressed sequence R74862 [Source:MGI Symbol;Acc:MGI:2142382]	1014.6	0.13801	0.0468714	2.94445	0.00323531	0.0122692
ENSMUSG00000025907	Rb1cc1	protein_coding	RB1-inducible coiled-coil 1 [Source:MGI Symbol;Acc:MGI:1341850]	5566.94	0.137981	0.0342679	4.02654	5.66035e-05	0.000382614
ENSMUSG00000005534	Insr	protein_coding	insulin receptor [Source:MGI Symbol;Acc:MGI:96575]	8694.38	0.137916	0.0350563	3.93413	8.34984e-05	0.00053535
ENSMUSG00000002083	Bbc3	protein_coding	BCL2 binding component 3 [Source:MGI Symbol;Acc:MGI:2181667]	7582.81	0.137723	0.030299	4.54546	5.48145e-06	4.84306e-05
ENSMUSG00000034557	Zfyve9	protein_coding	zinc finger, FYVE domain containing 9 [Source:MGI Symbol;Acc:MGI:2652838]	3193.69	0.137664	0.0270713	5.08523	3.67185e-07	4.37085e-06
ENSMUSG00000040462	Os9	protein_coding	amplified in osteosarcoma [Source:MGI Symbol;Acc:MGI:1924301]	29283.9	0.137618	0.0287038	4.79442	1.63148e-06	1.67015e-05
ENSMUSG00000021775	Nr1d2	protein_coding	nuclear receptor subfamily 1, group D, member 2 [Source:MGI Symbol;Acc:MGI:2449205]	6508.86	0.137578	0.0345737	3.97927	6.91273e-05	0.000454172
ENSMUSG00000050812	AI314180	protein_coding	expressed sequence AI314180 [Source:MGI Symbol;Acc:MGI:2140220]	7464.72	0.137496	0.0245722	5.5956	2.19862e-08	3.48695e-07
ENSMUSG00000003154	Foxj2	protein_coding	forkhead box J2 [Source:MGI Symbol;Acc:MGI:1926805]	5370.87	0.137461	0.0276216	4.97658	6.4719e-07	7.26448e-06
ENSMUSG00000047804	Akap10	protein_coding	A kinase (PRKA) anchor protein 10 [Source:MGI Symbol;Acc:MGI:1890218]	2285.66	0.137327	0.029111	4.71735	2.38938e-06	2.33459e-05
ENSMUSG00000028378	Ptgr1	protein_coding	prostaglandin reductase 1 [Source:MGI Symbol;Acc:MGI:1914353]	2579.17	0.137322	0.0303101	4.53056	5.88268e-06	5.14905e-05
ENSMUSG00000039145	Camk1d	protein_coding	calcium/calmodulin-dependent protein kinase ID [Source:MGI Symbol;Acc:MGI:2442190]	5807.92	0.137244	0.030812	4.45423	8.41931e-06	7.0592e-05
ENSMUSG00000016918	Sulf1	protein_coding	sulfatase 1 [Source:MGI Symbol;Acc:MGI:2138563]	7939.23	0.137152	0.0245347	5.59014	2.26887e-08	3.59479e-07
ENSMUSG00000024068	Spast	protein_coding	spastin [Source:MGI Symbol;Acc:MGI:1858896]	2286.85	0.136973	0.0318014	4.30712	1.65395e-05	0.000129672
ENSMUSG00000037126	Psd	protein_coding	pleckstrin and Sec7 domain containing [Source:MGI Symbol;Acc:MGI:1920978]	6401.17	0.13694	0.0332519	4.11825	3.81768e-05	0.000269845
ENSMUSG00000040822	1700123O20Rik	protein_coding	RIKEN cDNA 1700123O20 gene [Source:MGI Symbol;Acc:MGI:1920893]	2267.23	0.136913	0.0402611	3.40063	0.000672295	0.00321407
ENSMUSG00000073609	D2hgdh	protein_coding	D-2-hydroxyglutarate dehydrogenase [Source:MGI Symbol;Acc:MGI:2138209]	1473.85	0.13688	0.0347988	3.93347	8.37271e-05	0.000536159
ENSMUSG00000056144	Trim34a	protein_coding	tripartite motif-containing 34A [Source:MGI Symbol;Acc:MGI:2137359]	2518.98	0.13687	0.0484309	2.82608	0.00471213	0.0168628
ENSMUSG00000042066	Tmcc2	protein_coding	transmembrane and coiled-coil domains 2 [Source:MGI Symbol;Acc:MGI:1916125]	1878.34	0.136865	0.0370449	3.69459	0.000220246	0.00123565
ENSMUSG00000038055	Dexi	protein_coding	dexamethasone-induced transcript [Source:MGI Symbol;Acc:MGI:1926236]	1575.04	0.136635	0.0409184	3.33921	0.000840167	0.00390534
ENSMUSG00000034640	Tiparp	protein_coding	TCDD-inducible poly(ADP-ribose) polymerase [Source:MGI Symbol;Acc:MGI:2159210]	1997.89	0.136595	0.0431558	3.16515	0.00155004	0.00663605
ENSMUSG00000024548	Setbp1	protein_coding	SET binding protein 1 [Source:MGI Symbol;Acc:MGI:1933199]	3822.84	0.13651	0.0296538	4.60346	4.15529e-06	3.79548e-05
ENSMUSG00000031728	Zfp821	protein_coding	zinc finger protein 821 [Source:MGI Symbol;Acc:MGI:1923121]	1284.54	0.136398	0.0408565	3.33845	0.000842463	0.00391259
ENSMUSG00000030043	Tacr1	protein_coding	tachykinin receptor 1 [Source:MGI Symbol;Acc:MGI:98475]	4193.92	0.136356	0.041447	3.28989	0.00100228	0.00455138
ENSMUSG00000053390	Zfp952	protein_coding	zinc finger protein 952 [Source:MGI Symbol;Acc:MGI:2441928]	1099.81	0.136353	0.0444586	3.06696	0.00216247	0.00879948
ENSMUSG00000029401	Rilpl2	protein_coding	Rab interacting lysosomal protein-like 2 [Source:MGI Symbol;Acc:MGI:1933112]	3261.65	0.136131	0.0358001	3.80253	0.000143227	0.000848759
ENSMUSG00000037622	Wdtc1	protein_coding	WD and tetratricopeptide repeats 1 [Source:MGI Symbol;Acc:MGI:2685541]	10130.6	0.135944	0.0294955	4.60898	4.0464e-06	3.70451e-05
ENSMUSG00000031583	Wrn	protein_coding	Werner syndrome RecQ like helicase [Source:MGI Symbol;Acc:MGI:109635]	2017.46	0.13594	0.0437482	3.10732	0.00188789	0.00782401
ENSMUSG00000043587	Pxylp1	protein_coding	2-phosphoxylose phosphatase 1 [Source:MGI Symbol;Acc:MGI:2442444]	863.412	0.13587	0.0535183	2.53875	0.0111249	0.034391
ENSMUSG00000026698	Pigc	protein_coding	phosphatidylinositol glycan anchor biosynthesis, class C [Source:MGI Symbol;Acc:MGI:1914542]	1629.67	0.135866	0.0358635	3.78841	0.000151616	0.000892724
ENSMUSG00000047123	Ticam1	protein_coding	toll-like receptor adaptor molecule 1 [Source:MGI Symbol;Acc:MGI:2147032]	2442.53	0.135862	0.035527	3.82419	0.000131202	0.000787956
ENSMUSG00000034818	Celf5	protein_coding	CUGBP, Elav-like family member 5 [Source:MGI Symbol;Acc:MGI:2442333]	3633.27	0.135711	0.0393809	3.44611	0.000568724	0.00278541
ENSMUSG00000031833	Mast3	protein_coding	microtubule associated serine/threonine kinase 3 [Source:MGI Symbol;Acc:MGI:2683541]	2134.2	0.135668	0.0398095	3.40792	0.000654599	0.0031387
ENSMUSG00000058665	En1	protein_coding	engrailed 1 [Source:MGI Symbol;Acc:MGI:95389]	1439.05	0.13562	0.0378604	3.58211	0.000340836	0.00179709
ENSMUSG00000022265	Ank	protein_coding	progressive ankylosis [Source:MGI Symbol;Acc:MGI:3045421]	9389.3	0.135517	0.0249045	5.44145	5.28474e-08	7.7563e-07
ENSMUSG00000041936	Agrn	protein_coding	agrin [Source:MGI Symbol;Acc:MGI:87961]	47462.3	0.135466	0.0274521	4.93464	8.02994e-07	8.84271e-06
ENSMUSG00000057691	Zfp746	protein_coding	zinc finger protein 746 [Source:MGI Symbol;Acc:MGI:1916478]	3956.16	0.135394	0.024221	5.58994	2.2715e-08	3.59538e-07
ENSMUSG00000029781	Fkbp9	protein_coding	FK506 binding protein 9 [Source:MGI Symbol;Acc:MGI:1350921]	49521.9	0.135306	0.0165768	8.16238	3.28477e-16	1.99072e-14
ENSMUSG00000102752	Gm7694	protein_coding	predicted gene 7694 [Source:MGI Symbol;Acc:MGI:3649135]	1682.18	0.135278	0.0361684	3.74022	0.000183863	0.00105569
ENSMUSG00000020669	Sh3yl1	protein_coding	Sh3 domain YSC-like 1 [Source:MGI Symbol;Acc:MGI:1346118]	841.86	0.13527	0.049327	2.74231	0.00610088	0.0208584
ENSMUSG00000030806	Stx1b	protein_coding	syntaxin 1B [Source:MGI Symbol;Acc:MGI:1930705]	2791	0.135242	0.0291159	4.64495	3.40164e-06	3.17812e-05
ENSMUSG00000038332	Sesn1	protein_coding	sestrin 1 [Source:MGI Symbol;Acc:MGI:2155278]	6900.65	0.135239	0.0253056	5.34421	9.08134e-08	1.26087e-06
ENSMUSG00000005057	Sh2b2	protein_coding	SH2B adaptor protein 2 [Source:MGI Symbol;Acc:MGI:1345171]	803.816	0.135235	0.0488643	2.76757	0.00564759	0.0195859
ENSMUSG00000033863	Klf9	protein_coding	Kruppel-like factor 9 [Source:MGI Symbol;Acc:MGI:1333856]	1951.85	0.135144	0.0352257	3.83653	0.000124786	0.000752824
ENSMUSG00000049659	Aftph	protein_coding	aftiphilin [Source:MGI Symbol;Acc:MGI:1923012]	5029.35	0.135101	0.0248321	5.44059	5.3105e-08	7.78694e-07
ENSMUSG00000025579	Gaa	protein_coding	glucosidase, alpha, acid [Source:MGI Symbol;Acc:MGI:95609]	57584.3	0.135	0.0280864	4.8066	1.53521e-06	1.58073e-05
ENSMUSG00000030083	Abtb1	protein_coding	ankyrin repeat and BTB (POZ) domain containing 1 [Source:MGI Symbol;Acc:MGI:1933148]	1795.32	0.134998	0.0420574	3.20985	0.00132803	0.00580566
ENSMUSG00000034271	Jdp2	protein_coding	Jun dimerization protein 2 [Source:MGI Symbol;Acc:MGI:1932093]	1848.25	0.134991	0.037317	3.61741	0.000297568	0.00159581
ENSMUSG00000011427	Zfp790	protein_coding	zinc finger protein 790 [Source:MGI Symbol;Acc:MGI:1923431]	1502.07	0.134876	0.0392546	3.43593	0.000590522	0.00288279
ENSMUSG00000035877	Zhx3	protein_coding	zinc fingers and homeoboxes 3 [Source:MGI Symbol;Acc:MGI:2444772]	5578.97	0.134783	0.0252254	5.34312	9.13599e-08	1.26515e-06
ENSMUSG00000029312	Klhl8	protein_coding	kelch-like 8 [Source:MGI Symbol;Acc:MGI:2179430]	2709.39	0.134697	0.0325635	4.13643	3.52749e-05	0.000251565
ENSMUSG00000024565	Sall3	protein_coding	sal-like 3 (Drosophila) [Source:MGI Symbol;Acc:MGI:109295]	2790.76	0.134689	0.038481	3.50015	0.000465004	0.00234919
ENSMUSG00000035696	Rnf38	protein_coding	ring finger protein 38 [Source:MGI Symbol;Acc:MGI:1920719]	3478.38	0.134437	0.0356466	3.77139	0.000162343	0.000945064
ENSMUSG00000024483	Ankhd1	protein_coding	ankyrin repeat and KH domain containing 1 [Source:MGI Symbol;Acc:MGI:1921733]	6085.02	0.134288	0.0258016	5.20464	1.94372e-07	2.46664e-06
ENSMUSG00000003847	Nfat5	protein_coding	nuclear factor of activated T cells 5 [Source:MGI Symbol;Acc:MGI:1859333]	14716.2	0.134276	0.0397104	3.38139	0.000721195	0.0034171
ENSMUSG00000023007	Prpf40b	protein_coding	pre-mRNA processing factor 40B [Source:MGI Symbol;Acc:MGI:1925583]	2114.46	0.134275	0.0335267	4.00502	6.20114e-05	0.000413211
ENSMUSG00000025862	Stag2	protein_coding	stromal antigen 2 [Source:MGI Symbol;Acc:MGI:1098583]	8031.51	0.134223	0.0358435	3.7447	0.00018061	0.00103963
ENSMUSG00000022124	Fbxl3	protein_coding	F-box and leucine-rich repeat protein 3 [Source:MGI Symbol;Acc:MGI:1354702]	6368.72	0.134107	0.031906	4.2032	2.63172e-05	0.000195669
ENSMUSG00000021482	Aaed1	protein_coding	AhpC/TSA antioxidant enzyme domain containing 1 [Source:MGI Symbol;Acc:MGI:1913379]	2108.78	0.134051	0.0368555	3.6372	0.000275617	0.00149351
ENSMUSG00000034801	Sos2	protein_coding	son of sevenless homolog 2 (Drosophila) [Source:MGI Symbol;Acc:MGI:98355]	2993.05	0.134029	0.0369085	3.6314	0.000281889	0.00152306
ENSMUSG00000000605	Clcn4	protein_coding	chloride channel, voltage-sensitive 4 [Source:MGI Symbol;Acc:MGI:104571]	7004.78	0.133985	0.023541	5.69157	1.25876e-08	2.10087e-07
ENSMUSG00000034832	Tet3	protein_coding	tet methylcytosine dioxygenase 3 [Source:MGI Symbol;Acc:MGI:2446229]	1548.68	0.133963	0.052892	2.53277	0.0113165	0.0348885
ENSMUSG00000067851	Arfgef1	protein_coding	ADP-ribosylation factor guanine nucleotide-exchange factor 1(brefeldin A-inhibited) [Source:MGI Symbol;Acc:MGI:2442988]	5810.11	0.133754	0.0339129	3.94405	8.01157e-05	0.00051699
ENSMUSG00000068284	Usf3	protein_coding	upstream transcription factor family member 3 [Source:MGI Symbol;Acc:MGI:2685454]	2606.61	0.133691	0.0418512	3.19443	0.00140107	0.00608325
ENSMUSG00000059554	Ccdc28a	protein_coding	coiled-coil domain containing 28A [Source:MGI Symbol;Acc:MGI:2443508]	1311.67	0.133644	0.0530442	2.51948	0.0117528	0.0359832
ENSMUSG00000027883	Gpsm2	protein_coding	G-protein signalling modulator 2 (AGS3-like, C. elegans) [Source:MGI Symbol;Acc:MGI:1923373]	1759.9	0.133641	0.0398345	3.3549	0.00079394	0.00371866
ENSMUSG00000034462	Pkd2	protein_coding	polycystic kidney disease 2 [Source:MGI Symbol;Acc:MGI:1099818]	21408.9	0.133522	0.0261373	5.10847	3.24783e-07	3.91878e-06
ENSMUSG00000078429	Ctdsp2	protein_coding	CTD (carboxy-terminal domain, RNA polymerase II, polypeptide A) small phosphatase 2 [Source:MGI Symbol;Acc:MGI:1098748]	27104.3	0.133434	0.0286003	4.66547	3.07912e-06	2.92305e-05
ENSMUSG00000035765	Dym	protein_coding	dymeclin [Source:MGI Symbol;Acc:MGI:1918480]	3940.87	0.133401	0.0284319	4.69196	2.70595e-06	2.61078e-05
ENSMUSG00000001802	Lrp3	protein_coding	low density lipoprotein receptor-related protein 3 [Source:MGI Symbol;Acc:MGI:3584516]	3916.89	0.133391	0.0276583	4.82282	1.41545e-06	1.46977e-05
ENSMUSG00000004151	Etv1	protein_coding	ets variant 1 [Source:MGI Symbol;Acc:MGI:99254]	1189.04	0.133319	0.0494083	2.69831	0.00696915	0.0233315
ENSMUSG00000024070	Prkd3	protein_coding	protein kinase D3 [Source:MGI Symbol;Acc:MGI:1922542]	4463.74	0.133297	0.0345704	3.85583	0.000115338	0.00070355
ENSMUSG00000013663	Pten	protein_coding	phosphatase and tensin homolog [Source:MGI Symbol;Acc:MGI:109583]	10491.5	0.133292	0.0312805	4.26118	2.03349e-05	0.000155378
ENSMUSG00000020297	Nsg2	protein_coding	neuron specific gene family member 2 [Source:MGI Symbol;Acc:MGI:1202070]	1167.41	0.133262	0.0492117	2.70794	0.00677019	0.022761
ENSMUSG00000078671	Chd2	protein_coding	chromodomain helicase DNA binding protein 2 [Source:MGI Symbol;Acc:MGI:2448567]	5425.9	0.133244	0.0345904	3.85206	0.000117128	0.000713378
ENSMUSG00000038058	Nod1	protein_coding	nucleotide-binding oligomerization domain containing 1 [Source:MGI Symbol;Acc:MGI:1341839]	1112.58	0.133167	0.0471306	2.82549	0.00472089	0.0168789
ENSMUSG00000028920	Fbxo42	protein_coding	F-box protein 42 [Source:MGI Symbol;Acc:MGI:1924992]	4197.74	0.133073	0.0283983	4.68594	2.78678e-06	2.67581e-05
ENSMUSG00000030029	Lrig1	protein_coding	leucine-rich repeats and immunoglobulin-like domains 1 [Source:MGI Symbol;Acc:MGI:107935]	25838.7	0.133023	0.0215275	6.17921	6.44227e-10	1.43613e-08
ENSMUSG00000036620	Mgat4b	protein_coding	mannoside acetylglucosaminyltransferase 4, isoenzyme B [Source:MGI Symbol;Acc:MGI:2143974]	11054.9	0.132935	0.0253777	5.23825	1.62102e-07	2.0921e-06
ENSMUSG00000023118	Sympk	protein_coding	symplekin [Source:MGI Symbol;Acc:MGI:1915438]	13453.5	0.132763	0.022288	5.95671	2.5736e-09	5.0394e-08
ENSMUSG00000058655	Eif4b	protein_coding	eukaryotic translation initiation factor 4B [Source:MGI Symbol;Acc:MGI:95304]	61233.9	0.132631	0.0235242	5.63807	1.71966e-08	2.78271e-07
ENSMUSG00000028211	Trp53inp1	protein_coding	transformation related protein 53 inducible nuclear protein 1 [Source:MGI Symbol;Acc:MGI:1926609]	14464.1	0.132581	0.0329784	4.02024	5.81401e-05	0.000390845
ENSMUSG00000016534	Lamp2	protein_coding	lysosomal-associated membrane protein 2 [Source:MGI Symbol;Acc:MGI:96748]	32434.1	0.132526	0.020865	6.35158	2.13111e-10	5.18591e-09
ENSMUSG00000024228	Nudt12	protein_coding	nudix (nucleoside diphosphate linked moiety X)-type motif 12 [Source:MGI Symbol;Acc:MGI:1915243]	1468.44	0.132336	0.0394925	3.35092	0.000805448	0.00376482
ENSMUSG00000031996	Aplp2	protein_coding	amyloid beta (A4) precursor-like protein 2 [Source:MGI Symbol;Acc:MGI:88047]	129979	0.132288	0.0175211	7.55021	4.34554e-14	1.90284e-12
ENSMUSG00000049922	Slc35c1	protein_coding	solute carrier family 35, member C1 [Source:MGI Symbol;Acc:MGI:2443301]	1777.12	0.132221	0.0404432	3.26931	0.00107809	0.0048569
ENSMUSG00000030315	Vgll4	protein_coding	vestigial like family member 4 [Source:MGI Symbol;Acc:MGI:2652840]	7598.16	0.132143	0.0309903	4.26401	2.00793e-05	0.000153572
ENSMUSG00000020135	Apc2	protein_coding	adenomatosis polyposis coli 2 [Source:MGI Symbol;Acc:MGI:1346052]	6999.16	0.132088	0.0287092	4.6009	4.20673e-06	3.83368e-05
ENSMUSG00000049232	Tigd2	protein_coding	tigger transposable element derived 2 [Source:MGI Symbol;Acc:MGI:1915390]	1245.25	0.132075	0.0431064	3.06392	0.00218458	0.00886681
ENSMUSG00000006800	Sulf2	protein_coding	sulfatase 2 [Source:MGI Symbol;Acc:MGI:1919293]	64935.8	0.131991	0.0169293	7.79662	6.35894e-15	3.13793e-13
ENSMUSG00000037509	Arhgef4	protein_coding	Rho guanine nucleotide exchange factor (GEF) 4 [Source:MGI Symbol;Acc:MGI:2442507]	4514.66	0.131922	0.030128	4.37873	1.19375e-05	9.67813e-05
ENSMUSG00000007817	Zmiz1	protein_coding	zinc finger, MIZ-type containing 1 [Source:MGI Symbol;Acc:MGI:3040693]	31703.5	0.131811	0.0337024	3.91102	9.19081e-05	0.000578564
ENSMUSG00000036225	Kctd1	protein_coding	potassium channel tetramerisation domain containing 1 [Source:MGI Symbol;Acc:MGI:1918269]	3557.53	0.131665	0.0269041	4.89386	9.88762e-07	1.06342e-05
ENSMUSG00000037685	Atp8a1	protein_coding	ATPase, aminophospholipid transporter (APLT), class I, type 8A, member 1 [Source:MGI Symbol;Acc:MGI:1330848]	2892.22	0.131663	0.029014	4.53792	5.6813e-06	5.00023e-05
ENSMUSG00000039899	Fgl2	protein_coding	fibrinogen-like protein 2 [Source:MGI Symbol;Acc:MGI:103266]	1063.36	0.131634	0.052878	2.4894	0.012796	0.0385477
ENSMUSG00000029101	Rgs12	protein_coding	regulator of G-protein signaling 12 [Source:MGI Symbol;Acc:MGI:1918979]	5175	0.131514	0.0267301	4.92008	8.65085e-07	9.47019e-06
ENSMUSG00000027799	Nbea	protein_coding	neurobeachin [Source:MGI Symbol;Acc:MGI:1347075]	4898.83	0.131507	0.039032	3.36922	0.000753806	0.00355576
ENSMUSG00000021477	Ctsl	protein_coding	cathepsin L [Source:MGI Symbol;Acc:MGI:88564]	52864	0.131451	0.0207476	6.33574	2.36201e-10	5.71291e-09
ENSMUSG00000036473	Tbc1d24	protein_coding	TBC1 domain family, member 24 [Source:MGI Symbol;Acc:MGI:2443456]	4160.79	0.13141	0.0272664	4.81947	1.43941e-06	1.49172e-05
ENSMUSG00000026764	Kif5c	protein_coding	kinesin family member 5C [Source:MGI Symbol;Acc:MGI:1098269]	11423.8	0.13125	0.024678	5.31851	1.04619e-07	1.42767e-06
ENSMUSG00000003228	Grk5	protein_coding	G protein-coupled receptor kinase 5 [Source:MGI Symbol;Acc:MGI:109161]	3343.01	0.13119	0.0343917	3.81459	0.000136408	0.000812484
ENSMUSG00000063382	Bcl9l	protein_coding	B cell CLL/lymphoma 9-like [Source:MGI Symbol;Acc:MGI:1933114]	11395.5	0.131142	0.0335618	3.90746	9.32716e-05	0.000584837
ENSMUSG00000044340	Phlpp1	protein_coding	PH domain and leucine rich repeat protein phosphatase 1 [Source:MGI Symbol;Acc:MGI:2138327]	13787.6	0.131096	0.0253761	5.16614	2.38983e-07	2.97125e-06
ENSMUSG00000079593	Gm14597	protein_coding	predicted gene 14597 [Source:MGI Symbol;Acc:MGI:3711766]	807.992	0.131063	0.0525281	2.4951	0.012592	0.0380122
ENSMUSG00000005774	Rfx5	protein_coding	regulatory factor X, 5 (influences HLA class II expression) [Source:MGI Symbol;Acc:MGI:1858421]	2326.19	0.131059	0.0409742	3.19857	0.00138111	0.00600807
ENSMUSG00000022973	Synj1	protein_coding	synaptojanin 1 [Source:MGI Symbol;Acc:MGI:1354961]	2614.86	0.131054	0.0366059	3.58014	0.000343412	0.00180616
ENSMUSG00000074093	Svip	protein_coding	small VCP/p97-interacting protein [Source:MGI Symbol;Acc:MGI:1922994]	1431.9	0.131037	0.0429871	3.0483	0.00230141	0.00924684
ENSMUSG00000021792	Fam213a	protein_coding	family with sequence similarity 213, member A [Source:MGI Symbol;Acc:MGI:1917814]	5571.68	0.131034	0.0301858	4.34091	1.41893e-05	0.000112687
ENSMUSG00000029086	Prom1	protein_coding	prominin 1 [Source:MGI Symbol;Acc:MGI:1100886]	2206.24	0.130988	0.0309021	4.2388	2.24719e-05	0.000169651
ENSMUSG00000030956	Fam53b	protein_coding	family with sequence similarity 53, member B [Source:MGI Symbol;Acc:MGI:1925188]	9274.21	0.130972	0.0191506	6.83903	7.97289e-12	2.42983e-10
ENSMUSG00000020184	Mdm2	protein_coding	transformed mouse 3T3 cell double minute 2 [Source:MGI Symbol;Acc:MGI:96952]	24006.4	0.130853	0.0276973	4.72439	2.30807e-06	2.2625e-05
ENSMUSG00000020432	Tcn2	protein_coding	transcobalamin 2 [Source:MGI Symbol;Acc:MGI:98534]	25741.1	0.130784	0.0247571	5.28268	1.27309e-07	1.69814e-06
ENSMUSG00000015305	Sash1	protein_coding	SAM and SH3 domain containing 1 [Source:MGI Symbol;Acc:MGI:1917347]	16626.6	0.130765	0.0305909	4.27466	1.91432e-05	0.00014726
ENSMUSG00000033526	Ppip5k1	protein_coding	diphosphoinositol pentakisphosphate kinase 1 [Source:MGI Symbol;Acc:MGI:2443281]	3118.87	0.130734	0.0300068	4.3568	1.31978e-05	0.000105496
ENSMUSG00000036644	Tbc1d9b	protein_coding	TBC1 domain family, member 9B [Source:MGI Symbol;Acc:MGI:1924045]	20108.1	0.130637	0.0186004	7.02336	2.16592e-12	7.11807e-11
ENSMUSG00000019558	Slc6a8	protein_coding	solute carrier family 6 (neurotransmitter transporter, creatine), member 8 [Source:MGI Symbol;Acc:MGI:2147834]	20550.1	0.130612	0.0190246	6.86539	6.63098e-12	2.04828e-10
ENSMUSG00000043190	Rfesd	protein_coding	Rieske (Fe-S) domain containing [Source:MGI Symbol;Acc:MGI:2145198]	1290.99	0.130539	0.0392554	3.32538	0.000882968	0.00408286
ENSMUSG00000052557	Gan	protein_coding	giant axonal neuropathy [Source:MGI Symbol;Acc:MGI:1890619]	1766.78	0.130507	0.0486315	2.6836	0.00728352	0.0242111
ENSMUSG00000057193	Slc44a2	protein_coding	solute carrier family 44, member 2 [Source:MGI Symbol;Acc:MGI:1915932]	12558.1	0.130503	0.023177	5.63071	1.79469e-08	2.8953e-07
ENSMUSG00000039095	En2	protein_coding	engrailed 2 [Source:MGI Symbol;Acc:MGI:95390]	3722.17	0.130462	0.0297995	4.378	1.19773e-05	9.70546e-05
ENSMUSG00000029676	Pot1a	protein_coding	protection of telomeres 1A [Source:MGI Symbol;Acc:MGI:2141503]	1098.03	0.130408	0.0438694	2.97265	0.00295242	0.0113805
ENSMUSG00000061119	Prcp	protein_coding	prolylcarboxypeptidase (angiotensinase C) [Source:MGI Symbol;Acc:MGI:1919711]	819.616	0.130403	0.0494236	2.63847	0.00832817	0.0270738
ENSMUSG00000029311	Hsd17b11	protein_coding	hydroxysteroid (17-beta) dehydrogenase 11 [Source:MGI Symbol;Acc:MGI:2149821]	6414.46	0.130381	0.0234356	5.56336	2.64629e-08	4.13117e-07
ENSMUSG00000004319	Clcn3	protein_coding	chloride channel, voltage-sensitive 3 [Source:MGI Symbol;Acc:MGI:103555]	10668.1	0.13037	0.0309684	4.20977	2.55634e-05	0.000190489
ENSMUSG00000040123	Zmym5	protein_coding	zinc finger, MYM-type 5 [Source:MGI Symbol;Acc:MGI:3041170]	2060.06	0.130308	0.0365905	3.56126	0.000369076	0.00192623
ENSMUSG00000029122	Evc	protein_coding	EvC ciliary complex subunit 1 [Source:MGI Symbol;Acc:MGI:1890596]	5441.74	0.130245	0.0242538	5.37008	7.87018e-08	1.1111e-06
ENSMUSG00000020326	Ccng1	protein_coding	cyclin G1 [Source:MGI Symbol;Acc:MGI:102890]	88752	0.130233	0.0226813	5.74186	9.36402e-09	1.61181e-07
ENSMUSG00000052056	Zfp217	protein_coding	zinc finger protein 217 [Source:MGI Symbol;Acc:MGI:2685408]	2745.72	0.130219	0.0327371	3.97773	6.9577e-05	0.000456749
ENSMUSG00000028389	Zfp37	protein_coding	zinc finger protein 37 [Source:MGI Symbol;Acc:MGI:99181]	1704.46	0.130204	0.0387306	3.36178	0.000774411	0.00363895
ENSMUSG00000018199	Trove2	protein_coding	TROVE domain family, member 2 [Source:MGI Symbol;Acc:MGI:106652]	4247.91	0.130171	0.0452339	2.87772	0.00400556	0.0146904
ENSMUSG00000032826	Ank2	protein_coding	ankyrin 2, brain [Source:MGI Symbol;Acc:MGI:88025]	20332.3	0.130116	0.0215325	6.04278	1.51478e-09	3.15196e-08
ENSMUSG00000038976	Ppp1r9b	protein_coding	protein phosphatase 1, regulatory subunit 9B [Source:MGI Symbol;Acc:MGI:2387581]	21543.3	0.130085	0.0317052	4.10294	4.07925e-05	0.000285548
ENSMUSG00000039759	Thap3	protein_coding	THAP domain containing, apoptosis associated protein 3 [Source:MGI Symbol;Acc:MGI:1917126]	1425.15	0.130065	0.0428168	3.03771	0.00238382	0.0095097
ENSMUSG00000025789	St8sia2	protein_coding	ST8 alpha-N-acetyl-neuraminide alpha-2,8-sialyltransferase 2 [Source:MGI Symbol;Acc:MGI:106020]	10448.5	0.130025	0.0354513	3.6677	0.000244742	0.00135262
ENSMUSG00000002222	Rmnd5a	protein_coding	required for meiotic nuclear division 5 homolog A [Source:MGI Symbol;Acc:MGI:1915727]	5502.21	0.130014	0.0332647	3.90847	9.28807e-05	0.000583046
ENSMUSG00000019996	Map7	protein_coding	microtubule-associated protein 7 [Source:MGI Symbol;Acc:MGI:1328328]	1094	0.130003	0.0437502	2.97147	0.00296375	0.0114132
ENSMUSG00000073295	Nudt11	protein_coding	nudix (nucleoside diphosphate linked moiety X)-type motif 11 [Source:MGI Symbol;Acc:MGI:1930957]	930.137	0.129945	0.0443854	2.92765	0.00341533	0.012845
ENSMUSG00000041308	Sntb2	protein_coding	syntrophin, basic 2 [Source:MGI Symbol;Acc:MGI:101771]	4087.78	0.129871	0.0418742	3.10146	0.00192571	0.0079518
ENSMUSG00000023977	Ubr2	protein_coding	ubiquitin protein ligase E3 component n-recognin 2 [Source:MGI Symbol;Acc:MGI:1861099]	8049.52	0.129777	0.0262415	4.94548	7.59562e-07	8.41325e-06
ENSMUSG00000029167	Ppargc1a	protein_coding	peroxisome proliferative activated receptor, gamma, coactivator 1 alpha [Source:MGI Symbol;Acc:MGI:1342774]	2313.97	0.129676	0.0362507	3.57718	0.000347315	0.001824
ENSMUSG00000071076	Jund	protein_coding	jun D proto-oncogene [Source:MGI Symbol;Acc:MGI:96648]	6548.89	0.12963	0.0433024	2.99359	0.00275715	0.0107395
ENSMUSG00000055305	Zfp93	protein_coding	zinc finger protein 93 [Source:MGI Symbol;Acc:MGI:107611]	1619.28	0.129612	0.0444128	2.91835	0.00351885	0.0131721
ENSMUSG00000012640	Zfp715	protein_coding	zinc finger protein 715 [Source:MGI Symbol;Acc:MGI:1917180]	1109.74	0.129581	0.0469206	2.7617	0.00575015	0.0198638
ENSMUSG00000007570	Fance	protein_coding	Fanconi anemia, complementation group E [Source:MGI Symbol;Acc:MGI:1920025]	1620.83	0.129546	0.0423893	3.0561	0.00224238	0.00904844
ENSMUSG00000030539	Sema4b	protein_coding	sema domain, immunoglobulin domain (Ig), transmembrane domain (TM) and short cytoplasmic domain, (semaphorin) 4B [Source:MGI Symbol;Acc:MGI:107559]	2706.69	0.129435	0.0347686	3.72275	0.000197064	0.00112071
ENSMUSG00000000567	Sox9	protein_coding	SRY (sex determining region Y)-box 9 [Source:MGI Symbol;Acc:MGI:98371]	13979.6	0.129433	0.028335	4.56794	4.92545e-06	4.39568e-05
ENSMUSG00000037251	Pomk	protein_coding	protein-O-mannose kinase [Source:MGI Symbol;Acc:MGI:1921903]	3886.83	0.129373	0.0271729	4.7611	1.92541e-06	1.935e-05
ENSMUSG00000040249	Lrp1	protein_coding	low density lipoprotein receptor-related protein 1 [Source:MGI Symbol;Acc:MGI:96828]	114560	0.129361	0.0311578	4.1518	3.29869e-05	0.000236837
ENSMUSG00000024169	Ift140	protein_coding	intraflagellar transport 140 [Source:MGI Symbol;Acc:MGI:2146906]	4183.81	0.129328	0.0277946	4.65298	3.2717e-06	3.08383e-05
ENSMUSG00000030002	Dusp11	protein_coding	dual specificity phosphatase 11 (RNA/RNP complex 1-interacting) [Source:MGI Symbol;Acc:MGI:1919352]	5170.33	0.129323	0.0450046	2.87355	0.00405881	0.014855
ENSMUSG00000030020	Prickle2	protein_coding	prickle planar cell polarity protein 2 [Source:MGI Symbol;Acc:MGI:1925144]	1509.23	0.129281	0.0492123	2.62701	0.00861397	0.0278157
ENSMUSG00000033159	Cnppd1	protein_coding	cyclin Pas1/PHO80 domain containing 1 [Source:MGI Symbol;Acc:MGI:1916421]	10495.5	0.129247	0.0253859	5.0913	3.55613e-07	4.25215e-06
ENSMUSG00000024059	Clip4	protein_coding	CAP-GLY domain containing linker protein family, member 4 [Source:MGI Symbol;Acc:MGI:1919100]	5023.43	0.129216	0.0302778	4.26768	1.97521e-05	0.00015136
ENSMUSG00000037638	Zbtb42	protein_coding	zinc finger and BTB domain containing 42 [Source:MGI Symbol;Acc:MGI:3644133]	1478.35	0.129186	0.0397172	3.25266	0.0011433	0.00511023
ENSMUSG00000032898	Fbxo21	protein_coding	F-box protein 21 [Source:MGI Symbol;Acc:MGI:1924223]	7866.77	0.129134	0.0235401	5.4857	4.11835e-08	6.22793e-07
ENSMUSG00000037905	Bri3bp	protein_coding	Bri3 binding protein [Source:MGI Symbol;Acc:MGI:1924059]	4290.46	0.129105	0.0256884	5.02582	5.01275e-07	5.77717e-06
ENSMUSG00000018548	Trim37	protein_coding	tripartite motif-containing 37 [Source:MGI Symbol;Acc:MGI:2153072]	9602.35	0.129045	0.0228498	5.64752	1.62775e-08	2.64203e-07
ENSMUSG00000024502	Jakmip2	protein_coding	janus kinase and microtubule interacting protein 2 [Source:MGI Symbol;Acc:MGI:1923467]	989.64	0.12903	0.0451423	2.8583	0.00425918	0.0154922
ENSMUSG00000041684	Bivm	protein_coding	basic, immunoglobulin-like variable motif containing [Source:MGI Symbol;Acc:MGI:2179809]	1898.87	0.128999	0.0399093	3.23232	0.0012279	0.00542899
ENSMUSG00000017707	Serinc3	protein_coding	serine incorporator 3 [Source:MGI Symbol;Acc:MGI:1349457]	43289.4	0.128985	0.0181128	7.12123	1.06969e-12	3.73899e-11
ENSMUSG00000034109	Golim4	protein_coding	golgi integral membrane protein 4 [Source:MGI Symbol;Acc:MGI:1920374]	13267.9	0.128892	0.0277935	4.63747	3.52707e-06	3.27993e-05
ENSMUSG00000020611	Gna13	protein_coding	guanine nucleotide binding protein, alpha 13 [Source:MGI Symbol;Acc:MGI:95768]	15252.3	0.128816	0.0282656	4.55734	5.18043e-06	4.61032e-05
ENSMUSG00000040618	Pck2	protein_coding	phosphoenolpyruvate carboxykinase 2 (mitochondrial) [Source:MGI Symbol;Acc:MGI:1860456]	3899.39	0.128792	0.0305608	4.21428	2.50575e-05	0.000186806
ENSMUSG00000047193	Dync2h1	protein_coding	dynein cytoplasmic 2 heavy chain 1 [Source:MGI Symbol;Acc:MGI:107736]	1347.46	0.128738	0.05312	2.42353	0.0153706	0.0448868
ENSMUSG00000021306	Gpr137b	protein_coding	G protein-coupled receptor 137B [Source:MGI Symbol;Acc:MGI:1891463]	2478.65	0.128661	0.0300244	4.28521	1.82563e-05	0.000141119
ENSMUSG00000018800	Abca5	protein_coding	ATP-binding cassette, sub-family A (ABC1), member 5 [Source:MGI Symbol;Acc:MGI:2386607]	1169.11	0.128639	0.0486217	2.64572	0.00815184	0.0265694
ENSMUSG00000042810	Krba1	protein_coding	KRAB-A domain containing 1 [Source:MGI Symbol;Acc:MGI:1925077]	2261.82	0.128552	0.0347432	3.70007	0.00021554	0.00121567
ENSMUSG00000027678	Ncoa3	protein_coding	nuclear receptor coactivator 3 [Source:MGI Symbol;Acc:MGI:1276535]	2758.2	0.128486	0.032724	3.92637	8.62376e-05	0.0005485
ENSMUSG00000028344	Invs	protein_coding	inversin [Source:MGI Symbol;Acc:MGI:1335082]	2304.81	0.128483	0.0372552	3.44874	0.000563208	0.00276299
ENSMUSG00000020827	Mink1	protein_coding	misshapen-like kinase 1 (zebrafish) [Source:MGI Symbol;Acc:MGI:1355329]	16257.4	0.128396	0.0241776	5.31056	1.09289e-07	1.47874e-06
ENSMUSG00000024076	Vit	protein_coding	vitrin [Source:MGI Symbol;Acc:MGI:1921449]	1524.77	0.128389	0.0405687	3.16473	0.00155229	0.0066439
ENSMUSG00000028830	AU040320	protein_coding	expressed sequence AU040320 [Source:MGI Symbol;Acc:MGI:2140475]	8801.89	0.128383	0.0202379	6.3437	2.24316e-10	5.45026e-09
ENSMUSG00000022895	Ets2	protein_coding	E26 avian leukemia oncogene 2, 3' domain [Source:MGI Symbol;Acc:MGI:95456]	1197.07	0.128371	0.0415374	3.09048	0.00199832	0.00821545
ENSMUSG00000026837	Col5a1	protein_coding	collagen, type V, alpha 1 [Source:MGI Symbol;Acc:MGI:88457]	12218.5	0.128259	0.0294004	4.36247	1.286e-05	0.000103162
ENSMUSG00000041390	Mdfic	protein_coding	MyoD family inhibitor domain containing [Source:MGI Symbol;Acc:MGI:104611]	3879.26	0.128209	0.0322445	3.97614	7.00434e-05	0.000459244
ENSMUSG00000036862	Dchs1	protein_coding	dachsous 1 (Drosophila) [Source:MGI Symbol;Acc:MGI:2685011]	1710.55	0.128172	0.0440996	2.90643	0.00365578	0.0136056
ENSMUSG00000037426	Depdc5	protein_coding	DEP domain containing 5 [Source:MGI Symbol;Acc:MGI:2141101]	3295.35	0.12816	0.028595	4.48191	7.39773e-06	6.29538e-05
ENSMUSG00000038866	Zcchc2	protein_coding	zinc finger, CCHC domain containing 2 [Source:MGI Symbol;Acc:MGI:2444114]	2193.49	0.128068	0.0327495	3.91055	9.20877e-05	0.000579465
ENSMUSG00000020642	Rnf144a	protein_coding	ring finger protein 144A [Source:MGI Symbol;Acc:MGI:1344401]	1558.72	0.128054	0.0423927	3.02066	0.00252228	0.00996595
ENSMUSG00000044229	Nxpe4	protein_coding	neurexophilin and PC-esterase domain family, member 4 [Source:MGI Symbol;Acc:MGI:1924792]	1300.72	0.127908	0.0366075	3.49403	0.000475789	0.00239301
ENSMUSG00000022364	Tbc1d31	protein_coding	TBC1 domain family, member 31 [Source:MGI Symbol;Acc:MGI:2684931]	860.285	0.127805	0.0423181	3.02011	0.00252681	0.00998137
ENSMUSG00000058291	Zfp68	protein_coding	zinc finger protein 68 [Source:MGI Symbol;Acc:MGI:1344427]	2390.07	0.127792	0.0325192	3.92973	8.50396e-05	0.000542444
ENSMUSG00000028329	Xpa	protein_coding	xeroderma pigmentosum, complementation group A [Source:MGI Symbol;Acc:MGI:99135]	1180.09	0.127726	0.0416344	3.06781	0.00215633	0.00877675
ENSMUSG00000026870	Cutal	protein_coding	cutA divalent cation tolerance homolog-like [Source:MGI Symbol;Acc:MGI:1925246]	720.713	0.127476	0.0481877	2.64541	0.00815909	0.0265838
ENSMUSG00000003617	Cp	protein_coding	ceruloplasmin [Source:MGI Symbol;Acc:MGI:88476]	376572	0.127444	0.0300614	4.23947	2.24046e-05	0.000169325
ENSMUSG00000079557	March2	protein_coding	membrane-associated ring finger (C3HC4) 2 [Source:MGI Symbol;Acc:MGI:1925915]	5024.53	0.127414	0.0351083	3.62917	0.000284335	0.00153264
ENSMUSG00000006471	Ndor1	protein_coding	NADPH dependent diflavin oxidoreductase 1 [Source:MGI Symbol;Acc:MGI:1926047]	2808.24	0.127364	0.0312007	4.08208	4.46352e-05	0.000309187
ENSMUSG00000028207	Asph	protein_coding	aspartate-beta-hydroxylase [Source:MGI Symbol;Acc:MGI:1914186]	8221.4	0.127312	0.0241464	5.27252	1.34564e-07	1.78585e-06
ENSMUSG00000037003	Tns2	protein_coding	tensin 2 [Source:MGI Symbol;Acc:MGI:2387586]	2909.18	0.12727	0.0348196	3.65511	0.000257073	0.00141001
ENSMUSG00000025507	Pidd1	protein_coding	p53 induced death domain protein 1 [Source:MGI Symbol;Acc:MGI:1889507]	2803.69	0.127227	0.0329263	3.864	0.000111544	0.00068328
ENSMUSG00000028517	Plpp3	protein_coding	phospholipid phosphatase 3 [Source:MGI Symbol;Acc:MGI:1915166]	53337.9	0.127197	0.0211543	6.01282	1.82319e-09	3.7019e-08
ENSMUSG00000020740	Gga3	protein_coding	golgi associated, gamma adaptin ear containing, ARF binding protein 3 [Source:MGI Symbol;Acc:MGI:2384159]	1671.39	0.127192	0.0366508	3.47038	0.00051973	0.00257586
ENSMUSG00000054717	Hmgb2	protein_coding	high mobility group box 2 [Source:MGI Symbol;Acc:MGI:96157]	1978.55	0.127141	0.0394482	3.22299	0.0012686	0.00557336
ENSMUSG00000040350	Trim7	protein_coding	tripartite motif-containing 7 [Source:MGI Symbol;Acc:MGI:2137353]	1396.91	0.127129	0.0418682	3.03642	0.00239405	0.00953969
ENSMUSG00000066877	Nck2	protein_coding	non-catalytic region of tyrosine kinase adaptor protein 2 [Source:MGI Symbol;Acc:MGI:1306821]	5681.57	0.127119	0.0267764	4.74741	2.06033e-06	2.05376e-05
ENSMUSG00000040430	Pitpnc1	protein_coding	phosphatidylinositol transfer protein, cytoplasmic 1 [Source:MGI Symbol;Acc:MGI:1919045]	6109.23	0.127069	0.0302362	4.20254	2.63934e-05	0.000196051
ENSMUSG00000036599	Chst12	protein_coding	carbohydrate sulfotransferase 12 [Source:MGI Symbol;Acc:MGI:1929064]	3095.71	0.126874	0.03173	3.99856	6.37279e-05	0.000423762
ENSMUSG00000003153	Slc2a3	protein_coding	solute carrier family 2 (facilitated glucose transporter), member 3 [Source:MGI Symbol;Acc:MGI:95757]	1078.53	0.126809	0.0417666	3.03614	0.00239628	0.00954494
ENSMUSG00000020682	Mmp28	protein_coding	matrix metallopeptidase 28 (epilysin) [Source:MGI Symbol;Acc:MGI:2153062]	1887.21	0.126779	0.0339338	3.73607	0.000186916	0.0010709
ENSMUSG00000072825	Cep170b	protein_coding	centrosomal protein 170B [Source:MGI Symbol;Acc:MGI:2145043]	17199.2	0.126771	0.0234622	5.40321	6.54593e-08	9.38269e-07
ENSMUSG00000070420	Zscan25	protein_coding	zinc finger and SCAN domain containing 25 [Source:MGI Symbol;Acc:MGI:3647079]	2323.38	0.126757	0.0332818	3.80859	0.000139761	0.000829664
ENSMUSG00000002103	Acp2	protein_coding	acid phosphatase 2, lysosomal [Source:MGI Symbol;Acc:MGI:87882]	9401.97	0.126748	0.0241005	5.25916	1.44714e-07	1.90628e-06
ENSMUSG00000068267	Cenpb	protein_coding	centromere protein B [Source:MGI Symbol;Acc:MGI:88376]	13782.6	0.126743	0.0244142	5.19136	2.0876e-07	2.6283e-06
ENSMUSG00000031617	Tmem184c	protein_coding	transmembrane protein 184C [Source:MGI Symbol;Acc:MGI:2384562]	6866.71	0.126709	0.0322817	3.9251	8.66928e-05	0.000550754
ENSMUSG00000001700	Gramd3	protein_coding	GRAM domain containing 3 [Source:MGI Symbol;Acc:MGI:1914815]	2306.2	0.126697	0.0304278	4.16385	3.12923e-05	0.000226713
ENSMUSG00000039686	Zer1	protein_coding	zyg-11 related, cell cycle regulator [Source:MGI Symbol;Acc:MGI:2442511]	7632.38	0.126656	0.0252855	5.00904	5.47011e-07	6.23663e-06
ENSMUSG00000020262	Adarb1	protein_coding	adenosine deaminase, RNA-specific, B1 [Source:MGI Symbol;Acc:MGI:891999]	1411.09	0.126641	0.0398244	3.17998	0.00147287	0.00635691
ENSMUSG00000029267	Mtf2	protein_coding	metal response element binding transcription factor 2 [Source:MGI Symbol;Acc:MGI:105050]	677.588	0.12663	0.0519145	2.43921	0.0147196	0.0433412
ENSMUSG00000024789	Jak2	protein_coding	Janus kinase 2 [Source:MGI Symbol;Acc:MGI:96629]	10254.1	0.126613	0.0293136	4.31924	1.56569e-05	0.000123116
ENSMUSG00000089762	Ier5l	protein_coding	immediate early response 5-like [Source:MGI Symbol;Acc:MGI:1919750]	8593.65	0.126563	0.0402275	3.14618	0.00165417	0.00699916
ENSMUSG00000040321	Zfp770	protein_coding	zinc finger protein 770 [Source:MGI Symbol;Acc:MGI:2445100]	882.872	0.126559	0.0484797	2.61056	0.00903947	0.0289492
ENSMUSG00000025237	Parp6	protein_coding	poly (ADP-ribose) polymerase family, member 6 [Source:MGI Symbol;Acc:MGI:1914537]	759.969	0.12653	0.0483917	2.6147	0.00893057	0.0286869
ENSMUSG00000047786	Lix1	protein_coding	limb and CNS expressed 1 [Source:MGI Symbol;Acc:MGI:1913893]	2764.67	0.126365	0.0345851	3.65373	0.000258456	0.00141565
ENSMUSG00000032340	Neo1	protein_coding	neogenin [Source:MGI Symbol;Acc:MGI:1097159]	10345.3	0.126302	0.0311195	4.05863	4.93615e-05	0.000338397
ENSMUSG00000002763	Pex6	protein_coding	peroxisomal biogenesis factor 6 [Source:MGI Symbol;Acc:MGI:2385054]	5938.05	0.126231	0.0262612	4.80674	1.5341e-06	1.58061e-05
ENSMUSG00000020605	Hs1bp3	protein_coding	HCLS1 binding protein 3 [Source:MGI Symbol;Acc:MGI:1913224]	4565.87	0.126124	0.029645	4.25446	2.09552e-05	0.000159126
ENSMUSG00000056698	Elmod3	protein_coding	ELMO/CED-12 domain containing 3 [Source:MGI Symbol;Acc:MGI:2445168]	2009.95	0.125983	0.0341337	3.69087	0.00022349	0.00124953
ENSMUSG00000015647	Lama5	protein_coding	laminin, alpha 5 [Source:MGI Symbol;Acc:MGI:105382]	57929.3	0.125961	0.0308432	4.0839	4.42852e-05	0.000307163
ENSMUSG00000030655	Smg1	protein_coding	SMG1 homolog, phosphatidylinositol 3-kinase-related kinase (C. elegans) [Source:MGI Symbol;Acc:MGI:1919742]	5384.18	0.125909	0.040073	3.14199	0.00167805	0.0070814
ENSMUSG00000020376	Rnf130	protein_coding	ring finger protein 130 [Source:MGI Symbol;Acc:MGI:1891717]	6908.7	0.125894	0.0304508	4.13435	3.5596e-05	0.000253627
ENSMUSG00000019194	Scn1b	protein_coding	sodium channel, voltage-gated, type I, beta [Source:MGI Symbol;Acc:MGI:98247]	13629	0.125889	0.0307177	4.09824	4.16305e-05	0.000290775
ENSMUSG00000023990	Tfeb	protein_coding	transcription factor EB [Source:MGI Symbol;Acc:MGI:103270]	1962.11	0.125741	0.0347943	3.61383	0.000301702	0.00161641
ENSMUSG00000016496	Cd274	protein_coding	CD274 antigen [Source:MGI Symbol;Acc:MGI:1926446]	4810.21	0.125709	0.0426925	2.94453	0.00323444	0.0122689
ENSMUSG00000030678	Maz	protein_coding	MYC-associated zinc finger protein (purine-binding transcription factor) [Source:MGI Symbol;Acc:MGI:1338823]	8026.31	0.125637	0.0301	4.17397	2.99335e-05	0.000218357
ENSMUSG00000046186	Cd109	protein_coding	CD109 antigen [Source:MGI Symbol;Acc:MGI:2445221]	12162.8	0.125553	0.023467	5.35021	8.78515e-08	1.22825e-06
ENSMUSG00000024515	Smad4	protein_coding	SMAD family member 4 [Source:MGI Symbol;Acc:MGI:894293]	5749.13	0.125416	0.0269723	4.6498	3.32262e-06	3.11892e-05
ENSMUSG00000039701	Usp53	protein_coding	ubiquitin specific peptidase 53 [Source:MGI Symbol;Acc:MGI:2139607]	5939.81	0.125338	0.0377874	3.31692	0.000910144	0.00418304
ENSMUSG00000022257	Laptm4b	protein_coding	lysosomal-associated protein transmembrane 4B [Source:MGI Symbol;Acc:MGI:1890494]	9312.91	0.125304	0.0246559	5.08211	3.7327e-07	4.43665e-06
ENSMUSG00000001156	Mxd1	protein_coding	MAX dimerization protein 1 [Source:MGI Symbol;Acc:MGI:96908]	2049.06	0.125269	0.0363461	3.44655	0.000567788	0.00278204
ENSMUSG00000037649	H2-DMa	protein_coding	histocompatibility 2, class II, locus DMa [Source:MGI Symbol;Acc:MGI:95921]	1009.05	0.125207	0.050428	2.48289	0.0130322	0.0391261
ENSMUSG00000032109	Nlrx1	protein_coding	NLR family member X1 [Source:MGI Symbol;Acc:MGI:2429611]	1276.28	0.125042	0.0425091	2.94155	0.00326576	0.0123641
ENSMUSG00000051495	Irf2bp2	protein_coding	interferon regulatory factor 2 binding protein 2 [Source:MGI Symbol;Acc:MGI:2443921]	5875.16	0.124888	0.0276751	4.51263	6.40277e-06	5.5464e-05
ENSMUSG00000042650	Alkbh5	protein_coding	alkB homolog 5, RNA demethylase [Source:MGI Symbol;Acc:MGI:2144489]	13047.2	0.124856	0.0177734	7.0249	2.14226e-12	7.05484e-11
ENSMUSG00000061759	Armt1	protein_coding	acidic residue methyltransferase 1 [Source:MGI Symbol;Acc:MGI:1920669]	1204.69	0.124852	0.0377356	3.30859	0.000937675	0.00428978
ENSMUSG00000048216	Gpr85	protein_coding	G protein-coupled receptor 85 [Source:MGI Symbol;Acc:MGI:1927851]	1725.46	0.124806	0.0376293	3.31673	0.000910765	0.00418469
ENSMUSG00000060181	Slc35e3	protein_coding	solute carrier family 35, member E3 [Source:MGI Symbol;Acc:MGI:2448489]	3787.38	0.124785	0.0310273	4.02178	5.77588e-05	0.000388575
ENSMUSG00000022426	Josd1	protein_coding	Josephin domain containing 1 [Source:MGI Symbol;Acc:MGI:1921408]	4334.72	0.124709	0.0258021	4.83331	1.34284e-06	1.40351e-05
ENSMUSG00000071379	Hpcal1	protein_coding	hippocalcin-like 1 [Source:MGI Symbol;Acc:MGI:1855689]	6772.76	0.124689	0.0270489	4.60975	4.03153e-06	3.69302e-05
ENSMUSG00000033478	Fam160b1	protein_coding	family with sequence similarity 160, member B1 [Source:MGI Symbol;Acc:MGI:2147545]	3732.07	0.124681	0.0303121	4.11326	3.90116e-05	0.000274892
ENSMUSG00000009995	Taz	protein_coding	tafazzin [Source:MGI Symbol;Acc:MGI:109626]	2672.98	0.124669	0.0315945	3.94591	7.94968e-05	0.000513575
ENSMUSG00000027194	Ttc17	protein_coding	tetratricopeptide repeat domain 17 [Source:MGI Symbol;Acc:MGI:1921819]	4780.11	0.124598	0.0230379	5.40837	6.35995e-08	9.14078e-07
ENSMUSG00000022037	Clu	protein_coding	clusterin [Source:MGI Symbol;Acc:MGI:88423]	176637	0.124595	0.0354338	3.51626	0.000437669	0.00222876
ENSMUSG00000021876	Rnase4	protein_coding	ribonuclease, RNase A family 4 [Source:MGI Symbol;Acc:MGI:1926217]	2185.62	0.124577	0.0374637	3.32527	0.000883328	0.00408334
ENSMUSG00000029223	Uchl1	protein_coding	ubiquitin carboxy-terminal hydrolase L1 [Source:MGI Symbol;Acc:MGI:103149]	22846.2	0.124506	0.0331626	3.7544	0.000173755	0.00100416
ENSMUSG00000035845	Alg12	protein_coding	asparagine-linked glycosylation 12 (alpha-1,6-mannosyltransferase) [Source:MGI Symbol;Acc:MGI:2385025]	1080.99	0.124499	0.0453096	2.74774	0.00600074	0.0205734
ENSMUSG00000032238	Rora	protein_coding	RAR-related orphan receptor alpha [Source:MGI Symbol;Acc:MGI:104661]	3560.8	0.124249	0.0400595	3.1016	0.00192475	0.00794987
ENSMUSG00000055214	Pld5	protein_coding	phospholipase D family, member 5 [Source:MGI Symbol;Acc:MGI:2442056]	2098.83	0.124238	0.0418255	2.97039	0.00297422	0.011448
ENSMUSG00000037353	Letmd1	protein_coding	LETM1 domain containing 1 [Source:MGI Symbol;Acc:MGI:1915864]	4759.52	0.12411	0.0246116	5.04276	4.58867e-07	5.33909e-06
ENSMUSG00000005986	Ankrd13d	protein_coding	ankyrin repeat domain 13 family, member D [Source:MGI Symbol;Acc:MGI:1915673]	1755.96	0.124023	0.0334271	3.71027	0.000207041	0.00117188
ENSMUSG00000020368	Canx	protein_coding	calnexin [Source:MGI Symbol;Acc:MGI:88261]	70128.8	0.123978	0.020405	6.07588	1.23308e-09	2.61706e-08
ENSMUSG00000029673	Auts2	protein_coding	autism susceptibility candidate 2 [Source:MGI Symbol;Acc:MGI:1919847]	3568.61	0.123971	0.0343063	3.61365	0.000301918	0.00161702
ENSMUSG00000022498	Txndc11	protein_coding	thioredoxin domain containing 11 [Source:MGI Symbol;Acc:MGI:1923620]	1841.52	0.123789	0.0326107	3.79595	0.000147077	0.000869211
ENSMUSG00000037795	N4bp2	protein_coding	NEDD4 binding protein 2 [Source:MGI Symbol;Acc:MGI:2684414]	1470.43	0.123775	0.0490554	2.52317	0.0116302	0.0356626
ENSMUSG00000010051	Hyal1	protein_coding	hyaluronoglucosaminidase 1 [Source:MGI Symbol;Acc:MGI:96298]	2582.12	0.123654	0.0320562	3.85741	0.000114593	0.000700447
ENSMUSG00000032123	Dpagt1	protein_coding	dolichyl-phosphate (UDP-N-acetylglucosamine) acetylglucosaminephosphotransferase 1 (GlcNAc-1-P transferase) [Source:MGI Symbol;Acc:MGI:1196396]	3334.12	0.123651	0.0330262	3.74402	0.000181097	0.00104168
ENSMUSG00000038119	Cdon	protein_coding	cell adhesion molecule-related/down-regulated by oncogenes [Source:MGI Symbol;Acc:MGI:1926387]	5720.11	0.123648	0.0294643	4.19652	2.71043e-05	0.000200844
ENSMUSG00000030717	Nupr1	protein_coding	nuclear protein transcription regulator 1 [Source:MGI Symbol;Acc:MGI:1891834]	2900.33	0.123627	0.0401768	3.07707	0.00209046	0.00853089
ENSMUSG00000048490	Nrip1	protein_coding	nuclear receptor interacting protein 1 [Source:MGI Symbol;Acc:MGI:1315213]	2839.36	0.123542	0.0360157	3.43023	0.000603074	0.00293084
ENSMUSG00000029207	Apbb2	protein_coding	amyloid beta (A4) precursor protein-binding, family B, member 2 [Source:MGI Symbol;Acc:MGI:108405]	3314.6	0.123351	0.0306251	4.02778	5.63062e-05	0.000380927
ENSMUSG00000021027	Ralgapa1	protein_coding	Ral GTPase activating protein, alpha subunit 1 [Source:MGI Symbol;Acc:MGI:1931050]	3663.81	0.123318	0.0387864	3.17941	0.00147576	0.00636592
ENSMUSG00000002996	Hbp1	protein_coding	high mobility group box transcription factor 1 [Source:MGI Symbol;Acc:MGI:894659]	2634.89	0.123258	0.0313213	3.93528	8.30995e-05	0.000533652
ENSMUSG00000037938	Chchd5	protein_coding	coiled-coil-helix-coiled-coil-helix domain containing 5 [Source:MGI Symbol;Acc:MGI:1913420]	1708.16	0.12319	0.0379905	3.24264	0.00118426	0.00526232
ENSMUSG00000054074	Skida1	protein_coding	SKI/DACH domain containing 1 [Source:MGI Symbol;Acc:MGI:1919918]	1224.34	0.123095	0.039809	3.09214	0.00198717	0.00817379
ENSMUSG00000022095	Fam160b2	protein_coding	family with sequence similarity 160, member B2 [Source:MGI Symbol;Acc:MGI:3036290]	2391.75	0.12306	0.0311873	3.94584	7.95222e-05	0.000513575
ENSMUSG00000004383	Large1	protein_coding	LARGE xylosyl- and glucuronyltransferase 1 [Source:MGI Symbol;Acc:MGI:1342270]	8794.8	0.123045	0.0193399	6.36221	1.98871e-10	4.86913e-09
ENSMUSG00000018900	Slc22a5	protein_coding	solute carrier family 22 (organic cation transporter), member 5 [Source:MGI Symbol;Acc:MGI:1329012]	1371.34	0.122997	0.043377	2.83554	0.00457488	0.0164529
ENSMUSG00000056050	Mia3	protein_coding	melanoma inhibitory activity 3 [Source:MGI Symbol;Acc:MGI:2443183]	5765.49	0.122981	0.0309585	3.97244	7.11412e-05	0.000465318
ENSMUSG00000021945	Zmym2	protein_coding	zinc finger, MYM-type 2 [Source:MGI Symbol;Acc:MGI:1923257]	4445.93	0.122913	0.0360823	3.40648	0.000658071	0.00315364
ENSMUSG00000025538	Sumf2	protein_coding	sulfatase modifying factor 2 [Source:MGI Symbol;Acc:MGI:1915152]	2307.83	0.122865	0.0410758	2.99117	0.00277915	0.01082
ENSMUSG00000047045	Tmem164	protein_coding	transmembrane protein 164 [Source:MGI Symbol;Acc:MGI:2148020]	3454.8	0.122851	0.0300659	4.08607	4.38735e-05	0.000304972
ENSMUSG00000037646	Vps13b	protein_coding	vacuolar protein sorting 13B [Source:MGI Symbol;Acc:MGI:1916380]	2879.5	0.122794	0.0387197	3.17136	0.00151727	0.0065115
ENSMUSG00000032374	Plod2	protein_coding	procollagen lysine, 2-oxoglutarate 5-dioxygenase 2 [Source:MGI Symbol;Acc:MGI:1347007]	11125.1	0.122762	0.0265566	4.62264	3.78894e-06	3.49692e-05
ENSMUSG00000050428	Fbxo46	protein_coding	F-box protein 46 [Source:MGI Symbol;Acc:MGI:2444918]	1504.64	0.122654	0.0395297	3.10283	0.00191678	0.00792106
ENSMUSG00000020621	Rdh14	protein_coding	retinol dehydrogenase 14 (all-trans and 9-cis) [Source:MGI Symbol;Acc:MGI:1920402]	2512.43	0.122625	0.0309683	3.95968	7.50489e-05	0.000487848
ENSMUSG00000058486	Wdr91	protein_coding	WD repeat domain 91 [Source:MGI Symbol;Acc:MGI:2141558]	2041.28	0.122583	0.0367036	3.33982	0.000838323	0.00389905
ENSMUSG00000060548	Tnfrsf19	protein_coding	tumor necrosis factor receptor superfamily, member 19 [Source:MGI Symbol;Acc:MGI:1352474]	2265	0.122576	0.0328489	3.73152	0.000190331	0.0010889
ENSMUSG00000030310	Slc6a1	protein_coding	solute carrier family 6 (neurotransmitter transporter, GABA), member 1 [Source:MGI Symbol;Acc:MGI:95627]	1387.62	0.12247	0.0452523	2.70638	0.00680217	0.0228541
ENSMUSG00000037326	Capn15	protein_coding	calpain 15 [Source:MGI Symbol;Acc:MGI:1355075]	1265.32	0.122457	0.0501076	2.44387	0.0145307	0.0428897
ENSMUSG00000007872	Id3	protein_coding	inhibitor of DNA binding 3 [Source:MGI Symbol;Acc:MGI:96398]	25360.8	0.122448	0.0304592	4.02008	5.81791e-05	0.000390943
ENSMUSG00000037031	Tspan15	protein_coding	tetraspanin 15 [Source:MGI Symbol;Acc:MGI:1917673]	7174.8	0.122358	0.0331597	3.68996	0.000224289	0.00125348
ENSMUSG00000057229	Atp5sl	protein_coding	ATP5S-like [Source:MGI Symbol;Acc:MGI:1913599]	1771.84	0.122329	0.0379864	3.22032	0.00128046	0.0056162
ENSMUSG00000039914	Coq10a	protein_coding	coenzyme Q10A [Source:MGI Symbol;Acc:MGI:2684847]	2087.68	0.122291	0.0364034	3.35933	0.000781328	0.00366714
ENSMUSG00000019872	Smpdl3a	protein_coding	sphingomyelin phosphodiesterase, acid-like 3A [Source:MGI Symbol;Acc:MGI:1931437]	11941.3	0.122155	0.0244446	4.99721	5.81653e-07	6.59386e-06
ENSMUSG00000071281	Zfp65	protein_coding	zinc finger protein 65 [Source:MGI Symbol;Acc:MGI:107769]	1452.64	0.122115	0.0434635	2.8096	0.00496033	0.0176043
ENSMUSG00000030095	Tmem43	protein_coding	transmembrane protein 43 [Source:MGI Symbol;Acc:MGI:1921372]	21889.7	0.12209	0.0189041	6.45836	1.05842e-10	2.69923e-09
ENSMUSG00000034522	Zfp395	protein_coding	zinc finger protein 395 [Source:MGI Symbol;Acc:MGI:2682318]	3179.92	0.122079	0.0321507	3.79708	0.000146413	0.00086625
ENSMUSG00000073968	Trim68	protein_coding	tripartite motif-containing 68 [Source:MGI Symbol;Acc:MGI:2142077]	913.284	0.122025	0.0495933	2.46052	0.0138735	0.0412408
ENSMUSG00000032652	Crebl2	protein_coding	cAMP responsive element binding protein-like 2 [Source:MGI Symbol;Acc:MGI:1889385]	5273.6	0.12197	0.0262819	4.64084	3.46998e-06	3.23628e-05
ENSMUSG00000031367	Ap1s2	protein_coding	adaptor-related protein complex 1, sigma 2 subunit [Source:MGI Symbol;Acc:MGI:1889383]	1270.13	0.121869	0.0408045	2.98664	0.00282059	0.0109599
ENSMUSG00000035277	Arx	protein_coding	aristaless related homeobox [Source:MGI Symbol;Acc:MGI:1097716]	6768.99	0.121866	0.0262201	4.64781	3.35483e-06	3.14353e-05
ENSMUSG00000056938	Acbd4	protein_coding	acyl-Coenzyme A binding domain containing 4 [Source:MGI Symbol;Acc:MGI:1914381]	3178.98	0.121856	0.0342636	3.55644	0.000375917	0.00195745
ENSMUSG00000058690	Ccser2	protein_coding	coiled-coil serine rich 2 [Source:MGI Symbol;Acc:MGI:101859]	13415	0.121808	0.0296961	4.10181	4.09929e-05	0.000286698
ENSMUSG00000033676	Gabrb3	protein_coding	gamma-aminobutyric acid (GABA) A receptor, subunit beta 3 [Source:MGI Symbol;Acc:MGI:95621]	3161.25	0.121737	0.0429537	2.83414	0.00459495	0.0165138
ENSMUSG00000022339	Ebag9	protein_coding	estrogen receptor-binding fragment-associated gene 9 [Source:MGI Symbol;Acc:MGI:1859920]	1081.73	0.121657	0.0436273	2.78854	0.00529456	0.0185717
ENSMUSG00000021366	Hivep1	protein_coding	human immunodeficiency virus type I enhancer binding protein 1 [Source:MGI Symbol;Acc:MGI:96100]	9023.41	0.121617	0.0334273	3.63827	0.000274474	0.00148804
ENSMUSG00000050711	Scg2	protein_coding	secretogranin II [Source:MGI Symbol;Acc:MGI:103033]	1326.44	0.121578	0.0419262	2.89982	0.00373378	0.013853
ENSMUSG00000034663	Bmp2k	protein_coding	BMP2 inducible kinase [Source:MGI Symbol;Acc:MGI:2155456]	3317.89	0.121572	0.0333594	3.64432	0.000268104	0.00145946
ENSMUSG00000038990	Cables2	protein_coding	CDK5 and Abl enzyme substrate 2 [Source:MGI Symbol;Acc:MGI:2182335]	953.034	0.121478	0.0498267	2.43802	0.0147681	0.0434698
ENSMUSG00000031431	Tsc22d3	protein_coding	TSC22 domain family, member 3 [Source:MGI Symbol;Acc:MGI:1196284]	1685.05	0.121463	0.0398458	3.04834	0.00230111	0.00924684
ENSMUSG00000029033	Acap3	protein_coding	ArfGAP with coiled-coil, ankyrin repeat and PH domains 3 [Source:MGI Symbol;Acc:MGI:2153589]	3186.93	0.12143	0.0302421	4.01527	5.9377e-05	0.000397986
ENSMUSG00000027457	Snph	protein_coding	syntaphilin [Source:MGI Symbol;Acc:MGI:2139270]	1270.52	0.121369	0.0497255	2.44078	0.0146556	0.0431784
ENSMUSG00000045248	Med26	protein_coding	mediator complex subunit 26 [Source:MGI Symbol;Acc:MGI:1917875]	1233.19	0.121342	0.0468429	2.59041	0.00958605	0.0304064
ENSMUSG00000005413	Hmox1	protein_coding	heme oxygenase 1 [Source:MGI Symbol;Acc:MGI:96163]	44669.3	0.121238	0.0333983	3.63007	0.000283341	0.00152883
ENSMUSG00000021969	Zdhhc20	protein_coding	zinc finger, DHHC domain containing 20 [Source:MGI Symbol;Acc:MGI:1923215]	2616.44	0.121185	0.0376121	3.22196	0.00127317	0.00559039
ENSMUSG00000030811	Fbxl19	protein_coding	F-box and leucine-rich repeat protein 19 [Source:MGI Symbol;Acc:MGI:3039600]	3004.31	0.121146	0.0286573	4.2274	2.3641e-05	0.000177157
ENSMUSG00000066406	Akap13	protein_coding	A kinase (PRKA) anchor protein 13 [Source:MGI Symbol;Acc:MGI:2676556]	5010.1	0.120964	0.0358074	3.37819	0.000729641	0.00345244
ENSMUSG00000031904	Slc7a6	protein_coding	solute carrier family 7 (cationic amino acid transporter, y+ system), member 6 [Source:MGI Symbol;Acc:MGI:2142598]	1451.97	0.120653	0.0461837	2.61246	0.00898933	0.0288356
ENSMUSG00000046541	Zfp526	protein_coding	zinc finger protein 526 [Source:MGI Symbol;Acc:MGI:2445181]	1107.11	0.120606	0.0449878	2.68087	0.00734314	0.0243686
ENSMUSG00000027239	Mdk	protein_coding	midkine [Source:MGI Symbol;Acc:MGI:96949]	1157.37	0.1206	0.0486344	2.47973	0.0131483	0.0394301
ENSMUSG00000020122	Egfr	protein_coding	epidermal growth factor receptor [Source:MGI Symbol;Acc:MGI:95294]	12568.3	0.120318	0.0227329	5.2927	1.20523e-07	1.61632e-06
ENSMUSG00000026594	Ralgps2	protein_coding	Ral GEF with PH domain and SH3 binding motif 2 [Source:MGI Symbol;Acc:MGI:1925505]	1640.68	0.120146	0.0372612	3.22443	0.00126225	0.00555468
ENSMUSG00000051285	Pcmtd1	protein_coding	protein-L-isoaspartate (D-aspartate) O-methyltransferase domain containing 1 [Source:MGI Symbol;Acc:MGI:2441773]	5827.7	0.120114	0.0373472	3.21615	0.00129921	0.00568593
ENSMUSG00000022967	Ifnar1	protein_coding	interferon (alpha and beta) receptor 1 [Source:MGI Symbol;Acc:MGI:107658]	9459.07	0.120093	0.0224577	5.34753	8.91642e-08	1.24121e-06
ENSMUSG00000075232	Amd1	protein_coding	S-adenosylmethionine decarboxylase 1 [Source:MGI Symbol;Acc:MGI:88004]	2378.46	0.12008	0.0330882	3.62908	0.000284438	0.00153268
ENSMUSG00000015224	Cyp2j9	protein_coding	cytochrome P450, family 2, subfamily j, polypeptide 9 [Source:MGI Symbol;Acc:MGI:1921769]	1712.01	0.120068	0.0379632	3.16274	0.00156293	0.0066787
ENSMUSG00000032540	Abhd5	protein_coding	abhydrolase domain containing 5 [Source:MGI Symbol;Acc:MGI:1914719]	4224.53	0.119994	0.0254448	4.71588	2.40674e-06	2.34768e-05
ENSMUSG00000028599	Tnfrsf1b	protein_coding	tumor necrosis factor receptor superfamily, member 1b [Source:MGI Symbol;Acc:MGI:1314883]	4907.96	0.119967	0.0328821	3.64842	0.000263863	0.0014413
ENSMUSG00000035441	Myo1d	protein_coding	myosin ID [Source:MGI Symbol;Acc:MGI:107728]	3150.17	0.119958	0.0365185	3.28485	0.00102037	0.00462035
ENSMUSG00000042613	Pbxip1	protein_coding	pre B cell leukemia transcription factor interacting protein 1 [Source:MGI Symbol;Acc:MGI:2441670]	103154	0.119878	0.0166949	7.1805	6.9456e-13	2.499e-11
ENSMUSG00000026269	Rnpepl1	protein_coding	arginyl aminopeptidase (aminopeptidase B)-like 1 [Source:MGI Symbol;Acc:MGI:1914170]	4106.53	0.119812	0.0391493	3.0604	0.00221042	0.00895573
ENSMUSG00000022601	Zbtb11	protein_coding	zinc finger and BTB domain containing 11 [Source:MGI Symbol;Acc:MGI:2443876]	1065.49	0.119785	0.047559	2.51866	0.0117803	0.0360395
ENSMUSG00000024524	Gnal	protein_coding	guanine nucleotide binding protein, alpha stimulating, olfactory type [Source:MGI Symbol;Acc:MGI:95774]	1768.51	0.119761	0.0378671	3.16266	0.00156334	0.0066787
ENSMUSG00000017405	Nek8	protein_coding	NIMA (never in mitosis gene a)-related expressed kinase 8 [Source:MGI Symbol;Acc:MGI:1890646]	1708.46	0.119748	0.0399789	2.99527	0.002742	0.010691
ENSMUSG00000048911	Rnf24	protein_coding	ring finger protein 24 [Source:MGI Symbol;Acc:MGI:1261771]	2017.51	0.119716	0.042268	2.83232	0.00462122	0.0165783
ENSMUSG00000020524	Gria1	protein_coding	glutamate receptor, ionotropic, AMPA1 (alpha 1) [Source:MGI Symbol;Acc:MGI:95808]	2197.19	0.119682	0.0429786	2.78469	0.00535797	0.0187488
ENSMUSG00000002845	Tmem39a	protein_coding	transmembrane protein 39a [Source:MGI Symbol;Acc:MGI:1915096]	1079.09	0.11947	0.0496888	2.40437	0.0162004	0.0469649
ENSMUSG00000042207	Kdm5b	protein_coding	lysine (K)-specific demethylase 5B [Source:MGI Symbol;Acc:MGI:1922855]	7079.41	0.119415	0.0312523	3.82101	0.000132909	0.000795507
ENSMUSG00000034354	Mtmr3	protein_coding	myotubularin related protein 3 [Source:MGI Symbol;Acc:MGI:1921552]	11123.8	0.119373	0.0221888	5.37986	7.45442e-08	1.05614e-06
ENSMUSG00000045822	Zswim3	protein_coding	zinc finger SWIM-type containing 3 [Source:MGI Symbol;Acc:MGI:1914788]	739.549	0.119305	0.0496566	2.40259	0.0162793	0.047126
ENSMUSG00000071477	Zfp777	protein_coding	zinc finger protein 777 [Source:MGI Symbol;Acc:MGI:1919556]	4070.71	0.119284	0.02619	4.55455	5.2499e-06	4.66434e-05
ENSMUSG00000024593	Megf10	protein_coding	multiple EGF-like-domains 10 [Source:MGI Symbol;Acc:MGI:2685177]	9278.98	0.119273	0.0312584	3.81571	0.000135792	0.000810082
ENSMUSG00000042680	Garem1	protein_coding	GRB2 associated regulator of MAPK1 subtype 1 [Source:MGI Symbol;Acc:MGI:2685790]	6944.19	0.119259	0.0393443	3.03116	0.00243613	0.00967833
ENSMUSG00000024383	Map3k2	protein_coding	mitogen-activated protein kinase kinase kinase 2 [Source:MGI Symbol;Acc:MGI:1346873]	2736.9	0.119155	0.0494981	2.40725	0.016073	0.0466475
ENSMUSG00000044783	Hjurp	protein_coding	Holliday junction recognition protein [Source:MGI Symbol;Acc:MGI:2685821]	4910.02	0.119134	0.0328587	3.62564	0.000288242	0.00155108
ENSMUSG00000042997	Nhlrc3	protein_coding	NHL repeat containing 3 [Source:MGI Symbol;Acc:MGI:2444520]	3147.43	0.119129	0.0396567	3.00401	0.00266443	0.0104384
ENSMUSG00000042834	Nrep	protein_coding	neuronal regeneration related protein [Source:MGI Symbol;Acc:MGI:99444]	1736.27	0.119089	0.0395524	3.01092	0.0026046	0.0102329
ENSMUSG00000042570	Mier2	protein_coding	MIER family member 2 [Source:MGI Symbol;Acc:MGI:1917677]	1582.26	0.119088	0.0368501	3.23168	0.00123065	0.00543813
ENSMUSG00000018415	Gid4	protein_coding	GID complex subunit 4, VID24 homolog [Source:MGI Symbol;Acc:MGI:1914021]	5617.19	0.119026	0.028369	4.19565	2.7209e-05	0.00020149
ENSMUSG00000026836	Acvr1	protein_coding	activin A receptor, type 1 [Source:MGI Symbol;Acc:MGI:87911]	4348.41	0.118907	0.0306569	3.87862	0.000105049	0.000649442
ENSMUSG00000023353	Agap3	protein_coding	ArfGAP with GTPase domain, ankyrin repeat and PH domain 3 [Source:MGI Symbol;Acc:MGI:2183446]	8497.15	0.11888	0.0237097	5.01397	5.33188e-07	6.10085e-06
ENSMUSG00000032334	Loxl1	protein_coding	lysyl oxidase-like 1 [Source:MGI Symbol;Acc:MGI:106096]	10095	0.118857	0.0295993	4.01552	5.93151e-05	0.000397738
ENSMUSG00000051413	Plagl2	protein_coding	pleiomorphic adenoma gene-like 2 [Source:MGI Symbol;Acc:MGI:1933165]	1336.15	0.118847	0.0385706	3.08129	0.00206103	0.00842975
ENSMUSG00000035829	Ppp1r26	protein_coding	protein phosphatase 1, regulatory subunit 26 [Source:MGI Symbol;Acc:MGI:2685193]	2021.37	0.118842	0.0400781	2.96527	0.00302414	0.0115842
ENSMUSG00000057069	Ero1lb	protein_coding	ERO1-like beta (S. cerevisiae) [Source:MGI Symbol;Acc:MGI:1914725]	1509.84	0.118726	0.0380532	3.11999	0.00180854	0.00755607
ENSMUSG00000025475	Adgra1	protein_coding	adhesion G protein-coupled receptor A1 [Source:MGI Symbol;Acc:MGI:1277167]	1654.56	0.118631	0.0393651	3.01361	0.00258161	0.0101576
ENSMUSG00000059493	Nhs	protein_coding	NHS actin remodeling regulator [Source:MGI Symbol;Acc:MGI:2684894]	1434.33	0.118607	0.0427331	2.77554	0.00551102	0.0191917
ENSMUSG00000029772	Ahcyl2	protein_coding	S-adenosylhomocysteine hydrolase-like 2 [Source:MGI Symbol;Acc:MGI:1921590]	8458.66	0.118574	0.0299987	3.95264	7.72941e-05	0.000500606
ENSMUSG00000022098	Bmp1	protein_coding	bone morphogenetic protein 1 [Source:MGI Symbol;Acc:MGI:88176]	18528.7	0.118427	0.0273642	4.32782	1.50589e-05	0.000118706
ENSMUSG00000022231	Sema5a	protein_coding	sema domain, seven thrombospondin repeats (type 1 and type 1-like), transmembrane domain (TM) and short cytoplasmic domain, (semaphorin) 5A [Source:MGI Symbol;Acc:MGI:107556]	1707.29	0.118412	0.0391875	3.02168	0.00251373	0.00994202
ENSMUSG00000033767	D930015E06Rik	protein_coding	RIKEN cDNA D930015E06 gene [Source:MGI Symbol;Acc:MGI:2443399]	1609.22	0.118363	0.0405961	2.91563	0.00354972	0.0132628
ENSMUSG00000051000	Fam160a1	protein_coding	family with sequence similarity 160, member A1 [Source:MGI Symbol;Acc:MGI:2444746]	1158.07	0.118277	0.040082	2.95086	0.00316886	0.0120344
ENSMUSG00000105692	Gm43737	TEC	predicted gene 43737 [Source:MGI Symbol;Acc:MGI:5663874]	2463.06	0.118239	0.0365729	3.23297	0.0012251	0.00541812
ENSMUSG00000064105	Cnnm2	protein_coding	cyclin M2 [Source:MGI Symbol;Acc:MGI:2151054]	2277.72	0.118217	0.0301728	3.918	8.92878e-05	0.000564298
ENSMUSG00000020593	Lpin1	protein_coding	lipin 1 [Source:MGI Symbol;Acc:MGI:1891340]	8529.93	0.118105	0.025789	4.57968	4.65682e-06	4.18877e-05
ENSMUSG00000030556	Lrrc28	protein_coding	leucine rich repeat containing 28 [Source:MGI Symbol;Acc:MGI:1915689]	2898.19	0.118048	0.0285817	4.13018	3.62487e-05	0.000257587
ENSMUSG00000042046	Dstyk	protein_coding	dual serine/threonine and tyrosine protein kinase [Source:MGI Symbol;Acc:MGI:1925064]	5065.49	0.118011	0.0274842	4.29376	1.7567e-05	0.000136519
ENSMUSG00000023960	Enpp5	protein_coding	ectonucleotide pyrophosphatase/phosphodiesterase 5 [Source:MGI Symbol;Acc:MGI:1933830]	29641.2	0.118007	0.0173506	6.80133	1.03657e-11	3.10561e-10
ENSMUSG00000013878	Rnf170	protein_coding	ring finger protein 170 [Source:MGI Symbol;Acc:MGI:1924983]	1429.59	0.117914	0.042731	2.75945	0.00578993	0.0199796
ENSMUSG00000021245	Mlh3	protein_coding	mutL homolog 3 [Source:MGI Symbol;Acc:MGI:1353455]	3308.75	0.117871	0.032759	3.59813	0.00032051	0.00170295
ENSMUSG00000039976	Tbc1d16	protein_coding	TBC1 domain family, member 16 [Source:MGI Symbol;Acc:MGI:2652878]	2953.34	0.117854	0.033654	3.50194	0.000461884	0.00233491
ENSMUSG00000038256	Bcl9	protein_coding	B cell CLL/lymphoma 9 [Source:MGI Symbol;Acc:MGI:1924828]	3223.69	0.117805	0.0270341	4.35764	1.31471e-05	0.000105197
ENSMUSG00000034858	Fam214a	protein_coding	family with sequence similarity 214, member A [Source:MGI Symbol;Acc:MGI:2387648]	3860.09	0.11767	0.0333597	3.52729	0.000419833	0.00215306
ENSMUSG00000025375	Aatk	protein_coding	apoptosis-associated tyrosine kinase [Source:MGI Symbol;Acc:MGI:1197518]	2008.42	0.117549	0.0340903	3.44816	0.000564421	0.00276809
ENSMUSG00000020744	Slc25a19	protein_coding	solute carrier family 25 (mitochondrial thiamine pyrophosphate carrier), member 19 [Source:MGI Symbol;Acc:MGI:1914533]	2066.08	0.117454	0.0369863	3.17562	0.00149519	0.00643407
ENSMUSG00000046020	Pofut1	protein_coding	protein O-fucosyltransferase 1 [Source:MGI Symbol;Acc:MGI:2153207]	8741.85	0.117423	0.0211461	5.55292	2.80929e-08	4.36426e-07
ENSMUSG00000052707	Tnrc6a	protein_coding	trinucleotide repeat containing 6a [Source:MGI Symbol;Acc:MGI:2385292]	7448.19	0.117393	0.0304335	3.85738	0.00011461	0.000700447
ENSMUSG00000027263	Tubgcp4	protein_coding	tubulin, gamma complex associated protein 4 [Source:MGI Symbol;Acc:MGI:1196293]	1352.1	0.117179	0.0392427	2.98602	0.00282636	0.0109766
ENSMUSG00000002428	Hltf	protein_coding	helicase-like transcription factor [Source:MGI Symbol;Acc:MGI:1196437]	2562.74	0.117134	0.042126	2.78056	0.00542657	0.0189306
ENSMUSG00000035392	Dennd1a	protein_coding	DENN/MADD domain containing 1A [Source:MGI Symbol;Acc:MGI:2442794]	5526.93	0.1169	0.0235965	4.95412	7.26593e-07	8.08741e-06
ENSMUSG00000020519	Sap30l	protein_coding	SAP30-like [Source:MGI Symbol;Acc:MGI:1354709]	1786.94	0.116888	0.0455722	2.5649	0.0103205	0.0322989
ENSMUSG00000048755	Mcat	protein_coding	malonyl CoA:ACP acyltransferase (mitochondrial) [Source:MGI Symbol;Acc:MGI:2388651]	2141.94	0.11686	0.0343566	3.40137	0.000670491	0.00320641
ENSMUSG00000024052	Lpin2	protein_coding	lipin 2 [Source:MGI Symbol;Acc:MGI:1891341]	5554.33	0.116842	0.0244619	4.77647	1.78399e-06	1.80083e-05
ENSMUSG00000039473	Ubn1	protein_coding	ubinuclein 1 [Source:MGI Symbol;Acc:MGI:1891307]	4202.63	0.11681	0.0268794	4.34572	1.38822e-05	0.000110523
ENSMUSG00000070509	Rgma	protein_coding	repulsive guidance molecule family member A [Source:MGI Symbol;Acc:MGI:2679262]	20438.1	0.116785	0.0205375	5.68642	1.29727e-08	2.15164e-07
ENSMUSG00000025241	Fyco1	protein_coding	FYVE and coiled-coil domain containing 1 [Source:MGI Symbol;Acc:MGI:107277]	11541.3	0.116699	0.0297986	3.91626	8.99339e-05	0.000567931
ENSMUSG00000022636	Alcam	protein_coding	activated leukocyte cell adhesion molecule [Source:MGI Symbol;Acc:MGI:1313266]	2415.34	0.116661	0.0360235	3.23846	0.00120177	0.0053327
ENSMUSG00000036528	Ppfibp2	protein_coding	PTPRF interacting protein, binding protein 2 (liprin beta 2) [Source:MGI Symbol;Acc:MGI:894649]	1723.93	0.116575	0.0416721	2.79744	0.005151	0.0181561
ENSMUSG00000083282	Ctsf	protein_coding	cathepsin F [Source:MGI Symbol;Acc:MGI:1861434]	15222.8	0.116475	0.0241637	4.82025	1.43376e-06	1.48684e-05
ENSMUSG00000026788	Zbtb43	protein_coding	zinc finger and BTB domain containing 43 [Source:MGI Symbol;Acc:MGI:1919084]	2383.28	0.116375	0.0340266	3.42012	0.000625939	0.00302695
ENSMUSG00000009418	Nav1	protein_coding	neuron navigator 1 [Source:MGI Symbol;Acc:MGI:2183683]	1734.06	0.116359	0.0369687	3.1475	0.00164675	0.00697518
ENSMUSG00000021592	Arsk	protein_coding	arylsulfatase K [Source:MGI Symbol;Acc:MGI:1924291]	2893.09	0.116352	0.0337098	3.45157	0.000557335	0.00273587
ENSMUSG00000051675	Trim32	protein_coding	tripartite motif-containing 32 [Source:MGI Symbol;Acc:MGI:1917057]	7643.66	0.116167	0.0214758	5.40922	6.3301e-08	9.10609e-07
ENSMUSG00000069206	Zfp874a	protein_coding	zinc finger protein 874a [Source:MGI Symbol;Acc:MGI:3040703]	2522.19	0.116144	0.0360301	3.22353	0.00126622	0.00556754
ENSMUSG00000051786	Tubgcp6	protein_coding	tubulin, gamma complex associated protein 6 [Source:MGI Symbol;Acc:MGI:2146071]	1612.68	0.11612	0.0455629	2.54855	0.0108171	0.0336154
ENSMUSG00000036241	Ube2r2	protein_coding	ubiquitin-conjugating enzyme E2R 2 [Source:MGI Symbol;Acc:MGI:1914865]	12942.4	0.115991	0.0300804	3.85604	0.000115239	0.00070355
ENSMUSG00000045251	Zfp688	protein_coding	zinc finger protein 688 [Source:MGI Symbol;Acc:MGI:1916484]	1978.58	0.115983	0.0400045	2.89925	0.00374059	0.0138719
ENSMUSG00000022141	Nipbl	protein_coding	Nipped-B homolog (Drosophila) [Source:MGI Symbol;Acc:MGI:1913976]	6692.18	0.115925	0.0401321	2.88859	0.00386978	0.0142746
ENSMUSG00000063049	Ing2	protein_coding	inhibitor of growth family, member 2 [Source:MGI Symbol;Acc:MGI:1916510]	997.905	0.11577	0.0457997	2.52775	0.0114795	0.035275
ENSMUSG00000055053	Nfic	protein_coding	nuclear factor I/C [Source:MGI Symbol;Acc:MGI:109591]	17723.3	0.1156	0.0192513	6.00481	1.91553e-09	3.86966e-08
ENSMUSG00000005893	Nr2c2	protein_coding	nuclear receptor subfamily 2, group C, member 2 [Source:MGI Symbol;Acc:MGI:1352466]	2471.32	0.115572	0.0409249	2.824	0.00474279	0.0169458
ENSMUSG00000040557	Wbscr27	protein_coding	Williams Beuren syndrome chromosome region 27 (human) [Source:MGI Symbol;Acc:MGI:1933146]	5666.24	0.115558	0.023536	4.90984	9.11526e-07	9.89702e-06
ENSMUSG00000003352	Cacnb3	protein_coding	calcium channel, voltage-dependent, beta 3 subunit [Source:MGI Symbol;Acc:MGI:103307]	7594.84	0.11551	0.0370135	3.12075	0.00180391	0.00754064
ENSMUSG00000037536	Fbxo34	protein_coding	F-box protein 34 [Source:MGI Symbol;Acc:MGI:1926188]	1989.45	0.115506	0.0467559	2.47041	0.0134958	0.0403206
ENSMUSG00000014932	Yes1	protein_coding	YES proto-oncogene 1, Src family tyrosine kinase [Source:MGI Symbol;Acc:MGI:99147]	1821.22	0.115486	0.0481452	2.3987	0.0164532	0.0475345
ENSMUSG00000048970	C1galt1c1	protein_coding	C1GALT1-specific chaperone 1 [Source:MGI Symbol;Acc:MGI:1913493]	1776.45	0.115483	0.0348247	3.31613	0.000912721	0.00419126
ENSMUSG00000057637	Prdm2	protein_coding	PR domain containing 2, with ZNF domain [Source:MGI Symbol;Acc:MGI:107628]	7015.57	0.115469	0.0264084	4.37243	1.22871e-05	9.93126e-05
ENSMUSG00000028019	Pdgfc	protein_coding	platelet-derived growth factor, C polypeptide [Source:MGI Symbol;Acc:MGI:1859631]	2544.17	0.115373	0.0324207	3.55863	0.000372797	0.00194438
ENSMUSG00000052915	Msl1	protein_coding	male-specific lethal 1 homolog (Drosophila) [Source:MGI Symbol;Acc:MGI:1921276]	7574	0.115272	0.0242099	4.76137	1.92279e-06	1.93359e-05
ENSMUSG00000036278	Macrod1	protein_coding	MACRO domain containing 1 [Source:MGI Symbol;Acc:MGI:2147583]	5225.18	0.115263	0.0428394	2.69058	0.00713275	0.0237893
ENSMUSG00000047264	Zfp358	protein_coding	zinc finger protein 358 [Source:MGI Symbol;Acc:MGI:2153740]	3279.17	0.115221	0.0338092	3.40798	0.000654459	0.0031387
ENSMUSG00000059475	Zfp426	protein_coding	zinc finger protein 426 [Source:MGI Symbol;Acc:MGI:1920248]	2624.87	0.115078	0.0280372	4.10448	4.05217e-05	0.000283776
ENSMUSG00000025409	Mbd6	protein_coding	methyl-CpG binding domain protein 6 [Source:MGI Symbol;Acc:MGI:106378]	2639.25	0.114977	0.0391207	2.93904	0.00329235	0.0124441
ENSMUSG00000048546	Tob2	protein_coding	transducer of ERBB2, 2 [Source:MGI Symbol;Acc:MGI:1888525]	4446.62	0.114961	0.0260573	4.41185	1.02493e-05	8.43824e-05
ENSMUSG00000023952	Gtpbp2	protein_coding	GTP binding protein 2 [Source:MGI Symbol;Acc:MGI:1860138]	2900.02	0.114908	0.0300352	3.82577	0.000130366	0.000783525
ENSMUSG00000034601	2700049A03Rik	protein_coding	RIKEN cDNA 2700049A03 gene [Source:MGI Symbol;Acc:MGI:1924217]	1020.85	0.114828	0.0416094	2.75968	0.00578588	0.0199699
ENSMUSG00000034312	Iqsec1	protein_coding	IQ motif and Sec7 domain 1 [Source:MGI Symbol;Acc:MGI:1196356]	33349	0.11481	0.019323	5.94162	2.82227e-09	5.45262e-08
ENSMUSG00000021996	Esd	protein_coding	esterase D/formylglutathione hydrolase [Source:MGI Symbol;Acc:MGI:95421]	24225.8	0.114799	0.0256583	4.47414	7.6721e-06	6.51495e-05
ENSMUSG00000042251	Pm20d1	protein_coding	peptidase M20 domain containing 1 [Source:MGI Symbol;Acc:MGI:2442939]	1647.56	0.114752	0.040214	2.85354	0.00432357	0.0157121
ENSMUSG00000062098	Btbd3	protein_coding	BTB (POZ) domain containing 3 [Source:MGI Symbol;Acc:MGI:2385155]	1721.35	0.114681	0.0368494	3.11214	0.00185734	0.00772349
ENSMUSG00000041623	D11Wsu47e	protein_coding	DNA segment, Chr 11, Wayne State University 47, expressed [Source:MGI Symbol;Acc:MGI:106356]	2409.43	0.114666	0.039512	2.90204	0.00370735	0.0137678
ENSMUSG00000076435	Acsf2	protein_coding	acyl-CoA synthetase family member 2 [Source:MGI Symbol;Acc:MGI:2388287]	3822.6	0.114639	0.0289349	3.96196	7.43384e-05	0.000484217
ENSMUSG00000038240	Pdss2	protein_coding	prenyl (solanesyl) diphosphate synthase, subunit 2 [Source:MGI Symbol;Acc:MGI:1918615]	1207.38	0.114639	0.0399323	2.87082	0.00409403	0.0149646
ENSMUSG00000021327	Zkscan3	protein_coding	zinc finger with KRAB and SCAN domains 3 [Source:MGI Symbol;Acc:MGI:1919989]	3596.91	0.114633	0.0294584	3.89136	9.96845e-05	0.000620157
ENSMUSG00000023913	Pla2g7	protein_coding	phospholipase A2, group VII (platelet-activating factor acetylhydrolase, plasma) [Source:MGI Symbol;Acc:MGI:1351327]	2532.16	0.114627	0.0369073	3.10581	0.00189756	0.00785387
ENSMUSG00000026335	Pam	protein_coding	peptidylglycine alpha-amidating monooxygenase [Source:MGI Symbol;Acc:MGI:97475]	69816.5	0.114591	0.0170821	6.70824	1.96984e-11	5.647e-10
ENSMUSG00000039115	Itga9	protein_coding	integrin alpha 9 [Source:MGI Symbol;Acc:MGI:104756]	1380.42	0.114584	0.0390906	2.93124	0.00337616	0.0127277
ENSMUSG00000013495	Tmem175	protein_coding	transmembrane protein 175 [Source:MGI Symbol;Acc:MGI:1919642]	3476.77	0.114562	0.0312245	3.66897	0.000243534	0.00134848
ENSMUSG00000002910	Arrdc2	protein_coding	arrestin domain containing 2 [Source:MGI Symbol;Acc:MGI:1918057]	736.609	0.114533	0.0455552	2.51415	0.011932	0.0364338
ENSMUSG00000040537	Adam22	protein_coding	a disintegrin and metallopeptidase domain 22 [Source:MGI Symbol;Acc:MGI:1340046]	5630.49	0.11453	0.0341342	3.35529	0.000792824	0.00371453
ENSMUSG00000039835	Nhsl1	protein_coding	NHS-like 1 [Source:MGI Symbol;Acc:MGI:106390]	3201.58	0.11451	0.0327916	3.49206	0.000479313	0.00240774
ENSMUSG00000040234	Tm7sf3	protein_coding	transmembrane 7 superfamily member 3 [Source:MGI Symbol;Acc:MGI:1914873]	9959.75	0.114377	0.0203373	5.62399	1.86598e-08	3.00726e-07
ENSMUSG00000002006	Pdzd4	protein_coding	PDZ domain containing 4 [Source:MGI Symbol;Acc:MGI:2443483]	1869.23	0.114357	0.0374642	3.05242	0.00227001	0.00914799
ENSMUSG00000038679	Trps1	protein_coding	transcriptional repressor GATA binding 1 [Source:MGI Symbol;Acc:MGI:1927616]	1630.81	0.114294	0.0413207	2.76602	0.00567451	0.0196494
ENSMUSG00000004105	Angptl2	protein_coding	angiopoietin-like 2 [Source:MGI Symbol;Acc:MGI:1347002]	4144.59	0.114282	0.0308729	3.70171	0.000214154	0.00120914
ENSMUSG00000057778	Cyb5d2	protein_coding	cytochrome b5 domain containing 2 [Source:MGI Symbol;Acc:MGI:2684848]	2609.84	0.114261	0.0382854	2.98446	0.0028408	0.011025
ENSMUSG00000047181	Samd14	protein_coding	sterile alpha motif domain containing 14 [Source:MGI Symbol;Acc:MGI:2384945]	8316.19	0.114256	0.0325972	3.50507	0.000456488	0.0023113
ENSMUSG00000024201	Kdm4b	protein_coding	lysine (K)-specific demethylase 4B [Source:MGI Symbol;Acc:MGI:2442355]	4592.67	0.114032	0.0283728	4.01907	5.84272e-05	0.000392444
ENSMUSG00000059495	Arhgef12	protein_coding	Rho guanine nucleotide exchange factor (GEF) 12 [Source:MGI Symbol;Acc:MGI:1916882]	27183.4	0.114008	0.030835	3.69735	0.000217865	0.00122478
ENSMUSG00000038344	Txlng	protein_coding	taxilin gamma [Source:MGI Symbol;Acc:MGI:3590652]	1336.31	0.113931	0.0401681	2.83636	0.00456306	0.016414
ENSMUSG00000029636	Wasf3	protein_coding	WAS protein family, member 3 [Source:MGI Symbol;Acc:MGI:2658986]	5668.38	0.113824	0.0333269	3.41538	0.000636927	0.00307338
ENSMUSG00000039967	Zfp292	protein_coding	zinc finger protein 292 [Source:MGI Symbol;Acc:MGI:1353423]	1780.21	0.113717	0.0426226	2.668	0.00763034	0.0251489
ENSMUSG00000050989	Selenon	protein_coding	selenoprotein N [Source:MGI Symbol;Acc:MGI:2151208]	16079.5	0.113659	0.0201426	5.6427	1.67401e-08	2.71434e-07
ENSMUSG00000031400	G6pdx	protein_coding	glucose-6-phosphate dehydrogenase X-linked [Source:MGI Symbol;Acc:MGI:105979]	14009.5	0.11364	0.0242125	4.69343	2.68661e-06	2.59527e-05
ENSMUSG00000045969	Ing1	protein_coding	inhibitor of growth family, member 1 [Source:MGI Symbol;Acc:MGI:1349481]	2660.3	0.113637	0.0325121	3.49521	0.000473688	0.0023855
ENSMUSG00000031327	Chic1	protein_coding	cysteine-rich hydrophobic domain 1 [Source:MGI Symbol;Acc:MGI:1344694]	1370.32	0.1136	0.0443668	2.56047	0.010453	0.0326238
ENSMUSG00000040410	Fbxl4	protein_coding	F-box and leucine-rich repeat protein 4 [Source:MGI Symbol;Acc:MGI:2140367]	1908.29	0.1136	0.0341583	3.32568	0.000882031	0.00407971
ENSMUSG00000032641	Gpr19	protein_coding	G protein-coupled receptor 19 [Source:MGI Symbol;Acc:MGI:892973]	2313.5	0.113579	0.0323462	3.51136	0.000445823	0.00226305
ENSMUSG00000025782	Taf3	protein_coding	TATA-box binding protein associated factor 3 [Source:MGI Symbol;Acc:MGI:2388097]	1523.15	0.113463	0.0357937	3.1699	0.0015249	0.00654249
ENSMUSG00000047090	Tmem198b	protein_coding	transmembrane protein 198b [Source:MGI Symbol;Acc:MGI:1921077]	1279.86	0.113283	0.0407147	2.78235	0.00539667	0.0188511
ENSMUSG00000067369	Trmt2b	protein_coding	TRM2 tRNA methyltransferase 2B [Source:MGI Symbol;Acc:MGI:2442530]	3187.03	0.113262	0.0291039	3.89162	9.9576e-05	0.000620028
ENSMUSG00000064120	Mocs1	protein_coding	molybdenum cofactor synthesis 1 [Source:MGI Symbol;Acc:MGI:1928904]	3151.47	0.113174	0.0306345	3.69434	0.000220461	0.00123609
ENSMUSG00000036957	Lrfn3	protein_coding	leucine rich repeat and fibronectin type III domain containing 3 [Source:MGI Symbol;Acc:MGI:2442512]	2028.35	0.113086	0.0409683	2.76033	0.00577424	0.0199384
ENSMUSG00000003119	Cdk12	protein_coding	cyclin-dependent kinase 12 [Source:MGI Symbol;Acc:MGI:1098802]	2990.78	0.113075	0.0310538	3.64127	0.000271301	0.00147385
ENSMUSG00000048720	Tbc1d12	protein_coding	TBC1D12: TBC1 domain family, member 12 [Source:MGI Symbol;Acc:MGI:2384803]	1891.59	0.113029	0.044466	2.54193	0.0110243	0.0341329
ENSMUSG00000031508	Ankrd10	protein_coding	ankyrin repeat domain 10 [Source:MGI Symbol;Acc:MGI:1921840]	2270.5	0.11299	0.0341684	3.30687	0.000943452	0.00431497
ENSMUSG00000039007	Cpq	protein_coding	carboxypeptidase Q [Source:MGI Symbol;Acc:MGI:1889205]	10766.2	0.112967	0.0241153	4.68445	2.80718e-06	2.69377e-05
ENSMUSG00000020175	Rab36	protein_coding	RAB36, member RAS oncogene family [Source:MGI Symbol;Acc:MGI:1924127]	1623.57	0.112856	0.0380511	2.96589	0.00301808	0.0115693
ENSMUSG00000025821	Zfp282	protein_coding	zinc finger protein 282 [Source:MGI Symbol;Acc:MGI:2141413]	2057.43	0.112847	0.0379408	2.97428	0.00293676	0.0113394
ENSMUSG00000020610	Amz2	protein_coding	archaelysin family metallopeptidase 2 [Source:MGI Symbol;Acc:MGI:104837]	3893.16	0.112824	0.0235188	4.79719	1.60909e-06	1.6504e-05
ENSMUSG00000030560	Ctsc	protein_coding	cathepsin C [Source:MGI Symbol;Acc:MGI:109553]	1367.47	0.112808	0.0368988	3.05723	0.00223394	0.00902118
ENSMUSG00000029587	Zfp12	protein_coding	zinc finger protein 12 [Source:MGI Symbol;Acc:MGI:99157]	2776.18	0.112756	0.0351949	3.20375	0.00135652	0.00591722
ENSMUSG00000027177	Hipk3	protein_coding	homeodomain interacting protein kinase 3 [Source:MGI Symbol;Acc:MGI:1314882]	9341.03	0.112679	0.0330526	3.40908	0.000651831	0.00313032
ENSMUSG00000004394	Tmed4	protein_coding	transmembrane p24 trafficking protein 4 [Source:MGI Symbol;Acc:MGI:1915070]	11505.3	0.112674	0.0219931	5.12317	3.00438e-07	3.65548e-06
ENSMUSG00000006494	Pdk1	protein_coding	pyruvate dehydrogenase kinase, isoenzyme 1 [Source:MGI Symbol;Acc:MGI:1926119]	3193.42	0.112673	0.0320733	3.51298	0.00044311	0.00225143
ENSMUSG00000022108	Itm2b	protein_coding	integral membrane protein 2B [Source:MGI Symbol;Acc:MGI:1309517]	162868	0.112672	0.0229542	4.90856	9.17494e-07	9.94825e-06
ENSMUSG00000037470	Uggt1	protein_coding	UDP-glucose glycoprotein glucosyltransferase 1 [Source:MGI Symbol;Acc:MGI:2443162]	16935.6	0.112627	0.0217383	5.18106	2.20628e-07	2.75811e-06
ENSMUSG00000029156	Sgcb	protein_coding	sarcoglycan, beta (dystrophin-associated glycoprotein) [Source:MGI Symbol;Acc:MGI:1346523]	9869.22	0.112605	0.020672	5.44721	5.11663e-08	7.53733e-07
ENSMUSG00000033004	Mycbp2	protein_coding	MYC binding protein 2 [Source:MGI Symbol;Acc:MGI:2179432]	7092.7	0.11243	0.0338909	3.31743	0.000908504	0.00417671
ENSMUSG00000078670	Fam174b	protein_coding	family with sequence similarity 174, member B [Source:MGI Symbol;Acc:MGI:3698178]	4089.77	0.112318	0.0340197	3.30156	0.000961499	0.00438995
ENSMUSG00000041977	Arhgef11	protein_coding	Rho guanine nucleotide exchange factor (GEF) 11 [Source:MGI Symbol;Acc:MGI:2441869]	5141.59	0.112228	0.034826	3.22253	0.00127065	0.00558086
ENSMUSG00000030064	Frmd4b	protein_coding	FERM domain containing 4B [Source:MGI Symbol;Acc:MGI:2141794]	1524.73	0.112225	0.0371848	3.01803	0.0025442	0.0100376
ENSMUSG00000039159	Ube2h	protein_coding	ubiquitin-conjugating enzyme E2H [Source:MGI Symbol;Acc:MGI:104632]	22298.7	0.111943	0.0183126	6.11292	9.7822e-10	2.12134e-08
ENSMUSG00000022105	Rb1	protein_coding	RB transcriptional corepressor 1 [Source:MGI Symbol;Acc:MGI:97874]	5970.82	0.111865	0.0364949	3.06522	0.00217507	0.00884143
ENSMUSG00000020716	Nf1	protein_coding	neurofibromin 1 [Source:MGI Symbol;Acc:MGI:97306]	7186.58	0.111855	0.0300429	3.72319	0.000196722	0.00111944
ENSMUSG00000050079	Rspry1	protein_coding	ring finger and SPRY domain containing 1 [Source:MGI Symbol;Acc:MGI:1914860]	2724.58	0.111842	0.0319137	3.50451	0.000457444	0.00231467
ENSMUSG00000021420	Fars2	protein_coding	phenylalanine-tRNA synthetase 2 (mitochondrial) [Source:MGI Symbol;Acc:MGI:1917205]	2172.69	0.111771	0.0398044	2.808	0.00498503	0.0176693
ENSMUSG00000000632	Sez6	protein_coding	seizure related gene 6 [Source:MGI Symbol;Acc:MGI:104745]	13724.2	0.111721	0.0255944	4.36506	1.27087e-05	0.000102098
ENSMUSG00000019806	Aig1	protein_coding	androgen-induced 1 [Source:MGI Symbol;Acc:MGI:1913503]	3422.73	0.111605	0.0350031	3.18843	0.00143045	0.00618893
ENSMUSG00000032405	Pias1	protein_coding	protein inhibitor of activated STAT 1 [Source:MGI Symbol;Acc:MGI:1913125]	4372.27	0.1115	0.0295851	3.7688	0.000164035	0.000954567
ENSMUSG00000027015	Cybrd1	protein_coding	cytochrome b reductase 1 [Source:MGI Symbol;Acc:MGI:2654575]	3696.82	0.111477	0.0382493	2.91449	0.00356265	0.0133048
ENSMUSG00000034525	Ice1	protein_coding	interactor of little elongation complex ELL subunit 1 [Source:MGI Symbol;Acc:MGI:2385865]	5857.49	0.111461	0.0314683	3.54201	0.000397098	0.00205298
ENSMUSG00000026213	Stk11ip	protein_coding	serine/threonine kinase 11 interacting protein [Source:MGI Symbol;Acc:MGI:1918978]	1470.68	0.111359	0.0440457	2.52827	0.0114626	0.0352434
ENSMUSG00000038013	Wipf2	protein_coding	WAS/WASL interacting protein family, member 2 [Source:MGI Symbol;Acc:MGI:1924462]	4344.8	0.111356	0.024665	4.51472	6.33992e-06	5.49793e-05
ENSMUSG00000029647	Pan3	protein_coding	PAN3 poly(A) specific ribonuclease subunit [Source:MGI Symbol;Acc:MGI:1919837]	2161.22	0.111292	0.0367786	3.026	0.00247815	0.00983057
ENSMUSG00000024424	Ttc39c	protein_coding	tetratricopeptide repeat domain 39C [Source:MGI Symbol;Acc:MGI:1919997]	1281.69	0.111288	0.0398453	2.79299	0.00522231	0.0183709
ENSMUSG00000022280	Rnf19a	protein_coding	ring finger protein 19A [Source:MGI Symbol;Acc:MGI:1353623]	6893.32	0.111236	0.0238959	4.65503	3.23934e-06	3.05695e-05
ENSMUSG00000000957	Mmp14	protein_coding	matrix metallopeptidase 14 (membrane-inserted) [Source:MGI Symbol;Acc:MGI:101900]	22936.8	0.111213	0.0215495	5.16082	2.45869e-07	3.045e-06
ENSMUSG00000110631	Gm45836	lincRNA	predicted gene 45836 [Source:MGI Symbol;Acc:MGI:5804951]	22594.1	0.111006	0.0298766	3.71548	0.000202821	0.00115004
ENSMUSG00000002625	Akap8l	protein_coding	A kinase (PRKA) anchor protein 8-like [Source:MGI Symbol;Acc:MGI:1860606]	3580.29	0.110981	0.0297816	3.72651	0.000194153	0.0011068
ENSMUSG00000097715	Gpr137b-ps	transcribed_unprocessed_pseudogene	G protein-coupled receptor 137B, pseudogene [Source:MGI Symbol;Acc:MGI:3710533]	1624.98	0.110975	0.0327947	3.38392	0.000714586	0.00339083
ENSMUSG00000033295	Ptprf	protein_coding	protein tyrosine phosphatase, receptor type, F [Source:MGI Symbol;Acc:MGI:102695]	50500.7	0.110972	0.0223986	4.9544	7.25547e-07	8.08141e-06
ENSMUSG00000032741	Tpcn1	protein_coding	two pore channel 1 [Source:MGI Symbol;Acc:MGI:2182472]	11445	0.110938	0.0233105	4.75914	1.94422e-06	1.94929e-05
ENSMUSG00000003378	Grik5	protein_coding	glutamate receptor, ionotropic, kainate 5 (gamma 2) [Source:MGI Symbol;Acc:MGI:95818]	14766.9	0.110924	0.0247337	4.48474	7.30027e-06	6.22321e-05
ENSMUSG00000040563	Plppr2	protein_coding	phospholipid phosphatase related 2 [Source:MGI Symbol;Acc:MGI:2384575]	2975.78	0.110883	0.0323107	3.43178	0.000599627	0.00291564
ENSMUSG00000020868	Xylt2	protein_coding	xylosyltransferase II [Source:MGI Symbol;Acc:MGI:2444797]	3333.88	0.110796	0.0331876	3.33846	0.000842444	0.00391259
ENSMUSG00000025265	Fgd1	protein_coding	FYVE, RhoGEF and PH domain containing 1 [Source:MGI Symbol;Acc:MGI:104566]	2558.21	0.110768	0.0282301	3.92375	8.718e-05	0.00055295
ENSMUSG00000025239	Limd1	protein_coding	LIM domains containing 1 [Source:MGI Symbol;Acc:MGI:1352502]	4739.82	0.110737	0.0307113	3.60575	0.00031125	0.00166198
ENSMUSG00000073805	Fam196a	protein_coding	family with sequence similarity 196, member A [Source:MGI Symbol;Acc:MGI:3605068]	836.571	0.110727	0.0442394	2.5029	0.0123181	0.0373054
ENSMUSG00000022843	Clcn2	protein_coding	chloride channel, voltage-sensitive 2 [Source:MGI Symbol;Acc:MGI:105061]	1994.77	0.110695	0.0423139	2.61605	0.00889538	0.0285979
ENSMUSG00000034390	Cmip	protein_coding	c-Maf inducing protein [Source:MGI Symbol;Acc:MGI:1921690]	6324.92	0.110655	0.028329	3.90608	9.38042e-05	0.000587714
ENSMUSG00000022094	Slc39a14	protein_coding	solute carrier family 39 (zinc transporter), member 14 [Source:MGI Symbol;Acc:MGI:2384851]	7275.57	0.110634	0.0264644	4.18049	2.9088e-05	0.000213263
ENSMUSG00000023972	Ptk7	protein_coding	PTK7 protein tyrosine kinase 7 [Source:MGI Symbol;Acc:MGI:1918711]	17028.5	0.110445	0.0215373	5.12807	2.92721e-07	3.58072e-06
ENSMUSG00000043323	Fbrsl1	protein_coding	fibrosin-like 1 [Source:MGI Symbol;Acc:MGI:1920907]	4069.26	0.110379	0.0265168	4.16259	3.14652e-05	0.000227862
ENSMUSG00000068663	Clec16a	protein_coding	C-type lectin domain family 16, member A [Source:MGI Symbol;Acc:MGI:1921624]	4864.67	0.110327	0.0243322	4.53419	5.78252e-06	5.0781e-05
ENSMUSG00000036257	Pnpla8	protein_coding	patatin-like phospholipase domain containing 8 [Source:MGI Symbol;Acc:MGI:1914702]	6921.94	0.110256	0.0291059	3.78809	0.000151812	0.00089355
ENSMUSG00000038369	Ncoa6	protein_coding	nuclear receptor coactivator 6 [Source:MGI Symbol;Acc:MGI:1929915]	6382.78	0.110236	0.0255777	4.30987	1.63347e-05	0.000128193
ENSMUSG00000038524	Fchsd1	protein_coding	FCH and double SH3 domains 1 [Source:MGI Symbol;Acc:MGI:2441771]	1364.98	0.110194	0.0449912	2.44923	0.0143161	0.0423111
ENSMUSG00000039683	Sdk1	protein_coding	sidekick cell adhesion molecule 1 [Source:MGI Symbol;Acc:MGI:2444413]	1624.39	0.110034	0.0395633	2.78122	0.00541553	0.0189046
ENSMUSG00000035640	Cbarp	protein_coding	calcium channel, voltage-dependent, beta subunit associated regulatory protein [Source:MGI Symbol;Acc:MGI:1354170]	7004.94	0.10999	0.031253	3.51936	0.000432588	0.00220924
ENSMUSG00000029924	Slc37a3	protein_coding	solute carrier family 37 (glycerol-3-phosphate transporter), member 3 [Source:MGI Symbol;Acc:MGI:1919394]	5573.89	0.109901	0.0264352	4.15739	3.21898e-05	0.00023216
ENSMUSG00000020453	Patz1	protein_coding	POZ (BTB) and AT hook containing zinc finger 1 [Source:MGI Symbol;Acc:MGI:1891832]	6499.86	0.109881	0.0293153	3.74823	0.000178084	0.00102695
ENSMUSG00000052763	Zfp212	protein_coding	Zinc finger protein 212 [Source:MGI Symbol;Acc:MGI:2682609]	2210.86	0.10986	0.0333809	3.29111	0.000997931	0.00453421
ENSMUSG00000013622	Atraid	protein_coding	all-trans retinoic acid induced differentiation factor [Source:MGI Symbol;Acc:MGI:1918918]	7812.27	0.109739	0.0269495	4.07203	4.66061e-05	0.000320888
ENSMUSG00000052837	Junb	protein_coding	jun B proto-oncogene [Source:MGI Symbol;Acc:MGI:96647]	17691.1	0.109676	0.0400103	2.74121	0.00612137	0.0208926
ENSMUSG00000025218	Poll	protein_coding	polymerase (DNA directed), lambda [Source:MGI Symbol;Acc:MGI:1889000]	2021.61	0.109639	0.0451662	2.42745	0.0152053	0.0445346
ENSMUSG00000001909	Trmt1	protein_coding	tRNA methyltransferase 1 [Source:MGI Symbol;Acc:MGI:1289155]	4940.44	0.109616	0.032943	3.32744	0.000876471	0.00405635
ENSMUSG00000103472	Pcdhga7	protein_coding	protocadherin gamma subfamily A, 7 [Source:MGI Symbol;Acc:MGI:1935219]	2291.71	0.109603	0.0399437	2.74393	0.00607084	0.0207646
ENSMUSG00000018412	Kansl1	protein_coding	KAT8 regulatory NSL complex subunit 1 [Source:MGI Symbol;Acc:MGI:1923969]	7802.48	0.109583	0.024531	4.46711	7.92839e-06	6.70045e-05
ENSMUSG00000020864	Ankrd40	protein_coding	ankyrin repeat domain 40 [Source:MGI Symbol;Acc:MGI:1918702]	11528.9	0.10957	0.0258497	4.23872	2.24796e-05	0.000169651
ENSMUSG00000046152	Fut10	protein_coding	fucosyltransferase 10 [Source:MGI Symbol;Acc:MGI:2384748]	3622.9	0.109494	0.0254638	4.29998	1.70811e-05	0.000133394
ENSMUSG00000056692	D17Wsu92e	protein_coding	DNA segment, Chr 17, Wayne State University 92, expressed [Source:MGI Symbol;Acc:MGI:106281]	15761.7	0.109493	0.026201	4.17895	2.92859e-05	0.000214221
ENSMUSG00000001173	Ocrl	protein_coding	OCRL, inositol polyphosphate-5-phosphatase [Source:MGI Symbol;Acc:MGI:109589]	2937.03	0.109409	0.0330615	3.30926	0.000935428	0.00428073
ENSMUSG00000020099	Unc5b	protein_coding	unc-5 netrin receptor B [Source:MGI Symbol;Acc:MGI:894703]	6064.37	0.109377	0.0345303	3.16757	0.00153717	0.00658983
ENSMUSG00000059970	Hspa2	protein_coding	heat shock protein 2 [Source:MGI Symbol;Acc:MGI:96243]	2990.17	0.109337	0.0286315	3.81875	0.000134128	0.000801
ENSMUSG00000022404	Slc25a17	protein_coding	solute carrier family 25 (mitochondrial carrier, peroxisomal membrane protein), member 17 [Source:MGI Symbol;Acc:MGI:1342248]	7997.9	0.109323	0.0208344	5.24721	1.54416e-07	2.00754e-06
ENSMUSG00000030104	Edem1	protein_coding	ER degradation enhancer, mannosidase alpha-like 1 [Source:MGI Symbol;Acc:MGI:2180139]	4561.99	0.109243	0.0302494	3.61142	0.000304527	0.00163001
ENSMUSG00000034189	Hsdl1	protein_coding	hydroxysteroid dehydrogenase like 1 [Source:MGI Symbol;Acc:MGI:1919802]	3275.25	0.109218	0.0279742	3.90424	9.45212e-05	0.000591509
ENSMUSG00000049728	Zfp668	protein_coding	zinc finger protein 668 [Source:MGI Symbol;Acc:MGI:2442943]	1126.36	0.109179	0.0429322	2.54306	0.0109885	0.0340421
ENSMUSG00000027935	Rab13	protein_coding	RAB13, member RAS oncogene family [Source:MGI Symbol;Acc:MGI:1927232]	4320.68	0.109017	0.0326325	3.34075	0.000835534	0.00388834
ENSMUSG00000024350	Dnajc18	protein_coding	DnaJ heat shock protein family (Hsp40) member C18 [Source:MGI Symbol;Acc:MGI:1923844]	9803.06	0.108968	0.0199786	5.45424	4.91829e-08	7.25185e-07
ENSMUSG00000062184	Hs6st2	protein_coding	heparan sulfate 6-O-sulfotransferase 2 [Source:MGI Symbol;Acc:MGI:1354959]	2000.64	0.1089	0.0411089	2.64905	0.00807173	0.0263638
ENSMUSG00000068917	Clk2	protein_coding	CDC-like kinase 2 [Source:MGI Symbol;Acc:MGI:1098669]	1562.11	0.108665	0.0369128	2.94382	0.00324192	0.0122884
ENSMUSG00000078517	Emc1	protein_coding	ER membrane protein complex subunit 1 [Source:MGI Symbol;Acc:MGI:2443696]	4849.93	0.108643	0.0331065	3.28163	0.0010321	0.0046695
ENSMUSG00000051065	Mb21d2	protein_coding	Mab-21 domain containing 2 [Source:MGI Symbol;Acc:MGI:1917028]	2312.21	0.108576	0.0344533	3.15139	0.00162495	0.00689563
ENSMUSG00000068923	Syt11	protein_coding	synaptotagmin XI [Source:MGI Symbol;Acc:MGI:1859547]	31216.6	0.10855	0.0188481	5.75918	8.45239e-09	1.46757e-07
ENSMUSG00000056306	Sertm1	protein_coding	serine rich and transmembrane domain containing 1 [Source:MGI Symbol;Acc:MGI:3607715]	1078.02	0.108485	0.0453928	2.38991	0.0168523	0.0484504
ENSMUSG00000023915	Tnfrsf21	protein_coding	tumor necrosis factor receptor superfamily, member 21 [Source:MGI Symbol;Acc:MGI:2151075]	2042.34	0.108459	0.0385458	2.81378	0.00489628	0.0174084
ENSMUSG00000064036	Mro	protein_coding	maestro [Source:MGI Symbol;Acc:MGI:2152817]	1251.76	0.108361	0.0428495	2.52887	0.0114431	0.0351971
ENSMUSG00000030815	Phkg2	protein_coding	phosphorylase kinase, gamma 2 (testis) [Source:MGI Symbol;Acc:MGI:1916211]	1721.48	0.108348	0.0332861	3.25504	0.00113376	0.00507515
ENSMUSG00000022191	Drosha	protein_coding	drosha, ribonuclease type III [Source:MGI Symbol;Acc:MGI:1261425]	9187.33	0.108343	0.023198	4.67036	3.00677e-06	2.86119e-05
ENSMUSG00000030465	Psd3	protein_coding	pleckstrin and Sec7 domain containing 3 [Source:MGI Symbol;Acc:MGI:1918215]	4516	0.108341	0.0385837	2.80795	0.00498576	0.0176693
ENSMUSG00000066415	Msl2	protein_coding	male-specific lethal 2 homolog (Drosophila) [Source:MGI Symbol;Acc:MGI:1925103]	2367.31	0.10832	0.0289797	3.7378	0.000185636	0.00106472
ENSMUSG00000014905	Dnajb9	protein_coding	DnaJ heat shock protein family (Hsp40) member B9 [Source:MGI Symbol;Acc:MGI:1351618]	4288.14	0.108312	0.0286019	3.78689	0.000152545	0.000896849
ENSMUSG00000041570	Camsap2	protein_coding	calmodulin regulated spectrin-associated protein family, member 2 [Source:MGI Symbol;Acc:MGI:1922434]	7836.55	0.108232	0.0365204	2.96362	0.00304047	0.0116244
ENSMUSG00000036352	Ubac1	protein_coding	ubiquitin associated domain containing 1 [Source:MGI Symbol;Acc:MGI:1920995]	4420.22	0.108197	0.0304845	3.54923	0.000386354	0.00200459
ENSMUSG00000016344	Ppdpf	protein_coding	pancreatic progenitor cell differentiation and proliferation factor [Source:MGI Symbol;Acc:MGI:1913746]	2687.93	0.108116	0.0412043	2.6239	0.00869294	0.0280309
ENSMUSG00000020589	Fam49a	protein_coding	family with sequence similarity 49, member A [Source:MGI Symbol;Acc:MGI:1261783]	11595	0.108089	0.0266053	4.06268	4.85126e-05	0.000333151
[truncated: 3,582 more rows]
