# Supplementary material for: Ethanol-induced transcriptional and translational changes in Aldh1l1-Egfp/Rpl10a cortical astrocyte cultures
Source: Front Neurosci. 2023 Jun 21;17:1193304. doi: 10.3389/fnins.2023.1193304 (PMC10320287; doi:10.3389/fnins.2023.1193304)
Supplement: Supplementary file 4 [file Table_4.XLSX]

## Sheet: EthRegIn
GeneID	GeneName	BioType	GeneDescription	baseMean	log2FoldChange	lfcSE	stat	pvalue	padj
ENSMUSG00000086503	Xist	lincRNA	inactive X specific transcripts [Source:MGI Symbol;Acc:MGI:98974]	186.566	0.856483	0.206335	4.15094	3.31119e-05	0.000445801
ENSMUSG00000051067	Lingo3	protein_coding	leucine rich repeat and Ig domain containing 3 [Source:MGI Symbol;Acc:MGI:3609246]	89.9955	0.810486	0.23571	3.43849	0.000584964	0.00481521
ENSMUSG00000031725	Ces1f	protein_coding	carboxylesterase 1F [Source:MGI Symbol;Acc:MGI:2142687]	99.7095	0.803586	0.212895	3.77456	0.000160292	0.00169902
ENSMUSG00000061393	Acvr2b	protein_coding	activin receptor IIB [Source:MGI Symbol;Acc:MGI:87912]	120.675	0.7637	0.236568	3.22824	0.00124553	0.00878586
ENSMUSG00000093826	Gm6900	processed_pseudogene	predicted gene 6900 [Source:MGI Symbol;Acc:MGI:3645052]	84.2014	0.7551	0.23704	3.18554	0.00144482	0.00985405
ENSMUSG00000039110	Mycbpap	protein_coding	MYCBP associated protein [Source:MGI Symbol;Acc:MGI:2388726]	74.9071	0.733361	0.264472	2.77292	0.0055555	0.028993
ENSMUSG00000034059	Ypel4	protein_coding	yippee-like 4 (Drosophila) [Source:MGI Symbol;Acc:MGI:3605071]	605.199	0.732988	0.0896851	8.1729	3.01055e-16	3.9396e-14
ENSMUSG00000090086	AI480526	lincRNA	expressed sequence AI480526 [Source:MGI Symbol;Acc:MGI:2140910]	80.4657	0.729725	0.240311	3.03659	0.00239271	0.0148898
ENSMUSG00000040432	Ltb4r2	protein_coding	leukotriene B4 receptor 2 [Source:MGI Symbol;Acc:MGI:1888501]	83.7451	0.724894	0.243614	2.97559	0.00292426	0.0175206
ENSMUSG00000103400	Gm15853	lincRNA	predicted gene 15853 [Source:MGI Symbol;Acc:MGI:3801970]	78.5428	0.720548	0.25766	2.7965	0.00516592	0.0274093
ENSMUSG00000024330	Col11a2	protein_coding	collagen, type XI, alpha 2 [Source:MGI Symbol;Acc:MGI:88447]	88.7654	0.705833	0.249478	2.82924	0.00466585	0.0252244
ENSMUSG00000001558	Klhl10	protein_coding	kelch-like 10 [Source:MGI Symbol;Acc:MGI:2181067]	82.9701	0.686821	0.254476	2.69896	0.00695559	0.0345711
ENSMUSG00000020623	Map2k6	protein_coding	mitogen-activated protein kinase kinase 6 [Source:MGI Symbol;Acc:MGI:1346870]	176.004	0.680567	0.178016	3.82307	0.000131802	0.00145774
ENSMUSG00000039620	6430573F11Rik	protein_coding	RIKEN cDNA 6430573F11 gene [Source:MGI Symbol;Acc:MGI:2442328]	80.9574	0.677095	0.24224	2.79514	0.00518776	0.0275022
ENSMUSG00000000409	Lck	protein_coding	lymphocyte protein tyrosine kinase [Source:MGI Symbol;Acc:MGI:96756]	121.63	0.650077	0.194442	3.34329	0.000827905	0.00635196
ENSMUSG00000036469	March1	protein_coding	membrane-associated ring finger (C3HC4) 1 [Source:MGI Symbol;Acc:MGI:1920175]	104.048	0.64135	0.21035	3.04897	0.00229628	0.0143538
ENSMUSG00000073716	Gm13241	processed_pseudogene	predicted gene 13241 [Source:MGI Symbol;Acc:MGI:3649920]	101.881	0.63253	0.219923	2.87614	0.00402568	0.0224502
ENSMUSG00000067203	H2-K2	unprocessed_pseudogene	histocompatibility 2, K region locus 2 [Source:MGI Symbol;Acc:MGI:95906]	270.173	0.613552	0.134504	4.56158	5.07703e-06	8.70117e-05
ENSMUSG00000096974	Gm26881	antisense	predicted gene, 26881 [Source:MGI Symbol;Acc:MGI:5477375]	127.988	0.593945	0.199595	2.97576	0.00292268	0.0175186
ENSMUSG00000035773	Kiss1r	protein_coding	KISS1 receptor [Source:MGI Symbol;Acc:MGI:2148793]	123.634	0.590482	0.202972	2.90918	0.00362373	0.0207354
ENSMUSG00000027016	Zfp385b	protein_coding	zinc finger protein 385B [Source:MGI Symbol;Acc:MGI:2444734]	110.437	0.588085	0.22521	2.61128	0.0090204	0.0422223
ENSMUSG00000007594	Hapln4	protein_coding	Family with sequence similarity 84, member A [Source:MGI Symbol;Acc:MGI:2145011]	462.264	0.587012	0.1034	5.6771	1.36996e-08	4.69003e-07
ENSMUSG00000017400	Stac2	protein_coding	SH3 and cysteine rich domain 2 [Source:MGI Symbol;Acc:MGI:2144518]	105.542	0.586361	0.224349	2.61361	0.00895907	0.041997
ENSMUSG00000097858	9530052C20Rik	lincRNA	RIKEN cDNA 9530052C20 gene [Source:MGI Symbol;Acc:MGI:2443632]	93.9673	0.579866	0.227263	2.55152	0.0107256	0.0484449
ENSMUSG00000029352	Crybb3	protein_coding	crystallin, beta B3 [Source:MGI Symbol;Acc:MGI:102717]	118.241	0.57248	0.203509	2.81304	0.00490748	0.0262871
ENSMUSG00000029231	Pdgfra	protein_coding	platelet derived growth factor receptor, alpha polypeptide [Source:MGI Symbol;Acc:MGI:97530]	150.046	0.566238	0.18758	3.01864	0.00253913	0.0156071
ENSMUSG00000034336	Ina	protein_coding	internexin neuronal intermediate filament protein, alpha [Source:MGI Symbol;Acc:MGI:96568]	133.046	0.556963	0.189045	2.94619	0.00321714	0.0188716
ENSMUSG00000042476	Abcb4	protein_coding	ATP-binding cassette, sub-family B (MDR/TAP), member 4 [Source:MGI Symbol;Acc:MGI:97569]	250.44	0.551385	0.137587	4.00754	6.13556e-05	0.000752937
ENSMUSG00000046178	Nxph1	protein_coding	neurexophilin 1 [Source:MGI Symbol;Acc:MGI:107492]	189.289	0.534674	0.153169	3.49075	0.000481669	0.00413003
ENSMUSG00000051977	Prdm9	protein_coding	PR domain containing 9 [Source:MGI Symbol;Acc:MGI:2384854]	131.392	0.527573	0.19621	2.68881	0.00717065	0.0354532
ENSMUSG00000074794	Arrdc3	protein_coding	arrestin domain containing 3 [Source:MGI Symbol;Acc:MGI:2145242]	4273.3	0.521996	0.037791	13.8127	2.13642e-43	2.30109e-40
ENSMUSG00000092021	Gbp11	polymorphic_pseudogene	guanylate binding protein 11 [Source:MGI Symbol;Acc:MGI:3646307]	985.079	0.521622	0.0851621	6.12505	9.06553e-10	4.37709e-08
ENSMUSG00000006344	Ggt5	protein_coding	gamma-glutamyltransferase 5 [Source:MGI Symbol;Acc:MGI:1346063]	168.053	0.521532	0.181332	2.87612	0.00402602	0.0224502
ENSMUSG00000038576	Susd4	protein_coding	sushi domain containing 4 [Source:MGI Symbol;Acc:MGI:2138351]	812.847	0.506859	0.0760948	6.66089	2.72177e-11	1.74818e-09
ENSMUSG00000045318	Adra2c	protein_coding	adrenergic receptor, alpha 2c [Source:MGI Symbol;Acc:MGI:87936]	147.722	0.493669	0.184767	2.67185	0.00754346	0.0367642
ENSMUSG00000069727	Zfp975	protein_coding	zinc finger protein 975 [Source:MGI Symbol;Acc:MGI:3648690]	404.935	0.47654	0.119888	3.97488	7.04162e-05	0.000843429
ENSMUSG00000056258	Kcnq3	protein_coding	potassium voltage-gated channel, subfamily Q, member 3 [Source:MGI Symbol;Acc:MGI:1336181]	245.919	0.467869	0.143224	3.26669	0.00108811	0.00791879
ENSMUSG00000046480	Scn4b	protein_coding	sodium channel, type IV, beta [Source:MGI Symbol;Acc:MGI:2687406]	262.789	0.463416	0.140492	3.29852	0.000971971	0.00723142
ENSMUSG00000004187	Kifc2	protein_coding	kinesin family member C2 [Source:MGI Symbol;Acc:MGI:109187]	435.022	0.463166	0.109598	4.22602	2.37856e-05	0.000337477
ENSMUSG00000086629	2810403D21Rik	processed_transcript	RIKEN cDNA 2810403D21 gene [Source:MGI Symbol;Acc:MGI:1917214]	287.014	0.461291	0.132265	3.48762	0.000487346	0.00416849
ENSMUSG00000066000	Zfp979	protein_coding	zinc finger protein 979 [Source:MGI Symbol;Acc:MGI:2148252]	165.214	0.45063	0.170948	2.63607	0.00838724	0.0399178
ENSMUSG00000022756	Slc7a4	protein_coding	solute carrier family 7 (cationic amino acid transporter, y+ system), member 4 [Source:MGI Symbol;Acc:MGI:2146512]	456.098	0.445597	0.106565	4.18147	2.89631e-05	0.000399549
ENSMUSG00000073409	H2-Q6	protein_coding	histocompatibility 2, Q region locus 6 [Source:MGI Symbol;Acc:MGI:95935]	6841.67	0.445509	0.0750402	5.93694	2.9039e-09	1.21013e-07
ENSMUSG00000038453	Srcin1	protein_coding	SRC kinase signaling inhibitor 1 [Source:MGI Symbol;Acc:MGI:1933179]	178.081	0.445489	0.171176	2.60252	0.0092541	0.0431201
ENSMUSG00000002799	Jag2	protein_coding	jagged 2 [Source:MGI Symbol;Acc:MGI:1098270]	740.76	0.442676	0.103581	4.27371	1.92249e-05	0.000278662
ENSMUSG00000055150	Zfp78	protein_coding	zinc finger protein 78 [Source:MGI Symbol;Acc:MGI:107783]	239.617	0.441171	0.136269	3.2375	0.00120581	0.00857603
ENSMUSG00000079293	Clec7a	polymorphic_pseudogene	C-type lectin domain family 7, member a [Source:MGI Symbol;Acc:MGI:1861431]	246.006	0.436072	0.15371	2.83697	0.00455434	0.024717
ENSMUSG00000028076	Cd1d1	protein_coding	CD1d1 antigen [Source:MGI Symbol;Acc:MGI:107674]	256.354	0.434158	0.132764	3.27014	0.00107494	0.00783514
ENSMUSG00000029189	Sel1l3	protein_coding	sel-1 suppressor of lin-12-like 3 (C. elegans) [Source:MGI Symbol;Acc:MGI:1916941]	263.808	0.433194	0.136453	3.17468	0.00150003	0.0101416
ENSMUSG00000039891	Txlnb	protein_coding	taxilin beta [Source:MGI Symbol;Acc:MGI:2671945]	302.078	0.432261	0.123978	3.48661	0.000489191	0.00417917
ENSMUSG00000031144	Syp	protein_coding	synaptophysin [Source:MGI Symbol;Acc:MGI:98467]	295.932	0.429038	0.133423	3.21562	0.00130161	0.00909438
ENSMUSG00000041920	Slc16a6	protein_coding	solute carrier family 16 (monocarboxylic acid transporters), member 6 [Source:MGI Symbol;Acc:MGI:2144585]	1074.5	0.424585	0.071123	5.96972	2.37656e-09	1.02076e-07
ENSMUSG00000020331	Hcn2	protein_coding	hyperpolarization-activated, cyclic nucleotide-gated K+ 2 [Source:MGI Symbol;Acc:MGI:1298210]	1353.37	0.415894	0.0671258	6.19573	5.80141e-10	2.94317e-08
ENSMUSG00000020312	Shc2	protein_coding	SHC (Src homology 2 domain containing) transforming protein 2 [Source:MGI Symbol;Acc:MGI:106180]	194.198	0.415758	0.153916	2.7012	0.00690889	0.0343531
ENSMUSG00000035711	Dok3	protein_coding	docking protein 3 [Source:MGI Symbol;Acc:MGI:1351490]	172.95	0.414159	0.160128	2.58643	0.00969763	0.0447991
ENSMUSG00000043557	Mdga1	protein_coding	MAM domain containing glycosylphosphatidylinositol anchor 1 [Source:MGI Symbol;Acc:MGI:1922012]	1006.47	0.412905	0.0725329	5.69265	1.2508e-08	4.30311e-07
ENSMUSG00000042784	Muc1	protein_coding	mucin 1, transmembrane [Source:MGI Symbol;Acc:MGI:97231]	286.461	0.412712	0.125222	3.29585	0.00098123	0.00727937
ENSMUSG00000057716	Tmem178b	protein_coding	transmembrane protein 178B [Source:MGI Symbol;Acc:MGI:3647581]	436.692	0.411493	0.10168	4.04695	5.18899e-05	0.000650459
ENSMUSG00000031438	Rnf128	protein_coding	ring finger protein 128 [Source:MGI Symbol;Acc:MGI:1914139]	435.346	0.410438	0.110793	3.70456	0.00021176	0.00213775
ENSMUSG00000020607	Fam84a	protein_coding	family with sequence similarity 84, member A [Source:MGI Symbol;Acc:MGI:2145011]	1545.29	0.41042	0.0614272	6.6814	2.36665e-11	1.55577e-09
ENSMUSG00000095990	Zfp97	protein_coding	zinc finger protein 97 [Source:MGI Symbol;Acc:MGI:105921]	351.217	0.403976	0.126761	3.18692	0.00143797	0.00982172
ENSMUSG00000046404	Yod1	protein_coding	YOD1 deubiquitinase [Source:MGI Symbol;Acc:MGI:2442596]	438.307	0.398643	0.106831	3.73151	0.000190334	0.00195816
ENSMUSG00000073405	H2-T-ps	unprocessed_pseudogene	histocompatibility 2, T region locus, pseudogene [Source:MGI Symbol;Acc:MGI:2442805]	310.068	0.396542	0.128109	3.09536	0.00196576	0.012626
ENSMUSG00000055782	Abcd2	protein_coding	ATP-binding cassette, sub-family D (ALD), member 2 [Source:MGI Symbol;Acc:MGI:1349467]	259.948	0.395767	0.135118	2.92904	0.00340014	0.0196893
ENSMUSG00000045268	Zfp691	protein_coding	zinc finger protein 691 [Source:MGI Symbol;Acc:MGI:3041163]	687.686	0.394752	0.096877	4.07478	4.60575e-05	0.000589486
ENSMUSG00000087543	Gm16576	lincRNA	predicted gene 16576 [Source:MGI Symbol;Acc:MGI:4414996]	558.811	0.392304	0.0941625	4.16625	3.09655e-05	0.000422359
ENSMUSG00000017978	Cadps2	protein_coding	Ca2+-dependent activator protein for secretion 2 [Source:MGI Symbol;Acc:MGI:2443963]	1166.69	0.392204	0.0649733	6.03639	1.57597e-09	7.18788e-08
ENSMUSG00000020364	Zfp354a	protein_coding	zinc finger protein 354A [Source:MGI Symbol;Acc:MGI:103172]	344.396	0.392082	0.117982	3.32324	0.000889795	0.00672365
ENSMUSG00000034917	Tjp3	protein_coding	tight junction protein 3 [Source:MGI Symbol;Acc:MGI:1351650]	462.244	0.391345	0.0987597	3.9626	7.4137e-05	0.000881211
ENSMUSG00000026034	Clk1	protein_coding	CDC-like kinase 1 [Source:MGI Symbol;Acc:MGI:107403]	4867.11	0.388342	0.117944	3.29259	0.000992703	0.00733778
ENSMUSG00000049184	Purg	protein_coding	purine-rich element binding protein G [Source:MGI Symbol;Acc:MGI:1922279]	943.337	0.387067	0.0789622	4.90193	9.49004e-07	2.03803e-05
ENSMUSG00000005583	Mef2c	protein_coding	myocyte enhancer factor 2C [Source:MGI Symbol;Acc:MGI:99458]	371.688	0.38404	0.11516	3.33484	0.00085348	0.00650186
ENSMUSG00000070287	Slc35g2	protein_coding	solute carrier family 35, member G2 [Source:MGI Symbol;Acc:MGI:2685365]	328.172	0.383835	0.142865	2.68669	0.00721631	0.0356286
ENSMUSG00000042662	Dusp15	protein_coding	dual specificity phosphatase-like 15 [Source:MGI Symbol;Acc:MGI:1934928]	1022.55	0.383009	0.0683977	5.59974	2.14678e-08	6.99051e-07
ENSMUSG00000087535	Zmiz1os1	antisense	Zmiz1 opposite strand 1 [Source:MGI Symbol;Acc:MGI:3041228]	298.472	0.382141	0.136259	2.80453	0.005039	0.0268376
ENSMUSG00000025213	Kazald1	protein_coding	Kazal-type serine peptidase inhibitor domain 1 [Source:MGI Symbol;Acc:MGI:2147606]	1312.49	0.37994	0.0693088	5.48184	4.20921e-08	1.29249e-06
ENSMUSG00000037762	Slc16a9	protein_coding	solute carrier family 16 (monocarboxylic acid transporters), member 9 [Source:MGI Symbol;Acc:MGI:1914109]	951.15	0.37088	0.0726536	5.10477	3.31188e-07	8.16426e-06
ENSMUSG00000038539	Atf5	protein_coding	activating transcription factor 5 [Source:MGI Symbol;Acc:MGI:2141857]	15922.6	0.370761	0.0239974	15.4501	7.53587e-54	1.17241e-50
ENSMUSG00000061740	Cyp2d22	protein_coding	cytochrome P450, family 2, subfamily d, polypeptide 22 [Source:MGI Symbol;Acc:MGI:1929474]	266.307	0.369617	0.129849	2.84651	0.00442012	0.0241232
ENSMUSG00000036502	Tmem255a	protein_coding	transmembrane protein 255A [Source:MGI Symbol;Acc:MGI:3045722]	501.209	0.36954	0.0949559	3.8917	9.95447e-05	0.00113689
ENSMUSG00000004933	Matk	protein_coding	megakaryocyte-associated tyrosine kinase [Source:MGI Symbol;Acc:MGI:99259]	419.187	0.368442	0.10935	3.36938	0.000753378	0.00591301
ENSMUSG00000021991	Cacna2d3	protein_coding	calcium channel, voltage-dependent, alpha2/delta subunit 3 [Source:MGI Symbol;Acc:MGI:1338890]	320.978	0.368435	0.124262	2.96498	0.00302704	0.0179748
ENSMUSG00000060550	H2-Q7	protein_coding	histocompatibility 2, Q region locus 7 [Source:MGI Symbol;Acc:MGI:95936]	2197.75	0.366681	0.0617922	5.9341	2.95469e-09	1.22764e-07
ENSMUSG00000044667	Plppr4	protein_coding	phospholipid phosphatase related 4 [Source:MGI Symbol;Acc:MGI:106530]	355.683	0.365854	0.117352	3.11757	0.00182347	0.0118865
ENSMUSG00000030731	Syt3	protein_coding	synaptotagmin III [Source:MGI Symbol;Acc:MGI:99665]	393.355	0.365234	0.108803	3.35684	0.000788392	0.00611583
ENSMUSG00000032715	Trib3	protein_coding	tribbles pseudokinase 3 [Source:MGI Symbol;Acc:MGI:1345675]	289.877	0.364688	0.13172	2.76866	0.00562871	0.0292768
ENSMUSG00000037605	Adgrl3	protein_coding	adhesion G protein-coupled receptor L3 [Source:MGI Symbol;Acc:MGI:2441950]	1052.88	0.364607	0.0744571	4.89688	9.73716e-07	2.07203e-05
ENSMUSG00000028689	Ccdc163	protein_coding	coiled-coil domain containing 163 [Source:MGI Symbol;Acc:MGI:1915644]	612.82	0.364476	0.0897615	4.06049	4.89696e-05	0.000619396
ENSMUSG00000064115	Cadm2	protein_coding	cell adhesion molecule 2 [Source:MGI Symbol;Acc:MGI:2442722]	1401.91	0.364164	0.0651911	5.58609	2.32233e-08	7.47525e-07
ENSMUSG00000091475	2810468N07Rik	processed_transcript	RIKEN cDNA 2810468N07 gene [Source:MGI Symbol;Acc:MGI:1920084]	550.127	0.361656	0.0995912	3.6314	0.000281887	0.00269418
ENSMUSG00000074873	AI606181	protein_coding	expressed sequence AI606181 [Source:MGI Symbol;Acc:MGI:2147586]	404.718	0.360408	0.104888	3.43613	0.000590082	0.00485163
ENSMUSG00000016995	Matn4	protein_coding	matrilin 4 [Source:MGI Symbol;Acc:MGI:1328314]	553.293	0.359721	0.111227	3.23413	0.00122015	0.00865475
ENSMUSG00000032968	Inha	protein_coding	inhibin alpha [Source:MGI Symbol;Acc:MGI:96569]	348.94	0.359078	0.114502	3.13601	0.00171263	0.0113168
ENSMUSG00000037217	Syn1	protein_coding	synapsin I [Source:MGI Symbol;Acc:MGI:98460]	1655.21	0.356446	0.059235	6.01749	1.77138e-09	7.94963e-08
ENSMUSG00000041923	Nol4	protein_coding	nucleolar protein 4 [Source:MGI Symbol;Acc:MGI:2441684]	390.427	0.354513	0.108375	3.27118	0.00107099	0.00781446
ENSMUSG00000040724	Kcna2	protein_coding	potassium voltage-gated channel, shaker-related subfamily, member 2 [Source:MGI Symbol;Acc:MGI:96659]	241.919	0.354223	0.137254	2.58078	0.00985779	0.0454046
ENSMUSG00000097093	C330013E15Rik	lincRNA	RIKEN cDNA C330013E15 gene [Source:MGI Symbol;Acc:MGI:1925695]	249.072	0.353359	0.139075	2.54078	0.0110606	0.0496379
ENSMUSG00000097729	2310015A10Rik	processed_transcript	RIKEN cDNA 2310015A10 gene [Source:MGI Symbol;Acc:MGI:1916798]	784.174	0.3484	0.0849062	4.10335	4.07206e-05	0.000529898
ENSMUSG00000110277	Gm45871	protein_coding	predicted gene 45871 [Source:MGI Symbol;Acc:MGI:5804986]	523.296	0.34755	0.107901	3.22099	0.00127747	0.00896936
ENSMUSG00000037747	Phyhipl	protein_coding	phytanoyl-CoA hydroxylase interacting protein-like [Source:MGI Symbol;Acc:MGI:1918161]	654.028	0.346947	0.0918882	3.77576	0.000159523	0.00169344
ENSMUSG00000044250	Pced1b	protein_coding	PC-esterase domain containing 1B [Source:MGI Symbol;Acc:MGI:2446270]	747.859	0.345284	0.0778341	4.43615	9.15824e-06	0.000146385
ENSMUSG00000037649	H2-DMa	protein_coding	histocompatibility 2, class II, locus DMa [Source:MGI Symbol;Acc:MGI:95921]	872.679	0.345268	0.0790142	4.36969	1.2442e-05	0.000191233
ENSMUSG00000022462	Slc38a2	protein_coding	solute carrier family 38, member 2 [Source:MGI Symbol;Acc:MGI:1915010]	6409.01	0.343742	0.0345349	9.95345	2.43589e-23	8.12079e-21
ENSMUSG00000040855	Reps2	protein_coding	RALBP1 associated Eps domain containing protein 2 [Source:MGI Symbol;Acc:MGI:2663511]	611.209	0.343289	0.0867841	3.95567	7.63215e-05	0.000903342
ENSMUSG00000085586	Gm11613	processed_transcript	predicted gene 11613 [Source:MGI Symbol;Acc:MGI:3651819]	1180.73	0.340881	0.0695807	4.89907	9.62914e-07	2.05529e-05
ENSMUSG00000007888	Crlf1	protein_coding	cytokine receptor-like factor 1 [Source:MGI Symbol;Acc:MGI:1340030]	1372.59	0.337788	0.05932	5.69433	1.23856e-08	4.27151e-07
ENSMUSG00000032802	Srxn1	protein_coding	sulfiredoxin 1 homolog (S. cerevisiae) [Source:MGI Symbol;Acc:MGI:104971]	8440.33	0.334959	0.0304229	11.0101	3.41692e-28	1.70871e-25
ENSMUSG00000006731	B4galnt1	protein_coding	beta-1,4-N-acetyl-galactosaminyl transferase 1 [Source:MGI Symbol;Acc:MGI:1342057]	1377.99	0.33249	0.0580385	5.72879	1.0115e-08	3.65027e-07
ENSMUSG00000028909	Ptpru	protein_coding	protein tyrosine phosphatase, receptor type, U [Source:MGI Symbol;Acc:MGI:1321151]	501.467	0.331653	0.0946815	3.50283	0.000460346	0.00400137
ENSMUSG00000038393	Txnip	protein_coding	thioredoxin interacting protein [Source:MGI Symbol;Acc:MGI:1889549]	7011.09	0.331592	0.0322043	10.2965	7.30667e-25	2.84189e-22
ENSMUSG00000035509	Fbxl21	protein_coding	F-box and leucine-rich repeat protein 21 [Source:MGI Symbol;Acc:MGI:2442921]	424.359	0.331257	0.106198	3.11924	0.00181316	0.0118393
ENSMUSG00000079491	H2-T10	polymorphic_pseudogene	histocompatibility 2, T region locus 10 [Source:MGI Symbol;Acc:MGI:95942]	388.697	0.331105	0.115231	2.87341	0.00406073	0.0225637
ENSMUSG00000030306	Tmtc1	protein_coding	transmembrane and tetratricopeptide repeat containing 1 [Source:MGI Symbol;Acc:MGI:3039590]	1072.38	0.329951	0.0732385	4.50515	6.63253e-06	0.000110558
ENSMUSG00000074283	Zfp109	protein_coding	zinc finger protein 109 [Source:MGI Symbol;Acc:MGI:1929099]	404.312	0.329033	0.105908	3.10679	0.00189132	0.0122263
ENSMUSG00000028542	Slc6a9	protein_coding	solute carrier family 6 (neurotransmitter transporter, glycine), member 9 [Source:MGI Symbol;Acc:MGI:95760]	367.063	0.327046	0.124699	2.62269	0.00872398	0.0411152
ENSMUSG00000043999	Gpr75	protein_coding	G protein-coupled receptor 75 [Source:MGI Symbol;Acc:MGI:2441843]	677.926	0.324374	0.0816582	3.97233	7.11721e-05	0.0008503
ENSMUSG00000058297	Spock2	protein_coding	sparc/osteonectin, cwcv and kazal-like domains proteoglycan 2 [Source:MGI Symbol;Acc:MGI:1891351]	835.252	0.32365	0.0782054	4.13846	3.49647e-05	0.000465819
ENSMUSG00000035686	Thrsp	protein_coding	thyroid hormone responsive [Source:MGI Symbol;Acc:MGI:109126]	416.359	0.323348	0.113311	2.85363	0.00432233	0.0236874
ENSMUSG00000050605	Zfp61	protein_coding	zinc finger protein 61 [Source:MGI Symbol;Acc:MGI:99663]	823.38	0.319831	0.0766572	4.17223	3.01637e-05	0.00041326
ENSMUSG00000035493	Tgfbi	protein_coding	transforming growth factor, beta induced [Source:MGI Symbol;Acc:MGI:99959]	556.609	0.317925	0.0983873	3.23136	0.00123201	0.00871686
ENSMUSG00000018865	Sult4a1	protein_coding	sulfotransferase family 4A, member 1 [Source:MGI Symbol;Acc:MGI:1888971]	714.237	0.31777	0.0983748	3.2302	0.00123704	0.00874361
ENSMUSG00000057069	Ero1lb	protein_coding	ERO1-like beta (S. cerevisiae) [Source:MGI Symbol;Acc:MGI:1914725]	1922.46	0.317488	0.0512606	6.19361	5.88004e-10	2.96159e-08
ENSMUSG00000056973	Ces1d	protein_coding	carboxylesterase 1D [Source:MGI Symbol;Acc:MGI:2148202]	1341.95	0.317132	0.07048	4.4996	6.80817e-06	0.000112948
ENSMUSG00000000296	Tpd52l1	protein_coding	tumor protein D52-like 1 [Source:MGI Symbol;Acc:MGI:1298386]	531.754	0.315551	0.1012	3.11809	0.00182028	0.0118712
ENSMUSG00000064358	mt-Co3	protein_coding	mitochondrially encoded cytochrome c oxidase III [Source:MGI Symbol;Acc:MGI:102502]	465.924	0.313222	0.106823	2.93214	0.0033663	0.0195338
ENSMUSG00000092341	Malat1	lincRNA	metastasis associated lung adenocarcinoma transcript 1 (non-coding RNA) [Source:MGI Symbol;Acc:MGI:1919539]	5622.6	0.311909	0.0793697	3.92983	8.50071e-05	0.000988596
ENSMUSG00000002341	Ncan	protein_coding	neurocan [Source:MGI Symbol;Acc:MGI:104694]	6184.58	0.311744	0.0334537	9.31869	1.17789e-20	2.79539e-18
ENSMUSG00000040747	Cd53	protein_coding	CD53 antigen [Source:MGI Symbol;Acc:MGI:88341]	1348.19	0.311232	0.0657479	4.73371	2.20454e-06	4.22268e-05
ENSMUSG00000034245	Hdac11	protein_coding	histone deacetylase 11 [Source:MGI Symbol;Acc:MGI:2385252]	1968.94	0.311064	0.0548819	5.66787	1.4458e-08	4.93717e-07
ENSMUSG00000029348	Asphd2	protein_coding	aspartate beta-hydroxylase domain containing 2 [Source:MGI Symbol;Acc:MGI:1920148]	941.769	0.310514	0.0745498	4.16519	3.11088e-05	0.000423721
ENSMUSG00000021728	Emb	protein_coding	embigin [Source:MGI Symbol;Acc:MGI:95321]	438.355	0.309749	0.101864	3.0408	0.00235953	0.0147295
ENSMUSG00000016349	Eef1a2	protein_coding	eukaryotic translation elongation factor 1 alpha 2 [Source:MGI Symbol;Acc:MGI:1096317]	959.992	0.309507	0.0753952	4.10513	4.04094e-05	0.000526828
ENSMUSG00000021236	Entpd5	protein_coding	ectonucleoside triphosphate diphosphohydrolase 5 [Source:MGI Symbol;Acc:MGI:1321385]	3656.96	0.308747	0.0396526	7.7863	6.90003e-15	7.48948e-13
ENSMUSG00000032705	Exd2	protein_coding	exonuclease 3'-5' domain containing 2 [Source:MGI Symbol;Acc:MGI:1922485]	2007.64	0.3078	0.0521988	5.89668	3.70878e-09	1.50087e-07
ENSMUSG00000039879	Heca	protein_coding	hdc homolog, cell cycle regulator [Source:MGI Symbol;Acc:MGI:2685715]	3665.88	0.307325	0.0439602	6.99097	2.72993e-12	2.03322e-10
ENSMUSG00000034488	Edil3	protein_coding	EGF-like repeats and discoidin I-like domains 3 [Source:MGI Symbol;Acc:MGI:1329025]	1958.4	0.305907	0.0544872	5.61428	1.97377e-08	6.4875e-07
ENSMUSG00000015083	C8g	protein_coding	complement component 8, gamma polypeptide [Source:MGI Symbol;Acc:MGI:88237]	401.235	0.304918	0.108146	2.81949	0.00480993	0.025814
ENSMUSG00000004902	Slc25a18	protein_coding	solute carrier family 25 (mitochondrial carrier), member 18 [Source:MGI Symbol;Acc:MGI:1919053]	5729.17	0.304815	0.0366952	8.30669	9.84121e-17	1.42058e-14
ENSMUSG00000054967	Zfp647	protein_coding	zinc finger protein 647 [Source:MGI Symbol;Acc:MGI:3052806]	459.727	0.304069	0.101698	2.98994	0.00279036	0.0168481
ENSMUSG00000021134	Srsf5	protein_coding	serine/arginine-rich splicing factor 5 [Source:MGI Symbol;Acc:MGI:98287]	13668.9	0.304053	0.0888252	3.42305	0.000619225	0.00504385
ENSMUSG00000025978	Rftn2	protein_coding	raftlin family member 2 [Source:MGI Symbol;Acc:MGI:1921263]	2094.26	0.303951	0.0536688	5.66345	1.48361e-08	5.01775e-07
ENSMUSG00000030401	Rtn2	protein_coding	reticulon 2 (Z-band associated protein) [Source:MGI Symbol;Acc:MGI:107612]	1500.63	0.30388	0.0641609	4.73621	2.17747e-06	4.18804e-05
ENSMUSG00000058093	Zfp729b	protein_coding	zinc finger protein 729b [Source:MGI Symbol;Acc:MGI:2145180]	963.101	0.303776	0.0739577	4.10743	4.0008e-05	0.000523054
ENSMUSG00000042851	Zc3h6	protein_coding	zinc finger CCCH type containing 6 [Source:MGI Symbol;Acc:MGI:1926001]	835.453	0.303689	0.0748924	4.05501	5.01324e-05	0.000630687
ENSMUSG00000037493	Cib2	protein_coding	calcium and integrin binding family member 2 [Source:MGI Symbol;Acc:MGI:1929293]	1300.85	0.303504	0.0604808	5.01819	5.21612e-07	1.21524e-05
ENSMUSG00000074158	Zfp976	protein_coding	zinc finger protein 976 [Source:MGI Symbol;Acc:MGI:3036263]	646.787	0.303334	0.0971796	3.12138	0.00180007	0.0117944
ENSMUSG00000026189	Pecr	protein_coding	peroxisomal trans-2-enoyl-CoA reductase [Source:MGI Symbol;Acc:MGI:2148199]	587.3	0.300695	0.0890979	3.37488	0.000738478	0.00581562
ENSMUSG00000042500	Ago4	protein_coding	argonaute RISC catalytic subunit 4 [Source:MGI Symbol;Acc:MGI:1924100]	1075.39	0.300681	0.0735807	4.08641	4.38102e-05	0.000564334
ENSMUSG00000054871	Tmem158	protein_coding	transmembrane protein 158 [Source:MGI Symbol;Acc:MGI:1919559]	831.065	0.30025	0.081899	3.6661	0.000246274	0.00242169
ENSMUSG00000028020	Glrb	protein_coding	glycine receptor, beta subunit [Source:MGI Symbol;Acc:MGI:95751]	946.439	0.299376	0.071672	4.17703	2.95335e-05	0.000405954
ENSMUSG00000020290	Xpo1	protein_coding	exportin 1 [Source:MGI Symbol;Acc:MGI:2144013]	4726.88	0.29907	0.0372005	8.03941	9.02729e-16	1.09913e-13
ENSMUSG00000027834	Serpini1	protein_coding	serine (or cysteine) peptidase inhibitor, clade I, member 1 [Source:MGI Symbol;Acc:MGI:1194506]	884.146	0.297314	0.0875665	3.39529	0.000685555	0.00547272
ENSMUSG00000041607	Mbp	protein_coding	myelin basic protein [Source:MGI Symbol;Acc:MGI:96925]	380.564	0.297291	0.110743	2.68452	0.00726345	0.035798
ENSMUSG00000022840	Adcy5	protein_coding	adenylate cyclase 5 [Source:MGI Symbol;Acc:MGI:99673]	1193.28	0.297108	0.0716181	4.1485	3.34665e-05	0.000448848
ENSMUSG00000026442	Nfasc	protein_coding	neurofascin [Source:MGI Symbol;Acc:MGI:104753]	7896.83	0.296857	0.0304991	9.73332	2.17384e-22	6.47619e-20
ENSMUSG00000089774	Slc5a3	protein_coding	solute carrier family 5 (inositol transporters), member 3 [Source:MGI Symbol;Acc:MGI:1858226]	19477.2	0.296329	0.0246247	12.0338	2.36051e-33	1.73957e-30
ENSMUSG00000064357	mt-Atp6	protein_coding	mitochondrially encoded ATP synthase 6 [Source:MGI Symbol;Acc:MGI:99927]	437.892	0.295721	0.10788	2.7412	0.00612161	0.0312258
ENSMUSG00000073910	Mob3b	protein_coding	MOB kinase activator 3B [Source:MGI Symbol;Acc:MGI:2664539]	1278.32	0.295406	0.067119	4.40123	1.07637e-05	0.000167833
ENSMUSG00000087006	Gm13889	protein_coding	predicted gene 13889 [Source:MGI Symbol;Acc:MGI:3652053]	2620.32	0.295094	0.0516539	5.71291	1.1106e-08	3.89741e-07
ENSMUSG00000071669	Snx29	protein_coding	sorting nexin 29 [Source:MGI Symbol;Acc:MGI:1921728]	487.812	0.29493	0.0984774	2.9949	0.00274537	0.0166482
ENSMUSG00000059834	Sclt1	protein_coding	sodium channel and clathrin linker 1 [Source:MGI Symbol;Acc:MGI:1914411]	461.887	0.29479	0.104068	2.83267	0.00461606	0.0250132
ENSMUSG00000072623	Zfp9	protein_coding	zinc finger protein 9 [Source:MGI Symbol;Acc:MGI:99210]	708.991	0.294724	0.0856836	3.43967	0.000582417	0.00479989
ENSMUSG00000055022	Cntn1	protein_coding	contactin 1 [Source:MGI Symbol;Acc:MGI:105980]	380.029	0.293832	0.109784	2.67646	0.00744054	0.0364347
ENSMUSG00000027669	Gnb4	protein_coding	guanine nucleotide binding protein (G protein), beta 4 [Source:MGI Symbol;Acc:MGI:104581]	492.583	0.293782	0.113835	2.58077	0.00985798	0.0454046
ENSMUSG00000091387	Gcnt4	protein_coding	glucosaminyl (N-acetyl) transferase 4, core 2 (beta-1,6-N-acetylglucosaminyltransferase) [Source:MGI Symbol;Acc:MGI:2684919]	612.162	0.292186	0.0892127	3.27516	0.00105602	0.00771732
ENSMUSG00000104713	Gbp6	protein_coding	guanylate binding protein 6 [Source:MGI Symbol;Acc:MGI:2140937]	20372.5	0.292046	0.0828388	3.52548	0.000422721	0.00373907
ENSMUSG00000073678	Pgap1	protein_coding	post-GPI attachment to proteins 1 [Source:MGI Symbol;Acc:MGI:2443342]	639.284	0.289989	0.0912575	3.1777	0.00148448	0.0100706
ENSMUSG00000031953	Tmem170	protein_coding	transmembrane protein 170 [Source:MGI Symbol;Acc:MGI:106426]	450.134	0.288928	0.109756	2.63247	0.00847674	0.040248
ENSMUSG00000044216	Kcnj4	protein_coding	potassium inwardly-rectifying channel, subfamily J, member 4 [Source:MGI Symbol;Acc:MGI:104743]	1192.08	0.288566	0.0693843	4.15896	3.19702e-05	0.000433346
ENSMUSG00000069208	Zfp825	protein_coding	zinc finger protein 825 [Source:MGI Symbol;Acc:MGI:2385315]	464.361	0.288469	0.100229	2.87809	0.00400095	0.0223281
ENSMUSG00000024901	Peli3	protein_coding	pellino 3 [Source:MGI Symbol;Acc:MGI:1924963]	1018.83	0.288199	0.0793681	3.63117	0.000282142	0.00269478
ENSMUSG00000026489	Coq8a	protein_coding	coenzyme Q8A [Source:MGI Symbol;Acc:MGI:1914676]	2014.06	0.286746	0.0609214	4.70682	2.51614e-06	4.73535e-05
ENSMUSG00000034758	Tle6	protein_coding	transducin-like enhancer of split 6 [Source:MGI Symbol;Acc:MGI:2149593]	666.548	0.285885	0.0966242	2.95873	0.00308909	0.0182719
ENSMUSG00000069808	Fam57a	protein_coding	family with sequence similarity 57, member A [Source:MGI Symbol;Acc:MGI:2151840]	512.463	0.28587	0.0949079	3.01208	0.00259467	0.0158718
ENSMUSG00000064354	mt-Co2	protein_coding	mitochondrially encoded cytochrome c oxidase II [Source:MGI Symbol;Acc:MGI:102503]	926.259	0.285838	0.0878657	3.25313	0.00114143	0.00820869
ENSMUSG00000074818	Pdzd7	protein_coding	PDZ domain containing 7 [Source:MGI Symbol;Acc:MGI:3608325]	813.247	0.285462	0.0800943	3.56407	0.000365144	0.00332645
ENSMUSG00000027227	Sord	protein_coding	sorbitol dehydrogenase [Source:MGI Symbol;Acc:MGI:98266]	4768.73	0.285261	0.0377759	7.55139	4.30647e-14	4.04693e-12
ENSMUSG00000034810	Scn7a	protein_coding	sodium channel, voltage-gated, type VII, alpha [Source:MGI Symbol;Acc:MGI:102965]	549.672	0.285217	0.0892197	3.1968	0.00138963	0.00954269
ENSMUSG00000026768	Itga8	protein_coding	integrin alpha 8 [Source:MGI Symbol;Acc:MGI:109442]	628.946	0.284188	0.0881509	3.22388	0.00126465	0.00890279
ENSMUSG00000017692	Rhbdl3	protein_coding	rhomboid, veinlet-like 3 (Drosophila) [Source:MGI Symbol;Acc:MGI:2179276]	769.887	0.284065	0.0851153	3.33741	0.00084563	0.00646074
ENSMUSG00000019808	Adat2	protein_coding	adenosine deaminase, tRNA-specific 2 [Source:MGI Symbol;Acc:MGI:1914007]	592.325	0.283571	0.0890595	3.18407	0.00145222	0.00989005
ENSMUSG00000022619	Mapk8ip2	protein_coding	mitogen-activated protein kinase 8 interacting protein 2 [Source:MGI Symbol;Acc:MGI:1926555]	906.29	0.283082	0.0786096	3.60111	0.00031686	0.00295384
ENSMUSG00000026814	Eng	protein_coding	endoglin [Source:MGI Symbol;Acc:MGI:95392]	585.648	0.282895	0.0973249	2.9067	0.00365258	0.0208578
ENSMUSG00000000901	Mmp11	protein_coding	matrix metallopeptidase 11 [Source:MGI Symbol;Acc:MGI:97008]	2810.92	0.282153	0.0499961	5.64349	1.66634e-08	5.58186e-07
ENSMUSG00000031239	Itm2a	protein_coding	integral membrane protein 2A [Source:MGI Symbol;Acc:MGI:107706]	735.21	0.281945	0.0874823	3.22288	0.00126908	0.00892951
ENSMUSG00000062949	Atp11c	protein_coding	ATPase, class VI, type 11C [Source:MGI Symbol;Acc:MGI:1859661]	876.672	0.281528	0.0754038	3.7336	0.000188761	0.00194484
ENSMUSG00000011148	Adssl1	protein_coding	adenylosuccinate synthetase like 1 [Source:MGI Symbol;Acc:MGI:87947]	945.446	0.280285	0.0725082	3.86556	0.000110833	0.00124649
ENSMUSG00000020689	Itgb3	protein_coding	integrin beta 3 [Source:MGI Symbol;Acc:MGI:96612]	475.497	0.27942	0.105024	2.66053	0.00780178	0.0377212
ENSMUSG00000025175	Fn3k	protein_coding	fructosamine 3 kinase [Source:MGI Symbol;Acc:MGI:1926834]	416.046	0.278797	0.109661	2.54234	0.0110112	0.0495117
ENSMUSG00000035601	Trmt10b	protein_coding	tRNA methyltransferase 10B [Source:MGI Symbol;Acc:MGI:1917184]	895.618	0.278489	0.0806851	3.45156	0.000557362	0.00462881
ENSMUSG00000037808	Fam76b	protein_coding	family with sequence similarity 76, member B [Source:MGI Symbol;Acc:MGI:1920076]	1157.06	0.277827	0.0675434	4.11331	3.90028e-05	0.000512786
ENSMUSG00000078862	Gm14326	protein_coding	predicted gene 14326 [Source:MGI Symbol;Acc:MGI:3709298]	711.051	0.277062	0.0824899	3.35874	0.000782993	0.00609128
ENSMUSG00000026825	Dnm1	protein_coding	dynamin 1 [Source:MGI Symbol;Acc:MGI:107384]	2006.61	0.276775	0.0541264	5.11351	3.16234e-07	7.83701e-06
ENSMUSG00000030729	Pgm2l1	protein_coding	phosphoglucomutase 2-like 1 [Source:MGI Symbol;Acc:MGI:1918224]	441.548	0.276412	0.104985	2.63288	0.00846646	0.0402128
ENSMUSG00000074063	Osgin1	protein_coding	oxidative stress induced growth inhibitor 1 [Source:MGI Symbol;Acc:MGI:1919089]	1240.62	0.27565	0.071761	3.84123	0.00012242	0.00136041
ENSMUSG00000030600	Lrfn1	protein_coding	leucine rich repeat and fibronectin type III domain containing 1 [Source:MGI Symbol;Acc:MGI:2136810]	612.213	0.275632	0.0974656	2.82799	0.00468414	0.0252745
ENSMUSG00000095041	AC149090.1	protein_coding	\N	15016.4	0.275318	0.0320893	8.57974	9.50889e-18	1.56639e-15
ENSMUSG00000033420	Antxr1	protein_coding	anthrax toxin receptor 1 [Source:MGI Symbol;Acc:MGI:1916788]	5422.85	0.274885	0.0353866	7.76805	7.97038e-15	8.51918e-13
ENSMUSG00000069755	Zfp125	transcribed_unprocessed_pseudogene	zinc finger protein 125 [Source:MGI Symbol;Acc:MGI:1336211]	569.03	0.274873	0.0954862	2.87867	0.00399361	0.022305
ENSMUSG00000047878	A4galt	protein_coding	alpha 1,4-galactosyltransferase [Source:MGI Symbol;Acc:MGI:3512453]	794.038	0.274782	0.0954545	2.87867	0.0039936	0.022305
ENSMUSG00000048148	Nwd1	protein_coding	NACHT and WD repeat domain containing 1 [Source:MGI Symbol;Acc:MGI:2442268]	11459.1	0.274768	0.0253708	10.8301	2.47912e-27	1.15709e-24
ENSMUSG00000036186	Fam69b	protein_coding	family with sequence similarity 69, member B [Source:MGI Symbol;Acc:MGI:1927576]	902.729	0.274607	0.0751291	3.65514	0.000257044	0.00249593
ENSMUSG00000027408	Cpxm1	protein_coding	carboxypeptidase X 1 (M14 family) [Source:MGI Symbol;Acc:MGI:1934569]	961.526	0.274493	0.0722489	3.79928	0.000145119	0.00156619
ENSMUSG00000020604	Arsg	protein_coding	arylsulfatase G [Source:MGI Symbol;Acc:MGI:1921258]	1013.37	0.274306	0.0800382	3.42719	0.000609866	0.00497921
ENSMUSG00000029120	Ppp2r2c	protein_coding	protein phosphatase 2, regulatory subunit B, gamma [Source:MGI Symbol;Acc:MGI:2442660]	2045.58	0.274063	0.0504508	5.43229	5.56362e-08	1.63316e-06
ENSMUSG00000015340	Cybb	protein_coding	cytochrome b-245, beta polypeptide [Source:MGI Symbol;Acc:MGI:88574]	9705	0.273804	0.0825889	3.31526	0.000915573	0.00688472
ENSMUSG00000050619	Zscan29	protein_coding	zinc finger SCAN domains 29 [Source:MGI Symbol;Acc:MGI:2139317]	2605.12	0.273795	0.0477105	5.73867	9.54214e-09	3.45243e-07
ENSMUSG00000078495	Zfp984	protein_coding	zinc finger protein 984 [Source:MGI Symbol;Acc:MGI:3651978]	1106.92	0.273266	0.0685157	3.98838	6.65264e-05	0.000805102
ENSMUSG00000032698	Lmo2	protein_coding	LIM domain only 2 [Source:MGI Symbol;Acc:MGI:102811]	1417.32	0.272626	0.0623293	4.37396	1.22013e-05	0.000188568
ENSMUSG00000022146	Osmr	protein_coding	oncostatin M receptor [Source:MGI Symbol;Acc:MGI:1330819]	11582.3	0.271032	0.0370264	7.31996	2.4804e-13	2.13071e-11
ENSMUSG00000079363	Gbp4	protein_coding	guanylate binding protein 4 [Source:MGI Symbol;Acc:MGI:97072]	8634.36	0.26975	0.100917	2.673	0.00751764	0.0366767
ENSMUSG00000033214	Slitrk5	protein_coding	SLIT and NTRK-like family, member 5 [Source:MGI Symbol;Acc:MGI:2679448]	927.814	0.269739	0.0853916	3.15885	0.00158393	0.0106166
ENSMUSG00000027611	Procr	protein_coding	protein C receptor, endothelial [Source:MGI Symbol;Acc:MGI:104596]	774.847	0.268374	0.0784659	3.42027	0.000625594	0.0050839
ENSMUSG00000047473	Zfp30	protein_coding	zinc finger protein 30 [Source:MGI Symbol;Acc:MGI:99178]	1332.53	0.267377	0.0650915	4.10772	3.99591e-05	0.000522904
ENSMUSG00000051341	Zfp52	protein_coding	zinc finger protein 52 [Source:MGI Symbol;Acc:MGI:99199]	902.45	0.266608	0.0745504	3.57622	0.000348604	0.00319447
ENSMUSG00000041995	Zbed3	protein_coding	zinc finger, BED type containing 3 [Source:MGI Symbol;Acc:MGI:1919364]	3751.5	0.266193	0.0477501	5.57472	2.47934e-08	7.92598e-07
ENSMUSG00000029869	Ephb6	protein_coding	Eph receptor B6 [Source:MGI Symbol;Acc:MGI:1096338]	2979.36	0.265418	0.0455662	5.8249	5.71469e-09	2.20433e-07
ENSMUSG00000027010	Slc25a12	protein_coding	solute carrier family 25 (mitochondrial carrier, Aralar), member 12 [Source:MGI Symbol;Acc:MGI:1926080]	4804.82	0.264815	0.0363577	7.28359	3.25064e-13	2.68863e-11
ENSMUSG00000057897	Camk2b	protein_coding	calcium/calmodulin-dependent protein kinase II, beta [Source:MGI Symbol;Acc:MGI:88257]	1163.6	0.26398	0.062681	4.21148	2.53703e-05	0.000356304
ENSMUSG00000109836	Gm45884	TEC	predicted gene 45884 [Source:MGI Symbol;Acc:MGI:5804999]	1025.27	0.26334	0.082101	3.20752	0.00133886	0.00928512
ENSMUSG00000027200	Sema6d	protein_coding	sema domain, transmembrane domain (TM), and cytoplasmic domain, (semaphorin) 6D [Source:MGI Symbol;Acc:MGI:2387661]	3300.12	0.263061	0.0491064	5.35696	8.46358e-08	2.3607e-06
ENSMUSG00000034957	Cebpa	protein_coding	CCAAT/enhancer binding protein (C/EBP), alpha [Source:MGI Symbol;Acc:MGI:99480]	2254.34	0.261909	0.0524906	4.98963	6.04948e-07	1.37956e-05
ENSMUSG00000047842	Diras2	protein_coding	DIRAS family, GTP-binding RAS-like 2 [Source:MGI Symbol;Acc:MGI:1915453]	3246.52	0.261883	0.0415096	6.30897	2.809e-10	1.51305e-08
ENSMUSG00000040528	Milr1	protein_coding	mast cell immunoglobulin like receptor 1 [Source:MGI Symbol;Acc:MGI:2685731]	634.796	0.261823	0.0955852	2.73915	0.00615973	0.0313479
ENSMUSG00000049624	Slc17a5	protein_coding	solute carrier family 17 (anion/sugar transporter), member 5 [Source:MGI Symbol;Acc:MGI:1924105]	2546.17	0.261704	0.0445925	5.8688	4.38971e-09	1.7314e-07
ENSMUSG00000038055	Dexi	protein_coding	dexamethasone-induced transcript [Source:MGI Symbol;Acc:MGI:1926236]	1715.2	0.260901	0.0549338	4.74937	2.04053e-06	3.96276e-05
ENSMUSG00000050846	Zfp623	protein_coding	zinc finger protein 623 [Source:MGI Symbol;Acc:MGI:1926084]	1501.89	0.260548	0.0612134	4.25639	2.07756e-05	0.000298972
ENSMUSG00000020297	Nsg2	protein_coding	neuron specific gene family member 2 [Source:MGI Symbol;Acc:MGI:1202070]	773.142	0.260235	0.0780271	3.33518	0.000852435	0.00649744
ENSMUSG00000047022	Mipol1	protein_coding	mirror-image polydactyly 1 [Source:MGI Symbol;Acc:MGI:1920740]	915.579	0.260112	0.0735929	3.53447	0.000408587	0.00364629
ENSMUSG00000020644	Id2	protein_coding	inhibitor of DNA binding 2 [Source:MGI Symbol;Acc:MGI:96397]	4637.45	0.25991	0.0385221	6.74704	1.50888e-11	1.0306e-09
ENSMUSG00000041633	Kctd12b	protein_coding	potassium channel tetramerisation domain containing 12b [Source:MGI Symbol;Acc:MGI:2444667]	1255.94	0.259824	0.0772693	3.36257	0.000772192	0.00603024
ENSMUSG00000019437	Tlcd1	protein_coding	TLC domain containing 1 [Source:MGI Symbol;Acc:MGI:1915572]	702.159	0.259725	0.0811123	3.20204	0.00136459	0.00940766
ENSMUSG00000058589	Anks1b	protein_coding	ankyrin repeat and sterile alpha motif domain containing 1B [Source:MGI Symbol;Acc:MGI:1924781]	2211.88	0.259374	0.057846	4.48387	7.33008e-06	0.000120465
ENSMUSG00000026395	Ptprc	protein_coding	protein tyrosine phosphatase, receptor type, C [Source:MGI Symbol;Acc:MGI:97810]	607.734	0.259141	0.0998939	2.59416	0.00948217	0.0439779
ENSMUSG00000033581	Igf2bp2	protein_coding	insulin-like growth factor 2 mRNA binding protein 2 [Source:MGI Symbol;Acc:MGI:1890358]	4016.7	0.25784	0.049222	5.2383	1.62061e-07	4.27344e-06
ENSMUSG00000042763	Maneal	protein_coding	mannosidase, endo-alpha-like [Source:MGI Symbol;Acc:MGI:2684896]	987.91	0.257761	0.0723656	3.56193	0.000368143	0.00334506
ENSMUSG00000007379	Dennd2c	protein_coding	DENN/MADD domain containing 2C [Source:MGI Symbol;Acc:MGI:3036254]	845.621	0.257739	0.0772283	3.33736	0.000845774	0.00646074
ENSMUSG00000033207	Mamdc2	protein_coding	MAM domain containing 2 [Source:MGI Symbol;Acc:MGI:1918988]	560.667	0.257411	0.0918994	2.80101	0.00509429	0.0270944
ENSMUSG00000022148	Fyb	protein_coding	FYN binding protein [Source:MGI Symbol;Acc:MGI:1346327]	1074.18	0.257137	0.074351	3.45842	0.000543346	0.00455292
ENSMUSG00000042804	Gpr153	protein_coding	G protein-coupled receptor 153 [Source:MGI Symbol;Acc:MGI:1916157]	1567.39	0.256846	0.0549613	4.67321	2.96535e-06	5.42059e-05
ENSMUSG00000031150	Ccdc120	protein_coding	coiled-coil domain containing 120 [Source:MGI Symbol;Acc:MGI:1859619]	619.879	0.256656	0.0995272	2.57875	0.00991581	0.0455964
ENSMUSG00000045532	C1ql1	protein_coding	complement component 1, q subcomponent-like 1 [Source:MGI Symbol;Acc:MGI:1344400]	1027.29	0.25588	0.0712108	3.59328	0.00032654	0.00302595
ENSMUSG00000021240	Abcd4	protein_coding	ATP-binding cassette, sub-family D (ALD), member 4 [Source:MGI Symbol;Acc:MGI:1349217]	2130.11	0.255688	0.0577064	4.43085	9.38608e-06	0.000149345
ENSMUSG00000025408	Ddit3	protein_coding	DNA-damage inducible transcript 3 [Source:MGI Symbol;Acc:MGI:109247]	8928.03	0.25527	0.0278919	9.15213	5.58221e-20	1.20249e-17
ENSMUSG00000022415	Syngr1	protein_coding	synaptogyrin 1 [Source:MGI Symbol;Acc:MGI:1328323]	2372.84	0.255234	0.0488149	5.22861	1.70793e-07	4.48675e-06
ENSMUSG00000039634	Zfp189	protein_coding	zinc finger protein 189 [Source:MGI Symbol;Acc:MGI:2444707]	745.769	0.253848	0.0814424	3.1169	0.00182762	0.0119025
ENSMUSG00000029309	Sparcl1	protein_coding	SPARC-like 1 [Source:MGI Symbol;Acc:MGI:108110]	4647.6	0.253512	0.0348087	7.28302	3.2643e-13	2.68863e-11
ENSMUSG00000024130	Abca3	protein_coding	ATP-binding cassette, sub-family A (ABC1), member 3 [Source:MGI Symbol;Acc:MGI:1351617]	11812.1	0.253491	0.0272233	9.31155	1.25975e-20	2.93984e-18
ENSMUSG00000022324	Matn2	protein_coding	matrilin 2 [Source:MGI Symbol;Acc:MGI:109613]	2085.33	0.253266	0.0517345	4.8955	9.80568e-07	2.08029e-05
ENSMUSG00000039005	Tlr4	protein_coding	toll-like receptor 4 [Source:MGI Symbol;Acc:MGI:96824]	1223.63	0.252437	0.0637766	3.95814	7.55366e-05	0.000896325
ENSMUSG00000072966	Gprasp2	protein_coding	G protein-coupled receptor associated sorting protein 2 [Source:MGI Symbol;Acc:MGI:2442071]	962.818	0.252124	0.0696332	3.62074	0.000293756	0.00277917
ENSMUSG00000035357	Pdzrn3	protein_coding	PDZ domain containing RING finger 3 [Source:MGI Symbol;Acc:MGI:1933157]	2450.72	0.250976	0.045639	5.49915	3.81619e-08	1.17957e-06
ENSMUSG00000042647	Acad12	protein_coding	acyl-Coenzyme A dehydrogenase family, member 12 [Source:MGI Symbol;Acc:MGI:2443320]	2089.78	0.250935	0.0515041	4.87214	1.10396e-06	2.32096e-05
ENSMUSG00000033227	Wnt6	protein_coding	wingless-type MMTV integration site family, member 6 [Source:MGI Symbol;Acc:MGI:98960]	642.549	0.250583	0.0894773	2.80052	0.00510202	0.0271217
ENSMUSG00000046192	Iqub	protein_coding	IQ motif and ubiquitin domain containing [Source:MGI Symbol;Acc:MGI:3041159]	508.01	0.250167	0.0961622	2.60151	0.00928148	0.0432103
ENSMUSG00000063564	Col23a1	protein_coding	collagen, type XXIII, alpha 1 [Source:MGI Symbol;Acc:MGI:2653243]	5531.74	0.249933	0.0397025	6.29513	3.07133e-10	1.6414e-08
ENSMUSG00000059974	Ntm	protein_coding	neurotrimin [Source:MGI Symbol;Acc:MGI:2446259]	1050.06	0.249882	0.0767969	3.2538	0.00113873	0.00819769
ENSMUSG00000019894	Slc6a15	protein_coding	solute carrier family 6 (neurotransmitter transporter), member 15 [Source:MGI Symbol;Acc:MGI:2143484]	542.569	0.249789	0.0944374	2.64502	0.00816853	0.0391162
ENSMUSG00000078994	Zfp429	protein_coding	zinc finger protein 429 [Source:MGI Symbol;Acc:MGI:1920057]	671.428	0.249276	0.08812	2.82882	0.00467197	0.025238
ENSMUSG00000022620	Arsa	protein_coding	arylsulfatase A [Source:MGI Symbol;Acc:MGI:88077]	8856.6	0.249086	0.0298253	8.35149	6.74072e-17	9.93512e-15
ENSMUSG00000057093	Zfp607b	protein_coding	zinc finger protein 607B [Source:MGI Symbol;Acc:MGI:2148237]	585.589	0.249063	0.0950839	2.6194	0.00880847	0.0414297
ENSMUSG00000038058	Nod1	protein_coding	nucleotide-binding oligomerization domain containing 1 [Source:MGI Symbol;Acc:MGI:1341839]	1144.46	0.249038	0.0658364	3.78268	0.000155148	0.00164949
ENSMUSG00000061143	Maml3	protein_coding	mastermind like 3 (Drosophila) [Source:MGI Symbol;Acc:MGI:2389461]	1719.77	0.24891	0.0523594	4.75388	1.9955e-06	3.90078e-05
ENSMUSG00000028134	Ptbp2	protein_coding	polypyrimidine tract binding protein 2 [Source:MGI Symbol;Acc:MGI:1860489]	2910.27	0.248461	0.0429667	5.78265	7.35338e-09	2.753e-07
ENSMUSG00000078607	1810010H24Rik	protein_coding	RIKEN cDNA 1810010H24 gene [Source:MGI Symbol;Acc:MGI:1916316]	551.899	0.248384	0.0944151	2.63076	0.00851933	0.0403445
ENSMUSG00000030166	Rad52	protein_coding	RAD52 homolog, DNA repair protein [Source:MGI Symbol;Acc:MGI:101949]	1538.88	0.248227	0.0623805	3.97924	6.91347e-05	0.000828788
ENSMUSG00000043673	Kcns3	protein_coding	potassium voltage-gated channel, delayed-rectifier, subfamily S, member 3 [Source:MGI Symbol;Acc:MGI:1098804]	2576.32	0.247775	0.0500236	4.95317	7.3015e-07	1.61765e-05
ENSMUSG00000026587	Astn1	protein_coding	astrotactin 1 [Source:MGI Symbol;Acc:MGI:1098567]	3674.76	0.247577	0.039733	6.231	4.63461e-10	2.3858e-08
ENSMUSG00000036390	Gadd45a	protein_coding	growth arrest and DNA-damage-inducible 45 alpha [Source:MGI Symbol;Acc:MGI:107799]	4801.46	0.247551	0.0415886	5.95238	2.64274e-09	1.12132e-07
ENSMUSG00000038797	Zscan2	protein_coding	zinc finger and SCAN domain containing 2 [Source:MGI Symbol;Acc:MGI:99176]	820.01	0.247143	0.0849501	2.90927	0.00362268	0.0207354
ENSMUSG00000071632	2510002D24Rik	protein_coding	RIKEN cDNA 2510002D24 gene [Source:MGI Symbol;Acc:MGI:1919557]	546.076	0.246917	0.0952475	2.59238	0.00953151	0.0441629
ENSMUSG00000043664	Tmem221	protein_coding	transmembrane protein 221 [Source:MGI Symbol;Acc:MGI:3525074]	692.971	0.246447	0.0822035	2.99801	0.00271751	0.0165222
ENSMUSG00000025470	Zfp511	protein_coding	zinc finger protein 511 [Source:MGI Symbol;Acc:MGI:1917002]	841.773	0.246309	0.078774	3.12678	0.0017673	0.0116232
ENSMUSG00000030376	Slc8a2	protein_coding	solute carrier family 8 (sodium/calcium exchanger), member 2 [Source:MGI Symbol;Acc:MGI:107996]	823.126	0.24603	0.0848936	2.8981	0.00375427	0.0213168
ENSMUSG00000006205	Htra1	protein_coding	HtrA serine peptidase 1 [Source:MGI Symbol;Acc:MGI:1929076]	9121.37	0.245551	0.0346267	7.09137	1.32791e-12	1.01051e-10
ENSMUSG00000026748	Plxdc2	protein_coding	plexin domain containing 2 [Source:MGI Symbol;Acc:MGI:1914698]	20304	0.245432	0.0235659	10.4147	2.12404e-25	9.01236e-23
ENSMUSG00000034353	Ramp1	protein_coding	receptor (calcitonin) activity modifying protein 1 [Source:MGI Symbol;Acc:MGI:1858418]	1482.57	0.244865	0.0624622	3.92022	8.84694e-05	0.00102715
ENSMUSG00000017057	Il13ra1	protein_coding	interleukin 13 receptor, alpha 1 [Source:MGI Symbol;Acc:MGI:105052]	1253.21	0.244815	0.0672316	3.64137	0.000271188	0.00260974
ENSMUSG00000067430	Zfp763	protein_coding	zinc finger protein 763 [Source:MGI Symbol;Acc:MGI:1920701]	754.088	0.243961	0.0789985	3.08817	0.00201396	0.0128765
ENSMUSG00000060594	Layn	protein_coding	layilin [Source:MGI Symbol;Acc:MGI:2685357]	2642.07	0.243706	0.0500846	4.86589	1.13944e-06	2.38303e-05
ENSMUSG00000059142	Zfp945	protein_coding	zinc finger protein 945 [Source:MGI Symbol;Acc:MGI:2445132]	1016.18	0.24341	0.0676023	3.60062	0.000317456	0.00295743
ENSMUSG00000063296	Tmem117	protein_coding	transmembrane protein 117 [Source:MGI Symbol;Acc:MGI:2444580]	712.43	0.243349	0.0956348	2.54456	0.0109414	0.0492571
ENSMUSG00000049281	Scn3b	protein_coding	sodium channel, voltage-gated, type III, beta [Source:MGI Symbol;Acc:MGI:1918882]	6274.45	0.243156	0.0339057	7.17153	7.4166e-13	5.86708e-11
ENSMUSG00000032009	Sesn3	protein_coding	sestrin 3 [Source:MGI Symbol;Acc:MGI:1922997]	26710.2	0.242374	0.0230079	10.5344	5.99566e-26	2.62348e-23
ENSMUSG00000061878	Sphk1	protein_coding	sphingosine kinase 1 [Source:MGI Symbol;Acc:MGI:1316649]	965.12	0.24213	0.0706045	3.42939	0.000604941	0.00494477
ENSMUSG00000026103	Gls	protein_coding	glutaminase [Source:MGI Symbol;Acc:MGI:95752]	3657.16	0.241796	0.0383079	6.31191	2.75615e-10	1.4958e-08
ENSMUSG00000039137	Whrn	protein_coding	whirlin [Source:MGI Symbol;Acc:MGI:2682003]	2331.76	0.24129	0.0482206	5.00387	5.61893e-07	1.29189e-05
ENSMUSG00000075514	Gm13375	antisense	predicted gene 13375 [Source:MGI Symbol;Acc:MGI:3649913]	1540.53	0.241289	0.0582417	4.14289	3.42962e-05	0.000458221
ENSMUSG00000097145	9230114K14Rik	processed_transcript	RIKEN cDNA 9230114K14 gene [Source:MGI Symbol;Acc:MGI:3041212]	2025.35	0.240993	0.0544821	4.42334	9.71873e-06	0.000153591
ENSMUSG00000062116	Zfp954	protein_coding	zinc finger protein 954 [Source:MGI Symbol;Acc:MGI:1917764]	1142.6	0.240868	0.073909	3.25897	0.00111816	0.00805376
ENSMUSG00000034706	Dnaic2	protein_coding	dynein, axonemal, intermediate chain 2 [Source:MGI Symbol;Acc:MGI:2685574]	639.501	0.240512	0.0868117	2.7705	0.00559698	0.0291577
ENSMUSG00000020654	Adcy3	protein_coding	adenylate cyclase 3 [Source:MGI Symbol;Acc:MGI:99675]	999.425	0.240471	0.0778895	3.08734	0.00201957	0.0129005
ENSMUSG00000038836	Agbl3	protein_coding	ATP/GTP binding protein-like 3 [Source:MGI Symbol;Acc:MGI:1923473]	719.704	0.240427	0.0804049	2.9902	0.00278792	0.0168406
ENSMUSG00000048280	Zfp738	protein_coding	zinc finger protein 738 [Source:MGI Symbol;Acc:MGI:3040706]	1111.58	0.23994	0.0664303	3.61191	0.000303952	0.00285442
ENSMUSG00000018199	Trove2	protein_coding	TROVE domain family, member 2 [Source:MGI Symbol;Acc:MGI:106652]	4254.36	0.239342	0.0462533	5.17458	2.28423e-07	5.84713e-06
ENSMUSG00000038702	Dsel	protein_coding	dermatan sulfate epimerase-like [Source:MGI Symbol;Acc:MGI:2442948]	1601.38	0.239119	0.0597068	4.00489	6.20466e-05	0.000756774
ENSMUSG00000025227	Mfsd13a	protein_coding	major facilitator superfamily domain containing 13a [Source:MGI Symbol;Acc:MGI:1922396]	2298.37	0.238463	0.0468176	5.09346	3.51592e-07	8.63683e-06
ENSMUSG00000069670	Nkain2	protein_coding	Na+/K+ transporting ATPase interacting 2 [Source:MGI Symbol;Acc:MGI:1923447]	955.938	0.238336	0.0765206	3.11466	0.00184156	0.0119793
ENSMUSG00000021217	Tshz3	protein_coding	teashirt zinc finger family member 3 [Source:MGI Symbol;Acc:MGI:2442819]	784.016	0.238334	0.0752689	3.16643	0.00154322	0.0103876
ENSMUSG00000070498	Tmem132b	protein_coding	transmembrane protein 132B [Source:MGI Symbol;Acc:MGI:3609245]	1497.17	0.238083	0.0570976	4.16975	3.04932e-05	0.000416958
ENSMUSG00000004892	Bcan	protein_coding	brevican [Source:MGI Symbol;Acc:MGI:1096385]	15404	0.237989	0.0296359	8.0304	9.71525e-16	1.16267e-13
ENSMUSG00000025277	Abhd6	protein_coding	abhydrolase domain containing 6 [Source:MGI Symbol;Acc:MGI:1913332]	1709.92	0.237963	0.0629818	3.77828	0.000157914	0.00167763
ENSMUSG00000042766	Trim46	protein_coding	tripartite motif-containing 46 [Source:MGI Symbol;Acc:MGI:2673000]	2293.89	0.237848	0.063769	3.72984	0.000191602	0.00196687
ENSMUSG00000097195	Snhg5	processed_transcript	small nucleolar RNA host gene 5 [Source:MGI Symbol;Acc:MGI:1919905]	1491.6	0.23763	0.0575133	4.13175	3.6001e-05	0.000477807
ENSMUSG00000038260	Trpm4	protein_coding	transient receptor potential cation channel, subfamily M, member 4 [Source:MGI Symbol;Acc:MGI:1915917]	1907.26	0.237531	0.0505758	4.69654	2.64602e-06	4.93995e-05
ENSMUSG00000024672	Ms4a7	protein_coding	membrane-spanning 4-domains, subfamily A, member 7 [Source:MGI Symbol;Acc:MGI:1918846]	827.947	0.237194	0.086982	2.72693	0.00639262	0.0322093
ENSMUSG00000010307	Tmem86a	protein_coding	transmembrane protein 86A [Source:MGI Symbol;Acc:MGI:1915143]	1350.12	0.23635	0.0590408	4.00315	6.25039e-05	0.000761688
ENSMUSG00000062627	Mysm1	protein_coding	myb-like, SWIRM and MPN domains 1 [Source:MGI Symbol;Acc:MGI:2444584]	2085.91	0.235544	0.0490106	4.80599	1.53989e-06	3.10238e-05
ENSMUSG00000029270	Fam69a	protein_coding	family with sequence similarity 69, member A [Source:MGI Symbol;Acc:MGI:1914516]	978.844	0.235186	0.0710594	3.30971	0.000933943	0.00698188
ENSMUSG00000032911	Cspg4	protein_coding	chondroitin sulfate proteoglycan 4 [Source:MGI Symbol;Acc:MGI:2153093]	967.76	0.235073	0.0801778	2.9319	0.00336898	0.0195412
ENSMUSG00000030708	Dnajb13	protein_coding	DnaJ heat shock protein family (Hsp40) member B13 [Source:MGI Symbol;Acc:MGI:1916637]	5290.59	0.234876	0.0378856	6.19962	5.66012e-10	2.88193e-08
ENSMUSG00000021536	Adcy2	protein_coding	adenylate cyclase 2 [Source:MGI Symbol;Acc:MGI:99676]	3171.41	0.234334	0.0416116	5.63145	1.78698e-08	5.97167e-07
ENSMUSG00000028328	Tmod1	protein_coding	tropomodulin 1 [Source:MGI Symbol;Acc:MGI:98775]	1053.67	0.234054	0.0848047	2.75992	0.00578155	0.0299052
ENSMUSG00000022228	Zscan26	protein_coding	zinc finger and SCAN domain containing 26 [Source:MGI Symbol;Acc:MGI:3531417]	2328.85	0.233364	0.0519628	4.49099	7.08925e-06	0.000117056
ENSMUSG00000020653	Klf11	protein_coding	Kruppel-like factor 11 [Source:MGI Symbol;Acc:MGI:2653368]	1231.12	0.233038	0.0678793	3.43312	0.000596674	0.0048972
ENSMUSG00000051065	Mb21d2	protein_coding	Mab-21 domain containing 2 [Source:MGI Symbol;Acc:MGI:1917028]	2418.91	0.233015	0.0462043	5.04315	4.57939e-07	1.08035e-05
ENSMUSG00000054619	Mettl7a1	protein_coding	methyltransferase like 7A1 [Source:MGI Symbol;Acc:MGI:1916523]	17339.6	0.232998	0.0247831	9.40151	5.3785e-21	1.34482e-18
ENSMUSG00000031934	Panx1	protein_coding	pannexin 1 [Source:MGI Symbol;Acc:MGI:1860055]	1075.23	0.232601	0.0689366	3.37413	0.000740487	0.00582575
ENSMUSG00000032350	Gclc	protein_coding	glutamate-cysteine ligase, catalytic subunit [Source:MGI Symbol;Acc:MGI:104990]	7844.22	0.232298	0.0312294	7.43846	1.01863e-13	9.14284e-12
ENSMUSG00000037172	E330009J07Rik	protein_coding	RIKEN cDNA E330009J07 gene [Source:MGI Symbol;Acc:MGI:2444256]	944.62	0.232215	0.0701451	3.31049	0.000931316	0.00697088
ENSMUSG00000050199	Lgr4	protein_coding	leucine-rich repeat-containing G protein-coupled receptor 4 [Source:MGI Symbol;Acc:MGI:1891468]	2346.25	0.231878	0.0516878	4.48612	7.25312e-06	0.00011934
ENSMUSG00000087380	2210408F21Rik	processed_transcript	RIKEN cDNA 2210408F21 gene [Source:MGI Symbol;Acc:MGI:1920902]	662.862	0.231768	0.0845477	2.74127	0.00612029	0.0312258
ENSMUSG00000021596	Mctp1	protein_coding	multiple C2 domains, transmembrane 1 [Source:MGI Symbol;Acc:MGI:1926021]	2486.67	0.230778	0.0489752	4.71215	2.4512e-06	4.63181e-05
ENSMUSG00000033597	Caskin1	protein_coding	CASK interacting protein 1 [Source:MGI Symbol;Acc:MGI:2442952]	1093.38	0.230647	0.0647128	3.56416	0.000365024	0.00332645
ENSMUSG00000028943	Espn	protein_coding	espin [Source:MGI Symbol;Acc:MGI:1861630]	1744.42	0.230357	0.0520486	4.42581	9.608e-06	0.000152185
ENSMUSG00000026177	Slc11a1	protein_coding	solute carrier family 11 (proton-coupled divalent metal ion transporters), member 1 [Source:MGI Symbol;Acc:MGI:1345275]	2605.1	0.229932	0.0633094	3.63188	0.000281361	0.002691
ENSMUSG00000022122	Ednrb	protein_coding	endothelin receptor type B [Source:MGI Symbol;Acc:MGI:102720]	1200.07	0.229823	0.0626397	3.66897	0.000243533	0.00239968
ENSMUSG00000067212	H2-T23	protein_coding	histocompatibility 2, T region locus 23 [Source:MGI Symbol;Acc:MGI:95957]	19530.1	0.229022	0.0287764	7.95869	1.7387e-15	2.04582e-13
ENSMUSG00000028399	Ptprd	protein_coding	protein tyrosine phosphatase, receptor type, D [Source:MGI Symbol;Acc:MGI:97812]	1713.22	0.228638	0.0548047	4.17187	3.02108e-05	0.000413501
ENSMUSG00000027796	Smad9	protein_coding	SMAD family member 9 [Source:MGI Symbol;Acc:MGI:1859993]	1206.27	0.228404	0.0650151	3.51309	0.000442932	0.00388592
ENSMUSG00000059921	Unc5c	protein_coding	unc-5 netrin receptor C [Source:MGI Symbol;Acc:MGI:1095412]	3322.11	0.227579	0.0422738	5.38345	7.30704e-08	2.08802e-06
ENSMUSG00000074994	Qser1	protein_coding	glutamine and serine rich 1 [Source:MGI Symbol;Acc:MGI:2138986]	4111.02	0.227446	0.0368986	6.16409	7.08876e-10	3.49496e-08
ENSMUSG00000039987	Phtf2	protein_coding	putative homeodomain transcription factor 2 [Source:MGI Symbol;Acc:MGI:1916020]	1540.57	0.227332	0.0596783	3.80929	0.000139367	0.00152216
ENSMUSG00000008305	Tle1	protein_coding	transducin-like enhancer of split 1 [Source:MGI Symbol;Acc:MGI:104636]	3479.08	0.227279	0.0397987	5.71071	1.12509e-08	3.92889e-07
ENSMUSG00000021779	Thrb	protein_coding	thyroid hormone receptor beta [Source:MGI Symbol;Acc:MGI:98743]	882.614	0.227089	0.0766237	2.96369	0.00303976	0.018035
ENSMUSG00000015882	Lcorl	protein_coding	ligand dependent nuclear receptor corepressor-like [Source:MGI Symbol;Acc:MGI:2651932]	1200.47	0.227053	0.066712	3.40348	0.000665334	0.00533584
ENSMUSG00000036291	Ap5m1	protein_coding	adaptor-related protein complex 5, mu 1 subunit [Source:MGI Symbol;Acc:MGI:1921635]	924.619	0.226828	0.0707688	3.2052	0.00134971	0.00933726
ENSMUSG00000062526	Mppe1	protein_coding	metallophosphoesterase 1 [Source:MGI Symbol;Acc:MGI:2661311]	744.032	0.226681	0.0834571	2.71613	0.0066049	0.0330628
ENSMUSG00000043993	2900052L18Rik	processed_transcript	RIKEN cDNA 2900052L18 gene [Source:MGI Symbol;Acc:MGI:1924085]	878.976	0.226564	0.0796552	2.84431	0.00445079	0.0242301
ENSMUSG00000041132	N4bp2l1	protein_coding	NEDD4 binding protein 2-like 1 [Source:MGI Symbol;Acc:MGI:2140872]	1763.52	0.226052	0.0553498	4.08406	4.42553e-05	0.000568497
ENSMUSG00000056116	H2-T22	protein_coding	histocompatibility 2, T region locus 22 [Source:MGI Symbol;Acc:MGI:95956]	14304.2	0.226013	0.0316447	7.14221	9.18418e-13	7.1619e-11
ENSMUSG00000039763	Dnajc28	protein_coding	DnaJ heat shock protein family (Hsp40) member C28 [Source:MGI Symbol;Acc:MGI:2181053]	1337.42	0.225866	0.0600466	3.76151	0.000168891	0.00177007
ENSMUSG00000028986	Klhl7	protein_coding	kelch-like 7 [Source:MGI Symbol;Acc:MGI:1196453]	3625.46	0.225795	0.0421232	5.36035	8.30628e-08	2.32609e-06
ENSMUSG00000028104	Polr3gl	protein_coding	polymerase (RNA) III (DNA directed) polypeptide G like [Source:MGI Symbol;Acc:MGI:1917120]	1704.22	0.22566	0.0548682	4.11278	3.90929e-05	0.000513489
ENSMUSG00000025666	Tmem47	protein_coding	transmembrane protein 47 [Source:MGI Symbol;Acc:MGI:2177570]	11699.9	0.225493	0.0255761	8.81655	1.1804e-18	2.31603e-16
ENSMUSG00000032422	Snx14	protein_coding	sorting nexin 14 [Source:MGI Symbol;Acc:MGI:2155664]	3672.96	0.225328	0.0389847	5.77991	7.47393e-09	2.78324e-07
ENSMUSG00000030555	Ttc23	protein_coding	tetratricopeptide repeat domain 23 [Source:MGI Symbol;Acc:MGI:1914259]	2711.7	0.225146	0.0426479	5.27918	1.29762e-07	3.46537e-06
ENSMUSG00000017167	Cntnap1	protein_coding	contactin associated protein-like 1 [Source:MGI Symbol;Acc:MGI:1858201]	1424.87	0.22514	0.0718537	3.13331	0.00172846	0.0114052
ENSMUSG00000020273	Papolg	protein_coding	poly(A) polymerase gamma [Source:MGI Symbol;Acc:MGI:2442119]	853.486	0.224681	0.0725702	3.09605	0.00196116	0.0126079
ENSMUSG00000109814	Gm45847	lincRNA	predicted gene 45847 [Source:MGI Symbol;Acc:MGI:5804962]	1152.37	0.223524	0.0651722	3.42975	0.000604134	0.00494395
ENSMUSG00000032376	Usp3	protein_coding	ubiquitin specific peptidase 3 [Source:MGI Symbol;Acc:MGI:2152450]	2833.98	0.223458	0.0439179	5.08809	3.61696e-07	8.85396e-06
ENSMUSG00000047379	B4gat1	protein_coding	beta-1,4-glucuronyltransferase 1 [Source:MGI Symbol;Acc:MGI:1919680]	8202.69	0.223405	0.0355294	6.28789	3.21801e-10	1.70468e-08
ENSMUSG00000003452	Bicd1	protein_coding	bicaudal D homolog 1 (Drosophila) [Source:MGI Symbol;Acc:MGI:1101760]	1233.82	0.222578	0.0663249	3.35588	0.000791143	0.00613037
ENSMUSG00000030103	Bhlhe40	protein_coding	basic helix-loop-helix family, member e40 [Source:MGI Symbol;Acc:MGI:1097714]	5352.09	0.222545	0.035052	6.34901	2.16703e-10	1.19932e-08
ENSMUSG00000006920	Ezh1	protein_coding	enhancer of zeste 1 polycomb repressive complex 2 subunit [Source:MGI Symbol;Acc:MGI:1097695]	4046.23	0.222396	0.037332	5.95725	2.56522e-09	1.09174e-07
ENSMUSG00000026430	Rassf5	protein_coding	Ras association (RalGDS/AF-6) domain family member 5 [Source:MGI Symbol;Acc:MGI:1926375]	841.521	0.221828	0.0785013	2.82579	0.00471641	0.0253997
ENSMUSG00000039616	Mocos	protein_coding	molybdenum cofactor sulfurase [Source:MGI Symbol;Acc:MGI:1915841]	862.314	0.221761	0.0766117	2.89462	0.00379621	0.0215026
ENSMUSG00000027827	Kcnab1	protein_coding	potassium voltage-gated channel, shaker-related subfamily, beta member 1 [Source:MGI Symbol;Acc:MGI:109155]	3099.17	0.221191	0.0414123	5.3412	9.23338e-08	2.55506e-06
ENSMUSG00000024558	Mapk4	protein_coding	mitogen-activated protein kinase 4 [Source:MGI Symbol;Acc:MGI:2444559]	758.468	0.22116	0.0794284	2.7844	0.00536269	0.0282181
ENSMUSG00000036792	Mbd5	protein_coding	methyl-CpG binding domain protein 5 [Source:MGI Symbol;Acc:MGI:2138934]	3933.94	0.220926	0.0424073	5.20962	1.89223e-07	4.93809e-06
ENSMUSG00000034460	Six4	protein_coding	sine oculis-related homeobox 4 [Source:MGI Symbol;Acc:MGI:106034]	734.454	0.220562	0.0835703	2.63923	0.00830939	0.0396788
ENSMUSG00000028214	Gem	protein_coding	GTP binding protein (gene overexpressed in skeletal muscle) [Source:MGI Symbol;Acc:MGI:99844]	4058.42	0.220244	0.0366766	6.00504	1.91285e-09	8.47651e-08
ENSMUSG00000059839	Zfp874b	protein_coding	zinc finger protein 874b [Source:MGI Symbol;Acc:MGI:3040702]	1219.26	0.220133	0.0686188	3.20806	0.00133632	0.00927212
ENSMUSG00000059975	Zfp74	protein_coding	zinc finger protein 74 [Source:MGI Symbol;Acc:MGI:107784]	1201.61	0.220042	0.0666868	3.29963	0.000968128	0.00721049
ENSMUSG00000036596	Cpz	protein_coding	carboxypeptidase Z [Source:MGI Symbol;Acc:MGI:88487]	979.282	0.220023	0.0706427	3.11459	0.00184199	0.0119793
ENSMUSG00000060397	Zfp128	protein_coding	zinc finger protein 128 [Source:MGI Symbol;Acc:MGI:2389445]	624.499	0.219536	0.0864671	2.53896	0.0111184	0.0498652
ENSMUSG00000074093	Svip	protein_coding	small VCP/p97-interacting protein [Source:MGI Symbol;Acc:MGI:1922994]	1637.61	0.219328	0.0550883	3.98139	6.85143e-05	0.000824173
ENSMUSG00000022837	Iqcb1	protein_coding	IQ calmodulin-binding motif containing 1 [Source:MGI Symbol;Acc:MGI:2443764]	1001.7	0.218843	0.0687529	3.18304	0.00145738	0.0099156
ENSMUSG00000032006	Pdgfd	protein_coding	platelet-derived growth factor, D polypeptide [Source:MGI Symbol;Acc:MGI:1919035]	4390.08	0.218727	0.0388574	5.62895	1.81309e-08	6.04451e-07
ENSMUSG00000033107	Rnf125	protein_coding	ring finger protein 125 [Source:MGI Symbol;Acc:MGI:1914914]	656.704	0.218347	0.0855185	2.55321	0.0106736	0.0482675
ENSMUSG00000037826	Ppm1k	protein_coding	protein phosphatase 1K (PP2C domain containing) [Source:MGI Symbol;Acc:MGI:2442111]	1439.1	0.2183	0.0604366	3.61205	0.000303781	0.00285442
ENSMUSG00000028028	Alpk1	protein_coding	alpha-kinase 1 [Source:MGI Symbol;Acc:MGI:1918731]	701.741	0.21796	0.0831607	2.62095	0.00876839	0.0412967
ENSMUSG00000024621	Csf1r	protein_coding	colony stimulating factor 1 receptor [Source:MGI Symbol;Acc:MGI:1339758]	2168.98	0.217958	0.0553002	3.94135	8.10237e-05	0.000949367
ENSMUSG00000008540	Mgst1	protein_coding	microsomal glutathione S-transferase 1 [Source:MGI Symbol;Acc:MGI:1913850]	19656.9	0.217776	0.0264837	8.22301	1.98465e-16	2.69797e-14
ENSMUSG00000108621	Gm37494	lincRNA	predicted gene, 37494 [Source:MGI Symbol;Acc:MGI:5610722]	1523.08	0.217725	0.0636418	3.4211	0.000623689	0.00507137
ENSMUSG00000003420	Fcgrt	protein_coding	Fc receptor, IgG, alpha chain transporter [Source:MGI Symbol;Acc:MGI:103017]	3484.12	0.217201	0.0422318	5.14307	2.70287e-07	6.79455e-06
ENSMUSG00000030036	Mogs	protein_coding	mannosyl-oligosaccharide glucosidase [Source:MGI Symbol;Acc:MGI:1929872]	3064.45	0.216554	0.0435124	4.97683	6.46331e-07	1.46202e-05
ENSMUSG00000047141	Zfp654	protein_coding	zinc finger protein 654 [Source:MGI Symbol;Acc:MGI:1919270]	1165.06	0.216469	0.068428	3.16346	0.00155904	0.0104749
ENSMUSG00000018427	Ypel2	protein_coding	yippee-like 2 (Drosophila) [Source:MGI Symbol;Acc:MGI:1925114]	2359.36	0.216315	0.0453777	4.767	1.86989e-06	3.69805e-05
ENSMUSG00000022494	Shisa9	protein_coding	shisa family member 9 [Source:MGI Symbol;Acc:MGI:1919805]	1664.04	0.216234	0.0587864	3.67831	0.000234788	0.00233156
ENSMUSG00000026586	Prrx1	protein_coding	paired related homeobox 1 [Source:MGI Symbol;Acc:MGI:97712]	16135.2	0.21623	0.0248841	8.68952	3.63987e-18	6.53404e-16
ENSMUSG00000021846	Peli2	protein_coding	pellino 2 [Source:MGI Symbol;Acc:MGI:1891445]	2462.25	0.21611	0.0469754	4.60049	4.21491e-06	7.34958e-05
ENSMUSG00000060149	BC002059	lincRNA	cDNA sequence BC002059 [Source:MGI Symbol;Acc:MGI:2384864]	673.717	0.216071	0.0845107	2.55673	0.0105662	0.0479572
ENSMUSG00000058454	Dhcr7	protein_coding	7-dehydrocholesterol reductase [Source:MGI Symbol;Acc:MGI:1298378]	1500.47	0.215234	0.0603036	3.56917	0.000358109	0.00327514
ENSMUSG00000036890	Gtdc1	protein_coding	glycosyltransferase-like domain containing 1 [Source:MGI Symbol;Acc:MGI:2444269]	1131.27	0.214866	0.0722738	2.97295	0.00294952	0.0176492
ENSMUSG00000043372	Hexim2	protein_coding	hexamethylene bis-acetamide inducible 2 [Source:MGI Symbol;Acc:MGI:1918309]	719.015	0.214655	0.083887	2.55886	0.0105015	0.0477253
ENSMUSG00000046311	Zfp62	protein_coding	zinc finger protein 62 [Source:MGI Symbol;Acc:MGI:99662]	3352.73	0.214654	0.0431991	4.96895	6.73153e-07	1.51292e-05
ENSMUSG00000022421	Nptxr	protein_coding	neuronal pentraxin receptor [Source:MGI Symbol;Acc:MGI:1920590]	2261.46	0.214562	0.0496608	4.32056	1.55635e-05	0.000231583
ENSMUSG00000020423	Btg2	protein_coding	B cell translocation gene 2, anti-proliferative [Source:MGI Symbol;Acc:MGI:108384]	19781.5	0.214538	0.0340315	6.30411	2.89855e-10	1.555e-08
ENSMUSG00000037926	Ssh2	protein_coding	slingshot homolog 2 (Drosophila) [Source:MGI Symbol;Acc:MGI:2679255]	1356.42	0.214341	0.0614489	3.48812	0.000486432	0.00416322
ENSMUSG00000045519	Zfp560	protein_coding	zinc finger protein 560 [Source:MGI Symbol;Acc:MGI:1915280]	844.92	0.213617	0.0765146	2.79185	0.00524083	0.0277228
ENSMUSG00000018841	Rad51d	protein_coding	RAD51 paralog D [Source:MGI Symbol;Acc:MGI:1261809]	3514.51	0.213304	0.0391647	5.44633	5.14193e-08	1.51893e-06
ENSMUSG00000021482	Aaed1	protein_coding	AhpC/TSA antioxidant enzyme domain containing 1 [Source:MGI Symbol;Acc:MGI:1913379]	2886.28	0.213213	0.0441354	4.83087	1.35935e-06	2.77862e-05
ENSMUSG00000042599	Kdm7a	protein_coding	lysine (K)-specific demethylase 7A [Source:MGI Symbol;Acc:MGI:2443388]	1621.84	0.212206	0.0603508	3.51621	0.00043775	0.00385253
ENSMUSG00000030002	Dusp11	protein_coding	dual specificity phosphatase 11 (RNA/RNP complex 1-interacting) [Source:MGI Symbol;Acc:MGI:1919352]	6174.53	0.212046	0.0333687	6.35464	2.08912e-10	1.16079e-08
ENSMUSG00000025025	Mxi1	protein_coding	MAX interactor 1, dimerization protein [Source:MGI Symbol;Acc:MGI:97245]	5060.54	0.211765	0.0412668	5.13161	2.87275e-07	7.20863e-06
ENSMUSG00000025473	Adam8	protein_coding	a disintegrin and metallopeptidase domain 8 [Source:MGI Symbol;Acc:MGI:107825]	2015.43	0.210915	0.0627315	3.36219	0.000773278	0.00603536
ENSMUSG00000058503	Fam133b	protein_coding	family with sequence similarity 133, member B [Source:MGI Symbol;Acc:MGI:1915402]	1618.91	0.21083	0.0619283	3.40442	0.000663055	0.00532651
ENSMUSG00000059474	Mbtd1	protein_coding	mbt domain containing 1 [Source:MGI Symbol;Acc:MGI:2143977]	1950.45	0.210738	0.0597972	3.5242	0.000424762	0.00375474
ENSMUSG00000035245	Eogt	protein_coding	EGF domain-specific O-linked N-acetylglucosamine (GlcNAc) transferase [Source:MGI Symbol;Acc:MGI:2141669]	2223.89	0.209852	0.0464659	4.51625	6.29445e-06	0.000105804
ENSMUSG00000041439	Mfsd6	protein_coding	major facilitator superfamily domain containing 6 [Source:MGI Symbol;Acc:MGI:1922925]	3034.2	0.209744	0.0436409	4.80613	1.53878e-06	3.10238e-05
ENSMUSG00000020963	Tshr	protein_coding	thyroid stimulating hormone receptor [Source:MGI Symbol;Acc:MGI:98849]	1491.47	0.20905	0.0617	3.38816	0.000703628	0.00558832
ENSMUSG00000030144	Clec4d	protein_coding	C-type lectin domain family 4, member d [Source:MGI Symbol;Acc:MGI:1298389]	2426.84	0.208959	0.057618	3.62663	0.000287146	0.0027314
ENSMUSG00000095930	Nim1k	protein_coding	NIM1 serine/threonine protein kinase [Source:MGI Symbol;Acc:MGI:2442399]	2372.9	0.208811	0.0509784	4.09608	4.20208e-05	0.000544289
ENSMUSG00000031825	Crispld2	protein_coding	cysteine-rich secretory protein LCCL domain containing 2 [Source:MGI Symbol;Acc:MGI:1926142]	12323.7	0.208385	0.0280641	7.42532	1.12511e-13	9.97077e-12
ENSMUSG00000039357	Fut11	protein_coding	fucosyltransferase 11 [Source:MGI Symbol;Acc:MGI:1920318]	1787.81	0.208145	0.0584935	3.55843	0.000373075	0.00338329
ENSMUSG00000059772	Slx1b	protein_coding	SLX1 structure-specific endonuclease subunit homolog B (S. cerevisiae) [Source:MGI Symbol;Acc:MGI:1915220]	756.788	0.207985	0.0786779	2.64351	0.00820523	0.0392517
ENSMUSG00000037455	Slc18b1	protein_coding	solute carrier family 18, subfamily B, member 1 [Source:MGI Symbol;Acc:MGI:1923556]	2959.9	0.207952	0.0461516	4.50586	6.61059e-06	0.000110324
ENSMUSG00000043531	Sorcs1	protein_coding	sortilin-related VPS10 domain containing receptor 1 [Source:MGI Symbol;Acc:MGI:1929666]	7018.19	0.207842	0.0335713	6.19106	5.97595e-10	2.99911e-08
ENSMUSG00000063047	Zfp780b	protein_coding	zinc finger protein 780B [Source:MGI Symbol;Acc:MGI:2444764]	993.278	0.20724	0.0729343	2.84146	0.0044907	0.0244189
ENSMUSG00000025235	Bbs4	protein_coding	Bardet-Biedl syndrome 4 (human) [Source:MGI Symbol;Acc:MGI:2143311]	2295.72	0.207087	0.049707	4.16615	3.09786e-05	0.000422359
ENSMUSG00000024736	Tmem132a	protein_coding	transmembrane protein 132A [Source:MGI Symbol;Acc:MGI:2147810]	3891.25	0.206935	0.0368154	5.62089	1.89982e-08	6.29845e-07
ENSMUSG00000025964	Adam23	protein_coding	a disintegrin and metallopeptidase domain 23 [Source:MGI Symbol;Acc:MGI:1345162]	2326.85	0.206896	0.0483791	4.27655	1.89808e-05	0.000275934
ENSMUSG00000024529	Lox	protein_coding	lysyl oxidase [Source:MGI Symbol;Acc:MGI:96817]	11172.8	0.206741	0.0262035	7.88984	3.02577e-15	3.41668e-13
ENSMUSG00000071281	Zfp65	protein_coding	zinc finger protein 65 [Source:MGI Symbol;Acc:MGI:107769]	1755.55	0.206627	0.057148	3.61564	0.000299602	0.00282684
ENSMUSG00000055421	Pcdh9	protein_coding	protocadherin 9 [Source:MGI Symbol;Acc:MGI:1306801]	2821.15	0.20512	0.0475691	4.31204	1.61759e-05	0.000239171
ENSMUSG00000028211	Trp53inp1	protein_coding	transformation related protein 53 inducible nuclear protein 1 [Source:MGI Symbol;Acc:MGI:1926609]	19764.6	0.205008	0.0259783	7.89152	2.98517e-15	3.39824e-13
ENSMUSG00000022514	Il1rap	protein_coding	interleukin 1 receptor accessory protein [Source:MGI Symbol;Acc:MGI:104975]	6239	0.204947	0.0345181	5.93738	2.89605e-09	1.21013e-07
ENSMUSG00000038141	Tmem181a	protein_coding	transmembrane protein 181A [Source:MGI Symbol;Acc:MGI:1924356]	3327.43	0.204311	0.0433329	4.71492	2.418e-06	4.57525e-05
ENSMUSG00000021094	Dhrs7	protein_coding	dehydrogenase/reductase (SDR family) member 7 [Source:MGI Symbol;Acc:MGI:1913625]	3387.39	0.203948	0.0403566	5.05364	4.33471e-07	1.03398e-05
ENSMUSG00000013878	Rnf170	protein_coding	ring finger protein 170 [Source:MGI Symbol;Acc:MGI:1924983]	1844.75	0.203782	0.053495	3.80937	0.000139321	0.00152216
ENSMUSG00000063015	Ccni	protein_coding	cyclin I [Source:MGI Symbol;Acc:MGI:1341077]	20557	0.203769	0.0224168	9.09001	9.90318e-20	2.06962e-17
ENSMUSG00000043518	Rai2	protein_coding	retinoic acid induced 2 [Source:MGI Symbol;Acc:MGI:1344378]	3179.12	0.203681	0.0408867	4.98159	6.3065e-07	1.4335e-05
ENSMUSG00000062563	Cys1	protein_coding	cystin 1 [Source:MGI Symbol;Acc:MGI:2177632]	905.476	0.203545	0.0757786	2.68605	0.00723016	0.0356844
ENSMUSG00000005267	Zfp287	protein_coding	zinc finger protein 287 [Source:MGI Symbol;Acc:MGI:2176561]	1168.47	0.203515	0.0671613	3.03025	0.00244355	0.0151192
ENSMUSG00000027589	Pcmtd2	protein_coding	protein-L-isoaspartate (D-aspartate) O-methyltransferase domain containing 2 [Source:MGI Symbol;Acc:MGI:1923927]	4812.19	0.203321	0.0338584	6.00503	1.913e-09	8.47651e-08
ENSMUSG00000046688	Tifa	protein_coding	TRAF-interacting protein with forkhead-associated domain [Source:MGI Symbol;Acc:MGI:2182965]	2135.55	0.203088	0.0551227	3.68428	0.000229347	0.0022889
ENSMUSG00000049090	Zadh2	protein_coding	zinc binding alcohol dehydrogenase, domain containing 2 [Source:MGI Symbol;Acc:MGI:2444835]	4871.81	0.202469	0.0348973	5.80185	6.55871e-09	2.46892e-07
ENSMUSG00000059824	Dbp	protein_coding	D site albumin promoter binding protein [Source:MGI Symbol;Acc:MGI:94866]	5794.72	0.20244	0.0375043	5.39777	6.74747e-08	1.94e-06
ENSMUSG00000019577	Pdk4	protein_coding	pyruvate dehydrogenase kinase, isoenzyme 4 [Source:MGI Symbol;Acc:MGI:1351481]	1620.77	0.202333	0.0629961	3.21183	0.00131893	0.00918332
ENSMUSG00000057101	Zfp180	protein_coding	zinc finger protein 180 [Source:MGI Symbol;Acc:MGI:1923701]	2289.72	0.202133	0.0496939	4.06755	4.75095e-05	0.000604753
ENSMUSG00000020034	Tcp11l2	protein_coding	t-complex 11 (mouse) like 2 [Source:MGI Symbol;Acc:MGI:2444679]	5721.31	0.201741	0.0337676	5.97439	2.30956e-09	9.98103e-08
ENSMUSG00000018451	6330403K07Rik	lincRNA	RIKEN cDNA 6330403K07 gene [Source:MGI Symbol;Acc:MGI:1918001]	1299.54	0.201507	0.0656669	3.06863	0.00215042	0.0135754
ENSMUSG00000028518	Prkaa2	protein_coding	protein kinase, AMP-activated, alpha 2 catalytic subunit [Source:MGI Symbol;Acc:MGI:1336173]	1779.02	0.201474	0.0602067	3.34636	0.000818797	0.00629934
ENSMUSG00000025220	Mgea5	protein_coding	meningioma expressed antigen 5 (hyaluronidase) [Source:MGI Symbol;Acc:MGI:1932139]	12141.4	0.20139	0.0281985	7.14187	9.20685e-13	7.1619e-11
ENSMUSG00000032425	Zfp949	protein_coding	zinc finger protein 949 [Source:MGI Symbol;Acc:MGI:1918890]	1207.17	0.201372	0.0705472	2.85443	0.0043114	0.0236553
ENSMUSG00000034614	Pik3ip1	protein_coding	phosphoinositide-3-kinase interacting protein 1 [Source:MGI Symbol;Acc:MGI:1917016]	21669.5	0.201075	0.0214825	9.35998	7.97498e-21	1.95905e-18
ENSMUSG00000064128	Cenpj	protein_coding	centromere protein J [Source:MGI Symbol;Acc:MGI:2684927]	1553.4	0.20103	0.0563051	3.57037	0.000356475	0.00326233
ENSMUSG00000046618	Olfml2a	protein_coding	olfactomedin-like 2A [Source:MGI Symbol;Acc:MGI:2444741]	1364.9	0.200976	0.0625325	3.21395	0.00130922	0.00913847
ENSMUSG00000026880	Stom	protein_coding	stomatin [Source:MGI Symbol;Acc:MGI:95403]	8771.71	0.200713	0.0302464	6.63594	3.22431e-11	2.0615e-09
ENSMUSG00000010064	Slc38a3	protein_coding	solute carrier family 38, member 3 [Source:MGI Symbol;Acc:MGI:1923507]	3130.03	0.200595	0.0426091	4.7078	2.50401e-06	4.71886e-05
ENSMUSG00000027634	Ndrg3	protein_coding	N-myc downstream regulated gene 3 [Source:MGI Symbol;Acc:MGI:1352499]	11943.4	0.200578	0.0247937	8.08987	5.97287e-16	7.53443e-14
ENSMUSG00000037536	Fbxo34	protein_coding	F-box protein 34 [Source:MGI Symbol;Acc:MGI:1926188]	2436.36	0.200573	0.0557334	3.5988	0.000319692	0.00297431
ENSMUSG00000005803	Sqrdl	protein_coding	sulfide quinone reductase-like (yeast) [Source:MGI Symbol;Acc:MGI:1929899]	3728.44	0.199393	0.0426108	4.67941	2.87701e-06	5.28659e-05
ENSMUSG00000042680	Garem1	protein_coding	GRB2 associated regulator of MAPK1 subtype 1 [Source:MGI Symbol;Acc:MGI:2685790]	7032.12	0.199207	0.0309552	6.43535	1.2319e-10	7.18712e-09
ENSMUSG00000042408	Zmym6	protein_coding	zinc finger, MYM-type 6 [Source:MGI Symbol;Acc:MGI:106505]	1211.34	0.198968	0.0690655	2.88086	0.00396592	0.0222301
ENSMUSG00000015396	Cd83	protein_coding	CD83 antigen [Source:MGI Symbol;Acc:MGI:1328316]	1303.55	0.198774	0.0645477	3.0795	0.0020735	0.0131789
ENSMUSG00000041444	Arhgap32	protein_coding	Rho GTPase activating protein 32 [Source:MGI Symbol;Acc:MGI:2450166]	3100.04	0.198439	0.0439051	4.51972	6.19227e-06	0.000104242
ENSMUSG00000038481	Cdk19	protein_coding	cyclin-dependent kinase 19 [Source:MGI Symbol;Acc:MGI:1925584]	2451.15	0.198348	0.0479108	4.13994	3.47401e-05	0.000463267
ENSMUSG00000113204	CT009718.4	lincRNA	\N	1001.43	0.198271	0.072522	2.73394	0.00625817	0.0317259
ENSMUSG00000023913	Pla2g7	protein_coding	phospholipase A2, group VII (platelet-activating factor acetylhydrolase, plasma) [Source:MGI Symbol;Acc:MGI:1351327]	1697.16	0.197811	0.0597339	3.31153	0.00092786	0.00695498
ENSMUSG00000095139	Pou3f2	protein_coding	POU domain, class 3, transcription factor 2 [Source:MGI Symbol;Acc:MGI:101895]	1330.28	0.19777	0.0646972	3.05685	0.00223678	0.0140383
ENSMUSG00000047037	Nipa1	protein_coding	non imprinted in Prader-Willi/Angelman syndrome 1 homolog (human) [Source:MGI Symbol;Acc:MGI:2442058]	1417.46	0.197619	0.0674333	2.93058	0.00338327	0.019616
ENSMUSG00000001763	Tspan33	protein_coding	tetraspanin 33 [Source:MGI Symbol;Acc:MGI:1919012]	823.788	0.197548	0.0756937	2.60983	0.00905867	0.0423363
ENSMUSG00000038065	Mturn	protein_coding	maturin, neural progenitor differentiation regulator homolog (Xenopus) [Source:MGI Symbol;Acc:MGI:1915485]	5248.52	0.197451	0.0402186	4.90944	9.13391e-07	1.97062e-05
ENSMUSG00000061232	H2-K1	protein_coding	histocompatibility 2, K1, K region [Source:MGI Symbol;Acc:MGI:95904]	146836	0.197349	0.0518269	3.80784	0.000140184	0.0015241
ENSMUSG00000020948	Klhl28	protein_coding	kelch-like 28 [Source:MGI Symbol;Acc:MGI:1913939]	1318.34	0.197299	0.0627794	3.14274	0.00167374	0.011107
ENSMUSG00000026384	Ptpn4	protein_coding	protein tyrosine phosphatase, non-receptor type 4 [Source:MGI Symbol;Acc:MGI:1099792]	1468.44	0.196969	0.0630367	3.12467	0.00178006	0.0116809
ENSMUSG00000025810	Nrp1	protein_coding	neuropilin 1 [Source:MGI Symbol;Acc:MGI:106206]	9601.52	0.196751	0.027711	7.10012	1.24649e-12	9.53737e-11
ENSMUSG00000054263	Lifr	protein_coding	leukemia inhibitory factor receptor [Source:MGI Symbol;Acc:MGI:96788]	1011.2	0.196544	0.0707747	2.77704	0.00548563	0.0286711
ENSMUSG00000045679	Pqlc3	protein_coding	PQ loop repeat containing [Source:MGI Symbol;Acc:MGI:2444067]	10525.8	0.19654	0.0301563	6.51739	7.15429e-11	4.35541e-09
ENSMUSG00000024143	Rhoq	protein_coding	ras homolog family member Q [Source:MGI Symbol;Acc:MGI:1931553]	8678.32	0.196431	0.0270331	7.26631	3.69448e-13	3.02515e-11
ENSMUSG00000048388	Fam171b	protein_coding	family with sequence similarity 171, member B [Source:MGI Symbol;Acc:MGI:2444579]	4779.13	0.19611	0.0441181	4.44512	8.78425e-06	0.000141702
ENSMUSG00000024413	Npc1	protein_coding	Niemann-Pick type C1 [Source:MGI Symbol;Acc:MGI:1097712]	6287.97	0.196088	0.0320101	6.12582	9.02195e-10	4.37112e-08
ENSMUSG00000021913	Ogdhl	protein_coding	oxoglutarate dehydrogenase-like [Source:MGI Symbol;Acc:MGI:3616088]	7347.47	0.195757	0.0403405	4.85263	1.21834e-06	2.52354e-05
ENSMUSG00000020599	Rgs9	protein_coding	regulator of G-protein signaling 9 [Source:MGI Symbol;Acc:MGI:1338824]	1300.69	0.195635	0.0604466	3.23649	0.00121011	0.00860097
ENSMUSG00000021684	Pde8b	protein_coding	phosphodiesterase 8B [Source:MGI Symbol;Acc:MGI:2443999]	1508.53	0.195564	0.0620362	3.15241	0.00161926	0.0108186
ENSMUSG00000061119	Prcp	protein_coding	prolylcarboxypeptidase (angiotensinase C) [Source:MGI Symbol;Acc:MGI:1919711]	1091.19	0.195416	0.0699487	2.79371	0.00521073	0.0275993
ENSMUSG00000066705	Fxyd6	protein_coding	FXYD domain-containing ion transport regulator 6 [Source:MGI Symbol;Acc:MGI:1890226]	932.245	0.195287	0.0742331	2.63073	0.00852012	0.0403445
ENSMUSG00000020828	Pld2	protein_coding	phospholipase D2 [Source:MGI Symbol;Acc:MGI:892877]	3450.94	0.195281	0.0449277	4.34656	1.38288e-05	0.000208641
ENSMUSG00000020744	Slc25a19	protein_coding	solute carrier family 25 (mitochondrial thiamine pyrophosphate carrier), member 19 [Source:MGI Symbol;Acc:MGI:1914533]	1907.21	0.19509	0.0515446	3.78488	0.00015378	0.00163743
ENSMUSG00000040624	Plekhg1	protein_coding	pleckstrin homology domain containing, family G (with RhoGef domain) member 1 [Source:MGI Symbol;Acc:MGI:2676551]	963.384	0.19504	0.0760314	2.56525	0.01031	0.0470488
ENSMUSG00000055632	Hmcn2	protein_coding	hemicentin 2 [Source:MGI Symbol;Acc:MGI:2677838]	1243.58	0.194285	0.0659358	2.94658	0.00321309	0.0188569
ENSMUSG00000060969	Irx1	protein_coding	Iroquois related homeobox 1 (Drosophila) [Source:MGI Symbol;Acc:MGI:1197515]	3741.71	0.193935	0.0424269	4.57104	4.85301e-06	8.33764e-05
ENSMUSG00000025321	Itgb8	protein_coding	integrin beta 8 [Source:MGI Symbol;Acc:MGI:1338035]	8128.82	0.19392	0.0317565	6.10645	1.01873e-09	4.81899e-08
ENSMUSG00000026004	Kansl1l	protein_coding	KAT8 regulatory NSL complex subunit 1-like [Source:MGI Symbol;Acc:MGI:1915941]	1475.52	0.193702	0.0651845	2.9716	0.00296254	0.0176893
ENSMUSG00000032913	Lrig2	protein_coding	leucine-rich repeats and immunoglobulin-like domains 2 [Source:MGI Symbol;Acc:MGI:2443718]	1674.59	0.193426	0.0563017	3.43553	0.000591406	0.00485966
ENSMUSG00000027737	Slc7a11	protein_coding	solute carrier family 7 (cationic amino acid transporter, y+ system), member 11 [Source:MGI Symbol;Acc:MGI:1347355]	3421.18	0.193182	0.0413721	4.66937	3.02128e-06	5.50832e-05
ENSMUSG00000039745	Htatip2	protein_coding	HIV-1 Tat interactive protein 2 [Source:MGI Symbol;Acc:MGI:1859271]	1724.57	0.193079	0.055511	3.47822	0.000504755	0.00429036
ENSMUSG00000048720	Tbc1d12	protein_coding	TBC1D12: TBC1 domain family, member 12 [Source:MGI Symbol;Acc:MGI:2384803]	1864.77	0.192713	0.0523622	3.68039	0.000232876	0.00231486
ENSMUSG00000029298	Gbp9	protein_coding	guanylate-binding protein 9 [Source:MGI Symbol;Acc:MGI:3605620]	14366.1	0.192676	0.0668457	2.8824	0.00394659	0.0221395
ENSMUSG00000022358	Fbxo32	protein_coding	F-box protein 32 [Source:MGI Symbol;Acc:MGI:1914981]	3754.73	0.192666	0.0402613	4.7854	1.70648e-06	3.39889e-05
ENSMUSG00000044676	Zfp612	protein_coding	zinc finger protein 612 [Source:MGI Symbol;Acc:MGI:2443465]	1297.29	0.192607	0.0643863	2.99144	0.00277669	0.0167945
ENSMUSG00000022456	Sept3	protein_coding	septin 3 [Source:MGI Symbol;Acc:MGI:1345148]	2757.77	0.192495	0.0458018	4.20277	2.63668e-05	0.000368763
ENSMUSG00000039908	Slc26a11	protein_coding	solute carrier family 26, member 11 [Source:MGI Symbol;Acc:MGI:2444589]	1009.21	0.192403	0.0690229	2.78752	0.00531129	0.0280108
ENSMUSG00000096210	H1f0	protein_coding	H1 histone family, member 0 [Source:MGI Symbol;Acc:MGI:95893]	12812	0.192303	0.026169	7.34851	2.00427e-13	1.73233e-11
ENSMUSG00000039958	Etfbkmt	protein_coding	electron transfer flavoprotein beta subunit lysine methyltransferase [Source:MGI Symbol;Acc:MGI:2443575]	1001.7	0.192118	0.0709041	2.70956	0.00673735	0.0336479
ENSMUSG00000048814	Lonrf2	protein_coding	LON peptidase N-terminal domain and ring finger 2 [Source:MGI Symbol;Acc:MGI:1920209]	2338.75	0.191751	0.0547828	3.5002	0.00046491	0.00402826
ENSMUSG00000020807	4933427D14Rik	protein_coding	RIKEN cDNA 4933427D14 gene [Source:MGI Symbol;Acc:MGI:1921727]	1596.54	0.191537	0.0582046	3.29076	0.000999184	0.00737122
ENSMUSG00000028078	Dclk2	protein_coding	doublecortin-like kinase 2 [Source:MGI Symbol;Acc:MGI:1918012]	1885.68	0.191458	0.0631121	3.03361	0.00241643	0.014993
ENSMUSG00000091264	Smim13	protein_coding	small integral membrane protein 13 [Source:MGI Symbol;Acc:MGI:2652854]	1861.22	0.191251	0.0522161	3.66268	0.000249594	0.00244564
ENSMUSG00000033808	Tmem87a	protein_coding	transmembrane protein 87A [Source:MGI Symbol;Acc:MGI:2441844]	2800.21	0.191233	0.0477377	4.00591	6.1779e-05	0.000755339
ENSMUSG00000031367	Ap1s2	protein_coding	adaptor-related protein complex 1, sigma 2 subunit [Source:MGI Symbol;Acc:MGI:1889383]	1501.05	0.191021	0.0571133	3.34461	0.000823991	0.00632818
ENSMUSG00000029998	Pcyox1	protein_coding	prenylcysteine oxidase 1 [Source:MGI Symbol;Acc:MGI:1914131]	52898.8	0.190798	0.0231811	8.23076	1.86025e-16	2.55365e-14
ENSMUSG00000027164	Traf6	protein_coding	TNF receptor-associated factor 6 [Source:MGI Symbol;Acc:MGI:108072]	2311.55	0.190748	0.0516537	3.69282	0.000221781	0.00222289
ENSMUSG00000022946	Dopey2	protein_coding	dopey family member 2 [Source:MGI Symbol;Acc:MGI:1917278]	3680.36	0.190267	0.0428785	4.43736	9.10708e-06	0.000145741
ENSMUSG00000042675	Ypel3	protein_coding	yippee-like 3 (Drosophila) [Source:MGI Symbol;Acc:MGI:1913340]	13416.5	0.190084	0.028499	6.66984	2.56078e-11	1.66e-09
ENSMUSG00000026721	Rabgap1l	protein_coding	RAB GTPase activating protein 1-like [Source:MGI Symbol;Acc:MGI:1352507]	2137.42	0.189982	0.0526632	3.6075	0.000309163	0.00289752
ENSMUSG00000029627	Zkscan14	protein_coding	zinc finger with KRAB and SCAN domains 14 [Source:MGI Symbol;Acc:MGI:1914485]	960.886	0.189679	0.0712773	2.66115	0.00778753	0.0376653
ENSMUSG00000024642	Tle4	protein_coding	transducin-like enhancer of split 4 [Source:MGI Symbol;Acc:MGI:104633]	1087.05	0.189647	0.0687326	2.7592	0.00579424	0.0299231
ENSMUSG00000095253	Zfp799	protein_coding	zinc finger protein 799 [Source:MGI Symbol;Acc:MGI:2443934]	1154.98	0.189557	0.0636963	2.97595	0.00292085	0.0175172
ENSMUSG00000032359	Ctsh	protein_coding	cathepsin H [Source:MGI Symbol;Acc:MGI:107285]	3173.98	0.189356	0.0481327	3.93403	8.35334e-05	0.000973074
ENSMUSG00000031273	Col4a6	protein_coding	collagen, type IV, alpha 6 [Source:MGI Symbol;Acc:MGI:2152695]	16591.8	0.188793	0.0248844	7.58679	3.27938e-14	3.12367e-12
ENSMUSG00000097715	Gpr137b-ps	transcribed_unprocessed_pseudogene	G protein-coupled receptor 137B, pseudogene [Source:MGI Symbol;Acc:MGI:3710533]	1935.15	0.188481	0.057265	3.29137	0.000996995	0.00735895
ENSMUSG00000025920	Stau2	protein_coding	staufen (RNA binding protein) homolog 2 (Drosophila) [Source:MGI Symbol;Acc:MGI:1352508]	3810.97	0.188449	0.0425749	4.4263	9.58642e-06	0.000152015
ENSMUSG00000030337	Vamp1	protein_coding	vesicle-associated membrane protein 1 [Source:MGI Symbol;Acc:MGI:1313276]	2069.82	0.18842	0.0607185	3.10317	0.00191459	0.0123483
ENSMUSG00000020472	Zkscan17	protein_coding	zinc finger with KRAB and SCAN domains 17 [Source:MGI Symbol;Acc:MGI:2679270]	5651.09	0.188224	0.0336902	5.58692	2.31129e-08	7.45684e-07
ENSMUSG00000030554	Synm	protein_coding	synemin, intermediate filament protein [Source:MGI Symbol;Acc:MGI:2661187]	5136.34	0.187872	0.038314	4.90349	9.41502e-07	2.02502e-05
ENSMUSG00000042099	Kank3	protein_coding	KN motif and ankyrin repeat domains 3 [Source:MGI Symbol;Acc:MGI:1098615]	1544.31	0.187862	0.0626119	3.00042	0.00269604	0.016413
ENSMUSG00000063760	Rnf217	protein_coding	ring finger protein 217 [Source:MGI Symbol;Acc:MGI:3610311]	2105.8	0.187576	0.0478507	3.92002	8.85422e-05	0.00102715
ENSMUSG00000061517	Sox21	protein_coding	SRY (sex determining region Y)-box 21 [Source:MGI Symbol;Acc:MGI:2654070]	1604.06	0.186904	0.0583915	3.20088	0.00137008	0.00943624
ENSMUSG00000030717	Nupr1	protein_coding	nuclear protein transcription regulator 1 [Source:MGI Symbol;Acc:MGI:1891834]	5642.59	0.186635	0.0361207	5.16697	2.37919e-07	6.046e-06
ENSMUSG00000087259	2610035D17Rik	lincRNA	RIKEN cDNA 2610035D17 gene [Source:MGI Symbol;Acc:MGI:1919636]	1165.21	0.18644	0.0647295	2.8803	0.003973	0.0222489
ENSMUSG00000069206	Zfp874a	protein_coding	zinc finger protein 874a [Source:MGI Symbol;Acc:MGI:3040703]	2993.25	0.185951	0.0473685	3.92563	8.65022e-05	0.00100515
ENSMUSG00000037999	Arap2	protein_coding	ArfGAP with RhoGAP domain, ankyrin repeat and PH domain 2 [Source:MGI Symbol;Acc:MGI:2684416]	4591.14	0.185834	0.0346086	5.3696	7.89133e-08	2.22771e-06
ENSMUSG00000037447	Arid5a	protein_coding	AT rich interactive domain 5A (MRF1-like) [Source:MGI Symbol;Acc:MGI:2443039]	1030.83	0.185768	0.0711219	2.61197	0.00900223	0.042171
ENSMUSG00000027784	Ppm1l	protein_coding	protein phosphatase 1 (formerly 2C)-like [Source:MGI Symbol;Acc:MGI:2139740]	6095.68	0.185686	0.032421	5.72733	1.02023e-08	3.66289e-07
ENSMUSG00000003134	Tbc1d8	protein_coding	TBC1 domain family, member 8 [Source:MGI Symbol;Acc:MGI:1927225]	1954.55	0.18568	0.0555181	3.34449	0.000824354	0.00632818
ENSMUSG00000032849	Abcc4	protein_coding	ATP-binding cassette, sub-family C (CFTR/MRP), member 4 [Source:MGI Symbol;Acc:MGI:2443111]	2639.62	0.1853	0.0458285	4.04333	5.26969e-05	0.000658806
ENSMUSG00000021830	Txndc16	protein_coding	thioredoxin domain containing 16 [Source:MGI Symbol;Acc:MGI:1917811]	13502.9	0.185287	0.0234105	7.91469	2.4786e-15	2.86821e-13
ENSMUSG00000022340	Sybu	protein_coding	syntabulin (syntaxin-interacting) [Source:MGI Symbol;Acc:MGI:2442392]	1948.67	0.185257	0.0555833	3.33297	0.000859249	0.00653411
ENSMUSG00000031734	Irx3	protein_coding	Iroquois related homeobox 3 [Source:MGI Symbol;Acc:MGI:1197522]	1540.28	0.18517	0.0588622	3.14582	0.00165622	0.0110176
ENSMUSG00000028354	Fmn2	protein_coding	formin 2 [Source:MGI Symbol;Acc:MGI:1859252]	3965.25	0.185025	0.0369367	5.00924	5.46446e-07	1.2626e-05
ENSMUSG00000033773	Rpap2	protein_coding	RNA polymerase II associated protein 2 [Source:MGI Symbol;Acc:MGI:2141142]	2106.19	0.184939	0.0542472	3.4092	0.000651542	0.00524908
ENSMUSG00000022636	Alcam	protein_coding	activated leukocyte cell adhesion molecule [Source:MGI Symbol;Acc:MGI:1313266]	3285.19	0.18492	0.0462078	4.00192	6.28313e-05	0.000765012
ENSMUSG00000029287	Tgfbr3	protein_coding	transforming growth factor, beta receptor III [Source:MGI Symbol;Acc:MGI:104637]	4493.36	0.184611	0.041809	4.41558	1.0074e-05	0.000158134
ENSMUSG00000021796	Bmpr1a	protein_coding	bone morphogenetic protein receptor, type 1A [Source:MGI Symbol;Acc:MGI:1338938]	19826.1	0.18449	0.0262553	7.02677	2.11371e-12	1.5912e-10
ENSMUSG00000026047	Kdelc1	protein_coding	KDEL (Lys-Asp-Glu-Leu) containing 1 [Source:MGI Symbol;Acc:MGI:1919300]	1710.23	0.184454	0.0562679	3.27813	0.00104497	0.00765655
ENSMUSG00000074968	Ano3	protein_coding	anoctamin 3 [Source:MGI Symbol;Acc:MGI:3613666]	4840.81	0.184012	0.0349201	5.26952	1.36778e-07	3.63409e-06
ENSMUSG00000004637	Wwox	protein_coding	WW domain-containing oxidoreductase [Source:MGI Symbol;Acc:MGI:1931237]	1903.74	0.183526	0.0590661	3.10713	0.00188914	0.0122236
ENSMUSG00000005142	Man2b1	protein_coding	mannosidase 2, alpha B1 [Source:MGI Symbol;Acc:MGI:107286]	16614.5	0.183154	0.0251166	7.29213	3.05098e-13	2.55807e-11
ENSMUSG00000008855	Hdac5	protein_coding	histone deacetylase 5 [Source:MGI Symbol;Acc:MGI:1333784]	10126.5	0.182897	0.0286303	6.38824	1.67808e-10	9.51272e-09
ENSMUSG00000033308	Dpyd	protein_coding	dihydropyrimidine dehydrogenase [Source:MGI Symbol;Acc:MGI:2139667]	1182.12	0.182821	0.0663337	2.75608	0.00584993	0.0301142
ENSMUSG00000045594	Glb1	protein_coding	galactosidase, beta 1 [Source:MGI Symbol;Acc:MGI:88151]	10266.8	0.182726	0.0296379	6.16527	7.03608e-10	3.49359e-08
ENSMUSG00000039270	Megf9	protein_coding	multiple EGF-like-domains 9 [Source:MGI Symbol;Acc:MGI:1918264]	15728	0.182623	0.0272479	6.70226	2.05215e-11	1.36181e-09
ENSMUSG00000034910	Pygo1	protein_coding	pygopus 1 [Source:MGI Symbol;Acc:MGI:1919385]	2216.21	0.18254	0.0478256	3.81677	0.000135208	0.00148718
ENSMUSG00000002459	Rgs20	protein_coding	regulator of G-protein signaling 20 [Source:MGI Symbol;Acc:MGI:1929866]	941.514	0.182378	0.0703179	2.59363	0.00949692	0.0440276
ENSMUSG00000032570	Atp2c1	protein_coding	ATPase, Ca++-sequestering [Source:MGI Symbol;Acc:MGI:1889008]	6328.85	0.182071	0.0344901	5.27894	1.29933e-07	3.46537e-06
ENSMUSG00000019775	Rgs17	protein_coding	regulator of G-protein signaling 17 [Source:MGI Symbol;Acc:MGI:1927469]	1323.5	0.181915	0.0617939	2.9439	0.00324104	0.0189799
ENSMUSG00000098557	Kctd12	protein_coding	potassium channel tetramerisation domain containing 12 [Source:MGI Symbol;Acc:MGI:2145823]	2585.52	0.181762	0.0599205	3.03339	0.00241821	0.0149955
ENSMUSG00000022911	Arl13b	protein_coding	ADP-ribosylation factor-like 13B [Source:MGI Symbol;Acc:MGI:1915396]	1687.06	0.181221	0.0549448	3.29823	0.000972953	0.00723213
ENSMUSG00000026739	Bmi1	protein_coding	Bmi1 polycomb ring finger oncogene [Source:MGI Symbol;Acc:MGI:88174]	4560.89	0.180945	0.0360751	5.0158	5.28138e-07	1.22637e-05
ENSMUSG00000033768	Nrxn2	protein_coding	neurexin II [Source:MGI Symbol;Acc:MGI:1096362]	4167.61	0.180453	0.0393153	4.58988	4.43504e-06	7.70464e-05
ENSMUSG00000025854	Fam20c	protein_coding	family with sequence similarity 20, member C [Source:MGI Symbol;Acc:MGI:2136853]	8901.63	0.180393	0.031568	5.71441	1.10086e-08	3.88268e-07
ENSMUSG00000034818	Celf5	protein_coding	CUGBP, Elav-like family member 5 [Source:MGI Symbol;Acc:MGI:2442333]	3948.99	0.180382	0.0394405	4.57352	4.79599e-06	8.24981e-05
ENSMUSG00000059277	R74862	processed_transcript	expressed sequence R74862 [Source:MGI Symbol;Acc:MGI:2142382]	1012.14	0.180367	0.0706456	2.55313	0.0106759	0.0482675
ENSMUSG00000042770	Hebp1	protein_coding	heme binding protein 1 [Source:MGI Symbol;Acc:MGI:1333880]	1813.83	0.180297	0.0643451	2.80203	0.00507815	0.0270303
ENSMUSG00000060703	Cd302	protein_coding	CD302 antigen [Source:MGI Symbol;Acc:MGI:1913455]	5050.89	0.180143	0.0362191	4.97371	6.56852e-07	1.48343e-05
ENSMUSG00000020171	Yeats4	protein_coding	YEATS domain containing 4 [Source:MGI Symbol;Acc:MGI:1927224]	3291.89	0.179948	0.0389536	4.61957	3.84544e-06	6.77281e-05
ENSMUSG00000030096	Slc6a6	protein_coding	solute carrier family 6 (neurotransmitter transporter, taurine), member 6 [Source:MGI Symbol;Acc:MGI:98488]	34507.3	0.179736	0.0198851	9.03874	1.58492e-19	3.26354e-17
ENSMUSG00000073968	Trim68	protein_coding	tripartite motif-containing 68 [Source:MGI Symbol;Acc:MGI:2142077]	984.847	0.179675	0.0692777	2.59355	0.00949917	0.0440276
ENSMUSG00000039740	Alg2	protein_coding	asparagine-linked glycosylation 2 (alpha-1,3-mannosyltransferase) [Source:MGI Symbol;Acc:MGI:1914731]	7040.07	0.179405	0.0303885	5.90371	3.55417e-09	1.45089e-07
ENSMUSG00000026471	Mr1	protein_coding	major histocompatibility complex, class I-related [Source:MGI Symbol;Acc:MGI:1195463]	2521.35	0.179309	0.0469386	3.82007	0.000133412	0.0014709
ENSMUSG00000046447	Camk2n1	protein_coding	calcium/calmodulin-dependent protein kinase II inhibitor 1 [Source:MGI Symbol;Acc:MGI:1913509]	7871.31	0.178971	0.0298859	5.98849	2.11794e-09	9.29636e-08
ENSMUSG00000040037	Negr1	protein_coding	neuronal growth regulator 1 [Source:MGI Symbol;Acc:MGI:2444846]	3364.26	0.178859	0.0446078	4.00959	6.08243e-05	0.000747072
ENSMUSG00000026315	Serpinb8	protein_coding	serine (or cysteine) peptidase inhibitor, clade B, member 8 [Source:MGI Symbol;Acc:MGI:894657]	1126.88	0.178725	0.0666366	2.68209	0.00731633	0.0359703
ENSMUSG00000021775	Nr1d2	protein_coding	nuclear receptor subfamily 1, group D, member 2 [Source:MGI Symbol;Acc:MGI:2449205]	6990.15	0.178374	0.0302874	5.8894	3.87593e-09	1.55504e-07
ENSMUSG00000028522	Mier1	protein_coding	MEIR1 treanscription regulator [Source:MGI Symbol;Acc:MGI:1918398]	5745.92	0.178311	0.0328734	5.42418	5.82215e-08	1.70192e-06
ENSMUSG00000031274	Col4a5	protein_coding	collagen, type IV, alpha 5 [Source:MGI Symbol;Acc:MGI:88456]	28172.8	0.178162	0.024757	7.19641	6.18166e-13	4.94603e-11
ENSMUSG00000035790	Cep19	protein_coding	centrosomal protein 19 [Source:MGI Symbol;Acc:MGI:1914244]	2177.9	0.178124	0.0485041	3.67235	0.000240326	0.00237309
ENSMUSG00000022453	Naga	protein_coding	N-acetyl galactosaminidase, alpha [Source:MGI Symbol;Acc:MGI:1261422]	5622.33	0.177508	0.0373672	4.75037	2.03048e-06	3.95421e-05
ENSMUSG00000036478	Btg1	protein_coding	B cell translocation gene 1, anti-proliferative [Source:MGI Symbol;Acc:MGI:88215]	11277.3	0.177315	0.0247628	7.16054	8.03595e-13	6.32131e-11
ENSMUSG00000022339	Ebag9	protein_coding	estrogen receptor-binding fragment-associated gene 9 [Source:MGI Symbol;Acc:MGI:1859920]	1418.8	0.177194	0.0601743	2.94468	0.00323294	0.0189483
ENSMUSG00000031337	Mtm1	protein_coding	X-linked myotubular myopathy gene 1 [Source:MGI Symbol;Acc:MGI:1099452]	1193.5	0.177079	0.0653837	2.70831	0.0067627	0.033746
ENSMUSG00000019966	Kitl	protein_coding	kit ligand [Source:MGI Symbol;Acc:MGI:96974]	11778.6	0.176822	0.0307208	5.75576	8.62541e-09	3.16159e-07
ENSMUSG00000063049	Ing2	protein_coding	inhibitor of growth family, member 2 [Source:MGI Symbol;Acc:MGI:1916510]	1103.63	0.176753	0.0653701	2.70388	0.00685355	0.0341143
ENSMUSG00000041078	Grid1	protein_coding	glutamate receptor, ionotropic, delta 1 [Source:MGI Symbol;Acc:MGI:95812]	1901.09	0.176421	0.053497	3.29778	0.00097453	0.00723508
ENSMUSG00000070802	Pnmal2	protein_coding	PNMA-like 2 [Source:MGI Symbol;Acc:MGI:3645856]	2144.87	0.176194	0.0476544	3.69734	0.000217869	0.00218995
ENSMUSG00000106847	Peg13	sense_intronic	paternally expressed 13 [Source:MGI Symbol;Acc:MGI:2663476]	3664.47	0.176155	0.0387354	4.54765	5.42478e-06	9.22807e-05
ENSMUSG00000024781	Lipa	protein_coding	lysosomal acid lipase A [Source:MGI Symbol;Acc:MGI:96789]	8134.44	0.175914	0.0355433	4.94929	7.44861e-07	1.64245e-05
ENSMUSG00000031770	Herpud1	protein_coding	homocysteine-inducible, endoplasmic reticulum stress-inducible, ubiquitin-like domain member 1 [Source:MGI Symbol;Acc:MGI:1927406]	5738.85	0.17591	0.0325252	5.40842	6.3584e-08	1.8319e-06
ENSMUSG00000042460	C1galt1	protein_coding	core 1 synthase, glycoprotein-N-acetylgalactosamine 3-beta-galactosyltransferase, 1 [Source:MGI Symbol;Acc:MGI:2151071]	2521.31	0.175897	0.0452013	3.89141	9.96621e-05	0.0011373
ENSMUSG00000030556	Lrrc28	protein_coding	leucine rich repeat containing 28 [Source:MGI Symbol;Acc:MGI:1915689]	3294.14	0.175834	0.0410113	4.28746	1.80728e-05	0.000264426
ENSMUSG00000026113	Inpp4a	protein_coding	inositol polyphosphate-4-phosphatase, type I [Source:MGI Symbol;Acc:MGI:1931123]	1688.67	0.175685	0.0545373	3.22137	0.00127579	0.00896316
ENSMUSG00000024187	Fam234a	protein_coding	family with sequence similarity 234, member A [Source:MGI Symbol;Acc:MGI:2146854]	10908.2	0.175457	0.0281888	6.22435	4.8356e-10	2.48015e-08
ENSMUSG00000066258	Trim12a	protein_coding	tripartite motif-containing 12A [Source:MGI Symbol;Acc:MGI:1923931]	4079.53	0.175308	0.0450953	3.88749	0.000101286	0.00115202
ENSMUSG00000020385	Clk4	protein_coding	CDC like kinase 4 [Source:MGI Symbol;Acc:MGI:1098551]	1997.45	0.175137	0.0558292	3.13701	0.00170677	0.0112941
ENSMUSG00000050334	C130071C03Rik	lincRNA	RIKEN cDNA C130071C03 gene [Source:MGI Symbol;Acc:MGI:2443574]	1376.91	0.174762	0.0598043	2.92223	0.00347533	0.0200418
ENSMUSG00000031728	Zfp821	protein_coding	zinc finger protein 821 [Source:MGI Symbol;Acc:MGI:1923121]	1291.47	0.174458	0.0649047	2.6879	0.00719021	0.0355248
ENSMUSG00000030077	Chl1	protein_coding	cell adhesion molecule L1-like [Source:MGI Symbol;Acc:MGI:1098266]	1509.42	0.174312	0.0646507	2.69622	0.00701314	0.0347727
ENSMUSG00000048216	Gpr85	protein_coding	G protein-coupled receptor 85 [Source:MGI Symbol;Acc:MGI:1927851]	1536.75	0.174151	0.0663979	2.62284	0.00871994	0.04111
ENSMUSG00000021431	Snrnp48	protein_coding	small nuclear ribonucleoprotein 48 (U11/U12) [Source:MGI Symbol;Acc:MGI:1915047]	1620.07	0.174052	0.054185	3.21219	0.00131729	0.00918261
ENSMUSG00000026627	Tmem206	protein_coding	transmembrane protein 206 [Source:MGI Symbol;Acc:MGI:1914200]	2346.45	0.173288	0.0518453	3.34241	0.00083055	0.00636876
ENSMUSG00000038535	Zfp280d	protein_coding	zinc finger protein 280D [Source:MGI Symbol;Acc:MGI:2384583]	1086.95	0.173222	0.0659514	2.62651	0.00862649	0.0407655
ENSMUSG00000043257	Pigv	protein_coding	phosphatidylinositol glycan anchor biosynthesis, class V [Source:MGI Symbol;Acc:MGI:2442480]	2094.86	0.172917	0.0476438	3.62938	0.000284104	0.00270798
ENSMUSG00000028601	Echdc2	protein_coding	enoyl Coenzyme A hydratase domain containing 2 [Source:MGI Symbol;Acc:MGI:1289238]	1253.43	0.17272	0.0653371	2.64353	0.00820477	0.0392517
ENSMUSG00000049872	Fam26e	protein_coding	family with sequence similarity 26, member E [Source:MGI Symbol;Acc:MGI:2143897]	2330.6	0.172704	0.0467844	3.69148	0.000222954	0.00222986
ENSMUSG00000022199	Slc22a17	protein_coding	solute carrier family 22 (organic cation transporter), member 17 [Source:MGI Symbol;Acc:MGI:1926225]	5868.88	0.172621	0.035128	4.91405	8.92146e-07	1.92775e-05
ENSMUSG00000020889	Nr1d1	protein_coding	nuclear receptor subfamily 1, group D, member 1 [Source:MGI Symbol;Acc:MGI:2444210]	4688.8	0.17262	0.0361123	4.78008	1.75226e-06	3.4851e-05
ENSMUSG00000047804	Akap10	protein_coding	A kinase (PRKA) anchor protein 10 [Source:MGI Symbol;Acc:MGI:1890218]	2599.68	0.17262	0.0443556	3.89172	9.95342e-05	0.00113689
ENSMUSG00000022003	Slc25a30	protein_coding	solute carrier family 25, member 30 [Source:MGI Symbol;Acc:MGI:1914804]	1655.51	0.172391	0.0538861	3.19916	0.00137827	0.00947863
ENSMUSG00000040896	Kcnd3	protein_coding	potassium voltage-gated channel, Shal-related family, member 3 [Source:MGI Symbol;Acc:MGI:1928743]	6702.18	0.172237	0.0348326	4.94469	7.62633e-07	1.67636e-05
ENSMUSG00000079022	Col22a1	protein_coding	collagen, type XXII, alpha 1 [Source:MGI Symbol;Acc:MGI:1916950]	1535.35	0.172226	0.0560238	3.07416	0.00211095	0.0133563
ENSMUSG00000061666	Gdpd1	protein_coding	glycerophosphodiester phosphodiesterase domain containing 1 [Source:MGI Symbol;Acc:MGI:1913819]	1449.16	0.171281	0.058884	2.90879	0.00362833	0.0207532
ENSMUSG00000032348	Gsta4	protein_coding	glutathione S-transferase, alpha 4 [Source:MGI Symbol;Acc:MGI:1309515]	4066.63	0.171109	0.0365812	4.67751	2.90384e-06	5.32194e-05
ENSMUSG00000019699	Akt3	protein_coding	thymoma viral proto-oncogene 3 [Source:MGI Symbol;Acc:MGI:1345147]	3945.45	0.170766	0.039056	4.37235	1.22914e-05	0.000189333
ENSMUSG00000053141	Ptprt	protein_coding	protein tyrosine phosphatase, receptor type, T [Source:MGI Symbol;Acc:MGI:1321152]	16352.8	0.170557	0.0294498	5.79145	6.97828e-09	2.61957e-07
ENSMUSG00000028164	Manba	protein_coding	mannosidase, beta A, lysosomal [Source:MGI Symbol;Acc:MGI:88175]	3602.99	0.170389	0.0414654	4.10918	3.97073e-05	0.00052107
ENSMUSG00000030688	Stard10	protein_coding	START domain containing 10 [Source:MGI Symbol;Acc:MGI:1860093]	8353	0.170304	0.0285514	5.96484	2.44881e-09	1.04537e-07
ENSMUSG00000032122	Slc37a2	protein_coding	solute carrier family 37 (glycerol-3-phosphate transporter), member 2 [Source:MGI Symbol;Acc:MGI:1929693]	1557.55	0.17014	0.0598156	2.84441	0.00444934	0.0242301
ENSMUSG00000039759	Thap3	protein_coding	THAP domain containing, apoptosis associated protein 3 [Source:MGI Symbol;Acc:MGI:1917126]	1656.3	0.170105	0.0573423	2.96649	0.00301218	0.0179312
ENSMUSG00000037225	Fgf2	protein_coding	fibroblast growth factor 2 [Source:MGI Symbol;Acc:MGI:95516]	2858.02	0.169989	0.0512768	3.31512	0.000916028	0.00688472
ENSMUSG00000005089	Slc1a2	protein_coding	solute carrier family 1 (glial high affinity glutamate transporter), member 2 [Source:MGI Symbol;Acc:MGI:101931]	6182.06	0.169961	0.0386654	4.39568	1.10427e-05	0.000171992
ENSMUSG00000020184	Mdm2	protein_coding	transformed mouse 3T3 cell double minute 2 [Source:MGI Symbol;Acc:MGI:96952]	26433.9	0.169853	0.0246017	6.90412	5.05163e-12	3.66492e-10
ENSMUSG00000004798	Ulk2	protein_coding	unc-51 like kinase 2 [Source:MGI Symbol;Acc:MGI:1352758]	7681.43	0.169329	0.0295891	5.72268	1.04856e-08	3.74538e-07
ENSMUSG00000020684	Rasl10b	protein_coding	RAS-like, family 10, member B [Source:MGI Symbol;Acc:MGI:2685575]	2582.45	0.168772	0.046253	3.64888	0.000263386	0.00254516
ENSMUSG00000037855	Zfp365	protein_coding	zinc finger protein 365 [Source:MGI Symbol;Acc:MGI:2143676]	9198.39	0.168209	0.0268855	6.2565	3.93712e-10	2.057e-08
ENSMUSG00000020525	Ppm1d	protein_coding	protein phosphatase 1D magnesium-dependent, delta isoform [Source:MGI Symbol;Acc:MGI:1858214]	2597.91	0.167477	0.0452879	3.69804	0.000217271	0.00218551
ENSMUSG00000024789	Jak2	protein_coding	Janus kinase 2 [Source:MGI Symbol;Acc:MGI:96629]	10427.7	0.167192	0.0307392	5.43905	5.35649e-08	1.57566e-06
ENSMUSG00000079057	Cyp4v3	protein_coding	cytochrome P450, family 4, subfamily v, polypeptide 3 [Source:MGI Symbol;Acc:MGI:2142763]	4462.83	0.16706	0.0374305	4.46321	8.07405e-06	0.000131304
ENSMUSG00000004947	Dtx2	protein_coding	deltex 2, E3 ubiquitin ligase [Source:MGI Symbol;Acc:MGI:1921448]	1966.09	0.166992	0.0514753	3.24411	0.00117817	0.00842533
ENSMUSG00000028957	Per3	protein_coding	period circadian clock 3 [Source:MGI Symbol;Acc:MGI:1277134]	1991.4	0.16691	0.0506566	3.29493	0.000984466	0.00729724
ENSMUSG00000046709	Mapk10	protein_coding	mitogen-activated protein kinase 10 [Source:MGI Symbol;Acc:MGI:1346863]	3230.16	0.16685	0.0462985	3.60379	0.000313612	0.00293232
ENSMUSG00000033478	Fam160b1	protein_coding	family with sequence similarity 160, member B1 [Source:MGI Symbol;Acc:MGI:2147545]	3543.78	0.166692	0.0401486	4.15188	3.29753e-05	0.000444817
ENSMUSG00000022426	Josd1	protein_coding	Josephin domain containing 1 [Source:MGI Symbol;Acc:MGI:1921408]	4924.14	0.166645	0.0361168	4.61406	3.94879e-06	6.94611e-05
ENSMUSG00000032549	Rab6b	protein_coding	RAB6B, member RAS oncogene family [Source:MGI Symbol;Acc:MGI:107283]	5175.38	0.166603	0.0388737	4.28574	1.82132e-05	0.000266082
ENSMUSG00000033883	D3Ertd254e	protein_coding	DNA segment, Chr 3, ERATO Doi 254, expressed [Source:MGI Symbol;Acc:MGI:1098769]	2095.22	0.165872	0.0535741	3.09613	0.00196064	0.0126079
ENSMUSG00000053870	Fpgt	protein_coding	fucose-1-phosphate guanylyltransferase [Source:MGI Symbol;Acc:MGI:1922790]	1949.61	0.165814	0.0520322	3.18675	0.00143881	0.00982266
ENSMUSG00000020009	Ifngr1	protein_coding	interferon gamma receptor 1 [Source:MGI Symbol;Acc:MGI:107655]	16852.6	0.165441	0.0261844	6.3183	2.64461e-10	1.44085e-08
ENSMUSG00000034912	Mdga2	protein_coding	MAM domain containing glycosylphosphatidylinositol anchor 2 [Source:MGI Symbol;Acc:MGI:2444706]	1996.97	0.165184	0.0545957	3.02559	0.00248149	0.0153066
ENSMUSG00000034723	Tmx4	protein_coding	thioredoxin-related transmembrane protein 4 [Source:MGI Symbol;Acc:MGI:106558]	5928.6	0.165181	0.0335068	4.92977	8.23267e-07	1.79554e-05
ENSMUSG00000056536	Pign	protein_coding	phosphatidylinositol glycan anchor biosynthesis, class N [Source:MGI Symbol;Acc:MGI:1351629]	4207.75	0.164989	0.0400021	4.12452	3.71505e-05	0.0004912
ENSMUSG00000053390	Zfp952	protein_coding	zinc finger protein 952 [Source:MGI Symbol;Acc:MGI:2441928]	1169.19	0.164844	0.0637423	2.5861	0.00970689	0.0448271
ENSMUSG00000062785	Kcnc3	protein_coding	potassium voltage gated channel, Shaw-related subfamily, member 3 [Source:MGI Symbol;Acc:MGI:96669]	2303.22	0.164214	0.0532821	3.08198	0.00205628	0.0130932
ENSMUSG00000033880	Lgals3bp	protein_coding	lectin, galactoside-binding, soluble, 3 binding protein [Source:MGI Symbol;Acc:MGI:99554]	40308.4	0.164153	0.0292822	5.60589	2.07188e-08	6.78101e-07
ENSMUSG00000024538	Ppic	protein_coding	peptidylprolyl isomerase C [Source:MGI Symbol;Acc:MGI:97751]	5432.13	0.16408	0.0346639	4.73347	2.20712e-06	4.22268e-05
ENSMUSG00000013495	Tmem175	protein_coding	transmembrane protein 175 [Source:MGI Symbol;Acc:MGI:1919642]	3231.03	0.163977	0.0430555	3.80851	0.000139805	0.0015222
ENSMUSG00000037526	Atg14	protein_coding	autophagy related 14 [Source:MGI Symbol;Acc:MGI:1261775]	2827.97	0.163976	0.0485647	3.37644	0.000734299	0.00579593
ENSMUSG00000030960	Mettl10	protein_coding	methyltransferase like 10 [Source:MGI Symbol;Acc:MGI:1919346]	1930.23	0.163428	0.0537636	3.03975	0.00236773	0.0147609
ENSMUSG00000060090	Rp2	protein_coding	retinitis pigmentosa 2 homolog [Source:MGI Symbol;Acc:MGI:1277953]	2608.99	0.163176	0.0462466	3.52838	0.00041811	0.00371
ENSMUSG00000003316	Glg1	protein_coding	golgi apparatus protein 1 [Source:MGI Symbol;Acc:MGI:104967]	35357.1	0.1629	0.0216418	7.52709	5.18838e-14	4.84318e-12
ENSMUSG00000047412	Zbtb44	protein_coding	zinc finger and BTB domain containing 44 [Source:MGI Symbol;Acc:MGI:1925123]	2668.02	0.162888	0.0493763	3.29891	0.000970602	0.00722507
ENSMUSG00000010095	Slc3a2	protein_coding	solute carrier family 3 (activators of dibasic and neutral amino acid transport), member 2 [Source:MGI Symbol;Acc:MGI:96955]	29662.9	0.162599	0.0197778	8.22128	2.01341e-16	2.71075e-14
ENSMUSG00000032238	Rora	protein_coding	RAR-related orphan receptor alpha [Source:MGI Symbol;Acc:MGI:104661]	3810.28	0.162411	0.0399892	4.06138	4.87832e-05	0.000617831
ENSMUSG00000035275	Raver2	protein_coding	ribonucleoprotein, PTB-binding 2 [Source:MGI Symbol;Acc:MGI:2443623]	1676.99	0.162306	0.0540575	3.00247	0.002678	0.0163174
ENSMUSG00000046556	Zfp319	protein_coding	zinc finger protein 319 [Source:MGI Symbol;Acc:MGI:1890618]	3464.97	0.162156	0.0430376	3.76776	0.000164717	0.00172761
ENSMUSG00000031595	Pdgfrl	protein_coding	platelet-derived growth factor receptor-like [Source:MGI Symbol;Acc:MGI:1916047]	2560.35	0.162107	0.0466078	3.47811	0.000504964	0.00429036
ENSMUSG00000018415	Gid4	protein_coding	GID complex subunit 4, VID24 homolog [Source:MGI Symbol;Acc:MGI:1914021]	5684.58	0.161941	0.0387477	4.17936	2.92329e-05	0.000402477
ENSMUSG00000050373	Snx21	protein_coding	sorting nexin family member 21 [Source:MGI Symbol;Acc:MGI:1917729]	2932.53	0.161675	0.0444382	3.63821	0.000274539	0.00263475
ENSMUSG00000028329	Xpa	protein_coding	xeroderma pigmentosum, complementation group A [Source:MGI Symbol;Acc:MGI:99135]	1593.35	0.161303	0.0618318	2.60874	0.00908769	0.0424578
ENSMUSG00000029587	Zfp12	protein_coding	zinc finger protein 12 [Source:MGI Symbol;Acc:MGI:99157]	2743.49	0.161244	0.0481819	3.34656	0.000818201	0.00629821
ENSMUSG00000019997	Ctgf	protein_coding	connective tissue growth factor [Source:MGI Symbol;Acc:MGI:95537]	67237.5	0.161174	0.024568	6.56033	5.36877e-11	3.32626e-09
ENSMUSG00000015224	Cyp2j9	protein_coding	cytochrome P450, family 2, subfamily j, polypeptide 9 [Source:MGI Symbol;Acc:MGI:1921769]	1457.98	0.16115	0.0588297	2.73926	0.00615774	0.0313479
ENSMUSG00000030815	Phkg2	protein_coding	phosphorylase kinase, gamma 2 (testis) [Source:MGI Symbol;Acc:MGI:1916211]	1705.1	0.16058	0.0588193	2.73006	0.00633232	0.0320206
ENSMUSG00000110185	Igip	protein_coding	IgA inducing protein [Source:MGI Symbol;Acc:MGI:1924271]	1623.55	0.160462	0.058156	2.75917	0.00579481	0.0299231
ENSMUSG00000026915	Strbp	protein_coding	spermatid perinuclear RNA binding protein [Source:MGI Symbol;Acc:MGI:104626]	3905.22	0.16039	0.0417387	3.84272	0.000121676	0.0013543
ENSMUSG00000049076	Acap2	protein_coding	ArfGAP with coiled-coil, ankyrin repeat and PH domains 2 [Source:MGI Symbol;Acc:MGI:1925868]	9654.2	0.16039	0.027342	5.86605	4.46298e-09	1.75535e-07
ENSMUSG00000040123	Zmym5	protein_coding	zinc finger, MYM-type 5 [Source:MGI Symbol;Acc:MGI:3041170]	2580.65	0.160301	0.0481528	3.32901	0.000871538	0.00659993
ENSMUSG00000038074	Fkbp14	protein_coding	FK506 binding protein 14 [Source:MGI Symbol;Acc:MGI:2387639]	4450.74	0.16008	0.0351429	4.55512	5.23568e-06	8.94024e-05
ENSMUSG00000074749	Kiz	protein_coding	kizuna centrosomal protein [Source:MGI Symbol;Acc:MGI:2684960]	5867.89	0.160034	0.031734	5.04299	4.58311e-07	1.08035e-05
ENSMUSG00000038776	Ephx1	protein_coding	epoxide hydrolase 1, microsomal [Source:MGI Symbol;Acc:MGI:95405]	93881.2	0.159818	0.0198192	8.0638	7.39616e-16	9.24652e-14
ENSMUSG00000055447	Cd47	protein_coding	CD47 antigen (Rh-related antigen, integrin-associated signal transducer) [Source:MGI Symbol;Acc:MGI:96617]	13602.6	0.159659	0.0278725	5.72821	1.01498e-08	3.6534e-07
ENSMUSG00000021327	Zkscan3	protein_coding	zinc finger with KRAB and SCAN domains 3 [Source:MGI Symbol;Acc:MGI:1919989]	3799.59	0.159614	0.0409128	3.90132	9.56679e-05	0.00109799
ENSMUSG00000073411	H2-D1	protein_coding	histocompatibility 2, D region locus 1 [Source:MGI Symbol;Acc:MGI:95896]	137085	0.159604	0.0462337	3.45211	0.000556225	0.0046276
ENSMUSG00000029470	P2rx4	protein_coding	purinergic receptor P2X, ligand-gated ion channel 4 [Source:MGI Symbol;Acc:MGI:1338859]	9442.74	0.159326	0.0278678	5.71721	1.08289e-08	3.83888e-07
ENSMUSG00000022010	Tsc22d1	protein_coding	TSC22 domain family, member 1 [Source:MGI Symbol;Acc:MGI:109127]	40885.6	0.159258	0.0189716	8.39452	4.6781e-17	7.1981e-15
ENSMUSG00000027937	Jtb	protein_coding	jumping translocation breakpoint [Source:MGI Symbol;Acc:MGI:1346082]	3623.79	0.159208	0.0454431	3.50346	0.000459262	0.00399663
ENSMUSG00000003623	Crot	protein_coding	carnitine O-octanoyltransferase [Source:MGI Symbol;Acc:MGI:1921364]	8641.9	0.158933	0.0273102	5.81955	5.90057e-09	2.26356e-07
ENSMUSG00000021928	Ebpl	protein_coding	emopamil binding protein-like [Source:MGI Symbol;Acc:MGI:1915427]	1467.15	0.158911	0.0569427	2.79071	0.00525921	0.0277989
ENSMUSG00000021190	Lgmn	protein_coding	legumain [Source:MGI Symbol;Acc:MGI:1330838]	15540.7	0.158592	0.0232726	6.81452	9.45781e-12	6.55585e-10
ENSMUSG00000056938	Acbd4	protein_coding	acyl-Coenzyme A binding domain containing 4 [Source:MGI Symbol;Acc:MGI:1914381]	3017.88	0.158509	0.0474708	3.33909	0.000840543	0.0064313
ENSMUSG00000022526	Zfp251	protein_coding	zinc finger protein 251 [Source:MGI Symbol;Acc:MGI:1918841]	2804.16	0.158234	0.0472368	3.34981	0.000808681	0.00624209
ENSMUSG00000068580	Zfyve19	protein_coding	zinc finger, FYVE domain containing 19 [Source:MGI Symbol;Acc:MGI:1919258]	1736.38	0.158226	0.0573027	2.76123	0.00575834	0.0298162
ENSMUSG00000025759	Mfsd8	protein_coding	major facilitator superfamily domain containing 8 [Source:MGI Symbol;Acc:MGI:1919425]	1649.38	0.158208	0.0554794	2.85166	0.00434919	0.0237788
ENSMUSG00000023827	Agpat4	protein_coding	1-acylglycerol-3-phosphate O-acyltransferase 4 (lysophosphatidic acid acyltransferase, delta) [Source:MGI Symbol;Acc:MGI:1915512]	6620.3	0.158195	0.0311234	5.08285	3.71819e-07	9.03856e-06
ENSMUSG00000005360	Slc1a3	protein_coding	solute carrier family 1 (glial high affinity glutamate transporter), member 3 [Source:MGI Symbol;Acc:MGI:99917]	21644.1	0.157947	0.0297488	5.30936	1.10012e-07	2.9807e-06
ENSMUSG00000031517	Gpm6a	protein_coding	glycoprotein m6a [Source:MGI Symbol;Acc:MGI:107671]	7152.17	0.157874	0.0331885	4.7569	1.96588e-06	3.85522e-05
ENSMUSG00000000266	Mid2	protein_coding	midline 2 [Source:MGI Symbol;Acc:MGI:1344333]	2579.47	0.157838	0.0467578	3.37566	0.000736398	0.00580904
ENSMUSG00000052566	Hook2	protein_coding	hook microtubule tethering protein 2 [Source:MGI Symbol;Acc:MGI:2181664]	2488.52	0.157546	0.0455826	3.45626	0.000547718	0.00458681
ENSMUSG00000025089	Gfra1	protein_coding	glial cell line derived neurotrophic factor family receptor alpha 1 [Source:MGI Symbol;Acc:MGI:1100842]	3143.84	0.157516	0.0399934	3.93855	8.19744e-05	0.000959704
ENSMUSG00000006651	Aplp1	protein_coding	amyloid beta (A4) precursor-like protein 1 [Source:MGI Symbol;Acc:MGI:88046]	5632.78	0.157218	0.0327413	4.80183	1.5722e-06	3.15891e-05
ENSMUSG00000064080	Fbln2	protein_coding	fibulin 2 [Source:MGI Symbol;Acc:MGI:95488]	1380.61	0.156977	0.0609379	2.57602	0.00999439	0.0459084
ENSMUSG00000068264	Ap5s1	protein_coding	adaptor-related protein 5 complex, sigma 1 subunit [Source:MGI Symbol;Acc:MGI:1916846]	1277.79	0.156928	0.0606907	2.5857	0.00971827	0.0448649
ENSMUSG00000031700	Gpt2	protein_coding	glutamic pyruvate transaminase (alanine aminotransferase) 2 [Source:MGI Symbol;Acc:MGI:1915391]	2828.26	0.156927	0.0454337	3.45398	0.000552372	0.00460975
ENSMUSG00000028019	Pdgfc	protein_coding	platelet-derived growth factor, C polypeptide [Source:MGI Symbol;Acc:MGI:1859631]	2995.65	0.156872	0.0444222	3.53138	0.000413392	0.00367279
ENSMUSG00000024357	Sil1	protein_coding	endoplasmic reticulum chaperone SIL1 homolog (S. cerevisiae) [Source:MGI Symbol;Acc:MGI:1932040]	7074.83	0.156859	0.0325132	4.82446	1.40382e-06	2.85701e-05
ENSMUSG00000024411	Aqp4	protein_coding	aquaporin 4 [Source:MGI Symbol;Acc:MGI:107387]	17020.3	0.156694	0.0256657	6.10516	1.02697e-09	4.84163e-08
ENSMUSG00000086841	2410006H16Rik	processed_transcript	RIKEN cDNA 2410006H16 gene [Source:MGI Symbol;Acc:MGI:1916471]	10283.2	0.156624	0.0306965	5.10235	3.35464e-07	8.25514e-06
ENSMUSG00000022508	Bcl6	protein_coding	B cell leukemia/lymphoma 6 [Source:MGI Symbol;Acc:MGI:107187]	3908.07	0.156594	0.0373296	4.19491	2.72984e-05	0.000379576
ENSMUSG00000032267	Usp28	protein_coding	ubiquitin specific peptidase 28 [Source:MGI Symbol;Acc:MGI:2442293]	1300.14	0.156075	0.0611076	2.5541	0.0106463	0.0481958
ENSMUSG00000005823	Gpr108	protein_coding	G protein-coupled receptor 108 [Source:MGI Symbol;Acc:MGI:1925558]	4731	0.156054	0.0349358	4.46688	7.93679e-06	0.000129373
ENSMUSG00000039735	Fnbp1l	protein_coding	formin binding protein 1-like [Source:MGI Symbol;Acc:MGI:1925642]	3757.33	0.156048	0.0430411	3.62557	0.000288324	0.00274074
ENSMUSG00000024913	Lrp5	protein_coding	low density lipoprotein receptor-related protein 5 [Source:MGI Symbol;Acc:MGI:1278315]	9719.35	0.156042	0.0289263	5.39448	6.87239e-08	1.96784e-06
ENSMUSG00000041225	Arhgap12	protein_coding	Rho GTPase activating protein 12 [Source:MGI Symbol;Acc:MGI:1922665]	5315.15	0.155947	0.034216	4.55774	5.17079e-06	8.84023e-05
ENSMUSG00000025572	Tmc6	protein_coding	transmembrane channel-like gene family 6 [Source:MGI Symbol;Acc:MGI:1098686]	1638.95	0.155922	0.0538364	2.89623	0.00377681	0.0214274
ENSMUSG00000038718	Pbx3	protein_coding	pre B cell leukemia homeobox 3 [Source:MGI Symbol;Acc:MGI:97496]	1800.81	0.155797	0.0559665	2.78375	0.00537338	0.0282531
ENSMUSG00000021945	Zmym2	protein_coding	zinc finger, MYM-type 2 [Source:MGI Symbol;Acc:MGI:1923257]	4705.86	0.155715	0.0424683	3.66661	0.000245783	0.00242015
ENSMUSG00000075703	Selenoi	protein_coding	selenoprotein I [Source:MGI Symbol;Acc:MGI:107898]	2647.2	0.155676	0.0443966	3.50648	0.00045408	0.00396386
ENSMUSG00000040128	Pnrc1	protein_coding	proline-rich nuclear receptor coactivator 1 [Source:MGI Symbol;Acc:MGI:1917838]	10448.5	0.155582	0.0265823	5.85284	4.8324e-09	1.88477e-07
ENSMUSG00000016534	Lamp2	protein_coding	lysosomal-associated membrane protein 2 [Source:MGI Symbol;Acc:MGI:96748]	34741.6	0.155396	0.0257662	6.031	1.62949e-09	7.40782e-08
ENSMUSG00000052369	Tmem106c	protein_coding	transmembrane protein 106C [Source:MGI Symbol;Acc:MGI:1196384]	8826.85	0.155396	0.026723	5.81505	6.06145e-09	2.30753e-07
ENSMUSG00000041685	Fcho2	protein_coding	FCH domain only 2 [Source:MGI Symbol;Acc:MGI:3505790]	3648.07	0.155378	0.0408157	3.80681	0.000140772	0.00152797
ENSMUSG00000029787	Avl9	protein_coding	AVL9 cell migration associated [Source:MGI Symbol;Acc:MGI:1926187]	3443.39	0.155368	0.0416709	3.72845	0.000192659	0.00197628
ENSMUSG00000087150	BC064078	transcribed_unprocessed_pseudogene	cDNA sequence BC064078 [Source:MGI Symbol;Acc:MGI:3040692]	1751.65	0.155204	0.0536937	2.89054	0.00384578	0.0216957
ENSMUSG00000046982	Tshz1	protein_coding	teashirt zinc finger family member 1 [Source:MGI Symbol;Acc:MGI:1346031]	4987.61	0.155073	0.0359933	4.3084	1.64442e-05	0.00024237
ENSMUSG00000052852	Reep1	protein_coding	receptor accessory protein 1 [Source:MGI Symbol;Acc:MGI:1098827]	13005.7	0.154971	0.0251698	6.15704	7.41185e-10	3.64143e-08
ENSMUSG00000022440	C1qtnf6	protein_coding	C1q and tumor necrosis factor related protein 6 [Source:MGI Symbol;Acc:MGI:1919959]	1705.58	0.154915	0.0567568	2.72945	0.00634407	0.0320597
ENSMUSG00000071379	Hpcal1	protein_coding	hippocalcin-like 1 [Source:MGI Symbol;Acc:MGI:1855689]	8747.83	0.154857	0.0277309	5.58426	2.34704e-08	7.53744e-07
ENSMUSG00000022848	Dirc2	protein_coding	disrupted in renal carcinoma 2 (human) [Source:MGI Symbol;Acc:MGI:2387188]	7893.15	0.154629	0.0327294	4.72448	2.30706e-06	4.40102e-05
ENSMUSG00000024085	Man2a1	protein_coding	mannosidase 2, alpha 1 [Source:MGI Symbol;Acc:MGI:104669]	3862.04	0.154565	0.0428802	3.60457	0.000312668	0.00292646
ENSMUSG00000020695	Mrc2	protein_coding	mannose receptor, C type 2 [Source:MGI Symbol;Acc:MGI:107818]	2652.15	0.154529	0.0453016	3.41113	0.000646952	0.00522496
ENSMUSG00000021665	Hexb	protein_coding	hexosaminidase B [Source:MGI Symbol;Acc:MGI:96074]	7073.48	0.154404	0.0333383	4.63142	3.63161e-06	6.48594e-05
ENSMUSG00000068747	Sort1	protein_coding	sortilin 1 [Source:MGI Symbol;Acc:MGI:1338015]	17939.9	0.154388	0.0229721	6.72069	1.80864e-11	1.2117e-09
ENSMUSG00000028382	Ptbp3	protein_coding	polypyrimidine tract binding protein 3 [Source:MGI Symbol;Acc:MGI:1923334]	2186.41	0.154203	0.0533509	2.89036	0.00384801	0.0216995
ENSMUSG00000049606	Zfp644	protein_coding	zinc finger protein 644 [Source:MGI Symbol;Acc:MGI:1277212]	3254.74	0.15392	0.0393049	3.91604	9.00164e-05	0.00104252
ENSMUSG00000029033	Acap3	protein_coding	ArfGAP with coiled-coil, ankyrin repeat and PH domains 3 [Source:MGI Symbol;Acc:MGI:2153589]	2865.55	0.153868	0.0477764	3.22058	0.00127932	0.00897058
ENSMUSG00000022253	Nadk2	protein_coding	NAD kinase 2, mitochondrial [Source:MGI Symbol;Acc:MGI:1915896]	2812.08	0.153792	0.0463194	3.32025	0.000899353	0.00678288
ENSMUSG00000034640	Tiparp	protein_coding	TCDD-inducible poly(ADP-ribose) polymerase [Source:MGI Symbol;Acc:MGI:2159210]	2405.49	0.153677	0.0512961	2.99589	0.00273648	0.0166231
ENSMUSG00000007872	Id3	protein_coding	inhibitor of DNA binding 3 [Source:MGI Symbol;Acc:MGI:96398]	24066.2	0.153663	0.0255689	6.00975	1.85809e-09	8.30332e-08
ENSMUSG00000019726	Lyst	protein_coding	lysosomal trafficking regulator [Source:MGI Symbol;Acc:MGI:107448]	2422.6	0.153656	0.0478894	3.20857	0.00133399	0.00926055
ENSMUSG00000024070	Prkd3	protein_coding	protein kinase D3 [Source:MGI Symbol;Acc:MGI:1922542]	4380.89	0.153596	0.0369539	4.15642	3.2327e-05	0.000437336
ENSMUSG00000047264	Zfp358	protein_coding	zinc finger protein 358 [Source:MGI Symbol;Acc:MGI:2153740]	3981.62	0.153296	0.0381083	4.02264	5.75486e-05	0.000711205
ENSMUSG00000017677	Wsb1	protein_coding	WD repeat and SOCS box-containing 1 [Source:MGI Symbol;Acc:MGI:1926139]	2980.31	0.153073	0.0516261	2.96504	0.00302648	0.0179748
ENSMUSG00000040003	Magi2	protein_coding	membrane associated guanylate kinase, WW and PDZ domain containing 2 [Source:MGI Symbol;Acc:MGI:1354953]	1567.45	0.152525	0.054815	2.78255	0.00539333	0.028284
ENSMUSG00000034042	Gpbp1l1	protein_coding	GC-rich promoter binding protein 1-like 1 [Source:MGI Symbol;Acc:MGI:1924360]	3968.36	0.152173	0.0360985	4.21549	2.49232e-05	0.000351789
ENSMUSG00000085438	1700020I14Rik	lincRNA	RIKEN cDNA 1700020I14 gene [Source:MGI Symbol;Acc:MGI:1913852]	7625.58	0.152141	0.0324593	4.68713	2.77068e-06	5.12484e-05
ENSMUSG00000022912	Pros1	protein_coding	protein S (alpha) [Source:MGI Symbol;Acc:MGI:1095733]	12404.4	0.151995	0.0245351	6.19501	5.82804e-10	2.946e-08
ENSMUSG00000020634	Ubxn2a	protein_coding	UBX domain protein 2A [Source:MGI Symbol;Acc:MGI:2442310]	3350.69	0.151944	0.0414632	3.66456	0.000247766	0.00242942
ENSMUSG00000027962	Vcam1	protein_coding	vascular cell adhesion molecule 1 [Source:MGI Symbol;Acc:MGI:98926]	124137	0.151838	0.0261287	5.81114	6.20499e-09	2.35453e-07
ENSMUSG00000027957	Slc35a3	protein_coding	solute carrier family 35 (UDP-N-acetylglucosamine (UDP-GlcNAc) transporter), member 3 [Source:MGI Symbol;Acc:MGI:1917648]	2073.24	0.151758	0.0522519	2.90436	0.00368	0.0209631
ENSMUSG00000058690	Ccser2	protein_coding	coiled-coil serine rich 2 [Source:MGI Symbol;Acc:MGI:101859]	12488	0.15168	0.0261434	5.80183	6.55933e-09	2.46892e-07
ENSMUSG00000106464	C130083M11Rik	lincRNA	RIKEN cDNA C130083M11 gene [Source:MGI Symbol;Acc:MGI:3041216]	3460.61	0.151467	0.0399885	3.78775	0.000152019	0.00162238
ENSMUSG00000042363	Lgalsl	protein_coding	lectin, galactoside binding-like [Source:MGI Symbol;Acc:MGI:1916114]	2052.93	0.1511	0.0549492	2.74981	0.00596304	0.0306065
ENSMUSG00000039953	Clstn1	protein_coding	calsyntenin 1 [Source:MGI Symbol;Acc:MGI:1929895]	54076.1	0.151076	0.0195159	7.74116	9.85124e-15	1.04498e-12
ENSMUSG00000046985	Tapt1	protein_coding	transmembrane anterior posterior transformation 1 [Source:MGI Symbol;Acc:MGI:2683537]	3475.33	0.151027	0.0460794	3.27754	0.00104715	0.00766854
ENSMUSG00000028161	Ppp3ca	protein_coding	protein phosphatase 3, catalytic subunit, alpha isoform [Source:MGI Symbol;Acc:MGI:107164]	14593.9	0.150424	0.0233952	6.42971	1.27846e-10	7.3971e-09
ENSMUSG00000030557	Mef2a	protein_coding	myocyte enhancer factor 2A [Source:MGI Symbol;Acc:MGI:99532]	5597.51	0.150404	0.0352046	4.27229	1.93474e-05	0.000279858
ENSMUSG00000021451	Sema4d	protein_coding	sema domain, immunoglobulin domain (Ig), transmembrane domain (TM) and short cytoplasmic domain, (semaphorin) 4D [Source:MGI Symbol;Acc:MGI:109244]	1752.87	0.150238	0.0580726	2.58707	0.00967957	0.0447452
ENSMUSG00000033767	D930015E06Rik	protein_coding	RIKEN cDNA D930015E06 gene [Source:MGI Symbol;Acc:MGI:2443399]	1603.66	0.150191	0.0566334	2.65199	0.008002	0.0384766
ENSMUSG00000020326	Ccng1	protein_coding	cyclin G1 [Source:MGI Symbol;Acc:MGI:102890]	104305	0.150107	0.0196207	7.65043	2.00316e-14	1.98923e-12
ENSMUSG00000050947	Amigo1	protein_coding	adhesion molecule with Ig like domain 1 [Source:MGI Symbol;Acc:MGI:2653612]	3277.26	0.149877	0.0407588	3.67718	0.000235829	0.00233858
ENSMUSG00000028885	Smpdl3b	protein_coding	sphingomyelin phosphodiesterase, acid-like 3B [Source:MGI Symbol;Acc:MGI:1916022]	1548.33	0.149812	0.0570809	2.62456	0.00867602	0.0409714
ENSMUSG00000052516	Robo2	protein_coding	roundabout guidance receptor 2 [Source:MGI Symbol;Acc:MGI:1890110]	3240.82	0.14971	0.0550419	2.71993	0.00652962	0.0327933
ENSMUSG00000046096	BC030336	protein_coding	cDNA sequence BC030336 [Source:MGI Symbol;Acc:MGI:2446240]	2499.25	0.149688	0.0506347	2.95624	0.00311417	0.0183746
ENSMUSG00000022790	Igsf11	protein_coding	immunoglobulin superfamily, member 11 [Source:MGI Symbol;Acc:MGI:2388477]	2945.49	0.149684	0.0450846	3.32007	0.000899955	0.00678288
ENSMUSG00000021690	Jmy	protein_coding	junction-mediating and regulatory protein [Source:MGI Symbol;Acc:MGI:1913096]	6418.48	0.149533	0.0302009	4.95128	7.37276e-07	1.63086e-05
ENSMUSG00000002808	Epdr1	protein_coding	ependymin related protein 1 (zebrafish) [Source:MGI Symbol;Acc:MGI:2145369]	14781.1	0.149289	0.0251929	5.92583	3.10721e-09	1.2872e-07
ENSMUSG00000024614	Tmx3	protein_coding	thioredoxin-related transmembrane protein 3 [Source:MGI Symbol;Acc:MGI:2442418]	6455.86	0.149173	0.03633	4.10607	4.02456e-05	0.00052567
ENSMUSG00000031805	Jak3	protein_coding	Janus kinase 3 [Source:MGI Symbol;Acc:MGI:99928]	1939.5	0.149098	0.0558755	2.66839	0.00762163	0.0370292
ENSMUSG00000035696	Rnf38	protein_coding	ring finger protein 38 [Source:MGI Symbol;Acc:MGI:1920719]	4455.47	0.148887	0.0351329	4.23781	2.25706e-05	0.000321827
ENSMUSG00000002881	Nab1	protein_coding	Ngfi-A binding protein 1 [Source:MGI Symbol;Acc:MGI:107564]	5977.25	0.148697	0.0332992	4.46548	7.98895e-06	0.000130071
ENSMUSG00000034557	Zfyve9	protein_coding	zinc finger, FYVE domain containing 9 [Source:MGI Symbol;Acc:MGI:2652838]	3220.59	0.148688	0.0424629	3.50161	0.000462454	0.00401194
ENSMUSG00000025041	Nt5c2	protein_coding	5'-nucleotidase, cytosolic II [Source:MGI Symbol;Acc:MGI:2178563]	2579.01	0.148681	0.0463007	3.21119	0.00132186	0.00918998
ENSMUSG00000022594	Lynx1	protein_coding	Ly6/neurotoxin 1 [Source:MGI Symbol;Acc:MGI:1345180]	9664.62	0.148628	0.0271213	5.48013	4.25023e-08	1.30223e-06
ENSMUSG00000045414	1190002N15Rik	protein_coding	RIKEN cDNA 1190002N15 gene [Source:MGI Symbol;Acc:MGI:1916111]	2925.28	0.148557	0.0424208	3.502	0.000461783	0.00400944
ENSMUSG00000022265	Ank	protein_coding	progressive ankylosis [Source:MGI Symbol;Acc:MGI:3045421]	14821.5	0.148492	0.0228397	6.50149	7.9526e-11	4.79967e-09
ENSMUSG00000054843	Atrnl1	protein_coding	attractin like 1 [Source:MGI Symbol;Acc:MGI:2147749]	7391.48	0.148325	0.0292313	5.07419	3.89143e-07	9.41067e-06
ENSMUSG00000022665	Ccdc80	protein_coding	coiled-coil domain containing 80 [Source:MGI Symbol;Acc:MGI:1915146]	9361.08	0.148072	0.0323233	4.58097	4.62815e-06	7.99702e-05
ENSMUSG00000019055	Plod1	protein_coding	procollagen-lysine, 2-oxoglutarate 5-dioxygenase 1 [Source:MGI Symbol;Acc:MGI:99907]	4708.49	0.147797	0.0363635	4.06443	4.8149e-05	0.000611781
ENSMUSG00000062098	Btbd3	protein_coding	BTB (POZ) domain containing 3 [Source:MGI Symbol;Acc:MGI:2385155]	2133.98	0.14769	0.0517218	2.85547	0.00429725	0.0235971
ENSMUSG00000096956	Snhg18	lincRNA	small nucleolar RNA host gene 18 [Source:MGI Symbol;Acc:MGI:1914085]	1811.43	0.147671	0.0571502	2.58391	0.00976885	0.0450835
ENSMUSG00000031133	Arhgef6	protein_coding	Rac/Cdc42 guanine nucleotide exchange factor (GEF) 6 [Source:MGI Symbol;Acc:MGI:1920591]	3011.59	0.147653	0.0437647	3.37379	0.000741419	0.00582895
ENSMUSG00000023963	Cyp39a1	protein_coding	cytochrome P450, family 39, subfamily a, polypeptide 1 [Source:MGI Symbol;Acc:MGI:1927096]	2097.36	0.147609	0.0496679	2.97192	0.00295942	0.0176827
ENSMUSG00000040520	Manea	protein_coding	mannosidase, endo-alpha [Source:MGI Symbol;Acc:MGI:2444484]	6023.98	0.147596	0.0324571	4.54743	5.4306e-06	9.22807e-05
ENSMUSG00000027499	Pkia	protein_coding	protein kinase inhibitor, alpha [Source:MGI Symbol;Acc:MGI:104747]	7754.71	0.146952	0.0298623	4.92097	8.6115e-07	1.86943e-05
ENSMUSG00000020218	Wif1	protein_coding	Wnt inhibitory factor 1 [Source:MGI Symbol;Acc:MGI:1344332]	2246.12	0.146801	0.0495059	2.96532	0.00302367	0.0179745
ENSMUSG00000049404	Rarres1	protein_coding	retinoic acid receptor responder (tazarotene induced) 1 [Source:MGI Symbol;Acc:MGI:1924461]	3393.59	0.146641	0.0397364	3.69036	0.000223939	0.00223811
ENSMUSG00000068742	Cry2	protein_coding	cryptochrome 2 (photolyase-like) [Source:MGI Symbol;Acc:MGI:1270859]	2956.5	0.146601	0.0436367	3.35958	0.000780616	0.00607908
ENSMUSG00000043061	Tmem18	protein_coding	transmembrane protein 18 [Source:MGI Symbol;Acc:MGI:2387176]	2484.66	0.146586	0.0450772	3.25188	0.00114646	0.00823636
ENSMUSG00000036941	Elac1	protein_coding	elaC ribonuclease Z 1 [Source:MGI Symbol;Acc:MGI:1890495]	1942.6	0.146168	0.0501675	2.91361	0.00357281	0.020511
ENSMUSG00000027624	Epb41l1	protein_coding	erythrocyte membrane protein band 4.1 like 1 [Source:MGI Symbol;Acc:MGI:103010]	5164	0.146154	0.0398244	3.66996	0.000242588	0.00239205
ENSMUSG00000073802	Cdkn2b	protein_coding	cyclin-dependent kinase inhibitor 2B (p15, inhibits CDK4) [Source:MGI Symbol;Acc:MGI:104737]	13935.4	0.14612	0.0296702	4.9248	8.44473e-07	1.83607e-05
ENSMUSG00000006575	Rundc3a	protein_coding	RUN domain containing 3A [Source:MGI Symbol;Acc:MGI:1858752]	4545.01	0.145707	0.0353414	4.12284	3.74231e-05	0.000493407
ENSMUSG00000022323	Rida	protein_coding	reactive intermediate imine deaminase A homolog [Source:MGI Symbol;Acc:MGI:1095401]	4200.57	0.145569	0.0413967	3.51643	0.000437399	0.00385186
ENSMUSG00000032745	Gpbp1	protein_coding	GC-rich promoter binding protein 1 [Source:MGI Symbol;Acc:MGI:1920524]	6368.48	0.14553	0.04321	3.36797	0.000757245	0.00593839
ENSMUSG00000026922	Agpat2	protein_coding	1-acylglycerol-3-phosphate O-acyltransferase 2 (lysophosphatidic acid acyltransferase, beta) [Source:MGI Symbol;Acc:MGI:1914762]	1708.85	0.145529	0.0554781	2.62317	0.00871158	0.0410844
ENSMUSG00000031508	Ankrd10	protein_coding	ankyrin repeat domain 10 [Source:MGI Symbol;Acc:MGI:1921840]	2459.21	0.145485	0.0466164	3.1209	0.00180298	0.0118001
ENSMUSG00000020719	Ddx5	protein_coding	DEAD (Asp-Glu-Ala-Asp) box polypeptide 5 [Source:MGI Symbol;Acc:MGI:105037]	46629.8	0.145471	0.02428	5.99138	2.08062e-09	9.16125e-08
ENSMUSG00000055214	Pld5	protein_coding	phospholipase D family, member 5 [Source:MGI Symbol;Acc:MGI:2442056]	1934.34	0.144739	0.0552744	2.61856	0.00883024	0.0415042
ENSMUSG00000044134	Fam109a	protein_coding	family with sequence similarity 109, member A [Source:MGI Symbol;Acc:MGI:2442708]	1634.58	0.144149	0.056046	2.57198	0.0101118	0.0463305
ENSMUSG00000027708	Dcun1d1	protein_coding	DCN1, defective in cullin neddylation 1, domain containing 1 (S. cerevisiae) [Source:MGI Symbol;Acc:MGI:2150386]	2778.69	0.143991	0.0474836	3.03244	0.00242584	0.0150295
ENSMUSG00000042903	Foxo4	protein_coding	forkhead box O4 [Source:MGI Symbol;Acc:MGI:1891915]	5384.17	0.143822	0.0384128	3.74412	0.000181026	0.0018748
ENSMUSG00000029223	Uchl1	protein_coding	ubiquitin carboxy-terminal hydrolase L1 [Source:MGI Symbol;Acc:MGI:103149]	16864.4	0.143803	0.0244511	5.88124	4.07207e-09	1.62899e-07
ENSMUSG00000067148	Polr1c	protein_coding	polymerase (RNA) I polypeptide C [Source:MGI Symbol;Acc:MGI:103288]	4435.33	0.1438	0.037863	3.79789	0.000145931	0.001573
ENSMUSG00000049680	Urgcp	protein_coding	upregulator of cell proliferation [Source:MGI Symbol;Acc:MGI:1919296]	5201.48	0.143759	0.0346478	4.14914	3.33724e-05	0.000448016
ENSMUSG00000032352	Lrrc1	protein_coding	leucine rich repeat containing 1 [Source:MGI Symbol;Acc:MGI:2442313]	1701.74	0.143648	0.0523884	2.74198	0.00610702	0.0312196
ENSMUSG00000033540	Idua	protein_coding	iduronidase, alpha-L- [Source:MGI Symbol;Acc:MGI:96418]	4080.96	0.1436	0.0369891	3.88223	0.000103504	0.0011716
ENSMUSG00000035620	Ric8b	protein_coding	RIC8 guanine nucleotide exchange factor B [Source:MGI Symbol;Acc:MGI:2682307]	3103.75	0.14342	0.0449685	3.18934	0.00142596	0.0097539
ENSMUSG00000029624	Ptcd1	protein_coding	pentatricopeptide repeat domain 1 [Source:MGI Symbol;Acc:MGI:1919049]	1958.06	0.143404	0.0503163	2.85004	0.00437135	0.0238812
ENSMUSG00000004319	Clcn3	protein_coding	chloride channel, voltage-sensitive 3 [Source:MGI Symbol;Acc:MGI:103555]	9948.97	0.143182	0.0282945	5.06043	4.18316e-07	1.00124e-05
ENSMUSG00000028645	Slc2a1	protein_coding	solute carrier family 2 (facilitated glucose transporter), member 1 [Source:MGI Symbol;Acc:MGI:95755]	5101.63	0.143009	0.0346579	4.1263	3.68651e-05	0.000487887
ENSMUSG00000005802	Slc30a4	protein_coding	solute carrier family 30 (zinc transporter), member 4 [Source:MGI Symbol;Acc:MGI:1345282]	3671.13	0.142961	0.0385081	3.71249	0.000205228	0.00207931
ENSMUSG00000020376	Rnf130	protein_coding	ring finger protein 130 [Source:MGI Symbol;Acc:MGI:1891717]	8013.32	0.142877	0.0314814	4.53846	5.66664e-06	9.58413e-05
ENSMUSG00000027522	Stx16	protein_coding	syntaxin 16 [Source:MGI Symbol;Acc:MGI:1923396]	4375.11	0.14285	0.0405158	3.52578	0.000422235	0.00373712
ENSMUSG00000040289	Hey1	protein_coding	hairy/enhancer-of-split related with YRPW motif 1 [Source:MGI Symbol;Acc:MGI:1341800]	1919.05	0.142615	0.0558054	2.55558	0.010601	0.0480375
ENSMUSG00000003038	Hmgn2	protein_coding	high mobility group nucleosomal binding domain 2 [Source:MGI Symbol;Acc:MGI:96136]	9356.22	0.142453	0.0341046	4.17696	2.95434e-05	0.000405954
ENSMUSG00000020589	Fam49a	protein_coding	family with sequence similarity 49, member A [Source:MGI Symbol;Acc:MGI:1261783]	9600.12	0.142418	0.0286067	4.97849	6.40813e-07	1.45424e-05
ENSMUSG00000037621	Atoh8	protein_coding	atonal bHLH transcription factor 8 [Source:MGI Symbol;Acc:MGI:1918343]	11718.7	0.142403	0.0303458	4.69267	2.69664e-06	5.02105e-05
ENSMUSG00000030207	Fam234b	protein_coding	family with sequence similarity 234, member B [Source:MGI Symbol;Acc:MGI:1921775]	3342.57	0.14219	0.0390959	3.63697	0.000275864	0.00264565
ENSMUSG00000031808	Slc27a1	protein_coding	solute carrier family 27 (fatty acid transporter), member 1 [Source:MGI Symbol;Acc:MGI:1347098]	8777.46	0.142182	0.0304435	4.67036	3.00674e-06	5.48897e-05
ENSMUSG00000054723	Vmac	protein_coding	vimentin-type intermediate filament associated coiled-coil protein [Source:MGI Symbol;Acc:MGI:2146912]	3153.76	0.142099	0.0423099	3.35853	0.000783588	0.00609166
ENSMUSG00000001604	Tcea3	protein_coding	transcription elongation factor A (SII), 3 [Source:MGI Symbol;Acc:MGI:1196908]	3851.4	0.142086	0.041254	3.44418	0.000572792	0.00474009
ENSMUSG00000024068	Spast	protein_coding	spastin [Source:MGI Symbol;Acc:MGI:1858896]	2608.72	0.142054	0.0435763	3.2599	0.00111452	0.00804239
ENSMUSG00000035765	Dym	protein_coding	dymeclin [Source:MGI Symbol;Acc:MGI:1918480]	3969.02	0.142034	0.038352	3.70343	0.0002127	0.00214464
ENSMUSG00000061013	Mkx	protein_coding	mohawk homeobox [Source:MGI Symbol;Acc:MGI:2687286]	2298.25	0.141924	0.0503811	2.81702	0.00484721	0.026004
ENSMUSG00000030539	Sema4b	protein_coding	sema domain, immunoglobulin domain (Ig), transmembrane domain (TM) and short cytoplasmic domain, (semaphorin) 4B [Source:MGI Symbol;Acc:MGI:107559]	2452.1	0.141845	0.0485116	2.92395	0.00345624	0.0199729
ENSMUSG00000001687	Ubl3	protein_coding	ubiquitin-like 3 [Source:MGI Symbol;Acc:MGI:1344373]	11487.3	0.14166	0.0282928	5.00693	5.53049e-07	1.27575e-05
ENSMUSG00000006494	Pdk1	protein_coding	pyruvate dehydrogenase kinase, isoenzyme 1 [Source:MGI Symbol;Acc:MGI:1926119]	3022.65	0.141658	0.0439657	3.22202	0.00127288	0.00894726
ENSMUSG00000027351	Spred1	protein_coding	sprouty protein with EVH-1 domain 1, related sequence [Source:MGI Symbol;Acc:MGI:2150016]	10728.8	0.141585	0.0264186	5.35929	8.35488e-08	2.33503e-06
ENSMUSG00000049672	Zbtb14	protein_coding	zinc finger and BTB domain containing 14 [Source:MGI Symbol;Acc:MGI:1195345]	2125.71	0.141317	0.0513273	2.75325	0.00590068	0.0303309
ENSMUSG00000058318	Phf21a	protein_coding	PHD finger protein 21A [Source:MGI Symbol;Acc:MGI:2384756]	8121.76	0.141134	0.0300459	4.69727	2.6366e-06	4.92892e-05
ENSMUSG00000022842	Ece2	protein_coding	endothelin converting enzyme 2 [Source:MGI Symbol;Acc:MGI:1101356]	2305.93	0.140814	0.0491045	2.86763	0.00413557	0.0228878
ENSMUSG00000031246	Sh3bgrl	protein_coding	SH3-binding domain glutamic acid-rich protein like [Source:MGI Symbol;Acc:MGI:1930849]	16009.4	0.140678	0.0291976	4.81814	1.44901e-06	2.9447e-05
ENSMUSG00000037674	Rfx7	protein_coding	regulatory factor X, 7 [Source:MGI Symbol;Acc:MGI:2442675]	3695.52	0.140547	0.0378221	3.71601	0.00020239	0.00206088
ENSMUSG00000024339	Tap2	protein_coding	transporter 2, ATP-binding cassette, sub-family B (MDR/TAP) [Source:MGI Symbol;Acc:MGI:98484]	6818.14	0.140317	0.0386475	3.63069	0.000282668	0.00269796
ENSMUSG00000015846	Rxra	protein_coding	retinoid X receptor alpha [Source:MGI Symbol;Acc:MGI:98214]	5900.88	0.140114	0.0360205	3.88983	0.000100313	0.00114286
ENSMUSG00000050002	Idnk	protein_coding	idnK gluconokinase homolog (E. coli) [Source:MGI Symbol;Acc:MGI:1922981]	2501.94	0.140002	0.0454832	3.07812	0.00208313	0.0132102
ENSMUSG00000036894	Rap2b	protein_coding	RAP2B, member of RAS oncogene family [Source:MGI Symbol;Acc:MGI:1921262]	3941.7	0.139979	0.0429405	3.25983	0.00111478	0.00804239
ENSMUSG00000060227	Casc4	protein_coding	cancer susceptibility candidate 4 [Source:MGI Symbol;Acc:MGI:2443129]	11733.5	0.139942	0.0275262	5.08394	3.69693e-07	9.00251e-06
ENSMUSG00000021900	Btd	protein_coding	biotinidase [Source:MGI Symbol;Acc:MGI:1347001]	3926.24	0.139896	0.0402628	3.47457	0.000511681	0.0043369
ENSMUSG00000042660	Wdr55	protein_coding	WD repeat domain 55 [Source:MGI Symbol;Acc:MGI:1915186]	1538.31	0.13985	0.0550338	2.54117	0.0110484	0.0496056
ENSMUSG00000032594	Ip6k1	protein_coding	inositol hexaphosphate kinase 1 [Source:MGI Symbol;Acc:MGI:1351633]	11255.9	0.139756	0.0267416	5.22617	1.73053e-07	4.53761e-06
ENSMUSG00000040850	Psme4	protein_coding	proteasome (prosome, macropain) activator subunit 4 [Source:MGI Symbol;Acc:MGI:2143994]	6060.23	0.139656	0.0324555	4.30301	1.68492e-05	0.000247558
ENSMUSG00000052593	Adam17	protein_coding	a disintegrin and metallopeptidase domain 17 [Source:MGI Symbol;Acc:MGI:1096335]	10257.6	0.139463	0.0300268	4.64462	3.40698e-06	6.11597e-05
ENSMUSG00000022442	Ttll1	protein_coding	tubulin tyrosine ligase-like 1 [Source:MGI Symbol;Acc:MGI:2443047]	3545.48	0.139448	0.0393506	3.54374	0.000394496	0.00354085
ENSMUSG00000069495	Epc2	protein_coding	enhancer of polycomb homolog 2 (Drosophila) [Source:MGI Symbol;Acc:MGI:1278321]	3343.41	0.139101	0.0415173	3.35044	0.000806841	0.00623287
ENSMUSG00000035929	H2-Q4	protein_coding	histocompatibility 2, Q region locus 4 [Source:MGI Symbol;Acc:MGI:95933]	25606.2	0.139014	0.0285842	4.86331	1.15437e-06	2.40528e-05
ENSMUSG00000075595	Zfp652	protein_coding	zinc finger protein 652 [Source:MGI Symbol;Acc:MGI:2442221]	4119.1	0.138938	0.0386855	3.59147	0.000328812	0.00304097
ENSMUSG00000029636	Wasf3	protein_coding	WAS protein family, member 3 [Source:MGI Symbol;Acc:MGI:2658986]	4850.99	0.138812	0.0402903	3.4453	0.000570427	0.00472611
ENSMUSG00000014905	Dnajb9	protein_coding	DnaJ heat shock protein family (Hsp40) member B9 [Source:MGI Symbol;Acc:MGI:1351618]	4620.18	0.138201	0.0396431	3.48614	0.000490051	0.00418141
ENSMUSG00000020128	Vps54	protein_coding	VPS54 GARP complex subunit [Source:MGI Symbol;Acc:MGI:2178798]	2220.92	0.137869	0.049317	2.79556	0.00518094	0.0274786
ENSMUSG00000083282	Ctsf	protein_coding	cathepsin F [Source:MGI Symbol;Acc:MGI:1861434]	14265	0.137777	0.0252495	5.45662	4.85278e-08	1.45067e-06
ENSMUSG00000030201	Lrp6	protein_coding	low density lipoprotein receptor-related protein 6 [Source:MGI Symbol;Acc:MGI:1298218]	9011.16	0.137644	0.0317169	4.33978	1.42626e-05	0.000214506
ENSMUSG00000027947	Il6ra	protein_coding	interleukin 6 receptor, alpha [Source:MGI Symbol;Acc:MGI:105304]	2431.15	0.137333	0.0486448	2.82317	0.00475506	0.0255565
ENSMUSG00000022641	Bbx	protein_coding	bobby sox HMG box containing [Source:MGI Symbol;Acc:MGI:1917758]	5970.48	0.137302	0.0315383	4.35348	1.3399e-05	0.000203486
ENSMUSG00000037624	Kcnk2	protein_coding	potassium channel, subfamily K, member 2 [Source:MGI Symbol;Acc:MGI:109366]	4231.43	0.137296	0.0397504	3.45395	0.000552433	0.00460975
ENSMUSG00000027999	Pla2g12a	protein_coding	phospholipase A2, group XIIA [Source:MGI Symbol;Acc:MGI:1913600]	2980.35	0.137288	0.0498264	2.75532	0.00586339	0.0301724
ENSMUSG00000036503	Rnf13	protein_coding	ring finger protein 13 [Source:MGI Symbol;Acc:MGI:1346341]	17749.2	0.137233	0.0265304	5.17266	2.3078e-07	5.8895e-06
ENSMUSG00000020142	Slc1a4	protein_coding	solute carrier family 1 (glutamate/neutral amino acid transporter), member 4 [Source:MGI Symbol;Acc:MGI:2135601]	6652.29	0.136985	0.0317024	4.32096	1.55353e-05	0.00023141
ENSMUSG00000014932	Yes1	protein_coding	YES proto-oncogene 1, Src family tyrosine kinase [Source:MGI Symbol;Acc:MGI:99147]	2060.7	0.136885	0.0512787	2.66942	0.00759823	0.0369539
ENSMUSG00000060657	Marf1	protein_coding	meiosis arrest female 1 [Source:MGI Symbol;Acc:MGI:2444505]	6726.81	0.136865	0.034078	4.01624	5.91352e-05	0.000728242
ENSMUSG00000024887	Asah2	protein_coding	N-acylsphingosine amidohydrolase 2 [Source:MGI Symbol;Acc:MGI:1859310]	2413.68	0.136736	0.0465657	2.9364	0.00332045	0.0193398
ENSMUSG00000069520	Tmem19	protein_coding	transmembrane protein 19 [Source:MGI Symbol;Acc:MGI:1914476]	6097.32	0.136651	0.0325865	4.1935	2.74685e-05	0.000381562
ENSMUSG00000075232	Amd1	protein_coding	S-adenosylmethionine decarboxylase 1 [Source:MGI Symbol;Acc:MGI:88004]	3297.64	0.136298	0.0408872	3.33352	0.000857544	0.00652927
ENSMUSG00000032002	Dcun1d5	protein_coding	DCN1, defective in cullin neddylation 1, domain containing 5 (S. cerevisiae) [Source:MGI Symbol;Acc:MGI:1924113]	3497.06	0.136295	0.0410522	3.32004	0.000900056	0.00678288
ENSMUSG00000028675	Pnrc2	protein_coding	proline-rich nuclear receptor coactivator 2 [Source:MGI Symbol;Acc:MGI:106512]	13912.5	0.13561	0.0273073	4.96607	6.83244e-07	1.5259e-05
ENSMUSG00000039182	AW209491	protein_coding	expressed sequence AW209491 [Source:MGI Symbol;Acc:MGI:2145422]	2235.3	0.135472	0.0470509	2.87925	0.00398618	0.0222812
ENSMUSG00000068290	Ddrgk1	protein_coding	DDRGK domain containing 1 [Source:MGI Symbol;Acc:MGI:1924256]	7640.3	0.135457	0.0314557	4.30628	1.66021e-05	0.00024444
ENSMUSG00000034801	Sos2	protein_coding	son of sevenless homolog 2 (Drosophila) [Source:MGI Symbol;Acc:MGI:98355]	3589.66	0.135416	0.0446768	3.03101	0.00243734	0.0150874
ENSMUSG00000040430	Pitpnc1	protein_coding	phosphatidylinositol transfer protein, cytoplasmic 1 [Source:MGI Symbol;Acc:MGI:1919045]	5731.12	0.135387	0.0403092	3.35872	0.000783052	0.00609128
ENSMUSG00000028756	Pink1	protein_coding	PTEN induced putative kinase 1 [Source:MGI Symbol;Acc:MGI:1916193]	32166.6	0.135272	0.0214983	6.29221	3.12986e-10	1.66632e-08
ENSMUSG00000042745	Id1	protein_coding	inhibitor of DNA binding 1 [Source:MGI Symbol;Acc:MGI:96396]	9914.57	0.135232	0.0380538	3.5537	0.000379849	0.00343624
ENSMUSG00000040785	Ttc3	protein_coding	tetratricopeptide repeat domain 3 [Source:MGI Symbol;Acc:MGI:1276539]	16888	0.135174	0.0247356	5.46475	4.63561e-08	1.40493e-06
ENSMUSG00000024112	Cacna1h	protein_coding	calcium channel, voltage-dependent, T type, alpha 1H subunit [Source:MGI Symbol;Acc:MGI:1928842]	3007.38	0.134988	0.0469678	2.87406	0.0040523	0.0225584
ENSMUSG00000030691	Fchsd2	protein_coding	FCH and double SH3 domains 2 [Source:MGI Symbol;Acc:MGI:2448475]	4809.22	0.134954	0.0342095	3.94493	7.98224e-05	0.000938433
ENSMUSG00000049878	Rlf	protein_coding	rearranged L-myc fusion sequence [Source:MGI Symbol;Acc:MGI:1924705]	2880.54	0.13487	0.04346	3.1033	0.00191374	0.0123483
ENSMUSG00000074916	Chst14	protein_coding	carbohydrate (N-acetylgalactosamine 4-0) sulfotransferase 14 [Source:MGI Symbol;Acc:MGI:1919386]	2753.85	0.134719	0.04527	2.97591	0.00292121	0.0175172
ENSMUSG00000024758	Rtn3	protein_coding	reticulon 3 [Source:MGI Symbol;Acc:MGI:1339970]	30514.3	0.134697	0.0208916	6.44742	1.1377e-10	6.66528e-09
ENSMUSG00000039100	March6	protein_coding	membrane-associated ring finger (C3HC4) 6 [Source:MGI Symbol;Acc:MGI:2442773]	9554.12	0.134637	0.0286582	4.69802	2.62698e-06	4.91752e-05
ENSMUSG00000028469	Npr2	protein_coding	natriuretic peptide receptor 2 [Source:MGI Symbol;Acc:MGI:97372]	17517.5	0.134579	0.0230449	5.83986	5.22434e-09	2.02635e-07
ENSMUSG00000005397	Nid1	protein_coding	nidogen 1 [Source:MGI Symbol;Acc:MGI:97342]	3197.5	0.134367	0.0489338	2.74589	0.00603473	0.0308839
ENSMUSG00000042228	Lyn	protein_coding	LYN proto-oncogene, Src family tyrosine kinase [Source:MGI Symbol;Acc:MGI:96892]	5053.83	0.134366	0.0371799	3.61394	0.000301584	0.00284171
ENSMUSG00000022255	Mtdh	protein_coding	metadherin [Source:MGI Symbol;Acc:MGI:1914404]	8791.45	0.134286	0.0297577	4.51264	6.40271e-06	0.000107366
ENSMUSG00000031399	Fam3a	protein_coding	family with sequence similarity 3, member A [Source:MGI Symbol;Acc:MGI:1913544]	4328.84	0.134275	0.0393603	3.41143	0.000646234	0.00522435
ENSMUSG00000036779	Papd5	protein_coding	PAP associated domain containing 5 [Source:MGI Symbol;Acc:MGI:1917820]	2270.42	0.133936	0.0513127	2.6102	0.00904904	0.0423071
ENSMUSG00000066235	Pomgnt2	protein_coding	protein O-linked mannose beta 1,4-N-acetylglucosaminyltransferase 2 [Source:MGI Symbol;Acc:MGI:2143424]	3475.37	0.133773	0.0445284	3.00421	0.00266268	0.0162382
ENSMUSG00000028826	Tmem57	protein_coding	transmembrane protein 57 [Source:MGI Symbol;Acc:MGI:1913396]	4138.67	0.13365	0.036616	3.65005	0.000262191	0.00253711
ENSMUSG00000050079	Rspry1	protein_coding	ring finger and SPRY domain containing 1 [Source:MGI Symbol;Acc:MGI:1914860]	2910.79	0.133621	0.0434074	3.07831	0.00208181	0.0132102
ENSMUSG00000019558	Slc6a8	protein_coding	solute carrier family 6 (neurotransmitter transporter, creatine), member 8 [Source:MGI Symbol;Acc:MGI:2147834]	18115.3	0.133539	0.0220255	6.06293	1.33665e-09	6.23859e-08
ENSMUSG00000026566	Mpzl1	protein_coding	myelin protein zero-like 1 [Source:MGI Symbol;Acc:MGI:1915731]	10343.9	0.133504	0.0306677	4.35325	1.34137e-05	0.000203486
ENSMUSG00000034160	Ogt	protein_coding	O-linked N-acetylglucosamine (GlcNAc) transferase (UDP-N-acetylglucosamine:polypeptide-N-acetylglucosaminyl transferase) [Source:MGI Symbol;Acc:MGI:1339639]	6471.35	0.133293	0.0301866	4.41566	1.00704e-05	0.000158134
ENSMUSG00000015755	Tab2	protein_coding	TGF-beta activated kinase 1/MAP3K7 binding protein 2 [Source:MGI Symbol;Acc:MGI:1915902]	12858.6	0.133279	0.027044	4.92821	8.29847e-07	1.80708e-05
ENSMUSG00000043241	Upf2	protein_coding	UPF2 regulator of nonsense transcripts homolog (yeast) [Source:MGI Symbol;Acc:MGI:2449307]	5153.52	0.133239	0.039592	3.36529	0.000764639	0.00597933
ENSMUSG00000071454	Dtnb	protein_coding	dystrobrevin, beta [Source:MGI Symbol;Acc:MGI:1203728]	2227.09	0.133235	0.0480171	2.77474	0.0055246	0.0288425
ENSMUSG00000030643	Rab30	protein_coding	RAB30, member RAS oncogene family [Source:MGI Symbol;Acc:MGI:1923235]	4010.63	0.133225	0.0379467	3.51084	0.000446694	0.00391403
ENSMUSG00000020794	Ube2g1	protein_coding	ubiquitin-conjugating enzyme E2G 1 [Source:MGI Symbol;Acc:MGI:1914378]	3151.29	0.133223	0.0413222	3.22402	0.00126407	0.00890279
ENSMUSG00000035274	Tpbg	protein_coding	trophoblast glycoprotein [Source:MGI Symbol;Acc:MGI:1341264]	1771.92	0.133209	0.0512942	2.59696	0.00940527	0.0436936
ENSMUSG00000040297	Suco	protein_coding	SUN domain containing ossification factor [Source:MGI Symbol;Acc:MGI:2138346]	6377.33	0.133118	0.0353943	3.76102	0.000169224	0.00177224
ENSMUSG00000019194	Scn1b	protein_coding	sodium channel, voltage-gated, type I, beta [Source:MGI Symbol;Acc:MGI:98247]	15500.2	0.132996	0.0261588	5.08419	3.69195e-07	9.00251e-06
ENSMUSG00000017843	Ppp2r5c	protein_coding	protein phosphatase 2, regulatory subunit B', gamma [Source:MGI Symbol;Acc:MGI:1349475]	12797.9	0.132971	0.0237585	5.59676	2.18388e-08	7.09484e-07
ENSMUSG00000030275	Etnk1	protein_coding	ethanolamine kinase 1 [Source:MGI Symbol;Acc:MGI:1922570]	13443.8	0.132898	0.0280546	4.73714	2.16754e-06	4.17467e-05
ENSMUSG00000024383	Map3k2	protein_coding	mitogen-activated protein kinase kinase kinase 2 [Source:MGI Symbol;Acc:MGI:1346873]	2952.59	0.132745	0.0460482	2.88275	0.00394226	0.022124
ENSMUSG00000048644	Ctxn1	protein_coding	cortexin 1 [Source:MGI Symbol;Acc:MGI:88566]	10021.9	0.132587	0.0286248	4.63191	3.62316e-06	6.47912e-05
ENSMUSG00000030237	Slco1a4	protein_coding	solute carrier organic anion transporter family, member 1a4 [Source:MGI Symbol;Acc:MGI:1351896]	3557.66	0.132282	0.038775	3.41154	0.00064597	0.00522435
ENSMUSG00000017707	Serinc3	protein_coding	serine incorporator 3 [Source:MGI Symbol;Acc:MGI:1349457]	44084.2	0.132265	0.0208718	6.33702	2.34249e-10	1.28617e-08
ENSMUSG00000027298	Tyro3	protein_coding	TYRO3 protein tyrosine kinase 3 [Source:MGI Symbol;Acc:MGI:104294]	4724.48	0.132077	0.0361462	3.65397	0.000258217	0.00250385
ENSMUSG00000021712	Trim23	protein_coding	tripartite motif-containing 23 [Source:MGI Symbol;Acc:MGI:1933161]	2451.52	0.131976	0.0454521	2.90364	0.00368857	0.0210034
ENSMUSG00000001627	Ifrd1	protein_coding	interferon-related developmental regulator 1 [Source:MGI Symbol;Acc:MGI:1316717]	3679.36	0.131899	0.0410768	3.21104	0.00132254	0.00919021
ENSMUSG00000029385	Ccng2	protein_coding	cyclin G2 [Source:MGI Symbol;Acc:MGI:1095734]	3385.3	0.131783	0.0443204	2.97342	0.00294502	0.0176299
ENSMUSG00000015002	Efr3a	protein_coding	EFR3 homolog A [Source:MGI Symbol;Acc:MGI:1923990]	7096.73	0.131764	0.0305614	4.31145	1.62184e-05	0.000239546
ENSMUSG00000021306	Gpr137b	protein_coding	G protein-coupled receptor 137B [Source:MGI Symbol;Acc:MGI:1891463]	2697.12	0.131645	0.046119	2.85445	0.00431112	0.0236553
ENSMUSG00000037685	Atp8a1	protein_coding	ATPase, aminophospholipid transporter (APLT), class I, type 8A, member 1 [Source:MGI Symbol;Acc:MGI:1330848]	3155.61	0.13161	0.0399789	3.29198	0.000994842	0.00734693
ENSMUSG00000046873	Mbtps2	protein_coding	membrane-bound transcription factor peptidase, site 2 [Source:MGI Symbol;Acc:MGI:2444506]	2180.65	0.131281	0.0501861	2.61588	0.00889987	0.0417754
ENSMUSG00000067336	Bmpr2	protein_coding	bone morphogenetic protein receptor, type II (serine/threonine kinase) [Source:MGI Symbol;Acc:MGI:1095407]	13219.7	0.131205	0.0246282	5.32744	9.96057e-08	2.73143e-06
ENSMUSG00000033237	Arid2	protein_coding	AT rich interactive domain 2 (ARID, RFX-like) [Source:MGI Symbol;Acc:MGI:1924294]	5462.72	0.131123	0.0379529	3.45488	0.000550546	0.00459965
ENSMUSG00000034858	Fam214a	protein_coding	family with sequence similarity 214, member A [Source:MGI Symbol;Acc:MGI:2387648]	3845.58	0.131072	0.039975	3.27884	0.00104234	0.00764131
ENSMUSG00000001700	Gramd3	protein_coding	GRAM domain containing 3 [Source:MGI Symbol;Acc:MGI:1914815]	2147.82	0.130877	0.0471518	2.77565	0.00550919	0.0287727
ENSMUSG00000024077	Strn	protein_coding	striatin, calmodulin binding protein [Source:MGI Symbol;Acc:MGI:1333757]	3113.13	0.130789	0.0483316	2.70609	0.00680815	0.0339486
ENSMUSG00000037260	Hgsnat	protein_coding	heparan-alpha-glucosaminide N-acetyltransferase [Source:MGI Symbol;Acc:MGI:1196297]	5898.98	0.130321	0.0316259	4.1207	3.77725e-05	0.000497546
ENSMUSG00000002222	Rmnd5a	protein_coding	required for meiotic nuclear division 5 homolog A [Source:MGI Symbol;Acc:MGI:1915727]	6092.15	0.13029	0.0361287	3.60626	0.000310638	0.0029094
ENSMUSG00000003847	Nfat5	protein_coding	nuclear factor of activated T cells 5 [Source:MGI Symbol;Acc:MGI:1859333]	10802.3	0.130181	0.0276602	4.70644	2.52074e-06	4.73764e-05
ENSMUSG00000009470	Tnpo1	protein_coding	transportin 1 [Source:MGI Symbol;Acc:MGI:2681523]	12109.2	0.130119	0.0281454	4.62309	3.78072e-06	6.68405e-05
ENSMUSG00000030257	Srgap3	protein_coding	SLIT-ROBO Rho GTPase activating protein 3 [Source:MGI Symbol;Acc:MGI:2152938]	15549	0.130021	0.0264465	4.91637	8.81654e-07	1.90937e-05
ENSMUSG00000019872	Smpdl3a	protein_coding	sphingomyelin phosphodiesterase, acid-like 3A [Source:MGI Symbol;Acc:MGI:1931437]	12815	0.129943	0.0264751	4.9081	9.19611e-07	1.98098e-05
ENSMUSG00000039787	Cercam	protein_coding	cerebral endothelial cell adhesion molecule [Source:MGI Symbol;Acc:MGI:2139134]	7332.47	0.129702	0.0299552	4.32985	1.49208e-05	0.000223206
ENSMUSG00000030605	Mfge8	protein_coding	milk fat globule-EGF factor 8 protein [Source:MGI Symbol;Acc:MGI:102768]	27613.5	0.129622	0.0219792	5.89747	3.69119e-09	1.49809e-07
ENSMUSG00000051811	Cox6b2	protein_coding	cytochrome c oxidase subunit VIb polypeptide 2 [Source:MGI Symbol;Acc:MGI:3044182]	5743.48	0.129585	0.0355516	3.64498	0.000267415	0.0025823
ENSMUSG00000020598	Nrcam	protein_coding	neuronal cell adhesion molecule [Source:MGI Symbol;Acc:MGI:104750]	4578.04	0.129563	0.0438132	2.95716	0.00310489	0.018336
ENSMUSG00000052914	Cyp2j6	protein_coding	cytochrome P450, family 2, subfamily j, polypeptide 6 [Source:MGI Symbol;Acc:MGI:1270148]	2791.47	0.129447	0.0484708	2.67062	0.00757114	0.0368734
ENSMUSG00000036257	Pnpla8	protein_coding	patatin-like phospholipase domain containing 8 [Source:MGI Symbol;Acc:MGI:1914702]	6935.29	0.12938	0.0368276	3.51312	0.000442877	0.00388592
ENSMUSG00000029312	Klhl8	protein_coding	kelch-like 8 [Source:MGI Symbol;Acc:MGI:2179430]	2670.32	0.12922	0.0456559	2.8303	0.00465041	0.0251604
ENSMUSG00000041609	Bicdl1	protein_coding	BICD family like cargo adaptor 1 [Source:MGI Symbol;Acc:MGI:1922915]	2680.91	0.129039	0.0476264	2.70939	0.00674064	0.0336479
ENSMUSG00000036599	Chst12	protein_coding	carbohydrate sulfotransferase 12 [Source:MGI Symbol;Acc:MGI:1929064]	4788.28	0.128946	0.0377856	3.41257	0.000643537	0.00521547
ENSMUSG00000037936	Scarb1	protein_coding	scavenger receptor class B, member 1 [Source:MGI Symbol;Acc:MGI:893578]	3896.05	0.128899	0.0386329	3.33652	0.000848331	0.00646968
ENSMUSG00000031007	Atp6ap2	protein_coding	ATPase, H+ transporting, lysosomal accessory protein 2 [Source:MGI Symbol;Acc:MGI:1917745]	8259.94	0.128877	0.0298634	4.31554	1.59211e-05	0.000236041
ENSMUSG00000029647	Pan3	protein_coding	PAN3 poly(A) specific ribonuclease subunit [Source:MGI Symbol;Acc:MGI:1919837]	2583.37	0.128792	0.0442185	2.91262	0.0035841	0.0205559
ENSMUSG00000045790	Ccdc149	protein_coding	coiled-coil domain containing 149 [Source:MGI Symbol;Acc:MGI:2685293]	2073.99	0.128586	0.0500257	2.5704	0.0101581	0.0464362
ENSMUSG00000040713	Creg1	protein_coding	cellular repressor of E1A-stimulated genes 1 [Source:MGI Symbol;Acc:MGI:1344382]	9405.9	0.128494	0.0297271	4.32244	1.54315e-05	0.000230108
ENSMUSG00000028437	Ubap1	protein_coding	ubiquitin-associated protein 1 [Source:MGI Symbol;Acc:MGI:2149543]	8374.64	0.1283	0.0308052	4.16489	3.11508e-05	0.00042388
ENSMUSG00000024059	Clip4	protein_coding	CAP-GLY domain containing linker protein family, member 4 [Source:MGI Symbol;Acc:MGI:1919100]	4385.63	0.128194	0.0344015	3.72641	0.000194227	0.00198653
ENSMUSG00000047085	Lrrc4b	protein_coding	leucine rich repeat containing 4B [Source:MGI Symbol;Acc:MGI:3027390]	6057.86	0.128106	0.0339882	3.76914	0.000163813	0.00172589
ENSMUSG00000027680	Fxr1	protein_coding	fragile X mental retardation gene 1, autosomal homolog [Source:MGI Symbol;Acc:MGI:104860]	11669.4	0.12781	0.0257768	4.95833	7.11012e-07	1.58025e-05
ENSMUSG00000023960	Enpp5	protein_coding	ectonucleotide pyrophosphatase/phosphodiesterase 5 [Source:MGI Symbol;Acc:MGI:1933830]	27604.8	0.127758	0.0228059	5.60197	2.11928e-08	6.91707e-07
ENSMUSG00000053950	Adnp2	protein_coding	ADNP homeobox 2 [Source:MGI Symbol;Acc:MGI:2448562]	3123.12	0.127747	0.0407865	3.13209	0.00173566	0.0114419
ENSMUSG00000028517	Plpp3	protein_coding	phospholipid phosphatase 3 [Source:MGI Symbol;Acc:MGI:1915166]	41884.5	0.12765	0.0237531	5.37404	7.69923e-08	2.18228e-06
ENSMUSG00000035392	Dennd1a	protein_coding	DENN/MADD domain containing 1A [Source:MGI Symbol;Acc:MGI:2442794]	5418.52	0.127507	0.0328544	3.88098	0.000104037	0.00117668
ENSMUSG00000027665	Pik3ca	protein_coding	phosphatidylinositol 3-kinase, catalytic, alpha polypeptide [Source:MGI Symbol;Acc:MGI:1206581]	9630.61	0.127491	0.0282425	4.51413	6.35761e-06	0.000106738
ENSMUSG00000038178	Slc43a2	protein_coding	solute carrier family 43, member 2 [Source:MGI Symbol;Acc:MGI:2442746]	14624.8	0.127138	0.0251091	5.06341	4.11816e-07	9.89064e-06
ENSMUSG00000049421	Zfp260	protein_coding	zinc finger protein 260 [Source:MGI Symbol;Acc:MGI:1347071]	5417	0.127106	0.0366254	3.47042	0.000519646	0.00438449
ENSMUSG00000020189	Osbpl8	protein_coding	oxysterol binding protein-like 8 [Source:MGI Symbol;Acc:MGI:2443807]	2737.85	0.127076	0.0430343	2.9529	0.00314807	0.0185051
ENSMUSG00000027188	Pamr1	protein_coding	peptidase domain containing associated with muscle regeneration 1 [Source:MGI Symbol;Acc:MGI:2445082]	3309.05	0.127029	0.0392669	3.23502	0.00121635	0.00863655
ENSMUSG00000054942	Miga1	protein_coding	mitoguardin 1 [Source:MGI Symbol;Acc:MGI:1924567]	3714.8	0.126998	0.0422889	3.0031	0.00267243	0.0162906
ENSMUSG00000044792	Isca1	protein_coding	iron-sulfur cluster assembly 1 [Source:MGI Symbol;Acc:MGI:1916296]	6701.95	0.126886	0.0372731	3.40421	0.000663555	0.00532746
ENSMUSG00000002603	Tgfb1	protein_coding	transforming growth factor, beta 1 [Source:MGI Symbol;Acc:MGI:98725]	6129.68	0.126724	0.0324641	3.90351	9.48066e-05	0.00109065
ENSMUSG00000021559	Dapk1	protein_coding	death associated protein kinase 1 [Source:MGI Symbol;Acc:MGI:1916885]	9589.89	0.126712	0.0261817	4.8397	1.30033e-06	2.67191e-05
ENSMUSG00000040537	Adam22	protein_coding	a disintegrin and metallopeptidase domain 22 [Source:MGI Symbol;Acc:MGI:1340046]	3481.32	0.126618	0.0447314	2.83062	0.00464572	0.0251447
ENSMUSG00000022125	Cln5	protein_coding	ceroid-lipofuscinosis, neuronal 5 [Source:MGI Symbol;Acc:MGI:2442253]	8126.77	0.126569	0.0331596	3.81697	0.000135102	0.00148718
ENSMUSG00000042439	Zfp532	protein_coding	zinc finger protein 532 [Source:MGI Symbol;Acc:MGI:3036282]	4008.12	0.126545	0.0437308	2.89373	0.00380693	0.0215448
ENSMUSG00000051285	Pcmtd1	protein_coding	protein-L-isoaspartate (D-aspartate) O-methyltransferase domain containing 1 [Source:MGI Symbol;Acc:MGI:2441773]	6979.21	0.126481	0.0299438	4.22395	2.40061e-05	0.000339529
ENSMUSG00000050029	Rap2c	protein_coding	RAP2C, member of RAS oncogene family [Source:MGI Symbol;Acc:MGI:1919315]	3506.65	0.126383	0.042406	2.98032	0.0028795	0.0173191
ENSMUSG00000042207	Kdm5b	protein_coding	lysine (K)-specific demethylase 5B [Source:MGI Symbol;Acc:MGI:1922855]	5974.02	0.126325	0.0314339	4.01875	5.85065e-05	0.000721134
ENSMUSG00000056050	Mia3	protein_coding	melanoma inhibitory activity 3 [Source:MGI Symbol;Acc:MGI:2443183]	6270.71	0.12611	0.0318883	3.95474	7.66186e-05	0.000905328
ENSMUSG00000026204	Ptprn	protein_coding	protein tyrosine phosphatase, receptor type, N [Source:MGI Symbol;Acc:MGI:102765]	3103.52	0.126082	0.0408407	3.08716	0.00202076	0.0129023
ENSMUSG00000013622	Atraid	protein_coding	all-trans retinoic acid induced differentiation factor [Source:MGI Symbol;Acc:MGI:1918918]	8170.11	0.12587	0.0312037	4.03381	5.48787e-05	0.000682437
ENSMUSG00000029401	Rilpl2	protein_coding	Rab interacting lysosomal protein-like 2 [Source:MGI Symbol;Acc:MGI:1933112]	3781.99	0.125632	0.0471195	2.66623	0.00767062	0.0372155
ENSMUSG00000048546	Tob2	protein_coding	transducer of ERBB2, 2 [Source:MGI Symbol;Acc:MGI:1888525]	4896.17	0.125628	0.0383021	3.27991	0.00103839	0.00761634
ENSMUSG00000044876	Zfp444	protein_coding	zinc finger protein 444 [Source:MGI Symbol;Acc:MGI:1923365]	3062.94	0.125524	0.0486404	2.58066	0.00986111	0.0454046
ENSMUSG00000031885	Cbfb	protein_coding	core binding factor beta [Source:MGI Symbol;Acc:MGI:99851]	4164.73	0.125487	0.0357899	3.50621	0.000454532	0.00396533
ENSMUSG00000022124	Fbxl3	protein_coding	F-box and leucine-rich repeat protein 3 [Source:MGI Symbol;Acc:MGI:1354702]	7483.68	0.125476	0.0321449	3.90347	9.48247e-05	0.00109065
ENSMUSG00000053470	Kdm3a	protein_coding	lysine (K)-specific demethylase 3A [Source:MGI Symbol;Acc:MGI:98847]	5355.2	0.125402	0.0434717	2.88468	0.00391816	0.0220153
ENSMUSG00000021578	Ccdc127	protein_coding	coiled-coil domain containing 127 [Source:MGI Symbol;Acc:MGI:1914683]	6117.71	0.125346	0.0315491	3.97304	7.09603e-05	0.000848494
ENSMUSG00000025007	Aldh18a1	protein_coding	aldehyde dehydrogenase 18 family, member A1 [Source:MGI Symbol;Acc:MGI:1888908]	3226.32	0.125265	0.0434916	2.88021	0.00397404	0.0222489
ENSMUSG00000037098	Rab11fip3	protein_coding	RAB11 family interacting protein 3 (class II) [Source:MGI Symbol;Acc:MGI:2444431]	6690.29	0.125247	0.0325812	3.84415	0.000120972	0.00134861
ENSMUSG00000059486	Kbtbd2	protein_coding	kelch repeat and BTB (POZ) domain containing 2 [Source:MGI Symbol;Acc:MGI:2384811]	3355.99	0.125011	0.0406106	3.07828	0.00208203	0.0132102
ENSMUSG00000022404	Slc25a17	protein_coding	solute carrier family 25 (mitochondrial carrier, peroxisomal membrane protein), member 17 [Source:MGI Symbol;Acc:MGI:1342248]	9037.44	0.124696	0.0305099	4.08706	4.36865e-05	0.000563258
ENSMUSG00000026469	Xpr1	protein_coding	xenotropic and polytropic retrovirus receptor 1 [Source:MGI Symbol;Acc:MGI:97932]	9474.87	0.124676	0.0281359	4.43123	9.36983e-06	0.000149256
ENSMUSG00000022817	Itgb5	protein_coding	integrin beta 5 [Source:MGI Symbol;Acc:MGI:96614]	33416.9	0.124597	0.0225213	5.53244	3.15809e-08	9.9147e-07
ENSMUSG00000033965	Slc16a2	protein_coding	solute carrier family 16 (monocarboxylic acid transporters), member 2 [Source:MGI Symbol;Acc:MGI:1203732]	42142.5	0.124576	0.0253397	4.91623	8.82274e-07	1.90937e-05
ENSMUSG00000029545	Acads	protein_coding	acyl-Coenzyme A dehydrogenase, short chain [Source:MGI Symbol;Acc:MGI:87868]	4101.43	0.124492	0.0381381	3.26423	0.00109761	0.00797131
ENSMUSG00000023088	Abcc1	protein_coding	ATP-binding cassette, sub-family C (CFTR/MRP), member 1 [Source:MGI Symbol;Acc:MGI:102676]	8631.8	0.124478	0.0311554	3.99538	6.45897e-05	0.000784376
ENSMUSG00000028822	Tmem50a	protein_coding	transmembrane protein 50A [Source:MGI Symbol;Acc:MGI:1919067]	13755	0.124428	0.0234165	5.3137	1.07422e-07	2.92632e-06
ENSMUSG00000028140	Mrpl9	protein_coding	mitochondrial ribosomal protein L9 [Source:MGI Symbol;Acc:MGI:2137211]	4228.59	0.124194	0.0356231	3.48633	0.000489705	0.00418101
ENSMUSG00000032667	Pon2	protein_coding	paraoxonase 2 [Source:MGI Symbol;Acc:MGI:106687]	15710.3	0.124179	0.0247795	5.01136	5.40466e-07	1.25292e-05
ENSMUSG00000002428	Hltf	protein_coding	helicase-like transcription factor [Source:MGI Symbol;Acc:MGI:1196437]	2436.26	0.124178	0.0468732	2.64923	0.00806757	0.0387384
ENSMUSG00000035901	Dennd5a	protein_coding	DENN/MADD domain containing 5A [Source:MGI Symbol;Acc:MGI:1201681]	27253.4	0.124023	0.0193855	6.39769	1.57745e-10	9.0153e-09
ENSMUSG00000037353	Letmd1	protein_coding	LETM1 domain containing 1 [Source:MGI Symbol;Acc:MGI:1915864]	4615.3	0.12401	0.0373573	3.31956	0.00090161	0.00679093
ENSMUSG00000027884	Clcc1	protein_coding	chloride channel CLIC-like 1 [Source:MGI Symbol;Acc:MGI:2385186]	2337.58	0.12398	0.0482618	2.56891	0.010202	0.0466214
ENSMUSG00000036676	Tmtc3	protein_coding	transmembrane and tetratricopeptide repeat containing 3 [Source:MGI Symbol;Acc:MGI:3036255]	7578.8	0.123639	0.0325283	3.80095	0.000144143	0.00155733
ENSMUSG00000039952	Dag1	protein_coding	dystroglycan 1 [Source:MGI Symbol;Acc:MGI:101864]	58224.1	0.123253	0.0213174	5.78181	7.38997e-09	2.75932e-07
ENSMUSG00000038831	Ralgps1	protein_coding	Ral GEF with PH domain and SH3 binding motif 1 [Source:MGI Symbol;Acc:MGI:1922008]	2705.32	0.12324	0.0435765	2.82813	0.00468204	0.0252735
ENSMUSG00000064373	Selenop	protein_coding	selenoprotein P [Source:MGI Symbol;Acc:MGI:894288]	15839.1	0.123123	0.0294934	4.17459	2.98517e-05	0.000409387
ENSMUSG00000039753	Fbxl5	protein_coding	F-box and leucine-rich repeat protein 5 [Source:MGI Symbol;Acc:MGI:2152883]	2967.58	0.123	0.0480142	2.56174	0.0104149	0.0474075
ENSMUSG00000029311	Hsd17b11	protein_coding	hydroxysteroid (17-beta) dehydrogenase 11 [Source:MGI Symbol;Acc:MGI:2149821]	8241.57	0.122982	0.029782	4.12941	3.63698e-05	0.000481788
ENSMUSG00000048787	Dcun1d3	protein_coding	DCN1, defective in cullin neddylation 1, domain containing 3 (S. cerevisiae) [Source:MGI Symbol;Acc:MGI:2679003]	2832.33	0.122854	0.0479119	2.56417	0.0103422	0.0471699
ENSMUSG00000000959	Oxa1l	protein_coding	oxidase assembly 1-like [Source:MGI Symbol;Acc:MGI:1916339]	7031	0.122753	0.0319584	3.84103	0.000122517	0.00136041
ENSMUSG00000048271	Rbm33	protein_coding	RNA binding motif protein 33 [Source:MGI Symbol;Acc:MGI:1919670]	3941.88	0.122688	0.0409765	2.9941	0.00275252	0.0166771
ENSMUSG00000029726	Mepce	protein_coding	methylphosphate capping enzyme [Source:MGI Symbol;Acc:MGI:106477]	5512.31	0.122685	0.0354633	3.4595	0.00054117	0.00454012
ENSMUSG00000005043	Sgsh	protein_coding	N-sulfoglucosamine sulfohydrolase (sulfamidase) [Source:MGI Symbol;Acc:MGI:1350341]	3104.88	0.122571	0.0476807	2.57065	0.0101507	0.046433
ENSMUSG00000033964	Zbtb41	protein_coding	zinc finger and BTB domain containing 41 [Source:MGI Symbol;Acc:MGI:2444487]	2749.12	0.122441	0.0425388	2.87834	0.00399779	0.0223194
ENSMUSG00000001173	Ocrl	protein_coding	OCRL, inositol polyphosphate-5-phosphatase [Source:MGI Symbol;Acc:MGI:109589]	3339.76	0.122372	0.0418885	2.92137	0.00348494	0.0200724
ENSMUSG00000067369	Trmt2b	protein_coding	TRM2 tRNA methyltransferase 2B [Source:MGI Symbol;Acc:MGI:2442530]	3164.13	0.122147	0.0443915	2.75159	0.00593069	0.0304628
ENSMUSG00000020610	Amz2	protein_coding	archaelysin family metallopeptidase 2 [Source:MGI Symbol;Acc:MGI:104837]	4717.71	0.122133	0.0351873	3.47093	0.000518652	0.00438449
ENSMUSG00000021687	Scamp1	protein_coding	secretory carrier membrane protein 1 [Source:MGI Symbol;Acc:MGI:1349480]	10089	0.121873	0.0291388	4.18249	2.88328e-05	0.000398143
ENSMUSG00000052934	Fbxo31	protein_coding	F-box protein 31 [Source:MGI Symbol;Acc:MGI:1354708]	2856.46	0.121775	0.0419557	2.90246	0.00370246	0.0210739
ENSMUSG00000038312	Edem2	protein_coding	ER degradation enhancer, mannosidase alpha-like 2 [Source:MGI Symbol;Acc:MGI:1915540]	4843.25	0.121619	0.0336619	3.61296	0.000302721	0.00284859
ENSMUSG00000057551	Zfp317	protein_coding	zinc finger protein 317 [Source:MGI Symbol;Acc:MGI:107775]	2188.12	0.121422	0.0471766	2.57377	0.0100598	0.0461222
ENSMUSG00000066152	Slc31a2	protein_coding	solute carrier family 31, member 2 [Source:MGI Symbol;Acc:MGI:1333844]	5603.82	0.121379	0.0318473	3.81127	0.000138256	0.00151475
ENSMUSG00000063077	Kif1b	protein_coding	kinesin family member 1B [Source:MGI Symbol;Acc:MGI:108426]	29650.5	0.121362	0.0210903	5.7544	8.69517e-09	3.17884e-07
ENSMUSG00000048490	Nrip1	protein_coding	nuclear receptor interacting protein 1 [Source:MGI Symbol;Acc:MGI:1315213]	2880.84	0.121321	0.0457427	2.65226	0.00799561	0.0384591
ENSMUSG00000010830	Kdelr3	protein_coding	KDEL (Lys-Asp-Glu-Leu) endoplasmic reticulum protein retention receptor 3 [Source:MGI Symbol;Acc:MGI:2145953]	2723.24	0.121313	0.043246	2.80517	0.00502897	0.0268022
ENSMUSG00000036278	Macrod1	protein_coding	MACRO domain containing 1 [Source:MGI Symbol;Acc:MGI:2147583]	3662.96	0.121259	0.0456811	2.65446	0.00794345	0.038274
ENSMUSG00000041258	Zfp236	protein_coding	zinc finger protein 236 [Source:MGI Symbol;Acc:MGI:1926950]	3362.29	0.121048	0.0424305	2.85285	0.00433294	0.0237265
ENSMUSG00000031681	Smad1	protein_coding	SMAD family member 1 [Source:MGI Symbol;Acc:MGI:109452]	3495.7	0.121008	0.040106	3.01721	0.00255111	0.0156601
ENSMUSG00000022105	Rb1	protein_coding	RB transcriptional corepressor 1 [Source:MGI Symbol;Acc:MGI:97874]	6199.94	0.120941	0.0348935	3.46601	0.000528237	0.00444493
ENSMUSG00000046152	Fut10	protein_coding	fucosyltransferase 10 [Source:MGI Symbol;Acc:MGI:2384748]	3610.06	0.120831	0.0384458	3.14288	0.00167295	0.011107
ENSMUSG00000041895	Wipi1	protein_coding	WD repeat domain, phosphoinositide interacting 1 [Source:MGI Symbol;Acc:MGI:1261864]	14331.5	0.120796	0.0261105	4.62634	3.72187e-06	6.59667e-05
ENSMUSG00000006373	Pgrmc1	protein_coding	progesterone receptor membrane component 1 [Source:MGI Symbol;Acc:MGI:1858305]	22277.1	0.120717	0.0263498	4.58133	4.62027e-06	7.99666e-05
ENSMUSG00000022982	Sod1	protein_coding	superoxide dismutase 1, soluble [Source:MGI Symbol;Acc:MGI:98351]	24883.3	0.120585	0.0213234	5.65504	1.55813e-08	5.24446e-07
ENSMUSG00000022967	Ifnar1	protein_coding	interferon (alpha and beta) receptor 1 [Source:MGI Symbol;Acc:MGI:107658]	10497.9	0.120557	0.0278197	4.3335	1.46754e-05	0.000219998
ENSMUSG00000026836	Acvr1	protein_coding	activin A receptor, type 1 [Source:MGI Symbol;Acc:MGI:87911]	4709.51	0.120458	0.0369392	3.26099	0.00111024	0.00803806
ENSMUSG00000029406	Pitpnm2	protein_coding	phosphatidylinositol transfer protein, membrane-associated 2 [Source:MGI Symbol;Acc:MGI:1336192]	8789.21	0.12042	0.0342514	3.51578	0.000438468	0.00385401
ENSMUSG00000037369	Kdm6a	protein_coding	lysine (K)-specific demethylase 6A [Source:MGI Symbol;Acc:MGI:1095419]	2714.37	0.120389	0.0431112	2.79252	0.00523	0.0276759
ENSMUSG00000038332	Sesn1	protein_coding	sestrin 1 [Source:MGI Symbol;Acc:MGI:2155278]	7390.37	0.120385	0.0296254	4.06358	4.83258e-05	0.000612915
ENSMUSG00000021518	Ptdss1	protein_coding	phosphatidylserine synthase 1 [Source:MGI Symbol;Acc:MGI:1276575]	9513.28	0.120098	0.0278299	4.31541	1.59305e-05	0.000236041
ENSMUSG00000020593	Lpin1	protein_coding	lipin 1 [Source:MGI Symbol;Acc:MGI:1891340]	9266.03	0.120078	0.0266926	4.49854	6.84207e-06	0.000113376
ENSMUSG00000028552	Eps15	protein_coding	epidermal growth factor receptor pathway substrate 15 [Source:MGI Symbol;Acc:MGI:104583]	10396	0.120044	0.0272652	4.40282	1.06855e-05	0.000166798
ENSMUSG00000024052	Lpin2	protein_coding	lipin 2 [Source:MGI Symbol;Acc:MGI:1891341]	4879.29	0.120028	0.0342026	3.50933	0.000449239	0.0039314
ENSMUSG00000037321	Tap1	protein_coding	transporter 1, ATP-binding cassette, sub-family B (MDR/TAP) [Source:MGI Symbol;Acc:MGI:98483]	11643	0.120021	0.0275313	4.35944	1.30395e-05	0.000198889
ENSMUSG00000035877	Zhx3	protein_coding	zinc fingers and homeoboxes 3 [Source:MGI Symbol;Acc:MGI:2444772]	3880.32	0.119997	0.0384726	3.11902	0.00181454	0.0118393
ENSMUSG00000020964	Sel1l	protein_coding	sel-1 suppressor of lin-12-like (C. elegans) [Source:MGI Symbol;Acc:MGI:1329016]	20978.6	0.11989	0.0224522	5.33977	9.30627e-08	2.56509e-06
ENSMUSG00000029426	Scarb2	protein_coding	scavenger receptor class B, member 2 [Source:MGI Symbol;Acc:MGI:1196458]	29524	0.119885	0.0213518	5.61474	1.96864e-08	6.4875e-07
ENSMUSG00000001138	Cnnm3	protein_coding	cyclin M3 [Source:MGI Symbol;Acc:MGI:2151055]	3670.29	0.119839	0.0443195	2.70398	0.00685148	0.0341143
ENSMUSG00000029122	Evc	protein_coding	EvC ciliary complex subunit 1 [Source:MGI Symbol;Acc:MGI:1890596]	4996.7	0.119739	0.0341998	3.50116	0.000463231	0.0040162
ENSMUSG00000027327	1700037H04Rik	protein_coding	RIKEN cDNA 1700037H04 gene [Source:MGI Symbol;Acc:MGI:1914576]	3870.89	0.119512	0.0381821	3.13007	0.00174768	0.0115049
ENSMUSG00000039087	Rreb1	protein_coding	ras responsive element binding protein 1 [Source:MGI Symbol;Acc:MGI:2443664]	2710.23	0.119469	0.0432764	2.76061	0.00576928	0.0298527
ENSMUSG00000025026	Add3	protein_coding	adducin 3 (gamma) [Source:MGI Symbol;Acc:MGI:1351615]	7094.65	0.119381	0.0316812	3.76819	0.000164433	0.00172605
ENSMUSG00000029156	Sgcb	protein_coding	sarcoglycan, beta (dystrophin-associated glycoprotein) [Source:MGI Symbol;Acc:MGI:1346523]	8681.43	0.119363	0.0284211	4.19978	2.67169e-05	0.0003726
ENSMUSG00000078716	Tmem8b	protein_coding	transmembrane protein 8B [Source:MGI Symbol;Acc:MGI:2441680]	3068	0.119334	0.042271	2.82308	0.00475648	0.0255565
ENSMUSG00000041997	Tlk1	protein_coding	tousled-like kinase 1 [Source:MGI Symbol;Acc:MGI:2441683]	6565.07	0.119293	0.0351984	3.38916	0.000701059	0.00557891
ENSMUSG00000020840	Blmh	protein_coding	bleomycin hydrolase [Source:MGI Symbol;Acc:MGI:1345186]	5444.67	0.119161	0.0338271	3.52266	0.000427238	0.00377425
ENSMUSG00000051675	Trim32	protein_coding	tripartite motif-containing 32 [Source:MGI Symbol;Acc:MGI:1917057]	5860.41	0.119053	0.0318392	3.73921	0.0001846	0.00190758
ENSMUSG00000024900	Cpt1a	protein_coding	carnitine palmitoyltransferase 1a, liver [Source:MGI Symbol;Acc:MGI:1098296]	12660.5	0.119038	0.0268229	4.43792	9.08324e-06	0.000145703
ENSMUSG00000055737	Ghr	protein_coding	growth hormone receptor [Source:MGI Symbol;Acc:MGI:95708]	6210.13	0.118982	0.0336915	3.53152	0.000413171	0.00367279
ENSMUSG00000040234	Tm7sf3	protein_coding	transmembrane 7 superfamily member 3 [Source:MGI Symbol;Acc:MGI:1914873]	10764.1	0.118845	0.0280222	4.2411	2.22428e-05	0.000318124
ENSMUSG00000024998	Plce1	protein_coding	phospholipase C, epsilon 1 [Source:MGI Symbol;Acc:MGI:1921305]	6551.33	0.118833	0.0320569	3.70695	0.000209772	0.00211921
ENSMUSG00000038042	Ptpdc1	protein_coding	protein tyrosine phosphatase domain containing 1 [Source:MGI Symbol;Acc:MGI:2145430]	4033.93	0.118817	0.0392896	3.02414	0.00249343	0.0153531
ENSMUSG00000044674	Fzd1	protein_coding	frizzled class receptor 1 [Source:MGI Symbol;Acc:MGI:1196625]	14210.1	0.118816	0.0233966	5.07835	3.80718e-07	9.22286e-06
ENSMUSG00000004558	Ndrg2	protein_coding	N-myc downstream regulated gene 2 [Source:MGI Symbol;Acc:MGI:1352498]	3104.51	0.118783	0.0417776	2.84324	0.00446579	0.0242929
ENSMUSG00000022151	Ttc33	protein_coding	tetratricopeptide repeat domain 33 [Source:MGI Symbol;Acc:MGI:1914765]	2494.58	0.118731	0.0454845	2.61035	0.0090449	0.0423071
ENSMUSG00000039145	Camk1d	protein_coding	calcium/calmodulin-dependent protein kinase ID [Source:MGI Symbol;Acc:MGI:2442190]	5130.64	0.118722	0.0328719	3.61165	0.00030425	0.0028553
ENSMUSG00000033014	Trim33	protein_coding	tripartite motif-containing 33 [Source:MGI Symbol;Acc:MGI:2137357]	3696.24	0.118709	0.039403	3.01268	0.00258949	0.0158471
ENSMUSG00000021054	Sgpp1	protein_coding	sphingosine-1-phosphate phosphatase 1 [Source:MGI Symbol;Acc:MGI:2135760]	3216.76	0.118601	0.0420106	2.82312	0.00475595	0.0255565
ENSMUSG00000033159	Cnppd1	protein_coding	cyclin Pas1/PHO80 domain containing 1 [Source:MGI Symbol;Acc:MGI:1916421]	10272	0.118546	0.0256563	4.62056	3.82707e-06	6.74894e-05
ENSMUSG00000024533	Spire1	protein_coding	spire homolog 1 (Drosophila) [Source:MGI Symbol;Acc:MGI:1915416]	4314.58	0.118456	0.0367972	3.21915	0.00128569	0.00900565
ENSMUSG00000015222	Map2	protein_coding	microtubule-associated protein 2 [Source:MGI Symbol;Acc:MGI:97175]	5214.24	0.118341	0.0433577	2.72942	0.00634463	0.0320597
ENSMUSG00000068663	Clec16a	protein_coding	C-type lectin domain family 16, member A [Source:MGI Symbol;Acc:MGI:1921624]	4204.97	0.118188	0.040851	2.89315	0.00381404	0.0215524
ENSMUSG00000019810	Fuca2	protein_coding	fucosidase, alpha-L- 2, plasma [Source:MGI Symbol;Acc:MGI:1914098]	5679.75	0.118003	0.0332806	3.54571	0.00039156	0.00351676
ENSMUSG00000019889	Ptprk	protein_coding	protein tyrosine phosphatase, receptor type, K [Source:MGI Symbol;Acc:MGI:103310]	6899.42	0.117924	0.0309609	3.80881	0.000139635	0.0015222
ENSMUSG00000042742	Bmt2	protein_coding	base methyltransferase of 25S rRNA 2 [Source:MGI Symbol;Acc:MGI:2141466]	3641.23	0.117907	0.0388502	3.03491	0.00240609	0.0149469
ENSMUSG00000039701	Usp53	protein_coding	ubiquitin specific peptidase 53 [Source:MGI Symbol;Acc:MGI:2139607]	5261.58	0.117534	0.0403298	2.91431	0.00356473	0.0204815
ENSMUSG00000051351	Zfp46	protein_coding	zinc finger protein 46 [Source:MGI Symbol;Acc:MGI:99192]	3775.95	0.117528	0.0393199	2.98901	0.00279882	0.0168919
ENSMUSG00000028557	Rnf11	protein_coding	ring finger protein 11 [Source:MGI Symbol;Acc:MGI:1352759]	8543.28	0.117508	0.0301145	3.90204	9.53859e-05	0.00109565
ENSMUSG00000066877	Nck2	protein_coding	non-catalytic region of tyrosine kinase adaptor protein 2 [Source:MGI Symbol;Acc:MGI:1306821]	7183.92	0.117455	0.0313435	3.74737	0.000178702	0.00185347
ENSMUSG00000031596	Slc7a2	protein_coding	solute carrier family 7 (cationic amino acid transporter, y+ system), member 2 [Source:MGI Symbol;Acc:MGI:99828]	19056.7	0.117304	0.0332124	3.53193	0.00041254	0.00367279
ENSMUSG00000020432	Tcn2	protein_coding	transcobalamin 2 [Source:MGI Symbol;Acc:MGI:98534]	24018.7	0.117137	0.0225706	5.18983	2.10489e-07	5.43387e-06
ENSMUSG00000014329	Bicc1	protein_coding	BicC family RNA binding protein 1 [Source:MGI Symbol;Acc:MGI:1933388]	7274.5	0.116695	0.035443	3.29248	0.000993079	0.00733778
ENSMUSG00000002058	Unc119	protein_coding	unc-119 lipid binding chaperone [Source:MGI Symbol;Acc:MGI:1328357]	4257.23	0.116613	0.0357226	3.2644	0.00109697	0.00797079
ENSMUSG00000040151	Hs2st1	protein_coding	heparan sulfate 2-O-sulfotransferase 1 [Source:MGI Symbol;Acc:MGI:1346049]	9426.57	0.11653	0.0280215	4.15858	3.20236e-05	0.00043365
ENSMUSG00000097119	B230354K17Rik	lincRNA	RIKEN cDNA B230354K17 gene [Source:MGI Symbol;Acc:MGI:2443272]	3361.18	0.116395	0.0414088	2.81088	0.00494066	0.0264345
ENSMUSG00000024750	Zfand5	protein_coding	zinc finger, AN1-type domain 5 [Source:MGI Symbol;Acc:MGI:1278334]	7669.47	0.116236	0.0372597	3.11961	0.00181091	0.0118355
ENSMUSG00000014077	Chp1	protein_coding	calcineurin-like EF hand protein 1 [Source:MGI Symbol;Acc:MGI:1927185]	22709.2	0.11605	0.0239002	4.85561	1.20017e-06	2.4896e-05
ENSMUSG00000015597	Zfp318	protein_coding	zinc finger protein 318 [Source:MGI Symbol;Acc:MGI:1889348]	2932.34	0.116	0.0430892	2.6921	0.00710045	0.0351434
ENSMUSG00000035530	Eif1	protein_coding	eukaryotic translation initiation factor 1 [Source:MGI Symbol;Acc:MGI:105125]	32931.8	0.115996	0.0200927	5.77303	7.78586e-09	2.86919e-07
ENSMUSG00000040557	Wbscr27	protein_coding	Williams Beuren syndrome chromosome region 27 (human) [Source:MGI Symbol;Acc:MGI:1933146]	5017.45	0.115892	0.0341669	3.39195	0.000693976	0.00552734
ENSMUSG00000015305	Sash1	protein_coding	SAM and SH3 domain containing 1 [Source:MGI Symbol;Acc:MGI:1917347]	13067.6	0.115888	0.0272332	4.25541	2.08669e-05	0.000299978
ENSMUSG00000037640	Zfp60	protein_coding	zinc finger protein 60 [Source:MGI Symbol;Acc:MGI:99207]	2700.34	0.115764	0.0448987	2.57833	0.00992785	0.0456368
ENSMUSG00000025862	Stag2	protein_coding	stromal antigen 2 [Source:MGI Symbol;Acc:MGI:1098583]	8537.45	0.115738	0.0330976	3.49688	0.000470734	0.00406606
ENSMUSG00000025579	Gaa	protein_coding	glucosidase, alpha, acid [Source:MGI Symbol;Acc:MGI:95609]	53606.6	0.115738	0.019582	5.91043	3.41224e-09	1.39702e-07
ENSMUSG00000064138	Fam172a	protein_coding	family with sequence similarity 172, member A [Source:MGI Symbol;Acc:MGI:1915925]	3717.23	0.115455	0.0411309	2.80701	0.00500039	0.0266726
ENSMUSG00000064215	Ifi27	protein_coding	interferon, alpha-inducible protein 27 [Source:MGI Symbol;Acc:MGI:1277180]	11112.1	0.115416	0.0279916	4.12324	3.73576e-05	0.000493407
ENSMUSG00000032625	Thsd7a	protein_coding	thrombospondin, type I, domain containing 7A [Source:MGI Symbol;Acc:MGI:2685683]	2949.87	0.115395	0.0435395	2.65035	0.00804074	0.0386232
ENSMUSG00000031841	Cdh13	protein_coding	cadherin 13 [Source:MGI Symbol;Acc:MGI:99551]	16564.4	0.115388	0.0275031	4.19547	2.723e-05	0.000379001
ENSMUSG00000028412	Slc44a1	protein_coding	solute carrier family 44, member 1 [Source:MGI Symbol;Acc:MGI:2140592]	10060.4	0.115349	0.0276775	4.16761	3.07807e-05	0.000420479
ENSMUSG00000020605	Hs1bp3	protein_coding	HCLS1 binding protein 3 [Source:MGI Symbol;Acc:MGI:1913224]	4891.5	0.115284	0.0359049	3.21082	0.00132356	0.00919271
ENSMUSG00000030222	Rerg	protein_coding	RAS-like, estrogen-regulated, growth-inhibitor [Source:MGI Symbol;Acc:MGI:2665139]	3415.28	0.115167	0.0428805	2.68577	0.00723622	0.0357018
ENSMUSG00000040423	Rc3h1	protein_coding	RING CCCH (C3H) domains 1 [Source:MGI Symbol;Acc:MGI:2685397]	4418.63	0.115134	0.0361807	3.18221	0.00146158	0.00993932
ENSMUSG00000019066	Rab3d	protein_coding	RAB3D, member RAS oncogene family [Source:MGI Symbol;Acc:MGI:97844]	3250	0.115116	0.0409911	2.80833	0.00497997	0.026594
ENSMUSG00000040918	Slc19a2	protein_coding	solute carrier family 19 (thiamine transporter), member 2 [Source:MGI Symbol;Acc:MGI:1928761]	7373.35	0.114902	0.0336209	3.41757	0.000631821	0.00512977
ENSMUSG00000010045	Tmem115	protein_coding	transmembrane protein 115 [Source:MGI Symbol;Acc:MGI:1930765]	6797.72	0.114756	0.0305475	3.75665	0.000172206	0.00179809
ENSMUSG00000026781	Acbd5	protein_coding	acyl-Coenzyme A binding domain containing 5 [Source:MGI Symbol;Acc:MGI:1921409]	9315.75	0.114662	0.0335916	3.41341	0.000641549	0.0052045
ENSMUSG00000027198	Ext2	protein_coding	exostoses (multiple) 2 [Source:MGI Symbol;Acc:MGI:108050]	15400.5	0.114644	0.0239464	4.78753	1.68846e-06	3.37259e-05
ENSMUSG00000034371	Tkfc	protein_coding	triokinase, FMN cyclase [Source:MGI Symbol;Acc:MGI:2385084]	2657.42	0.114519	0.0444894	2.57408	0.0100508	0.0460962
ENSMUSG00000020611	Gna13	protein_coding	guanine nucleotide binding protein, alpha 13 [Source:MGI Symbol;Acc:MGI:95768]	14079.1	0.114488	0.0253312	4.51965	6.19409e-06	0.000104242
ENSMUSG00000079557	March2	protein_coding	membrane-associated ring finger (C3HC4) 2 [Source:MGI Symbol;Acc:MGI:1925915]	8939.65	0.114271	0.0271851	4.20345	2.62876e-05	0.000368079
ENSMUSG00000035212	Leprot	protein_coding	leptin receptor overlapping transcript [Source:MGI Symbol;Acc:MGI:2687005]	9923.69	0.114262	0.0301533	3.78938	0.000151026	0.00161424
ENSMUSG00000032606	Nicn1	protein_coding	nicolin 1 [Source:MGI Symbol;Acc:MGI:1913507]	5423.29	0.114149	0.0330539	3.45343	0.000553508	0.00461323
ENSMUSG00000022108	Itm2b	protein_coding	integral membrane protein 2B [Source:MGI Symbol;Acc:MGI:1309517]	160137	0.114122	0.0204557	5.57898	2.41935e-08	7.75187e-07
ENSMUSG00000060935	Tmem263	protein_coding	transmembrane protein 263 [Source:MGI Symbol;Acc:MGI:2143652]	2775.25	0.113988	0.0447142	2.54927	0.0107949	0.0486954
ENSMUSG00000032652	Crebl2	protein_coding	cAMP responsive element binding protein-like 2 [Source:MGI Symbol;Acc:MGI:1889385]	6155.68	0.113791	0.0351719	3.23528	0.00121525	0.00863314
ENSMUSG00000027244	Atg13	protein_coding	autophagy related 13 [Source:MGI Symbol;Acc:MGI:1196429]	6391.49	0.113594	0.0321645	3.53167	0.000412945	0.00367279
ENSMUSG00000049313	Sorl1	protein_coding	sortilin-related receptor, LDLR class A repeats-containing [Source:MGI Symbol;Acc:MGI:1202296]	14343.6	0.113518	0.0232512	4.88224	1.04886e-06	2.21177e-05
ENSMUSG00000025738	Fbxl16	protein_coding	F-box and leucine-rich repeat protein 16 [Source:MGI Symbol;Acc:MGI:2448488]	4068.71	0.11351	0.0396702	2.86134	0.00421851	0.0232707
ENSMUSG00000032374	Plod2	protein_coding	procollagen lysine, 2-oxoglutarate 5-dioxygenase 2 [Source:MGI Symbol;Acc:MGI:1347007]	9982.5	0.113419	0.0303882	3.73235	0.000189699	0.00195307
ENSMUSG00000042046	Dstyk	protein_coding	dual serine/threonine and tyrosine protein kinase [Source:MGI Symbol;Acc:MGI:1925064]	4888.09	0.113382	0.033514	3.38312	0.000716668	0.00568221
ENSMUSG00000028080	Lrba	protein_coding	LPS-responsive beige-like anchor [Source:MGI Symbol;Acc:MGI:1933162]	3856.42	0.113344	0.0414721	2.73302	0.00627556	0.0317795
ENSMUSG00000034275	Igsf9b	protein_coding	immunoglobulin superfamily, member 9B [Source:MGI Symbol;Acc:MGI:2685354]	4487.67	0.11291	0.0389954	2.89546	0.00378601	0.0214622
ENSMUSG00000020570	Sypl	protein_coding	synaptophysin-like protein [Source:MGI Symbol;Acc:MGI:108081]	5512.55	0.112863	0.0362557	3.11297	0.00185217	0.0120344
ENSMUSG00000034663	Bmp2k	protein_coding	BMP2 inducible kinase [Source:MGI Symbol;Acc:MGI:2155456]	3156.16	0.112737	0.0407262	2.76818	0.00563711	0.0292879
ENSMUSG00000040242	Fgfr1op2	protein_coding	FGFR1 oncogene partner 2 [Source:MGI Symbol;Acc:MGI:1914779]	5876.43	0.112719	0.031392	3.5907	0.000329788	0.00304597
ENSMUSG00000037905	Bri3bp	protein_coding	Bri3 binding protein [Source:MGI Symbol;Acc:MGI:1924059]	4965.48	0.112643	0.0364158	3.09324	0.00197985	0.0126874
ENSMUSG00000078670	Fam174b	protein_coding	family with sequence similarity 174, member B [Source:MGI Symbol;Acc:MGI:3698178]	3842.53	0.112467	0.0436395	2.57718	0.00996111	0.0457747
ENSMUSG00000042349	Ikbke	protein_coding	inhibitor of kappaB kinase epsilon [Source:MGI Symbol;Acc:MGI:1929612]	3779.1	0.112358	0.0441575	2.54448	0.0109441	0.0492571
ENSMUSG00000028149	Rap1gds1	protein_coding	RAP1, GTP-GDP dissociation stimulator 1 [Source:MGI Symbol;Acc:MGI:2385189]	11738.2	0.112256	0.0290949	3.85828	0.000114186	0.00128112
ENSMUSG00000021996	Esd	protein_coding	esterase D/formylglutathione hydrolase [Source:MGI Symbol;Acc:MGI:95421]	24058.8	0.112159	0.0218723	5.12788	2.93029e-07	7.32676e-06
ENSMUSG00000024431	Nr3c1	protein_coding	nuclear receptor subfamily 3, group C, member 1 [Source:MGI Symbol;Acc:MGI:95824]	13382.8	0.112129	0.0232258	4.82778	1.38063e-06	2.81391e-05
ENSMUSG00000025423	Pias2	protein_coding	protein inhibitor of activated STAT 2 [Source:MGI Symbol;Acc:MGI:1096566]	3925.43	0.11203	0.0389548	2.87591	0.0040287	0.0224561
ENSMUSG00000015697	Setdb1	protein_coding	SET domain, bifurcated 1 [Source:MGI Symbol;Acc:MGI:1934229]	2962.04	0.112009	0.0434902	2.5755	0.0100096	0.0459524
ENSMUSG00000039007	Cpq	protein_coding	carboxypeptidase Q [Source:MGI Symbol;Acc:MGI:1889205]	8884.98	0.11194	0.0275099	4.06908	4.71999e-05	0.000601858
ENSMUSG00000027104	Atf2	protein_coding	activating transcription factor 2 [Source:MGI Symbol;Acc:MGI:109349]	4935.77	0.111939	0.0375104	2.98421	0.00284315	0.0171299
ENSMUSG00000039239	Tgfb2	protein_coding	transforming growth factor, beta 2 [Source:MGI Symbol;Acc:MGI:98726]	5657.74	0.111895	0.0312493	3.58073	0.000342631	0.00314928
ENSMUSG00000058230	Arhgap35	protein_coding	Rho GTPase activating protein 35 [Source:MGI Symbol;Acc:MGI:1929494]	34375	0.11185	0.0190935	5.85801	4.6846e-09	1.83223e-07
ENSMUSG00000028278	Rragd	protein_coding	Ras-related GTP binding D [Source:MGI Symbol;Acc:MGI:1098604]	9692.18	0.111834	0.0305591	3.6596	0.000252608	0.0024646
ENSMUSG00000024350	Dnajc18	protein_coding	DnaJ heat shock protein family (Hsp40) member C18 [Source:MGI Symbol;Acc:MGI:1923844]	8140.83	0.1118	0.0309531	3.61191	0.000303947	0.00285442
ENSMUSG00000021133	Susd6	protein_coding	sushi domain containing 6 [Source:MGI Symbol;Acc:MGI:2444661]	58578.4	0.111761	0.0173031	6.45901	1.05387e-10	6.2263e-09
ENSMUSG00000023830	Igf2r	protein_coding	insulin-like growth factor 2 receptor [Source:MGI Symbol;Acc:MGI:96435]	16997.1	0.111712	0.0263965	4.23207	2.31548e-05	0.000329485
ENSMUSG00000021477	Ctsl	protein_coding	cathepsin L [Source:MGI Symbol;Acc:MGI:88564]	47526.7	0.111628	0.0220451	5.06363	4.1134e-07	9.89064e-06
ENSMUSG00000032449	Slc25a36	protein_coding	solute carrier family 25, member 36 [Source:MGI Symbol;Acc:MGI:1924909]	3830.3	0.111605	0.0382746	2.9159	0.00354662	0.0203858
ENSMUSG00000036564	Ndrg4	protein_coding	N-myc downstream regulated gene 4 [Source:MGI Symbol;Acc:MGI:2384590]	4326.23	0.111451	0.0346863	3.21312	0.00131301	0.00916029
ENSMUSG00000028898	Trnau1ap	protein_coding	tRNA selenocysteine 1 associated protein 1 [Source:MGI Symbol;Acc:MGI:1919037]	2702.3	0.111087	0.0436921	2.54249	0.0110065	0.0495063
ENSMUSG00000028199	Cryz	protein_coding	crystallin, zeta [Source:MGI Symbol;Acc:MGI:88527]	4115.67	0.11088	0.0355493	3.11904	0.00181442	0.0118393
ENSMUSG00000019841	Rev3l	protein_coding	REV3 like, DNA directed polymerase zeta catalytic subunit [Source:MGI Symbol;Acc:MGI:1337131]	3521.02	0.110873	0.0430611	2.57479	0.01003	0.0460307
ENSMUSG00000028124	Gclm	protein_coding	glutamate-cysteine ligase, modifier subunit [Source:MGI Symbol;Acc:MGI:104995]	6689.8	0.110852	0.0293899	3.77177	0.000162092	0.00171335
ENSMUSG00000025495	Ptdss2	protein_coding	phosphatidylserine synthase 2 [Source:MGI Symbol;Acc:MGI:1351664]	6551.08	0.110815	0.0326334	3.39576	0.00068438	0.00546645
ENSMUSG00000034463	Scara3	protein_coding	scavenger receptor class A, member 3 [Source:MGI Symbol;Acc:MGI:2444418]	12572.4	0.110602	0.0295035	3.74877	0.000177704	0.00184578
ENSMUSG00000019806	Aig1	protein_coding	androgen-induced 1 [Source:MGI Symbol;Acc:MGI:1913503]	4485.77	0.110386	0.0385974	2.85993	0.00423741	0.023353
ENSMUSG00000021087	Rtn1	protein_coding	reticulon 1 [Source:MGI Symbol;Acc:MGI:1933947]	29809.1	0.110201	0.0230735	4.77609	1.78736e-06	3.54485e-05
ENSMUSG00000048249	Crebrf	protein_coding	CREB3 regulatory factor [Source:MGI Symbol;Acc:MGI:1924378]	7783.68	0.110083	0.0316797	3.47489	0.000511065	0.0043369
ENSMUSG00000000594	Gm2a	protein_coding	GM2 ganglioside activator protein [Source:MGI Symbol;Acc:MGI:95762]	16030.2	0.110016	0.0230872	4.76523	1.88634e-06	3.72054e-05
ENSMUSG00000045092	S1pr1	protein_coding	sphingosine-1-phosphate receptor 1 [Source:MGI Symbol;Acc:MGI:1096355]	2849.79	0.109913	0.0423384	2.59606	0.00942988	0.0437891
ENSMUSG00000029838	Ptn	protein_coding	pleiotrophin [Source:MGI Symbol;Acc:MGI:97804]	3100.7	0.109887	0.0427338	2.57143	0.0101281	0.0463608
ENSMUSG00000022141	Nipbl	protein_coding	Nipped-B homolog (Drosophila) [Source:MGI Symbol;Acc:MGI:1913976]	6350.53	0.109826	0.037144	2.95678	0.00310872	0.0183509
ENSMUSG00000030259	Rassf8	protein_coding	Ras association (RalGDS/AF-6) domain family (N-terminal) member 8 [Source:MGI Symbol;Acc:MGI:1918573]	4903.55	0.109729	0.0384622	2.85291	0.00433213	0.0237265
ENSMUSG00000051615	Rap2a	protein_coding	RAS related protein 2a [Source:MGI Symbol;Acc:MGI:97855]	8302.91	0.109623	0.029408	3.72768	0.000193253	0.00197947
ENSMUSG00000034300	Fam53c	protein_coding	family with sequence similarity 53, member C [Source:MGI Symbol;Acc:MGI:1913556]	6330.29	0.109442	0.0335525	3.26181	0.00110703	0.00802314
ENSMUSG00000026740	Dnajc1	protein_coding	DnaJ heat shock protein family (Hsp40) member C1 [Source:MGI Symbol;Acc:MGI:103268]	6998.54	0.109371	0.0341996	3.19802	0.00138374	0.00950693
ENSMUSG00000026502	Desi2	protein_coding	desumoylating isopeptidase 2 [Source:MGI Symbol;Acc:MGI:1926075]	3347.9	0.109178	0.040581	2.69037	0.00713724	0.0353005
ENSMUSG00000073139	Tmem185a	protein_coding	transmembrane protein 185A [Source:MGI Symbol;Acc:MGI:2448555]	5828.78	0.109125	0.0323093	3.37752	0.000731426	0.00577959
ENSMUSG00000022971	Ifnar2	protein_coding	interferon (alpha and beta) receptor 2 [Source:MGI Symbol;Acc:MGI:1098243]	4908.14	0.109125	0.0349225	3.12476	0.00177948	0.0116809
ENSMUSG00000062762	Ei24	protein_coding	etoposide induced 2.4 mRNA [Source:MGI Symbol;Acc:MGI:108090]	17994.5	0.108765	0.0222128	4.8965	9.75595e-07	2.07288e-05
ENSMUSG00000032334	Loxl1	protein_coding	lysyl oxidase-like 1 [Source:MGI Symbol;Acc:MGI:106096]	8034.04	0.108576	0.0330476	3.28545	0.0010182	0.00749569
ENSMUSG00000068735	Trp53i11	protein_coding	transformation related protein 53 inducible protein 11 [Source:MGI Symbol;Acc:MGI:2670995]	4308.78	0.108562	0.0393553	2.7585	0.00580668	0.0299577
ENSMUSG00000041329	Atp1b2	protein_coding	ATPase, Na+/K+ transporting, beta 2 polypeptide [Source:MGI Symbol;Acc:MGI:88109]	8966.81	0.108553	0.0346144	3.13607	0.00171226	0.0113168
ENSMUSG00000028343	Erp44	protein_coding	endoplasmic reticulum protein 44 [Source:MGI Symbol;Acc:MGI:1923549]	6932.77	0.108439	0.0292884	3.70247	0.000213508	0.00215075
ENSMUSG00000022553	Maf1	protein_coding	MAF1 homolog, negative regulator of RNA polymerase III [Source:MGI Symbol;Acc:MGI:1916127]	8109.89	0.108348	0.0299357	3.61934	0.000295351	0.00279237
ENSMUSG00000020522	Mfap3	protein_coding	microfibrillar-associated protein 3 [Source:MGI Symbol;Acc:MGI:1924068]	4095	0.10833	0.0389258	2.783	0.00538586	0.028284
ENSMUSG00000030397	Mark4	protein_coding	MAP/microtubule affinity regulating kinase 4 [Source:MGI Symbol;Acc:MGI:1920955]	6713.49	0.107998	0.0316608	3.41108	0.000647056	0.00522496
ENSMUSG00000031703	Itfg1	protein_coding	integrin alpha FG-GAP repeat containing 1 [Source:MGI Symbol;Acc:MGI:106419]	12838.9	0.107993	0.0267471	4.03756	5.40105e-05	0.000673424
ENSMUSG00000021027	Ralgapa1	protein_coding	Ral GTPase activating protein, alpha subunit 1 [Source:MGI Symbol;Acc:MGI:1931050]	4354.36	0.10799	0.0367347	2.93973	0.00328498	0.0191783
ENSMUSG00000029249	Rest	protein_coding	RE1-silencing transcription factor [Source:MGI Symbol;Acc:MGI:104897]	4898.57	0.107971	0.0348858	3.09498	0.00196825	0.0126304
ENSMUSG00000024924	Vldlr	protein_coding	very low density lipoprotein receptor [Source:MGI Symbol;Acc:MGI:98935]	6835.57	0.107917	0.0336962	3.20263	0.00136179	0.00939566
ENSMUSG00000041341	Atg2b	protein_coding	autophagy related 2B [Source:MGI Symbol;Acc:MGI:1923809]	3369.41	0.107895	0.0392457	2.74921	0.00597397	0.0306513
ENSMUSG00000004207	Psap	protein_coding	prosaposin [Source:MGI Symbol;Acc:MGI:97783]	251481	0.107764	0.017482	6.16426	7.08117e-10	3.49496e-08
ENSMUSG00000039205	Ciz1	protein_coding	CDKN1A interacting zinc finger protein 1 [Source:MGI Symbol;Acc:MGI:1920234]	5444.31	0.107722	0.0316845	3.39982	0.00067429	0.00539282
ENSMUSG00000038280	Ostm1	protein_coding	osteopetrosis associated transmembrane protein 1 [Source:MGI Symbol;Acc:MGI:2655574]	9993.24	0.10766	0.0265355	4.0572	4.96646e-05	0.000625926
ENSMUSG00000019854	Reps1	protein_coding	RalBP1 associated Eps domain containing protein [Source:MGI Symbol;Acc:MGI:1196373]	3952.97	0.107571	0.0362371	2.96854	0.00299218	0.0178359
ENSMUSG00000037434	Slc30a1	protein_coding	solute carrier family 30 (zinc transporter), member 1 [Source:MGI Symbol;Acc:MGI:1345281]	3368.84	0.107499	0.0408408	2.63215	0.00848468	0.0402522
ENSMUSG00000026600	Soat1	protein_coding	sterol O-acyltransferase 1 [Source:MGI Symbol;Acc:MGI:104665]	4654.8	0.107161	0.0357877	2.99434	0.00275038	0.0166714
ENSMUSG00000022257	Laptm4b	protein_coding	lysosomal-associated protein transmembrane 4B [Source:MGI Symbol;Acc:MGI:1890494]	9077.78	0.10705	0.028154	3.8023	0.000143361	0.00155126
ENSMUSG00000013663	Pten	protein_coding	phosphatase and tensin homolog [Source:MGI Symbol;Acc:MGI:109583]	11514.2	0.106983	0.0289198	3.69928	0.000216212	0.00217642
ENSMUSG00000032905	Atg12	protein_coding	autophagy related 12 [Source:MGI Symbol;Acc:MGI:1914776]	7585.4	0.106967	0.028387	3.76818	0.000164444	0.00172605
ENSMUSG00000002778	Kdelr1	protein_coding	KDEL (Lys-Asp-Glu-Leu) endoplasmic reticulum protein retention receptor 1 [Source:MGI Symbol;Acc:MGI:1915387]	15884.7	0.106953	0.0233537	4.57971	4.65627e-06	8.01933e-05
ENSMUSG00000030861	Acadsb	protein_coding	acyl-Coenzyme A dehydrogenase, short/branched chain [Source:MGI Symbol;Acc:MGI:1914135]	13736.2	0.106869	0.0270354	3.95292	7.72042e-05	0.00091071
ENSMUSG00000004394	Tmed4	protein_coding	transmembrane p24 trafficking protein 4 [Source:MGI Symbol;Acc:MGI:1915070]	12119.4	0.106764	0.0270685	3.94421	8.00631e-05	0.000939685
ENSMUSG00000040746	Rnf167	protein_coding	ring finger protein 167 [Source:MGI Symbol;Acc:MGI:1917760]	3667.94	0.106671	0.0389539	2.73839	0.00617409	0.031402
ENSMUSG00000003363	Pld3	protein_coding	phospholipase D family, member 3 [Source:MGI Symbol;Acc:MGI:1333782]	27539	0.106471	0.0217779	4.88894	1.01381e-06	2.14643e-05
ENSMUSG00000019873	Reep3	protein_coding	receptor accessory protein 3 [Source:MGI Symbol;Acc:MGI:88930]	5318.68	0.106289	0.0345343	3.07777	0.00208553	0.0132194
ENSMUSG00000014426	Map3k4	protein_coding	mitogen-activated protein kinase kinase kinase 4 [Source:MGI Symbol;Acc:MGI:1346875]	4806.01	0.10626	0.0347565	3.05728	0.00223353	0.0140305
ENSMUSG00000011179	Odc1	protein_coding	ornithine decarboxylase, structural 1 [Source:MGI Symbol;Acc:MGI:97402]	21830.2	0.10617	0.0228325	4.64995	3.32014e-06	5.99492e-05
ENSMUSG00000045969	Ing1	protein_coding	inhibitor of growth family, member 1 [Source:MGI Symbol;Acc:MGI:1349481]	3568.18	0.10616	0.0409625	2.59164	0.00955203	0.0442287
ENSMUSG00000017386	Traf4	protein_coding	TNF receptor associated factor 4 [Source:MGI Symbol;Acc:MGI:1202880]	5256.95	0.106001	0.0329138	3.22056	0.00127941	0.00897058
ENSMUSG00000021831	Ero1l	protein_coding	ERO1-like (S. cerevisiae) [Source:MGI Symbol;Acc:MGI:1354385]	4706.96	0.106001	0.036479	2.9058	0.00366316	0.0208927
ENSMUSG00000045973	Slc25a51	protein_coding	solute carrier family 25, member 51 [Source:MGI Symbol;Acc:MGI:2684984]	7133.38	0.105986	0.0308813	3.43206	0.000599014	0.00490778
ENSMUSG00000044345	Marveld1	protein_coding	MARVEL (membrane-associating) domain containing 1 [Source:MGI Symbol;Acc:MGI:2147570]	3605.72	0.1059	0.0398227	2.6593	0.00783041	0.0378098
ENSMUSG00000038290	Smg6	protein_coding	Smg-6 homolog, nonsense mediated mRNA decay factor (C. elegans) [Source:MGI Symbol;Acc:MGI:2144117]	5791.39	0.105887	0.0329146	3.21703	0.00129524	0.00905891
ENSMUSG00000058655	Eif4b	protein_coding	eukaryotic translation initiation factor 4B [Source:MGI Symbol;Acc:MGI:95304]	60762.1	0.105833	0.0209508	5.0515	4.38351e-07	1.04207e-05
ENSMUSG00000026585	Kifap3	protein_coding	kinesin-associated protein 3 [Source:MGI Symbol;Acc:MGI:107566]	6931.31	0.105816	0.0303743	3.48373	0.000494487	0.00421412
ENSMUSG00000034457	Eda2r	protein_coding	ectodysplasin A2 receptor [Source:MGI Symbol;Acc:MGI:2442860]	9552.01	0.105745	0.0312017	3.38909	0.000701248	0.00557891
ENSMUSG00000004383	Large1	protein_coding	LARGE xylosyl- and glucuronyltransferase 1 [Source:MGI Symbol;Acc:MGI:1342270]	8624.11	0.105663	0.0303196	3.48497	0.000492188	0.00419709
ENSMUSG00000024854	Pold4	protein_coding	polymerase (DNA-directed), delta 4 [Source:MGI Symbol;Acc:MGI:1916995]	4323.02	0.105646	0.0382616	2.76115	0.00575989	0.0298162
ENSMUSG00000021969	Zdhhc20	protein_coding	zinc finger, DHHC domain containing 20 [Source:MGI Symbol;Acc:MGI:1923215]	3502.82	0.105588	0.0406207	2.59938	0.00933926	0.0434158
ENSMUSG00000015243	Abca1	protein_coding	ATP-binding cassette, sub-family A (ABC1), member 1 [Source:MGI Symbol;Acc:MGI:99607]	95084.9	0.105398	0.0281166	3.74859	0.000177829	0.00184578
ENSMUSG00000028057	Rit1	protein_coding	Ras-like without CAAX 1 [Source:MGI Symbol;Acc:MGI:108053]	5880.03	0.105379	0.0322607	3.26647	0.00108897	0.00792091
ENSMUSG00000019969	Psen1	protein_coding	presenilin 1 [Source:MGI Symbol;Acc:MGI:1202717]	9352.25	0.105289	0.0265177	3.97053	7.17128e-05	0.00085603
ENSMUSG00000028990	Lzic	protein_coding	leucine zipper and CTNNBIP1 domain containing [Source:MGI Symbol;Acc:MGI:1916401]	5704.45	0.105267	0.0329659	3.19322	0.00140696	0.00964753
ENSMUSG00000021038	Vipas39	protein_coding	VPS33B interacting protein, apical-basolateral polarity regulator, spe-39 homolog [Source:MGI Symbol;Acc:MGI:2144805]	5610.67	0.104996	0.034306	3.06058	0.00220906	0.0139079
ENSMUSG00000030029	Lrig1	protein_coding	leucine-rich repeats and immunoglobulin-like domains 1 [Source:MGI Symbol;Acc:MGI:107935]	28335.7	0.104952	0.0208029	5.04508	4.53321e-07	1.07401e-05
ENSMUSG00000030852	Tacc2	protein_coding	transforming, acidic coiled-coil containing protein 2 [Source:MGI Symbol;Acc:MGI:1928899]	10164.1	0.1047	0.027046	3.87116	0.000108317	0.00122114
ENSMUSG00000024515	Smad4	protein_coding	SMAD family member 4 [Source:MGI Symbol;Acc:MGI:894293]	6542.21	0.104672	0.0328273	3.18857	0.00142979	0.00977055
ENSMUSG00000025586	Cpeb1	protein_coding	cytoplasmic polyadenylation element binding protein 1 [Source:MGI Symbol;Acc:MGI:108442]	5180.44	0.104645	0.0376075	2.78256	0.00539313	0.028284
ENSMUSG00000034168	Irf2bpl	protein_coding	interferon regulatory factor 2 binding protein-like [Source:MGI Symbol;Acc:MGI:2442463]	15881.9	0.104572	0.031861	3.28212	0.00103028	0.00756874
ENSMUSG00000029550	Sppl3	protein_coding	signal peptide peptidase 3 [Source:MGI Symbol;Acc:MGI:1891433]	5437.24	0.104552	0.0353991	2.95351	0.00314179	0.0184838
ENSMUSG00000020311	Erlec1	protein_coding	endoplasmic reticulum lectin 1 [Source:MGI Symbol;Acc:MGI:1914003]	7758.52	0.104539	0.0353635	2.95612	0.00311537	0.0183746
ENSMUSG00000034297	Med13	protein_coding	mediator complex subunit 13 [Source:MGI Symbol;Acc:MGI:3029632]	4685.64	0.104405	0.0353492	2.95353	0.00314159	0.0184838
ENSMUSG00000006463	Zdhhc24	protein_coding	zinc finger, DHHC domain containing 24 [Source:MGI Symbol;Acc:MGI:1917855]	3086.58	0.104267	0.0402808	2.5885	0.00963945	0.0446039
ENSMUSG00000020594	Pum2	protein_coding	pumilio RNA-binding family member 2 [Source:MGI Symbol;Acc:MGI:1931751]	13253	0.104262	0.0255856	4.07503	4.60083e-05	0.000589395
ENSMUSG00000010290	AI597479	protein_coding	expressed sequence AI597479 [Source:MGI Symbol;Acc:MGI:2138299]	4457.34	0.104148	0.0368317	2.82768	0.00468864	0.0252793
ENSMUSG00000064210	Ano6	protein_coding	anoctamin 6 [Source:MGI Symbol;Acc:MGI:2145890]	19212.9	0.104075	0.0220994	4.70938	2.48469e-06	4.68877e-05
ENSMUSG00000034647	Ankrd12	protein_coding	ankyrin repeat domain 12 [Source:MGI Symbol;Acc:MGI:1914357]	4205.62	0.103755	0.0375953	2.75978	0.00578406	0.0299071
ENSMUSG00000018548	Trim37	protein_coding	tripartite motif-containing 37 [Source:MGI Symbol;Acc:MGI:2153072]	8048.49	0.103728	0.0307769	3.37031	0.000750837	0.00589636
ENSMUSG00000034109	Golim4	protein_coding	golgi integral membrane protein 4 [Source:MGI Symbol;Acc:MGI:1920374]	13878.7	0.103637	0.0278152	3.72592	0.000194606	0.00198896
ENSMUSG00000024811	Tnks2	protein_coding	tankyrase, TRF1-interacting ankyrin-related ADP-ribose polymerase 2 [Source:MGI Symbol;Acc:MGI:1921743]	15333.8	0.103519	0.0243942	4.2436	2.19961e-05	0.000315055
ENSMUSG00000030161	Gabarapl1	protein_coding	gamma-aminobutyric acid (GABA) A receptor-associated protein-like 1 [Source:MGI Symbol;Acc:MGI:1914980]	20655.4	0.103483	0.025013	4.13717	3.5161e-05	0.000467989
ENSMUSG00000020864	Ankrd40	protein_coding	ankyrin repeat domain 40 [Source:MGI Symbol;Acc:MGI:1918702]	13624.8	0.103467	0.0250303	4.13369	3.56993e-05	0.000474702
ENSMUSG00000008763	Man1a2	protein_coding	mannosidase, alpha, class 1A, member 2 [Source:MGI Symbol;Acc:MGI:104676]	8130.86	0.103345	0.0299585	3.44961	0.000561404	0.00465686
ENSMUSG00000046822	Slc39a3	protein_coding	solute carrier family 39 (zinc transporter), member 3 [Source:MGI Symbol;Acc:MGI:2147269]	3997.92	0.103046	0.0367015	2.80768	0.00498996	0.0266372
ENSMUSG00000005621	Zfp592	protein_coding	zinc finger protein 592 [Source:MGI Symbol;Acc:MGI:2443541]	3398.64	0.102828	0.0404733	2.54064	0.0110648	0.0496411
ENSMUSG00000034462	Pkd2	protein_coding	polycystic kidney disease 2 [Source:MGI Symbol;Acc:MGI:1099818]	19498.4	0.102807	0.0228077	4.50756	6.55768e-06	0.000109571
ENSMUSG00000013275	Slc41a1	protein_coding	solute carrier family 41, member 1 [Source:MGI Symbol;Acc:MGI:2444823]	11985.1	0.102694	0.0257074	3.99473	6.47667e-05	0.000785843
ENSMUSG00000058881	Zfp516	protein_coding	zinc finger protein 516 [Source:MGI Symbol;Acc:MGI:2443957]	5967.69	0.102655	0.0328535	3.12464	0.00178025	0.0116809
ENSMUSG00000063659	Zbtb18	protein_coding	zinc finger and BTB domain containing 18 [Source:MGI Symbol;Acc:MGI:1353609]	5230.75	0.102646	0.0368529	2.7853	0.00534787	0.0281719
ENSMUSG00000060802	B2m	protein_coding	beta-2 microglobulin [Source:MGI Symbol;Acc:MGI:88127]	179842	0.102513	0.0278744	3.67767	0.000235379	0.00233577
ENSMUSG00000005686	Ampd3	protein_coding	adenosine monophosphate deaminase 3 [Source:MGI Symbol;Acc:MGI:1096344]	4429.56	0.10251	0.0357357	2.86855	0.00412357	0.0228395
ENSMUSG00000045205	Dpy19l4	protein_coding	dpy-19-like 4 (C. elegans) [Source:MGI Symbol;Acc:MGI:2685869]	4895.95	0.102417	0.0400631	2.55639	0.0105766	0.0479731
ENSMUSG00000028414	Fktn	protein_coding	fukutin [Source:MGI Symbol;Acc:MGI:2179507]	3656.6	0.102371	0.038895	2.63198	0.00848898	0.0402522
ENSMUSG00000028691	Prdx1	protein_coding	peroxiredoxin 1 [Source:MGI Symbol;Acc:MGI:99523]	51905.8	0.102127	0.0229319	4.45351	8.44764e-06	0.000136744
ENSMUSG00000024817	Uhrf2	protein_coding	ubiquitin-like, containing PHD and RING finger domains 2 [Source:MGI Symbol;Acc:MGI:1923718]	6248.43	0.102113	0.0302556	3.37503	0.000738087	0.00581562
ENSMUSG00000043252	Tmem64	protein_coding	transmembrane protein 64 [Source:MGI Symbol;Acc:MGI:2140359]	4150.04	0.101696	0.0362007	2.80923	0.00496596	0.026536
ENSMUSG00000023977	Ubr2	protein_coding	ubiquitin protein ligase E3 component n-recognin 2 [Source:MGI Symbol;Acc:MGI:1861099]	7875.48	0.101403	0.0297336	3.41039	0.000648691	0.00523514
ENSMUSG00000064145	Arih2	protein_coding	ariadne RBR E3 ubiquitin protein ligase 2 [Source:MGI Symbol;Acc:MGI:1344361]	5803.88	0.101373	0.0322781	3.14061	0.00168596	0.011178
ENSMUSG00000020368	Canx	protein_coding	calnexin [Source:MGI Symbol;Acc:MGI:88261]	64355.7	0.101221	0.02476	4.08811	4.34911e-05	0.000561773
ENSMUSG00000060002	Chpt1	protein_coding	choline phosphotransferase 1 [Source:MGI Symbol;Acc:MGI:2384841]	5981.32	0.101217	0.0306683	3.30039	0.000965501	0.00719476
ENSMUSG00000067851	Arfgef1	protein_coding	ADP-ribosylation factor guanine nucleotide-exchange factor 1(brefeldin A-inhibited) [Source:MGI Symbol;Acc:MGI:2442988]	6647.34	0.101147	0.0349458	2.89439	0.00379891	0.0215092
ENSMUSG00000029772	Ahcyl2	protein_coding	S-adenosylhomocysteine hydrolase-like 2 [Source:MGI Symbol;Acc:MGI:1921590]	6266.39	0.101119	0.0311516	3.24602	0.00117029	0.00837753
ENSMUSG00000029192	Tbc1d14	protein_coding	TBC1 domain family, member 14 [Source:MGI Symbol;Acc:MGI:1098708]	6623.8	0.10107	0.029761	3.39604	0.000683676	0.00546395
ENSMUSG00000019877	Serinc1	protein_coding	serine incorporator 1 [Source:MGI Symbol;Acc:MGI:1926228]	36062.3	0.100985	0.0210622	4.79463	1.62974e-06	3.26928e-05
ENSMUSG00000022656	Nectin3	protein_coding	nectin cell adhesion molecule 3 [Source:MGI Symbol;Acc:MGI:1930171]	6905.51	0.1009	0.030403	3.31875	0.000904219	0.00680692
ENSMUSG00000021770	Samd8	protein_coding	sterile alpha motif domain containing 8 [Source:MGI Symbol;Acc:MGI:1914880]	6004.09	0.100846	0.0332838	3.02989	0.00244646	0.0151243
ENSMUSG00000027799	Nbea	protein_coding	neurobeachin [Source:MGI Symbol;Acc:MGI:1347075]	4773.44	0.100561	0.0371768	2.70494	0.00683159	0.0340413
ENSMUSG00000036880	Acaa2	protein_coding	acetyl-Coenzyme A acyltransferase 2 (mitochondrial 3-oxoacyl-Coenzyme A thiolase) [Source:MGI Symbol;Acc:MGI:1098623]	4656.74	0.100424	0.0341408	2.94147	0.0032666	0.0190897
ENSMUSG00000036620	Mgat4b	protein_coding	mannoside acetylglucosaminyltransferase 4, isoenzyme B [Source:MGI Symbol;Acc:MGI:2143974]	15681.2	0.100399	0.0265048	3.78794	0.000151899	0.00162234
ENSMUSG00000022361	Zhx1	protein_coding	zinc fingers and homeoboxes 1 [Source:MGI Symbol;Acc:MGI:109271]	10904.5	0.100281	0.0276429	3.62772	0.000285931	0.00272169
ENSMUSG00000024593	Megf10	protein_coding	multiple EGF-like-domains 10 [Source:MGI Symbol;Acc:MGI:2685177]	7272.11	0.100067	0.0315217	3.17454	0.00150074	0.0101416
ENSMUSG00000032175	Tyk2	protein_coding	tyrosine kinase 2 [Source:MGI Symbol;Acc:MGI:1929470]	4379.08	0.100045	0.0349885	2.85936	0.00424499	0.0233825
ENSMUSG00000028228	Cpne3	protein_coding	copine III [Source:MGI Symbol;Acc:MGI:1917818]	8357.85	0.0998308	0.0285377	3.49821	0.000468388	0.00405338
ENSMUSG00000034158	Lrrc58	protein_coding	leucine rich repeat containing 58 [Source:MGI Symbol;Acc:MGI:2443542]	14242.3	0.0998236	0.0233954	4.2668	1.983e-05	0.000286542
ENSMUSG00000032123	Dpagt1	protein_coding	dolichyl-phosphate (UDP-N-acetylglucosamine) acetylglucosaminephosphotransferase 1 (GlcNAc-1-P transferase) [Source:MGI Symbol;Acc:MGI:1196396]	3690.2	0.0994786	0.0371187	2.68001	0.00736193	0.0361453
ENSMUSG00000047213	Ythdf3	protein_coding	YTH domain family 3 [Source:MGI Symbol;Acc:MGI:1918850]	4685.95	0.0993663	0.0371861	2.67213	0.0075371	0.036746
ENSMUSG00000027122	Arl14ep	protein_coding	ADP-ribosylation factor-like 14 effector protein [Source:MGI Symbol;Acc:MGI:1926020]	3393.2	0.0993388	0.0389019	2.55357	0.0106623	0.0482528
ENSMUSG00000024527	Afg3l2	protein_coding	AFG3-like AAA ATPase 2 [Source:MGI Symbol;Acc:MGI:1916847]	5399.9	0.0993149	0.0330963	3.00078	0.00269286	0.0164008
ENSMUSG00000079316	Rab9	protein_coding	RAB9, member RAS oncogene family [Source:MGI Symbol;Acc:MGI:1890695]	3630.81	0.0992873	0.0390607	2.54188	0.011026	0.0495619
ENSMUSG00000039686	Zer1	protein_coding	zyg-11 related, cell cycle regulator [Source:MGI Symbol;Acc:MGI:2442511]	6766.17	0.0992871	0.0308103	3.22253	0.00127063	0.00893591
ENSMUSG00000028923	Necap2	protein_coding	NECAP endocytosis associated 2 [Source:MGI Symbol;Acc:MGI:1913397]	5891.24	0.0991366	0.0352485	2.81251	0.0049157	0.0263211
ENSMUSG00000062901	Klhl24	protein_coding	kelch-like 24 [Source:MGI Symbol;Acc:MGI:1923035]	14694.2	0.0991307	0.0273458	3.62508	0.000288878	0.00274414
ENSMUSG00000037032	Apbb1	protein_coding	amyloid beta (A4) precursor protein-binding, family B, member 1 [Source:MGI Symbol;Acc:MGI:107765]	9515.15	0.0990758	0.0275106	3.60137	0.000316549	0.00295291
ENSMUSG00000005982	Naa60	protein_coding	N(alpha)-acetyltransferase 60, NatF catalytic subunit [Source:MGI Symbol;Acc:MGI:1922013]	4809.76	0.0990755	0.0338949	2.92302	0.00346649	0.0200156
ENSMUSG00000051344	Plekhm3	protein_coding	pleckstrin homology domain containing, family M, member 3 [Source:MGI Symbol;Acc:MGI:2443627]	4906.86	0.0990609	0.0388281	2.55127	0.0107332	0.0484637
ENSMUSG00000020716	Nf1	protein_coding	neurofibromin 1 [Source:MGI Symbol;Acc:MGI:97306]	7129.14	0.0988648	0.0343351	2.87941	0.00398423	0.0222812
ENSMUSG00000028152	Tspan5	protein_coding	tetraspanin 5 [Source:MGI Symbol;Acc:MGI:1928096]	12541.8	0.0986473	0.0259015	3.80855	0.000139782	0.0015222
ENSMUSG00000030095	Tmem43	protein_coding	transmembrane protein 43 [Source:MGI Symbol;Acc:MGI:1921372]	21232.1	0.0985914	0.0212056	4.64931	3.33049e-06	6.00174e-05
ENSMUSG00000019528	Gyg	protein_coding	glycogenin [Source:MGI Symbol;Acc:MGI:1351614]	10954.6	0.0984848	0.0261332	3.76857	0.000164182	0.00172589
ENSMUSG00000021127	Zfp36l1	protein_coding	zinc finger protein 36, C3H type-like 1 [Source:MGI Symbol;Acc:MGI:107946]	8306.13	0.0983976	0.0295398	3.33102	0.000865292	0.00657013
ENSMUSG00000032826	Ank2	protein_coding	ankyrin 2, brain [Source:MGI Symbol;Acc:MGI:88025]	14566	0.0983832	0.0236373	4.16221	3.15185e-05	0.000428053
ENSMUSG00000034593	Myo5a	protein_coding	myosin VA [Source:MGI Symbol;Acc:MGI:105976]	9737.22	0.0981634	0.0259411	3.78409	0.000154272	0.00164143
ENSMUSG00000028436	Dcaf12	protein_coding	DDB1 and CUL4 associated factor 12 [Source:MGI Symbol;Acc:MGI:1916220]	7214.13	0.0980963	0.0308943	3.17522	0.00149723	0.0101277
ENSMUSG00000031617	Tmem184c	protein_coding	transmembrane protein 184C [Source:MGI Symbol;Acc:MGI:2384562]	7260.82	0.0979024	0.0300332	3.25981	0.00111486	0.00804239
ENSMUSG00000029004	Kmt2e	protein_coding	lysine (K)-specific methyltransferase 2E [Source:MGI Symbol;Acc:MGI:1924825]	10160.3	0.0978721	0.0306907	3.18898	0.00142773	0.00976129
ENSMUSG00000019796	Lrp11	protein_coding	low density lipoprotein receptor-related protein 11 [Source:MGI Symbol;Acc:MGI:2442989]	8564.09	0.0977655	0.0379894	2.57349	0.0100678	0.0461437
ENSMUSG00000050812	AI314180	protein_coding	expressed sequence AI314180 [Source:MGI Symbol;Acc:MGI:2140220]	7977.66	0.0976924	0.0308348	3.16825	0.00153359	0.0103387
ENSMUSG00000049339	Fam134a	protein_coding	family with sequence similarity 134, member A [Source:MGI Symbol;Acc:MGI:2388278]	14735.9	0.0975732	0.0231592	4.21315	2.51834e-05	0.000354747
ENSMUSG00000020886	Dlg4	protein_coding	discs, large homolog 4 (Drosophila) [Source:MGI Symbol;Acc:MGI:1277959]	11722.3	0.0975729	0.026276	3.71338	0.000204509	0.00207551
ENSMUSG00000039089	L3mbtl3	protein_coding	l(3)mbt-like 3 (Drosophila) [Source:MGI Symbol;Acc:MGI:2143628]	5539.75	0.0975581	0.036686	2.65927	0.00783091	0.0378098
ENSMUSG00000026048	Ercc5	protein_coding	excision repair cross-complementing rodent repair deficiency, complementation group 5 [Source:MGI Symbol;Acc:MGI:103582]	8346.64	0.097285	0.0281242	3.45912	0.000541943	0.00454388
ENSMUSG00000000149	Gna12	protein_coding	guanine nucleotide binding protein, alpha 12 [Source:MGI Symbol;Acc:MGI:95767]	15191.4	0.0972535	0.0254537	3.8208	0.000133019	0.00146772
ENSMUSG00000041977	Arhgef11	protein_coding	Rho guanine nucleotide exchange factor (GEF) 11 [Source:MGI Symbol;Acc:MGI:2441869]	5584.75	0.0971977	0.0374999	2.59195	0.00954344	0.0442035
ENSMUSG00000022708	Zbtb20	protein_coding	zinc finger and BTB domain containing 20 [Source:MGI Symbol;Acc:MGI:1929213]	28857.6	0.0971831	0.0227247	4.27654	1.89824e-05	0.000275934
ENSMUSG00000037234	Hook3	protein_coding	hook microtubule tethering protein 3 [Source:MGI Symbol;Acc:MGI:2443554]	7397.14	0.0971218	0.0377655	2.57171	0.0101199	0.0463521
ENSMUSG00000102869	2900097C17Rik	lincRNA	RIKEN cDNA 2900097C17 gene [Source:MGI Symbol;Acc:MGI:1914767]	21222.1	0.0970795	0.0230648	4.20899	2.56513e-05	0.000359889
ENSMUSG00000052915	Msl1	protein_coding	male-specific lethal 1 homolog (Drosophila) [Source:MGI Symbol;Acc:MGI:1921276]	8497.08	0.097078	0.0314882	3.083	0.00204926	0.0130545
ENSMUSG00000027177	Hipk3	protein_coding	homeodomain interacting protein kinase 3 [Source:MGI Symbol;Acc:MGI:1314882]	10019	0.0970149	0.0311668	3.11276	0.00185347	0.0120372
ENSMUSG00000004040	Stat3	protein_coding	signal transducer and activator of transcription 3 [Source:MGI Symbol;Acc:MGI:103038]	31607.6	0.0969442	0.0216612	4.47547	7.62429e-06	0.000125006
ENSMUSG00000048756	Foxo3	protein_coding	forkhead box O3 [Source:MGI Symbol;Acc:MGI:1890081]	18083.7	0.09673	0.0239315	4.04195	5.30089e-05	0.000661525
ENSMUSG00000024982	Zdhhc6	protein_coding	zinc finger, DHHC domain containing 6 [Source:MGI Symbol;Acc:MGI:1914230]	6099.28	0.0967238	0.0350196	2.76199	0.00574499	0.029782
ENSMUSG00000025907	Rb1cc1	protein_coding	RB1-inducible coiled-coil 1 [Source:MGI Symbol;Acc:MGI:1341850]	5809.8	0.0966105	0.0320381	3.01549	0.00256568	0.0157357
ENSMUSG00000032902	Slc16a1	protein_coding	solute carrier family 16 (monocarboxylic acid transporters), member 1 [Source:MGI Symbol;Acc:MGI:106013]	5374.39	0.0965886	0.0358571	2.69371	0.0070661	0.0349857
ENSMUSG00000023353	Agap3	protein_coding	ArfGAP with GTPase domain, ankyrin repeat and PH domain 3 [Source:MGI Symbol;Acc:MGI:2183446]	8247.83	0.0965843	0.0285116	3.38754	0.00070522	0.00559779
ENSMUSG00000030967	Zranb1	protein_coding	zinc finger, RAN-binding domain containing 1 [Source:MGI Symbol;Acc:MGI:106441]	6218.45	0.0965501	0.0365891	2.63877	0.00832077	0.0396788
ENSMUSG00000029684	Wasl	protein_coding	Wiskott-Aldrich syndrome-like (human) [Source:MGI Symbol;Acc:MGI:1920428]	4540.23	0.0964269	0.0347193	2.77733	0.00548078	0.0286564
ENSMUSG00000025037	Maoa	protein_coding	monoamine oxidase A [Source:MGI Symbol;Acc:MGI:96915]	15652.4	0.0959184	0.0243678	3.93627	8.27587e-05	0.000967268
ENSMUSG00000033628	Pik3c3	protein_coding	phosphoinositide-3-kinase, class 3 [Source:MGI Symbol;Acc:MGI:2445019]	4607.04	0.0957291	0.0358611	2.66944	0.00759778	0.0369539
ENSMUSG00000031996	Aplp2	protein_coding	amyloid beta (A4) precursor-like protein 2 [Source:MGI Symbol;Acc:MGI:88047]	106090	0.0956922	0.021604	4.42938	9.45051e-06	0.00015003
ENSMUSG00000052040	Klf13	protein_coding	Kruppel-like factor 13 [Source:MGI Symbol;Acc:MGI:1354948]	4842.43	0.095523	0.0350749	2.7234	0.00646146	0.032521
ENSMUSG00000025239	Limd1	protein_coding	LIM domains containing 1 [Source:MGI Symbol;Acc:MGI:1352502]	5021.88	0.0951874	0.0347461	2.73952	0.00615295	0.0313479
ENSMUSG00000030180	Kdm5a	protein_coding	lysine (K)-specific demethylase 5A [Source:MGI Symbol;Acc:MGI:2136980]	7422.43	0.0950929	0.0295352	3.21965	0.00128348	0.00899463
ENSMUSG00000078671	Chd2	protein_coding	chromodomain helicase DNA binding protein 2 [Source:MGI Symbol;Acc:MGI:2448567]	5502.53	0.095063	0.0327622	2.90161	0.00371253	0.0211055
ENSMUSG00000031309	Rps6ka3	protein_coding	ribosomal protein S6 kinase polypeptide 3 [Source:MGI Symbol;Acc:MGI:104557]	5309.89	0.0948367	0.0348897	2.71819	0.00656406	0.0329215
ENSMUSG00000021540	Smad5	protein_coding	SMAD family member 5 [Source:MGI Symbol;Acc:MGI:1328787]	8163.66	0.0946921	0.0285895	3.31213	0.000925898	0.00694399
ENSMUSG00000022280	Rnf19a	protein_coding	ring finger protein 19A [Source:MGI Symbol;Acc:MGI:1353623]	6687.76	0.0943987	0.0330362	2.85743	0.00427081	0.023497
ENSMUSG00000031668	Eif2ak3	protein_coding	eukaryotic translation initiation factor 2 alpha kinase 3 [Source:MGI Symbol;Acc:MGI:1341830]	5177.5	0.0940781	0.0347897	2.70419	0.00684708	0.0341063
ENSMUSG00000040596	Pogk	protein_coding	pogo transposable element with KRAB domain [Source:MGI Symbol;Acc:MGI:1918842]	5414.13	0.0940608	0.0327709	2.87025	0.00410146	0.0227462
ENSMUSG00000025241	Fyco1	protein_coding	FYVE and coiled-coil domain containing 1 [Source:MGI Symbol;Acc:MGI:107277]	8997.63	0.0940223	0.0303478	3.09816	0.00194725	0.0125301
ENSMUSG00000029571	Tmem106b	protein_coding	transmembrane protein 106B [Source:MGI Symbol;Acc:MGI:1919150]	17214.2	0.0939331	0.0245743	3.82242	0.000132148	0.00146041
ENSMUSG00000022094	Slc39a14	protein_coding	solute carrier family 39 (zinc transporter), member 14 [Source:MGI Symbol;Acc:MGI:2384851]	6651.29	0.0938621	0.0320838	2.92553	0.0034387	0.0198891
ENSMUSG00000032118	Fez1	protein_coding	fasciculation and elongation protein zeta 1 (zygin I) [Source:MGI Symbol;Acc:MGI:2670976]	7193.88	0.0937594	0.031467	2.97962	0.00288611	0.0173439
ENSMUSG00000038400	Pmepa1	protein_coding	prostate transmembrane protein, androgen induced 1 [Source:MGI Symbol;Acc:MGI:1929600]	8301.19	0.0937398	0.0281571	3.32917	0.000871052	0.00659993
ENSMUSG00000030987	Stim1	protein_coding	stromal interaction molecule 1 [Source:MGI Symbol;Acc:MGI:107476]	9168.72	0.0937362	0.0262766	3.56729	0.000360687	0.00329442
ENSMUSG00000015850	Adamtsl4	protein_coding	ADAMTS-like 4 [Source:MGI Symbol;Acc:MGI:2389008]	8067.95	0.0936794	0.0309062	3.03109	0.00243671	0.0150874
ENSMUSG00000038145	Snrk	protein_coding	SNF related kinase [Source:MGI Symbol;Acc:MGI:108104]	5494.58	0.0936637	0.0330129	2.83719	0.00455127	0.0247099
ENSMUSG00000022801	Lrch3	protein_coding	leucine-rich repeats and calponin homology (CH) domain containing 3 [Source:MGI Symbol;Acc:MGI:1917394]	5298.18	0.0936516	0.033628	2.78493	0.00535399	0.0281829
ENSMUSG00000061665	Cd2ap	protein_coding	CD2-associated protein [Source:MGI Symbol;Acc:MGI:1330281]	5270.52	0.093622	0.0341475	2.74169	0.00611236	0.0312241
ENSMUSG00000021987	Mtmr6	protein_coding	myotubularin related protein 6 [Source:MGI Symbol;Acc:MGI:2145637]	8931.65	0.0935818	0.0300529	3.1139	0.00184633	0.012002
ENSMUSG00000025404	R3hdm2	protein_coding	R3H domain containing 2 [Source:MGI Symbol;Acc:MGI:1919000]	15448.9	0.0935648	0.0241212	3.87894	0.000104911	0.0011856
ENSMUSG00000025544	Tm9sf2	protein_coding	transmembrane 9 superfamily member 2 [Source:MGI Symbol;Acc:MGI:1915309]	13745.3	0.0935106	0.0262637	3.56045	0.000370223	0.0033596
ENSMUSG00000028580	Pum1	protein_coding	pumilio RNA-binding family member 1 [Source:MGI Symbol;Acc:MGI:1931749]	8606.76	0.0934484	0.0293453	3.18444	0.00145032	0.00988195
ENSMUSG00000028803	Nipal3	protein_coding	NIPA-like domain containing 3 [Source:MGI Symbol;Acc:MGI:1921802]	9212.12	0.0934277	0.0340673	2.74244	0.00609838	0.0311868
ENSMUSG00000019975	Ikbip	protein_coding	IKBKB interacting protein [Source:MGI Symbol;Acc:MGI:1914704]	6265.85	0.0934005	0.0321411	2.90596	0.00366131	0.0208907
ENSMUSG00000032604	Qars	protein_coding	glutaminyl-tRNA synthetase [Source:MGI Symbol;Acc:MGI:1915851]	10211.9	0.0933954	0.0280538	3.32916	0.000871083	0.00659993
ENSMUSG00000044221	Grsf1	protein_coding	G-rich RNA sequence binding factor 1 [Source:MGI Symbol;Acc:MGI:106479]	7905.47	0.0933901	0.0303531	3.07679	0.00209244	0.0132572
ENSMUSG00000018425	Dhx40	protein_coding	DEAH (Asp-Glu-Ala-His) box polypeptide 40 [Source:MGI Symbol;Acc:MGI:1914737]	7045.75	0.0933203	0.0308335	3.02659	0.0024733	0.0152695
ENSMUSG00000055707	Klhl26	protein_coding	kelch-like 26 [Source:MGI Symbol;Acc:MGI:2443079]	7076.77	0.0931297	0.0289932	3.21212	0.0013176	0.00918261
ENSMUSG00000089682	Bcl2l2	protein_coding	BCL2-like 2 [Source:MGI Symbol;Acc:MGI:108052]	6728.51	0.0931294	0.0331517	2.80919	0.00496661	0.026536
ENSMUSG00000044308	Ubr3	protein_coding	ubiquitin protein ligase E3 component n-recognin 3 [Source:MGI Symbol;Acc:MGI:1861100]	6380.4	0.0929024	0.0313856	2.96004	0.00307603	0.0182271
ENSMUSG00000026064	Ptp4a1	protein_coding	protein tyrosine phosphatase 4a1 [Source:MGI Symbol;Acc:MGI:1277096]	4581.93	0.0927686	0.0341724	2.71473	0.00663308	0.0331701
ENSMUSG00000042650	Alkbh5	protein_coding	alkB homolog 5, RNA demethylase [Source:MGI Symbol;Acc:MGI:2144489]	11704.9	0.0927591	0.0273429	3.39243	0.000692752	0.00552702
ENSMUSG00000021222	Dcaf4	protein_coding	DDB1 and CUL4 associated factor 4 [Source:MGI Symbol;Acc:MGI:1921078]	5438.05	0.0927203	0.0332849	2.78566	0.00534193	0.0281512
ENSMUSG00000033623	Pcgf3	protein_coding	polycomb group ring finger 3 [Source:MGI Symbol;Acc:MGI:1916837]	8156.73	0.0926066	0.0287133	3.22521	0.0012588	0.00887496
ENSMUSG00000066406	Akap13	protein_coding	A kinase (PRKA) anchor protein 13 [Source:MGI Symbol;Acc:MGI:2676556]	5002.38	0.0926055	0.0339534	2.72743	0.00638292	0.0322054
ENSMUSG00000003032	Klf4	protein_coding	Kruppel-like factor 4 (gut) [Source:MGI Symbol;Acc:MGI:1342287]	4954.08	0.0924912	0.0344496	2.68483	0.0072567	0.0357776
ENSMUSG00000035778	Ggta1	protein_coding	glycoprotein galactosyltransferase alpha 1, 3 [Source:MGI Symbol;Acc:MGI:95704]	10967.1	0.0924893	0.0251792	3.67324	0.00023949	0.00236818
ENSMUSG00000027546	Atp9a	protein_coding	ATPase, class II, type 9A [Source:MGI Symbol;Acc:MGI:1330826]	12161.2	0.0924751	0.0259944	3.5575	0.000374401	0.00339312
ENSMUSG00000042444	Fam63b	protein_coding	family with sequence similarity 63, member B [Source:MGI Symbol;Acc:MGI:2443086]	7875.29	0.0922892	0.0299007	3.08653	0.00202509	0.0129182
ENSMUSG00000027620	Rbm39	protein_coding	RNA binding motif protein 39 [Source:MGI Symbol;Acc:MGI:2157953]	12652.8	0.0922417	0.0285326	3.23285	0.00122562	0.00868915
ENSMUSG00000022283	Pabpc1	protein_coding	poly(A) binding protein, cytoplasmic 1 [Source:MGI Symbol;Acc:MGI:1349722]	111502	0.0921749	0.0192873	4.77904	1.76137e-06	3.49825e-05
ENSMUSG00000023961	Enpp4	protein_coding	ectonucleotide pyrophosphatase/phosphodiesterase 4 [Source:MGI Symbol;Acc:MGI:2682634]	7067.86	0.0920455	0.0309869	2.97046	0.0029735	0.0177472
ENSMUSG00000032186	Tmod2	protein_coding	tropomodulin 2 [Source:MGI Symbol;Acc:MGI:1355335]	11450.7	0.0920319	0.024309	3.78592	0.000153142	0.00163312
ENSMUSG00000073725	Lmbrd1	protein_coding	LMBR1 domain containing 1 [Source:MGI Symbol;Acc:MGI:1915671]	8789.25	0.0916276	0.0289366	3.16649	0.0015429	0.0103876
ENSMUSG00000026837	Col5a1	protein_coding	collagen, type V, alpha 1 [Source:MGI Symbol;Acc:MGI:88457]	14420.7	0.0916005	0.0264344	3.4652	0.000529831	0.004453
ENSMUSG00000000131	Xpo6	protein_coding	exportin 6 [Source:MGI Symbol;Acc:MGI:2429950]	7686.95	0.0915586	0.0307482	2.97769	0.00290432	0.0174309
ENSMUSG00000041958	Pigs	protein_coding	phosphatidylinositol glycan anchor biosynthesis, class S [Source:MGI Symbol;Acc:MGI:2687325]	13943.1	0.0913681	0.0240673	3.79636	0.000146837	0.00158033
ENSMUSG00000031834	Pik3r2	protein_coding	phosphatidylinositol 3-kinase, regulatory subunit, polypeptide 2 (p85 beta) [Source:MGI Symbol;Acc:MGI:1098772]	10733.1	0.0910848	0.0306951	2.96741	0.00300323	0.0178942
ENSMUSG00000042156	Dzip1	protein_coding	DAZ interacting protein 1 [Source:MGI Symbol;Acc:MGI:1914311]	12315.3	0.0910023	0.0242173	3.75774	0.000171458	0.00179295
ENSMUSG00000036046	5031439G07Rik	protein_coding	RIKEN cDNA 5031439G07 gene [Source:MGI Symbol;Acc:MGI:2444899]	7225.65	0.0908996	0.029469	3.08458	0.0020384	0.0129912
ENSMUSG00000005534	Insr	protein_coding	insulin receptor [Source:MGI Symbol;Acc:MGI:96575]	7424.41	0.0907909	0.0286766	3.16603	0.00154533	0.0103927
ENSMUSG00000028207	Asph	protein_coding	aspartate-beta-hydroxylase [Source:MGI Symbol;Acc:MGI:1914186]	6833.5	0.0907025	0.0336666	2.69414	0.00705712	0.0349536
ENSMUSG00000028657	Ppt1	protein_coding	palmitoyl-protein thioesterase 1 [Source:MGI Symbol;Acc:MGI:1298204]	28660.4	0.0906194	0.0194702	4.65426	3.25144e-06	5.88961e-05
ENSMUSG00000032418	Me1	protein_coding	malic enzyme 1, NADP(+)-dependent, cytosolic [Source:MGI Symbol;Acc:MGI:97043]	10838.2	0.0903762	0.0275506	3.28037	0.00103672	0.00760805
ENSMUSG00000029513	Prkab1	protein_coding	protein kinase, AMP-activated, beta 1 non-catalytic subunit [Source:MGI Symbol;Acc:MGI:1336167]	8059.28	0.0902311	0.0277546	3.25103	0.00114987	0.00825669
ENSMUSG00000022892	App	protein_coding	amyloid beta (A4) precursor protein [Source:MGI Symbol;Acc:MGI:88059]	139142	0.0900375	0.0208685	4.31453	1.59945e-05	0.000236739
ENSMUSG00000059895	Ptp4a3	protein_coding	protein tyrosine phosphatase 4a3 [Source:MGI Symbol;Acc:MGI:1277098]	10523.2	0.0899412	0.027272	3.29793	0.000974013	0.00723508
ENSMUSG00000008398	Elk3	protein_coding	ELK3, member of ETS oncogene family [Source:MGI Symbol;Acc:MGI:101762]	7719.96	0.0897068	0.0287792	3.11707	0.00182661	0.0119014
ENSMUSG00000046240	Hepacam	protein_coding	hepatocyte cell adhesion molecule [Source:MGI Symbol;Acc:MGI:1920177]	8367.99	0.0893305	0.0333337	2.67988	0.00736484	0.0361453
ENSMUSG00000034560	Washc4	protein_coding	WASH complex subunit 4 [Source:MGI Symbol;Acc:MGI:2441787]	4922.89	0.0892565	0.0339681	2.62765	0.00859759	0.0406606
ENSMUSG00000047407	Tgif1	protein_coding	TGFB-induced factor homeobox 1 [Source:MGI Symbol;Acc:MGI:1194497]	6246.74	0.0889595	0.0304958	2.9171	0.00353297	0.0203157
ENSMUSG00000022614	Lmf2	protein_coding	lipase maturation factor 2 [Source:MGI Symbol;Acc:MGI:2146015]	6627.35	0.0888813	0.0308442	2.88162	0.0039564	0.0221856
ENSMUSG00000031791	Tmem38a	protein_coding	transmembrane protein 38A [Source:MGI Symbol;Acc:MGI:1921416]	8160.39	0.0888641	0.0276663	3.21199	0.00131817	0.00918261
ENSMUSG00000002365	Snx9	protein_coding	sorting nexin 9 [Source:MGI Symbol;Acc:MGI:1913866]	7988.67	0.0888071	0.0276531	3.21147	0.0013206	0.00918998
ENSMUSG00000022270	Fam134b	protein_coding	family with sequence similarity 134, member B [Source:MGI Symbol;Acc:MGI:1913520]	5141.11	0.0887876	0.0331865	2.67541	0.0074637	0.0364898
ENSMUSG00000034525	Ice1	protein_coding	interactor of little elongation complex ELL subunit 1 [Source:MGI Symbol;Acc:MGI:2385865]	5601.63	0.0887532	0.0319672	2.77638	0.00549676	0.0287185
ENSMUSG00000026933	Camsap1	protein_coding	calmodulin regulated spectrin-associated protein 1 [Source:MGI Symbol;Acc:MGI:3036242]	4936.03	0.0886169	0.0346478	2.55765	0.0105383	0.0478617
ENSMUSG00000001986	Gria3	protein_coding	glutamate receptor, ionotropic, AMPA3 (alpha 3) [Source:MGI Symbol;Acc:MGI:95810]	16684.6	0.0885084	0.0218895	4.04342	5.26773e-05	0.000658806
ENSMUSG00000008429	Herpud2	protein_coding	HERPUD family member 2 [Source:MGI Symbol;Acc:MGI:1915393]	7250.22	0.0884938	0.029914	2.95827	0.00309374	0.0182779
ENSMUSG00000045671	Spred2	protein_coding	sprouty-related, EVH1 domain containing 2 [Source:MGI Symbol;Acc:MGI:2150019]	9549.37	0.0882468	0.0307259	2.87206	0.00407802	0.0226499
ENSMUSG00000034850	Tmem127	protein_coding	transmembrane protein 127 [Source:MGI Symbol;Acc:MGI:1916720]	19037.6	0.0882266	0.022376	3.94291	8.05004e-05	0.000944026
ENSMUSG00000031483	Erlin2	protein_coding	ER lipid raft associated 2 [Source:MGI Symbol;Acc:MGI:2387215]	36000.4	0.0881765	0.0237776	3.70839	0.000208581	0.00211023
ENSMUSG00000064370	mt-Cytb	protein_coding	mitochondrially encoded cytochrome b [Source:MGI Symbol;Acc:MGI:102501]	510558	0.0880464	0.0266097	3.3088	0.000936955	0.00700066
ENSMUSG00000031902	Nfatc3	protein_coding	nuclear factor of activated T cells, cytoplasmic, calcineurin dependent 3 [Source:MGI Symbol;Acc:MGI:103296]	7436.33	0.08804	0.0300939	2.92551	0.0034389	0.0198891
ENSMUSG00000038497	Tmco3	protein_coding	transmembrane and coiled-coil domains 3 [Source:MGI Symbol;Acc:MGI:2444946]	10370.1	0.0878579	0.0258034	3.40489	0.000661901	0.00532334
ENSMUSG00000074637	Sox2	protein_coding	SRY (sex determining region Y)-box 2 [Source:MGI Symbol;Acc:MGI:98364]	17479.9	0.0878124	0.0306787	2.86233	0.00420544	0.0232378
ENSMUSG00000020859	Spag9	protein_coding	sperm associated antigen 9 [Source:MGI Symbol;Acc:MGI:1918084]	14905.5	0.0878057	0.0238926	3.67501	0.00023784	0.00235519
ENSMUSG00000054693	Adam10	protein_coding	a disintegrin and metallopeptidase domain 10 [Source:MGI Symbol;Acc:MGI:109548]	15540.6	0.0876619	0.0254435	3.44536	0.000570306	0.00472611
ENSMUSG00000027810	Eif2a	protein_coding	eukaryotic translation initiation factor 2A [Source:MGI Symbol;Acc:MGI:1098684]	8629.9	0.0872987	0.032663	2.67271	0.00752416	0.0366957
ENSMUSG00000021366	Hivep1	protein_coding	human immunodeficiency virus type I enhancer binding protein 1 [Source:MGI Symbol;Acc:MGI:96100]	9883.83	0.0867215	0.0270943	3.20072	0.00137083	0.00943674
ENSMUSG00000024294	Mib1	protein_coding	mindbomb E3 ubiquitin protein ligase 1 [Source:MGI Symbol;Acc:MGI:2443157]	7860.4	0.0866917	0.0286933	3.02132	0.00251672	0.0154761
ENSMUSG00000042524	Sun2	protein_coding	Sad1 and UNC84 domain containing 2 [Source:MGI Symbol;Acc:MGI:2443011]	12961.9	0.0864339	0.0248717	3.47519	0.000510496	0.00433473
ENSMUSG00000038369	Ncoa6	protein_coding	nuclear receptor coactivator 6 [Source:MGI Symbol;Acc:MGI:1929915]	6869.62	0.0864039	0.0317976	2.71731	0.00658157	0.0329782
ENSMUSG00000032329	Hmg20a	protein_coding	high mobility group 20A [Source:MGI Symbol;Acc:MGI:1914117]	5704.58	0.0862774	0.033989	2.53839	0.0111362	0.0499191
ENSMUSG00000002103	Acp2	protein_coding	acid phosphatase 2, lysosomal [Source:MGI Symbol;Acc:MGI:87882]	8617.11	0.0860349	0.0273192	3.14925	0.0016369	0.0109143
ENSMUSG00000052951	C130021I20Rik	antisense	Riken cDNA C130021I20 gene [Source:MGI Symbol;Acc:MGI:3639863]	7270.31	0.0858464	0.029744	2.88617	0.00389957	0.0219549
ENSMUSG00000021843	Ktn1	protein_coding	kinectin 1 [Source:MGI Symbol;Acc:MGI:109153]	13593	0.0858347	0.0244542	3.51001	0.000448083	0.00392374
ENSMUSG00000018001	Cyth3	protein_coding	cytohesin 3 [Source:MGI Symbol;Acc:MGI:1335107]	5964.94	0.0857352	0.0315302	2.71915	0.006545	0.0328588
ENSMUSG00000035954	Dock4	protein_coding	dedicator of cytokinesis 4 [Source:MGI Symbol;Acc:MGI:1918006]	7901.56	0.08557	0.0335471	2.55074	0.0107494	0.0485212
ENSMUSG00000033059	Pygb	protein_coding	brain glycogen phosphorylase [Source:MGI Symbol;Acc:MGI:97828]	32863.9	0.0851391	0.0200634	4.2435	2.20057e-05	0.000315055
ENSMUSG00000029924	Slc37a3	protein_coding	solute carrier family 37 (glycerol-3-phosphate transporter), member 3 [Source:MGI Symbol;Acc:MGI:1919394]	6086.24	0.0851243	0.0305156	2.78953	0.00527844	0.0278691
ENSMUSG00000032485	Scap	protein_coding	SREBF chaperone [Source:MGI Symbol;Acc:MGI:2135958]	21438.7	0.0851119	0.0232582	3.65945	0.000252762	0.0024646
ENSMUSG00000050989	Selenon	protein_coding	selenoprotein N [Source:MGI Symbol;Acc:MGI:2151208]	16084.2	0.0851014	0.0238623	3.56635	0.000361984	0.0033041
ENSMUSG00000022100	Xpo7	protein_coding	exportin 7 [Source:MGI Symbol;Acc:MGI:1929705]	7116.39	0.08503	0.031774	2.67609	0.00744877	0.0364347
ENSMUSG00000005886	Ncoa2	protein_coding	nuclear receptor coactivator 2 [Source:MGI Symbol;Acc:MGI:1276533]	7116.11	0.084887	0.032641	2.60062	0.00930555	0.0432878
ENSMUSG00000028830	AU040320	protein_coding	expressed sequence AU040320 [Source:MGI Symbol;Acc:MGI:2140475]	7754.43	0.0845002	0.0284604	2.96904	0.00298729	0.0178143
ENSMUSG00000027698	Nceh1	protein_coding	neutral cholesterol ester hydrolase 1 [Source:MGI Symbol;Acc:MGI:2443191]	8133.77	0.0844244	0.0285314	2.959	0.00308637	0.0182652
ENSMUSG00000031665	Sall1	protein_coding	sal-like 1 (Drosophila) [Source:MGI Symbol;Acc:MGI:1889585]	6523.65	0.0843443	0.0314448	2.6823	0.00731179	0.0359703
ENSMUSG00000000605	Clcn4	protein_coding	chloride channel, voltage-sensitive 4 [Source:MGI Symbol;Acc:MGI:104571]	6459.07	0.0842303	0.0325491	2.5878	0.0096592	0.0446806
ENSMUSG00000066026	Dhrs3	protein_coding	dehydrogenase/reductase (SDR family) member 3 [Source:MGI Symbol;Acc:MGI:1315215]	13999.1	0.084228	0.0291772	2.88678	0.00389208	0.0219215
ENSMUSG00000038886	Man2a2	protein_coding	mannosidase 2, alpha 2 [Source:MGI Symbol;Acc:MGI:2150656]	17262.3	0.0842001	0.0245029	3.43633	0.000589659	0.00485101
ENSMUSG00000021745	Ptprg	protein_coding	protein tyrosine phosphatase, receptor type, G [Source:MGI Symbol;Acc:MGI:97814]	13203.4	0.084169	0.0250768	3.35645	0.000789486	0.00612092
ENSMUSG00000041120	Nbl1	protein_coding	neuroblastoma, suppression of tumorigenicity 1 [Source:MGI Symbol;Acc:MGI:104591]	50700.8	0.0840957	0.0192875	4.36012	1.29988e-05	0.000198484
ENSMUSG00000033184	Tmed7	protein_coding	transmembrane p24 trafficking protein 7 [Source:MGI Symbol;Acc:MGI:1913926]	10341.2	0.0840164	0.0286195	2.93563	0.0033287	0.0193717
ENSMUSG00000061731	Ext1	protein_coding	exostoses (multiple) 1 [Source:MGI Symbol;Acc:MGI:894663]	13520.9	0.0839478	0.0242436	3.46268	0.000534822	0.00449225
ENSMUSG00000007950	Abhd8	protein_coding	abhydrolase domain containing 8 [Source:MGI Symbol;Acc:MGI:1918946]	8992.56	0.0839213	0.0297117	2.82452	0.0047352	0.0254715
ENSMUSG00000027187	Cat	protein_coding	catalase [Source:MGI Symbol;Acc:MGI:88271]	12387	0.0837494	0.0247356	3.38579	0.000709736	0.00563044
ENSMUSG00000032232	Cgnl1	protein_coding	cingulin-like 1 [Source:MGI Symbol;Acc:MGI:1915428]	7509.42	0.0836651	0.0306806	2.72697	0.00639186	0.0322093
ENSMUSG00000027206	Cops2	protein_coding	COP9 signalosome subunit 2 [Source:MGI Symbol;Acc:MGI:1330276]	11998.8	0.0835433	0.0288958	2.89119	0.00383788	0.0216598
ENSMUSG00000008575	Nfib	protein_coding	nuclear factor I/B [Source:MGI Symbol;Acc:MGI:103188]	20007.1	0.0835322	0.0235342	3.5494	0.000386107	0.00347447
ENSMUSG00000037405	Icam1	protein_coding	intercellular adhesion molecule 1 [Source:MGI Symbol;Acc:MGI:96392]	9909.9	0.0834094	0.030462	2.73814	0.00617872	0.0314141
ENSMUSG00000035356	Nfkbiz	protein_coding	nuclear factor of kappa light polypeptide gene enhancer in B cells inhibitor, zeta [Source:MGI Symbol;Acc:MGI:1931595]	6132.5	0.0832566	0.0324564	2.56518	0.0103123	0.0470488
ENSMUSG00000026944	Abca2	protein_coding	ATP-binding cassette, sub-family A (ABC1), member 2 [Source:MGI Symbol;Acc:MGI:99606]	15559.3	0.083247	0.0246358	3.3791	0.000727229	0.00575617
ENSMUSG00000021709	Erbin	protein_coding	Erbb2 interacting protein [Source:MGI Symbol;Acc:MGI:1890169]	14789.7	0.0832094	0.0255835	3.25246	0.00114411	0.00822371
ENSMUSG00000046818	Ddit4l	protein_coding	DNA-damage-inducible transcript 4-like [Source:MGI Symbol;Acc:MGI:1920534]	10061.3	0.0829995	0.0266901	3.10974	0.00187249	0.0121476
ENSMUSG00000030255	Sspn	protein_coding	sarcospan [Source:MGI Symbol;Acc:MGI:1353511]	8979.19	0.0829772	0.029034	2.85793	0.00426419	0.0234698
ENSMUSG00000042506	Usp22	protein_coding	ubiquitin specific peptidase 22 [Source:MGI Symbol;Acc:MGI:2144157]	12868.2	0.0829534	0.026003	3.19014	0.00142202	0.00973175
ENSMUSG00000029642	Polr1d	protein_coding	polymerase (RNA) I polypeptide D [Source:MGI Symbol;Acc:MGI:108403]	8622.72	0.0829043	0.0293496	2.82471	0.00473227	0.0254715
ENSMUSG00000037104	Socs5	protein_coding	suppressor of cytokine signaling 5 [Source:MGI Symbol;Acc:MGI:2385459]	6920.56	0.08286	0.0303425	2.73083	0.0063176	0.0319693
ENSMUSG00000027366	Sppl2a	protein_coding	signal peptide peptidase like 2A [Source:MGI Symbol;Acc:MGI:1913802]	8799.82	0.0828449	0.0314511	2.63408	0.00843644	0.0401247
ENSMUSG00000037573	Tob1	protein_coding	transducer of ErbB-2.1 [Source:MGI Symbol;Acc:MGI:1349721]	8592.68	0.0827271	0.0301091	2.74758	0.00600369	0.0307588
ENSMUSG00000026764	Kif5c	protein_coding	kinesin family member 5C [Source:MGI Symbol;Acc:MGI:1098269]	7632.39	0.0827261	0.0307909	2.68671	0.00721602	0.0356286
ENSMUSG00000068040	Tm9sf4	protein_coding	transmembrane 9 superfamily protein member 4 [Source:MGI Symbol;Acc:MGI:2139220]	11932.3	0.0826257	0.0270864	3.05045	0.00228496	0.0143086
ENSMUSG00000037470	Uggt1	protein_coding	UDP-glucose glycoprotein glucosyltransferase 1 [Source:MGI Symbol;Acc:MGI:2443162]	14728.9	0.0825712	0.0242024	3.4117	0.000645594	0.00522435
ENSMUSG00000028673	Fuca1	protein_coding	fucosidase, alpha-L- 1, tissue [Source:MGI Symbol;Acc:MGI:95593]	22053.7	0.082326	0.0221387	3.71865	0.000200287	0.00204107
ENSMUSG00000034254	Agpat1	protein_coding	1-acylglycerol-3-phosphate O-acyltransferase 1 (lysophosphatidic acid acyltransferase, alpha) [Source:MGI Symbol;Acc:MGI:1932075]	14760.8	0.0822454	0.0244728	3.36068	0.000777505	0.00605822
ENSMUSG00000041530	Ago1	protein_coding	argonaute RISC catalytic subunit 1 [Source:MGI Symbol;Acc:MGI:2446630]	7973.88	0.0820443	0.0310924	2.63873	0.00832181	0.0396788
ENSMUSG00000034757	Tmub2	protein_coding	transmembrane and ubiquitin-like domain containing 2 [Source:MGI Symbol;Acc:MGI:1919303]	6407.5	0.0820042	0.0313054	2.61949	0.00880623	0.0414297
ENSMUSG00000046186	Cd109	protein_coding	CD109 antigen [Source:MGI Symbol;Acc:MGI:2445221]	23861.2	0.0818374	0.0299868	2.72911	0.00635055	0.0320781
ENSMUSG00000029781	Fkbp9	protein_coding	FK506 binding protein 9 [Source:MGI Symbol;Acc:MGI:1350921]	45011.3	0.0817376	0.0188056	4.34645	1.38359e-05	0.000208641
ENSMUSG00000024283	Wac	protein_coding	WW domain containing adaptor with coiled-coil [Source:MGI Symbol;Acc:MGI:2387357]	8748.83	0.0816238	0.029863	2.73327	0.00627084	0.0317671
ENSMUSG00000032434	Cmtm6	protein_coding	CKLF-like MARVEL transmembrane domain containing 6 [Source:MGI Symbol;Acc:MGI:2447165]	6697.84	0.0814803	0.029276	2.78318	0.00538286	0.0282817
ENSMUSG00000018412	Kansl1	protein_coding	KAT8 regulatory NSL complex subunit 1 [Source:MGI Symbol;Acc:MGI:1923969]	8650.05	0.0813611	0.0310043	2.62419	0.00868556	0.0409893
ENSMUSG00000042628	Zfyve1	protein_coding	zinc finger, FYVE domain containing 1 [Source:MGI Symbol;Acc:MGI:3026685]	10385.3	0.0813542	0.0279177	2.91407	0.00356749	0.0204889
ENSMUSG00000040043	Rbms2	protein_coding	RNA binding motif, single stranded interacting protein 2 [Source:MGI Symbol;Acc:MGI:1861776]	7708.49	0.081317	0.0300128	2.70941	0.00674032	0.0336479
ENSMUSG00000027248	Pdia3	protein_coding	protein disulfide isomerase associated 3 [Source:MGI Symbol;Acc:MGI:95834]	66250.1	0.0811747	0.0221503	3.66473	0.000247599	0.00242942
ENSMUSG00000020122	Egfr	protein_coding	epidermal growth factor receptor [Source:MGI Symbol;Acc:MGI:95294]	12481.9	0.081055	0.0252797	3.20633	0.0013444	0.00931436
ENSMUSG00000019802	Sec63	protein_coding	SEC63-like (S. cerevisiae) [Source:MGI Symbol;Acc:MGI:2155302]	15565.2	0.0809926	0.0272311	2.97427	0.00293682	0.0175882
ENSMUSG00000026021	Sumo1	protein_coding	small ubiquitin-like modifier 1 [Source:MGI Symbol;Acc:MGI:1197010]	8360.78	0.0808757	0.0293121	2.75912	0.00579571	0.0299231
ENSMUSG00000040462	Os9	protein_coding	amplified in osteosarcoma [Source:MGI Symbol;Acc:MGI:1924301]	24191	0.0808186	0.0211501	3.82119	0.000132811	0.00146657
ENSMUSG00000022884	Eif4a2	protein_coding	eukaryotic translation initiation factor 4A2 [Source:MGI Symbol;Acc:MGI:106906]	47773.4	0.0808145	0.0203063	3.97978	6.89796e-05	0.000828347
ENSMUSG00000035413	Tmem98	protein_coding	transmembrane protein 98 [Source:MGI Symbol;Acc:MGI:1923457]	11331.7	0.0806118	0.0275852	2.92228	0.00347482	0.0200418
ENSMUSG00000022389	Tef	protein_coding	thyrotroph embryonic factor [Source:MGI Symbol;Acc:MGI:98663]	10202.9	0.0805728	0.0266489	3.02349	0.00249878	0.0153793
ENSMUSG00000000552	Zfp385a	protein_coding	zinc finger protein 385A [Source:MGI Symbol;Acc:MGI:1352495]	8833.1	0.0803782	0.0280438	2.86616	0.00415482	0.0229762
ENSMUSG00000078429	Ctdsp2	protein_coding	CTD (carboxy-terminal domain, RNA polymerase II, polypeptide A) small phosphatase 2 [Source:MGI Symbol;Acc:MGI:1098748]	29150.9	0.0799675	0.0214375	3.73026	0.000191285	0.00196505
ENSMUSG00000033684	Qsox1	protein_coding	quiescin Q6 sulfhydryl oxidase 1 [Source:MGI Symbol;Acc:MGI:1330818]	12133.1	0.0797917	0.0295303	2.70203	0.00689185	0.0342927
ENSMUSG00000036644	Tbc1d9b	protein_coding	TBC1 domain family, member 9B [Source:MGI Symbol;Acc:MGI:1924045]	17786.4	0.0795763	0.0276885	2.87398	0.00405331	0.0225584
ENSMUSG00000036580	Spg20	protein_coding	spastic paraplegia 20, spartin (Troyer syndrome) homolog (human) [Source:MGI Symbol;Acc:MGI:2139806]	6240.55	0.0795667	0.0305933	2.60079	0.00930102	0.0432811
ENSMUSG00000025809	Itgb1	protein_coding	integrin beta 1 (fibronectin receptor beta) [Source:MGI Symbol;Acc:MGI:96610]	109256	0.0793645	0.0216171	3.67137	0.000241252	0.00238056
ENSMUSG00000021111	Papola	protein_coding	poly (A) polymerase alpha [Source:MGI Symbol;Acc:MGI:109301]	11936.2	0.078739	0.027587	2.8542	0.00431448	0.0236629
ENSMUSG00000022750	Klhl22	protein_coding	kelch-like 22 [Source:MGI Symbol;Acc:MGI:1337995]	7543.97	0.0785622	0.0285594	2.75084	0.00594432	0.0305216
ENSMUSG00000074578	Zfas1	processed_transcript	zinc finger, NFX1-type containing 1, antisense RNA 1 [Source:MGI Symbol;Acc:MGI:1916199]	7343.74	0.0785514	0.0299938	2.61892	0.00882093	0.0414744
ENSMUSG00000040249	Lrp1	protein_coding	low density lipoprotein receptor-related protein 1 [Source:MGI Symbol;Acc:MGI:96828]	106148	0.078389	0.0223718	3.50392	0.000458464	0.00399217
ENSMUSG00000014748	Tex261	protein_coding	testis expressed gene 261 [Source:MGI Symbol;Acc:MGI:1096575]	13199.2	0.0783676	0.0251002	3.1222	0.00179506	0.0117671
ENSMUSG00000027223	Mapk8ip1	protein_coding	mitogen-activated protein kinase 8 interacting protein 1 [Source:MGI Symbol;Acc:MGI:1309464]	7117.32	0.078296	0.0296806	2.63795	0.00834083	0.0397509
ENSMUSG00000029705	Cux1	protein_coding	cut-like homeobox 1 [Source:MGI Symbol;Acc:MGI:88568]	14077.4	0.0782917	0.0255964	3.0587	0.00222301	0.0139769
ENSMUSG00000062373	Tmem65	protein_coding	transmembrane protein 65 [Source:MGI Symbol;Acc:MGI:1922118]	6791.79	0.0782079	0.0306987	2.5476	0.0108468	0.0488664
ENSMUSG00000028565	Nfia	protein_coding	nuclear factor I/A [Source:MGI Symbol;Acc:MGI:108056]	8749.59	0.0782045	0.03067	2.54987	0.0107764	0.0486275
ENSMUSG00000003352	Cacnb3	protein_coding	calcium channel, voltage-dependent, beta 3 subunit [Source:MGI Symbol;Acc:MGI:103307]	8484.14	0.0779089	0.0275016	2.83288	0.00461303	0.0250064
ENSMUSG00000037972	Snn	protein_coding	stannin [Source:MGI Symbol;Acc:MGI:1276549]	8681.65	0.0778484	0.0278857	2.7917	0.00524324	0.027725
ENSMUSG00000020827	Mink1	protein_coding	misshapen-like kinase 1 (zebrafish) [Source:MGI Symbol;Acc:MGI:1355329]	13353.7	0.0777731	0.0239043	3.25352	0.00113984	0.00820145
ENSMUSG00000004631	Sgce	protein_coding	sarcoglycan, epsilon [Source:MGI Symbol;Acc:MGI:1329042]	8339.58	0.0777534	0.0292149	2.66143	0.00778098	0.0376596
ENSMUSG00000039960	Rhou	protein_coding	ras homolog family member U [Source:MGI Symbol;Acc:MGI:1916831]	9217.8	0.0777317	0.0292947	2.65344	0.00796767	0.0383379
ENSMUSG00000062078	Qk	protein_coding	quaking [Source:MGI Symbol;Acc:MGI:97837]	23013.8	0.0775507	0.0236393	3.28058	0.00103593	0.00760621
ENSMUSG00000018593	Sparc	protein_coding	secreted acidic cysteine rich glycoprotein [Source:MGI Symbol;Acc:MGI:98373]	358487	0.0775264	0.0237111	3.26962	0.00107691	0.00784539
ENSMUSG00000028893	Sesn2	protein_coding	sestrin 2 [Source:MGI Symbol;Acc:MGI:2651874]	15826.7	0.0774055	0.0229343	3.3751	0.000737891	0.00581562
ENSMUSG00000043384	Gprasp1	protein_coding	G protein-coupled receptor associated sorting protein 1 [Source:MGI Symbol;Acc:MGI:1917418]	6337.2	0.0771553	0.0301903	2.55563	0.0105996	0.0480375
ENSMUSG00000045658	Pid1	protein_coding	phosphotyrosine interaction domain containing 1 [Source:MGI Symbol;Acc:MGI:2138391]	13418.4	0.076971	0.027597	2.78911	0.00528533	0.0278949
ENSMUSG00000038034	Igsf8	protein_coding	immunoglobulin superfamily, member 8 [Source:MGI Symbol;Acc:MGI:2154090]	7195.4	0.0768586	0.0289576	2.65418	0.0079502	0.0382933
ENSMUSG00000031591	Asah1	protein_coding	N-acylsphingosine amidohydrolase 1 [Source:MGI Symbol;Acc:MGI:1277124]	24970.6	0.076817	0.0240184	3.19826	0.00138258	0.00950365
ENSMUSG00000024423	Impact	protein_coding	impact, RWD domain protein [Source:MGI Symbol;Acc:MGI:1098233]	12586.1	0.0767261	0.0241137	3.18184	0.0014634	0.00994688
ENSMUSG00000025203	Scd2	protein_coding	stearoyl-Coenzyme A desaturase 2 [Source:MGI Symbol;Acc:MGI:98240]	60168.1	0.0766063	0.0201752	3.79706	0.000146424	0.0015771
ENSMUSG00000006418	Rnf114	protein_coding	ring finger protein 114 [Source:MGI Symbol;Acc:MGI:1933159]	10108.6	0.0765607	0.0275492	2.77905	0.00545173	0.0285152
ENSMUSG00000022474	Pmm1	protein_coding	phosphomannomutase 1 [Source:MGI Symbol;Acc:MGI:1353418]	13032.5	0.076283	0.0246127	3.09934	0.00193951	0.0124975
ENSMUSG00000024827	Gldc	protein_coding	glycine decarboxylase [Source:MGI Symbol;Acc:MGI:1341155]	28104.2	0.0756647	0.0280083	2.70151	0.00690256	0.0343338
ENSMUSG00000021096	Ppm1a	protein_coding	protein phosphatase 1A, magnesium dependent, alpha isoform [Source:MGI Symbol;Acc:MGI:99878]	13696.1	0.0752899	0.0254951	2.95311	0.00314587	0.0185
ENSMUSG00000029119	Man2b2	protein_coding	mannosidase 2, alpha B2 [Source:MGI Symbol;Acc:MGI:1195262]	34046.8	0.0752697	0.0236362	3.18451	0.00145	0.00988195
ENSMUSG00000016918	Sulf1	protein_coding	sulfatase 1 [Source:MGI Symbol;Acc:MGI:2138563]	19655.7	0.0752069	0.027947	2.69105	0.0071227	0.035241
ENSMUSG00000027087	Itgav	protein_coding	integrin alpha V [Source:MGI Symbol;Acc:MGI:96608]	28706.3	0.0750532	0.0254715	2.94656	0.00321329	0.0188569
ENSMUSG00000052298	Cdc42se2	protein_coding	CDC42 small effector 2 [Source:MGI Symbol;Acc:MGI:1919979]	21294.3	0.0750086	0.0220393	3.40341	0.000665514	0.00533584
ENSMUSG00000027984	Hadh	protein_coding	hydroxyacyl-Coenzyme A dehydrogenase [Source:MGI Symbol;Acc:MGI:96009]	9290.62	0.0750084	0.0275025	2.72733	0.00638496	0.0322054
ENSMUSG00000031400	G6pdx	protein_coding	glucose-6-phosphate dehydrogenase X-linked [Source:MGI Symbol;Acc:MGI:105979]	11899.9	0.0748755	0.0270052	2.77263	0.00556053	0.0290084
ENSMUSG00000032097	Ddx6	protein_coding	DEAD (Asp-Glu-Ala-Asp) box polypeptide 6 [Source:MGI Symbol;Acc:MGI:104976]	20983.3	0.0748426	0.0234539	3.19105	0.00141757	0.00970729
ENSMUSG00000023118	Sympk	protein_coding	symplekin [Source:MGI Symbol;Acc:MGI:1915438]	13046.7	0.0745821	0.0257017	2.90184	0.00370983	0.0211055
ENSMUSG00000038388	Mpp6	protein_coding	membrane protein, palmitoylated 6 (MAGUK p55 subfamily member 6) [Source:MGI Symbol;Acc:MGI:1927340]	16155	0.0744668	0.0228391	3.2605	0.00111218	0.00804239
ENSMUSG00000017631	Abr	protein_coding	active BCR-related gene [Source:MGI Symbol;Acc:MGI:107771]	7989.15	0.0744379	0.0283736	2.62349	0.00870333	0.0410593
ENSMUSG00000018750	Zbtb4	protein_coding	zinc finger and BTB domain containing 4 [Source:MGI Symbol;Acc:MGI:1922830]	12428.1	0.0741453	0.0259796	2.85398	0.00431752	0.0236703
ENSMUSG00000025860	Xiap	protein_coding	X-linked inhibitor of apoptosis [Source:MGI Symbol;Acc:MGI:107572]	7494.71	0.0741316	0.0289157	2.56371	0.010356	0.0472173
ENSMUSG00000026879	Gsn	protein_coding	gelsolin [Source:MGI Symbol;Acc:MGI:95851]	29182.1	0.0737011	0.0203783	3.61665	0.000298437	0.00281958
ENSMUSG00000036333	Kidins220	protein_coding	kinase D-interacting substrate 220 [Source:MGI Symbol;Acc:MGI:1924730]	18469.8	0.0736883	0.0240525	3.06364	0.0021866	0.0137913
ENSMUSG00000013236	Ptprs	protein_coding	protein tyrosine phosphatase, receptor type, S [Source:MGI Symbol;Acc:MGI:97815]	25897.6	0.0735758	0.025073	2.93446	0.00334124	0.0194016
ENSMUSG00000019818	Cd164	protein_coding	CD164 antigen [Source:MGI Symbol;Acc:MGI:1859568]	19472	0.0732509	0.024963	2.93438	0.00334213	0.0194016
ENSMUSG00000022261	Sdc2	protein_coding	syndecan 2 [Source:MGI Symbol;Acc:MGI:1349165]	19910.5	0.0731657	0.0225988	3.23759	0.00120542	0.00857603
ENSMUSG00000058254	Tspan7	protein_coding	tetraspanin 7 [Source:MGI Symbol;Acc:MGI:1298407]	44435.1	0.0731472	0.0233609	3.13118	0.00174103	0.0114666
ENSMUSG00000040813	Tex264	protein_coding	testis expressed gene 264 [Source:MGI Symbol;Acc:MGI:1096570]	13613.9	0.0730681	0.0268093	2.72548	0.00642079	0.0323395
ENSMUSG00000034354	Mtmr3	protein_coding	myotubularin related protein 3 [Source:MGI Symbol;Acc:MGI:1921552]	10174.6	0.072687	0.0285559	2.54543	0.0109142	0.0491543
ENSMUSG00000020390	Ube2b	protein_coding	ubiquitin-conjugating enzyme E2B [Source:MGI Symbol;Acc:MGI:102944]	11817.1	0.0719906	0.0269595	2.67032	0.00757779	0.036893
ENSMUSG00000032336	Nptn	protein_coding	neuroplastin [Source:MGI Symbol;Acc:MGI:108077]	25079.2	0.0718261	0.0228505	3.1433	0.00167053	0.0110962
ENSMUSG00000033209	Ttc28	protein_coding	tetratricopeptide repeat domain 28 [Source:MGI Symbol;Acc:MGI:2140873]	15292.4	0.0717498	0.0260754	2.75163	0.00593002	0.0304628
ENSMUSG00000028618	Tmem59	protein_coding	transmembrane protein 59 [Source:MGI Symbol;Acc:MGI:1929278]	35238.7	0.0716458	0.0228793	3.13147	0.00173935	0.0114609
ENSMUSG00000033444	Specc1l	protein_coding	sperm antigen with calponin homology and coiled-coil domains 1-like [Source:MGI Symbol;Acc:MGI:1921642]	10553.6	0.0714673	0.0266708	2.67961	0.00737075	0.0361616
ENSMUSG00000024981	Acsl5	protein_coding	acyl-CoA synthetase long-chain family member 5 [Source:MGI Symbol;Acc:MGI:1919129]	11332.4	0.0714288	0.0273946	2.6074	0.00912326	0.0426097
ENSMUSG00000020263	Appl2	protein_coding	adaptor protein, phosphotyrosine interaction, PH domain and leucine zipper containing 2 [Source:MGI Symbol;Acc:MGI:2384914]	10703.5	0.0712129	0.0253872	2.80508	0.00503044	0.0268022
ENSMUSG00000048458	Fam212b	protein_coding	family with sequence similarity 212, member B [Source:MGI Symbol;Acc:MGI:1923497]	15356.3	0.0710078	0.0244991	2.89839	0.00375085	0.0213061
ENSMUSG00000029816	Gpnmb	protein_coding	glycoprotein (transmembrane) nmb [Source:MGI Symbol;Acc:MGI:1934765]	12956.2	0.0708436	0.0237819	2.97889	0.00289294	0.0173775
ENSMUSG00000006800	Sulf2	protein_coding	sulfatase 2 [Source:MGI Symbol;Acc:MGI:1919293]	66417.6	0.0706708	0.0187404	3.77104	0.000162568	0.00171665
ENSMUSG00000029455	Aldh2	protein_coding	aldehyde dehydrogenase 2, mitochondrial [Source:MGI Symbol;Acc:MGI:99600]	16217.2	0.0701683	0.024451	2.86975	0.004108	0.0227622
ENSMUSG00000030082	Sec61a1	protein_coding	Sec61 alpha 1 subunit (S. cerevisiae) [Source:MGI Symbol;Acc:MGI:1858417]	12048.8	0.0696242	0.0241413	2.88403	0.00392623	0.0220518
ENSMUSG00000026667	Uhmk1	protein_coding	U2AF homology motif (UHM) kinase 1 [Source:MGI Symbol;Acc:MGI:1341908]	14347.4	0.0694514	0.0258625	2.68541	0.00724399	0.0357275
ENSMUSG00000027466	Rbck1	protein_coding	RanBP-type and C3HC4-type zinc finger containing 1 [Source:MGI Symbol;Acc:MGI:1344372]	9740.83	0.0694137	0.0262061	2.64876	0.0080788	0.038766
ENSMUSG00000032076	Cadm1	protein_coding	cell adhesion molecule 1 [Source:MGI Symbol;Acc:MGI:1889272]	32263.9	0.0693137	0.0250198	2.77035	0.00559957	0.0291577
ENSMUSG00000081534	Slc48a1	protein_coding	solute carrier family 48 (heme transporter), member 1 [Source:MGI Symbol;Acc:MGI:1914989]	27527.6	0.0692724	0.0197231	3.51225	0.000444334	0.00389578
ENSMUSG00000039159	Ube2h	protein_coding	ubiquitin-conjugating enzyme E2H [Source:MGI Symbol;Acc:MGI:104632]	18611.7	0.0692412	0.0229722	3.01413	0.00257715	0.0157992
ENSMUSG00000002980	Bcam	protein_coding	basal cell adhesion molecule [Source:MGI Symbol;Acc:MGI:1929940]	11246.1	0.0691208	0.0258777	2.67105	0.00756141	0.0368388
ENSMUSG00000021807	2700060E02Rik	protein_coding	RIKEN cDNA 2700060E02 gene [Source:MGI Symbol;Acc:MGI:1915295]	14765	0.0689959	0.0246984	2.79353	0.00521356	0.0275993
ENSMUSG00000015839	Nfe2l2	protein_coding	nuclear factor, erythroid derived 2, like 2 [Source:MGI Symbol;Acc:MGI:108420]	28434.3	0.0689044	0.0211263	3.26154	0.00110809	0.00802661
ENSMUSG00000049940	Pgrmc2	protein_coding	progesterone receptor membrane component 2 [Source:MGI Symbol;Acc:MGI:1918054]	10501.8	0.0686352	0.0255895	2.68216	0.00731482	0.0359703
ENSMUSG00000027828	Ssr3	protein_coding	signal sequence receptor, gamma [Source:MGI Symbol;Acc:MGI:1914687]	28880	0.068149	0.0213566	3.19101	0.00141775	0.00970729
ENSMUSG00000036707	Cab39	protein_coding	calcium binding protein 39 [Source:MGI Symbol;Acc:MGI:107438]	12379.1	0.0679286	0.0259476	2.61791	0.00884695	0.0415688
ENSMUSG00000028173	Wls	protein_coding	wntless homolog (Drosophila) [Source:MGI Symbol;Acc:MGI:1915401]	33077.8	0.0675465	0.0233135	2.89731	0.00376374	0.0213619
ENSMUSG00000042406	Atf4	protein_coding	activating transcription factor 4 [Source:MGI Symbol;Acc:MGI:88096]	14579.2	0.0673756	0.0231669	2.90827	0.00363437	0.0207793
ENSMUSG00000022051	Bnip3l	protein_coding	BCL2/adenovirus E1B interacting protein 3-like [Source:MGI Symbol;Acc:MGI:1332659]	15319.7	0.0671829	0.023767	2.82673	0.00470263	0.0253352
ENSMUSG00000007739	Cct4	protein_coding	chaperonin containing Tcp1, subunit 4 (delta) [Source:MGI Symbol;Acc:MGI:104689]	20460.9	0.0667723	0.022295	2.99495	0.00274494	0.0166482
ENSMUSG00000021939	Ctsb	protein_coding	cathepsin B [Source:MGI Symbol;Acc:MGI:88561]	212827	0.0664764	0.019853	3.34843	0.000812708	0.00626282
ENSMUSG00000001441	Npepps	protein_coding	aminopeptidase puromycin sensitive [Source:MGI Symbol;Acc:MGI:1101358]	17470.3	0.066316	0.022983	2.88543	0.00390877	0.0219824
ENSMUSG00000013921	Clip3	protein_coding	CAP-GLY domain containing linker protein 3 [Source:MGI Symbol;Acc:MGI:1923936]	27351.5	0.0662202	0.0220286	3.0061	0.00264625	0.016145
ENSMUSG00000056692	D17Wsu92e	protein_coding	DNA segment, Chr 17, Wayne State University 92, expressed [Source:MGI Symbol;Acc:MGI:106281]	15050.8	0.0651654	0.0232145	2.80709	0.00499908	0.0266726
ENSMUSG00000005973	Rcn1	protein_coding	reticulocalbin 1 [Source:MGI Symbol;Acc:MGI:104559]	23580.1	0.064858	0.0227626	2.84932	0.00438122	0.0239259
ENSMUSG00000038150	Ormdl3	protein_coding	ORM1-like 3 (S. cerevisiae) [Source:MGI Symbol;Acc:MGI:1913862]	18133.7	0.0646783	0.0226493	2.85564	0.00429506	0.0235971
ENSMUSG00000005413	Hmox1	protein_coding	heme oxygenase 1 [Source:MGI Symbol;Acc:MGI:96163]	39505.4	0.064348	0.0235284	2.73491	0.00623971	0.0316667
ENSMUSG00000007817	Zmiz1	protein_coding	zinc finger, MIZ-type containing 1 [Source:MGI Symbol;Acc:MGI:3040693]	28049.9	0.0634303	0.0248892	2.54851	0.0108184	0.0487655
ENSMUSG00000030654	Arl6ip1	protein_coding	ADP-ribosylation factor-like 6 interacting protein 1 [Source:MGI Symbol;Acc:MGI:1858943]	24727.6	0.0633477	0.0202072	3.13491	0.00171907	0.011354
ENSMUSG00000036427	Gpi1	protein_coding	glucose phosphate isomerase 1 [Source:MGI Symbol;Acc:MGI:95797]	31525.6	0.0631676	0.0209858	3.01002	0.00261231	0.0159658
ENSMUSG00000021756	Il6st	protein_coding	interleukin 6 signal transducer [Source:MGI Symbol;Acc:MGI:96560]	39926.6	0.0631604	0.0208205	3.03357	0.00241675	0.014993
ENSMUSG00000041801	Phlda3	protein_coding	pleckstrin homology like domain, family A, member 3 [Source:MGI Symbol;Acc:MGI:1351485]	48203.7	0.0618127	0.0177894	3.47469	0.000511443	0.0043369
ENSMUSG00000026335	Pam	protein_coding	peptidylglycine alpha-amidating monooxygenase [Source:MGI Symbol;Acc:MGI:97475]	71311.4	0.0605953	0.0201289	3.01037	0.00260931	0.0159544
ENSMUSG00000015837	Sqstm1	protein_coding	sequestosome 1 [Source:MGI Symbol;Acc:MGI:107931]	105502	0.0604504	0.0197178	3.06578	0.00217104	0.0136994
ENSMUSG00000021218	Gdi2	protein_coding	guanosine diphosphate (GDP) dissociation inhibitor 2 [Source:MGI Symbol;Acc:MGI:99845]	33294.2	0.0588526	0.021656	2.71761	0.0065756	0.0329651
ENSMUSG00000005087	Cd44	protein_coding	CD44 antigen [Source:MGI Symbol;Acc:MGI:88338]	41598.5	0.057856	0.021722	2.66347	0.00773392	0.0374837
ENSMUSG00000037852	Cpe	protein_coding	carboxypeptidase E [Source:MGI Symbol;Acc:MGI:101932]	248194	0.0566021	0.0217251	2.60538	0.00917728	0.0428191
ENSMUSG00000026223	Itm2c	protein_coding	integral membrane protein 2C [Source:MGI Symbol;Acc:MGI:1927594]	60201.7	0.0555351	0.0193273	2.87339	0.00406088	0.0225637
ENSMUSG00000031532	Saraf	protein_coding	store-operated calcium entry-associated regulatory factor [Source:MGI Symbol;Acc:MGI:1915137]	28403.2	0.0552116	0.0206235	2.67712	0.00742577	0.0363933
ENSMUSG00000026249	Serpine2	protein_coding	serine (or cysteine) peptidase inhibitor, clade E, member 2 [Source:MGI Symbol;Acc:MGI:101780]	64830.9	0.0549458	0.0197294	2.78497	0.00535325	0.0281829
ENSMUSG00000032216	Nedd4	protein_coding	neural precursor cell expressed, developmentally down-regulated 4 [Source:MGI Symbol;Acc:MGI:97297]	125238	0.0541107	0.0176157	3.07172	0.00212828	0.0134417
ENSMUSG00000024940	Ltbp3	protein_coding	latent transforming growth factor beta binding protein 3 [Source:MGI Symbol;Acc:MGI:1101355]	42530.5	0.0540734	0.0189351	2.85572	0.00429389	0.0235971
ENSMUSG00000028788	Ptp4a2	protein_coding	protein tyrosine phosphatase 4a2 [Source:MGI Symbol;Acc:MGI:1277117]	32008	0.0536464	0.0202963	2.64316	0.00821368	0.0392787
ENSMUSG00000042613	Pbxip1	protein_coding	pre B cell leukemia transcription factor interacting protein 1 [Source:MGI Symbol;Acc:MGI:2441670]	72481.7	0.052911	0.0179777	2.94314	0.003249	0.0190107
ENSMUSG00000033161	Atp1a1	protein_coding	ATPase, Na+/K+ transporting, alpha 1 polypeptide [Source:MGI Symbol;Acc:MGI:88105]	49583.4	0.0501781	0.0191109	2.62563	0.0086489	0.0408576
ENSMUSG00000024304	Cdh2	protein_coding	cadherin 2 [Source:MGI Symbol;Acc:MGI:88355]	56283	0.0481934	0.0175386	2.74785	0.00599883	0.0307451
ENSMUSG00000025351	Cd63	protein_coding	CD63 antigen [Source:MGI Symbol;Acc:MGI:99529]	48281.8	-0.0469071	0.0183828	-2.55169	0.0107203	0.0484449
ENSMUSG00000019370	Calm3	protein_coding	calmodulin 3 [Source:MGI Symbol;Acc:MGI:103249]	38043.4	-0.0473666	0.0186182	-2.5441	0.010956	0.0492952
ENSMUSG00000025428	Atp5a1	protein_coding	ATP synthase, H+ transporting, mitochondrial F1 complex, alpha subunit 1 [Source:MGI Symbol;Acc:MGI:88115]	50802.2	-0.0504774	0.0198859	-2.53835	0.0111375	0.0499191
ENSMUSG00000060036	Rpl3	protein_coding	ribosomal protein L3 [Source:MGI Symbol;Acc:MGI:1351605]	93769.6	-0.0528853	0.0170671	-3.09866	0.00194395	0.0125146
ENSMUSG00000075706	Gpx4	protein_coding	glutathione peroxidase 4 [Source:MGI Symbol;Acc:MGI:104767]	68666	-0.0544365	0.01864	-2.92042	0.00349557	0.0201171
ENSMUSG00000032294	Pkm	protein_coding	pyruvate kinase, muscle [Source:MGI Symbol;Acc:MGI:97591]	72946	-0.0546296	0.0175914	-3.10547	0.00189978	0.0122697
ENSMUSG00000023067	Cdkn1a	protein_coding	cyclin-dependent kinase inhibitor 1A (P21) [Source:MGI Symbol;Acc:MGI:104556]	95397.9	-0.0549969	0.0200459	-2.74354	0.006078	0.031094
ENSMUSG00000007564	Ppp2r1a	protein_coding	protein phosphatase 2, regulatory subunit A, alpha [Source:MGI Symbol;Acc:MGI:1926334]	31051.7	-0.0564112	0.0211559	-2.66645	0.00766569	0.0372045
ENSMUSG00000048076	Arf1	protein_coding	ADP-ribosylation factor 1 [Source:MGI Symbol;Acc:MGI:99431]	28222.9	-0.0564506	0.0195645	-2.88536	0.00390961	0.0219824
ENSMUSG00000031818	Cox4i1	protein_coding	cytochrome c oxidase subunit IV isoform 1 [Source:MGI Symbol;Acc:MGI:88473]	27703.2	-0.0566551	0.0205404	-2.75823	0.0058115	0.0299715
ENSMUSG00000026796	Fam129b	protein_coding	family with sequence similarity 129, member B [Source:MGI Symbol;Acc:MGI:2442910]	42220.3	-0.0568603	0.021784	-2.61018	0.0090494	0.0423071
ENSMUSG00000070047	Fat1	protein_coding	FAT atypical cadherin 1 [Source:MGI Symbol;Acc:MGI:109168]	82504.1	-0.0576043	0.0190627	-3.02184	0.00251243	0.0154565
ENSMUSG00000060126	Tpt1	protein_coding	tumor protein, translationally-controlled 1 [Source:MGI Symbol;Acc:MGI:104890]	160099	-0.0580038	0.0200485	-2.89317	0.00381373	0.0215524
ENSMUSG00000058672	Tubb2a	protein_coding	tubulin, beta 2A class IIA [Source:MGI Symbol;Acc:MGI:107861]	25629.3	-0.058828	0.0212348	-2.77036	0.00559943	0.0291577
ENSMUSG00000023175	Bsg	protein_coding	basigin [Source:MGI Symbol;Acc:MGI:88208]	58584.4	-0.0597561	0.0197357	-3.02782	0.00246324	0.0152141
ENSMUSG00000025151	Maged1	protein_coding	melanoma antigen, family D, 1 [Source:MGI Symbol;Acc:MGI:1930187]	34325.6	-0.059976	0.0194628	-3.08158	0.00205906	0.013105
ENSMUSG00000093904	Tomm20	protein_coding	translocase of outer mitochondrial membrane 20 homolog (yeast) [Source:MGI Symbol;Acc:MGI:1915202]	19573.5	-0.0604574	0.022615	-2.67334	0.00751011	0.0366527
ENSMUSG00000006024	Napa	protein_coding	N-ethylmaleimide sensitive fusion protein attachment protein alpha [Source:MGI Symbol;Acc:MGI:104563]	16438.4	-0.0605245	0.0229954	-2.63203	0.00848776	0.0402522
ENSMUSG00000062647	Rpl7a	protein_coding	ribosomal protein L7A [Source:MGI Symbol;Acc:MGI:1353472]	52886.6	-0.0607747	0.0233777	-2.59969	0.00933086	0.0433911
ENSMUSG00000008668	Rps18	protein_coding	ribosomal protein S18 [Source:MGI Symbol;Acc:MGI:98146]	45010.6	-0.0612456	0.0200303	-3.05765	0.00223077	0.0140194
ENSMUSG00000012848	Rps5	protein_coding	ribosomal protein S5 [Source:MGI Symbol;Acc:MGI:1097682]	47732.8	-0.061435	0.0201447	-3.04968	0.00229086	0.0143327
ENSMUSG00000028639	Ybx1	protein_coding	Y box protein 1 [Source:MGI Symbol;Acc:MGI:99146]	39830.5	-0.0620899	0.0214031	-2.90097	0.00372006	0.0211397
ENSMUSG00000037331	Larp1	protein_coding	La ribonucleoprotein domain family, member 1 [Source:MGI Symbol;Acc:MGI:1890165]	14282	-0.0624832	0.0240528	-2.59775	0.00938378	0.0436082
ENSMUSG00000028692	Akr1a1	protein_coding	aldo-keto reductase family 1, member A1 (aldehyde reductase) [Source:MGI Symbol;Acc:MGI:1929955]	40094.7	-0.0625264	0.01862	-3.35802	0.000785022	0.00609306
ENSMUSG00000031451	Gas6	protein_coding	growth arrest specific 6 [Source:MGI Symbol;Acc:MGI:95660]	70909.1	-0.0625447	0.0224717	-2.78326	0.00538151	0.0282817
ENSMUSG00000060938	Rpl26	protein_coding	ribosomal protein L26 [Source:MGI Symbol;Acc:MGI:106022]	40428.8	-0.0627575	0.0223404	-2.80915	0.0049672	0.026536
ENSMUSG00000006998	Psmd2	protein_coding	proteasome (prosome, macropain) 26S subunit, non-ATPase, 2 [Source:MGI Symbol;Acc:MGI:1096584]	24286.3	-0.0628664	0.0222093	-2.83064	0.00464552	0.0251447
ENSMUSG00000020936	Nmt1	protein_coding	N-myristoyltransferase 1 [Source:MGI Symbol;Acc:MGI:102579]	18036.7	-0.0629317	0.0219936	-2.86137	0.00421819	0.0232707
ENSMUSG00000028364	Tnc	protein_coding	tenascin C [Source:MGI Symbol;Acc:MGI:101922]	89382.9	-0.0630789	0.0179827	-3.50775	0.000451918	0.00394745
ENSMUSG00000049354	Dcaf7	protein_coding	DDB1 and CUL4 associated factor 7 [Source:MGI Symbol;Acc:MGI:1919083]	16150	-0.0633632	0.0236948	-2.67414	0.00749201	0.0365771
ENSMUSG00000015165	Hnrnpl	protein_coding	heterogeneous nuclear ribonucleoprotein L [Source:MGI Symbol;Acc:MGI:104816]	15465.8	-0.0638162	0.0234575	-2.7205	0.00651837	0.0327486
ENSMUSG00000038762	Abcf1	protein_coding	ATP-binding cassette, sub-family F (GCN20), member 1 [Source:MGI Symbol;Acc:MGI:1351658]	10655	-0.0639329	0.0250106	-2.55623	0.0105812	0.0479786
ENSMUSG00000030057	Cnbp	protein_coding	cellular nucleic acid binding protein [Source:MGI Symbol;Acc:MGI:88431]	19993.9	-0.0639694	0.0235525	-2.71603	0.0066069	0.0330628
ENSMUSG00000020496	Rnf187	protein_coding	ring finger protein 187 [Source:MGI Symbol;Acc:MGI:1914224]	21332.4	-0.0639749	0.0221137	-2.893	0.00381577	0.0215524
ENSMUSG00000009927	Rps25	protein_coding	ribosomal protein S25 [Source:MGI Symbol;Acc:MGI:1922867]	28385.2	-0.0642857	0.0233164	-2.7571	0.00583157	0.0300307
ENSMUSG00000031311	Nono	protein_coding	non-POU-domain-containing, octamer binding protein [Source:MGI Symbol;Acc:MGI:1855692]	27337.8	-0.0643813	0.0211575	-3.04295	0.00234268	0.0146373
ENSMUSG00000024991	Eif3a	protein_coding	eukaryotic translation initiation factor 3, subunit A [Source:MGI Symbol;Acc:MGI:95301]	31398.3	-0.0644295	0.0210865	-3.05548	0.00224698	0.0140897
ENSMUSG00000025362	Rps26	protein_coding	ribosomal protein S26 [Source:MGI Symbol;Acc:MGI:1351628]	37472	-0.0646324	0.0241171	-2.67994	0.00736357	0.0361453
ENSMUSG00000030058	Copg1	protein_coding	coatomer protein complex, subunit gamma 1 [Source:MGI Symbol;Acc:MGI:1858696]	13922.5	-0.0648315	0.0245791	-2.63767	0.00834775	0.0397704
ENSMUSG00000007815	Rhoa	protein_coding	ras homolog family member A [Source:MGI Symbol;Acc:MGI:1096342]	25832.3	-0.0655189	0.0207561	-3.15661	0.00159613	0.0106882
ENSMUSG00000028452	Vcp	protein_coding	valosin containing protein [Source:MGI Symbol;Acc:MGI:99919]	35736.7	-0.0655291	0.02205	-2.97185	0.00296016	0.0176827
ENSMUSG00000054008	Ndst1	protein_coding	N-deacetylase/N-sulfotransferase (heparan glucosaminyl) 1 [Source:MGI Symbol;Acc:MGI:104719]	25135.1	-0.065663	0.0218365	-3.00703	0.00263818	0.0161028
ENSMUSG00000053062	Jam2	protein_coding	junction adhesion molecule 2 [Source:MGI Symbol;Acc:MGI:1933820]	34425.6	-0.0663408	0.0194444	-3.41182	0.000645297	0.00522435
ENSMUSG00000037606	Osbpl5	protein_coding	oxysterol binding protein-like 5 [Source:MGI Symbol;Acc:MGI:1930265]	13934.8	-0.0663854	0.0257427	-2.5788	0.0099143	0.0455964
ENSMUSG00000024507	Hsd17b4	protein_coding	hydroxysteroid (17-beta) dehydrogenase 4 [Source:MGI Symbol;Acc:MGI:105089]	13684	-0.0663996	0.0233271	-2.84646	0.0044208	0.0241232
ENSMUSG00000042520	Ubap2l	protein_coding	ubiquitin-associated protein 2-like [Source:MGI Symbol;Acc:MGI:1921633]	18787.3	-0.066465	0.0252948	-2.62762	0.00859849	0.0406606
ENSMUSG00000032562	Gnai2	protein_coding	guanine nucleotide binding protein (G protein), alpha inhibiting 2 [Source:MGI Symbol;Acc:MGI:95772]	109408	-0.0667714	0.0180077	-3.70794	0.000208955	0.00211248
ENSMUSG00000039195	1110008P14Rik	protein_coding	RIKEN cDNA 1110008P14 gene [Source:MGI Symbol;Acc:MGI:1920987]	13620.7	-0.0674156	0.0252077	-2.67441	0.00748618	0.0365614
ENSMUSG00000053119	Chmp3	protein_coding	charged multivesicular body protein 3 [Source:MGI Symbol;Acc:MGI:1913950]	11910.4	-0.0675251	0.0263484	-2.56278	0.0103838	0.0473133
ENSMUSG00000028426	Rad23b	protein_coding	RAD23 homolog B, nucleotide excision repair protein [Source:MGI Symbol;Acc:MGI:105128]	15742.5	-0.0679183	0.0247722	-2.74172	0.00611189	0.0312241
ENSMUSG00000021959	Lats2	protein_coding	large tumor suppressor 2 [Source:MGI Symbol;Acc:MGI:1354386]	36806.9	-0.0679656	0.0229927	-2.95597	0.00311691	0.018376
ENSMUSG00000035770	Dync1li2	protein_coding	dynein, cytoplasmic 1 light intermediate chain 2 [Source:MGI Symbol;Acc:MGI:107738]	19921.5	-0.0690253	0.0226222	-3.05122	0.00227914	0.0142785
ENSMUSG00000075254	Heg1	protein_coding	heart development protein with EGF-like domains 1 [Source:MGI Symbol;Acc:MGI:1924696]	50252.7	-0.0690292	0.0200505	-3.44277	0.000575792	0.0047621
ENSMUSG00000027593	Raly	protein_coding	hnRNP-associated with lethal yellow [Source:MGI Symbol;Acc:MGI:97850]	16725.6	-0.0691198	0.0227539	-3.03772	0.00238376	0.014841
ENSMUSG00000053644	Aldh7a1	protein_coding	aldehyde dehydrogenase family 7, member A1 [Source:MGI Symbol;Acc:MGI:108186]	13548.8	-0.0698439	0.0239885	-2.91155	0.00359636	0.020604
ENSMUSG00000020894	Vamp2	protein_coding	vesicle-associated membrane protein 2 [Source:MGI Symbol;Acc:MGI:1313277]	13371.8	-0.0698719	0.0259322	-2.69441	0.00705139	0.0349375
ENSMUSG00000025261	Huwe1	protein_coding	HECT, UBA and WWE domain containing 1 [Source:MGI Symbol;Acc:MGI:1926884]	23626.6	-0.0699052	0.0225827	-3.09552	0.0019647	0.0126249
ENSMUSG00000041453	Rpl21	protein_coding	ribosomal protein L21 [Source:MGI Symbol;Acc:MGI:1278340]	45533.9	-0.0699507	0.0252682	-2.76833	0.00563445	0.0292849
ENSMUSG00000000740	Rpl13	protein_coding	ribosomal protein L13 [Source:MGI Symbol;Acc:MGI:105922]	49151.6	-0.0699965	0.018571	-3.76914	0.000163813	0.00172589
ENSMUSG00000026473	Glul	protein_coding	glutamate-ammonia ligase (glutamine synthetase) [Source:MGI Symbol;Acc:MGI:95739]	35870.8	-0.0701619	0.0243129	-2.88579	0.00390435	0.0219729
ENSMUSG00000034341	Wbp2	protein_coding	WW domain binding protein 2 [Source:MGI Symbol;Acc:MGI:104709]	31086	-0.070188	0.0219133	-3.20299	0.00136011	0.00939065
ENSMUSG00000000563	Atp5f1	protein_coding	ATP synthase, H+ transporting, mitochondrial F0 complex, subunit B1 [Source:MGI Symbol;Acc:MGI:1100495]	17932.5	-0.0703178	0.0267673	-2.627	0.00861402	0.0407203
ENSMUSG00000020823	Sec14l1	protein_coding	SEC14-like lipid binding 1 [Source:MGI Symbol;Acc:MGI:1921386]	13894.1	-0.070319	0.0265443	-2.64912	0.00807027	0.0387384
ENSMUSG00000030695	Aldoa	protein_coding	aldolase A, fructose-bisphosphate [Source:MGI Symbol;Acc:MGI:87994]	65787.9	-0.0705034	0.0194657	-3.62193	0.000292412	0.0027702
ENSMUSG00000024140	Epas1	protein_coding	endothelial PAS domain protein 1 [Source:MGI Symbol;Acc:MGI:109169]	22279.7	-0.0705563	0.0246532	-2.86196	0.00421032	0.0232516
ENSMUSG00000030208	Emp1	protein_coding	epithelial membrane protein 1 [Source:MGI Symbol;Acc:MGI:107941]	16691.1	-0.0705666	0.0240051	-2.93965	0.00328587	0.0191783
ENSMUSG00000031753	Cog4	protein_coding	component of oligomeric golgi complex 4 [Source:MGI Symbol;Acc:MGI:2142808]	9032.22	-0.0708901	0.0265001	-2.67508	0.00747106	0.036513
ENSMUSG00000025982	Sf3b1	protein_coding	splicing factor 3b, subunit 1 [Source:MGI Symbol;Acc:MGI:1932339]	12658.8	-0.0709566	0.0266632	-2.66122	0.00778588	0.0376653
ENSMUSG00000039501	Znfx1	protein_coding	zinc finger, NFX1-type containing 1 [Source:MGI Symbol;Acc:MGI:2138982]	16800.7	-0.070992	0.0268533	-2.6437	0.00820054	0.0392517
ENSMUSG00000028367	Txn1	protein_coding	thioredoxin 1 [Source:MGI Symbol;Acc:MGI:98874]	9210.3	-0.0712583	0.02772	-2.57065	0.0101508	0.046433
ENSMUSG00000044303	Cdkn2a	protein_coding	cyclin-dependent kinase inhibitor 2A [Source:MGI Symbol;Acc:MGI:104738]	14572	-0.0713666	0.0245585	-2.90598	0.00366106	0.0208907
ENSMUSG00000036299	BC031181	protein_coding	cDNA sequence BC031181 [Source:MGI Symbol;Acc:MGI:3039614]	9009.01	-0.0716667	0.0268518	-2.66897	0.00760837	0.0369776
ENSMUSG00000020149	Rab1a	protein_coding	RAB1A, member RAS oncogene family [Source:MGI Symbol;Acc:MGI:97842]	20193.8	-0.0716799	0.0216322	-3.31358	0.00092109	0.00691534
ENSMUSG00000036371	Serbp1	protein_coding	serpine1 mRNA binding protein 1 [Source:MGI Symbol;Acc:MGI:1914120]	30040.3	-0.0724657	0.0219713	-3.29819	0.000973099	0.00723213
ENSMUSG00000025967	Eef1b2	protein_coding	eukaryotic translation elongation factor 1 beta 2 [Source:MGI Symbol;Acc:MGI:1929520]	44562.7	-0.0724895	0.0207545	-3.49272	0.000478133	0.00411203
ENSMUSG00000020923	Ubtf	protein_coding	upstream binding transcription factor, RNA polymerase I [Source:MGI Symbol;Acc:MGI:98512]	14375.7	-0.0725237	0.0254291	-2.852	0.00434448	0.0237623
ENSMUSG00000002102	Psmc3	protein_coding	proteasome (prosome, macropain) 26S subunit, ATPase 3 [Source:MGI Symbol;Acc:MGI:1098754]	17943.1	-0.0725312	0.0245563	-2.95367	0.00314016	0.0184838
ENSMUSG00000041889	Shisa4	protein_coding	shisa family member 4 [Source:MGI Symbol;Acc:MGI:1924802]	19982.4	-0.0727694	0.0220322	-3.30286	0.000957033	0.00714306
ENSMUSG00000022353	Mtss1	protein_coding	metastasis suppressor 1 [Source:MGI Symbol;Acc:MGI:2384818]	15932	-0.0729879	0.0255091	-2.86125	0.0042197	0.0232707
ENSMUSG00000047945	Marcksl1	protein_coding	MARCKS-like 1 [Source:MGI Symbol;Acc:MGI:97143]	17661.9	-0.0731279	0.0260052	-2.81205	0.00492269	0.0263484
ENSMUSG00000020932	Gfap	protein_coding	glial fibrillary acidic protein [Source:MGI Symbol;Acc:MGI:95697]	16649	-0.0731492	0.0258001	-2.83523	0.00457923	0.0248425
ENSMUSG00000006699	Cdc42	protein_coding	cell division cycle 42 [Source:MGI Symbol;Acc:MGI:106211]	32304.7	-0.073157	0.0240596	-3.04066	0.0023606	0.0147295
ENSMUSG00000030357	Fkbp4	protein_coding	FK506 binding protein 4 [Source:MGI Symbol;Acc:MGI:95543]	10706.6	-0.0732401	0.0259293	-2.82461	0.00473388	0.0254715
ENSMUSG00000061787	Rps17	protein_coding	ribosomal protein S17 [Source:MGI Symbol;Acc:MGI:1309526]	34132.9	-0.0732619	0.0232124	-3.15615	0.00159867	0.0107001
ENSMUSG00000025066	Sfr1	protein_coding	SWI5 dependent recombination repair 1 [Source:MGI Symbol;Acc:MGI:1915038]	10745.5	-0.0733465	0.0286841	-2.55704	0.0105567	0.0479296
ENSMUSG00000026426	Arl8a	protein_coding	ADP-ribosylation factor-like 8A [Source:MGI Symbol;Acc:MGI:1915974]	31665.1	-0.073627	0.0217973	-3.3778	0.000730687	0.00577701
ENSMUSG00000049225	Pdp1	protein_coding	pyruvate dehyrogenase phosphatase catalytic subunit 1 [Source:MGI Symbol;Acc:MGI:2685870]	8093.71	-0.0736814	0.0283828	-2.59598	0.00943208	0.0437891
ENSMUSG00000058600	Rpl30	protein_coding	ribosomal protein L30 [Source:MGI Symbol;Acc:MGI:98037]	22707.3	-0.0738341	0.0221097	-3.33944	0.000839468	0.00642659
ENSMUSG00000018326	Ywhab	protein_coding	tyrosine 3-monooxygenase/tryptophan 5-monooxygenase activation protein, beta polypeptide [Source:MGI Symbol;Acc:MGI:1891917]	24886.8	-0.0738496	0.0226275	-3.26371	0.00109966	0.00798205
ENSMUSG00000028763	Hspg2	protein_coding	perlecan (heparan sulfate proteoglycan 2) [Source:MGI Symbol;Acc:MGI:96257]	68943.9	-0.0739084	0.0257144	-2.87421	0.0040504	0.0225584
ENSMUSG00000001847	Rac1	protein_coding	RAS-related C3 botulinum substrate 1 [Source:MGI Symbol;Acc:MGI:97845]	28808.4	-0.0740482	0.0208481	-3.5518	0.0003826	0.00345178
ENSMUSG00000054455	Vapb	protein_coding	vesicle-associated membrane protein, associated protein B and C [Source:MGI Symbol;Acc:MGI:1928744]	14594.2	-0.0740804	0.025346	-2.92277	0.00346938	0.020024
ENSMUSG00000006740	Kif5b	protein_coding	kinesin family member 5B [Source:MGI Symbol;Acc:MGI:1098268]	21434	-0.0741658	0.022875	-3.24222	0.00118604	0.00846863
ENSMUSG00000030738	Eif3c	protein_coding	eukaryotic translation initiation factor 3, subunit C [Source:MGI Symbol;Acc:MGI:1926966]	31399.6	-0.0742381	0.0208979	-3.55242	0.000381704	0.00344814
ENSMUSG00000029020	Mfn2	protein_coding	mitofusin 2 [Source:MGI Symbol;Acc:MGI:2442230]	11997.8	-0.074537	0.0261937	-2.84561	0.00443265	0.0241784
ENSMUSG00000053646	Plxnb1	protein_coding	plexin B1 [Source:MGI Symbol;Acc:MGI:2154238]	19092.9	-0.0747629	0.0228603	-3.27042	0.00107388	0.00783151
ENSMUSG00000028798	Eif3i	protein_coding	eukaryotic translation initiation factor 3, subunit I [Source:MGI Symbol;Acc:MGI:1860763]	11718.3	-0.0749081	0.0269419	-2.78036	0.00542986	0.028422
ENSMUSG00000061983	Rps12	protein_coding	ribosomal protein S12 [Source:MGI Symbol;Acc:MGI:98105]	41238.8	-0.0749446	0.0223166	-3.35825	0.000784389	0.00609166
ENSMUSG00000041126	H2afv	protein_coding	H2A histone family, member V [Source:MGI Symbol;Acc:MGI:1924855]	7147.5	-0.0750885	0.0290885	-2.58138	0.00984052	0.0453545
ENSMUSG00000059070	Rpl18	protein_coding	ribosomal protein L18 [Source:MGI Symbol;Acc:MGI:98003]	37881.7	-0.0751749	0.0210236	-3.57573	0.000349249	0.00319829
ENSMUSG00000016541	Atxn10	protein_coding	ataxin 10 [Source:MGI Symbol;Acc:MGI:1859293]	26060.9	-0.0754426	0.0232239	-3.2485	0.00116017	0.00831354
ENSMUSG00000021877	Arf4	protein_coding	ADP-ribosylation factor 4 [Source:MGI Symbol;Acc:MGI:99433]	25785.5	-0.0755084	0.0248261	-3.0415	0.00235403	0.0147017
ENSMUSG00000026615	Eprs	protein_coding	glutamyl-prolyl-tRNA synthetase [Source:MGI Symbol;Acc:MGI:97838]	11342.6	-0.0756676	0.0282758	-2.67605	0.00744956	0.0364347
ENSMUSG00000015932	Dstn	protein_coding	destrin [Source:MGI Symbol;Acc:MGI:1929270]	36887.3	-0.0757573	0.021812	-3.47319	0.000514316	0.00435396
ENSMUSG00000006932	Ctnnb1	protein_coding	catenin (cadherin associated protein), beta 1 [Source:MGI Symbol;Acc:MGI:88276]	72286.4	-0.0757667	0.0210563	-3.59829	0.000320321	0.00297667
ENSMUSG00000051223	Bzw1	protein_coding	basic leucine zipper and W2 domains 1 [Source:MGI Symbol;Acc:MGI:1914132]	17930	-0.0758173	0.024569	-3.08589	0.00202944	0.01294
ENSMUSG00000057841	Rpl32	protein_coding	ribosomal protein L32 [Source:MGI Symbol;Acc:MGI:98038]	34660.1	-0.0758309	0.020436	-3.71065	0.000206725	0.00209296
ENSMUSG00000079562	Maea	protein_coding	macrophage erythroblast attacher [Source:MGI Symbol;Acc:MGI:1891748]	18822.3	-0.0760772	0.0240713	-3.1605	0.001575	0.0105669
ENSMUSG00000017221	Psmd3	protein_coding	proteasome (prosome, macropain) 26S subunit, non-ATPase, 3 [Source:MGI Symbol;Acc:MGI:98858]	11150.7	-0.0761533	0.0251632	-3.02638	0.00247502	0.0152733
ENSMUSG00000030447	Cyfip1	protein_coding	cytoplasmic FMR1 interacting protein 1 [Source:MGI Symbol;Acc:MGI:1338801]	14635.4	-0.0762812	0.0227915	-3.34691	0.000817171	0.00629375
ENSMUSG00000062991	Nrg1	protein_coding	neuregulin 1 [Source:MGI Symbol;Acc:MGI:96083]	11044.4	-0.0763141	0.0267257	-2.85546	0.00429743	0.0235971
ENSMUSG00000057236	Rbbp4	protein_coding	retinoblastoma binding protein 4, chromatin remodeling factor [Source:MGI Symbol;Acc:MGI:1194912]	12858.3	-0.0763628	0.0249646	-3.05885	0.00222192	0.0139763
ENSMUSG00000053898	Ech1	protein_coding	enoyl coenzyme A hydratase 1, peroxisomal [Source:MGI Symbol;Acc:MGI:1858208]	8283.98	-0.0763743	0.0289403	-2.63903	0.00831443	0.0396788
ENSMUSG00000044627	Swi5	protein_coding	SWI5 recombination repair homolog (yeast) [Source:MGI Symbol;Acc:MGI:1920181]	13045.8	-0.0765276	0.0258992	-2.95482	0.00312848	0.0184364
ENSMUSG00000027406	Idh3b	protein_coding	isocitrate dehydrogenase 3 (NAD+) beta [Source:MGI Symbol;Acc:MGI:2158650]	11551.4	-0.0766458	0.0280295	-2.73446	0.00624819	0.0316868
ENSMUSG00000028664	Ephb2	protein_coding	Eph receptor B2 [Source:MGI Symbol;Acc:MGI:99611]	11956.6	-0.0766952	0.0286578	-2.67624	0.00744538	0.0364347
ENSMUSG00000002741	Ykt6	protein_coding	YKT6 v-SNARE homolog (S. cerevisiae) [Source:MGI Symbol;Acc:MGI:1927550]	11182.9	-0.077105	0.0266331	-2.89508	0.00379062	0.0214797
ENSMUSG00000028138	Adh5	protein_coding	alcohol dehydrogenase 5 (class III), chi polypeptide [Source:MGI Symbol;Acc:MGI:87929]	13232.1	-0.0774467	0.0239805	-3.22956	0.00123979	0.00875418
ENSMUSG00000054808	Actn4	protein_coding	actinin alpha 4 [Source:MGI Symbol;Acc:MGI:1890773]	80309.5	-0.0774523	0.0266579	-2.90541	0.00366769	0.02091
ENSMUSG00000028779	Pef1	protein_coding	penta-EF hand domain containing 1 [Source:MGI Symbol;Acc:MGI:1915148]	8062.44	-0.0775306	0.0282803	-2.74151	0.00611573	0.0312258
ENSMUSG00000026965	Anapc2	protein_coding	anaphase promoting complex subunit 2 [Source:MGI Symbol;Acc:MGI:2139135]	15045.8	-0.0775339	0.0279947	-2.76959	0.00561262	0.0292148
ENSMUSG00000032518	Rpsa	protein_coding	ribosomal protein SA [Source:MGI Symbol;Acc:MGI:105381]	69928.7	-0.0775942	0.0205895	-3.76863	0.000164143	0.00172589
ENSMUSG00000032803	Cdv3	protein_coding	carnitine deficiency-associated gene expressed in ventricle 3 [Source:MGI Symbol;Acc:MGI:2448759]	16735.3	-0.0780267	0.022152	-3.52234	0.000427759	0.00377647
ENSMUSG00000043962	Thrap3	protein_coding	thyroid hormone receptor associated protein 3 [Source:MGI Symbol;Acc:MGI:2442637]	13758.2	-0.0781284	0.0307388	-2.54169	0.0110319	0.0495727
ENSMUSG00000003534	Ddr1	protein_coding	discoidin domain receptor family, member 1 [Source:MGI Symbol;Acc:MGI:99216]	84140.8	-0.0781846	0.0211797	-3.69149	0.000222946	0.00222986
ENSMUSG00000031299	Pdha1	protein_coding	pyruvate dehydrogenase E1 alpha 1 [Source:MGI Symbol;Acc:MGI:97532]	14376.8	-0.0782276	0.0239971	-3.25988	0.00111459	0.00804239
ENSMUSG00000060279	Ap2a1	protein_coding	adaptor-related protein complex 2, alpha 1 subunit [Source:MGI Symbol;Acc:MGI:101921]	9724.15	-0.0782319	0.0273549	-2.85988	0.00423796	0.023353
ENSMUSG00000030516	Tjp1	protein_coding	tight junction protein 1 [Source:MGI Symbol;Acc:MGI:98759]	21779.3	-0.0785894	0.0242304	-3.24342	0.00118103	0.00843711
ENSMUSG00000050931	Sgms2	protein_coding	sphingomyelin synthase 2 [Source:MGI Symbol;Acc:MGI:1921692]	6792.58	-0.0786327	0.0296674	-2.65047	0.0080379	0.0386228
ENSMUSG00000032301	Psma4	protein_coding	proteasome (prosome, macropain) subunit, alpha type 4 [Source:MGI Symbol;Acc:MGI:1347060]	8661.83	-0.0786696	0.0305402	-2.57594	0.00999677	0.0459084
ENSMUSG00000028868	Wasf2	protein_coding	WAS protein family, member 2 [Source:MGI Symbol;Acc:MGI:1098641]	11977.6	-0.0787025	0.0264047	-2.98062	0.00287662	0.0173091
ENSMUSG00000013698	Pea15a	protein_coding	phosphoprotein enriched in astrocytes 15A [Source:MGI Symbol;Acc:MGI:104799]	236070	-0.0787156	0.0165408	-4.75886	1.94685e-06	3.82862e-05
ENSMUSG00000032399	Rpl4	protein_coding	ribosomal protein L4 [Source:MGI Symbol;Acc:MGI:1915141]	110313	-0.0788246	0.0197848	-3.98411	6.77331e-05	0.000817585
ENSMUSG00000029777	Gars	protein_coding	glycyl-tRNA synthetase [Source:MGI Symbol;Acc:MGI:2449057]	8585.01	-0.0788978	0.0268576	-2.93763	0.00330729	0.0192792
ENSMUSG00000025555	Farp1	protein_coding	FERM, RhoGEF (Arhgef) and pleckstrin domain protein 1 (chondrocyte-derived) [Source:MGI Symbol;Acc:MGI:2446173]	13871.9	-0.0789187	0.0230925	-3.41751	0.000631971	0.00512977
ENSMUSG00000057113	Npm1	protein_coding	nucleophosmin 1 [Source:MGI Symbol;Acc:MGI:106184]	37591.1	-0.0789353	0.0259958	-3.03646	0.00239373	0.0148898
ENSMUSG00000027184	Caprin1	protein_coding	cell cycle associated protein 1 [Source:MGI Symbol;Acc:MGI:1858234]	30229.9	-0.0789356	0.0228421	-3.45571	0.000548853	0.00459357
ENSMUSG00000031540	Kat6a	protein_coding	K(lysine) acetyltransferase 6A [Source:MGI Symbol;Acc:MGI:2442415]	8116.61	-0.0793113	0.0308777	-2.56856	0.0102122	0.0466529
ENSMUSG00000020111	Micu1	protein_coding	mitochondrial calcium uptake 1 [Source:MGI Symbol;Acc:MGI:2384909]	11449.8	-0.0793573	0.0250992	-3.16175	0.00156823	0.0105265
ENSMUSG00000040857	Erf	protein_coding	Ets2 repressor factor [Source:MGI Symbol;Acc:MGI:109637]	6615.86	-0.0793654	0.0307273	-2.5829	0.00979745	0.0451857
ENSMUSG00000034993	Vat1	protein_coding	vesicle amine transport 1 [Source:MGI Symbol;Acc:MGI:1349450]	32110.5	-0.0794375	0.020565	-3.86275	0.000112119	0.00125994
ENSMUSG00000032172	Olfm2	protein_coding	olfactomedin 2 [Source:MGI Symbol;Acc:MGI:3045350]	10459.7	-0.0796436	0.0266915	-2.98386	0.0028464	0.0171421
ENSMUSG00000032959	Pebp1	protein_coding	phosphatidylethanolamine binding protein 1 [Source:MGI Symbol;Acc:MGI:1344408]	32529.8	-0.0797777	0.0198423	-4.0206	5.80509e-05	0.000716149
ENSMUSG00000063457	Rps15	protein_coding	ribosomal protein S15 [Source:MGI Symbol;Acc:MGI:98117]	50383.3	-0.0798434	0.0214897	-3.71543	0.000202859	0.00206277
ENSMUSG00000019494	Cops6	protein_coding	COP9 signalosome subunit 6 [Source:MGI Symbol;Acc:MGI:1349439]	11486.5	-0.0798493	0.0259156	-3.08113	0.00206215	0.0131127
ENSMUSG00000021759	Plpp1	protein_coding	phospholipid phosphatase 1 [Source:MGI Symbol;Acc:MGI:108412]	6774.59	-0.0798806	0.0302729	-2.63868	0.00832286	0.0396788
ENSMUSG00000020427	Igfbp3	protein_coding	insulin-like growth factor binding protein 3 [Source:MGI Symbol;Acc:MGI:96438]	67567.2	-0.0798916	0.0229527	-3.4807	0.000500103	0.00425681
ENSMUSG00000052337	Immt	protein_coding	inner membrane protein, mitochondrial [Source:MGI Symbol;Acc:MGI:1923864]	10975.3	-0.0799886	0.0251089	-3.18566	0.00144423	0.00985405
ENSMUSG00000016921	Srsf6	protein_coding	serine/arginine-rich splicing factor 6 [Source:MGI Symbol;Acc:MGI:1915246]	8316.25	-0.0802125	0.0314135	-2.55344	0.0106665	0.0482558
ENSMUSG00000048332	Lhfp	protein_coding	lipoma HMGIC fusion partner [Source:MGI Symbol;Acc:MGI:1920048]	23115.4	-0.0802774	0.0223751	-3.58781	0.00033347	0.00307188
ENSMUSG00000045128	Rpl18a	protein_coding	ribosomal protein L18A [Source:MGI Symbol;Acc:MGI:1924058]	56041.7	-0.0804315	0.023928	-3.3614	0.000775496	0.0060493
ENSMUSG00000061950	Ppp4r1	protein_coding	protein phosphatase 4, regulatory subunit 1 [Source:MGI Symbol;Acc:MGI:1917601]	7877.92	-0.0804407	0.0299716	-2.6839	0.00727689	0.035814
ENSMUSG00000046364	Rpl27a	protein_coding	ribosomal protein L27A [Source:MGI Symbol;Acc:MGI:1347076]	36767.3	-0.0804711	0.0196943	-4.08601	4.38854e-05	0.000564782
ENSMUSG00000014313	Cox6c	protein_coding	cytochrome c oxidase subunit VIc [Source:MGI Symbol;Acc:MGI:104614]	13039.3	-0.0805051	0.0234548	-3.43235	0.000598375	0.00490541
ENSMUSG00000006315	Tmem147	protein_coding	transmembrane protein 147 [Source:MGI Symbol;Acc:MGI:1915011]	5664.03	-0.0807279	0.0315785	-2.55642	0.0105755	0.0479731
ENSMUSG00000031954	Cfdp1	protein_coding	craniofacial development protein 1 [Source:MGI Symbol;Acc:MGI:1344403]	10032	-0.0807845	0.0281846	-2.86627	0.00415343	0.0229762
ENSMUSG00000022890	Atp5j	protein_coding	ATP synthase, H+ transporting, mitochondrial F0 complex, subunit F [Source:MGI Symbol;Acc:MGI:107777]	8537.25	-0.0810672	0.0278373	-2.91218	0.00358921	0.0205715
ENSMUSG00000005469	Prkaca	protein_coding	protein kinase, cAMP dependent, catalytic, alpha [Source:MGI Symbol;Acc:MGI:97592]	15093.6	-0.0810682	0.0240335	-3.37314	0.000743171	0.00583944
ENSMUSG00000002105	Slc39a13	protein_coding	solute carrier family 39 (metal ion transporter), member 13 [Source:MGI Symbol;Acc:MGI:1915677]	8026.34	-0.0815888	0.0300301	-2.7169	0.00658963	0.033
ENSMUSG00000026234	Ncl	protein_coding	nucleolin [Source:MGI Symbol;Acc:MGI:97286]	40840.5	-0.0817405	0.023671	-3.45319	0.000554003	0.0046146
ENSMUSG00000025980	Hspd1	protein_coding	heat shock protein 1 (chaperonin) [Source:MGI Symbol;Acc:MGI:96242]	17495.6	-0.0817871	0.0263178	-3.10767	0.00188566	0.0122123
ENSMUSG00000002812	Flii	protein_coding	flightless I actin binding protein [Source:MGI Symbol;Acc:MGI:1342286]	14944.2	-0.0819832	0.0233232	-3.51509	0.000439606	0.00386158
ENSMUSG00000002020	Ltbp2	protein_coding	latent transforming growth factor beta binding protein 2 [Source:MGI Symbol;Acc:MGI:99502]	18621.9	-0.0820605	0.0304447	-2.69539	0.00703058	0.0348468
ENSMUSG00000029071	Dvl1	protein_coding	dishevelled segment polarity protein 1 [Source:MGI Symbol;Acc:MGI:94941]	7478.25	-0.0823371	0.0302638	-2.72065	0.00651533	0.032745
ENSMUSG00000021806	Nid2	protein_coding	nidogen 2 [Source:MGI Symbol;Acc:MGI:1298229]	8391.28	-0.0823394	0.0274635	-2.99814	0.00271633	0.0165222
ENSMUSG00000005575	Ube2m	protein_coding	ubiquitin-conjugating enzyme E2M [Source:MGI Symbol;Acc:MGI:108278]	11366.9	-0.0823675	0.0262847	-3.13367	0.00172634	0.0113966
ENSMUSG00000008035	Mid1ip1	protein_coding	Mid1 interacting protein 1 (gastrulation specific G12-like (zebrafish)) [Source:MGI Symbol;Acc:MGI:1915291]	7111.22	-0.0823699	0.0306887	-2.68405	0.00727366	0.035814
ENSMUSG00000038267	Slc22a23	protein_coding	solute carrier family 22, member 23 [Source:MGI Symbol;Acc:MGI:1920352]	26799.8	-0.0824473	0.0217564	-3.78957	0.000150909	0.00161424
ENSMUSG00000027282	Mtch2	protein_coding	mitochondrial carrier 2 [Source:MGI Symbol;Acc:MGI:1929260]	11044.7	-0.0825163	0.0254587	-3.24118	0.00119036	0.00849078
ENSMUSG00000037351	Actr1b	protein_coding	ARP1 actin-related protein 1B, centractin beta [Source:MGI Symbol;Acc:MGI:1917446]	12109.5	-0.0825196	0.024994	-3.30157	0.000961442	0.00717214
ENSMUSG00000001910	Nacc1	protein_coding	nucleus accumbens associated 1, BEN and BTB (POZ) domain containing [Source:MGI Symbol;Acc:MGI:1914080]	15635.8	-0.0825323	0.0241086	-3.42336	0.000618532	0.00504115
ENSMUSG00000021357	Exoc2	protein_coding	exocyst complex component 2 [Source:MGI Symbol;Acc:MGI:1913732]	6439.78	-0.0826219	0.0321309	-2.57142	0.0101284	0.0463608
ENSMUSG00000024360	Etf1	protein_coding	eukaryotic translation termination factor 1 [Source:MGI Symbol;Acc:MGI:2385071]	13250.9	-0.082818	0.0238634	-3.47051	0.00051948	0.00438449
ENSMUSG00000030216	Wbp11	protein_coding	WW domain binding protein 11 [Source:MGI Symbol;Acc:MGI:1891823]	7239.26	-0.0831112	0.0308175	-2.69688	0.00699925	0.0347298
ENSMUSG00000028759	Hp1bp3	protein_coding	heterochromatin protein 1, binding protein 3 [Source:MGI Symbol;Acc:MGI:109369]	22232.9	-0.0834007	0.0249053	-3.34871	0.000811887	0.00625994
ENSMUSG00000026385	Dbi	protein_coding	diazepam binding inhibitor [Source:MGI Symbol;Acc:MGI:94865]	37566.1	-0.0834103	0.0210671	-3.95926	7.51817e-05	0.000892871
ENSMUSG00000015120	Ube2i	protein_coding	ubiquitin-conjugating enzyme E2I [Source:MGI Symbol;Acc:MGI:107365]	9648.45	-0.0836395	0.0297019	-2.81596	0.00486316	0.0260697
ENSMUSG00000024769	Cdc42bpg	protein_coding	CDC42 binding protein kinase gamma (DMPK-like) [Source:MGI Symbol;Acc:MGI:2652845]	21091.3	-0.0837467	0.0256835	-3.26071	0.00111132	0.00804169
ENSMUSG00000051391	Ywhag	protein_coding	tyrosine 3-monooxygenase/tryptophan 5-monooxygenase activation protein, gamma polypeptide [Source:MGI Symbol;Acc:MGI:108109]	27568.3	-0.0838037	0.0215147	-3.89519	9.81212e-05	0.00112246
ENSMUSG00000022354	Ndufb9	protein_coding	NADH dehydrogenase (ubiquinone) 1 beta subcomplex, 9 [Source:MGI Symbol;Acc:MGI:1913468]	7140.55	-0.0838157	0.0307973	-2.72153	0.00649803	0.0326816
ENSMUSG00000028843	Sh3bgrl3	protein_coding	SH3 domain binding glutamic acid-rich protein-like 3 [Source:MGI Symbol;Acc:MGI:1920973]	6840.8	-0.0838485	0.0321045	-2.61174	0.00900836	0.0421856
ENSMUSG00000035027	Map2k2	protein_coding	mitogen-activated protein kinase kinase 2 [Source:MGI Symbol;Acc:MGI:1346867]	12257.4	-0.083926	0.0265039	-3.16655	0.00154257	0.0103876
ENSMUSG00000037563	Rps16	protein_coding	ribosomal protein S16 [Source:MGI Symbol;Acc:MGI:98118]	42379.6	-0.0839852	0.022043	-3.81006	0.000138934	0.00151981
ENSMUSG00000028480	Glipr2	protein_coding	GLI pathogenesis-related 2 [Source:MGI Symbol;Acc:MGI:1917770]	15323.6	-0.0840741	0.0262356	-3.20458	0.00135259	0.00934794
ENSMUSG00000028849	Map7d1	protein_coding	MAP7 domain containing 1 [Source:MGI Symbol;Acc:MGI:2384297]	31523.1	-0.0841809	0.026106	-3.22458	0.00126159	0.00889016
ENSMUSG00000026674	Ddr2	protein_coding	discoidin domain receptor family, member 2 [Source:MGI Symbol;Acc:MGI:1345277]	11528.9	-0.0842349	0.0287564	-2.92926	0.00339768	0.0196832
ENSMUSG00000025266	Gnl3l	protein_coding	guanine nucleotide binding protein-like 3 (nucleolar)-like [Source:MGI Symbol;Acc:MGI:2448557]	6301.97	-0.0843448	0.0326573	-2.58272	0.00980236	0.0451935
ENSMUSG00000003072	Atp5d	protein_coding	ATP synthase, H+ transporting, mitochondrial F1 complex, delta subunit [Source:MGI Symbol;Acc:MGI:1913293]	16297.7	-0.0843887	0.0271593	-3.10718	0.00188883	0.0122236
ENSMUSG00000058076	Sdhc	protein_coding	succinate dehydrogenase complex, subunit C, integral membrane protein [Source:MGI Symbol;Acc:MGI:1913302]	13393.9	-0.0844425	0.0260823	-3.23754	0.00120565	0.00857603
ENSMUSG00000020074	Ccar1	protein_coding	cell division cycle and apoptosis regulator 1 [Source:MGI Symbol;Acc:MGI:1914750]	6101.53	-0.0844768	0.0310118	-2.72402	0.00644932	0.0324716
ENSMUSG00000019179	Mdh2	protein_coding	malate dehydrogenase 2, NAD (mitochondrial) [Source:MGI Symbol;Acc:MGI:97050]	17836.2	-0.08448	0.0217591	-3.88251	0.000103382	0.0011716
ENSMUSG00000028953	Abcf2	protein_coding	ATP-binding cassette, sub-family F (GCN20), member 2 [Source:MGI Symbol;Acc:MGI:1351657]	9263.64	-0.0845089	0.0284824	-2.96705	0.00300668	0.0179071
ENSMUSG00000093930	Hmgcs1	protein_coding	3-hydroxy-3-methylglutaryl-Coenzyme A synthase 1 [Source:MGI Symbol;Acc:MGI:107592]	5635.67	-0.0845374	0.0320376	-2.63869	0.00832262	0.0396788
ENSMUSG00000042688	Mapk6	protein_coding	mitogen-activated protein kinase 6 [Source:MGI Symbol;Acc:MGI:1354946]	8948.69	-0.0845769	0.0302048	-2.80012	0.00510842	0.0271454
ENSMUSG00000005299	Letm1	protein_coding	leucine zipper-EF-hand containing transmembrane protein 1 [Source:MGI Symbol;Acc:MGI:1932557]	8227.82	-0.084748	0.0298342	-2.84063	0.00450248	0.024464
ENSMUSG00000079426	Arpc4	protein_coding	actin related protein 2/3 complex, subunit 4 [Source:MGI Symbol;Acc:MGI:1915339]	8200.02	-0.0847887	0.0284358	-2.98176	0.002866	0.0172527
ENSMUSG00000021036	Sptlc2	protein_coding	serine palmitoyltransferase, long chain base subunit 2 [Source:MGI Symbol;Acc:MGI:108074]	6428.88	-0.0849233	0.0310042	-2.73909	0.00616099	0.0313479
ENSMUSG00000025580	Eif4a3	protein_coding	eukaryotic translation initiation factor 4A3 [Source:MGI Symbol;Acc:MGI:1923731]	7890.01	-0.0849806	0.0286943	-2.96158	0.00306062	0.0181434
ENSMUSG00000038467	Chmp4b	protein_coding	charged multivesicular body protein 4B [Source:MGI Symbol;Acc:MGI:1922858]	23524.4	-0.0850149	0.0236399	-3.59624	0.000322849	0.00299572
ENSMUSG00000041815	Poldip3	protein_coding	polymerase (DNA-directed), delta interacting protein 3 [Source:MGI Symbol;Acc:MGI:1921076]	12167.9	-0.0850321	0.0242382	-3.50819	0.000451172	0.00394339
ENSMUSG00000002233	Rhoc	protein_coding	ras homolog family member C [Source:MGI Symbol;Acc:MGI:106028]	20163.6	-0.0851964	0.0247664	-3.44	0.000581706	0.00479685
ENSMUSG00000056076	Eif3b	protein_coding	eukaryotic translation initiation factor 3, subunit B [Source:MGI Symbol;Acc:MGI:106478]	20138.9	-0.0854117	0.0217092	-3.93436	8.34199e-05	0.000972561
ENSMUSG00000037242	Clic4	protein_coding	chloride intracellular channel 4 (mitochondrial) [Source:MGI Symbol;Acc:MGI:1352754]	30309.3	-0.0854276	0.0224301	-3.80862	0.000139744	0.0015222
ENSMUSG00000015804	Med28	protein_coding	mediator complex subunit 28 [Source:MGI Symbol;Acc:MGI:1914249]	7268.97	-0.0859067	0.0289859	-2.96374	0.00303922	0.018035
ENSMUSG00000041773	Enc1	protein_coding	ectodermal-neural cortex 1 [Source:MGI Symbol;Acc:MGI:109610]	16078.2	-0.0859416	0.0297542	-2.88839	0.00387223	0.0218273
ENSMUSG00000045374	Wdr81	protein_coding	WD repeat domain 81 [Source:MGI Symbol;Acc:MGI:2681828]	5961.09	-0.0860032	0.0310389	-2.77082	0.00559153	0.0291484
ENSMUSG00000019850	Tnfaip3	protein_coding	tumor necrosis factor, alpha-induced protein 3 [Source:MGI Symbol;Acc:MGI:1196377]	8741.13	-0.0860224	0.0294423	-2.92173	0.00348094	0.0200577
ENSMUSG00000020720	Psmd12	protein_coding	proteasome (prosome, macropain) 26S subunit, non-ATPase, 12 [Source:MGI Symbol;Acc:MGI:1914247]	6648.89	-0.0860524	0.0316292	-2.72066	0.00651519	0.032745
ENSMUSG00000027293	Ehd4	protein_coding	EH-domain containing 4 [Source:MGI Symbol;Acc:MGI:1919619]	6914.65	-0.0863947	0.0329826	-2.6194	0.00880844	0.0414297
ENSMUSG00000038429	Usp5	protein_coding	ubiquitin specific peptidase 5 (isopeptidase T) [Source:MGI Symbol;Acc:MGI:1347343]	12632.6	-0.0864067	0.0241525	-3.57754	0.000346838	0.00318037
ENSMUSG00000029718	Pcolce	protein_coding	procollagen C-endopeptidase enhancer protein [Source:MGI Symbol;Acc:MGI:105099]	13787.8	-0.0864655	0.0258064	-3.35055	0.000806507	0.00623287
ENSMUSG00000032194	Kank2	protein_coding	KN motif and ankyrin repeat domains 2 [Source:MGI Symbol;Acc:MGI:2384568]	13003.9	-0.0865136	0.0251555	-3.43915	0.000583533	0.00480625
ENSMUSG00000006304	Arpc2	protein_coding	actin related protein 2/3 complex, subunit 2 [Source:MGI Symbol;Acc:MGI:1923959]	33010.1	-0.0865267	0.0188284	-4.59554	4.31634e-06	7.51708e-05
ENSMUSG00000079477	Rab7	protein_coding	RAB7, member RAS oncogene family [Source:MGI Symbol;Acc:MGI:105068]	38051.4	-0.0865833	0.0218368	-3.96501	7.33929e-05	0.000873108
ENSMUSG00000003660	Snrnp200	protein_coding	small nuclear ribonucleoprotein 200 (U5) [Source:MGI Symbol;Acc:MGI:2444401]	13959.9	-0.0866896	0.0254986	-3.39978	0.000674392	0.00539282
ENSMUSG00000021811	Dnajc9	protein_coding	DnaJ heat shock protein family (Hsp40) member C9 [Source:MGI Symbol;Acc:MGI:1915326]	9044.74	-0.0870671	0.0274397	-3.17303	0.00150856	0.0101895
ENSMUSG00000069744	Psmb3	protein_coding	proteasome (prosome, macropain) subunit, beta type 3 [Source:MGI Symbol;Acc:MGI:1347014]	6780.59	-0.0872109	0.0319208	-2.7321	0.00629311	0.0318569
ENSMUSG00000040667	Nup88	protein_coding	nucleoporin 88 [Source:MGI Symbol;Acc:MGI:104900]	5165.39	-0.0872222	0.034322	-2.54129	0.0110444	0.0496056
ENSMUSG00000062683	Atp5g2	protein_coding	ATP synthase, H+ transporting, mitochondrial F0 complex, subunit C2 (subunit 9) [Source:MGI Symbol;Acc:MGI:1915192]	6637.48	-0.0876497	0.0310856	-2.81962	0.00480807	0.0258139
ENSMUSG00000030697	Ppp4c	protein_coding	protein phosphatase 4, catalytic subunit [Source:MGI Symbol;Acc:MGI:1891763]	8077.12	-0.0879416	0.0291589	-3.01595	0.00256178	0.0157187
ENSMUSG00000038965	Ube2l3	protein_coding	ubiquitin-conjugating enzyme E2L 3 [Source:MGI Symbol;Acc:MGI:109240]	7965.8	-0.087972	0.0282985	-3.10872	0.00187903	0.0121806
ENSMUSG00000031691	Tnpo2	protein_coding	transportin 2 (importin 3, karyopherin beta 2b) [Source:MGI Symbol;Acc:MGI:2384849]	12064	-0.088194	0.029738	-2.9657	0.00301992	0.017963
ENSMUSG00000030779	Rbbp6	protein_coding	retinoblastoma binding protein 6, ubiquitin ligase [Source:MGI Symbol;Acc:MGI:894835]	5895.17	-0.0882027	0.0332353	-2.65388	0.00795713	0.0383107
ENSMUSG00000038406	Scaf1	protein_coding	SR-related CTD-associated factor 1 [Source:MGI Symbol;Acc:MGI:2141980]	15743.5	-0.0882425	0.0278319	-3.17056	0.00152147	0.0102668
ENSMUSG00000032330	Cox7a2	protein_coding	cytochrome c oxidase subunit VIIa 2 [Source:MGI Symbol;Acc:MGI:1316715]	6839.62	-0.0887028	0.032153	-2.75877	0.00580192	0.0299442
ENSMUSG00000038780	Smurf1	protein_coding	SMAD specific E3 ubiquitin protein ligase 1 [Source:MGI Symbol;Acc:MGI:1923038]	10655	-0.0888726	0.0261042	-3.40453	0.000662778	0.00532651
ENSMUSG00000044252	Osbpl1a	protein_coding	oxysterol binding protein-like 1A [Source:MGI Symbol;Acc:MGI:1927551]	7112.49	-0.0889703	0.0337321	-2.63755	0.00835063	0.0397706
ENSMUSG00000038602	Slc35f1	protein_coding	solute carrier family 35, member F1 [Source:MGI Symbol;Acc:MGI:2139810]	10494.3	-0.0889874	0.0280144	-3.17648	0.00149073	0.0100934
ENSMUSG00000029623	Pdap1	protein_coding	PDGFA associated protein 1 [Source:MGI Symbol;Acc:MGI:2448536]	8937.22	-0.0891756	0.0322885	-2.76184	0.00574773	0.0297852
ENSMUSG00000056612	Ppp1r14b	protein_coding	protein phosphatase 1, regulatory (inhibitor) subunit 14B [Source:MGI Symbol;Acc:MGI:107682]	7703.21	-0.0891963	0.0280756	-3.177	0.00148807	0.0100803
ENSMUSG00000019849	Prep	protein_coding	prolyl endopeptidase [Source:MGI Symbol;Acc:MGI:1270863]	5676.56	-0.0892872	0.0334524	-2.66908	0.00760586	0.0369776
ENSMUSG00000015994	Fnta	protein_coding	farnesyltransferase, CAAX box, alpha [Source:MGI Symbol;Acc:MGI:104683]	11158.6	-0.0895736	0.0260215	-3.44229	0.000576815	0.00476493
ENSMUSG00000025917	Cops5	protein_coding	COP9 signalosome subunit 5 [Source:MGI Symbol;Acc:MGI:1349415]	7016.73	-0.0896695	0.0297128	-3.01788	0.00254551	0.0156378
ENSMUSG00000020198	Ap3d1	protein_coding	adaptor-related protein complex 3, delta 1 subunit [Source:MGI Symbol;Acc:MGI:107734]	18457.9	-0.0897312	0.0237906	-3.77171	0.000162133	0.00171335
ENSMUSG00000031065	Cdk16	protein_coding	cyclin-dependent kinase 16 [Source:MGI Symbol;Acc:MGI:97516]	12914.7	-0.089751	0.0241184	-3.72126	0.000198232	0.00202159
ENSMUSG00000063316	Rpl27	protein_coding	ribosomal protein L27 [Source:MGI Symbol;Acc:MGI:98036]	18503.2	-0.0899046	0.0269752	-3.33286	0.000859579	0.00653411
ENSMUSG00000026434	Nucks1	protein_coding	nuclear casein kinase and cyclin-dependent kinase substrate 1 [Source:MGI Symbol;Acc:MGI:1934811]	8753.81	-0.0899222	0.030634	-2.93537	0.00333146	0.0193717
ENSMUSG00000014606	Slc25a11	protein_coding	solute carrier family 25 (mitochondrial carrier oxoglutarate carrier), member 11 [Source:MGI Symbol;Acc:MGI:1915113]	8476.1	-0.0899581	0.0286458	-3.14036	0.0016874	0.0111817
ENSMUSG00000024782	Ak3	protein_coding	adenylate kinase 3 [Source:MGI Symbol;Acc:MGI:1860835]	16466.2	-0.0900202	0.0227546	-3.95614	7.61708e-05	0.000903085
ENSMUSG00000028034	Fubp1	protein_coding	far upstream element (FUSE) binding protein 1 [Source:MGI Symbol;Acc:MGI:1196294]	8323.52	-0.090092	0.0286245	-3.14738	0.00164743	0.010974
ENSMUSG00000021771	Vdac2	protein_coding	voltage-dependent anion channel 2 [Source:MGI Symbol;Acc:MGI:106915]	16775.1	-0.0901225	0.0241574	-3.73063	0.000191001	0.00196358
ENSMUSG00000062397	Zfp706	protein_coding	zinc finger protein 706 [Source:MGI Symbol;Acc:MGI:1915286]	10697.6	-0.0901894	0.0257786	-3.49861	0.000467684	0.00404979
ENSMUSG00000022000	Zc3h13	protein_coding	zinc finger CCCH type containing 13 [Source:MGI Symbol;Acc:MGI:1914552]	5023.03	-0.0902484	0.0327691	-2.75407	0.005886	0.0302665
ENSMUSG00000022568	Scrib	protein_coding	scribbled planar cell polarity [Source:MGI Symbol;Acc:MGI:2145950]	5445.98	-0.0905585	0.0328354	-2.75795	0.00581648	0.0299756
ENSMUSG00000024074	Crim1	protein_coding	cysteine rich transmembrane BMP regulator 1 (chordin like) [Source:MGI Symbol;Acc:MGI:1354756]	47158.9	-0.0906049	0.0210279	-4.3088	1.64142e-05	0.000242184
ENSMUSG00000024835	Coro1b	protein_coding	coronin, actin binding protein 1B [Source:MGI Symbol;Acc:MGI:1345963]	18112.2	-0.0906253	0.0250255	-3.62131	0.00029311	0.00277493
ENSMUSG00000055839	Elob	protein_coding	elongin B [Source:MGI Symbol;Acc:MGI:1914923]	13689.5	-0.0906698	0.0243221	-3.72788	0.000193097	0.00197931
ENSMUSG00000073702	Rpl31	protein_coding	ribosomal protein L31 [Source:MGI Symbol;Acc:MGI:2149632]	29197	-0.0907838	0.0256831	-3.53477	0.000408131	0.00364629
ENSMUSG00000049327	Kmt5a	protein_coding	lysine methyltransferase 5A [Source:MGI Symbol;Acc:MGI:1915206]	10276	-0.0909285	0.0309094	-2.94177	0.00326338	0.0190789
ENSMUSG00000000782	Tcf7	protein_coding	transcription factor 7, T cell specific [Source:MGI Symbol;Acc:MGI:98507]	5103.29	-0.0909801	0.035213	-2.58371	0.00977453	0.0450949
ENSMUSG00000073676	Hspe1	protein_coding	heat shock protein 1 (chaperonin 10) [Source:MGI Symbol;Acc:MGI:104680]	9287.98	-0.0911025	0.0294833	-3.08997	0.00200177	0.0128044
ENSMUSG00000044030	Irf2bp1	protein_coding	interferon regulatory factor 2 binding protein 1 [Source:MGI Symbol;Acc:MGI:2442159]	4888.94	-0.0912554	0.0346595	-2.63291	0.00846566	0.0402128
ENSMUSG00000024974	Smc3	protein_coding	structural maintenance of chromosomes 3 [Source:MGI Symbol;Acc:MGI:1339795]	7075.75	-0.091597	0.0291337	-3.14402	0.00166643	0.0110795
ENSMUSG00000021270	Hsp90aa1	protein_coding	heat shock protein 90, alpha (cytosolic), class A member 1 [Source:MGI Symbol;Acc:MGI:96250]	41717.7	-0.091738	0.0237732	-3.85889	0.000113904	0.00127898
ENSMUSG00000007655	Cav1	protein_coding	caveolin 1, caveolae protein [Source:MGI Symbol;Acc:MGI:102709]	10666.3	-0.0917741	0.0283475	-3.23746	0.00120598	0.00857603
ENSMUSG00000022178	Ajuba	protein_coding	ajuba LIM protein [Source:MGI Symbol;Acc:MGI:1341886]	10356.2	-0.0919468	0.027851	-3.30138	0.000962111	0.00717331
ENSMUSG00000062270	Morf4l1	protein_coding	mortality factor 4 like 1 [Source:MGI Symbol;Acc:MGI:1096551]	19614.4	-0.0921075	0.026854	-3.42993	0.00060373	0.00494353
ENSMUSG00000030120	Mlf2	protein_coding	myeloid leukemia factor 2 [Source:MGI Symbol;Acc:MGI:1353554]	29495.5	-0.0921224	0.0206635	-4.45821	8.26455e-06	0.000134091
ENSMUSG00000022808	Snx4	protein_coding	sorting nexin 4 [Source:MGI Symbol;Acc:MGI:1916400]	10000.9	-0.0921674	0.0288705	-3.19244	0.00141078	0.00966897
ENSMUSG00000031930	Wwp2	protein_coding	WW domain containing E3 ubiquitin protein ligase 2 [Source:MGI Symbol;Acc:MGI:1914144]	4624.71	-0.0921857	0.0349988	-2.63396	0.00843942	0.0401252
ENSMUSG00000024486	Hbegf	protein_coding	heparin-binding EGF-like growth factor [Source:MGI Symbol;Acc:MGI:96070]	21384.1	-0.0924574	0.0293294	-3.15238	0.00161947	0.0108186
ENSMUSG00000039831	Arhgap29	protein_coding	Rho GTPase activating protein 29 [Source:MGI Symbol;Acc:MGI:2443818]	5556.76	-0.0925456	0.0343002	-2.69811	0.00697351	0.0346375
ENSMUSG00000026817	Ak1	protein_coding	adenylate kinase 1 [Source:MGI Symbol;Acc:MGI:87977]	30534.2	-0.0925764	0.0211212	-4.38311	1.16996e-05	0.000181416
ENSMUSG00000039568	Ubald1	protein_coding	UBA-like domain containing 1 [Source:MGI Symbol;Acc:MGI:1916255]	6689.25	-0.0926066	0.0305218	-3.03411	0.00241243	0.0149795
ENSMUSG00000091512	Lamtor3	protein_coding	late endosomal/lysosomal adaptor, MAPK and MTOR activator 3 [Source:MGI Symbol;Acc:MGI:1929467]	5651.38	-0.0926454	0.0353009	-2.62445	0.00867885	0.0409714
ENSMUSG00000033287	Kctd17	protein_coding	potassium channel tetramerisation domain containing 17 [Source:MGI Symbol;Acc:MGI:1920094]	8107.74	-0.0928791	0.027258	-3.4074	0.000655842	0.00528068
ENSMUSG00000039405	Prss23	protein_coding	protease, serine 23 [Source:MGI Symbol;Acc:MGI:1923703]	9451.36	-0.0928901	0.0278876	-3.33088	0.000865726	0.00657013
ENSMUSG00000025153	Fasn	protein_coding	fatty acid synthase [Source:MGI Symbol;Acc:MGI:95485]	11068.3	-0.0930162	0.0284313	-3.27161	0.00106938	0.00780678
ENSMUSG00000069662	Marcks	protein_coding	myristoylated alanine rich protein kinase C substrate [Source:MGI Symbol;Acc:MGI:96907]	19132.1	-0.0931668	0.0251999	-3.69711	0.00021807	0.0021904
ENSMUSG00000028837	Psmb2	protein_coding	proteasome (prosome, macropain) subunit, beta type 2 [Source:MGI Symbol;Acc:MGI:1347045]	7584.59	-0.0932396	0.0340881	-2.73526	0.00623315	0.0316449
ENSMUSG00000016024	Lbp	protein_coding	lipopolysaccharide binding protein [Source:MGI Symbol;Acc:MGI:1098776]	13450.2	-0.0932397	0.0349868	-2.66499	0.00769895	0.0373271
ENSMUSG00000059714	Flot1	protein_coding	flotillin 1 [Source:MGI Symbol;Acc:MGI:1100500]	13267.4	-0.0933121	0.029031	-3.21422	0.00130798	0.00913435
ENSMUSG00000018965	Ywhah	protein_coding	tyrosine 3-monooxygenase/tryptophan 5-monooxygenase activation protein, eta polypeptide [Source:MGI Symbol;Acc:MGI:109194]	10430.5	-0.0934812	0.0284725	-3.28321	0.00102634	0.00754371
ENSMUSG00000020044	Timp3	protein_coding	tissue inhibitor of metalloproteinase 3 [Source:MGI Symbol;Acc:MGI:98754]	36552.8	-0.0935119	0.0223172	-4.19012	2.78812e-05	0.000386911
ENSMUSG00000024560	Cxxc1	protein_coding	CXXC finger 1 (PHD domain) [Source:MGI Symbol;Acc:MGI:1921572]	7307.37	-0.0935405	0.0290419	-3.22089	0.00127795	0.00896936
ENSMUSG00000063856	Gpx1	protein_coding	glutathione peroxidase 1 [Source:MGI Symbol;Acc:MGI:104887]	32945.5	-0.0936667	0.0215436	-4.34778	1.3752e-05	0.000208169
ENSMUSG00000026604	Ptpn14	protein_coding	protein tyrosine phosphatase, non-receptor type 14 [Source:MGI Symbol;Acc:MGI:102467]	23606.9	-0.0936846	0.0235213	-3.98297	6.80593e-05	0.000820815
ENSMUSG00000039041	Adrm1	protein_coding	adhesion regulating molecule 1 [Source:MGI Symbol;Acc:MGI:1929289]	7047.19	-0.0938127	0.0313238	-2.99493	0.00274505	0.0166482
ENSMUSG00000031422	Morf4l2	protein_coding	mortality factor 4 like 2 [Source:MGI Symbol;Acc:MGI:1927167]	21244.2	-0.0939102	0.0234914	-3.99763	6.39786e-05	0.000778305
ENSMUSG00000032966	Fkbp1a	protein_coding	FK506 binding protein 1a [Source:MGI Symbol;Acc:MGI:95541]	20049.7	-0.0939832	0.0211026	-4.45363	8.4432e-06	0.000136744
ENSMUSG00000049760	2410015M20Rik	protein_coding	RIKEN cDNA 2410015M20 gene [Source:MGI Symbol;Acc:MGI:2442174]	5632.36	-0.0940253	0.0343432	-2.73782	0.00618488	0.031434
ENSMUSG00000034566	Atp5h	protein_coding	ATP synthase, H+ transporting, mitochondrial F0 complex, subunit D [Source:MGI Symbol;Acc:MGI:1918929]	12743.9	-0.0940521	0.0285639	-3.29269	0.000992329	0.00733778
ENSMUSG00000016252	Atp5e	protein_coding	ATP synthase, H+ transporting, mitochondrial F1 complex, epsilon subunit [Source:MGI Symbol;Acc:MGI:1855697]	8153.64	-0.0940935	0.0319617	-2.94395	0.00324055	0.0189799
ENSMUSG00000029993	Nfu1	protein_coding	NFU1 iron-sulfur cluster scaffold [Source:MGI Symbol;Acc:MGI:1913290]	4775.16	-0.0940936	0.0354563	-2.65379	0.00795929	0.0383107
ENSMUSG00000021820	Camk2g	protein_coding	calcium/calmodulin-dependent protein kinase II gamma [Source:MGI Symbol;Acc:MGI:88259]	10602.2	-0.0941993	0.0300371	-3.1361	0.0017121	0.0113168
ENSMUSG00000032060	Cryab	protein_coding	crystallin, alpha B [Source:MGI Symbol;Acc:MGI:88516]	22790.6	-0.0942611	0.020278	-4.64844	3.34456e-06	6.01935e-05
ENSMUSG00000052397	Ezr	protein_coding	ezrin [Source:MGI Symbol;Acc:MGI:98931]	27050.2	-0.0942907	0.0203028	-4.64422	3.4136e-06	6.12001e-05
ENSMUSG00000038611	Phrf1	protein_coding	PHD and ring finger domains 1 [Source:MGI Symbol;Acc:MGI:2141847]	6653.31	-0.0943646	0.0341967	-2.75946	0.00578963	0.0299231
ENSMUSG00000052727	Map1b	protein_coding	microtubule-associated protein 1B [Source:MGI Symbol;Acc:MGI:1306778]	15476	-0.0943919	0.0275681	-3.42396	0.000617168	0.00503296
ENSMUSG00000000738	Spg7	protein_coding	SPG7, paraplegin matrix AAA peptidase subunit [Source:MGI Symbol;Acc:MGI:2385906]	6330.09	-0.0944277	0.0328954	-2.87054	0.00409768	0.0227411
ENSMUSG00000024589	Nedd4l	protein_coding	neural precursor cell expressed, developmentally down-regulated gene 4-like [Source:MGI Symbol;Acc:MGI:1933754]	4774.93	-0.0946968	0.0367171	-2.57909	0.00990612	0.0455964
ENSMUSG00000020260	Pofut2	protein_coding	protein O-fucosyltransferase 2 [Source:MGI Symbol;Acc:MGI:1916863]	12438.4	-0.0947257	0.0251121	-3.77211	0.000161872	0.00171318
ENSMUSG00000020708	Psmc5	protein_coding	protease (prosome, macropain) 26S subunit, ATPase 5 [Source:MGI Symbol;Acc:MGI:105047]	9176.3	-0.0947401	0.0292896	-3.2346	0.00121814	0.00864493
ENSMUSG00000030591	Psmd8	protein_coding	proteasome (prosome, macropain) 26S subunit, non-ATPase, 8 [Source:MGI Symbol;Acc:MGI:1888669]	19360.1	-0.0947916	0.0230989	-4.10373	4.06549e-05	0.000529535
ENSMUSG00000015656	Hspa8	protein_coding	heat shock protein 8 [Source:MGI Symbol;Acc:MGI:105384]	138863	-0.0952704	0.0201271	-4.73343	2.20754e-06	4.22268e-05
ENSMUSG00000039361	Picalm	protein_coding	phosphatidylinositol binding clathrin assembly protein [Source:MGI Symbol;Acc:MGI:2385902]	15707.4	-0.0953232	0.0255059	-3.7373	0.000186009	0.00192072
ENSMUSG00000023022	Lima1	protein_coding	LIM domain and actin binding 1 [Source:MGI Symbol;Acc:MGI:1920992]	15406.7	-0.0954237	0.0345596	-2.76113	0.0057601	0.0298162
ENSMUSG00000037815	Ctnna1	protein_coding	catenin (cadherin associated protein), alpha 1 [Source:MGI Symbol;Acc:MGI:88274]	47035.1	-0.0954443	0.0188415	-5.06565	4.07008e-07	9.80883e-06
ENSMUSG00000031386	Hcfc1	protein_coding	host cell factor C1 [Source:MGI Symbol;Acc:MGI:105942]	11135.8	-0.0956345	0.0278864	-3.42943	0.000604848	0.00494477
ENSMUSG00000063273	Naa15	protein_coding	N(alpha)-acetyltransferase 15, NatA auxiliary subunit [Source:MGI Symbol;Acc:MGI:1922088]	6141.23	-0.0957068	0.03497	-2.73682	0.00620355	0.031506
ENSMUSG00000022678	Nde1	protein_coding	nudE neurodevelopment protein 1 [Source:MGI Symbol;Acc:MGI:1914453]	5375.25	-0.0957373	0.0350624	-2.73048	0.00632421	0.0319912
ENSMUSG00000033307	Mif	protein_coding	macrophage migration inhibitory factor (glycosylation-inhibiting factor) [Source:MGI Symbol;Acc:MGI:96982]	10309.7	-0.09577	0.0326097	-2.93686	0.00331557	0.0193194
ENSMUSG00000024777	Ppp2r5b	protein_coding	protein phosphatase 2, regulatory subunit B', beta [Source:MGI Symbol;Acc:MGI:2388480]	5498.7	-0.0958031	0.0357897	-2.67684	0.0074321	0.0364116
ENSMUSG00000056305	Usp39	protein_coding	ubiquitin specific peptidase 39 [Source:MGI Symbol;Acc:MGI:107622]	4324.33	-0.0958759	0.0360198	-2.66176	0.00777344	0.0376361
ENSMUSG00000029110	Rnf4	protein_coding	ring finger protein 4 [Source:MGI Symbol;Acc:MGI:1201691]	11310.4	-0.0959136	0.0250223	-3.83312	0.000126526	0.00140382
ENSMUSG00000014599	Csf1	protein_coding	colony stimulating factor 1 (macrophage) [Source:MGI Symbol;Acc:MGI:1339753]	228114	-0.0959487	0.0196593	-4.88058	1.05773e-06	2.22712e-05
ENSMUSG00000027247	Arhgap1	protein_coding	Rho GTPase activating protein 1 [Source:MGI Symbol;Acc:MGI:2445003]	11478.6	-0.0959705	0.0255953	-3.74954	0.000177157	0.00184153
ENSMUSG00000032601	Prkar2a	protein_coding	protein kinase, cAMP dependent regulatory, type II alpha [Source:MGI Symbol;Acc:MGI:108025]	5410.85	-0.0960402	0.0327228	-2.93496	0.00333591	0.0193895
ENSMUSG00000025393	Atp5b	protein_coding	ATP synthase, H+ transporting mitochondrial F1 complex, beta subunit [Source:MGI Symbol;Acc:MGI:107801]	58470.5	-0.096235	0.0176452	-5.4539	4.92763e-08	1.46179e-06
ENSMUSG00000040659	Efhd2	protein_coding	EF hand domain containing 2 [Source:MGI Symbol;Acc:MGI:106504]	21247	-0.0962837	0.0242804	-3.96548	7.32473e-05	0.000872116
ENSMUSG00000078652	Psme3	protein_coding	proteaseome (prosome, macropain) activator subunit 3 (PA28 gamma, Ki) [Source:MGI Symbol;Acc:MGI:1096366]	9778.61	-0.0963468	0.0262835	-3.66567	0.00024669	0.00242397
ENSMUSG00000025868	Higd2a	protein_coding	HIG1 domain family, member 2A [Source:MGI Symbol;Acc:MGI:1914294]	9686.65	-0.0964022	0.0291165	-3.31091	0.000929937	0.00696682
ENSMUSG00000036752	Tubb4b	protein_coding	tubulin, beta 4B class IVB [Source:MGI Symbol;Acc:MGI:1915472]	23957.2	-0.0964341	0.0236719	-4.07378	4.62564e-05	0.000591491
ENSMUSG00000028041	Adam15	protein_coding	a disintegrin and metallopeptidase domain 15 (metargidin) [Source:MGI Symbol;Acc:MGI:1333882]	15732	-0.0964687	0.0222379	-4.33803	1.43765e-05	0.000215987
ENSMUSG00000006356	Crip2	protein_coding	cysteine rich protein 2 [Source:MGI Symbol;Acc:MGI:1915587]	46358.5	-0.0966165	0.019324	-4.99983	5.7382e-07	1.31715e-05
ENSMUSG00000040385	Ppp1ca	protein_coding	protein phosphatase 1, catalytic subunit, alpha isoform [Source:MGI Symbol;Acc:MGI:103016]	17247.1	-0.0966925	0.0242112	-3.99371	6.50479e-05	0.000788573
ENSMUSG00000024853	Sf3b2	protein_coding	splicing factor 3b, subunit 2 [Source:MGI Symbol;Acc:MGI:2441856]	27447.9	-0.0966935	0.0206652	-4.67906	2.88197e-06	5.28877e-05
ENSMUSG00000017404	Rpl19	protein_coding	ribosomal protein L19 [Source:MGI Symbol;Acc:MGI:98020]	32493.4	-0.0967335	0.027616	-3.50281	0.000460378	0.00400137
ENSMUSG00000018446	C1qbp	protein_coding	complement component 1, q subcomponent binding protein [Source:MGI Symbol;Acc:MGI:1194505]	8187.49	-0.0967865	0.0288206	-3.35824	0.000784407	0.00609166
ENSMUSG00000030007	Cct7	protein_coding	chaperonin containing Tcp1, subunit 7 (eta) [Source:MGI Symbol;Acc:MGI:107184]	17194.1	-0.0968086	0.0229079	-4.22599	2.37887e-05	0.000337477
ENSMUSG00000025006	Sorbs1	protein_coding	sorbin and SH3 domain containing 1 [Source:MGI Symbol;Acc:MGI:700014]	12551.8	-0.096872	0.024331	-3.98142	6.85038e-05	0.000824173
ENSMUSG00000014402	Tsg101	protein_coding	tumor susceptibility gene 101 [Source:MGI Symbol;Acc:MGI:106581]	8757.48	-0.0969583	0.0324736	-2.98576	0.00282873	0.0170503
ENSMUSG00000024493	Lars	protein_coding	leucyl-tRNA synthetase [Source:MGI Symbol;Acc:MGI:1913808]	5963.4	-0.0970972	0.0335556	-2.89362	0.00380826	0.0215448
ENSMUSG00000054091	1810037I17Rik	protein_coding	RIKEN cDNA 1810037I17 gene [Source:MGI Symbol;Acc:MGI:1914954]	8900.92	-0.0972392	0.0277162	-3.50839	0.000450819	0.00394277
ENSMUSG00000007039	Ddah2	protein_coding	dimethylarginine dimethylaminohydrolase 2 [Source:MGI Symbol;Acc:MGI:1859016]	11940.8	-0.0973354	0.0278646	-3.49315	0.000477355	0.00411066
ENSMUSG00000004264	Phb2	protein_coding	prohibitin 2 [Source:MGI Symbol;Acc:MGI:102520]	7900.53	-0.0974085	0.0306558	-3.17749	0.00148556	0.010073
ENSMUSG00000039768	Dnajc11	protein_coding	DnaJ heat shock protein family (Hsp40) member C11 [Source:MGI Symbol;Acc:MGI:2443386]	5354.8	-0.0974166	0.0379411	-2.56757	0.0102413	0.0467706
ENSMUSG00000001833	Sept7	protein_coding	septin 7 [Source:MGI Symbol;Acc:MGI:1335094]	20872.1	-0.0975381	0.0271853	-3.5879	0.000333348	0.00307188
ENSMUSG00000022995	Enah	protein_coding	enabled homolog (Drosophila) [Source:MGI Symbol;Acc:MGI:108360]	9895.73	-0.0975448	0.0261256	-3.73369	0.000188695	0.00194484
ENSMUSG00000024474	Ik	protein_coding	IK cytokine [Source:MGI Symbol;Acc:MGI:1345142]	14993.7	-0.0976938	0.0226902	-4.30555	1.66571e-05	0.000244992
ENSMUSG00000005054	Cstb	protein_coding	cystatin B [Source:MGI Symbol;Acc:MGI:109514]	9828.33	-0.0977082	0.0264639	-3.69213	0.000222384	0.00222734
ENSMUSG00000022793	B4galt4	protein_coding	UDP-Gal:betaGlcNAc beta 1,4-galactosyltransferase, polypeptide 4 [Source:MGI Symbol;Acc:MGI:1928387]	5445.2	-0.0978929	0.0365981	-2.67481	0.00747715	0.03653
ENSMUSG00000026558	Uck2	protein_coding	uridine-cytidine kinase 2 [Source:MGI Symbol;Acc:MGI:1931744]	6715.36	-0.0979593	0.0343388	-2.85273	0.00433456	0.0237265
ENSMUSG00000028745	Capzb	protein_coding	capping protein (actin filament) muscle Z-line, beta [Source:MGI Symbol;Acc:MGI:104652]	44400.4	-0.0979889	0.0224312	-4.36842	1.25148e-05	0.000191751
ENSMUSG00000027349	Fam98b	protein_coding	family with sequence similarity 98, member B [Source:MGI Symbol;Acc:MGI:1915465]	4758.03	-0.0980055	0.0353632	-2.7714	0.00558155	0.0291072
ENSMUSG00000039630	Hnrnpu	protein_coding	heterogeneous nuclear ribonucleoprotein U [Source:MGI Symbol;Acc:MGI:1858195]	33515.2	-0.0981291	0.0207592	-4.72702	2.27836e-06	4.3522e-05
ENSMUSG00000079197	Psme2	protein_coding	proteasome (prosome, macropain) activator subunit 2 (PA28 beta) [Source:MGI Symbol;Acc:MGI:1096365]	11553	-0.0984496	0.0332616	-2.95986	0.0030778	0.0182298
ENSMUSG00000027067	Ssrp1	protein_coding	structure specific recognition protein 1 [Source:MGI Symbol;Acc:MGI:107912]	15054.3	-0.0985051	0.0258705	-3.80763	0.000140306	0.0015241
ENSMUSG00000022216	Psme1	protein_coding	proteasome (prosome, macropain) activator subunit 1 (PA28 alpha) [Source:MGI Symbol;Acc:MGI:1096367]	14577	-0.0985444	0.0282181	-3.49224	0.000478983	0.00411203
ENSMUSG00000039058	Ak5	protein_coding	adenylate kinase 5 [Source:MGI Symbol;Acc:MGI:2677491]	8982.97	-0.0986109	0.0306543	-3.21687	0.00129596	0.00905943
ENSMUSG00000024044	Epb41l3	protein_coding	erythrocyte membrane protein band 4.1 like 3 [Source:MGI Symbol;Acc:MGI:103008]	8497.16	-0.0986191	0.0281999	-3.49714	0.000470276	0.00406606
ENSMUSG00000032470	Mras	protein_coding	muscle and microspikes RAS [Source:MGI Symbol;Acc:MGI:1100856]	11828.4	-0.0988076	0.0270169	-3.65725	0.000254938	0.00247892
ENSMUSG00000038900	Rpl12	protein_coding	ribosomal protein L12 [Source:MGI Symbol;Acc:MGI:98002]	52208.4	-0.0988762	0.0203475	-4.85937	1.17761e-06	2.44643e-05
ENSMUSG00000051695	Pcbp1	protein_coding	poly(rC) binding protein 1 [Source:MGI Symbol;Acc:MGI:1345635]	25390.1	-0.0990617	0.0215763	-4.59122	4.40653e-06	7.66462e-05
ENSMUSG00000024767	Otub1	protein_coding	OTU domain, ubiquitin aldehyde binding 1 [Source:MGI Symbol;Acc:MGI:2147616]	11397.4	-0.0992033	0.0265019	-3.74325	0.000181657	0.00187855
ENSMUSG00000028656	Cap1	protein_coding	CAP, adenylate cyclase-associated protein 1 (yeast) [Source:MGI Symbol;Acc:MGI:88262]	38362	-0.0996468	0.0200446	-4.97125	6.65213e-07	1.49989e-05
ENSMUSG00000021737	Psmd6	protein_coding	proteasome (prosome, macropain) 26S subunit, non-ATPase, 6 [Source:MGI Symbol;Acc:MGI:1913663]	7301.97	-0.0996601	0.0302498	-3.29457	0.000985707	0.00730258
ENSMUSG00000031715	Smarca5	protein_coding	SWI/SNF related, matrix associated, actin dependent regulator of chromatin, subfamily a, member 5 [Source:MGI Symbol;Acc:MGI:1935129]	7180.94	-0.0996935	0.0359973	-2.76947	0.00561469	0.0292148
ENSMUSG00000030451	Herc2	protein_coding	HECT and RLD domain containing E3 ubiquitin protein ligase 2 [Source:MGI Symbol;Acc:MGI:103234]	8290.76	-0.0999129	0.0319327	-3.12886	0.00175487	0.0115468
ENSMUSG00000026883	Dab2ip	protein_coding	disabled 2 interacting protein [Source:MGI Symbol;Acc:MGI:1916851]	22917.7	-0.0999236	0.0255055	-3.91772	8.93901e-05	0.00103613
ENSMUSG00000074247	Dda1	protein_coding	DET1 and DDB1 associated 1 [Source:MGI Symbol;Acc:MGI:1913748]	9478.71	-0.100109	0.0261385	-3.82994	0.000128177	0.00141876
ENSMUSG00000002129	Sf3a1	protein_coding	splicing factor 3a, subunit 1 [Source:MGI Symbol;Acc:MGI:1914715]	9950.29	-0.100118	0.0272584	-3.6729	0.00023981	0.00236967
ENSMUSG00000003360	Ddx23	protein_coding	DEAD (Asp-Glu-Ala-Asp) box polypeptide 23 [Source:MGI Symbol;Acc:MGI:1921601]	8471.41	-0.10015	0.0276926	-3.61648	0.000298632	0.00281958
ENSMUSG00000029649	Pomp	protein_coding	proteasome maturation protein [Source:MGI Symbol;Acc:MGI:1913787]	10653.8	-0.10024	0.0313221	-3.20029	0.00137289	0.00944626
ENSMUSG00000030662	Ipo5	protein_coding	importin 5 [Source:MGI Symbol;Acc:MGI:1917822]	15423.3	-0.100359	0.0236728	-4.2394	2.24117e-05	0.000319886
ENSMUSG00000028156	Eif4e	protein_coding	eukaryotic translation initiation factor 4E [Source:MGI Symbol;Acc:MGI:95305]	6956.69	-0.100492	0.0316176	-3.17834	0.0014812	0.0100581
ENSMUSG00000034595	Ppp1r18	protein_coding	protein phosphatase 1, regulatory subunit 18 [Source:MGI Symbol;Acc:MGI:1923698]	6297.91	-0.100714	0.0336284	-2.99491	0.00274523	0.0166482
ENSMUSG00000022663	Atg3	protein_coding	autophagy related 3 [Source:MGI Symbol;Acc:MGI:1915091]	6634.6	-0.100776	0.0297088	-3.39215	0.000693471	0.00552726
ENSMUSG00000024870	Rab1b	protein_coding	RAB1B, member RAS oncogene family [Source:MGI Symbol;Acc:MGI:1923558]	14071.5	-0.101066	0.0235882	-4.28458	1.83086e-05	0.00026676
ENSMUSG00000051853	Arf3	protein_coding	ADP-ribosylation factor 3 [Source:MGI Symbol;Acc:MGI:99432]	32778.9	-0.101124	0.0197322	-5.12482	2.97816e-07	7.41997e-06
ENSMUSG00000018583	G3bp1	protein_coding	GTPase activating protein (SH3 domain) binding protein 1 [Source:MGI Symbol;Acc:MGI:1351465]	10912	-0.101345	0.0254673	-3.9794	6.90882e-05	0.000828788
ENSMUSG00000021577	Sdha	protein_coding	succinate dehydrogenase complex, subunit A, flavoprotein (Fp) [Source:MGI Symbol;Acc:MGI:1914195]	24011.5	-0.101347	0.0249877	-4.05588	4.99464e-05	0.000628912
ENSMUSG00000025487	Psmd13	protein_coding	proteasome (prosome, macropain) 26S subunit, non-ATPase, 13 [Source:MGI Symbol;Acc:MGI:1345192]	7677.24	-0.101564	0.0280325	-3.62308	0.000291113	0.00276163
ENSMUSG00000052214	Opa3	protein_coding	optic atrophy 3 [Source:MGI Symbol;Acc:MGI:2686271]	5727.11	-0.101612	0.0317113	-3.20426	0.00135408	0.00935365
ENSMUSG00000031924	Cyb5b	protein_coding	cytochrome b5 type B [Source:MGI Symbol;Acc:MGI:1913677]	29387.3	-0.101758	0.0224226	-4.53817	5.67437e-06	9.58413e-05
ENSMUSG00000026750	Psmb7	protein_coding	proteasome (prosome, macropain) subunit, beta type 7 [Source:MGI Symbol;Acc:MGI:107637]	4090.15	-0.101861	0.0376315	-2.70681	0.00679326	0.0338865
ENSMUSG00000020483	Dynll2	protein_coding	dynein light chain LC8-type 2 [Source:MGI Symbol;Acc:MGI:1915347]	23362.7	-0.101862	0.030494	-3.3404	0.000836579	0.00640798
ENSMUSG00000042305	Tmem183a	protein_coding	transmembrane protein 183A [Source:MGI Symbol;Acc:MGI:1914729]	4560.26	-0.10193	0.0383572	-2.65738	0.00787507	0.0379837
ENSMUSG00000054302	Eapp	protein_coding	E2F-associated phosphoprotein [Source:MGI Symbol;Acc:MGI:1913516]	5161.56	-0.102023	0.0329681	-3.09461	0.0019707	0.0126359
ENSMUSG00000024091	Vapa	protein_coding	vesicle-associated membrane protein, associated protein A [Source:MGI Symbol;Acc:MGI:1353561]	11529.8	-0.102317	0.0252566	-4.05109	5.09802e-05	0.000639628
ENSMUSG00000037712	Fermt2	protein_coding	fermitin family member 2 [Source:MGI Symbol;Acc:MGI:2385001]	15880.4	-0.102556	0.0251946	-4.07054	4.69039e-05	0.000598677
ENSMUSG00000042608	Stk40	protein_coding	serine/threonine kinase 40 [Source:MGI Symbol;Acc:MGI:1921428]	5999.79	-0.102607	0.0333901	-3.07298	0.00211933	0.0133972
ENSMUSG00000027613	Eif6	protein_coding	eukaryotic translation initiation factor 6 [Source:MGI Symbol;Acc:MGI:1196288]	6910.87	-0.102607	0.0299349	-3.42768	0.000608769	0.00497316
ENSMUSG00000021546	Hnrnpk	protein_coding	heterogeneous nuclear ribonucleoprotein K [Source:MGI Symbol;Acc:MGI:99894]	42016	-0.102668	0.0179654	-5.71476	1.09858e-08	3.88268e-07
ENSMUSG00000038305	Spats2l	protein_coding	spermatogenesis associated, serine-rich 2-like [Source:MGI Symbol;Acc:MGI:1914448]	5542.73	-0.102674	0.0335191	-3.06313	0.00219033	0.0137962
ENSMUSG00000031207	Msn	protein_coding	moesin [Source:MGI Symbol;Acc:MGI:97167]	88819.5	-0.102685	0.0210044	-4.88875	1.01481e-06	2.14643e-05
ENSMUSG00000025651	Uqcrc1	protein_coding	ubiquinol-cytochrome c reductase core protein 1 [Source:MGI Symbol;Acc:MGI:107876]	13029.4	-0.102817	0.0253298	-4.05914	4.92529e-05	0.000621857
ENSMUSG00000024665	Fads2	protein_coding	fatty acid desaturase 2 [Source:MGI Symbol;Acc:MGI:1930079]	25927.4	-0.102926	0.0211472	-4.86714	1.13225e-06	2.37687e-05
ENSMUSG00000020949	Fkbp3	protein_coding	FK506 binding protein 3 [Source:MGI Symbol;Acc:MGI:1353460]	4873.73	-0.103003	0.0341815	-3.0134	0.00258337	0.0158165
ENSMUSG00000021508	Cxcl14	protein_coding	chemokine (C-X-C motif) ligand 14 [Source:MGI Symbol;Acc:MGI:1888514]	4123.91	-0.103084	0.0370692	-2.78085	0.00542162	0.0283895
ENSMUSG00000024099	Ndufv2	protein_coding	NADH dehydrogenase (ubiquinone) flavoprotein 2 [Source:MGI Symbol;Acc:MGI:1920150]	7797.74	-0.103196	0.0321357	-3.21125	0.00132161	0.00918998
ENSMUSG00000063019	Manbal	protein_coding	mannosidase, beta A, lysosomal-like [Source:MGI Symbol;Acc:MGI:1916411]	4071.06	-0.103249	0.0390181	-2.64619	0.00814039	0.0389948
ENSMUSG00000027646	Src	protein_coding	Rous sarcoma oncogene [Source:MGI Symbol;Acc:MGI:98397]	9220.03	-0.103341	0.0297019	-3.47927	0.000502786	0.00427704
ENSMUSG00000069601	Ank3	protein_coding	ankyrin 3, epithelial [Source:MGI Symbol;Acc:MGI:88026]	5522.42	-0.103367	0.0350249	-2.95125	0.0031649	0.0185963
ENSMUSG00000004897	Hdgf	protein_coding	hepatoma-derived growth factor [Source:MGI Symbol;Acc:MGI:1194494]	32382.9	-0.103464	0.0200133	-5.16979	2.34357e-07	5.9663e-06
ENSMUSG00000063870	Chd4	protein_coding	chromodomain helicase DNA binding protein 4 [Source:MGI Symbol;Acc:MGI:1344380]	28309.5	-0.10352	0.0214275	-4.83116	1.35741e-06	2.77862e-05
ENSMUSG00000038398	Upf3a	protein_coding	UPF3 regulator of nonsense transcripts homolog A (yeast) [Source:MGI Symbol;Acc:MGI:1914281]	4604.73	-0.103535	0.0395724	-2.61634	0.00888783	0.0417469
ENSMUSG00000022774	Ncbp2	protein_coding	nuclear cap binding protein subunit 2 [Source:MGI Symbol;Acc:MGI:1915342]	7676.68	-0.103547	0.0312587	-3.31257	0.000924421	0.00693662
ENSMUSG00000022889	Mrpl39	protein_coding	mitochondrial ribosomal protein L39 [Source:MGI Symbol;Acc:MGI:1351620]	4281.03	-0.103548	0.0358011	-2.8923	0.00382433	0.021592
ENSMUSG00000002768	Mea1	protein_coding	male enhanced antigen 1 [Source:MGI Symbol;Acc:MGI:96957]	6871.39	-0.103666	0.0319001	-3.2497	0.00115527	0.00829119
ENSMUSG00000031807	Pgls	protein_coding	6-phosphogluconolactonase [Source:MGI Symbol;Acc:MGI:1913421]	7934.96	-0.103704	0.0329465	-3.14766	0.00164583	0.0109686
ENSMUSG00000022205	Sub1	protein_coding	SUB1 homolog (S. cerevisiae) [Source:MGI Symbol;Acc:MGI:104811]	8015.04	-0.103819	0.0335812	-3.09158	0.00199092	0.0127466
ENSMUSG00000029066	Mrpl20	protein_coding	mitochondrial ribosomal protein L20 [Source:MGI Symbol;Acc:MGI:2137221]	4464.62	-0.103872	0.035398	-2.9344	0.00334192	0.0194016
ENSMUSG00000037366	Pafah2	protein_coding	platelet-activating factor acetylhydrolase 2 [Source:MGI Symbol;Acc:MGI:2140321]	4216.04	-0.103899	0.0369161	-2.81446	0.00488587	0.0261814
ENSMUSG00000021266	Wars	protein_coding	tryptophanyl-tRNA synthetase [Source:MGI Symbol;Acc:MGI:104630]	8170.25	-0.104095	0.0294424	-3.53556	0.00040691	0.00363828
ENSMUSG00000019777	Hdac2	protein_coding	histone deacetylase 2 [Source:MGI Symbol;Acc:MGI:1097691]	7251.77	-0.104129	0.0312812	-3.32881	0.000872166	0.00660111
ENSMUSG00000003429	Rps11	protein_coding	ribosomal protein S11 [Source:MGI Symbol;Acc:MGI:1351329]	17138.1	-0.104339	0.031302	-3.33332	0.000858171	0.00653049
ENSMUSG00000020022	Ndufa12	protein_coding	NADH dehydrogenase (ubiquinone) 1 alpha subcomplex, 12 [Source:MGI Symbol;Acc:MGI:1913664]	5202.96	-0.104354	0.0400326	-2.60674	0.00914098	0.0426782
ENSMUSG00000031505	Naxd	protein_coding	NAD(P)HX dehydratase [Source:MGI Symbol;Acc:MGI:1913353]	5854.28	-0.104413	0.0339205	-3.07818	0.00208268	0.0132102
ENSMUSG00000057342	Sphk2	protein_coding	sphingosine kinase 2 [Source:MGI Symbol;Acc:MGI:1861380]	3263.62	-0.104515	0.0407084	-2.5674	0.0102465	0.0467793
ENSMUSG00000028266	Lmo4	protein_coding	LIM domain only 4 [Source:MGI Symbol;Acc:MGI:109360]	13903.1	-0.104518	0.025557	-4.08962	4.32076e-05	0.000558627
ENSMUSG00000028964	Park7	protein_coding	Parkinson disease (autosomal recessive, early onset) 7 [Source:MGI Symbol;Acc:MGI:2135637]	13206.3	-0.10465	0.0257384	-4.06592	4.78439e-05	0.000608456
ENSMUSG00000031024	St5	protein_coding	suppression of tumorigenicity 5 [Source:MGI Symbol;Acc:MGI:108517]	17121.1	-0.104664	0.0257231	-4.06888	4.72391e-05	0.000601858
ENSMUSG00000049100	Pcdh10	protein_coding	protocadherin 10 [Source:MGI Symbol;Acc:MGI:1338042]	10690.8	-0.104731	0.0334974	-3.12655	0.00176872	0.011627
ENSMUSG00000021114	Atp6v1d	protein_coding	ATPase, H+ transporting, lysosomal V1 subunit D [Source:MGI Symbol;Acc:MGI:1921084]	12249.4	-0.104766	0.029481	-3.55367	0.000379896	0.00343624
ENSMUSG00000009013	Dynll1	protein_coding	dynein light chain LC8-type 1 [Source:MGI Symbol;Acc:MGI:1861457]	11839.3	-0.104848	0.0296447	-3.53683	0.000404961	0.00362549
ENSMUSG00000006299	Aamp	protein_coding	angio-associated migratory protein [Source:MGI Symbol;Acc:MGI:107809]	16436.5	-0.104904	0.0261864	-4.00604	6.17454e-05	0.000755339
ENSMUSG00000057666	Gapdh	protein_coding	glyceraldehyde-3-phosphate dehydrogenase [Source:MGI Symbol;Acc:MGI:95640]	86961.4	-0.104944	0.0183358	-5.72348	1.04365e-08	3.73739e-07
ENSMUSG00000020863	Luc7l3	protein_coding	LUC7-like 3 (S. cerevisiae) [Source:MGI Symbol;Acc:MGI:1914934]	3942.04	-0.105004	0.0389357	-2.69687	0.00699953	0.0347298
ENSMUSG00000002660	Clpp	protein_coding	caseinolytic mitochondrial matrix peptidase proteolytic subunit [Source:MGI Symbol;Acc:MGI:1858213]	5140.98	-0.105131	0.0349607	-3.00712	0.00263733	0.0161028
ENSMUSG00000001025	S100a6	protein_coding	S100 calcium binding protein A6 (calcyclin) [Source:MGI Symbol;Acc:MGI:1339467]	29809	-0.105132	0.0211935	-4.9606	7.02745e-07	1.56449e-05
ENSMUSG00000025421	Hdhd2	protein_coding	haloacid dehalogenase-like hydrolase domain containing 2 [Source:MGI Symbol;Acc:MGI:1924237]	4966.37	-0.105171	0.035162	-2.99104	0.00278029	0.016809
ENSMUSG00000041057	Wdr43	protein_coding	WD repeat domain 43 [Source:MGI Symbol;Acc:MGI:1919765]	3494.74	-0.105491	0.0407718	-2.58736	0.0096715	0.0447227
ENSMUSG00000019539	Rcn3	protein_coding	reticulocalbin 3, EF-hand calcium binding domain [Source:MGI Symbol;Acc:MGI:1277122]	10394.9	-0.105709	0.0314123	-3.36522	0.000764818	0.00597933
ENSMUSG00000022477	Aco2	protein_coding	aconitase 2, mitochondrial [Source:MGI Symbol;Acc:MGI:87880]	23193.1	-0.105857	0.0238387	-4.44058	8.97168e-06	0.000144392
ENSMUSG00000051236	Msrb3	protein_coding	methionine sulfoxide reductase B3 [Source:MGI Symbol;Acc:MGI:2443538]	8994.66	-0.106064	0.0316575	-3.35037	0.000807041	0.00623287
ENSMUSG00000038828	Tmem214	protein_coding	transmembrane protein 214 [Source:MGI Symbol;Acc:MGI:1916046]	5229.99	-0.106261	0.0352116	-3.01778	0.00254636	0.0156378
ENSMUSG00000026078	Pdcl3	protein_coding	phosducin-like 3 [Source:MGI Symbol;Acc:MGI:1916083]	4610.03	-0.106276	0.0370183	-2.87092	0.00409284	0.0227232
ENSMUSG00000025512	Chid1	protein_coding	chitinase domain containing 1 [Source:MGI Symbol;Acc:MGI:1915288]	6176.21	-0.106354	0.0335555	-3.16951	0.00152698	0.010299
ENSMUSG00000045005	Fzd5	protein_coding	frizzled class receptor 5 [Source:MGI Symbol;Acc:MGI:108571]	8215.24	-0.106449	0.0306771	-3.46998	0.000520497	0.00438772
ENSMUSG00000040463	Mybbp1a	protein_coding	MYB binding protein (P160) 1a [Source:MGI Symbol;Acc:MGI:106181]	11193.7	-0.106548	0.0270622	-3.93715	8.24543e-05	0.000964516
ENSMUSG00000020850	Prpf8	protein_coding	pre-mRNA processing factor 8 [Source:MGI Symbol;Acc:MGI:2179381]	26325.1	-0.106663	0.020322	-5.24863	1.53231e-07	4.05584e-06
ENSMUSG00000015133	Lrrk1	protein_coding	leucine-rich repeat kinase 1 [Source:MGI Symbol;Acc:MGI:2142227]	14738.3	-0.106815	0.0251026	-4.25515	2.0891e-05	0.000300016
ENSMUSG00000004446	Bid	protein_coding	BH3 interacting domain death agonist [Source:MGI Symbol;Acc:MGI:108093]	8790.95	-0.107182	0.0305887	-3.50397	0.000458369	0.00399217
ENSMUSG00000031523	Dlc1	protein_coding	deleted in liver cancer 1 [Source:MGI Symbol;Acc:MGI:1354949]	15871.1	-0.107203	0.029336	-3.65432	0.000257868	0.0025022
ENSMUSG00000000326	Comt	protein_coding	catechol-O-methyltransferase [Source:MGI Symbol;Acc:MGI:88470]	15900.6	-0.10722	0.0234624	-4.56985	4.88079e-06	8.3751e-05
ENSMUSG00000020163	Uqcr11	protein_coding	ubiquinol-cytochrome c reductase, complex III subunit XI [Source:MGI Symbol;Acc:MGI:1913844]	8458.02	-0.107224	0.0330753	-3.24182	0.00118768	0.00847596
ENSMUSG00000032812	Arap1	protein_coding	ArfGAP with RhoGAP domain, ankyrin repeat and PH domain 1 [Source:MGI Symbol;Acc:MGI:1916960]	7012.68	-0.107334	0.0330333	-3.24926	0.00115706	0.00829556
ENSMUSG00000022400	Rbx1	protein_coding	ring-box 1 [Source:MGI Symbol;Acc:MGI:1891829]	7621.81	-0.107354	0.0307006	-3.49679	0.000470888	0.00406606
ENSMUSG00000019659	Ccdc12	protein_coding	coiled-coil domain containing 12 [Source:MGI Symbol;Acc:MGI:1919904]	3711.75	-0.107393	0.0384956	-2.78975	0.00527487	0.0278607
ENSMUSG00000052698	Tln2	protein_coding	talin 2 [Source:MGI Symbol;Acc:MGI:1917799]	15121	-0.107475	0.0252399	-4.25814	2.06131e-05	0.000297551
ENSMUSG00000028789	Azin2	protein_coding	antizyme inhibitor 2 [Source:MGI Symbol;Acc:MGI:2442093]	6014.14	-0.107574	0.0347926	-3.09186	0.00198904	0.0127404
ENSMUSG00000020430	Pes1	protein_coding	pescadillo ribosomal biogenesis factor 1 [Source:MGI Symbol;Acc:MGI:1890613]	5885.2	-0.107627	0.0321642	-3.34617	0.000819367	0.00630026
ENSMUSG00000034412	Tbc1d10a	protein_coding	TBC1 domain family, member 10a [Source:MGI Symbol;Acc:MGI:2144164]	5127.8	-0.107638	0.0386045	-2.78823	0.00529968	0.0279601
ENSMUSG00000026275	Ppp1r7	protein_coding	protein phosphatase 1, regulatory (inhibitor) subunit 7 [Source:MGI Symbol;Acc:MGI:1913635]	6291.32	-0.107691	0.0330385	-3.25956	0.00111583	0.00804525
ENSMUSG00000023921	Mut	protein_coding	methylmalonyl-Coenzyme A mutase [Source:MGI Symbol;Acc:MGI:97239]	4151	-0.107711	0.0389681	-2.76407	0.00570859	0.0296043
ENSMUSG00000035621	Midn	protein_coding	midnolin [Source:MGI Symbol;Acc:MGI:1890222]	11603.2	-0.10775	0.029446	-3.65924	0.000252968	0.0024649
ENSMUSG00000017188	Coa3	protein_coding	cytochrome C oxidase assembly factor 3 [Source:MGI Symbol;Acc:MGI:1098757]	4591.09	-0.107815	0.0357741	-3.01376	0.0025803	0.0158067
ENSMUSG00000034040	Wbscr17	protein_coding	Williams-Beuren syndrome chromosome region 17 homolog (human) [Source:MGI Symbol;Acc:MGI:2137594]	9913.46	-0.107833	0.0271398	-3.97325	7.08996e-05	0.000848493
ENSMUSG00000025268	Maged2	protein_coding	melanoma antigen, family D, 2 [Source:MGI Symbol;Acc:MGI:1933391]	9646.83	-0.10801	0.0283438	-3.81069	0.00013858	0.00151712
ENSMUSG00000015291	Gdi1	protein_coding	guanosine diphosphate (GDP) dissociation inhibitor 1 [Source:MGI Symbol;Acc:MGI:99846]	16446	-0.108024	0.0232318	-4.64981	3.32242e-06	5.99492e-05
ENSMUSG00000049775	Tmsb4x	protein_coding	thymosin, beta 4, X chromosome [Source:MGI Symbol;Acc:MGI:99510]	120233	-0.108045	0.0191375	-5.64572	1.6449e-08	5.52322e-07
ENSMUSG00000071646	Mta2	protein_coding	metastasis-associated gene family, member 2 [Source:MGI Symbol;Acc:MGI:1346340]	10632.9	-0.108151	0.0264576	-4.08772	4.35638e-05	0.000562194
ENSMUSG00000036748	Cuedc2	protein_coding	CUE domain containing 2 [Source:MGI Symbol;Acc:MGI:1914366]	8813.59	-0.108286	0.0304598	-3.55505	0.000377908	0.00342269
ENSMUSG00000034744	Nagk	protein_coding	N-acetylglucosamine kinase [Source:MGI Symbol;Acc:MGI:1860418]	4422.1	-0.108425	0.0346917	-3.12538	0.00177576	0.0116678
ENSMUSG00000022721	Trmt2a	protein_coding	TRM2 tRNA methyltransferase 2A [Source:MGI Symbol;Acc:MGI:96270]	3557.18	-0.10851	0.0411582	-2.63642	0.00837866	0.0398905
ENSMUSG00000036751	Cox6b1	protein_coding	cytochrome c oxidase, subunit VIb polypeptide 1 [Source:MGI Symbol;Acc:MGI:107460]	14597.9	-0.1086	0.0282121	-3.84942	0.000118396	0.00132095
ENSMUSG00000025372	Baiap2	protein_coding	brain-specific angiogenesis inhibitor 1-associated protein 2 [Source:MGI Symbol;Acc:MGI:2137336]	5850.2	-0.108784	0.0351025	-3.09905	0.00194144	0.0125042
ENSMUSG00000021009	Ptpn21	protein_coding	protein tyrosine phosphatase, non-receptor type 21 [Source:MGI Symbol;Acc:MGI:1344406]	9367.3	-0.10884	0.0289778	-3.75597	0.000172673	0.00180161
ENSMUSG00000036052	Dnajb5	protein_coding	DnaJ heat shock protein family (Hsp40) member B5 [Source:MGI Symbol;Acc:MGI:1930018]	7049.61	-0.108882	0.0301332	-3.61338	0.000302235	0.00284592
ENSMUSG00000029462	Vps29	protein_coding	VPS29 retromer complex component [Source:MGI Symbol;Acc:MGI:1928344]	6684.2	-0.108916	0.0311846	-3.49263	0.000478283	0.00411203
ENSMUSG00000023348	Trip6	protein_coding	thyroid hormone receptor interactor 6 [Source:MGI Symbol;Acc:MGI:1343458]	6447.2	-0.108987	0.0333571	-3.26728	0.00108587	0.00790655
ENSMUSG00000038871	Bpgm	protein_coding	2,3-bisphosphoglycerate mutase [Source:MGI Symbol;Acc:MGI:1098242]	6408.59	-0.109008	0.0330025	-3.30302	0.000956507	0.00714294
ENSMUSG00000018378	Cuedc1	protein_coding	CUE domain containing 1 [Source:MGI Symbol;Acc:MGI:2144281]	5712.34	-0.109227	0.0372061	-2.93571	0.0033278	0.0193717
ENSMUSG00000014498	Ankrd52	protein_coding	ankyrin repeat domain 52 [Source:MGI Symbol;Acc:MGI:2444029]	5934.32	-0.109693	0.0353062	-3.10689	0.00189064	0.0122263
ENSMUSG00000024426	Atat1	protein_coding	alpha tubulin acetyltransferase 1 [Source:MGI Symbol;Acc:MGI:1913869]	3426.9	-0.109705	0.0385589	-2.84514	0.00443924	0.0242049
ENSMUSG00000022185	Acin1	protein_coding	apoptotic chromatin condensation inducer 1 [Source:MGI Symbol;Acc:MGI:1891824]	9827.15	-0.109736	0.0262226	-4.18479	2.85433e-05	0.000395431
ENSMUSG00000073838	Tufm	protein_coding	Tu translation elongation factor, mitochondrial [Source:MGI Symbol;Acc:MGI:1923686]	5923.04	-0.109838	0.0314977	-3.48717	0.000488158	0.00417288
ENSMUSG00000038650	Rnh1	protein_coding	ribonuclease/angiogenin inhibitor 1 [Source:MGI Symbol;Acc:MGI:1195456]	11767.4	-0.109903	0.0251168	-4.37568	1.21052e-05	0.000187289
ENSMUSG00000001962	Fam50a	protein_coding	family with sequence similarity 50, member A [Source:MGI Symbol;Acc:MGI:1351626]	4737.19	-0.10993	0.0360501	-3.04936	0.00229329	0.0143415
ENSMUSG00000040824	Snrpd2	protein_coding	small nuclear ribonucleoprotein D2 [Source:MGI Symbol;Acc:MGI:98345]	5660.34	-0.109935	0.0378517	-2.90437	0.0036799	0.0209631
ENSMUSG00000023025	Larp4	protein_coding	La ribonucleoprotein domain family, member 4 [Source:MGI Symbol;Acc:MGI:2443114]	3565.9	-0.110221	0.0404173	-2.72708	0.00638971	0.0322093
ENSMUSG00000072946	Ptgr2	protein_coding	prostaglandin reductase 2 [Source:MGI Symbol;Acc:MGI:1916372]	3870.48	-0.110306	0.0417696	-2.64082	0.00827062	0.039524
ENSMUSG00000021365	Nedd9	protein_coding	neural precursor cell expressed, developmentally down-regulated gene 9 [Source:MGI Symbol;Acc:MGI:97302]	13541.8	-0.110346	0.0299255	-3.68736	0.000226595	0.00226304
ENSMUSG00000016319	Slc25a5	protein_coding	solute carrier family 25 (mitochondrial carrier, adenine nucleotide translocator), member 5 [Source:MGI Symbol;Acc:MGI:1353496]	11002.6	-0.11042	0.0270956	-4.07522	4.5971e-05	0.000589395
ENSMUSG00000022186	Oxct1	protein_coding	3-oxoacid CoA transferase 1 [Source:MGI Symbol;Acc:MGI:1914291]	16286.7	-0.11046	0.0220175	-5.0169	5.25116e-07	1.22137e-05
ENSMUSG00000068699	Flnc	protein_coding	filamin C, gamma [Source:MGI Symbol;Acc:MGI:95557]	11764.6	-0.110529	0.0351574	-3.14382	0.00166757	0.0110818
ENSMUSG00000019428	Fkbp8	protein_coding	FK506 binding protein 8 [Source:MGI Symbol;Acc:MGI:1341070]	22025.6	-0.110596	0.0212514	-5.20417	1.94865e-07	5.06215e-06
ENSMUSG00000009575	Cbx5	protein_coding	chromobox 5 [Source:MGI Symbol;Acc:MGI:109372]	12812.1	-0.110636	0.025393	-4.35697	1.31878e-05	0.00020093
ENSMUSG00000014813	Stc1	protein_coding	stanniocalcin 1 [Source:MGI Symbol;Acc:MGI:109131]	10531.4	-0.110641	0.0332133	-3.33121	0.000864687	0.00656937
ENSMUSG00000020777	Acox1	protein_coding	acyl-Coenzyme A oxidase 1, palmitoyl [Source:MGI Symbol;Acc:MGI:1330812]	49365	-0.11072	0.0176524	-6.27221	3.55954e-10	1.86669e-08
ENSMUSG00000029094	Afap1	protein_coding	actin filament associated protein 1 [Source:MGI Symbol;Acc:MGI:1917542]	8477.92	-0.110808	0.0318928	-3.47439	0.000512025	0.00433719
ENSMUSG00000030770	Parva	protein_coding	parvin, alpha [Source:MGI Symbol;Acc:MGI:1931144]	45734.9	-0.110899	0.0190606	-5.81827	5.94615e-09	2.27481e-07
ENSMUSG00000041926	Rnpep	protein_coding	arginyl aminopeptidase (aminopeptidase B) [Source:MGI Symbol;Acc:MGI:2384902]	5063.62	-0.110987	0.0331145	-3.35162	0.0008034	0.00622191
ENSMUSG00000035969	Rusc2	protein_coding	RUN and SH3 domain containing 2 [Source:MGI Symbol;Acc:MGI:2140371]	9737.02	-0.111143	0.0305886	-3.63349	0.000279612	0.00267976
ENSMUSG00000020116	Pno1	protein_coding	partner of NOB1 homolog [Source:MGI Symbol;Acc:MGI:1913499]	2960.59	-0.111218	0.0437674	-2.54112	0.0110498	0.0496056
ENSMUSG00000038845	Phb	protein_coding	prohibitin [Source:MGI Symbol;Acc:MGI:97572]	6410.28	-0.11139	0.0323409	-3.44425	0.000572649	0.00474009
ENSMUSG00000024664	Fads3	protein_coding	fatty acid desaturase 3 [Source:MGI Symbol;Acc:MGI:1928740]	9259.13	-0.111529	0.0323103	-3.45182	0.000556824	0.00462881
ENSMUSG00000035726	Supt16	protein_coding	suppressor of Ty 16 [Source:MGI Symbol;Acc:MGI:1890948]	5016.12	-0.111643	0.0416831	-2.67838	0.00739798	0.0362825
ENSMUSG00000040028	Elavl1	protein_coding	ELAV (embryonic lethal, abnormal vision)-like 1 (Hu antigen R) [Source:MGI Symbol;Acc:MGI:1100851]	5783.57	-0.111841	0.0326754	-3.42278	0.00061985	0.00504449
ENSMUSG00000032026	Rexo2	protein_coding	RNA exonuclease 2 [Source:MGI Symbol;Acc:MGI:1888981]	9605.44	-0.11191	0.0290719	-3.84942	0.000118397	0.00132095
ENSMUSG00000004849	Ap1s1	protein_coding	adaptor protein complex AP-1, sigma 1 [Source:MGI Symbol;Acc:MGI:1098244]	10394	-0.111911	0.0254685	-4.39408	1.11241e-05	0.000173066
ENSMUSG00000038914	Dido1	protein_coding	death inducer-obliterator 1 [Source:MGI Symbol;Acc:MGI:1344352]	6041.97	-0.111935	0.0325345	-3.44051	0.000580612	0.00479065
ENSMUSG00000029198	Grpel1	protein_coding	GrpE-like 1, mitochondrial [Source:MGI Symbol;Acc:MGI:1334417]	5375.08	-0.112009	0.0354197	-3.16233	0.00156514	0.0105109
ENSMUSG00000041360	Pum3	protein_coding	pumilio RNA-binding family member 3 [Source:MGI Symbol;Acc:MGI:106253]	5014.89	-0.112062	0.0329551	-3.40046	0.000672735	0.00538573
ENSMUSG00000003808	Farsa	protein_coding	phenylalanyl-tRNA synthetase, alpha subunit [Source:MGI Symbol;Acc:MGI:1913840]	2980.41	-0.112129	0.0439994	-2.54843	0.0108209	0.0487655
ENSMUSG00000022469	Rapgef3	protein_coding	Rap guanine nucleotide exchange factor (GEF) 3 [Source:MGI Symbol;Acc:MGI:2441741]	6996.07	-0.112132	0.0350133	-3.20255	0.00136218	0.00939566
ENSMUSG00000028273	Pdlim5	protein_coding	PDZ and LIM domain 5 [Source:MGI Symbol;Acc:MGI:1927489]	35244.1	-0.112256	0.020908	-5.36907	7.91421e-08	2.22967e-06
ENSMUSG00000035885	Cox8a	protein_coding	cytochrome c oxidase subunit VIIIa [Source:MGI Symbol;Acc:MGI:105959]	18392.3	-0.112365	0.0253194	-4.43789	9.08431e-06	0.000145703
[truncated: 1,126 more rows]
