# Supplementary material for: Ethanol-induced transcriptional and translational changes in Aldh1l1-Egfp/Rpl10a cortical astrocyte cultures
Source: Front Neurosci. 2023 Jun 21;17:1193304. doi: 10.3389/fnins.2023.1193304 (PMC10320287; doi:10.3389/fnins.2023.1193304)
Supplement: Supplementary file 5 [file Table_5.XLSX]

## Sheet: Sheet 1
GeneID	GeneName	BioType	GeneDescription	EthRegIP.baseMean	EthRegIP.log2FoldChange	EthRegIP.lfcSE	EthRegIP.stat	EthRegIP.pvalue	EthRegIP.padj	EthRegIn.baseMean	EthRegIn.log2FoldChange	EthRegIn.lfcSE	EthRegIn.stat	EthRegIn.pvalue	EthRegIn.padj	IPvIn.baseMean	IPvIn.log2FoldChange	IPvIn.lfcSE	IPvIn.stat	IPvIn.pvalue	IPvIn.padj
ENSMUSG00000000001	Gnai3	protein_coding	guanine nucleotide binding protein (G protein), alpha inhibiting 3 [Source:MGI Symbol;Acc:MGI:95773]	8585.1	-0.047255	0.0375409	-1.25876	0.208117	0.389931	9678.85	0.0130797	0.0289373	0.452003	0.651267	0.802262	9111.66	-0.158656	0.0239414	-6.62684	3.42949e-11	1.4848e-10
ENSMUSG00000000028	Cdc45	protein_coding	cell division cycle 45 [Source:MGI Symbol;Acc:MGI:1338073]	378.341	-0.300984	0.10757	-2.79802	0.0051417	0.0262891	384.989	-0.271442	0.114978	-2.36081	0.0182349	0.0713029	380.903	-0.00830252	0.0684804	-0.121239	0.903501	0.938225
ENSMUSG00000000031	H19	lincRNA	H19, imprinted maternally expressed transcript [Source:MGI Symbol;Acc:MGI:95891]	89.8182	-0.191641	0.213351	-0.89824	0.369058	0.565237	243.588	-0.453874	0.150084	-3.02413	0.00249353	0.015126	166	-1.41172	0.112633	-12.5339	4.87254e-36	4.91616e-35
ENSMUSG00000000037	Scml2	protein_coding	sex comb on midleg-like 2 (Drosophila) [Source:MGI Symbol;Acc:MGI:1340042]	69.538	-0.217157	0.253603	-0.856288	0.391839	0.587292	63.6337	0.261259	0.275366	0.948769	0.342738		66.4659	0.141255	0.169725	0.832259	0.405263	0.529557
ENSMUSG00000000049	Apoh	protein_coding	apolipoprotein H [Source:MGI Symbol;Acc:MGI:88058]	147.519	-0.0887334	0.167452	-0.529904	0.596178	0.754521	116.374	-0.0811784	0.197047	-0.411974	0.680358	0.82174	131.766	0.357606	0.107982	3.31171	0.000927271	0.00231405
ENSMUSG00000000056	Narf	protein_coding	nuclear prelamin A recognition factor [Source:MGI Symbol;Acc:MGI:1914858]	2241.02	0.0831241	0.0508488	1.63473	0.102106	0.239354	2449.61	0.0874359	0.0458852	1.90554	0.0567105	0.166513	2340.32	-0.115069	0.0298452	-3.85553	0.00011548	0.000317892
ENSMUSG00000000058	Cav2	protein_coding	caveolin 2 [Source:MGI Symbol;Acc:MGI:107571]	6331.48	-0.0574324	0.0438907	-1.30853	0.190693	0.368294	7318.41	0.0598637	0.0333316	1.796	0.072494	0.198943	6809.22	-0.194246	0.0305015	-6.36839	1.91022e-10	7.95142e-10
ENSMUSG00000000078	Klf6	protein_coding	Kruppel-like factor 6 [Source:MGI Symbol;Acc:MGI:1346318]	8965.17	0.0201151	0.0469941	0.428035	0.668625	0.808104	10574.7	0.0511897	0.0295694	1.73117	0.0834214	0.21883	9747.12	-0.223535	0.0299093	-7.47374	7.79457e-14	3.83705e-13
ENSMUSG00000000085	Scmh1	protein_coding	sex comb on midleg homolog 1 [Source:MGI Symbol;Acc:MGI:1352762]	5826.01	0.0057723	0.0382799	0.150792	0.88014	0.936422	6269.5	0.0549441	0.0323091	1.70057	0.0890228	0.228356	6035	-0.0906032	0.023331	-3.88337	0.000103017	0.000284811
ENSMUSG00000000088	Cox5a	protein_coding	cytochrome c oxidase subunit Va [Source:MGI Symbol;Acc:MGI:88474]	3948.39	-0.188128	0.0484509	-3.88286	0.000103235	0.00113151	3793.05	-0.20841	0.0885644	-2.3532	0.0186124	0.0725522	3863.51	0.0724422	0.0394176	1.83781	0.0660902	0.119172
ENSMUSG00000000093	Tbx2	protein_coding	T-box 2 [Source:MGI Symbol;Acc:MGI:98494]	1094.05	0.193162	0.0743298	2.59871	0.00935751	0.0411944	848.543	0.127426	0.077095	1.65285	0.0983615	0.245674	970.101	0.379648	0.0493525	7.69258	1.44194e-14	7.34515e-14
ENSMUSG00000000094	Tbx4	protein_coding	T-box 4 [Source:MGI Symbol;Acc:MGI:102556]	8.82083	0.162508	0.749475	0.216829	0.828342		4.79955	-1.00656	0.991447	-1.01524	0.309992		6.80976	0.971715	0.543296	1.78856	0.0736862	0.13106
ENSMUSG00000000120	Ngfr	protein_coding	nerve growth factor receptor (TNFR superfamily, member 16) [Source:MGI Symbol;Acc:MGI:97323]	170.876	-0.0553211	0.180503	-0.306482	0.759237	0.869383	161.387	0.207978	0.189658	1.09659	0.272819	0.477563	165.822	0.102194	0.126706	0.806538	0.419933	0.544211
ENSMUSG00000000125	Wnt3	protein_coding	wingless-type MMTV integration site family, member 3 [Source:MGI Symbol;Acc:MGI:98955]	86.6116	0.253244	0.223229	1.13446	0.256601	0.446268	68.9838	0.236709	0.256958	0.921197	0.356947		77.6956	0.352362	0.144049	2.44612	0.0144402	0.0301087
ENSMUSG00000000126	Wnt9a	protein_coding	wingless-type MMTV integration site family, member 9A [Source:MGI Symbol;Acc:MGI:2446084]	5514.06	-0.0158924	0.0385845	-0.411887	0.680422	0.816671	4711.3	0.00539584	0.0382151	0.141197	0.887715	0.944246	5104.83	0.241508	0.025139	9.60689	7.47713e-22	5.0257e-21
ENSMUSG00000000127	Fer	protein_coding	fer (fms/fps related) protein kinase [Source:MGI Symbol;Acc:MGI:105917]	2454.99	-0.0987987	0.0506175	-1.95187	0.0509535	0.14687	2226.75	-0.10598	0.049845	-2.1262	0.033487	0.112604	2336.96	0.15619	0.0322571	4.84202	1.28524e-06	4.19368e-06
ENSMUSG00000000131	Xpo6	protein_coding	exportin 6 [Source:MGI Symbol;Acc:MGI:2429950]	8056.02	0.183214	0.0351591	5.21099	1.8784e-07	5.22337e-06	7686.95	0.0915607	0.0306592	2.9864	0.00282282	0.0167052	7857.67	0.0805246	0.0245427	3.28101	0.00103438	0.00256907
ENSMUSG00000000134	Tfe3	protein_coding	transcription factor E3 [Source:MGI Symbol;Acc:MGI:98511]	9230.17	0.0808603	0.0314809	2.56855	0.0102125	0.0441461	8471.52	0.0499901	0.0308732	1.61921	0.105403	0.257385	8835.95	0.138319	0.0205855	6.71925	1.82667e-11	8.02801e-11
ENSMUSG00000000142	Axin2	protein_coding	axin 2 [Source:MGI Symbol;Acc:MGI:1270862]	2757.43	-0.165293	0.0479836	-3.44479	0.000571513	0.00453679	2486.55	-0.318336	0.0506991	-6.27892	3.40927e-10	1.77448e-08	2617.63	0.169376	0.0368807	4.59254	4.37882e-06	1.36524e-05
ENSMUSG00000000148	Brat1	protein_coding	BRCA1-associated ATM activator 1 [Source:MGI Symbol;Acc:MGI:1891679]	2013.35	0.0710575	0.0576854	1.23181	0.21802	0.402187	1957.46	-0.0689353	0.0550078	-1.25319	0.210136	0.403504	1981.8	0.0540141	0.040705	1.32696	0.184521	0.285331
ENSMUSG00000000149	Gna12	protein_coding	guanine nucleotide binding protein, alpha 12 [Source:MGI Symbol;Acc:MGI:95767]	11546.5	0.063057	0.0356228	1.77013	0.0767051	0.196813	15191.4	0.0972536	0.0254805	3.81678	0.000135205	0.00145033	13334	-0.38053	0.0212884	-17.8749	1.84868e-71	3.69318e-70
ENSMUSG00000000154	Slc22a18	protein_coding	solute carrier family 22 (organic cation transporter), member 18 [Source:MGI Symbol;Acc:MGI:1336884]	481.478	0.235657	0.109273	2.15659	0.0310377	0.102057	581.164	0.0247432	0.0866547	0.285537	0.775233	0.879821	530.076	-0.26097	0.0653375	-3.99418	6.49176e-05	0.000183493
ENSMUSG00000000167	Pih1d2	protein_coding	PIH1 domain containing 2 [Source:MGI Symbol;Acc:MGI:1919864]	276.086	-0.297858	0.124143	-2.39931	0.0164262	0.0638101	288.137	-0.0491168	0.127785	-0.384372	0.700703	0.835421	281.527	-0.0544762	0.079637	-0.684057	0.493939	0.615924
ENSMUSG00000000168	Dlat	protein_coding	dihydrolipoamide S-acetyltransferase (E2 component of pyruvate dehydrogenase complex) [Source:MGI Symbol;Acc:MGI:2385311]	6674.8	-0.0566327	0.0356364	-1.58918	0.112019	0.255241	5689.74	0.0137137	0.0342116	0.400851	0.68853	0.826438	6172.83	0.244645	0.0236952	10.3247	5.45099e-25	4.06684e-24
ENSMUSG00000000171	Sdhd	protein_coding	succinate dehydrogenase complex, subunit D, integral membrane protein [Source:MGI Symbol;Acc:MGI:1914175]	7268.37	-0.0796362	0.034154	-2.33168	0.0197176	0.0729798	7623.14	-0.00181058	0.0308474	-0.0586948	0.953195	0.977533	7430.45	-0.0543396	0.0224281	-2.42284	0.0153998	0.0319818
ENSMUSG00000000182	Fgf23	protein_coding	fibroblast growth factor 23 [Source:MGI Symbol;Acc:MGI:1891427]	2.17494	1.51683	1.57603	0.962436	0.335831		0.987494	0.0401956	2.45115	0.0163987	0.986916		1.58243	0.977752	1.21759	0.803025	0.42196	0.545977
ENSMUSG00000000184	Ccnd2	protein_coding	cyclin D2 [Source:MGI Symbol;Acc:MGI:88314]	339172	-0.0633222	0.035632	-1.77711	0.0755494	0.194762	203979	-0.061792	0.0267122	-2.31325	0.0207088	0.0785883	271393	0.748241	0.0250303	29.8934	2.40022e-196	1.82147e-194
ENSMUSG00000000194	Gpr107	protein_coding	G protein-coupled receptor 107 [Source:MGI Symbol;Acc:MGI:2139054]	17409.1	0.0247883	0.0285009	0.869738	0.384444	0.58022	14792.7	-0.00043127	0.0241245	-0.0178769	0.985737	0.993331	16076.8	0.249642	0.0170006	14.6843	8.12216e-49	1.08708e-47
ENSMUSG00000000197	Nalcn	protein_coding	sodium leak channel, non-selective [Source:MGI Symbol;Acc:MGI:2444306]	3029.63	0.0716156	0.049294	1.45283	0.146272	0.307121	2859.83	-0.0341418	0.0439406	-0.776997	0.43716	0.636882	2939.59	0.0965522	0.0327578	2.94746	0.003204	0.00749469
ENSMUSG00000000202	Btbd17	protein_coding	BTB (POZ) domain containing 17 [Source:MGI Symbol;Acc:MGI:1919264]	115.608	-0.115399	0.210092	-0.549276	0.582816	0.744992	81.2795	-0.185032	0.228533	-0.809652	0.41814	0.620888	98.3427	0.530837	0.134906	3.93486	8.32456e-05	0.000232638
ENSMUSG00000000214	Th	protein_coding	tyrosine hydroxylase [Source:MGI Symbol;Acc:MGI:98735]	12.2411	-0.324359	0.586099	-0.553421	0.579975		9.15842	0.104702	0.778321	0.134523	0.892989		10.6875	0.445504	0.429435	1.03742	0.299541	0.419882
ENSMUSG00000000215	Ins2	protein_coding	insulin II [Source:MGI Symbol;Acc:MGI:96573]	4.55461	0.303426	0.95738	0.316934	0.751294		14.1777	0.758529	0.649503	1.16786	0.242863		9.32353	-1.63665	0.497445	-3.29012	0.00100146	0.00249161
ENSMUSG00000000216	Scnn1g	protein_coding	sodium channel, nonvoltage-gated 1 gamma [Source:MGI Symbol;Acc:MGI:104695]	1.71377	-0.0515015	1.56002	-0.0330134	0.973664		0.313499	-1.71465	3.75399	-0.456754	0.647848		1.01496	2.31771	1.34508	1.72309	0.0848716	0.148113
ENSMUSG00000000223	Drp2	protein_coding	dystrophin related protein 2 [Source:MGI Symbol;Acc:MGI:107432]	1081.72	-0.0860759	0.0767222	-1.12192	0.261898	0.452283	820.924	-0.0414948	0.0786571	-0.52754	0.597818	0.765603	950.157	0.409753	0.0509943	8.03528	9.33672e-16	5.0044e-15
ENSMUSG00000000244	Tspan32	protein_coding	tetraspanin 32 [Source:MGI Symbol;Acc:MGI:1350360]	47.3389	-0.288358	0.344278	-0.837572	0.402271		50.6001	-0.105689	0.306189	-0.345176	0.729962		48.8655	-0.106584	0.212304	-0.502033	0.615644	0.721441
ENSMUSG00000000247	Lhx2	protein_coding	LIM homeobox protein 2 [Source:MGI Symbol;Acc:MGI:96785]	20341.5	0.0629291	0.0316697	1.98704	0.0469177	0.13837	15886.1	0.0521603	0.0288194	1.8099	0.070311	0.194799	18090.4	0.371244	0.0214774	17.2854	6.06516e-67	1.11214e-65
ENSMUSG00000000248	Clec2g	protein_coding	C-type lectin domain family 2, member g [Source:MGI Symbol;Acc:MGI:1918059]	5.88282	0.000643658	0.970083	0.000663508	0.999471		15.403	-0.424881	0.538375	-0.789191	0.43		10.5981	-1.35492	0.465047	-2.91352	0.00357376	0.00828879
ENSMUSG00000000253	Gmpr	protein_coding	guanosine monophosphate reductase [Source:MGI Symbol;Acc:MGI:1913605]	3348.19	-0.0140571	0.0427597	-0.328746	0.742347	0.857353	2315.89	0.0258928	0.0483859	0.535131	0.592559	0.761635	2829.22	0.545996	0.0282188	19.3487	2.09155e-83	4.98892e-82
ENSMUSG00000000266	Mid2	protein_coding	midline 2 [Source:MGI Symbol;Acc:MGI:1344333]	3107.01	0.159495	0.0538624	2.96116	0.00306481	0.0175515	2579.47	0.157838	0.0463984	3.40179	0.000669458	0.00526511	2839.2	0.282388	0.0343587	8.21881	2.05539e-16	1.13201e-15
ENSMUSG00000000275	Trim25	protein_coding	tripartite motif-containing 25 [Source:MGI Symbol;Acc:MGI:102749]	8222.25	0.0395495	0.0382943	1.03278	0.301708	0.496915	6759.59	-0.0581059	0.0326496	-1.77968	0.0751281	0.204179	7480.4	0.296758	0.0270438	10.9732	5.14022e-28	4.19277e-27
ENSMUSG00000000276	Dgke	protein_coding	diacylglycerol kinase, epsilon [Source:MGI Symbol;Acc:MGI:1889276]	1243.95	-0.0156161	0.0655091	-0.238381	0.811586	0.898696	1161.34	0.0429194	0.0653685	0.656577	0.511453	0.697929	1200.53	0.112684	0.0409389	2.7525	0.00591425	0.0132096
ENSMUSG00000000278	Scpep1	protein_coding	serine carboxypeptidase 1 [Source:MGI Symbol;Acc:MGI:1921867]	37746.6	-0.0345344	0.0263906	-1.30859	0.190674	0.368294	88264.2	-0.112413	0.0240655	-4.67113	2.99544e-06	5.3852e-05	62757.4	-1.20986	0.0209089	-57.8633	0	0
ENSMUSG00000000282	Mnt	protein_coding	max binding protein [Source:MGI Symbol;Acc:MGI:109150]	3784.75	0.0807851	0.0404965	1.99486	0.0460577	0.136355	3942.21	-0.0363279	0.040496	-0.897073	0.36968	0.575559	3855.79	-0.0442788	0.029233	-1.51469	0.129852	0.213014
ENSMUSG00000000290	Itgb2	protein_coding	integrin beta 2 [Source:MGI Symbol;Acc:MGI:96611]	687.267	0.0883031	0.0884151	0.998733	0.317924	0.514363	2770.15	0.0943248	0.0614608	1.53472	0.124854	0.287696	1720.14	-1.99602	0.0510049	-39.1339	0	0
ENSMUSG00000000295	Hddc2	protein_coding	HD domain containing 2 [Source:MGI Symbol;Acc:MGI:1916942]	1148.61	-0.0312538	0.0733148	-0.426296	0.669892	0.809142	1192.57	0.00210206	0.0618217	0.0340021	0.972876	0.987253	1168.23	-0.0366825	0.0431658	-0.849805	0.395433	0.520231
ENSMUSG00000000296	Tpd52l1	protein_coding	tumor protein D52-like 1 [Source:MGI Symbol;Acc:MGI:1298386]	512.882	0.0377975	0.0985934	0.383368	0.701447	0.830201	531.754	0.315516	0.100158	3.15019	0.00163163	0.0106839	521.25	-0.0350988	0.0693353	-0.506219	0.612703	0.719094
ENSMUSG00000000301	Pemt	protein_coding	phosphatidylethanolamine N-methyltransferase [Source:MGI Symbol;Acc:MGI:104535]	152.914	-0.234932	0.188145	-1.24868	0.211784	0.394446	206.679	-0.327931	0.154207	-2.12656	0.0334564	0.11255	179.308	-0.419228	0.110486	-3.7944	0.000147999	0.000402733
ENSMUSG00000000303	Cdh1	protein_coding	cadherin 1 [Source:MGI Symbol;Acc:MGI:88354]	109.947	-0.111962	0.21608	-0.518149	0.604354	0.760037	583.216	-0.305843	0.0920996	-3.32078	0.00089766	0.00663906	344.735	-2.37683	0.0914627	-25.9869	6.97005e-149	3.53016e-147
ENSMUSG00000000305	Cdh4	protein_coding	cadherin 4 [Source:MGI Symbol;Acc:MGI:99218]	11250.7	-0.015452	0.0316848	-0.487677	0.625779	0.777416	7537.59	-0.0757878	0.0335152	-2.26129	0.0237411	0.0871216	9385.62	0.592886	0.0232961	25.4501	7.04959e-143	3.34223e-141
ENSMUSG00000000308	Ckmt1	protein_coding	creatine kinase, mitochondrial 1, ubiquitous [Source:MGI Symbol;Acc:MGI:99441]	2804.78	-0.0319195	0.0553911	-0.576256	0.564442	0.730888	1981.12	0.0259359	0.0573859	0.451956	0.651301	0.802262	2390.41	0.515268	0.0396464	12.9966	1.27908e-38	1.36797e-37
ENSMUSG00000000317	Bcl6b	protein_coding	B cell CLL/lymphoma 6, member B [Source:MGI Symbol;Acc:MGI:1278332]	49.2571	0.624532	0.305223	2.04615	0.0407416		53.3534	0.751004	0.299088	2.51098	0.0120396		51.1979	-0.0924421	0.184558	-0.500883	0.616454	0.722095
ENSMUSG00000000318	Clec10a	protein_coding	C-type lectin domain family 10, member A [Source:MGI Symbol;Acc:MGI:96975]	0.764182	-0.0615413	2.49395	-0.0246762	0.980313		1.72844	4.29661	1.88181	2.28324	0.0224164		1.24133	-0.565207	1.28089	-0.441263	0.659023	0.757413
ENSMUSG00000000320	Alox12	protein_coding	arachidonate 12-lipoxygenase [Source:MGI Symbol;Acc:MGI:87998]	42.8867	0.500193	0.32815	1.52428	0.127438		61.2158	0.470393	0.285788	1.64595	0.0997743		51.9097	-0.506859	0.190711	-2.65774	0.00786672	0.0172208
ENSMUSG00000000325	Arvcf	protein_coding	armadillo repeat gene deleted in velocardiofacial syndrome [Source:MGI Symbol;Acc:MGI:109620]	18281.4	-0.144918	0.0296896	-4.88112	1.05485e-06	2.31966e-05	15766.1	-0.165825	0.0265557	-6.24443	4.25354e-10	2.15735e-08	16997.2	0.228795	0.019467	11.753	6.81889e-32	6.19982e-31
ENSMUSG00000000326	Comt	protein_coding	catechol-O-methyltransferase [Source:MGI Symbol;Acc:MGI:88470]	13501.9	-0.0657016	0.0355443	-1.84844	0.0645381	0.174109	15900.6	-0.10722	0.023496	-4.56335	5.03442e-06	8.50101e-05	14667	-0.22058	0.0215531	-10.2343	1.39217e-24	1.02634e-23
ENSMUSG00000000339	Rtca	protein_coding	RNA 3'-terminal phosphate cyclase [Source:MGI Symbol;Acc:MGI:1913618]	1985.29	-0.153944	0.0564102	-2.72901	0.00635245	0.0308097	1982.81	-0.0425747	0.0496661	-0.857218	0.391324	0.597149	1980.18	0.015371	0.0352829	0.43565	0.663091	0.760834
ENSMUSG00000000340	Dbt	protein_coding	dihydrolipoamide branched chain transacylase E2 [Source:MGI Symbol;Acc:MGI:105386]	2639.98	0.0266088	0.046115	0.57701	0.563932	0.730433	2553.05	-0.0407931	0.0478354	-0.85278	0.393782	0.599726	2591.8	0.0631103	0.0305104	2.06848	0.0385945	0.0740213
ENSMUSG00000000346	Dazap2	protein_coding	DAZ associated protein 2 [Source:MGI Symbol;Acc:MGI:1344344]	23194.9	-0.0394338	0.0281394	-1.40137	0.161103	0.328262	21753.2	-0.0358735	0.0224223	-1.5999	0.10962	0.26379	22434.5	0.107555	0.0162776	6.60758	3.9066e-11	1.68692e-10
ENSMUSG00000000355	Mcts1	protein_coding	malignant T cell amplified sequence 1 [Source:MGI Symbol;Acc:MGI:1916245]	1588.42	-0.214259	0.0562395	-3.80977	0.000139096	0.00142233	1526.8	0.0223317	0.0599446	0.372539	0.709491	0.841065	1554.71	0.0688092	0.0436893	1.57497	0.115264	0.192503
ENSMUSG00000000359	Rem1	protein_coding	rad and gem related GTP binding protein 1 [Source:MGI Symbol;Acc:MGI:1097696]	0.408864	0.332101	3.31683	0.100126	0.920244		2.6597	-1.06089	1.56293	-0.678782	0.497276		1.52624	-2.39597	1.36286	-1.75805	0.0787396	0.138941
ENSMUSG00000000365	Rnf17	protein_coding	ring finger protein 17 [Source:MGI Symbol;Acc:MGI:1353419]	31.7459	-0.0514205	0.373853	-0.137542	0.890602		32.6159	-0.0307796	0.375164	-0.082043	0.934613		32.115	-0.0326236	0.228147	-0.142994	0.886295	0.926592
ENSMUSG00000000374	Trappc10	protein_coding	trafficking protein particle complex 10 [Source:MGI Symbol;Acc:MGI:1336209]	7557.31	0.079282	0.0368079	2.15394	0.031245	0.102546	8197.61	0.0161179	0.0290618	0.554607	0.579163	0.750945	7860.95	-0.102863	0.0233987	-4.39609	1.10216e-05	3.33418e-05
ENSMUSG00000000378	Ccm2	protein_coding	cerebral cavernous malformation 2 [Source:MGI Symbol;Acc:MGI:2384924]	2790.41	-0.0722043	0.0496947	-1.45296	0.146236	0.307121	4195.05	-0.00266609	0.0356378	-0.0748108	0.940365	0.970809	3482.42	-0.572002	0.0279723	-20.4488	6.15434e-93	1.68468e-91
ENSMUSG00000000384	Tbrg4	protein_coding	transforming growth factor beta regulated gene 4 [Source:MGI Symbol;Acc:MGI:1100868]	1936.03	-0.058263	0.0551736	-1.05599	0.290971	0.485314	1907.06	-0.0228115	0.0510412	-0.446923	0.654931	0.804666	1917.89	0.0371483	0.0330033	1.12559	0.260339	0.375925
ENSMUSG00000000385	Tmprss2	protein_coding	transmembrane protease, serine 2 [Source:MGI Symbol;Acc:MGI:1354381]	4.14021	-0.350508	1.01615	-0.344938	0.730141		11.2943	0.42187	0.633055	0.666403	0.505154		7.68436	-1.40668	0.486437	-2.8918	0.0038304	0.00882792
ENSMUSG00000000386	Mx1	protein_coding	MX dynamin-like GTPase 1 [Source:MGI Symbol;Acc:MGI:97243]	380.113	-0.374864	0.129297	-2.89925	0.00374062	0.0204219	366.246	-0.411497	0.128959	-3.19092	0.00141822	0.00955822	372.494	0.0714819	0.0892822	0.800629	0.423346	0.547339
ENSMUSG00000000392	Fap	protein_coding	fibroblast activation protein [Source:MGI Symbol;Acc:MGI:109608]	2.10023	-0.139847	1.36672	-0.102323	0.9185		3.78445	0.254154	1.0795	0.235437	0.81387		2.93225	-0.837768	0.727426	-1.15169	0.249449	0.363856
ENSMUSG00000000399	Ndufa9	protein_coding	NADH dehydrogenase (ubiquinone) 1 alpha subcomplex, 9 [Source:MGI Symbol;Acc:MGI:1913358]	6679.67	-0.156695	0.0339517	-4.61522	3.92677e-06	7.36323e-05	5576.46	-0.112449	0.033541	-3.35257	0.000800651	0.00607349	6118.94	0.274242	0.0211854	12.9449	2.51251e-38	2.66479e-37
ENSMUSG00000000402	Egfl6	protein_coding	EGF-like-domain, multiple 6 [Source:MGI Symbol;Acc:MGI:1858599]	2.28289	0.231663	1.44613	0.160196	0.872727		0.99044	-0.945872	2.30648	-0.410093	0.681738		1.63664	1.27304	1.12402	1.13258	0.257391	0.372792
ENSMUSG00000000409	Lck	protein_coding	lymphocyte protein tyrosine kinase [Source:MGI Symbol;Acc:MGI:96756]	140.052	0.38008	0.177558	2.1406	0.0323065	0.105034	121.63	0.650059	0.192278	3.38083	0.000722678	0.00559814	130.646	0.235643	0.113164	2.08231	0.0373138	0.0718769
ENSMUSG00000000411	Tssk3	protein_coding	testis-specific serine kinase 3 [Source:MGI Symbol;Acc:MGI:1929914]	0.601531	-0.615352	2.88029	-0.213642	0.830826		1.32827	3.9256	2.19129	1.79145	0.0732206		0.961155	-0.420838	1.55528	-0.270586	0.786709	0.855219
ENSMUSG00000000416	Cttnbp2	protein_coding	cortactin binding protein 2 [Source:MGI Symbol;Acc:MGI:1353467]	1538.78	0.0393422	0.0585521	0.671919	0.501636	0.681953	1354.47	0.0706183	0.0595508	1.18585	0.235682	0.435194	1444.33	0.20022	0.0360072	5.56056	2.68908e-08	9.83972e-08
ENSMUSG00000000420	Galnt1	protein_coding	UDP-N-acetyl-alpha-D-galactosamine:polypeptide N-acetylgalactosaminyltransferase 1 [Source:MGI Symbol;Acc:MGI:894693]	9009.96	-0.0344433	0.0393326	-0.875694	0.381196	0.576832	12351.2	0.0148203	0.0291314	0.508738	0.610936	0.775395	10651.6	-0.440109	0.025261	-17.4225	5.57354e-68	1.04024e-66
ENSMUSG00000000439	Mkrn2	protein_coding	makorin, ring finger protein, 2 [Source:MGI Symbol;Acc:MGI:1914277]	1657.61	-0.0383841	0.0554871	-0.691766	0.489084	0.671269	1870.99	0.0727279	0.0551686	1.31829	0.187408	0.376197	1760.35	-0.159534	0.0364063	-4.38206	1.17565e-05	3.55041e-05
ENSMUSG00000000440	Pparg	protein_coding	peroxisome proliferator activated receptor gamma [Source:MGI Symbol;Acc:MGI:97747]	141.369	-0.134525	0.196739	-0.683774	0.494118	0.675638	280.249	0.0211165	0.132549	0.15931	0.873425	0.936922	210.045	-0.970472	0.106517	-9.11098	8.16446e-20	5.12653e-19
ENSMUSG00000000441	Raf1	protein_coding	v-raf-leukemia viral oncogene 1 [Source:MGI Symbol;Acc:MGI:97847]	3668.64	-0.0217221	0.0449582	-0.483162	0.628981	0.779889	3521.11	-0.018354	0.0392332	-0.467818	0.639915	0.7955	3588.39	0.0752645	0.0271444	2.77274	0.00555857	0.0124696
ENSMUSG00000000486	Sept1	protein_coding	septin 1 [Source:MGI Symbol;Acc:MGI:1858916]	50.1167	-0.387485	0.303103	-1.27839	0.201111		80.4249	-0.221509	0.236605	-0.9362	0.34917	0.556726	65.0665	-0.655277	0.164032	-3.99482	6.47442e-05	0.000183025
ENSMUSG00000000489	Pdgfb	protein_coding	platelet derived growth factor, B polypeptide [Source:MGI Symbol;Acc:MGI:97528]	6633.95	-0.104643	0.0353571	-2.9596	0.00308036	0.0176043	4439.27	-0.102937	0.0416107	-2.47381	0.013368	0.0562274	5531.43	0.593724	0.0257237	23.0808	7.2145e-118	2.66276e-116
ENSMUSG00000000530	Acvrl1	protein_coding	activin A receptor, type II-like 1 [Source:MGI Symbol;Acc:MGI:1338946]	160.591	0.0632257	0.163092	0.38767	0.69826	0.828529	384.499	0.0328925	0.123473	0.266394	0.789936	0.88838	271.45	-1.24384	0.0889833	-13.9783	2.11359e-44	2.58373e-43
ENSMUSG00000000531	Grasp	protein_coding	GRP1 (general receptor for phosphoinositides 1)-associated scaffold protein [Source:MGI Symbol;Acc:MGI:1860303]	131.72	0.0128809	0.182172	0.0707072	0.943631	0.97276	189.127	0.25374	0.15626	1.62384	0.104411	0.255837	159.973	-0.502028	0.104181	-4.81882	1.44413e-06	4.69746e-06
ENSMUSG00000000532	Acvr1b	protein_coding	activin A receptor, type 1B [Source:MGI Symbol;Acc:MGI:1338944]	2642.75	0.155592	0.0479395	3.24558	0.0011721	0.00816877	3007.47	-0.0102374	0.0457687	-0.223678	0.823008	0.906714	2818.88	-0.172725	0.0357415	-4.83262	1.3475e-06	4.38873e-06
ENSMUSG00000000538	Tom1l2	protein_coding	target of myb1-like 2 (chicken) [Source:MGI Symbol;Acc:MGI:2443306]	21005.1	0.0572673	0.0307896	1.85996	0.0628914	0.17108	14818.2	0.0264568	0.0252843	1.04637	0.295389	0.502561	17893.3	0.517572	0.0195379	26.4906	1.24315e-154	6.69436e-153
ENSMUSG00000000544	Gpa33	protein_coding	glycoprotein A33 (transmembrane) [Source:MGI Symbol;Acc:MGI:1891703]	0.35754	-0.243344	3.49717	-0.069583	0.944526		2.10449	1.71557	1.54125	1.1131	0.265666		1.22408	-2.32056	1.27594	-1.8187	0.0689568	0.12372
ENSMUSG00000000552	Zfp385a	protein_coding	zinc finger protein 385A [Source:MGI Symbol;Acc:MGI:1352495]	9775.11	0.107567	0.0339935	3.16433	0.00155438	0.0102659	8833.1	0.0803772	0.0279818	2.87249	0.00407257	0.0222821	9288.77	0.161025	0.020246	7.95343	1.81425e-15	9.61881e-15
ENSMUSG00000000555	Itga5	protein_coding	integrin alpha 5 (fibronectin receptor alpha) [Source:MGI Symbol;Acc:MGI:96604]	5157.54	0.0113504	0.0395435	0.287037	0.774084	0.878568	5627.66	-0.0564214	0.0331827	-1.70032	0.0890699	0.228356	5381.13	-0.110473	0.0249028	-4.43616	9.15775e-06	2.78647e-05
ENSMUSG00000000560	Gabra2	protein_coding	gamma-aminobutyric acid (GABA) A receptor, subunit alpha 2 [Source:MGI Symbol;Acc:MGI:95614]	38.3576	0.682119	0.331945	2.05491	0.0398874		38.4041	-0.451862	0.359104	-1.2583	0.208282		38.3146	0.00895091	0.236364	0.0378692	0.969792	0.980894
ENSMUSG00000000561	Wdr77	protein_coding	WD repeat domain 77 [Source:MGI Symbol;Acc:MGI:1917715]	2107.93	-0.118627	0.0509785	-2.32699	0.0199656	0.0735847	1871.45	-0.0476834	0.0592724	-0.80448	0.42112	0.623249	1986.42	0.185558	0.0367812	5.04491	4.5373e-07	1.52978e-06
ENSMUSG00000000562	Adora3	protein_coding	adenosine A3 receptor [Source:MGI Symbol;Acc:MGI:104847]	5.52039	-0.0035732	0.94408	-0.00378485	0.99698		16	0.35575	0.568939	0.625287	0.531783		10.7137	-1.49096	0.463912	-3.21389	0.00130948	0.00321108
ENSMUSG00000000563	Atp5f1	protein_coding	ATP synthase, H+ transporting, mitochondrial F0 complex, subunit B1 [Source:MGI Symbol;Acc:MGI:1100495]	16382.7	-0.15132	0.0282399	-5.35838	8.39736e-08	2.6126e-06	17932.5	-0.0703177	0.026816	-2.62223	0.00873559	0.0405067	17120.4	-0.117026	0.0208715	-5.60699	2.05876e-08	7.58654e-08
ENSMUSG00000000567	Sox9	protein_coding	SRY (sex determining region Y)-box 9 [Source:MGI Symbol;Acc:MGI:98371]	14180.1	0.126385	0.0414917	3.04604	0.00231877	0.0141617	11333	0.0690325	0.0291943	2.36459	0.01805	0.0707391	12739.6	0.33696	0.0277738	12.1323	7.11974e-34	6.75934e-33
ENSMUSG00000000568	Hnrnpd	protein_coding	heterogeneous nuclear ribonucleoprotein D [Source:MGI Symbol;Acc:MGI:101947]	6032.41	-0.352922	0.0349782	-10.0898	6.13191e-24	3.27255e-21	5300.76	-0.304288	0.0365028	-8.33602	7.68321e-17	1.13589e-14	5657.28	0.199306	0.0235466	8.46432	2.57662e-17	1.47087e-16
ENSMUSG00000000579	Dynlt1c	protein_coding	dynein light chain Tctex-type 1C [Source:MGI Symbol;Acc:MGI:3807476]	91.0049	0.0443608	0.226922	0.195489	0.84501	0.915686	120.328	0.127709	0.207743	0.614745	0.538723	0.720423	105.383	-0.399258	0.137605	-2.90148	0.00371407	0.00858996
ENSMUSG00000000581	C1d	protein_coding	C1D nuclear receptor co-repressor [Source:MGI Symbol;Acc:MGI:1927354]	2267.56	-0.0360861	0.0525683	-0.686461	0.492422	0.674331	3050.25	0.0646235	0.0455207	1.41965	0.15571	0.333574	2651.78	-0.411366	0.0336187	-12.2362	1.99109e-34	1.91321e-33
ENSMUSG00000000594	Gm2a	protein_coding	GM2 ganglioside activator protein [Source:MGI Symbol;Acc:MGI:95762]	16287.9	0.0621044	0.0288467	2.15291	0.0313257	0.102736	16030.2	0.110016	0.0231219	4.75808	1.9544e-06	3.76181e-05	16128.8	0.0385025	0.0169476	2.27185	0.0230956	0.0464011
ENSMUSG00000000600	Krit1	protein_coding	KRIT1, ankyrin repeat containing [Source:MGI Symbol;Acc:MGI:1930618]	4443.33	0.0441684	0.0427553	1.03305	0.30158	0.496763	3779.67	-0.0150185	0.0398568	-0.376811	0.706314	0.838944	4105.35	0.248263	0.0279998	8.86658	7.54263e-19	4.57613e-18
ENSMUSG00000000605	Clcn4	protein_coding	chloride channel, voltage-sensitive 4 [Source:MGI Symbol;Acc:MGI:104571]	7109.4	0.147779	0.0368895	4.00599	6.17594e-05	0.000747055	6459.07	0.0842281	0.0324239	2.59771	0.00938465	0.0429573	6773.06	0.152198	0.0240893	6.31807	2.64849e-10	1.09334e-09
ENSMUSG00000000627	Sema4f	protein_coding	sema domain, immunoglobulin domain (Ig), TM domain, and short cytoplasmic domain [Source:MGI Symbol;Acc:MGI:1340055]	257.814	0.105354	0.128567	0.819447	0.412532	0.606258	265.694	0.0930555	0.132429	0.702683	0.482253	0.673678	261.233	-0.03124	0.078205	-0.399463	0.689552	0.781678
ENSMUSG00000000628	Hk2	protein_coding	hexokinase 2 [Source:MGI Symbol;Acc:MGI:1315197]	2568.05	-0.245818	0.0634197	-3.87605	0.000106166	0.0011527	2587.03	-0.269183	0.0489308	-5.5013	3.77002e-08	1.13896e-06	2572.48	0.00564846	0.0410081	0.13774	0.890446	0.929199
ENSMUSG00000000631	Myo18a	protein_coding	myosin XVIIIA [Source:MGI Symbol;Acc:MGI:2667185]	23371.7	-0.0817204	0.0359477	-2.27331	0.0230073	0.0821114	21547.3	-0.133509	0.0308114	-4.33311	1.47015e-05	0.000217811	22420.7	0.132769	0.026388	5.03142	4.86854e-07	1.63809e-06
ENSMUSG00000000632	Sez6	protein_coding	seizure related gene 6 [Source:MGI Symbol;Acc:MGI:104745]	13746.1	0.113332	0.0347772	3.25879	0.00111888	0.00788499	11448.5	0.0199652	0.0284334	0.702175	0.48257	0.673889	12579.4	0.277885	0.0251523	11.0481	2.23899e-28	1.85192e-27
ENSMUSG00000000673	Haao	protein_coding	3-hydroxyanthranilate 3,4-dioxygenase [Source:MGI Symbol;Acc:MGI:1349444]	3.92766	0.700224	1.11877	0.625886	0.531389		0.748921	-2.97775	2.92301	-1.01873	0.308332		2.34276	2.56745	1.14644	2.23949	0.025124	0.0501215
ENSMUSG00000000682	Cd52	protein_coding	CD52 antigen [Source:MGI Symbol;Acc:MGI:1346088]	326.563	0.173453	0.133397	1.30028	0.193506	0.371382	1589.55	0.0836866	0.0679781	1.23108	0.218292	0.413725	953.032	-2.25959	0.0660488	-34.2109	1.66579e-256	1.8962e-254
ENSMUSG00000000686	Abhd15	protein_coding	abhydrolase domain containing 15 [Source:MGI Symbol;Acc:MGI:1914727]	34.687	0.176312	0.351264	0.501936	0.615713		42.7354	0.422031	0.328832	1.28343	0.199343		38.618	-0.285053	0.206212	-1.38233	0.166871	0.262505
ENSMUSG00000000690	Hoxb6	protein_coding	homeobox B6 [Source:MGI Symbol;Acc:MGI:96187]	0.279222	1.50164	3.78708	0.396518	0.691723		1.96117	0.0789574	1.65228	0.047787	0.961886		1.11363	-2.49341	1.39742	-1.7843	0.0743746	0.1321
ENSMUSG00000000693	Loxl3	protein_coding	lysyl oxidase-like 3 [Source:MGI Symbol;Acc:MGI:1337004]	11962.7	0.0996307	0.0387237	2.57286	0.0100862	0.0438048	9440.7	0.0617415	0.0328249	1.88093	0.059981	0.173585	10687.8	0.355535	0.0267667	13.2827	2.91569e-40	3.23724e-39
ENSMUSG00000000706	Btn1a1	protein_coding	butyrophilin, subfamily 1, member A1 [Source:MGI Symbol;Acc:MGI:103118]	6.25003	0.869569	0.889876	0.97718	0.32848		9.18837	0.936554	0.694751	1.34804	0.177645		7.697	-0.537999	0.475247	-1.13204	0.257617	0.372979
ENSMUSG00000000708	Kat2b	protein_coding	K(lysine) acetyltransferase 2B [Source:MGI Symbol;Acc:MGI:1343094]	6152.78	-0.161047	0.0393067	-4.09718	4.18207e-05	0.000545398	6430.25	-0.129557	0.0298158	-4.34524	1.39123e-05	0.000207446	6278.59	-0.048987	0.0223908	-2.18781	0.0286832	0.0565838
ENSMUSG00000000711	Rab5b	protein_coding	RAB5B, member RAS oncogene family [Source:MGI Symbol;Acc:MGI:105938]	17043.3	-0.014813	0.0294161	-0.503569	0.614564	0.767915	17977.7	0.0355848	0.021939	1.62199	0.104806	0.256244	17474.5	-0.0619732	0.0171344	-3.6169	0.000298158	0.000787665
ENSMUSG00000000730	Dnmt3l	protein_coding	DNA (cytosine-5-)-methyltransferase 3-like [Source:MGI Symbol;Acc:MGI:1859287]	31.921	-0.135352	0.361581	-0.374333	0.708156		89.9288	0.201566	0.234346	0.860121	0.389723	0.595948	60.6617	-1.47442	0.179374	-8.21981	2.03834e-16	1.12289e-15
ENSMUSG00000000731	Aire	protein_coding	autoimmune regulator (autoimmune polyendocrinopathy candidiasis ectodermal dystrophy) [Source:MGI Symbol;Acc:MGI:1338803]	5.31061	-1.43528	0.91627	-1.56644	0.117245		4.44929	-1.13244	1.25678	-0.901066	0.367553		4.87233	0.215846	0.693647	0.311176	0.755667	0.832208
ENSMUSG00000000732	Icosl	protein_coding	icos ligand [Source:MGI Symbol;Acc:MGI:1354701]	3867.04	0.24556	0.054501	4.50561	6.61832e-06	0.000114795	3526.04	0.19065	0.0932471	2.04457	0.0408975	0.130596	3690.54	0.145956	0.0580354	2.51495	0.0119049	0.0252064
ENSMUSG00000000738	Spg7	protein_coding	SPG7, paraplegin matrix AAA peptidase subunit [Source:MGI Symbol;Acc:MGI:2385906]	6548.4	-0.12011	0.0361788	-3.3199	0.000900501	0.00660082	6330.09	-0.0944274	0.0327663	-2.88184	0.00395357	0.0217681	6427.32	0.0629751	0.0223	2.82399	0.00474302	0.0107704
ENSMUSG00000000739	Sult5a1	protein_coding	sulfotransferase family 5A, member 1 [Source:MGI Symbol;Acc:MGI:1931463]	6.91747	0.134326	0.755239	0.177859	0.858834		3.38719	-0.882778	1.13313	-0.779065	0.435942		5.1517	1.0457	0.547928	1.90847	0.056331	0.103605
ENSMUSG00000000740	Rpl13	protein_coding	ribosomal protein L13 [Source:MGI Symbol;Acc:MGI:105922]	22843.3	-0.137259	0.0460298	-2.98197	0.00286402	0.0166246	49151.6	-0.0699964	0.0187204	-3.73903	0.000184729	0.00187817	35861.2	-1.09196	0.0289542	-37.7134	0	0
ENSMUSG00000000743	Chmp1a	protein_coding	charged multivesicular body protein 1A [Source:MGI Symbol;Acc:MGI:1920159]	13769.6	-0.0126548	0.0327987	-0.385833	0.69962	0.829312	13275.8	-0.00643938	0.024675	-0.260968	0.794117	0.891137	13498	0.0673214	0.019029	3.53783	0.000403423	0.00105054
ENSMUSG00000000751	Rpa1	protein_coding	replication protein A1 [Source:MGI Symbol;Acc:MGI:1915525]	12904.8	-0.117859	0.033891	-3.4776	0.000505933	0.00409826	10794.9	-0.139808	0.0296053	-4.72239	2.33091e-06	4.35385e-05	11832.2	0.272666	0.0222572	12.2507	1.66635e-34	1.60722e-33
ENSMUSG00000000753	Serpinf1	protein_coding	serine (or cysteine) peptidase inhibitor, clade F, member 1 [Source:MGI Symbol;Acc:MGI:108080]	20894.6	0.0948472	0.0402178	2.35834	0.018357	0.0692744	18109	0.102332	0.0567434	1.80341	0.0713239	0.196963	19471.8	0.221216	0.0301046	7.34823	2.00848e-13	9.69824e-13
ENSMUSG00000000759	Tubgcp3	protein_coding	tubulin, gamma complex associated protein 3 [Source:MGI Symbol;Acc:MGI:2183752]	3419.93	-0.00884179	0.0494678	-0.178739	0.858143	0.923449	3305.54	0.0259397	0.0492006	0.527223	0.598039	0.765774	3356.58	0.0634103	0.0352314	1.79982	0.0718889	0.12836
ENSMUSG00000000776	Polr3d	protein_coding	polymerase (RNA) III (DNA directed) polypeptide D [Source:MGI Symbol;Acc:MGI:1914315]	2310.81	-0.0806738	0.0506385	-1.59313	0.111131	0.253794	2292.76	-0.0726585	0.048002	-1.51366	0.130113	0.295358	2297.37	0.0264066	0.0306714	0.860952	0.389265	0.514204
ENSMUSG00000000782	Tcf7	protein_coding	transcription factor 7, T cell specific [Source:MGI Symbol;Acc:MGI:98507]	5156.37	-0.139276	0.039465	-3.5291	0.00041698	0.00351242	5103.29	-0.0909821	0.0350355	-2.59685	0.00940819	0.0430367	5120	0.0296539	0.0244215	1.21425	0.224652	0.33472
ENSMUSG00000000787	Ddx3x	protein_coding	DEAD/H (Asp-Glu-Ala-Asp/His) box polypeptide 3, X-linked [Source:MGI Symbol;Acc:MGI:103064]	22071.4	-0.0436322	0.0316635	-1.378	0.168205	0.337919	19431.5	-0.0460962	0.0226312	-2.03684	0.0416659	0.132623	20718.3	0.19822	0.01876	10.5661	4.27875e-26	3.30707e-25
ENSMUSG00000000791	Il12rb1	protein_coding	interleukin 12 receptor, beta 1 [Source:MGI Symbol;Acc:MGI:104579]	61.144	-0.275253	0.276851	-0.994229	0.320112	0.516496	41.5181	0.365612	0.340919	1.07243	0.283527		51.2727	0.578177	0.20093	2.8775	0.00400839	0.00921048
ENSMUSG00000000792	Slc5a5	protein_coding	solute carrier family 5 (sodium iodide symporter), member 5 [Source:MGI Symbol;Acc:MGI:2149330]	69.4128	-0.461618	0.26706	-1.72852	0.0838951	0.209677	61.4703	-0.148978	0.287583	-0.518036	0.604433		65.3257	0.179387	0.179462	0.999582	0.317513	0.439045
ENSMUSG00000000794	Kcnn3	protein_coding	potassium intermediate/small conductance calcium-activated channel, subfamily N, member 3 [Source:MGI Symbol;Acc:MGI:2153183]	6651.03	0.08527	0.0463473	1.83981	0.0657968	0.176493	4103.71	0.0536891	0.0353845	1.5173	0.12919	0.293887	5373.68	0.711523	0.0293215	24.2663	4.45021e-130	1.83713e-128
ENSMUSG00000000804	Usp32	protein_coding	ubiquitin specific peptidase 32 [Source:MGI Symbol;Acc:MGI:2144475]	8806.38	0.0467102	0.0399307	1.16978	0.24209	0.430726	7847.46	0.0453562	0.0314264	1.44325	0.148949	0.323631	8313.44	0.180673	0.0253494	7.1273	1.02354e-12	4.79528e-12
ENSMUSG00000000811	Txnrd3	protein_coding	thioredoxin reductase 3 [Source:MGI Symbol;Acc:MGI:2386711]	1113.39	-0.153105	0.0682924	-2.24191	0.0249673	0.0875308	919.1	-0.0950748	0.0704492	-1.34955	0.17716	0.363287	1014.74	0.290437	0.042318	6.8632	6.73329e-12	3.0151e-11
ENSMUSG00000000817	Fasl	protein_coding	Fas ligand (TNF superfamily, member 6) [Source:MGI Symbol;Acc:MGI:99255]	0.363265	1.82061	3.42844	0.531032	0.595397		1.32227	-3.78215	2.43227	-1.55499	0.119948		0.839546	-1.247	3.07178	-0.405953	0.684777
ENSMUSG00000000823	Zfp512b	protein_coding	zinc finger protein 512B [Source:MGI Symbol;Acc:MGI:2685478]	3393.05	0.030798	0.0412871	0.745947	0.455699	0.643329	3114.81	-0.061321	0.0398698	-1.53803	0.124041	0.286345	3248.44	0.138781	0.0261149	5.31426	1.07091e-07	3.77733e-07
ENSMUSG00000000826	Dnajc5	protein_coding	DnaJ heat shock protein family (Hsp40) member C5 [Source:MGI Symbol;Acc:MGI:892995]	16703	-0.0928693	0.0282264	-3.29016	0.0010013	0.00720647	13865.3	-0.0438568	0.0241842	-1.81345	0.0697627	0.193666	15261.7	0.282637	0.016904	16.7201	9.35526e-63	1.59581e-61
ENSMUSG00000000827	Tpd52l2	protein_coding	tumor protein D52-like 2 [Source:MGI Symbol;Acc:MGI:1913564]	18441.5	-0.0479496	0.0322977	-1.48461	0.137646	0.294522	16240.6	-0.0311296	0.0236408	-1.31678	0.187914	0.376994	17313.3	0.198143	0.0191689	10.3367	4.80958e-25	3.59647e-24
ENSMUSG00000000838	Fmr1	protein_coding	fragile X mental retardation syndrome 1 [Source:MGI Symbol;Acc:MGI:95564]	2705.62	-0.042384	0.0517655	-0.818769	0.412918	0.606569	2767.32	-0.0297626	0.0427165	-0.696748	0.485961	0.676558	2731.04	-0.0183183	0.0303781	-0.60301	0.546502	0.662358
ENSMUSG00000000861	Bcl11a	protein_coding	B cell CLL/lymphoma 11A (zinc finger protein) [Source:MGI Symbol;Acc:MGI:106190]	108.937	0.193919	0.195999	0.989386	0.322474	0.5185	109.426	0.0336914	0.241685	0.139402	0.889132	0.94505	108.979	0.00634626	0.144107	0.0440384	0.964874	0.978116
ENSMUSG00000000869	Il4	protein_coding	interleukin 4 [Source:MGI Symbol;Acc:MGI:96556]	333.274	0.0162502	0.114773	0.141586	0.887407	0.940917	288.856	0.13549	0.141779	0.955644	0.339252	0.547381	310.575	0.221744	0.0825012	2.68777	0.00719319	0.0158448
ENSMUSG00000000876	Pxmp4	protein_coding	peroxisomal membrane protein 4 [Source:MGI Symbol;Acc:MGI:1891701]	2789.46	0.00205386	0.0449632	0.0456788	0.963566	0.981533	2889.7	0.061636	0.0410787	1.50044	0.133501	0.300728	2833.85	-0.0361558	0.026022	-1.38943	0.164702	0.259644
ENSMUSG00000000881	Dlg3	protein_coding	discs, large homolog 3 (Drosophila) [Source:MGI Symbol;Acc:MGI:1888986]	3284.14	-0.0250438	0.0442984	-0.565344	0.57184	0.737029	2730.26	0.0023419	0.0459459	0.0509708	0.959349	0.981598	3002.8	0.281581	0.0286051	9.84375	7.29425e-23	5.07178e-22
ENSMUSG00000000884	Gnb1l	protein_coding	guanine nucleotide binding protein (G protein), beta polypeptide 1-like [Source:MGI Symbol;Acc:MGI:1338057]	885.762	0.125756	0.0742145	1.69449	0.0901726	0.220404	840.987	0.0790612	0.0730107	1.08287	0.278865	0.484787	861.857	0.0891323	0.0444407	2.00564	0.0448942	0.0846908
ENSMUSG00000000901	Mmp11	protein_coding	matrix metallopeptidase 11 [Source:MGI Symbol;Acc:MGI:97008]	2867	0.264102	0.0484429	5.45182	4.98571e-08	1.65111e-06	2810.92	0.28216	0.0496568	5.68219	1.32977e-08	4.52937e-07	2833.75	0.0436598	0.0330264	1.32197	0.186179	0.287432
ENSMUSG00000000902	Smarcb1	protein_coding	SWI/SNF related, matrix associated, actin dependent regulator of chromatin, subfamily b, member 1 [Source:MGI Symbol;Acc:MGI:1328366]	8461.52	-0.0927577	0.0362011	-2.56229	0.0103984	0.0447407	7152.68	-0.05258	0.0295106	-1.78173	0.0747928	0.203631	7795.32	0.25734	0.0218545	11.7751	5.24353e-32	4.77883e-31
ENSMUSG00000000903	Vpreb3	protein_coding	pre-B lymphocyte gene 3 [Source:MGI Symbol;Acc:MGI:98938]	7.02397	-0.406577	0.870772	-0.466915	0.640561		6.74101	-0.507426	0.821514	-0.617671	0.536792		6.86765	0.0731353	0.535388	0.136602	0.891345	0.929927
ENSMUSG00000000915	Hip1r	protein_coding	huntingtin interacting protein 1 related [Source:MGI Symbol;Acc:MGI:1352504]	5508.07	0.0546911	0.0361987	1.51086	0.130825	0.284533	5070.59	-0.0458113	0.037293	-1.22841	0.219291	0.414738	5280.35	0.133754	0.026452	5.05647	4.27098e-07	1.44401e-06
ENSMUSG00000000916	Nsun5	protein_coding	NOL1/NOP2/Sun domain family, member 5 [Source:MGI Symbol;Acc:MGI:2140844]	434.163	0.100669	0.101535	0.991464	0.321459	0.517707	435.217	-0.0901931	0.1047	-0.861446	0.388992	0.595028	433.864	0.0141493	0.065429	0.216254	0.828789	0.88494
ENSMUSG00000000934	Top1mt	protein_coding	DNA topoisomerase 1, mitochondrial [Source:MGI Symbol;Acc:MGI:1920210]	1051.76	-0.0744753	0.0721734	-1.03189	0.302122	0.497419	910.979	-0.0784759	0.0759846	-1.03279	0.301704	0.50908	979.823	0.219448	0.047137	4.65553	3.23149e-06	1.02011e-05
ENSMUSG00000000938	Hoxa10	protein_coding	homeobox A10 [Source:MGI Symbol;Acc:MGI:96171]	1.30401	1.23593	2.04177	0.605322	0.544965		1.30625	-1.35981	1.97635	-0.688042	0.491427		1.30307	-0.0270051	1.23677	-0.0218352	0.982579	0.98852
ENSMUSG00000000942	Hoxa4	protein_coding	homeobox A4 [Source:MGI Symbol;Acc:MGI:96176]	9.00394	0.172911	0.704149	0.24556	0.806023		11.9924	0.382717	0.672033	0.569491	0.569023		10.47	-0.412949	0.43694	-0.945092	0.344612	0.467631
ENSMUSG00000000948	Gm38393	protein_coding	predicted gene, 38393 [Source:MGI Symbol;Acc:MGI:5613898]	17.2022	0.0984587	0.573989	0.171534	0.863804		46.4458	0.0638654	0.363036	0.17592	0.860357		31.6929	-1.40526	0.306331	-4.58738	4.48843e-06	1.39809e-05
ENSMUSG00000000957	Mmp14	protein_coding	matrix metallopeptidase 14 (membrane-inserted) [Source:MGI Symbol;Acc:MGI:101900]	22781.3	0.135191	0.0302757	4.46533	7.99459e-06	0.000135449	19619.1	0.0289572	0.0249516	1.16054	0.245831	0.446566	21168.4	0.228916	0.0234305	9.77	1.51454e-22	1.03987e-21
ENSMUSG00000000958	Slc7a7	protein_coding	solute carrier family 7 (cationic amino acid transporter, y+ system), member 7 [Source:MGI Symbol;Acc:MGI:1337120]	346.45	0.00245259	0.116166	0.0211127	0.983156	0.991876	515.787	0.0536181	0.091632	0.585146	0.55845	0.736601	429.857	-0.553928	0.0621499	-8.91277	4.97723e-19	3.03652e-18
ENSMUSG00000000959	Oxa1l	protein_coding	oxidase assembly 1-like [Source:MGI Symbol;Acc:MGI:1916339]	5773.12	0.119549	0.0370816	3.22395	0.00126436	0.00869821	7031	0.122754	0.0318513	3.85396	0.000116224	0.00128086	6386.65	-0.269285	0.0221006	-12.1845	3.75834e-34	3.57992e-33
ENSMUSG00000000976	Heatr6	protein_coding	HEAT repeat containing 6 [Source:MGI Symbol;Acc:MGI:1919790]	4379.92	0.085647	0.0396069	2.16243	0.0305854	0.101005	4043.4	0.0937746	0.0377365	2.48498	0.0129557	0.0549254	4204.52	0.129606	0.0240627	5.3862	7.19627e-08	2.56504e-07
ENSMUSG00000000982	Ccl3	protein_coding	chemokine (C-C motif) ligand 3 [Source:MGI Symbol;Acc:MGI:98260]	1088.03	-0.00861841	0.0766005	-0.112511	0.910418	0.95375	5732.15	-0.0328241	0.0408695	-0.803144	0.421891	0.624058	3391.79	-2.38158	0.0392758	-60.6372	0	0
ENSMUSG00000000983	Wfdc18	protein_coding	WAP four-disulfide core domain 18 [Source:MGI Symbol;Acc:MGI:107506]	0.846356	-0.967075	2.25255	-0.429324	0.667688		15.9999	-0.509203	0.530716	-0.959463	0.337325		8.36907	-4.25658	0.741695	-5.73898	9.52459e-09	3.58736e-08
ENSMUSG00000001016	Ilf2	protein_coding	interleukin enhancer binding factor 2 [Source:MGI Symbol;Acc:MGI:1915031]	5529.55	-0.112046	0.0387931	-2.88831	0.00387322	0.0210022	4645.39	-0.138312	0.0382946	-3.61179	0.000304086	0.0027949	5079.9	0.267633	0.0257976	10.3743	3.24458e-25	2.4397e-24
ENSMUSG00000001017	Chtop	protein_coding	chromatin target of PRMT1 [Source:MGI Symbol;Acc:MGI:1913761]	8850.66	-0.134727	0.0337786	-3.98853	6.64851e-05	0.000793248	9207.73	-0.126063	0.0262483	-4.8027	1.56541e-06	3.09452e-05	9010.84	-0.0418725	0.018779	-2.22975	0.0257642	0.0513142
ENSMUSG00000001018	Snapin	protein_coding	SNAP-associated protein [Source:MGI Symbol;Acc:MGI:1333745]	7243.94	-0.0789067	0.0362496	-2.17676	0.0294986	0.0983947	9316.36	-0.0290708	0.0312993	-0.928798	0.352994	0.560443	8258.85	-0.348362	0.0233787	-14.9008	3.2558e-50	4.48286e-49
ENSMUSG00000001020	S100a4	protein_coding	S100 calcium binding protein A4 [Source:MGI Symbol;Acc:MGI:1330282]	25.2539	-0.18282	0.398127	-0.4592	0.646091		33.1395	0.308441	0.417741	0.738355	0.460299		29.1162	-0.378637	0.261818	-1.44619	0.148125	0.237567
ENSMUSG00000001021	S100a3	protein_coding	S100 calcium binding protein A3 [Source:MGI Symbol;Acc:MGI:1338849]	20.2352	-0.558319	0.458385	-1.21801	0.22322		16.6864	0.150159	0.517325	0.290261	0.771616		18.4317	0.258281	0.299197	0.863247	0.388002	0.512948
ENSMUSG00000001023	S100a5	protein_coding	S100 calcium binding protein A5 [Source:MGI Symbol;Acc:MGI:1338915]	1.02568	-1.07583	2.20961	-0.486884	0.62634		1.18904	-1.14281	2.17108	-0.526378	0.598626		1.10432	-0.178213	1.37492	-0.129617	0.896869	0.933826
ENSMUSG00000001025	S100a6	protein_coding	S100 calcium binding protein A6 (calcyclin) [Source:MGI Symbol;Acc:MGI:1339467]	14443.4	-0.161015	0.0805732	-1.99837	0.0456762	0.135544	29809	-0.105132	0.0213011	-4.93554	7.99276e-07	1.71509e-05	22044.3	-1.03205	0.0304759	-33.8644	2.23102e-251	2.34246e-249
ENSMUSG00000001027	Scn4a	protein_coding	sodium channel, voltage-gated, type IV, alpha [Source:MGI Symbol;Acc:MGI:98250]	7.87686	0.193071	0.738971	0.261269	0.793885		7.48174	-0.147847	0.842361	-0.175515	0.860675		7.66587	0.0703044	0.492989	0.142608	0.8866	0.92664
ENSMUSG00000001029	Icam2	protein_coding	intercellular adhesion molecule 2 [Source:MGI Symbol;Acc:MGI:96394]	3.16247	0.567315	1.1262	0.503741	0.614444		8.49143	-0.390569	0.742565	-0.525972	0.598907		5.80312	-1.42231	0.55247	-2.57446	0.0100397	0.0215509
ENSMUSG00000001034	Mapk7	protein_coding	mitogen-activated protein kinase 7 [Source:MGI Symbol;Acc:MGI:1346347]	3595.44	-0.0188057	0.042536	-0.442113	0.658407	0.800588	3745.45	-0.0684927	0.036526	-1.87518	0.0607686	0.175208	3663.05	-0.0439557	0.0246502	-1.78318	0.0745566	0.132383
ENSMUSG00000001036	Epn2	protein_coding	epsin 2 [Source:MGI Symbol;Acc:MGI:1333766]	9610.68	0.0702868	0.0313838	2.23959	0.0251178	0.0878806	8166.79	0.05568	0.0277514	2.00639	0.0448149	0.140237	8875.48	0.249386	0.0179132	13.9219	4.66015e-44	5.66361e-43
ENSMUSG00000001039	B9d1	protein_coding	B9 protein domain 1 [Source:MGI Symbol;Acc:MGI:1351471]	1899.85	-0.246692	0.0605425	-4.07469	4.60754e-05	0.000593632	2049.66	-0.185778	0.0634531	-2.9278	0.00341369	0.0194347	1970.49	-0.0955088	0.0445633	-2.14322	0.0320958	0.0626442
ENSMUSG00000001052	Sec24b	protein_coding	Sec24 related gene family, member B (S. cerevisiae) [Source:MGI Symbol;Acc:MGI:2139764]	7390.08	0.0936519	0.0364359	2.57032	0.0101604	0.0440108	7046.5	0.0560406	0.0290705	1.92775	0.0538865	0.160218	7205.52	0.0830579	0.0216529	3.83588	0.000125114	0.00034314
ENSMUSG00000001053	N4bp3	protein_coding	NEDD4 binding protein 3 [Source:MGI Symbol;Acc:MGI:2442218]	1056.4	-0.0504807	0.066491	-0.759211	0.447727	0.636603	786.416	0.0396683	0.0781562	0.507552	0.611768	0.775918	920.3	0.440275	0.044037	9.99783	1.55766e-23	1.10923e-22
ENSMUSG00000001054	Rmnd5b	protein_coding	required for meiotic nuclear division 5 homolog B [Source:MGI Symbol;Acc:MGI:1913339]	3089.68	-0.00200821	0.0525117	-0.0382432	0.969494	0.984624	3134.76	-0.0559676	0.0431665	-1.29655	0.194786	0.385165	3106.14	-0.00477634	0.0333213	-0.143342	0.88602	0.926431
ENSMUSG00000001056	Nhp2	protein_coding	NHP2 ribonucleoprotein [Source:MGI Symbol;Acc:MGI:1098547]	2368.44	-0.210599	0.0574256	-3.66733	0.000245094	0.00229173	2816.94	-0.179901	0.0443555	-4.05589	4.99444e-05	0.000618607	2586.5	-0.237146	0.0344563	-6.88252	5.8804e-12	2.64296e-11
ENSMUSG00000001062	Vps9d1	protein_coding	VPS9 domain containing 1 [Source:MGI Symbol;Acc:MGI:1914143]	1349.16	-0.0187914	0.0666501	-0.281941	0.777989	0.880392	1833.83	0.0665029	0.0514098	1.29359	0.195809	0.386638	1587.19	-0.42758	0.0382282	-11.1849	4.83268e-29	4.08239e-28
ENSMUSG00000001065	Zfp276	protein_coding	zinc finger protein (C2H2 type) 276 [Source:MGI Symbol;Acc:MGI:1888495]	777.548	-0.00692081	0.0784681	-0.0881991	0.929718	0.964472	762.174	-0.00273696	0.0805489	-0.0339788	0.972894	0.987253	768.418	0.0443323	0.0488399	0.907706	0.364033	0.48828
ENSMUSG00000001076	C1ql4	protein_coding	complement component 1, q subcomponent-like 4 [Source:MGI Symbol;Acc:MGI:3579909]	2.1916	-1.11437	1.43721	-0.775373	0.438119		3.4707	1.74065	1.18334	1.47096	0.141301		2.82143	-0.587101	0.800935	-0.73302	0.463546	0.586324
ENSMUSG00000001082	Mfsd10	protein_coding	major facilitator superfamily domain containing 10 [Source:MGI Symbol;Acc:MGI:1915544]	2496.85	0.0908548	0.0511359	1.77673	0.0756121	0.194873	2310.08	-0.011447	0.0468795	-0.244179	0.807092	0.898008	2399.38	0.126706	0.0329826	3.8416	0.000122236	0.000335604
ENSMUSG00000001089	Luzp1	protein_coding	leucine zipper protein 1 [Source:MGI Symbol;Acc:MGI:107629]	11212.6	-0.00353573	0.0328103	-0.107763	0.914184	0.956027	9730.51	-0.00469449	0.0298214	-0.15742	0.874914	0.937774	10455.3	0.219122	0.0211667	10.3522	4.08957e-25	3.06504e-24
ENSMUSG00000001098	Kctd10	protein_coding	potassium channel tetramerisation domain containing 10 [Source:MGI Symbol;Acc:MGI:2141207]	13544.6	-0.123701	0.0309851	-3.99226	6.54463e-05	0.000782873	11592.2	-0.181299	0.0329321	-5.50523	3.68686e-08	1.12089e-06	12549	0.24048	0.0239872	10.0254	1.17929e-23	8.43442e-23
ENSMUSG00000001100	Poldip2	protein_coding	polymerase (DNA-directed), delta interacting protein 2 [Source:MGI Symbol;Acc:MGI:1915061]	8910.32	-0.0929871	0.0352171	-2.6404	0.00828087	0.0376245	8739.24	-0.0623546	0.0275889	-2.26013	0.023813	0.0872933	8808.11	0.0426117	0.0204477	2.08393	0.0371665	0.071617
ENSMUSG00000001103	Sebox	protein_coding	SEBOX homeobox [Source:MGI Symbol;Acc:MGI:108012]	5.21465	1.89278	1.01668	1.86172	0.0626422		4.67302	-0.392857	1.05337	-0.372953	0.709183		4.93803	-0.0219243	0.667196	-0.0328604	0.973786	0.983186
ENSMUSG00000001105	Ift20	protein_coding	intraflagellar transport 20 [Source:MGI Symbol;Acc:MGI:1915585]	2907.07	-0.0398362	0.0497326	-0.801006	0.423128	0.615895	3271.3	-0.0421757	0.0402109	-1.04886	0.294241	0.501727	3082.31	-0.153916	0.0290116	-5.30531	1.12481e-07	3.96199e-07
ENSMUSG00000001119	Col6a1	protein_coding	collagen, type VI, alpha 1 [Source:MGI Symbol;Acc:MGI:88459]	3066.86	0.045075	0.0512462	0.879576	0.379089	0.575015	5401.74	0.0374906	0.0361775	1.0363	0.300064	0.507641	4220.31	-0.801527	0.0302204	-26.5227	5.29946e-155	2.86046e-153
ENSMUSG00000001120	Pcbp3	protein_coding	poly(rC) binding protein 3 [Source:MGI Symbol;Acc:MGI:1890470]	6271.75	0.0685224	0.0395653	1.73188	0.0832946	0.208665	4718.77	0.095363	0.0388922	2.45198	0.0142072	0.0589012	5488.74	0.426259	0.0268358	15.884	8.18321e-57	1.25527e-55
ENSMUSG00000001123	Lgals9	protein_coding	lectin, galactose binding, soluble 9 [Source:MGI Symbol;Acc:MGI:109496]	2295.08	-0.202921	0.0614241	-3.3036	0.000954524	0.00692367	3183.79	-0.209881	0.0428647	-4.89635	9.7635e-07	2.04342e-05	2731.91	-0.457692	0.0366092	-12.5021	7.27092e-36	7.31035e-35
ENSMUSG00000001127	Araf	protein_coding	Araf proto-oncogene, serine/threonine kinase [Source:MGI Symbol;Acc:MGI:88065]	7623.54	-0.0081799	0.0363299	-0.225156	0.821858	0.903957	7548.38	0.0581775	0.0305069	1.90703	0.0565173	0.166191	7571.53	0.028872	0.0231046	1.24962	0.211438	0.318785
ENSMUSG00000001128	Cfp	protein_coding	complement factor properdin [Source:MGI Symbol;Acc:MGI:97545]	402.699	-0.00365798	0.11241	-0.0325412	0.97404	0.986554	1702.94	0.10386	0.0719444	1.44362	0.148847	0.32351	1047.51	-2.06326	0.0612582	-33.6813	1.08632e-248	1.11017e-246
ENSMUSG00000001131	Timp1	protein_coding	tissue inhibitor of metalloproteinase 1 [Source:MGI Symbol;Acc:MGI:98752]	5246.74	0.0991303	0.0556313	1.78191	0.0747632	0.193331	4612.03	0.0764938	0.0455313	1.68003	0.0929522	0.235765	4921.77	0.200694	0.0395649	5.07251	3.92598e-07	1.33206e-06
ENSMUSG00000001134	Uxt	protein_coding	ubiquitously expressed transcript [Source:MGI Symbol;Acc:MGI:1277988]	493.42	-0.110686	0.100856	-1.09746	0.272439	0.464018	526.105	-0.246905	0.115903	-2.13027	0.033149	0.111841	508.677	-0.0746262	0.0752125	-0.992205	0.321097	0.442804
ENSMUSG00000001138	Cnnm3	protein_coding	cyclin M3 [Source:MGI Symbol;Acc:MGI:2151055]	3743.44	0.200384	0.0441635	4.53733	5.69717e-06	0.000101092	3670.29	0.119841	0.0440561	2.7202	0.00652433	0.0322771	3700.09	0.04096	0.0312736	1.30973	0.190287	0.292594
ENSMUSG00000001143	Lman2l	protein_coding	lectin, mannose-binding 2-like [Source:MGI Symbol;Acc:MGI:2443010]	3629.8	0.0970382	0.0404551	2.39867	0.0164549	0.0638974	3406.63	0.0908692	0.0399301	2.2757	0.0228637	0.0845717	3512.11	0.105897	0.0242719	4.36294	1.28325e-05	3.86166e-05
ENSMUSG00000001150	Mcm3ap	protein_coding	minichromosome maintenance complex component 3 associated protein [Source:MGI Symbol;Acc:MGI:1930089]	4719.11	0.000600033	0.0411047	0.0145977	0.988353	0.994651	4073.27	-0.0787735	0.0417501	-1.88679	0.0591888	0.171829	4389.43	0.227161	0.0294485	7.71383	1.22101e-14	6.24186e-14
ENSMUSG00000001151	Pcnt	protein_coding	pericentrin (kendrin) [Source:MGI Symbol;Acc:MGI:102722]	3195.6	0.100021	0.0486073	2.05773	0.0396165	0.122456	2218.24	-0.0267898	0.0466375	-0.574427	0.565679	0.741067	2704.31	0.540224	0.0335218	16.1156	1.98232e-58	3.14354e-57
ENSMUSG00000001155	Ftcd	protein_coding	formiminotransferase cyclodeaminase [Source:MGI Symbol;Acc:MGI:1339962]	0.832721	-2.03279	2.57232	-0.790256	0.429378		0.781642	-1.7306	2.51904	-0.687009	0.492077		0.804744	0.0201302	1.58081	0.0127341	0.98984
ENSMUSG00000001156	Mxd1	protein_coding	MAX dimerization protein 1 [Source:MGI Symbol;Acc:MGI:96908]	2034.18	0.14537	0.0558347	2.60359	0.00922542	0.0408723	2155.31	0.0821362	0.0534482	1.53674	0.124356	0.28674	2090.47	-0.0705755	0.0369033	-1.91244	0.0558196	0.102772
ENSMUSG00000001157	Gmcl1	protein_coding	germ cell-less, spermatogenesis associated 1 [Source:MGI Symbol;Acc:MGI:1345156]	1871.06	0.0649308	0.0531998	1.22051	0.222272	0.406892	1976.67	0.0739081	0.0527607	1.40082	0.161269	0.341068	1919.92	-0.0652031	0.032923	-1.98048	0.0476501	0.0893327
ENSMUSG00000001158	Snrnp27	protein_coding	small nuclear ribonucleoprotein 27 (U4/U6.U5) [Source:MGI Symbol;Acc:MGI:1913868]	3540.32	-0.120443	0.0455751	-2.64275	0.00822366	0.037475	4187.88	-0.053781	0.0411141	-1.30809	0.190842	0.380726	3855	-0.227531	0.0300594	-7.56937	3.75039e-14	1.87226e-13
ENSMUSG00000001166	Oas1c	protein_coding	2'-5' oligoadenylate synthetase 1C [Source:MGI Symbol;Acc:MGI:2149633]	721.377	0.0252902	0.0799328	0.316393	0.751704	0.864203	726.443	-0.162716	0.0845732	-1.92397	0.0543585	0.161208	722.521	0.00888276	0.0545764	0.162758	0.870709	0.91458
ENSMUSG00000001173	Ocrl	protein_coding	OCRL, inositol polyphosphate-5-phosphatase [Source:MGI Symbol;Acc:MGI:109589]	3003.22	0.119242	0.0435195	2.73997	0.00614443	0.0300847	3339.76	0.122381	0.0416032	2.94162	0.00326499	0.0187845	3164.61	-0.139441	0.0261793	-5.3264	1.00176e-07	3.53996e-07
ENSMUSG00000001175	Calm1	protein_coding	calmodulin 1 [Source:MGI Symbol;Acc:MGI:88251]	32027.1	0.013476	0.0263595	0.511237	0.609185	0.763807	33000.1	-0.0029637	0.0204923	-0.144625	0.885007	0.942416	32449	-0.0286962	0.0150316	-1.90906	0.056255	0.103482
ENSMUSG00000001211	Agpat3	protein_coding	1-acylglycerol-3-phosphate O-acyltransferase 3 [Source:MGI Symbol;Acc:MGI:1336186]	25824.8	0.00798571	0.0283038	0.282143	0.777834	0.880392	23958.4	0.0332697	0.0203924	1.63148	0.10279	0.25341	24848.5	0.123127	0.0154722	7.95793	1.74937e-15	9.27912e-15
ENSMUSG00000001225	Slc26a3	protein_coding	solute carrier family 26, member 3 [Source:MGI Symbol;Acc:MGI:107181]	3.16035	0.884077	1.23028	0.718599	0.472388		2.06429	-1.57791	1.52735	-1.03311	0.301554		2.61078	0.690526	0.843957	0.8182	0.413243	0.537505
ENSMUSG00000001227	Sema6b	protein_coding	sema domain, transmembrane domain (TM), and cytoplasmic domain, (semaphorin) 6B [Source:MGI Symbol;Acc:MGI:1202889]	473.783	0.137855	0.0968999	1.42265	0.154837	0.319312	342.328	0.150829	0.113164	1.33283	0.182586	0.369725	407.615	0.485447	0.0620704	7.82091	5.24422e-15	2.72695e-14
ENSMUSG00000001228	Uhrf1	protein_coding	ubiquitin-like, containing PHD and RING finger domains, 1 [Source:MGI Symbol;Acc:MGI:1338889]	1275.57	-0.398994	0.0699907	-5.70067	1.1934e-08	4.75851e-07	1053.45	-0.631385	0.0680017	-9.28484	1.61945e-20	3.62992e-18	1162.78	0.305061	0.0504132	6.05122	1.43752e-09	5.68041e-09
ENSMUSG00000001229	Dpp9	protein_coding	dipeptidylpeptidase 9 [Source:MGI Symbol;Acc:MGI:2443967]	6601.38	0.0429119	0.0353628	1.21347	0.224949	0.4099	5727.71	0.00830235	0.0325387	0.255153	0.798605	0.893361	6155.05	0.219546	0.021714	10.1108	4.94741e-24	3.57963e-23
ENSMUSG00000001240	Ramp2	protein_coding	receptor (calcitonin) activity modifying protein 2 [Source:MGI Symbol;Acc:MGI:1859650]	186.791	0.185272	0.14948	1.23945	0.215179	0.397845	268.567	0.170622	0.134272	1.27072	0.203827	0.397223	227.035	-0.506562	0.0853309	-5.93644	2.91274e-09	1.13115e-08
ENSMUSG00000001247	Lsr	protein_coding	lipolysis stimulated lipoprotein receptor [Source:MGI Symbol;Acc:MGI:1927471]	36.1564	-0.250106	0.348469	-0.717728	0.472925		34.8828	-0.107702	0.352753	-0.305317	0.760124		35.4496	0.0697553	0.210634	0.331169	0.740517	0.820995
ENSMUSG00000001248	Gramd1a	protein_coding	GRAM domain containing 1A [Source:MGI Symbol;Acc:MGI:105490]	3648.65	0.0462973	0.0433535	1.0679	0.285564	0.479387	4339.48	0.0619324	0.0357334	1.73318	0.0830638	0.218329	3984.67	-0.234521	0.0247177	-9.48795	2.35623e-21	1.55598e-20
ENSMUSG00000001249	Hpn	protein_coding	hepsin [Source:MGI Symbol;Acc:MGI:1196620]	32.4587	0.170661	0.360298	0.473667	0.635737		52.2339	0.118602	0.296879	0.399496	0.689528		42.2166	-0.681922	0.196699	-3.46683	0.000526644	0.00135334
ENSMUSG00000001260	Gabrg1	protein_coding	gamma-aminobutyric acid (GABA) A receptor, subunit gamma 1 [Source:MGI Symbol;Acc:MGI:103156]	60.4412	-0.00655681	0.267379	-0.0245225	0.980436	0.990355	53.1149	-0.215199	0.289558	-0.743199	0.457361		56.691	0.212312	0.168433	1.26051	0.207486	0.314124
ENSMUSG00000001270	Ckb	protein_coding	creatine kinase, brain [Source:MGI Symbol;Acc:MGI:88407]	197427	-0.171718	0.0326565	-5.25831	1.45382e-07	4.23808e-06	124777	-0.165495	0.0279938	-5.91186	3.38263e-09	1.36256e-07	160971	0.676459	0.0239913	28.196	6.53943e-175	4.28398e-173
ENSMUSG00000001280	Sp1	protein_coding	trans-acting transcription factor 1 [Source:MGI Symbol;Acc:MGI:98372]	8615.6	0.0733896	0.0367977	1.99441	0.0461074	0.136473	8239.31	0.0717012	0.0288934	2.48157	0.0130803	0.0553693	8412.34	0.0788794	0.0219715	3.59008	0.000330571	0.000868702
ENSMUSG00000001281	Itgb7	protein_coding	integrin beta 7 [Source:MGI Symbol;Acc:MGI:96616]	11.991	0.0477785	0.624581	0.076497	0.939024		12.0912	-0.0491887	0.621084	-0.0791981	0.936875		12.0177	-0.010597	0.385599	-0.0274819	0.978075	0.985879
ENSMUSG00000001285	Myg1	protein_coding	melanocyte proliferating gene 1 [Source:MGI Symbol;Acc:MGI:1929864]	2069.8	-0.185827	0.0529938	-3.50658	0.000453899	0.00375794	2003.41	-0.168427	0.0509838	-3.30354	0.000954734	0.0069868	2032.81	0.0601388	0.0324249	1.85471	0.0636373	0.115191
ENSMUSG00000001288	Rarg	protein_coding	retinoic acid receptor, gamma [Source:MGI Symbol;Acc:MGI:97858]	7957.01	0.0137177	0.0347567	0.394678	0.69308	0.825155	8943.05	0.00258107	0.0279021	0.0925046	0.926297	0.963432	8431.4	-0.153784	0.0202002	-7.61296	2.67885e-14	1.34698e-13
ENSMUSG00000001289	Pfdn5	protein_coding	prefoldin 5 [Source:MGI Symbol;Acc:MGI:1928753]	11130	-0.110318	0.0439972	-2.50739	0.0121627	0.050651	17257.9	-0.0153945	0.0266748	-0.577117	0.563861	0.739915	14150.9	-0.619037	0.0292832	-21.1397	3.43441e-99	1.01898e-97
ENSMUSG00000001300	Efnb2	protein_coding	ephrin B2 [Source:MGI Symbol;Acc:MGI:105097]	11986.5	0.0691849	0.0380347	1.81899	0.0689126	0.181966	10379.4	0.0365309	0.0272386	1.34114	0.179874	0.36642	11165.8	0.222488	0.0237974	9.34926	8.82612e-21	5.74272e-20
ENSMUSG00000001305	Rrp15	protein_coding	ribosomal RNA processing 15 homolog (S. cerevisiae) [Source:MGI Symbol;Acc:MGI:1914473]	1440.03	-0.114914	0.0583246	-1.97025	0.0488093	0.142376	1570.83	-0.189464	0.055601	-3.40756	0.000655467	0.00518147	1502.2	-0.10788	0.0351415	-3.06986	0.00214156	0.00512947
ENSMUSG00000001313	Rnd2	protein_coding	Rho family GTPase 2 [Source:MGI Symbol;Acc:MGI:1338755]	679.948	-0.0830031	0.0825698	-1.00525	0.314778	0.511279	1028.16	-0.0598967	0.0718737	-0.83336	0.404642	0.609572	851.537	-0.580512	0.0478816	-12.1239	7.89076e-34	7.48207e-33
ENSMUSG00000001323	Srr	protein_coding	serine racemase [Source:MGI Symbol;Acc:MGI:1351636]	2552.59	0.00260174	0.0477324	0.0545067	0.956531	0.978612	2763.99	0.0119327	0.0537118	0.222161	0.824189	0.907109	2652.65	-0.100361	0.0347177	-2.89076	0.00384311	0.00885366
ENSMUSG00000001333	Sync	protein_coding	syncoilin [Source:MGI Symbol;Acc:MGI:1916078]	1883.36	-0.143042	0.0573305	-2.49505	0.012594	0.0520101	1920.14	-0.147902	0.0582465	-2.53925	0.0111091	0.0489647	1897.94	-0.0123726	0.0385421	-0.321016	0.748199	0.826761
ENSMUSG00000001334	Fndc5	protein_coding	fibronectin type III domain containing 5 [Source:MGI Symbol;Acc:MGI:1917614]	205.26	0.0784423	0.155052	0.505909	0.612921	0.766327	203.923	0.295307	0.145297	2.03244	0.0421095	0.133718	204.198	0.0210677	0.0945143	0.222905	0.82361	0.880882
ENSMUSG00000001348	Acp5	protein_coding	acid phosphatase 5, tartrate resistant [Source:MGI Symbol;Acc:MGI:87883]	24.6707	0.0398554	0.411836	0.0967748	0.922905		68.4737	-0.168638	0.290902	-0.579709	0.562111		46.376	-1.44415	0.216997	-6.65514	2.83025e-11	1.23139e-10
ENSMUSG00000001349	Cnn1	protein_coding	calponin 1 [Source:MGI Symbol;Acc:MGI:104979]	13350.7	-0.733702	0.0433275	-16.9339	2.53151e-64	3.51273e-60	8013.71	-0.724209	0.034217	-21.1652	1.99866e-99	1.38877e-95	10673.6	0.750308	0.0296064	25.3428	1.08017e-141	5.04828e-140
ENSMUSG00000001366	Fbxo9	protein_coding	f-box protein 9 [Source:MGI Symbol;Acc:MGI:1918788]	4770.78	-0.112841	0.0392878	-2.87217	0.00407666	0.0218493	4611.44	-0.0734723	0.035527	-2.06807	0.0386334	0.124896	4682.41	0.0624634	0.0237119	2.63427	0.00843184	0.0183426
ENSMUSG00000001376	Vps50	protein_coding	VPS50 EARP/GARPII complex subunit [Source:MGI Symbol;Acc:MGI:1920538]	3653.69	0.0677415	0.0410465	1.65036	0.0988691	0.234474	3478.48	0.0297893	0.0416335	0.715512	0.474293	0.667267	3559.75	0.0855079	0.0262564	3.25665	0.00112737	0.0027868
ENSMUSG00000001380	Hars	protein_coding	histidyl-tRNA synthetase [Source:MGI Symbol;Acc:MGI:108087]	7305.5	-0.160398	0.0361657	-4.43508	9.20378e-06	0.000152219	6195.3	-0.141494	0.0335804	-4.21359	2.5134e-05	0.000347549	6740.11	0.252561	0.0229787	10.9911	4.21763e-28	3.45125e-27
ENSMUSG00000001383	Zmat2	protein_coding	zinc finger, matrin type 2 [Source:MGI Symbol;Acc:MGI:1913742]	9894.17	-0.0952248	0.032531	-2.9272	0.00342026	0.0191523	9831.94	-0.0557494	0.0310722	-1.79419	0.0727824	0.199577	9844.09	0.0235278	0.0217622	1.08113	0.279638	0.397477
ENSMUSG00000001403	Ube2c	protein_coding	ubiquitin-conjugating enzyme E2C [Source:MGI Symbol;Acc:MGI:1915862]	333.185	-0.519702	0.137382	-3.78289	0.000155016	0.00156323	493.874	-0.480908	0.114626	-4.19545	2.72331e-05	0.000370674	412.3	-0.554572	0.0872183	-6.35843	2.03826e-10	8.46753e-10
ENSMUSG00000001415	Smg5	protein_coding	Smg-5 homolog, nonsense mediated mRNA decay factor (C. elegans) [Source:MGI Symbol;Acc:MGI:2447364]	7930.77	0.02825	0.0363869	0.77638	0.437525	0.628742	7014.77	-0.0672834	0.0300201	-2.24127	0.0250083	0.0905289	7460.87	0.191534	0.0245974	7.78676	6.87471e-15	3.55869e-14
ENSMUSG00000001416	Cct3	protein_coding	chaperonin containing Tcp1, subunit 3 (gamma) [Source:MGI Symbol;Acc:MGI:104708]	18899.9	-0.227726	0.0289461	-7.86726	3.62491e-15	5.84876e-13	15404.4	-0.197826	0.0225196	-8.7846	1.56919e-18	3.02876e-16	17127.4	0.308712	0.0161894	19.0687	4.5916e-81	1.05897e-79
ENSMUSG00000001418	Glmp	protein_coding	glycosylated lysosomal membrane protein [Source:MGI Symbol;Acc:MGI:1913318]	22415.1	0.0426016	0.0316837	1.34459	0.178757	0.352335	24287.1	0.000792457	0.0232987	0.0340129	0.972867	0.987253	23301.8	-0.101268	0.0200653	-5.04694	4.48938e-07	1.51473e-06
ENSMUSG00000001419	Mef2d	protein_coding	myocyte enhancer factor 2D [Source:MGI Symbol;Acc:MGI:99533]	8747.31	0.0272551	0.0327515	0.832181	0.405307	0.599614	8513.74	-0.0361889	0.0318894	-1.13483	0.256449	0.458185	8614.64	0.0536511	0.0228989	2.34296	0.0191316	0.0390685
ENSMUSG00000001420	Tmem79	protein_coding	transmembrane protein 79 [Source:MGI Symbol;Acc:MGI:1919163]	43.6536	-0.00561796	0.369581	-0.0152009	0.987872		56.0724	-0.169854	0.281858	-0.602622	0.54676		49.7318	-0.336369	0.210479	-1.59811	0.110018	0.185005
ENSMUSG00000001424	Snd1	protein_coding	staphylococcal nuclease and tudor domain containing 1 [Source:MGI Symbol;Acc:MGI:1929266]	13716.4	-0.0226442	0.0345601	-0.655211	0.512332	0.689937	10391.9	-0.0634527	0.0281278	-2.25587	0.0240785	0.0880578	12039.5	0.415273	0.0223633	18.5694	5.68314e-77	1.23748e-75
ENSMUSG00000001435	Col18a1	protein_coding	collagen, type XVIII, alpha 1 [Source:MGI Symbol;Acc:MGI:88451]	43311.8	-0.0310417	0.0286658	-1.08288	0.278861	0.471888	30948.7	-0.152294	0.0240079	-6.34348	2.24634e-10	1.22421e-08	37090.7	0.501436	0.0240906	20.8146	3.19233e-96	9.05111e-95
ENSMUSG00000001436	Slc19a1	protein_coding	solute carrier family 19 (folate transporter), member 1 [Source:MGI Symbol;Acc:MGI:103182]	1399.03	0.0302311	0.0615498	0.491165	0.62331	0.775143	1200.42	-0.016731	0.0617345	-0.271015	0.786379	0.886616	1297.74	0.234032	0.0374323	6.25213	4.0488e-10	1.65419e-09
ENSMUSG00000001440	Kpnb1	protein_coding	karyopherin (importin) beta 1 [Source:MGI Symbol;Acc:MGI:107532]	28708.6	-0.123665	0.0289045	-4.2784	1.88238e-05	0.000276988	24998.4	-0.134066	0.0223355	-6.00238	1.94446e-09	8.44441e-08	26811.1	0.214448	0.0174667	12.2776	1.19554e-34	1.15944e-33
ENSMUSG00000001441	Npepps	protein_coding	aminopeptidase puromycin sensitive [Source:MGI Symbol;Acc:MGI:1101358]	19490.2	0.067724	0.0354124	1.91244	0.0558202	0.15673	17470.3	0.0663163	0.0230294	2.87963	0.00398142	0.0218868	18450.3	0.17258	0.0213065	8.09988	5.50154e-16	2.98707e-15
ENSMUSG00000001444	Tbx21	protein_coding	T-box 21 [Source:MGI Symbol;Acc:MGI:1888984]	2.65939	0.543877	1.43371	0.37935	0.704428		1.82311	0.959859	1.56827	0.612051	0.540504		2.23864	0.573378	0.933564	0.614182	0.539095	0.656218
ENSMUSG00000001445	Mrpl10	protein_coding	mitochondrial ribosomal protein L10 [Source:MGI Symbol;Acc:MGI:1333801]	4689.39	0.0429626	0.0458074	0.937896	0.348298	0.5455	4630.53	-0.00341087	0.037859	-0.0900942	0.928212	0.964439	4651.18	0.0335369	0.0294667	1.13813	0.255067	0.370313
ENSMUSG00000001467	Cyp51	protein_coding	cytochrome P450, family 51 [Source:MGI Symbol;Acc:MGI:106040]	2836.03	-0.0292202	0.0474095	-0.616335	0.537673	0.709737	2559.28	-0.0295458	0.044859	-0.658637	0.510129	0.697007	2693.22	0.163117	0.0288582	5.65237	1.58251e-08	5.87949e-08
ENSMUSG00000001472	Tcf25	protein_coding	transcription factor 25 (basic helix-loop-helix) [Source:MGI Symbol;Acc:MGI:1914105]	35294.7	0.0251769	0.0285425	0.882085	0.377731	0.573519	31128.5	-0.0071335	0.0193628	-0.368413	0.712565	0.842866	33158.7	0.195807	0.0164584	11.8971	1.22506e-32	1.13129e-31
ENSMUSG00000001473	Tubb6	protein_coding	tubulin, beta 6 class V [Source:MGI Symbol;Acc:MGI:1915201]	10826.7	-0.274815	0.0313183	-8.77492	1.71032e-18	4.23793e-16	10034.1	-0.26445	0.0262349	-10.0801	6.76633e-24	2.29346e-21	10412	0.123993	0.0177113	7.00076	2.54585e-12	1.16705e-11
ENSMUSG00000001482	Def8	protein_coding	differentially expressed in FDCP 8 [Source:MGI Symbol;Acc:MGI:1346331]	5807.46	-0.0427489	0.0377749	-1.13168	0.257771	0.447607	5765.01	0.0205307	0.037083	0.55364	0.579825	0.751523	5775.15	0.0255489	0.0259822	0.983323	0.325448	0.447382
ENSMUSG00000001493	Meox1	protein_coding	mesenchyme homeobox 1 [Source:MGI Symbol;Acc:MGI:103220]	25.7779	0.139977	0.392286	0.356824	0.721224		47.2592	0.424085	0.326362	1.29943	0.193796		36.3903	-0.850847	0.217458	-3.91269	9.12737e-05	0.000253748
ENSMUSG00000001494	Sost	protein_coding	sclerostin [Source:MGI Symbol;Acc:MGI:1921749]	0.165399	-1.2109	4.08047	-0.296756	0.766653		1.66037	2.05341	1.93739	1.05989	0.289196		0.906774	-2.54333	1.60808	-1.58159	0.113743
ENSMUSG00000001496	Nkx2-1	protein_coding	NK2 homeobox 1 [Source:MGI Symbol;Acc:MGI:108067]	255.519	-0.0551217	0.141367	-0.389919	0.696597	0.827283	148.053	-0.119413	0.171509	-0.696247	0.486274	0.67679	201.668	0.795908	0.0956234	8.32336	8.55039e-17	4.78248e-16
ENSMUSG00000001497	Pax9	protein_coding	paired box 9 [Source:MGI Symbol;Acc:MGI:97493]	445.553	0.213979	0.119991	1.78329	0.0745391	0.193069	1692.1	0.0986389	0.0601011	1.64122	0.100753	0.249984	1063.6	-1.91463	0.0605396	-31.6261	1.61521e-219	1.40683e-217
ENSMUSG00000001504	Irx2	protein_coding	Iroquois related homeobox 2 (Drosophila) [Source:MGI Symbol;Acc:MGI:1197526]	771.278	0.168106	0.0876229	1.91852	0.0550453	0.155025	1735.63	0.0545494	0.0538295	1.01337	0.310882	0.518328	1248.63	-1.15702	0.0464031	-24.9341	3.18008e-137	1.41711e-135
ENSMUSG00000001506	Col1a1	protein_coding	collagen, type I, alpha 1 [Source:MGI Symbol;Acc:MGI:88467]	4047.04	0.184672	0.0442795	4.1706	3.03794e-05	0.000415315	12393.9	-0.00443111	0.0244966	-0.180887	0.856457	0.926889	8183.77	-1.6024	0.0314588	-50.9363	0	0
ENSMUSG00000001507	Itga3	protein_coding	integrin alpha 3 [Source:MGI Symbol;Acc:MGI:96602]	39105.4	0.0171963	0.0282403	0.608927	0.542573	0.713828	34468.1	-0.0606318	0.0249418	-2.43093	0.01506	0.0615556	36728.5	0.19711	0.0216516	9.10373	8.72841e-20	5.47616e-19
ENSMUSG00000001508	Sgca	protein_coding	sarcoglycan, alpha (dystrophin-associated glycoprotein) [Source:MGI Symbol;Acc:MGI:894698]	335.522	-0.0441513	0.11985	-0.368389	0.712583	0.837951	391.555	-0.00986578	0.107624	-0.0916692	0.926961	0.963643	362.696	-0.206822	0.0696292	-2.97034	0.0029747	0.00698817
ENSMUSG00000001510	Dlx3	protein_coding	distal-less homeobox 3 [Source:MGI Symbol;Acc:MGI:94903]	2.64146	0.551352	1.27894	0.431101	0.666395		3.84377	-1.48705	1.14613	-1.29745	0.194475		3.23402	-0.407405	0.732709	-0.556025	0.578193	0.689753
ENSMUSG00000001517	Foxm1	protein_coding	forkhead box M1 [Source:MGI Symbol;Acc:MGI:1347487]	887.123	-0.293451	0.0719438	-4.07889	4.52518e-05	0.00058465	987.964	-0.320104	0.0717579	-4.46088	8.16236e-06	0.000129637	935.468	-0.140288	0.0439792	-3.18987	0.00142336	0.00347512
ENSMUSG00000001518	Itfg2	protein_coding	integrin alpha FG-GAP repeat containing 2 [Source:MGI Symbol;Acc:MGI:1915450]	1363.8	0.0441437	0.0631097	0.699475	0.484255	0.667474	1250.42	-0.0298293	0.0623323	-0.478553	0.632257	0.790933	1304.92	0.138725	0.0396641	3.49749	0.000469653	0.00121421
ENSMUSG00000001520	Nrip2	protein_coding	nuclear receptor interacting protein 2 [Source:MGI Symbol;Acc:MGI:1891884]	85.3973	0.212644	0.218674	0.972426	0.330839	0.527972	85.4232	0.272775	0.229706	1.1875	0.235032	0.434167	85.2506	0.0136313	0.133076	0.102433	0.918413	0.948225
ENSMUSG00000001521	Tulp3	protein_coding	tubby-like protein 3 [Source:MGI Symbol;Acc:MGI:1329045]	10312	-0.0501192	0.0304966	-1.64343	0.100293	0.236721	9111.15	-0.0346706	0.0274521	-1.26295	0.206607	0.399683	9695.95	0.193041	0.0176169	10.9577	6.10072e-28	4.9604e-27
ENSMUSG00000001524	Gtf2h4	protein_coding	general transcription factor II H, polypeptide 4 [Source:MGI Symbol;Acc:MGI:1338799]	1453.11	0.0619683	0.061731	1.00384	0.315454	0.512018	1290.47	0.0471642	0.0746117	0.632128	0.527303	0.711242	1369.58	0.185512	0.0466165	3.97954	6.90484e-05	0.000194714
ENSMUSG00000001525	Tubb5	protein_coding	tubulin, beta 5 class I [Source:MGI Symbol;Acc:MGI:107812]	42537.8	-0.147176	0.0283992	-5.18239	2.19059e-07	5.94846e-06	52600.1	-0.0232119	0.0220625	-1.0521	0.292755	0.500236	47451	-0.29345	0.0229441	-12.7898	1.87025e-37	1.95209e-36
ENSMUSG00000001542	Ell2	protein_coding	elongation factor RNA polymerase II 2 [Source:MGI Symbol;Acc:MGI:2183438]	2530.96	-0.00835846	0.0490394	-0.170444	0.864661	0.927748	3590.57	-0.00211272	0.041831	-0.050506	0.959719	0.981833	3052.23	-0.490703	0.0293183	-16.7371	7.03506e-63	1.2063e-61
ENSMUSG00000001552	Jup	protein_coding	junction plakoglobin [Source:MGI Symbol;Acc:MGI:96650]	8372.08	0.0226034	0.033435	0.676039	0.499016	0.679837	11745.8	-0.0666537	0.0314694	-2.11805	0.0341712	0.114208	10031.2	-0.473539	0.0250769	-18.8834	1.5608e-79	3.53237e-78
ENSMUSG00000001555	Fkbp10	protein_coding	FK506 binding protein 10 [Source:MGI Symbol;Acc:MGI:104769]	8710.53	0.0363525	0.0335145	1.08468	0.278064	0.471114	8631.83	-0.0288834	0.0279595	-1.03304	0.301584	0.50908	8654.89	0.0280017	0.0212301	1.31896	0.187182	0.288805
ENSMUSG00000001558	Klhl10	protein_coding	kelch-like 10 [Source:MGI Symbol;Acc:MGI:2181067]	74.608	0.462686	0.252613	1.8316	0.0670108	0.178575	82.9701	0.686946	0.251653	2.72973	0.00633859	0.0315274	78.6247	-0.119569	0.160456	-0.745181	0.456162	0.579631
ENSMUSG00000001566	Mnx1	protein_coding	motor neuron and pancreas homeobox 1 [Source:MGI Symbol;Acc:MGI:109160]	1.48096	0.909399	1.90282	0.477921	0.632706		1.94084	-0.395386	1.51531	-0.260927	0.794149		1.70644	-0.42229	1.04031	-0.405926	0.684797	0.778244
ENSMUSG00000001569	Nom1	protein_coding	nucleolar protein with MIF4G domain 1 [Source:MGI Symbol;Acc:MGI:1861749]	4576.48	0.0572294	0.0385227	1.4856	0.137384	0.294124	3884.27	0.0592149	0.0369275	1.60355	0.108814	0.262578	4224.08	0.2514	0.0227442	11.0534	2.11181e-28	1.74925e-27
ENSMUSG00000001576	Ergic1	protein_coding	endoplasmic reticulum-golgi intermediate compartment (ERGIC) 1 [Source:MGI Symbol;Acc:MGI:1914708]	22502.7	-0.181813	0.0383776	-4.73747	2.16404e-06	4.33934e-05	26346.5	-0.142819	0.0231901	-6.15862	7.33799e-10	3.54083e-08	24367.1	-0.213693	0.0239187	-8.93416	4.10295e-19	2.51448e-18
ENSMUSG00000001583	Tnk1	protein_coding	tyrosine kinase, non-receptor, 1 [Source:MGI Symbol;Acc:MGI:1930958]	6.20551	0.412289	0.818616	0.503641	0.614514		4.43189	1.0912	1.05394	1.03535	0.300507		5.31255	0.535543	0.566082	0.946052	0.344122	0.467159
ENSMUSG00000001588	Acap1	protein_coding	ArfGAP with coiled-coil, ankyrin repeat and PH domains 1 [Source:MGI Symbol;Acc:MGI:2388270]	5.65039	-1.08455	0.857535	-1.26473	0.205968		9.68535	-0.895786	0.724147	-1.23702	0.216079		7.64234	-0.801375	0.475933	-1.6838	0.092221	0.159008
ENSMUSG00000001604	Tcea3	protein_coding	transcription elongation factor A (SII), 3 [Source:MGI Symbol;Acc:MGI:1196908]	2297.76	0.0217216	0.0543154	0.399916	0.689219	0.82261	3851.4	0.142091	0.0410061	3.46511	0.000530011	0.00436866	3064.72	-0.727574	0.0341087	-21.3311	5.8472e-101	1.77375e-99
ENSMUSG00000001622	Csn3	protein_coding	casein kappa [Source:MGI Symbol;Acc:MGI:107461]	2.44587	1.35451	1.37179	0.987406	0.323444		2.56433	-0.0318981	1.36628	-0.0233466	0.981374		2.50072	-0.0769117	0.828938	-0.0927834	0.926076	0.953571
ENSMUSG00000001627	Ifrd1	protein_coding	interferon-related developmental regulator 1 [Source:MGI Symbol;Acc:MGI:1316717]	3785.72	0.164503	0.0461024	3.5682	0.000359441	0.00312899	3679.36	0.131909	0.0408171	3.23171	0.0012305	0.00849672	3725.82	0.0561257	0.0296083	1.89561	0.0580117	0.106255
ENSMUSG00000001630	Stk38l	protein_coding	serine/threonine kinase 38 like [Source:MGI Symbol;Acc:MGI:1922250]	3734.89	0.0695151	0.0420263	1.65409	0.0981097	0.233032	3149.34	0.073374	0.0436955	1.67921	0.0931108	0.23595	3437.06	0.260364	0.0272637	9.54983	1.2991e-21	8.65086e-21
ENSMUSG00000001632	Brpf1	protein_coding	bromodomain and PHD finger containing, 1 [Source:MGI Symbol;Acc:MGI:1926033]	2652.16	-0.0625028	0.0461611	-1.35401	0.175732	0.348217	2552.23	-0.0627606	0.0532357	-1.17892	0.23843	0.438636	2597.45	0.0690053	0.0330778	2.08615	0.0369652	0.0712769
ENSMUSG00000001642	Akr1b3	protein_coding	aldo-keto reductase family 1, member B3 (aldose reductase) [Source:MGI Symbol;Acc:MGI:1353494]	11431.6	-0.19426	0.0378184	-5.13666	2.79662e-07	7.4057e-06	8642.17	-0.192195	0.0320497	-5.9968	2.01246e-09	8.68544e-08	10024.5	0.418204	0.025283	16.541	1.86027e-61	3.10413e-60
ENSMUSG00000001655	Hoxc13	protein_coding	homeobox C13 [Source:MGI Symbol;Acc:MGI:99560]	43.9339	0.250551	0.322765	0.776266	0.437592		43.5123	0.271096	0.319182	0.849348	0.395688		43.6432	0.0276281	0.194729	0.14188	0.887175	0.92695
ENSMUSG00000001661	Hoxc6	protein_coding	homeobox C6 [Source:MGI Symbol;Acc:MGI:96197]	2.97421	0.427969	1.17562	0.364037	0.71583		6.26637	0.911137	0.931524	0.978114	0.328018		4.60272	-1.03152	0.642282	-1.60602	0.108269	0.182517
ENSMUSG00000001663	Gstt1	protein_coding	glutathione S-transferase, theta 1 [Source:MGI Symbol;Acc:MGI:107379]	3937.64	-0.130058	0.0537532	-2.41955	0.0155399	0.061089	2873.01	-0.0281832	0.0435807	-0.64669	0.517833	0.702766	3401.37	0.468148	0.0360769	12.9764	1.66517e-38	1.77345e-37
ENSMUSG00000001665	Gstt3	protein_coding	glutathione S-transferase, theta 3 [Source:MGI Symbol;Acc:MGI:2143526]	2827.04	-0.00422023	0.0466598	-0.0904469	0.927932	0.963339	2089.7	0.0418532	0.049322	0.84857	0.39612	0.601561	2455.5	0.45192	0.0296908	15.2209	2.57092e-52	3.6695e-51
ENSMUSG00000001666	Ddt	protein_coding	D-dopachrome tautomerase [Source:MGI Symbol;Acc:MGI:1298381]	487.73	-0.303583	0.100884	-3.00923	0.00261915	0.0155313	484.223	-0.125703	0.119014	-1.05621	0.290873	0.498176	485.028	0.0187518	0.0767262	0.244398	0.806922	0.868935
ENSMUSG00000001672	Marveld3	protein_coding	MARVEL (membrane-associating) domain containing 3 [Source:MGI Symbol;Acc:MGI:1920858]	14.0495	0.423208	0.542127	0.780643	0.435012		19.727	0.290078	0.474321	0.611566	0.540825		16.8418	-0.497804	0.302209	-1.64722	0.0995136	0.169862
ENSMUSG00000001674	Ddx18	protein_coding	DEAD (Asp-Glu-Ala-Asp) box polypeptide 18 [Source:MGI Symbol;Acc:MGI:1914192]	3819.33	-0.105502	0.0427269	-2.46922	0.013541	0.0549881	3370.31	-0.129227	0.0391758	-3.29866	0.000971484	0.00707584	3589.02	0.194833	0.0254702	7.64945	2.01847e-14	1.02208e-13
ENSMUSG00000001687	Ubl3	protein_coding	ubiquitin-like 3 [Source:MGI Symbol;Acc:MGI:1344373]	9901.34	0.0530026	0.0331857	1.59715	0.110232	0.252238	11487.3	0.141661	0.0282767	5.0098	5.44871e-07	1.23525e-05	10669.8	-0.198067	0.0228794	-8.65701	4.8431e-18	2.84523e-17
ENSMUSG00000001700	Gramd3	protein_coding	GRAM domain containing 3 [Source:MGI Symbol;Acc:MGI:1914815]	2295.92	0.125189	0.0504037	2.48373	0.0130016	0.0531086	2147.82	0.130882	0.0467524	2.79947	0.00511869	0.0267005	2218.03	0.112813	0.0294311	3.83313	0.000126521	0.00034679
ENSMUSG00000001707	Eef1e1	protein_coding	eukaryotic translation elongation factor 1 epsilon 1 [Source:MGI Symbol;Acc:MGI:1913393]	1482.73	-0.333597	0.0584626	-5.70617	1.15547e-08	4.62056e-07	1685.36	-0.201626	0.053264	-3.78541	0.000153453	0.00160946	1580.41	-0.173941	0.0358414	-4.85307	1.21565e-06	3.97562e-06
ENSMUSG00000001729	Akt1	protein_coding	thymoma viral proto-oncogene 1 [Source:MGI Symbol;Acc:MGI:87986]	20725.8	-0.111509	0.0324775	-3.43341	0.00059605	0.00469398	25583.7	-0.0423946	0.0223992	-1.89269	0.0583996	0.170464	23097.5	-0.289803	0.0207462	-13.969	2.41036e-44	2.94495e-43
ENSMUSG00000001739	Cldn15	protein_coding	claudin 15 [Source:MGI Symbol;Acc:MGI:1913103]	14.4292	0.0218	0.537605	0.0405502	0.967654		17.4362	-1.21161	0.527587	-2.29651	0.0216468		15.8975	-0.190731	0.335605	-0.568319	0.569819	0.683093
ENSMUSG00000001741	Il16	protein_coding	interleukin 16 [Source:MGI Symbol;Acc:MGI:1270855]	74.448	-0.102485	0.252515	-0.405858	0.684847	0.819218	123.454	-0.237078	0.192926	-1.22885	0.219127	0.414679	98.6333	-0.709964	0.136327	-5.20779	1.91101e-07	6.62873e-07
ENSMUSG00000001750	Tcirg1	protein_coding	T cell, immune regulator 1, ATPase, H+ transporting, lysosomal V0 protein A3 [Source:MGI Symbol;Acc:MGI:1350931]	4575.06	0.018528	0.0414812	0.446661	0.65512	0.798318	4778.25	-0.0540087	0.0380003	-1.42127	0.155239	0.3329	4667.25	-0.048062	0.0279357	-1.72045	0.0853506	0.148859
ENSMUSG00000001751	Naglu	protein_coding	alpha-N-acetylglucosaminidase (Sanfilippo disease IIIB) [Source:MGI Symbol;Acc:MGI:1351641]	9110.74	0.059357	0.0363556	1.63268	0.102537	0.240216	9074.79	0.0125321	0.034369	0.364634	0.715385	0.844893	9075.54	0.0202696	0.0260172	0.779085	0.435929	0.559736
ENSMUSG00000001755	Coasy	protein_coding	Coenzyme A synthase [Source:MGI Symbol;Acc:MGI:1918993]	3463.21	0.0164282	0.0429681	0.382336	0.702212	0.830682	3057.54	0.0375364	0.0414834	0.904855	0.365542	0.571614	3255.17	0.195371	0.0260094	7.51153	5.84402e-14	2.88984e-13
ENSMUSG00000001761	Smo	protein_coding	smoothened, frizzled class receptor [Source:MGI Symbol;Acc:MGI:108075]	12885.1	0.047664	0.0319317	1.49269	0.135519	0.291138	15314.8	0.0471749	0.0257246	1.83385	0.066677	0.187421	14066.9	-0.234059	0.0193625	-12.0882	1.21871e-33	1.15084e-32
ENSMUSG00000001763	Tspan33	protein_coding	tetraspanin 33 [Source:MGI Symbol;Acc:MGI:1919012]	973.352	0.191792	0.0724875	2.64586	0.00814826	0.037217	823.788	0.197545	0.0749228	2.63665	0.00837289	0.0391382	897.239	0.255196	0.0446644	5.71363	1.10594e-08	4.15252e-08
ENSMUSG00000001767	Crnkl1	protein_coding	Crn, crooked neck-like 1 (Drosophila) [Source:MGI Symbol;Acc:MGI:1914127]	5047.86	-0.16704	0.0393738	-4.24242	2.21118e-05	0.00031664	3893.58	-0.15113	0.036973	-4.08759	4.35885e-05	0.000554143	4464.96	0.388313	0.0237668	16.3384	5.2589e-60	8.51572e-59
ENSMUSG00000001768	Rin2	protein_coding	Ras and Rab interactor 2 [Source:MGI Symbol;Acc:MGI:1921280]	5548.57	0.0703682	0.0369241	1.90575	0.0566822	0.158127	6588.79	0.0531649	0.0309163	1.71964	0.0854984	0.222314	6054.5	-0.233895	0.0212828	-10.9899	4.27423e-28	3.49508e-27
ENSMUSG00000001773	Folh1	protein_coding	folate hydrolase 1 [Source:MGI Symbol;Acc:MGI:1858193]	47.0717	0.565218	0.303374	1.86311	0.0624471		37.6623	0.439082	0.376121	1.1674	0.243051		42.3139	0.327229	0.211791	1.54505	0.122333	0.202485
ENSMUSG00000001774	Chordc1	protein_coding	cysteine and histidine-rich domain (CHORD)-containing, zinc-binding protein 1 [Source:MGI Symbol;Acc:MGI:1914167]	4065.68	-0.147963	0.0482622	-3.06581	0.00217082	0.0133877	3949.39	-0.0520859	0.03925	-1.32703	0.1845	0.37197	4000.04	0.0552174	0.0317584	1.73867	0.0820923	0.144116
ENSMUSG00000001783	Rtcb	protein_coding	RNA 2',3'-cyclic phosphate and 5'-OH ligase [Source:MGI Symbol;Acc:MGI:106379]	12963.5	-0.0241883	0.0298109	-0.811391	0.417141	0.610125	12891.2	-0.00630637	0.0245171	-0.257223	0.797006	0.892866	12902.8	0.0228203	0.0168475	1.35452	0.17557	0.273903
ENSMUSG00000001785	Pwp1	protein_coding	PWP1 homolog, endonuclein [Source:MGI Symbol;Acc:MGI:1914735]	3235.61	-0.01741	0.0420295	-0.414233	0.678704	0.815368	2850.66	-0.0518948	0.0421247	-1.23193	0.217974	0.413258	3038.28	0.197463	0.0252813	7.81062	5.69058e-15	2.95037e-14
ENSMUSG00000001786	Fbxo7	protein_coding	F-box protein 7 [Source:MGI Symbol;Acc:MGI:1917004]	2751.68	-0.0544291	0.0501605	-1.0851	0.277878	0.470877	2379.71	-0.00167442	0.0466921	-0.0358608	0.971393	0.987044	2561.68	0.224271	0.0313772	7.14755	8.83386e-13	4.15305e-12
ENSMUSG00000001794	Capns1	protein_coding	calpain, small subunit 1 [Source:MGI Symbol;Acc:MGI:88266]	49020.1	-0.10407	0.0292582	-3.55696	0.000375174	0.00323349	40083.8	-0.133353	0.0192976	-6.91034	4.83504e-12	3.46353e-10	44488.4	0.305575	0.0172078	17.7579	1.49635e-70	2.93075e-69
ENSMUSG00000001802	Lrp3	protein_coding	low density lipoprotein receptor-related protein 3 [Source:MGI Symbol;Acc:MGI:3584516]	3928.29	0.112173	0.0406882	2.75689	0.00583544	0.0288981	3845.59	0.0574844	0.0418726	1.37284	0.169801	0.353478	3879.77	0.0443083	0.0274743	1.61272	0.106806	0.180394
ENSMUSG00000001804	Dsg4	protein_coding	desmoglein 4 [Source:MGI Symbol;Acc:MGI:2661061]	1.68548	-2.03077	1.91837	-1.05859	0.289786		2.93276	0.989788	1.40303	0.705465	0.480521		2.30155	-0.936098	1.0929	-0.856525	0.391708	0.516571
ENSMUSG00000001819	Hoxd13	protein_coding	homeobox D13 [Source:MGI Symbol;Acc:MGI:96205]	2.64635	-1.36235	1.30666	-1.04262	0.297124		6.38636	-0.920338	0.938076	-0.981091	0.326548		4.49762	-1.29348	0.694755	-1.86178	0.0626335	0.113643
ENSMUSG00000001827	Folr1	protein_coding	folate receptor 1 (adult) [Source:MGI Symbol;Acc:MGI:95568]	217.674	-0.244203	0.154543	-1.58017	0.114068	0.258545	197.222	-0.328082	0.149604	-2.193	0.0283076	0.0995172	207.104	0.157422	0.0948756	1.65924	0.0970672	0.166279
ENSMUSG00000001829	Clpb	protein_coding	ClpB caseinolytic peptidase B [Source:MGI Symbol;Acc:MGI:1100517]	6881.94	0.0916873	0.0352154	2.60361	0.00922468	0.0408723	5197.3	0.0585554	0.0339697	1.72375	0.0847521	0.221112	6032.47	0.41932	0.0221283	18.9494	4.4632e-80	1.01812e-78
ENSMUSG00000001833	Sept7	protein_coding	septin 7 [Source:MGI Symbol;Acc:MGI:1335094]	21700.1	-0.164651	0.0305211	-5.39467	6.86496e-08	2.17982e-06	20872.1	-0.0975378	0.0272524	-3.57906	0.000344836	0.00311181	21246.9	0.0693729	0.0220693	3.14341	0.00166991	0.0040453
ENSMUSG00000001844	Zdhhc4	protein_coding	zinc finger, DHHC domain containing 4 [Source:MGI Symbol;Acc:MGI:1920131]	2668.94	-0.149282	0.0486595	-3.06789	0.00215574	0.0133124	3866.79	-0.0050301	0.0404882	-0.124236	0.901128	0.951377	3258.46	-0.521223	0.0326197	-15.9788	1.79536e-57	2.77996e-56
ENSMUSG00000001847	Rac1	protein_coding	RAS-related C3 botulinum substrate 1 [Source:MGI Symbol;Acc:MGI:97845]	25146.5	-0.0936684	0.0312848	-2.99405	0.00275298	0.0161787	28808.4	-0.074049	0.0209519	-3.53423	0.000408964	0.0035767	26916.1	-0.181744	0.018167	-10.0041	1.46202e-23	1.04208e-22
ENSMUSG00000001855	Nup214	protein_coding	nucleoporin 214 [Source:MGI Symbol;Acc:MGI:1095411]	4316.33	0.051632	0.0400017	1.29075	0.196791	0.375477	3924.47	-0.0527468	0.0374124	-1.40987	0.158577	0.337428	4113.58	0.152189	0.0269869	5.63938	1.7066e-08	6.3242e-08
ENSMUSG00000001864	Aif1l	protein_coding	allograft inflammatory factor 1-like [Source:MGI Symbol;Acc:MGI:1919598]	440.533	-0.269047	0.106319	-2.53057	0.0113876	0.0481069	591.584	-0.485229	0.092196	-5.26302	1.41706e-07	3.70167e-06	514.703	-0.401637	0.0663528	-6.05306	1.42122e-09	5.61795e-09
ENSMUSG00000001870	Ltbp1	protein_coding	latent transforming growth factor beta binding protein 1 [Source:MGI Symbol;Acc:MGI:109151]	7122.94	0.122904	0.0341661	3.59724	0.000321613	0.0028699	6144.04	0.0542593	0.0334169	1.62371	0.104439	0.255837	6623.43	0.22686	0.0231271	9.80928	1.027e-22	7.08939e-22
ENSMUSG00000001891	Ugp2	protein_coding	UDP-glucose pyrophosphorylase 2 [Source:MGI Symbol;Acc:MGI:2183447]	10006.1	-0.0531067	0.0356224	-1.49082	0.136008	0.291907	9158.03	0.0628054	0.0277284	2.26502	0.0235116	0.0864622	9565.75	0.142615	0.0249976	5.70515	1.16238e-08	4.35944e-08
ENSMUSG00000001901	Kcnh6	protein_coding	potassium voltage-gated channel, subfamily H (eag-related), member 6 [Source:MGI Symbol;Acc:MGI:2684139]	4.86966	0.505241	1.02462	0.493102	0.621941		3.09904	-0.32827	1.17971	-0.278263	0.780811		3.98051	0.634287	0.684772	0.926275	0.354303	0.478129
ENSMUSG00000001909	Trmt1	protein_coding	tRNA methyltransferase 1 [Source:MGI Symbol;Acc:MGI:1289155]	4921.24	0.108357	0.040635	2.66658	0.00766271	0.0356207	5917.29	0.0826051	0.0337438	2.44801	0.0143649	0.059431	5406.44	-0.252377	0.0246282	-10.2475	1.21436e-24	8.96403e-24
ENSMUSG00000001910	Nacc1	protein_coding	nucleus accumbens associated 1, BEN and BTB (POZ) domain containing [Source:MGI Symbol;Acc:MGI:1914080]	17663.6	-0.0240003	0.0276184	-0.868997	0.384849	0.580768	15635.8	-0.0825326	0.0241397	-3.41895	0.00062863	0.00502183	16623	0.191093	0.0179875	10.6236	2.31364e-26	1.80094e-25
ENSMUSG00000001911	Nfix	protein_coding	nuclear factor I/X [Source:MGI Symbol;Acc:MGI:97311]	55750	0.0872742	0.027357	3.19019	0.00142177	0.00953069	48783.3	-0.0349855	0.0199972	-1.74952	0.0802006	0.213282	52185.4	0.20672	0.0225551	9.1651	4.95016e-20	3.13392e-19
ENSMUSG00000001918	Slc1a5	protein_coding	solute carrier family 1 (neutral amino acid transporter), member 5 [Source:MGI Symbol;Acc:MGI:105305]	294.381	0.187511	0.128021	1.46469	0.143007	0.302725	370.197	0.0587444	0.120369	0.488034	0.625526	0.786145	331.476	-0.312267	0.0802372	-3.8918	9.95033e-05	0.000275494
ENSMUSG00000001924	Uba1	protein_coding	ubiquitin-like modifier activating enzyme 1 [Source:MGI Symbol;Acc:MGI:98890]	45458.4	-0.0446063	0.0251172	-1.77593	0.0757448	0.195178	35325.5	-0.0397551	0.0233703	-1.7011	0.0889247	0.228301	40340.2	0.378573	0.0164766	22.9765	8.01591e-117	2.93968e-115
ENSMUSG00000001930	Vwf	protein_coding	Von Willebrand factor [Source:MGI Symbol;Acc:MGI:98941]	276.495	-0.384261	0.128392	-2.99287	0.00276364	0.0162081	285.249	-0.299348	0.149361	-2.0042	0.045049	0.140802	280.293	-0.0345637	0.0918098	-0.376471	0.706567	0.795137
ENSMUSG00000001942	Siae	protein_coding	sialic acid acetylesterase [Source:MGI Symbol;Acc:MGI:104803]	4273.79	0.162504	0.0389151	4.17586	2.96858e-05	0.000407842	4278.39	0.0549373	0.0389042	1.41212	0.157916	0.336485	4268.03	0.0112784	0.0276888	0.407326	0.683769	0.777383
ENSMUSG00000001946	Esam	protein_coding	endothelial cell-specific adhesion molecule [Source:MGI Symbol;Acc:MGI:1916774]	18.9434	-0.628657	0.460161	-1.36617	0.171887		18.585	0.0355863	0.491541	0.0723973	0.942286		18.7256	0.0264545	0.287645	0.091969	0.926723	0.95381
ENSMUSG00000001948	Spa17	protein_coding	sperm autoantigenic protein 17 [Source:MGI Symbol;Acc:MGI:1333778]	394.09	-0.35022	0.111218	-3.14896	0.00163855	0.0106694	436.129	-0.19028	0.10323	-1.84325	0.0652919	0.184949	414.183	-0.13267	0.0675292	-1.96463	0.0494566	0.0922307
ENSMUSG00000001962	Fam50a	protein_coding	family with sequence similarity 50, member A [Source:MGI Symbol;Acc:MGI:1351626]	5317.15	-0.140592	0.0371916	-3.78021	0.000156694	0.00157443	4737.19	-0.109931	0.0358564	-3.06588	0.00217032	0.013519	5018.88	0.180341	0.022955	7.85628	3.95697e-15	2.06835e-14
ENSMUSG00000001964	Emd	protein_coding	emerin [Source:MGI Symbol;Acc:MGI:108117]	9523.43	-0.155415	0.0324699	-4.78642	1.69785e-06	3.48512e-05	8496.88	-0.133225	0.0292258	-4.55846	5.15313e-06	8.6909e-05	8995.17	0.178424	0.019479	9.1598	5.19935e-20	3.28806e-19
ENSMUSG00000001983	Taco1	protein_coding	translational activator of mitochondrially encoded cytochrome c oxidase I [Source:MGI Symbol;Acc:MGI:1917457]	907.851	-0.0187947	0.0716346	-0.26237	0.793037	0.888105	810.385	-0.0356015	0.0740814	-0.480573	0.63082	0.790001	857.725	0.176822	0.0432633	4.08711	4.36778e-05	0.000125651
ENSMUSG00000001985	Grik3	protein_coding	glutamate receptor, ionotropic, kainate 3 [Source:MGI Symbol;Acc:MGI:95816]	1222.46	0.211156	0.0670167	3.15079	0.00162828	0.0106375	636.539	-0.0263169	0.102134	-0.25767	0.796662	0.892652	929.272	0.950794	0.0618801	15.3651	2.8065e-53	4.05101e-52
ENSMUSG00000001986	Gria3	protein_coding	glutamate receptor, ionotropic, AMPA3 (alpha 3) [Source:MGI Symbol;Acc:MGI:95810]	20077.3	0.101069	0.0321995	3.13883	0.00169624	0.010978	16684.6	0.0885086	0.0219299	4.03598	5.43753e-05	0.000664019	18354.8	0.281406	0.018575	15.1498	7.60443e-52	1.07538e-50
ENSMUSG00000001988	Npas1	protein_coding	neuronal PAS domain protein 1 [Source:MGI Symbol;Acc:MGI:109205]	685.309	0.0707146	0.080942	0.873645	0.382311	0.577907	489.206	0.148187	0.0984722	1.50486	0.13236	0.298786	586.631	0.50041	0.0541305	9.24451	2.36322e-20	1.51491e-19
ENSMUSG00000001995	Sipa1l2	protein_coding	signal-induced proliferation-associated 1 like 2 [Source:MGI Symbol;Acc:MGI:2676970]	11866.3	0.0445002	0.0321424	1.38447	0.166214	0.335377	9065.32	-0.00294526	0.028749	-0.102447	0.918402	0.959843	10452.9	0.402681	0.0206734	19.4782	1.68212e-84	4.08434e-83
ENSMUSG00000001998	Ap4e1	protein_coding	adaptor-related protein complex AP-4, epsilon 1 [Source:MGI Symbol;Acc:MGI:1336993]	420.223	0.132908	0.109222	1.21686	0.223658	0.408513	560.024	-0.114247	0.0937331	-1.21885	0.222901	0.419339	488.852	-0.393967	0.0692463	-5.68936	1.27517e-08	4.76692e-08
ENSMUSG00000001999	Blvra	protein_coding	biliverdin reductase A [Source:MGI Symbol;Acc:MGI:88170]	1249.73	-0.242936	0.0657621	-3.69417	0.000220605	0.00211236	1244.35	-0.0257178	0.067141	-0.383042	0.701689	0.835864	1244.63	0.0174867	0.0482885	0.36213	0.717255	0.803261
ENSMUSG00000002006	Pdzd4	protein_coding	PDZ domain containing 4 [Source:MGI Symbol;Acc:MGI:2443483]	1869.59	0.0889948	0.0518673	1.71582	0.0861954	0.213694	1583.79	0.076233	0.06546	1.16457	0.244191	0.444936	1724.1	0.253567	0.0384337	6.59752	4.18088e-11	1.80265e-10
ENSMUSG00000002007	Srpk3	protein_coding	serine/arginine-rich protein specific kinase 3 [Source:MGI Symbol;Acc:MGI:1891338]	8.55849	-0.0509336	0.773887	-0.0658153	0.947525		10.0318	0.333125	0.678589	0.490908	0.623491		9.27412	-0.212878	0.455808	-0.467035	0.640475	0.741316
ENSMUSG00000002010	Idh3g	protein_coding	isocitrate dehydrogenase 3 (NAD+), gamma [Source:MGI Symbol;Acc:MGI:1099463]	9178.48	-0.0950394	0.0342442	-2.77534	0.00551433	0.0276733	8069.41	-0.0439356	0.0296695	-1.48083	0.138652	0.308246	8610.06	0.200102	0.0214971	9.30829	1.29902e-20	8.39977e-20
ENSMUSG00000002012	Pnck	protein_coding	pregnancy upregulated non-ubiquitously expressed CaM kinase [Source:MGI Symbol;Acc:MGI:1347357]	401.891	-0.0125835	0.110311	-0.114073	0.90918	0.953213	358.61	0.271954	0.111846	2.4315	0.0150363	0.061531	379.615	0.182897	0.0733518	2.49342	0.0126519	0.0266458
ENSMUSG00000002014	Ssr4	protein_coding	signal sequence receptor, delta [Source:MGI Symbol;Acc:MGI:1099464]	3745.76	-0.138488	0.0465136	-2.97737	0.00290735	0.0168023	5220.99	-0.019271	0.0330492	-0.583102	0.559825	0.736871	4470.9	-0.466464	0.0291747	-15.9887	1.53292e-57	2.3768e-56
ENSMUSG00000002015	Bcap31	protein_coding	B cell receptor associated protein 31 [Source:MGI Symbol;Acc:MGI:1350933]	13808.3	0.0010253	0.0309946	0.0330799	0.973611	0.986263	13955.2	0.0408197	0.0253841	1.60808	0.107817	0.260995	13854.8	-0.00053583	0.0190928	-0.0280645	0.977611	0.985626
ENSMUSG00000002017	Fam98a	protein_coding	family with sequence similarity 98, member A [Source:MGI Symbol;Acc:MGI:1919972]	4370.72	-0.0559127	0.0396968	-1.40849	0.158985	0.325332	3241.12	-0.11977	0.038969	-3.07347	0.00211582	0.0132032	3801.49	0.447668	0.0249685	17.9293	6.9653e-72	1.40123e-70
ENSMUSG00000002020	Ltbp2	protein_coding	latent transforming growth factor beta binding protein 2 [Source:MGI Symbol;Acc:MGI:99502]	36134.1	-0.0260162	0.0341519	-0.761779	0.446192	0.635433	18621.9	-0.08206	0.030498	-2.69067	0.00713086	0.0347345	27370.2	0.97145	0.0256659	37.8499	0	0
ENSMUSG00000002028	Kmt2a	protein_coding	lysine (K)-specific methyltransferase 2A [Source:MGI Symbol;Acc:MGI:96995]	8402.21	0.0942123	0.0495166	1.90264	0.0570873	0.158969	8338.19	-0.0713144	0.0677625	-1.05242	0.292608	0.500146	8354.72	0.0253389	0.0514669	0.492334	0.622483	0.726863
ENSMUSG00000002031	Ift46	protein_coding	intraflagellar transport 46 [Source:MGI Symbol;Acc:MGI:1923818]	3980.53	-0.0179901	0.0394023	-0.456575	0.647976	0.794216	5059.75	0.0687709	0.0364978	1.88425	0.0595314	0.172571	4508.68	-0.331528	0.0256259	-12.9372	2.77539e-38	2.94089e-37
ENSMUSG00000002032	Tmem25	protein_coding	transmembrane protein 25 [Source:MGI Symbol;Acc:MGI:1918937]	219.954	0.268271	0.149028	1.80014	0.0718389	0.187446	209.889	0.212125	0.145664	1.45627	0.145319	0.318382	214.543	0.0834857	0.090336	0.924169	0.355398	0.479101
ENSMUSG00000002043	Trappc6a	protein_coding	trafficking protein particle complex 6A [Source:MGI Symbol;Acc:MGI:1914341]	2540.99	-0.0943638	0.0575049	-1.64097	0.100804	0.23752	2657.4	-0.0705442	0.0433911	-1.62577	0.103998	0.255346	2593.84	-0.0504488	0.0340525	-1.4815	0.138473	0.224815
ENSMUSG00000002052	Supt6	protein_coding	suppressor of Ty 6 [Source:MGI Symbol;Acc:MGI:107726]	17779.3	-0.0156144	0.0292987	-0.532938	0.594076	0.753028	14832.1	-0.0398424	0.0253632	-1.57088	0.116211	0.273773	16282	0.276201	0.0182175	15.1613	6.37899e-52	9.04306e-51
ENSMUSG00000002055	Spag5	protein_coding	sperm associated antigen 5 [Source:MGI Symbol;Acc:MGI:1927470]	356.002	-0.241985	0.111186	-2.1764	0.0295254	0.0984133	322.754	-0.358001	0.125713	-2.84777	0.00440264	0.0236047	338.805	0.159796	0.0736352	2.17011	0.0299986	0.0589109
ENSMUSG00000002058	Unc119	protein_coding	unc-119 lipid binding chaperone [Source:MGI Symbol;Acc:MGI:1328357]	3821.97	0.0659924	0.0464758	1.41993	0.155629	0.320448	4257.23	0.11661	0.0355063	3.2842	0.00102271	0.0073947	4030.74	-0.138961	0.0272444	-5.10054	3.38683e-07	1.15407e-06
ENSMUSG00000002059	Rab34	protein_coding	RAB34, member RAS oncogene family [Source:MGI Symbol;Acc:MGI:104606]	5035.06	-0.0117851	0.0484137	-0.243426	0.807676	0.896133	6319.52	-0.0571976	0.0340138	-1.6816	0.0926459	0.23516	5663.15	-0.31231	0.0304175	-10.2674	9.87966e-25	7.314e-24
ENSMUSG00000002064	Sdf2	protein_coding	stromal cell derived factor 2 [Source:MGI Symbol;Acc:MGI:108019]	7401.01	0.108392	0.0395195	2.74275	0.00609265	0.0298733	8494.47	0.0579726	0.0309905	1.87066	0.0613924	0.176494	7929.85	-0.185158	0.0253349	-7.30841	2.70318e-13	1.29791e-12
ENSMUSG00000002068	Ccne1	protein_coding	cyclin E1 [Source:MGI Symbol;Acc:MGI:88316]	472.452	-0.388101	0.0958521	-4.04896	5.14456e-05	0.000646613	512.386	-0.265108	0.0951065	-2.78748	0.00531192	0.0274832	491.342	-0.104722	0.0578621	-1.80985	0.0703194	0.12587
ENSMUSG00000002076	Hsf2bp	protein_coding	heat shock transcription factor 2 binding protein [Source:MGI Symbol;Acc:MGI:1921627]	23.1968	0.31076	0.43283	0.717973	0.472774		24.8613	-0.100593	0.43221	-0.232741	0.815962		23.9815	-0.0827743	0.265446	-0.311832	0.755169	0.831825
ENSMUSG00000002083	Bbc3	protein_coding	BCL2 binding component 3 [Source:MGI Symbol;Acc:MGI:2181667]	7453.6	0.135281	0.0354132	3.82008	0.000133407	0.00137355	7016.56	0.0802784	0.0391277	2.0517	0.0401985	0.128808	7222.44	0.100736	0.0274368	3.67157	0.000241061	0.00064214
ENSMUSG00000002100	Mybpc3	protein_coding	myosin binding protein C, cardiac [Source:MGI Symbol;Acc:MGI:102844]	1.99673	-3.51725	1.86557	-1.88535	0.0593828		0.663177	1.55666	2.66762	0.58354	0.55953		1.32989	1.02444	1.3385	0.765362	0.444056	0.567895
ENSMUSG00000002102	Psmc3	protein_coding	proteasome (prosome, macropain) 26S subunit, ATPase 3 [Source:MGI Symbol;Acc:MGI:1098754]	22614	-0.0988559	0.0296899	-3.32961	0.000869667	0.00641206	17943.1	-0.0725303	0.0246057	-2.9477	0.00320146	0.0184915	20251.1	0.34797	0.0183335	18.98	2.49596e-80	5.69932e-79
ENSMUSG00000002103	Acp2	protein_coding	acid phosphatase 2, lysosomal [Source:MGI Symbol;Acc:MGI:87882]	9464.36	0.117504	0.033098	3.55018	0.000384962	0.00330962	8617.11	0.0860353	0.0272528	3.15693	0.00159437	0.0105259	9025.77	0.14906	0.0193345	7.70953	1.26283e-14	6.44993e-14
ENSMUSG00000002104	Rapsn	protein_coding	receptor-associated protein of the synapse [Source:MGI Symbol;Acc:MGI:99422]	109.53	0.10346	0.198252	0.52186	0.601768	0.758344	164.384	0.0275062	0.162538	0.16923	0.865616	0.932951	136.559	-0.567489	0.107268	-5.29037	1.22067e-07	4.29438e-07
ENSMUSG00000002105	Slc39a13	protein_coding	solute carrier family 39 (metal ion transporter), member 13 [Source:MGI Symbol;Acc:MGI:1915677]	8513.57	-0.0878332	0.0435149	-2.01846	0.0435433	0.131036	8026.34	-0.0815887	0.0299496	-2.7242	0.0064458	0.0319805	8255.15	0.0997358	0.0268615	3.71297	0.000204841	0.000549285
ENSMUSG00000002107	Celf2	protein_coding	CUGBP, Elav-like family member 2 [Source:MGI Symbol;Acc:MGI:1338822]	17788.5	-0.126284	0.0456113	-2.76869	0.00562816	0.028072	19571.6	-0.0593688	0.02562	-2.31729	0.0204882	0.0780066	18639.3	-0.124156	0.0299099	-4.15098	3.31056e-05	9.61755e-05
ENSMUSG00000002108	Nr1h3	protein_coding	nuclear receptor subfamily 1, group H, member 3 [Source:MGI Symbol;Acc:MGI:1352462]	1224.02	-0.0205057	0.0622967	-0.329161	0.742034	0.857184	988.977	0.0335269	0.0726362	0.461574	0.644387	0.798346	1104.96	0.321798	0.0415356	7.74753	9.37001e-15	4.81569e-14
ENSMUSG00000002109	Ddb2	protein_coding	damage specific DNA binding protein 2 [Source:MGI Symbol;Acc:MGI:1355314]	136.054	0.0270557	0.17716	0.152719	0.87862	0.935522	138.915	0.220848	0.17609	1.25418	0.209777	0.403275	137.208	-0.0118812	0.105977	-0.112111	0.910735	0.943266
ENSMUSG00000002111	Spi1	protein_coding	spleen focus forming virus (SFFV) proviral integration oncogene [Source:MGI Symbol;Acc:MGI:98282]	166.649	0.117757	0.17902	0.65779	0.510673	0.688505	844.88	0.0640818	0.0837241	0.765392	0.444038	0.642917	503.073	-2.31428	0.0802791	-28.8279	9.60197e-183	6.61041e-181
ENSMUSG00000002129	Sf3a1	protein_coding	splicing factor 3a, subunit 1 [Source:MGI Symbol;Acc:MGI:1914715]	10770.9	-0.0364986	0.0311118	-1.17314	0.240739	0.42926	9950.29	-0.100118	0.0272179	-3.67838	0.000234724	0.00228269	10342.8	0.129299	0.0200644	6.44421	1.16202e-10	4.88829e-10
ENSMUSG00000002147	Stat6	protein_coding	signal transducer and activator of transcription 6 [Source:MGI Symbol;Acc:MGI:103034]	3884.78	0.0586652	0.0400877	1.46342	0.143352	0.303225	4155.13	-0.00092077	0.0374691	-0.0245741	0.980395	0.990741	4011.65	-0.0817831	0.0250785	-3.26108	0.00110989	0.00274623
ENSMUSG00000002190	Clgn	protein_coding	calmegin [Source:MGI Symbol;Acc:MGI:107472]	59.364	0.22029	0.264068	0.834217	0.404158	0.5989	59.3823	0.422156	0.273461	1.54375	0.122649		59.2621	0.016529	0.160594	0.102924	0.918023	0.947996
ENSMUSG00000002204	Napsa	protein_coding	napsin A aspartic peptidase [Source:MGI Symbol;Acc:MGI:109365]	7.29646	0.452234	0.770537	0.586907	0.557266		10.0889	-0.316503	0.684227	-0.462569	0.643673		8.67013	-0.447085	0.446716	-1.00083	0.31691	0.438397
ENSMUSG00000002205	Vrk3	protein_coding	vaccinia related kinase 3 [Source:MGI Symbol;Acc:MGI:2182465]	4049.61	0.0409244	0.0403571	1.01406	0.310556	0.506437	3590.07	0.0192621	0.0380104	0.506758	0.612325	0.776483	3813.72	0.188056	0.0238052	7.8998	2.79344e-15	1.46884e-14
ENSMUSG00000002210	Smg9	protein_coding	smg-9 homolog, nonsense mediated mRNA decay factor (C. elegans) [Source:MGI Symbol;Acc:MGI:1919247]	2455.27	0.0119582	0.0514841	0.23227	0.816329	0.901287	2145.1	0.0550527	0.0514929	1.06913	0.285011	0.491963	2296.57	0.210099	0.033633	6.24681	4.18928e-10	1.71007e-09
ENSMUSG00000002221	Paxip1	protein_coding	PAX interacting (with transcription-activation domain) protein 1 [Source:MGI Symbol;Acc:MGI:1890430]	1997.43	0.0694723	0.0516338	1.34548	0.178469	0.351922	2276.64	0.0750952	0.0516629	1.45356	0.146067	0.319669	2132.25	-0.173381	0.0328826	-5.27273	1.34412e-07	4.70922e-07
ENSMUSG00000002222	Rmnd5a	protein_coding	required for meiotic nuclear division 5 homolog A [Source:MGI Symbol;Acc:MGI:1915727]	5562.27	0.132135	0.0457609	2.8875	0.00388315	0.0210397	6092.15	0.13029	0.0359902	3.62017	0.000294413	0.00272039	5814.79	-0.116085	0.0294717	-3.93886	8.18695e-05	0.000229071
ENSMUSG00000002227	Mov10	protein_coding	Moloney leukemia virus 10 [Source:MGI Symbol;Acc:MGI:97054]	4868.56	0.0175936	0.0397061	0.443097	0.657696	0.800052	4250.54	-0.0693078	0.0351702	-1.97064	0.0487651	0.148975	4552.46	0.21098	0.0255078	8.27122	1.32598e-16	7.36108e-16
ENSMUSG00000002228	Ppm1j	protein_coding	protein phosphatase 1J [Source:MGI Symbol;Acc:MGI:1919137]	65.1339	-0.093847	0.27929	-0.336019	0.736856	0.854088	45.4498	0.0448402	0.345657	0.129725	0.896784		55.2375	0.535645	0.202812	2.6411	0.00826385	0.0180027
ENSMUSG00000002233	Rhoc	protein_coding	ras homolog family member C [Source:MGI Symbol;Acc:MGI:106028]	19510.5	-0.13329	0.0416968	-3.19665	0.00139034	0.00938798	20163.6	-0.085197	0.02483	-3.43122	0.000600877	0.0048408	19797	-0.0336573	0.0268576	-1.25318	0.210142	0.317234
ENSMUSG00000002249	Tead3	protein_coding	TEA domain family member 3 [Source:MGI Symbol;Acc:MGI:109241]	4342.77	-0.00918542	0.0389509	-0.23582	0.813572	0.900181	4185.86	-0.023356	0.0459997	-0.507742	0.611634	0.775835	4256.56	0.0674394	0.0295912	2.27903	0.0226651	0.0455879
ENSMUSG00000002250	Ppard	protein_coding	peroxisome proliferator activator receptor delta [Source:MGI Symbol;Acc:MGI:101884]	4181.7	0.0809652	0.0384907	2.1035	0.0354219	0.112707	4465.94	0.00932865	0.0374652	0.248995	0.803365	0.896038	4314.9	-0.0807717	0.0251111	-3.21658	0.00129729	0.00318423
ENSMUSG00000002257	Def6	protein_coding	differentially expressed in FDCP 6 [Source:MGI Symbol;Acc:MGI:1346328]	803.972	0.0619802	0.0792455	0.782129	0.434139	0.625557	998.764	-0.0577996	0.0698889	-0.827021	0.408225	0.612118	899.162	-0.300506	0.0477118	-6.29836	3.00809e-10	1.23802e-09
ENSMUSG00000002265	Peg3	protein_coding	paternally expressed 3 [Source:MGI Symbol;Acc:MGI:104748]	1358.51	0.201153	0.069329	2.90143	0.00371468	0.0203252	1554.31	0.087826	0.0620387	1.41567	0.156873	0.335241	1453.14	-0.181468	0.0459567	-3.94867	7.85866e-05	0.000220341
ENSMUSG00000002266	Zim1	protein_coding	zinc finger, imprinted 1 [Source:MGI Symbol;Acc:MGI:1341879]	42.5259	-0.0635585	0.327446	-0.194104	0.846094		23.7081	0.249212	0.460777	0.540851	0.58861		33.0957	0.85226	0.245123	3.47686	0.000507322	0.00130704
ENSMUSG00000002274	Metrn	protein_coding	meteorin, glial cell differentiation regulator [Source:MGI Symbol;Acc:MGI:1917333]	217.855	-0.279752	0.13932	-2.00798	0.0446456	0.133203	268.083	-0.33468	0.154163	-2.17095	0.0299347	0.103923	242.365	-0.284129	0.0951567	-2.98591	0.00282738	0.00666183
ENSMUSG00000002279	Lmf1	protein_coding	lipase maturation factor 1 [Source:MGI Symbol;Acc:MGI:1923733]	2232.73	0.0670601	0.054835	1.22294	0.221351	0.405805	2306.48	-0.00389538	0.0499455	-0.0779926	0.937834	0.96938	2265.11	-0.033749	0.035378	-0.953955	0.340107	0.463075
ENSMUSG00000002280	Narfl	protein_coding	nuclear prelamin A recognition factor-like [Source:MGI Symbol;Acc:MGI:1914813]	2449.86	-0.0470399	0.0504015	-0.933303	0.350664	0.547335	2034.72	-0.131524	0.0488744	-2.69107	0.00712233	0.0347051	2239.05	0.281997	0.0320295	8.80428	1.31692e-18	7.91669e-18
ENSMUSG00000002289	Angptl4	protein_coding	angiopoietin-like 4 [Source:MGI Symbol;Acc:MGI:1888999]	425.67	-0.215094	0.114358	-1.88088	0.0599882	0.165092	353.264	0.0994787	0.133755	0.743736	0.457036	0.652835	388.885	0.281266	0.0903101	3.11445	0.00184288	0.00444137
ENSMUSG00000002297	Dbf4	protein_coding	DBF4 zinc finger [Source:MGI Symbol;Acc:MGI:1351328]	476.378	-0.183724	0.0967794	-1.89838	0.0576457	0.160203	708.448	-0.0831695	0.0803661	-1.03488	0.300723	0.508351	590.677	-0.561585	0.0536272	-10.472	1.16122e-25	8.84142e-25
ENSMUSG00000002307	Daxx	protein_coding	Fas death domain-associated protein [Source:MGI Symbol;Acc:MGI:1197015]	4204.31	-0.113333	0.0414855	-2.73187	0.00629763	0.0306725	4351.32	-0.082688	0.0382906	-2.15948	0.0308126	0.106254	4269.16	-0.0365595	0.0259227	-1.41033	0.158443	0.251344
ENSMUSG00000002308	Cd320	protein_coding	CD320 antigen [Source:MGI Symbol;Acc:MGI:1860083]	1740.98	0.0616481	0.0542154	1.13709	0.255499	0.445445	1761.89	0.0744475	0.0567274	1.31237	0.189394	0.379027	1748.03	-0.00226824	0.0346293	-0.0655007	0.947775	0.967855
ENSMUSG00000002319	Ipo4	protein_coding	importin 4 [Source:MGI Symbol;Acc:MGI:1923001]	10797.1	-0.0929249	0.0317811	-2.9239	0.00345676	0.0193255	10561.7	-0.155783	0.0269443	-5.78166	7.39671e-09	2.71937e-07	10659.5	0.0477676	0.0205677	2.32246	0.0202084	0.0410706
ENSMUSG00000002320	Tm9sf1	protein_coding	transmembrane 9 superfamily member 1 [Source:MGI Symbol;Acc:MGI:1921390]	6155.93	0.0611707	0.0364461	1.67839	0.0932717	0.225046	5823.36	0.0478434	0.0332194	1.44022	0.149805	0.325084	5979.11	0.0940848	0.0222999	4.21907	2.45311e-05	7.22052e-05
ENSMUSG00000002324	Rec8	protein_coding	REC8 meiotic recombination protein [Source:MGI Symbol;Acc:MGI:1929645]	772.944	-0.00580813	0.082214	-0.0706465	0.943679	0.97276	588.129	-0.00975139	0.0998203	-0.0976895	0.922179	0.96126	679.702	0.405271	0.0592262	6.84277	7.76788e-12	3.46555e-11
ENSMUSG00000002325	Irf9	protein_coding	interferon regulatory factor 9 [Source:MGI Symbol;Acc:MGI:107587]	8623.29	-0.0171479	0.0366047	-0.468461	0.639455	0.78792	8882.25	-0.0343766	0.0321609	-1.0689	0.285117	0.491963	8735.44	-0.0280042	0.0243371	-1.15068	0.249864	0.364392
ENSMUSG00000002326	Gmpr2	protein_coding	guanosine monophosphate reductase 2 [Source:MGI Symbol;Acc:MGI:1917903]	2204.86	-0.141608	0.0510749	-2.77256	0.00556172	0.027858	1981.07	0.00290828	0.0533607	0.0545024	0.956535	0.979495	2089.45	0.166008	0.0364442	4.55512	5.23547e-06	1.62243e-05
ENSMUSG00000002329	Mdp1	protein_coding	magnesium-dependent phosphatase 1 [Source:MGI Symbol;Acc:MGI:1915131]	3242.65	0.0198494	0.0469454	0.422818	0.672428	0.810864	3574.15	0.0385887	0.0433633	0.889893	0.373523	0.579637	3401.04	-0.124936	0.0302806	-4.12593	3.69246e-05	0.000106865
ENSMUSG00000002332	Dhrs1	protein_coding	dehydrogenase/reductase (SDR family) member 1 [Source:MGI Symbol;Acc:MGI:1196314]	40224.1	-0.193882	0.0346726	-5.59179	2.24736e-08	8.12093e-07	25768.9	-0.162502	0.0203226	-7.99613	1.28392e-15	1.51209e-13	32968.6	0.656249	0.0210152	31.2273	4.53322e-214	3.83224e-212
ENSMUSG00000002341	Ncan	protein_coding	neurocan [Source:MGI Symbol;Acc:MGI:104694]	11596.9	0.317935	0.032719	9.71711	2.54912e-22	1.10536e-19	6184.58	0.311746	0.0333199	9.35616	8.26858e-21	2.01594e-18	8888.07	0.921328	0.021389	43.0748	0	0
ENSMUSG00000002342	Tmem161a	protein_coding	transmembrane protein 161A [Source:MGI Symbol;Acc:MGI:2384577]	4455.39	0.0762673	0.0405727	1.87977	0.0601395	0.16541	4441.35	0.0531495	0.0405461	1.31084	0.189912	0.379667	4439.91	0.0193289	0.0271319	0.712406	0.476214	0.59856
ENSMUSG00000002343	Armc6	protein_coding	armadillo repeat containing 6 [Source:MGI Symbol;Acc:MGI:1924063]	1315.6	-0.0519356	0.0611485	-0.849336	0.395694	0.590647	1125.63	-0.0934368	0.0643179	-1.45273	0.146298	0.319871	1218.75	0.238788	0.0377212	6.33035	2.44602e-10	1.01158e-09
ENSMUSG00000002345	Borcs8	protein_coding	BLOC-1 related complex subunit 8 [Source:MGI Symbol;Acc:MGI:1919618]	4458.37	-0.0427706	0.0387167	-1.10471	0.269287	0.460119	4736.66	-0.00159633	0.0335406	-0.0475939	0.96204	0.982778	4587.96	-0.0723823	0.0219829	-3.29267	0.00099242	0.00246993
ENSMUSG00000002346	Slc25a42	protein_coding	solute carrier family 25, member 42 [Source:MGI Symbol;Acc:MGI:1920345]	3934.33	0.00169823	0.0487826	0.0348122	0.972229	0.985665	2737.88	0.055694	0.0441402	1.26175	0.207038	0.400008	3332.75	0.53909	0.0317128	16.9991	8.33606e-65	1.48129e-63
ENSMUSG00000002365	Snx9	protein_coding	sorting nexin 9 [Source:MGI Symbol;Acc:MGI:1913866]	8328.83	0.0596963	0.0317964	1.87745	0.0604558	0.166017	7988.67	0.0888064	0.0275728	3.2208	0.00127834	0.00875989	8144.04	0.0750712	0.0177054	4.24002	2.23503e-05	6.5972e-05
ENSMUSG00000002372	Ranbp3	protein_coding	RAN binding protein 3 [Source:MGI Symbol;Acc:MGI:1919060]	7256.57	0.00395161	0.0373005	0.10594	0.91563	0.957011	6791.08	-0.007473	0.0332023	-0.225075	0.821921	0.906245	7011.54	0.110665	0.0237949	4.65079	3.30673e-06	1.043e-05
ENSMUSG00000002379	Ndufa11	protein_coding	NADH dehydrogenase (ubiquinone) 1 alpha subcomplex 11 [Source:MGI Symbol;Acc:MGI:1917125]	4669.49	-0.172554	0.051836	-3.32884	0.000872082	0.00642478	4548.86	-0.13297	0.0357007	-3.72458	0.000195639	0.00197157	4600.48	0.0518348	0.0320715	1.61623	0.106045	0.179333
ENSMUSG00000002384	Bmp8b	protein_coding	bone morphogenetic protein 8b [Source:MGI Symbol;Acc:MGI:107335]	5.88522	-0.0558841	0.881641	-0.0633865	0.949459		12.7283	0.613206	0.637851	0.961363	0.33637		9.26867	-1.08274	0.473162	-2.28831	0.0221192	0.0445992
ENSMUSG00000002393	Nr2f6	protein_coding	nuclear receptor subfamily 2, group F, member 6 [Source:MGI Symbol;Acc:MGI:1352453]	3034.64	0.0474725	0.0524024	0.905921	0.364978	0.560907	3172.48	0.0179388	0.046357	0.386972	0.698777	0.834055	3097.25	-0.0481673	0.0344843	-1.39679	0.162476	0.256698
ENSMUSG00000002395	Use1	protein_coding	unconventional SNARE in the ER 1 homolog (S. cerevisiae) [Source:MGI Symbol;Acc:MGI:1914273]	4723.7	-0.0828362	0.0444591	-1.8632	0.0624341	0.170237	8344.63	-0.0148683	0.0289184	-0.514149	0.607148	0.772377	6512.36	-0.80716	0.0259928	-31.0532	1.03332e-211	8.54683e-210
ENSMUSG00000002396	Ocel1	protein_coding	occludin/ELL domain containing 1 [Source:MGI Symbol;Acc:MGI:1924340]	717.728	0.190729	0.0788894	2.41767	0.0156201	0.0612967	774.823	0.0852242	0.0791267	1.07706	0.281453	0.4877	744.718	-0.0978881	0.0487192	-2.00923	0.0445128	0.0840334
ENSMUSG00000002409	Dyrk1b	protein_coding	dual-specificity tyrosine-(Y)-phosphorylation regulated kinase 1b [Source:MGI Symbol;Acc:MGI:1330302]	2738.78	-0.00987511	0.046432	-0.212679	0.831577	0.908527	3058.52	-0.0676403	0.0430081	-1.57274	0.11578	0.273035	2892.29	-0.1449	0.0285964	-5.06707	4.03978e-07	1.36926e-06
ENSMUSG00000002413	Braf	protein_coding	Braf transforming gene [Source:MGI Symbol;Acc:MGI:88190]	5222.22	-0.0510241	0.0406388	-1.25555	0.209278	0.391104	4902.15	-0.00468176	0.0356284	-0.131405	0.895455	0.948341	5053.22	0.106313	0.0253168	4.19932	2.67712e-05	7.84975e-05
ENSMUSG00000002416	Ndufb2	protein_coding	NADH dehydrogenase (ubiquinone) 1 beta subcomplex, 2 [Source:MGI Symbol;Acc:MGI:1915448]	483.505	-0.644252	0.0978557	-6.5837	4.58896e-11	3.2488e-09	444.212	-0.621352	0.108147	-5.74543	9.16865e-09	3.25874e-07	463.009	0.133784	0.0635519	2.10512	0.0352812	0.0682588
ENSMUSG00000002428	Hltf	protein_coding	helicase-like transcription factor [Source:MGI Symbol;Acc:MGI:1196437]	2634.23	0.0570208	0.0536195	1.06343	0.287585	0.482065	2436.26	0.124168	0.0465001	2.67026	0.00757917	0.0362699	2530.91	0.12831	0.0336874	3.80883	0.000139625	0.000381119
ENSMUSG00000002455	Prpf6	protein_coding	pre-mRNA splicing factor 6 [Source:MGI Symbol;Acc:MGI:1922946]	24349.4	-0.138155	0.0266029	-5.19324	2.0667e-07	5.64519e-06	12615.2	-0.00947997	0.0240629	-0.393966	0.693606	0.830127	18475.9	0.961874	0.0216835	44.3598	0	0
ENSMUSG00000002458	Rgs19	protein_coding	regulator of G-protein signaling 19 [Source:MGI Symbol;Acc:MGI:1915153]	1790.23	-0.0918508	0.0593924	-1.54651	0.121982	0.270572	2218.01	0.0194866	0.0494271	0.39425	0.693397	0.829986	1999.14	-0.294002	0.0370017	-7.94561	1.93231e-15	1.02259e-14
ENSMUSG00000002459	Rgs20	protein_coding	regulator of G-protein signaling 20 [Source:MGI Symbol;Acc:MGI:1929866]	1169.89	0.0722185	0.0658856	1.09612	0.273026	0.464734	941.514	0.182367	0.0696122	2.61976	0.00879928	0.040734	1054.27	0.328174	0.0421889	7.77869	7.32791e-15	3.78562e-14
ENSMUSG00000002475	Abhd3	protein_coding	abhydrolase domain containing 3 [Source:MGI Symbol;Acc:MGI:2147183]	417.818	0.144161	0.104591	1.37832	0.168103	0.337814	345.291	0.08433	0.140304	0.601052	0.547805	0.727852	381.008	0.287001	0.0821283	3.49455	0.000474867	0.00122673
ENSMUSG00000002477	Snrpd1	protein_coding	small nuclear ribonucleoprotein D1 [Source:MGI Symbol;Acc:MGI:98344]	3063.42	-0.351498	0.0460002	-7.64124	2.15146e-14	3.01552e-12	3286.76	-0.223293	0.039961	-5.58776	2.30018e-08	7.33156e-07	3168.24	-0.0917036	0.0299099	-3.06599	0.0021695	0.00519207
ENSMUSG00000002486	Tchp	protein_coding	trichoplein, keratin filament binding [Source:MGI Symbol;Acc:MGI:1925082]	2191.43	-0.0362301	0.0533357	-0.679286	0.496957	0.677962	1823.28	0.0581287	0.0503345	1.15485	0.248153	0.449034	2004.4	0.279147	0.033327	8.37601	5.47543e-17	3.08432e-16
ENSMUSG00000002489	Tiam1	protein_coding	T cell lymphoma invasion and metastasis 1 [Source:MGI Symbol;Acc:MGI:103306]	1105.18	0.00970907	0.0765478	0.126837	0.89907	0.947798	1312.59	-0.144933	0.0628692	-2.3053	0.0211496	0.0798744	1206.05	-0.23537	0.0488336	-4.81983	1.4368e-06	4.67427e-06
ENSMUSG00000002496	Tsc2	protein_coding	tuberous sclerosis 2 [Source:MGI Symbol;Acc:MGI:102548]	11764.5	0.0646214	0.0294289	2.19585	0.0281027	0.0951591	11072.3	0.0278426	0.0267639	1.0403	0.298199	0.505621	11398.4	0.101815	0.0181125	5.62126	1.89575e-08	7.0048e-08
ENSMUSG00000002500	Rpl3l	protein_coding	ribosomal protein L3-like [Source:MGI Symbol;Acc:MGI:1913461]	2.45852	1.87829	1.53551	1.22324	0.22124		3.23538	-1.13752	1.30629	-0.870808	0.383859		2.84054	-0.402114	0.925396	-0.434532	0.663902	0.761423
ENSMUSG00000002504	Slc9a3r2	protein_coding	solute carrier family 9 (sodium/hydrogen exchanger), member 3 regulator 2 [Source:MGI Symbol;Acc:MGI:1890662]	3839.62	-0.0615267	0.0468242	-1.31399	0.188848	0.365935	4910.53	-0.0752424	0.035789	-2.10239	0.0355192	0.117331	4363.93	-0.339069	0.0278263	-12.1852	3.72746e-34	3.55345e-33
ENSMUSG00000002524	Puf60	protein_coding	poly-U binding splicing factor 60 [Source:MGI Symbol;Acc:MGI:1915209]	15779.8	-0.128252	0.0320703	-3.99909	6.35857e-05	0.000763248	12831.2	-0.135701	0.0257765	-5.26452	1.40553e-07	3.68281e-06	14285.3	0.313387	0.0195368	16.0409	6.62273e-58	1.03877e-56
ENSMUSG00000002546	Golga2	protein_coding	golgi autoantigen, golgin subfamily a, 2 [Source:MGI Symbol;Acc:MGI:2139395]	10992.5	0.0129136	0.0330984	0.390159	0.696419	0.827283	9055.8	-0.0408034	0.0288576	-1.41396	0.157374	0.335892	10010	0.294318	0.0216962	13.5654	6.41955e-42	7.45135e-41
ENSMUSG00000002550	Uck1	protein_coding	uridine-cytidine kinase 1 [Source:MGI Symbol;Acc:MGI:98904]	5647.49	0.0161271	0.0356505	0.452366	0.651005	0.796082	5450.35	-0.0203572	0.0349996	-0.581641	0.560808	0.737607	5538.81	0.0662483	0.0227209	2.91574	0.00354841	0.00823602
ENSMUSG00000002565	Scin	protein_coding	scinderin [Source:MGI Symbol;Acc:MGI:1306794]	5.60618	-0.582935	0.903852	-0.644946	0.518962		7.99372	0.257475	0.907857	0.283608	0.776711		6.78054	-0.515584	0.605121	-0.852035	0.394195	0.519195
ENSMUSG00000002578	Ikzf4	protein_coding	IKAROS family zinc finger 4 [Source:MGI Symbol;Acc:MGI:1343139]	465.848	-0.0881681	0.0977984	-0.901529	0.367307	0.563239	466.317	-0.162169	0.0962382	-1.68508	0.0919733	0.233794	465.187	0.0126444	0.0577815	0.218832	0.826781	0.88337
ENSMUSG00000002580	Mien1	protein_coding	migration and invasion enhancer 1 [Source:MGI Symbol;Acc:MGI:1913678]	938.261	-0.191218	0.078559	-2.43407	0.0149301	0.059395	1000.24	-0.0536791	0.079827	-0.672443	0.501301	0.68942	967.176	-0.0802784	0.0551986	-1.45436	0.145848	0.234486
ENSMUSG00000002588	Pon1	protein_coding	paraoxonase 1 [Source:MGI Symbol;Acc:MGI:103295]	1.11692	3.48853	2.24107	1.55663	0.119557		0.480684	0.963974	3.23446	0.298032	0.765678		0.799751	0.65862	1.61996	0.406567	0.684326
ENSMUSG00000002602	Axl	protein_coding	AXL receptor tyrosine kinase [Source:MGI Symbol;Acc:MGI:1347244]	32487.5	0.00967518	0.027807	0.347941	0.727885	0.84925	39181.1	-0.0316308	0.0206652	-1.53063	0.125861	0.288961	35749	-0.255488	0.0173729	-14.7061	5.88895e-49	7.89566e-48
ENSMUSG00000002603	Tgfb1	protein_coding	transforming growth factor, beta 1 [Source:MGI Symbol;Acc:MGI:98725]	2600.97	0.201743	0.0544399	3.70579	0.000210731	0.002025	6129.68	0.126726	0.0323285	3.91993	8.85741e-05	0.00100729	4348.05	-1.22248	0.0303215	-40.3172	0	0
ENSMUSG00000002608	Ccdc97	protein_coding	coiled-coil domain containing 97 [Source:MGI Symbol;Acc:MGI:1196455]	6893.5	0.0142672	0.0336838	0.423562	0.671885	0.81035	6614.61	-0.043844	0.0364343	-1.20337	0.228833	0.426246	6741.86	0.0743676	0.0246642	3.0152	0.00256807	0.00607762
ENSMUSG00000002617	Zfp40	protein_coding	zinc finger protein 40 [Source:MGI Symbol;Acc:MGI:99185]	572.413	0.197825	0.0878439	2.252	0.024322	0.0858322	630.213	0.154838	0.0890984	1.73783	0.0822413	0.216977	600.028	-0.123813	0.0539158	-2.29641	0.0216526	0.043735
ENSMUSG00000002625	Akap8l	protein_coding	A kinase (PRKA) anchor protein 8-like [Source:MGI Symbol;Acc:MGI:1860606]	3543.96	0.115301	0.0433756	2.65821	0.00785569	0.0362141	3287.54	0.106543	0.0442283	2.40892	0.0159996	0.0644856	3409.91	0.123179	0.0284817	4.32484	1.52643e-05	4.56717e-05
ENSMUSG00000002633	Shh	protein_coding	sonic hedgehog [Source:MGI Symbol;Acc:MGI:98297]	1014.09	-0.222369	0.0724346	-3.06993	0.00214107	0.0132336	1676	-0.248511	0.053453	-4.64914	3.33315e-06	5.94618e-05	1340.75	-0.70959	0.0385547	-18.4048	1.20278e-75	2.55607e-74
ENSMUSG00000002635	Pdcd2l	protein_coding	programmed cell death 2-like [Source:MGI Symbol;Acc:MGI:1915329]	1259.4	-0.0437262	0.0720841	-0.6066	0.544116	0.715197	1143.13	0.0330529	0.0714469	0.462622	0.643635	0.797699	1199.22	0.15189	0.0489043	3.10587	0.00189718	0.0045665
ENSMUSG00000002658	Gtf2f1	protein_coding	general transcription factor IIF, polypeptide 1 [Source:MGI Symbol;Acc:MGI:1923848]	8961.97	-0.248018	0.0366797	-6.76172	1.36359e-11	1.1065e-09	6852.91	-0.218492	0.0297791	-7.3371	2.18279e-13	1.84965e-11	7897.24	0.401188	0.0220215	18.218	3.71674e-74	7.7272e-73
ENSMUSG00000002660	Clpp	protein_coding	caseinolytic mitochondrial matrix peptidase proteolytic subunit [Source:MGI Symbol;Acc:MGI:1858213]	5573.09	-0.0585459	0.0428797	-1.36535	0.172142	0.343441	5140.98	-0.105136	0.0347844	-3.02251	0.00250692	0.0151935	5347.81	0.132167	0.0270048	4.8942	9.87052e-07	3.25301e-06
ENSMUSG00000002661	Alkbh7	protein_coding	alkB homolog 7 [Source:MGI Symbol;Acc:MGI:1913650]	1129.2	-0.263872	0.072653	-3.63195	0.000281284	0.00255606	1013.58	-0.161662	0.0744147	-2.17245	0.029822	0.103661	1069.56	0.16702	0.04936	3.38372	0.000715107	0.00181012
ENSMUSG00000002664	Pspn	protein_coding	persephin [Source:MGI Symbol;Acc:MGI:1201684]	30.2416	-0.449802	0.415878	-1.08157	0.279443		29.0764	-0.643607	0.407177	-1.58066	0.113957		29.602	0.0900627	0.262984	0.342465	0.732001	0.814381
ENSMUSG00000002668	Dennd1c	protein_coding	DENN/MADD domain containing 1C [Source:MGI Symbol;Acc:MGI:1918035]	21.4552	-0.101698	0.4394	-0.231448	0.816966		52.1688	0.00824546	0.32557	0.0253263	0.979795		36.6668	-1.27167	0.235063	-5.40991	6.30571e-08	2.25847e-07
ENSMUSG00000002679	Med6	protein_coding	mediator complex subunit 6 [Source:MGI Symbol;Acc:MGI:1917042]	1551.71	-0.0898208	0.0614334	-1.46209	0.143718	0.303813	1665.76	-0.0496716	0.0628701	-0.790068	0.429488	0.630464	1605.33	-0.0854709	0.0417584	-2.0468	0.0406782	0.077552
ENSMUSG00000002688	Prkd1	protein_coding	protein kinase D1 [Source:MGI Symbol;Acc:MGI:99879]	3727.18	-0.163969	0.0405094	-4.04767	5.1731e-05	0.000648587	2767.1	-0.0229047	0.0459507	-0.498464	0.618157	0.780862	3243.21	0.442304	0.0308689	14.3284	1.4534e-46	1.85561e-45
ENSMUSG00000002699	Lcp2	protein_coding	lymphocyte cytosolic protein 2 [Source:MGI Symbol;Acc:MGI:1321402]	172.377	0.0395791	0.171395	0.230924	0.817374	0.901893	727.92	-0.0080708	0.0828528	-0.0974113	0.9224	0.961346	447.888	-2.05098	0.076505	-26.8084	2.57902e-158	1.45348e-156
ENSMUSG00000002718	Cse1l	protein_coding	chromosome segregation 1-like (S. cerevisiae) [Source:MGI Symbol;Acc:MGI:1339951]	3978.71	-0.0221993	0.0463954	-0.47848	0.632309	0.782617	3944.8	-0.0315918	0.0394031	-0.801761	0.422691	0.624709	3954.25	0.0277681	0.0289897	0.957862	0.338133	0.460988
ENSMUSG00000002728	Naa20	protein_coding	N(alpha)-acetyltransferase 20, NatB catalytic subunit [Source:MGI Symbol;Acc:MGI:1915127]	2122.55	-0.148618	0.0569342	-2.61035	0.00904507	0.0402919	2631.71	-0.0394775	0.0437438	-0.902471	0.366807	0.572658	2371.23	-0.297959	0.0345646	-8.62037	6.67391e-18	3.89789e-17
ENSMUSG00000002731	Prkra	protein_coding	protein kinase, interferon inducible double stranded RNA dependent activator [Source:MGI Symbol;Acc:MGI:1344375]	3512.84	-0.0513419	0.0492379	-1.04273	0.297073	0.492319	3335.45	0.0268268	0.042332	0.633722	0.526262	0.71039	3417.97	0.0904507	0.0319962	2.82692	0.00469978	0.0106838
ENSMUSG00000002732	Fkbp7	protein_coding	FK506 binding protein 7 [Source:MGI Symbol;Acc:MGI:1336879]	2242.54	-0.0566912	0.0535339	-1.05898	0.289609	0.483996	2170.47	0.0838072	0.0515024	1.62725	0.103684	0.254824	2202.44	0.0612602	0.0374591	1.63539	0.101968	0.173447
ENSMUSG00000002733	Plekha3	protein_coding	pleckstrin homology domain-containing, family A (phosphoinositide binding specific) member 3 [Source:MGI Symbol;Acc:MGI:1932515]	4301.52	-0.0855528	0.0468028	-1.82794	0.0675581	0.179585	5922.94	0.0204021	0.0342474	0.595725	0.551359	0.730596	5098.2	-0.44666	0.0302068	-14.7867	1.78377e-49	2.41555e-48
ENSMUSG00000002741	Ykt6	protein_coding	YKT6 v-SNARE homolog (S. cerevisiae) [Source:MGI Symbol;Acc:MGI:1927550]	9556.81	-0.126791	0.0365499	-3.46898	0.000522447	0.00420991	11182.9	-0.077105	0.0266126	-2.89732	0.00376371	0.0209469	10345.5	-0.212819	0.0220037	-9.67195	3.96733e-22	2.69179e-21
ENSMUSG00000002748	Baz1b	protein_coding	bromodomain adjacent to zinc finger domain, 1B [Source:MGI Symbol;Acc:MGI:1353499]	13978.3	0.0176956	0.0296054	0.597717	0.550029	0.71968	11905.7	-0.0441633	0.0250294	-1.76446	0.077655	0.208939	12922.6	0.246385	0.0188643	13.0609	5.5061e-39	5.93842e-38
ENSMUSG00000002763	Pex6	protein_coding	peroxisomal biogenesis factor 6 [Source:MGI Symbol;Acc:MGI:2385054]	6028.54	0.125955	0.0369071	3.41275	0.000643114	0.00498539	4733.18	0.00815154	0.0344624	0.236534	0.813018	0.901717	5373.99	0.362115	0.0261963	13.8232	1.8476e-43	2.22195e-42
ENSMUSG00000002767	Mrpl2	protein_coding	mitochondrial ribosomal protein L2 [Source:MGI Symbol;Acc:MGI:1351622]	3492.94	-0.0726566	0.0474136	-1.5324	0.125424	0.275949	3451.71	-0.08327	0.042238	-1.97145	0.0486726	0.148832	3465.71	0.0322893	0.0298916	1.08021	0.280048	0.397961
ENSMUSG00000002768	Mea1	protein_coding	male enhanced antigen 1 [Source:MGI Symbol;Acc:MGI:96957]	6180.55	-0.190058	0.0480343	-3.95671	7.5988e-05	0.000884572	6871.39	-0.103668	0.0317888	-3.26115	0.00110962	0.00788768	6511.43	-0.13952	0.03083	-4.52546	6.02652e-06	1.85781e-05
ENSMUSG00000002769	Gnmt	protein_coding	glycine N-methyltransferase [Source:MGI Symbol;Acc:MGI:1202304]	12.8612	0.503172	0.590027	0.852796	0.393773		10.3187	0.303179	0.691001	0.438753	0.66084		11.5745	0.33893	0.395988	0.85591	0.392047	0.516914
ENSMUSG00000002771	Grin2d	protein_coding	glutamate receptor, ionotropic, NMDA2D (epsilon 4) [Source:MGI Symbol;Acc:MGI:95823]	70.0744	0.406323	0.261307	1.55497	0.119954	0.267731	146.897	0.236957	0.185594	1.27675	0.201691	0.394386	108.08	-1.06066	0.138103	-7.68024	1.58786e-14	8.07234e-14
ENSMUSG00000002778	Kdelr1	protein_coding	KDEL (Lys-Asp-Glu-Leu) endoplasmic reticulum protein retention receptor 1 [Source:MGI Symbol;Acc:MGI:1915387]	11895.4	0.0551889	0.0316653	1.74288	0.0813547	0.205083	15884.7	0.106953	0.0233872	4.57316	4.80428e-06	8.162e-05	13853.2	-0.402311	0.0184125	-21.8498	7.79975e-106	2.52602e-104
ENSMUSG00000002781	Tmem143	protein_coding	transmembrane protein 143 [Source:MGI Symbol;Acc:MGI:1917459]	3333.01	-0.0421297	0.0477966	-0.881437	0.378081	0.573863	2976.67	-0.0745275	0.0418218	-1.78202	0.0747455	0.203594	3149.71	0.177771	0.029217	6.0845	1.16853e-09	4.64543e-09
ENSMUSG00000002791	Pdxk-ps	transcribed_unprocessed_pseudogene	pyridoxal (pyridoxine, vitamin B6) kinase, pseudogene [Source:MGI Symbol;Acc:MGI:1933201]	4.98745	-0.558175	0.927064	-0.602089	0.547115		4.61	1.41449	1.11854	1.26459	0.206019		4.78969	0.179484	0.655949	0.273625	0.784373	0.853405
ENSMUSG00000002797	Ggct	protein_coding	gamma-glutamyl cyclotransferase [Source:MGI Symbol;Acc:MGI:95700]	489.999	-0.0360498	0.111839	-0.322336	0.747198	0.86114	713.583	-0.0297328	0.0796149	-0.373457	0.708808	0.84047	600.059	-0.528706	0.0619289	-8.5373	1.37395e-17	7.92985e-17
ENSMUSG00000002799	Jag2	protein_coding	jagged 2 [Source:MGI Symbol;Acc:MGI:1098270]	695.188	0.520097	0.0899393	5.78276	7.34849e-09	3.09932e-07	740.76	0.442668	0.102713	4.30977	1.63427e-05	0.000237071	716.523	-0.0843015	0.0683109	-1.23409	0.217171	0.325828
ENSMUSG00000002803	Btbd6	protein_coding	BTB (POZ) domain containing 6 [Source:MGI Symbol;Acc:MGI:3026623]	1227.69	0.0791375	0.0711768	1.11184	0.266205	0.456935	1482.75	0.0848406	0.0572428	1.48212	0.138309	0.307928	1351.99	-0.254253	0.041587	-6.11376	9.73127e-10	3.88474e-09
ENSMUSG00000002804	Nudt14	protein_coding	nudix (nucleoside diphosphate linked moiety X)-type motif 14 [Source:MGI Symbol;Acc:MGI:1913424]	1087.22	0.0100945	0.0688352	0.146648	0.88341	0.93838	1117.05	-0.0254222	0.0655977	-0.387547	0.698352	0.833691	1099.94	-0.0252525	0.0412799	-0.611738	0.540711	0.657473
ENSMUSG00000002808	Epdr1	protein_coding	ependymin related protein 1 (zebrafish) [Source:MGI Symbol;Acc:MGI:2145369]	15658.7	0.175798	0.0300551	5.8492	4.93948e-09	2.23258e-07	14781.1	0.149289	0.0252159	5.92044	3.21072e-09	1.30849e-07	15193.4	0.0971801	0.0184663	5.26257	1.42059e-07	4.96808e-07
ENSMUSG00000002812	Flii	protein_coding	flightless I actin binding protein [Source:MGI Symbol;Acc:MGI:1342286]	17515.8	-0.0804409	0.027833	-2.89013	0.00385087	0.0209056	14944.2	-0.0819829	0.023348	-3.51135	0.000445833	0.0038213	16205.3	0.244014	0.015531	15.7114	1.2636e-55	1.89161e-54
ENSMUSG00000002814	Top3a	protein_coding	topoisomerase (DNA) III alpha [Source:MGI Symbol;Acc:MGI:1197527]	1097.11	0.136067	0.066572	2.04391	0.0409628	0.125061	1039.84	0.0273278	0.0662399	0.412558	0.679931	0.821387	1066.61	0.0901074	0.0412198	2.18602	0.0288138	0.0568171
ENSMUSG00000002820	Atg4d	protein_coding	autophagy related 4D, cysteine peptidase [Source:MGI Symbol;Acc:MGI:2444308]	990.712	0.0190424	0.0725157	0.262597	0.792861	0.888067	1041.98	0.018362	0.0719649	0.255152	0.798606	0.893361	1014.27	-0.059206	0.045849	-1.29133	0.196591	0.300519
ENSMUSG00000002825	Qtrt1	protein_coding	queuine tRNA-ribosyltransferase 1 [Source:MGI Symbol;Acc:MGI:1931441]	815.96	-0.0769453	0.0808528	-0.951671	0.341264	0.538714	919.942	-0.00661128	0.0707714	-0.0934175	0.925572	0.96289	866.02	-0.159267	0.0474891	-3.35376	0.000797228	0.00200541
ENSMUSG00000002831	Plin4	protein_coding	perilipin 4 [Source:MGI Symbol;Acc:MGI:1929709]	616.508	-0.473665	0.0911913	-5.1942	2.05606e-07	5.63831e-06	780.021	-0.301657	0.0770098	-3.91713	8.96092e-05	0.00101823	696.487	-0.331027	0.0543736	-6.088	1.14331e-09	4.54911e-09
ENSMUSG00000002833	Hdgfrp2	protein_coding	hepatoma-derived growth factor, related protein 2 [Source:MGI Symbol;Acc:MGI:1194492]	9974.19	-0.134173	0.0315798	-4.2487	2.15017e-05	0.000309822	7815.53	-0.148578	0.032301	-4.5998	4.22906e-06	7.26467e-05	8883.11	0.366764	0.0210843	17.3952	8.97719e-68	1.66469e-66
ENSMUSG00000002835	Chaf1a	protein_coding	chromatin assembly factor 1, subunit A (p150) [Source:MGI Symbol;Acc:MGI:1351331]	894.626	-0.107441	0.0708978	-1.51543	0.129662	0.282626	802.583	-0.200755	0.0851235	-2.3584	0.0183541	0.0716884	847.198	0.173957	0.0500881	3.47303	0.000514624	0.00132526
ENSMUSG00000002844	Adprh	protein_coding	ADP-ribosylarginine hydrolase [Source:MGI Symbol;Acc:MGI:1098234]	8531.74	-0.0031898	0.0327809	-0.0973068	0.922483	0.960196	8511.49	-0.0145501	0.0278843	-0.521803	0.601807	0.768177	8505.35	0.0177279	0.018738	0.946091	0.344102	0.467159
ENSMUSG00000002845	Tmem39a	protein_coding	transmembrane protein 39a [Source:MGI Symbol;Acc:MGI:1915096]	1098.72	0.146508	0.0773137	1.89498	0.0580956	0.161002	1475.39	0.062971	0.0569729	1.10528	0.269038	0.473821	1283.66	-0.411719	0.0448926	-9.17121	4.67756e-20	2.96297e-19
ENSMUSG00000002846	Timmdc1	protein_coding	translocase of inner mitochondrial membrane domain containing 1 [Source:MGI Symbol;Acc:MGI:1922139]	2440.48	0.0172514	0.0499191	0.345586	0.729654	0.850666	2596.73	-0.0579619	0.0445721	-1.30041	0.193461	0.383582	2513.39	-0.0740843	0.0304542	-2.43265	0.0149889	0.031182
ENSMUSG00000002847	Pla1a	protein_coding	phospholipase A1 member A [Source:MGI Symbol;Acc:MGI:1934677]	45.2785	0.162139	0.322535	0.502701	0.615174		107.481	-0.312063	0.217454	-1.43508	0.151265	0.326976	76.0823	-1.22002	0.172105	-7.08885	1.35236e-12	6.30369e-12
ENSMUSG00000002870	Mcm2	protein_coding	minichromosome maintenance complex component 2 [Source:MGI Symbol;Acc:MGI:105380]	2164.2	-0.262584	0.0505359	-5.19599	2.03635e-07	5.61116e-06	1988.34	-0.334533	0.0511173	-6.54442	5.97257e-11	3.64039e-09	2072.65	0.139355	0.0320348	4.35011	1.36071e-05	4.08409e-05
ENSMUSG00000002871	Tpra1	protein_coding	transmembrane protein, adipocyte asscociated 1 [Source:MGI Symbol;Acc:MGI:1345190]	5126.75	0.0927925	0.0367232	2.52681	0.0115103	0.0485756	5110.4	-0.00238216	0.0343463	-0.0693571	0.944705	0.973277	5108.89	0.0192633	0.0246675	0.780919	0.43485	0.558537
ENSMUSG00000002881	Nab1	protein_coding	Ngfi-A binding protein 1 [Source:MGI Symbol;Acc:MGI:107564]	4060.63	0.0696911	0.0616529	1.13038	0.258317	0.448021	5977.25	0.148699	0.0331576	4.48462	7.30433e-06	0.000117623	5004.37	-0.540789	0.0382004	-14.1566	1.69917e-45	2.11995e-44
ENSMUSG00000002885	Adgre5	protein_coding	adhesion G protein-coupled receptor E5 [Source:MGI Symbol;Acc:MGI:1347095]	2193.12	-0.0761887	0.0528979	-1.4403	0.149784	0.312092	2677.55	-0.124639	0.0451884	-2.75821	0.00581181	0.0294559	2429.44	-0.270793	0.0318368	-8.50568	1.80538e-17	1.03523e-16
ENSMUSG00000002897	Il17ra	protein_coding	interleukin 17 receptor A [Source:MGI Symbol;Acc:MGI:107399]	3402.66	0.134226	0.0447999	2.99613	0.00273431	0.0160905	3132.06	0.0137994	0.0411674	0.335202	0.737473	0.858203	3261.89	0.132017	0.0302816	4.35965	1.30269e-05	3.91711e-05
ENSMUSG00000002900	Lamb1	protein_coding	laminin B1 [Source:MGI Symbol;Acc:MGI:96743]	5631.94	-0.039694	0.0381856	-1.0395	0.298571	0.493582	10046.6	0.0397833	0.0300746	1.32282	0.185895	0.373915	7812.9	-0.821081	0.0242225	-33.8975	7.25592e-252	7.76012e-250
ENSMUSG00000002908	Kcnn1	protein_coding	potassium intermediate/small conductance calcium-activated channel, subfamily N, member 1 [Source:MGI Symbol;Acc:MGI:1933993]	950.231	0.135604	0.0808277	1.67769	0.0934072	0.225203	1065.42	0.144458	0.0721235	2.00292	0.0451856	0.141048	1005.63	-0.146222	0.0511384	-2.85933	0.00424538	0.00972004
ENSMUSG00000002910	Arrdc2	protein_coding	arrestin domain containing 2 [Source:MGI Symbol;Acc:MGI:1918057]	748.429	0.101615	0.0780894	1.30126	0.19317	0.371044	680.453	0.0449438	0.0837025	0.536947	0.591304	0.760388	713.253	0.149336	0.0489743	3.04927	0.00229398	0.00546723
ENSMUSG00000002944	Cd36	protein_coding	CD36 antigen [Source:MGI Symbol;Acc:MGI:107899]	118.344	0.153316	0.189031	0.811065	0.417328	0.610205	445.402	-0.0413264	0.111233	-0.371532	0.710242	0.841452	280.519	-1.88782	0.0914056	-20.6532	9.13164e-95	2.55131e-93
ENSMUSG00000002948	Map2k7	protein_coding	mitogen-activated protein kinase kinase 7 [Source:MGI Symbol;Acc:MGI:1346871]	3522.1	0.0161105	0.0432248	0.372714	0.709362	0.835648	3166.5	-0.130448	0.0429851	-3.03473	0.00240752	0.0147454	3338.85	0.169482	0.0321981	5.26373	1.41161e-07	4.93741e-07
ENSMUSG00000002949	Timm44	protein_coding	translocase of inner mitochondrial membrane 44 [Source:MGI Symbol;Acc:MGI:1343262]	3558.95	-0.0463875	0.0417605	-1.1108	0.266655	0.456971	3755.97	-0.00156938	0.0381908	-0.0410932	0.967222	0.984953	3649.92	-0.0633946	0.0247772	-2.55859	0.0105097	0.0224674
ENSMUSG00000002957	Ap2a2	protein_coding	adaptor-related protein complex 2, alpha 2 subunit [Source:MGI Symbol;Acc:MGI:101920]	9067.42	0.0834585	0.0319432	2.61272	0.00898254	0.0400649	9274.13	-0.0293	0.0264481	-1.10783	0.267935	0.472825	9152.84	-0.0180981	0.0226651	-0.7985	0.424581	0.548534
ENSMUSG00000002963	Pnkp	protein_coding	polynucleotide kinase 3'- phosphatase [Source:MGI Symbol;Acc:MGI:1891698]	3194.62	0.0168995	0.0472644	0.357552	0.720679	0.843881	2582.28	-0.0207088	0.0457822	-0.452334	0.651028	0.802262	2884.52	0.321088	0.0303059	10.5949	3.1464e-26	2.44008e-25
ENSMUSG00000002968	Med25	protein_coding	mediator complex subunit 25 [Source:MGI Symbol;Acc:MGI:1922863]	14232.9	0.0206949	0.0323016	0.640677	0.521733	0.697722	15994.9	-0.0474194	0.0257424	-1.84207	0.0654646	0.185312	15080.6	-0.153762	0.0217198	-7.07933	1.44852e-12	6.74098e-12
ENSMUSG00000002980	Bcam	protein_coding	basal cell adhesion molecule [Source:MGI Symbol;Acc:MGI:1929940]	11027.5	0.0697754	0.039699	1.75761	0.0788138	0.200517	11246.1	0.0691206	0.0258581	2.67307	0.00751597	0.0360499	11115.1	-0.013837	0.0238634	-0.579842	0.562021	0.676214
ENSMUSG00000002981	Clptm1	protein_coding	cleft lip and palate associated transmembrane protein 1 [Source:MGI Symbol;Acc:MGI:1927155]	26418.7	0.0665375	0.0298767	2.22707	0.0259424	0.0900393	23072.2	0.037845	0.021928	1.72587	0.08437	0.220667	24706.9	0.209927	0.0181029	11.5963	4.30286e-31	3.83191e-30
ENSMUSG00000002983	Relb	protein_coding	avian reticuloendotheliosis viral (v-rel) oncogene related B [Source:MGI Symbol;Acc:MGI:103289]	8005.98	0.0209027	0.035615	0.586908	0.557265	0.725551	7031.15	-0.0112621	0.033633	-0.334851	0.737737	0.858439	7506.66	0.202038	0.0237257	8.5156	1.65725e-17	9.5291e-17
ENSMUSG00000002984	Tomm40	protein_coding	translocase of outer mitochondrial membrane 40 homolog (yeast) [Source:MGI Symbol;Acc:MGI:1858259]	5041.12	-0.224489	0.0388994	-5.77102	7.87917e-09	3.30306e-07	4735.53	-0.254107	0.0343677	-7.39377	1.42721e-13	1.23962e-11	4879.57	0.106536	0.0231039	4.61117	4.00415e-06	1.25387e-05
ENSMUSG00000002985	Apoe	protein_coding	apolipoprotein E [Source:MGI Symbol;Acc:MGI:88057]	477771	0.0101474	0.0353543	0.28702	0.774097	0.878568	283942	0.0203791	0.0250732	0.812785	0.416341	0.619276	380621	0.76543	0.0243125	31.483	1.48535e-217	1.26967e-215
ENSMUSG00000002996	Hbp1	protein_coding	high mobility group box transcription factor 1 [Source:MGI Symbol;Acc:MGI:894659]	2696	0.138649	0.0484733	2.86031	0.00423222	0.0224919	3071.2	0.0889936	0.0525078	1.69486	0.0901011	0.230172	2877.17	-0.174268	0.0357431	-4.87558	1.08491e-06	3.56583e-06
ENSMUSG00000002997	Prkar2b	protein_coding	protein kinase, cAMP dependent regulatory, type II beta [Source:MGI Symbol;Acc:MGI:97760]	803.903	0.0910162	0.0800842	1.13651	0.255744	0.44565	2259.65	0.0993642	0.0511725	1.94175	0.0521675	0.156412	1525.17	-1.47839	0.0410853	-35.9835	1.5182e-283	1.99483e-281
ENSMUSG00000003031	Cdkn1b	protein_coding	cyclin-dependent kinase inhibitor 1B [Source:MGI Symbol;Acc:MGI:104565]	7216.6	0.0259751	0.0360743	0.720046	0.471497	0.656811	7212.58	0.0659444	0.0312247	2.11193	0.0346926	0.115527	7200.79	0.0162704	0.0223133	0.729177	0.465893	0.588645
ENSMUSG00000003032	Klf4	protein_coding	Kruppel-like factor 4 (gut) [Source:MGI Symbol;Acc:MGI:1342287]	2270.07	0.093782	0.0491588	1.90774	0.0564253	0.157827	4954.08	0.0924959	0.0342669	2.69928	0.00694898	0.0339796	3598.34	-1.1101	0.0252417	-43.979	0	0
ENSMUSG00000003033	Ap1m1	protein_coding	adaptor-related protein complex AP-1, mu subunit 1 [Source:MGI Symbol;Acc:MGI:102776]	5442.93	-0.0706815	0.0378634	-1.86675	0.0619364	0.169279	5970.2	0.00173138	0.0353091	0.0490348	0.960892	0.982526	5694.21	-0.118635	0.0253207	-4.68532	2.79527e-06	8.86789e-06
ENSMUSG00000003037	Rab8a	protein_coding	RAB8A, member RAS oncogene family [Source:MGI Symbol;Acc:MGI:96960]	8876.39	-0.0586097	0.0345559	-1.69608	0.08987	0.219858	9924.82	-0.0456288	0.0291229	-1.56676	0.11717	0.275332	9379.83	-0.146079	0.0212089	-6.88765	5.67215e-12	2.55186e-11
ENSMUSG00000003038	Hmgn2	protein_coding	high mobility group nucleosomal binding domain 2 [Source:MGI Symbol;Acc:MGI:96136]	6757.76	0.0909797	0.0356235	2.55393	0.0106516	0.0456333	9356.22	0.142454	0.0340529	4.1833	2.87303e-05	0.000386885	8034.98	-0.453414	0.0248198	-18.2682	1.48243e-74	3.096e-73
ENSMUSG00000003039	Fam32a	protein_coding	family with sequence similarity 32, member A [Source:MGI Symbol;Acc:MGI:1915172]	11671	-0.00667723	0.0366557	-0.182161	0.855457	0.922253	13303.4	-0.000390112	0.0246072	-0.0158536	0.987351	0.993884	12459.1	-0.174465	0.0213106	-8.18677	2.68341e-16	1.47191e-15
ENSMUSG00000003051	Elf3	protein_coding	E74-like factor 3 [Source:MGI Symbol;Acc:MGI:1101781]	13.8065	-0.255626	0.596437	-0.428589	0.668222		8.97434	0.949369	0.764111	1.24245	0.214071		11.3812	0.683634	0.446665	1.53053	0.125886	0.20744
ENSMUSG00000003062	Stard3nl	protein_coding	STARD3 N-terminal like [Source:MGI Symbol;Acc:MGI:1923455]	2561.74	-0.105433	0.0510228	-2.0664	0.0387908	0.120551	3860.15	0.0286127	0.0384287	0.744566	0.456534	0.652454	3201.42	-0.576805	0.0320387	-18.0034	1.83235e-72	3.72199e-71
ENSMUSG00000003068	Stk11	protein_coding	serine/threonine kinase 11 [Source:MGI Symbol;Acc:MGI:1341870]	16065.5	0.0495623	0.0328981	1.50654	0.131929	0.285815	15764.9	0.00219711	0.0236192	0.0930219	0.925886	0.963102	15885.7	0.041822	0.0203275	2.05741	0.0396469	0.0757996
ENSMUSG00000003070	Efna2	protein_coding	ephrin A2 [Source:MGI Symbol;Acc:MGI:102707]	187.267	0.00115458	0.1657	0.00696792	0.99444	0.997604	277.628	0.345887	0.142089	2.43429	0.0149209	0.0611306	231.764	-0.538474	0.105568	-5.10072	3.38365e-07	1.15316e-06
ENSMUSG00000003072	Atp5d	protein_coding	ATP synthase, H+ transporting, mitochondrial F1 complex, delta subunit [Source:MGI Symbol;Acc:MGI:1913293]	16332.4	-0.169405	0.0390573	-4.33734	1.44221e-05	0.00022064	16297.7	-0.0843886	0.0271957	-3.10301	0.00191562	0.0121444	16283.2	0.0160778	0.0266382	0.603562	0.546135	0.662018
ENSMUSG00000003099	Ppp5c	protein_coding	protein phosphatase 5, catalytic subunit [Source:MGI Symbol;Acc:MGI:102666]	8683.01	-0.137068	0.0345807	-3.96371	7.37931e-05	0.000864095	7706.13	-0.14359	0.0308971	-4.64734	3.36237e-06	5.98296e-05	8181.16	0.18629	0.0214668	8.67802	4.02736e-18	2.37693e-17
ENSMUSG00000003119	Cdk12	protein_coding	cyclin-dependent kinase 12 [Source:MGI Symbol;Acc:MGI:1098802]	3061.32	0.127175	0.0473552	2.68557	0.00724072	0.0341046	3130.55	0.0439119	0.0433554	1.01284	0.311139	0.518328	3089.93	-0.0185717	0.0310847	-0.597454	0.550204	0.665618
ENSMUSG00000003123	Lipe	protein_coding	lipase, hormone sensitive [Source:MGI Symbol;Acc:MGI:96790]	958.072	0.0504141	0.0736412	0.68459	0.493603	0.675252	866.772	0.0156938	0.0716909	0.218909	0.826721	0.908844	910.92	0.159788	0.0442575	3.61041	0.000305718	0.000806526
ENSMUSG00000003131	Pafah1b2	protein_coding	platelet-activating factor acetylhydrolase, isoform 1b, subunit 2 [Source:MGI Symbol;Acc:MGI:108415]	12200.8	-0.025449	0.0340359	-0.747711	0.454634	0.642688	12428.6	-0.0431588	0.0256513	-1.68252	0.0924682	0.234795	12290.5	-0.0118109	0.0202652	-0.582814	0.560019	0.674404
ENSMUSG00000003134	Tbc1d8	protein_coding	TBC1 domain family, member 8 [Source:MGI Symbol;Acc:MGI:1927225]	2135.77	0.197374	0.0577665	3.41675	0.000633731	0.00492366	1954.55	0.185666	0.0550887	3.37031	0.00075083	0.00576564	2041.74	0.140826	0.0379124	3.71451	0.000203595	0.000546135
ENSMUSG00000003135	Cnot11	protein_coding	CCR4-NOT transcription complex, subunit 11 [Source:MGI Symbol;Acc:MGI:106580]	3770.11	-0.0390625	0.0416475	-0.937931	0.34828	0.5455	3620.5	-0.0818359	0.0426	-1.92103	0.054728	0.161972	3688.64	0.0728593	0.0279077	2.61073	0.00903498	0.0195511
ENSMUSG00000003153	Slc2a3	protein_coding	solute carrier family 2 (facilitated glucose transporter), member 3 [Source:MGI Symbol;Acc:MGI:95757]	1062.2	0.0873341	0.067317	1.29736	0.194509	0.372687	909.616	0.0596096	0.0783421	0.760888	0.446724	0.645335	984.424	0.236262	0.0458916	5.14825	2.62927e-07	9.02081e-07
ENSMUSG00000003154	Foxj2	protein_coding	forkhead box J2 [Source:MGI Symbol;Acc:MGI:1926805]	5516.23	0.136129	0.0405144	3.36001	0.000779391	0.00585218	4547.88	0.0906822	0.0419271	2.16285	0.0305525	0.105566	5025.03	0.292147	0.0292789	9.97804	1.90179e-23	1.34927e-22
ENSMUSG00000003161	Sri	protein_coding	sorcin [Source:MGI Symbol;Acc:MGI:98419]	14950.7	-0.0897376	0.033783	-2.6563	0.00790035	0.0363479	14067	-0.0410318	0.0270622	-1.5162	0.129468	0.294375	14483	0.102308	0.0219559	4.65969	3.16682e-06	1.00011e-05
ENSMUSG00000003166	Dgcr2	protein_coding	DiGeorge syndrome critical region gene 2 [Source:MGI Symbol;Acc:MGI:892866]	7994.43	0.0764144	0.0332658	2.29708	0.021614	0.0781438	6808.66	0.0200733	0.0309366	0.648851	0.516435	0.701753	7390.5	0.245779	0.021247	11.5677	6.00601e-31	5.33007e-30
ENSMUSG00000003184	Irf3	protein_coding	interferon regulatory factor 3 [Source:MGI Symbol;Acc:MGI:1859179]	3559.37	-0.0556952	0.0469305	-1.18676	0.235323	0.422369	3020.97	-0.0821409	0.0444619	-1.84744	0.064683	0.183599	3285.2	0.251546	0.0304567	8.25915	1.46709e-16	8.1209e-16
ENSMUSG00000003190	Bcl2l12	protein_coding	BCL2-like 12 (proline rich) [Source:MGI Symbol;Acc:MGI:1922986]	244.192	-0.239696	0.13175	-1.81933	0.0688611	0.181931	258.882	-0.188059	0.13012	-1.44527	0.148382	0.322854	251.003	-0.0695516	0.0775639	-0.896702	0.369878	0.494332
ENSMUSG00000003198	Zfp959	protein_coding	zinc finger protein 959 [Source:MGI Symbol;Acc:MGI:2385058]	289.824	0.00701481	0.130208	0.0538738	0.957036	0.978833	367.63	0.0194199	0.126361	0.153686	0.877857	0.939152	327.903	-0.323362	0.0837681	-3.86021	0.000113289	0.00031219
ENSMUSG00000003199	Mpnd	protein_coding	MPN domain containing [Source:MGI Symbol;Acc:MGI:1915297]	6817.19	-0.0283072	0.0420778	-0.672734	0.501117	0.681527	7750.67	-0.0717926	0.0290302	-2.47303	0.0133974	0.0562659	7267.62	-0.169526	0.0255221	-6.64233	3.08758e-11	1.3398e-10
ENSMUSG00000003200	Sh3gl1	protein_coding	SH3-domain GRB2-like 1 [Source:MGI Symbol;Acc:MGI:700010]	6000.07	-0.0561622	0.0353816	-1.58733	0.112438	0.255811	5861.74	-0.0956517	0.0423718	-2.25744	0.0239807	0.0877693	5919.85	0.0492604	0.0282224	1.74544	0.0809087	0.142321
ENSMUSG00000003206	Ebi3	protein_coding	Epstein-Barr virus induced gene 3 [Source:MGI Symbol;Acc:MGI:1354171]	57.7456	0.112696	0.283834	0.39705	0.691331	0.823734	254.58	-0.0687566	0.164702	-0.417461	0.676341	0.8191	155.373	-2.13429	0.140198	-15.2234	2.4725e-52	3.53341e-51
ENSMUSG00000003208	Ccdc94	protein_coding	coiled-coil domain containing 94 [Source:MGI Symbol;Acc:MGI:1920136]	1285	0.0111992	0.0638926	0.175283	0.860858	0.925132	1132.37	0.100423	0.0658143	1.52586	0.127045	0.290721	1206.73	0.197908	0.0406656	4.86671	1.13474e-06	3.72107e-06
ENSMUSG00000003226	Ranbp2	protein_coding	RAN binding protein 2 [Source:MGI Symbol;Acc:MGI:894323]	9113.66	-0.0592073	0.0426037	-1.38972	0.164614	0.332729	8494.38	-0.0412742	0.0269427	-1.53192	0.125541	0.288515	8788.63	0.115671	0.0254416	4.54654	5.45361e-06	1.68685e-05
ENSMUSG00000003227	Edar	protein_coding	ectodysplasin-A receptor [Source:MGI Symbol;Acc:MGI:1343498]	79.8808	0.155737	0.235936	0.660082	0.509201	0.687576	69.5076	-0.125168	0.251803	-0.497086	0.619128		74.5834	0.219038	0.149023	1.46983	0.141608	0.228853
ENSMUSG00000003228	Grk5	protein_coding	G protein-coupled receptor kinase 5 [Source:MGI Symbol;Acc:MGI:109161]	3365.19	0.0825752	0.0417811	1.97637	0.0481124	0.141007	4520.89	0.0792486	0.0434036	1.82585	0.0678726	0.189669	3932.62	-0.411363	0.0289402	-14.2142	7.47552e-46	9.36741e-45
ENSMUSG00000003233	Dvl3	protein_coding	dishevelled segment polarity protein 3 [Source:MGI Symbol;Acc:MGI:108100]	7080.42	0.0444872	0.0362826	1.22613	0.220149	0.404417	5900.78	-0.0769674	0.0328983	-2.33955	0.0193067	0.074535	6481.33	0.277636	0.0268537	10.3388	4.70295e-25	3.52017e-24
ENSMUSG00000003234	Abcf3	protein_coding	ATP-binding cassette, sub-family F (GCN20), member 3 [Source:MGI Symbol;Acc:MGI:1351656]	6550.54	-0.0288624	0.0352095	-0.819732	0.412369	0.606208	5465.66	-0.048022	0.0330481	-1.45309	0.146198	0.319753	5999.31	0.275823	0.0211952	13.0135	1.02592e-38	1.09977e-37
ENSMUSG00000003235	Eif2b5	protein_coding	eukaryotic translation initiation factor 2B, subunit 5 epsilon [Source:MGI Symbol;Acc:MGI:2446176]	7626.37	-0.159665	0.0360307	-4.43137	9.36349e-06	0.000154126	7719.76	-0.12181	0.0320526	-3.80032	0.00014451	0.00153185	7657.99	-0.00385534	0.0233042	-0.165436	0.868601	0.913117
ENSMUSG00000003269	Cyth2	protein_coding	cytohesin 2 [Source:MGI Symbol;Acc:MGI:1334255]	6096.27	-0.161509	0.0435446	-3.70904	0.000208046	0.00200615	6697.34	-0.0413897	0.0300807	-1.37595	0.168836	0.352299	6382.81	-0.122314	0.0287364	-4.2564	2.07746e-05	6.14709e-05
ENSMUSG00000003271	Sult2b1	protein_coding	sulfotransferase family, cytosolic, 2B, member 1 [Source:MGI Symbol;Acc:MGI:1926342]	29.7873	-0.237967	0.380655	-0.625151	0.531872		57.7288	0.0378496	0.280049	0.135153	0.892491		43.6008	-0.927801	0.198059	-4.68446	2.80698e-06	8.90382e-06
ENSMUSG00000003273	Car11	protein_coding	carbonic anhydrase 11 [Source:MGI Symbol;Acc:MGI:1336193]	2174.55	0.0654894	0.0570476	1.14798	0.250978	0.440608	2384	0.0842352	0.046075	1.82822	0.0675167	0.188979	2274.41	-0.115848	0.0337751	-3.42997	0.000603652	0.00153867
ENSMUSG00000003279	Dlgap1	protein_coding	discs, large (Drosophila) homolog-associated protein 1 [Source:MGI Symbol;Acc:MGI:1346065]	1238.92	0.0909895	0.0690837	1.31709	0.187808	0.364377	866.638	0.0433327	0.0789865	0.548609	0.583274	0.754071	1051.71	0.532045	0.0480114	11.0816	1.54017e-28	1.28175e-27
ENSMUSG00000003282	Plag1	protein_coding	pleiomorphic adenoma gene 1 [Source:MGI Symbol;Acc:MGI:1891916]	80.9836	0.290014	0.235176	1.23318	0.21751	0.401672	162.926	0.146937	0.170387	0.862371	0.388484	0.594511	121.518	-0.989784	0.122785	-8.06111	7.56027e-16	4.07213e-15
ENSMUSG00000003283	Hck	protein_coding	hemopoietic cell kinase [Source:MGI Symbol;Acc:MGI:96052]	172.034	-0.30596	0.157646	-1.9408	0.0522823	0.149587	532.911	0.167274	0.097944	1.70785	0.0876637	0.225981	350.859	-1.62218	0.0876368	-18.5103	1.70552e-76	3.67543e-75
ENSMUSG00000003299	Mrpl4	protein_coding	mitochondrial ribosomal protein L4 [Source:MGI Symbol;Acc:MGI:2137210]	4694.55	-0.0675683	0.0413785	-1.63293	0.102483	0.240131	4409.11	-0.0263016	0.0409001	-0.643069	0.520179	0.704643	4543.73	0.104748	0.0280303	3.73695	0.000186265	0.000501873
ENSMUSG00000003308	Keap1	protein_coding	kelch-like ECH-associated protein 1 [Source:MGI Symbol;Acc:MGI:1858732]	6697.78	0.0204076	0.0344604	0.592204	0.553714	0.722593	5616.21	-0.00804371	0.033368	-0.241061	0.809508	0.899115	6147.96	0.268061	0.0212757	12.5994	2.1279e-36	2.17172e-35
ENSMUSG00000003309	Ap1m2	protein_coding	adaptor protein complex AP-1, mu 2 subunit [Source:MGI Symbol;Acc:MGI:1336974]	1.95069	-0.171431	1.49006	-0.11505	0.908406		3.00996	-0.20569	1.19021	-0.172818	0.862795		2.47316	-0.547246	0.798206	-0.685595	0.492969	0.615148
ENSMUSG00000003316	Glg1	protein_coding	golgi apparatus protein 1 [Source:MGI Symbol;Acc:MGI:104967]	46479.2	0.22919	0.0267642	8.5633	1.09684e-17	2.49503e-15	35357.1	0.162901	0.0217619	7.48557	7.12358e-14	6.42833e-12	40870	0.407118	0.0187561	21.7059	1.80354e-104	5.72007e-103
ENSMUSG00000003341	Atp8b3	protein_coding	ATPase, class I, type 8B, member 3 [Source:MGI Symbol;Acc:MGI:1914581]	81.5008	-0.257902	0.232083	-1.11125	0.266461	0.456961	73.8303	-0.156816	0.283451	-0.553237	0.580101	0.751741	77.534	0.158934	0.166647	0.953713	0.340229	0.463151
ENSMUSG00000003344	Btbd2	protein_coding	BTB (POZ) domain containing 2 [Source:MGI Symbol;Acc:MGI:1933831]	6421.44	0.0921747	0.0354678	2.59883	0.00935434	0.0411944	6592.08	0.000412858	0.0335329	0.012312	0.990177	0.995189	6493.95	-0.0237759	0.0249681	-0.952251	0.34097	0.463921
ENSMUSG00000003345	Csnk1g2	protein_coding	casein kinase 1, gamma 2 [Source:MGI Symbol;Acc:MGI:1920014]	10087.5	-0.0674984	0.039657	-1.70206	0.088745	0.218106	14928.6	0.00407224	0.0246326	0.165319	0.868693	0.934137	12471.6	-0.551038	0.0245319	-22.4621	9.74161e-112	3.3583e-110
ENSMUSG00000003346	Abhd17a	protein_coding	abhydrolase domain containing 17A [Source:MGI Symbol;Acc:MGI:106388]	5444.03	-0.0155985	0.0478644	-0.325889	0.744508	0.858967	6904.8	-0.0261984	0.0404979	-0.646908	0.517691	0.702642	6158.74	-0.327518	0.0331451	-9.88134	5.01581e-23	3.51306e-22
ENSMUSG00000003348	Mob3a	protein_coding	MOB kinase activator 3A [Source:MGI Symbol;Acc:MGI:3050117]	636.341	-0.123851	0.0901163	-1.37435	0.169333	0.339842	750.823	-0.0944285	0.0883348	-1.06898	0.285077	0.491963	691.943	-0.225103	0.0583276	-3.85929	0.000113717	0.000313264
ENSMUSG00000003352	Cacnb3	protein_coding	calcium channel, voltage-dependent, beta 3 subunit [Source:MGI Symbol;Acc:MGI:103307]	7470.35	0.0904579	0.0411621	2.1976	0.0279774	0.094991	8484.14	0.0779096	0.0274323	2.84007	0.00451037	0.0240986	7959.39	-0.16897	0.0237145	-7.12517	1.03953e-12	4.86724e-12
ENSMUSG00000003354	Ccdc65	protein_coding	coiled-coil domain containing 65 [Source:MGI Symbol;Acc:MGI:2146001]	1082.27	-0.288821	0.0702972	-4.10857	3.9811e-05	0.000522628	887.487	-0.221129	0.0727818	-3.03825	0.00237956	0.0146042	983.409	0.299322	0.0442963	6.75726	1.40622e-11	6.20985e-11
ENSMUSG00000003355	Fkbp11	protein_coding	FK506 binding protein 11 [Source:MGI Symbol;Acc:MGI:1913370]	978.03	-0.00237047	0.0868837	-0.0272832	0.978234	0.988862	786.788	-0.0300077	0.0847218	-0.354191	0.723196	0.850419	881.191	0.32684	0.0592096	5.52005	3.38908e-08	1.23305e-07
ENSMUSG00000003360	Ddx23	protein_coding	DEAD (Asp-Glu-Ala-Asp) box polypeptide 23 [Source:MGI Symbol;Acc:MGI:1921601]	11419.5	-0.090982	0.0295155	-3.08252	0.00205258	0.012795	8471.41	-0.100152	0.0276229	-3.62567	0.000288213	0.00267376	9933.72	0.44566	0.016989	26.2322	1.14002e-151	5.95763e-150
ENSMUSG00000003363	Pld3	protein_coding	phospholipase D family, member 3 [Source:MGI Symbol;Acc:MGI:1333782]	27800.2	0.170732	0.0313893	5.43918	5.3527e-08	1.76423e-06	27539	0.106472	0.0218768	4.86691	1.13358e-06	2.34425e-05	27618.1	0.0269504	0.020663	1.30428	0.192137	0.294998
ENSMUSG00000003378	Grik5	protein_coding	glutamate receptor, ionotropic, kainate 5 (gamma 2) [Source:MGI Symbol;Acc:MGI:95818]	14716.7	0.125684	0.0294343	4.26997	1.95497e-05	0.000286152	12206	-0.0161945	0.0306337	-0.52865	0.597048	0.764928	13442.4	0.283267	0.0270087	10.488	9.80899e-26	7.48831e-25
ENSMUSG00000003379	Cd79a	protein_coding	CD79A antigen (immunoglobulin-associated alpha) [Source:MGI Symbol;Acc:MGI:101774]	6.94588	0.960597	0.790061	1.21585	0.224041		8.5154	-0.856924	0.85422	-1.00316	0.315781		7.7125	-0.301593	0.544335	-0.554057	0.57954	0.690831
ENSMUSG00000003380	Rabac1	protein_coding	Rab acceptor 1 (prenylated) [Source:MGI Symbol;Acc:MGI:1201692]	11606.6	0.0120085	0.045738	0.262549	0.792898	0.888067	11318.6	0.0400053	0.0256629	1.55888	0.119026	0.278327	11441.2	0.0510482	0.0281769	1.8117	0.0700318	0.125414
ENSMUSG00000003382	Etv3	protein_coding	ets variant 3 [Source:MGI Symbol;Acc:MGI:1350926]	2504.1	0.0722844	0.0489567	1.4765	0.139811	0.297639	2435.59	0.0456883	0.0462205	0.988486	0.322915	0.530022	2465.3	0.0533633	0.0295605	1.80522	0.0710396	0.126986
ENSMUSG00000003402	Prkcsh	protein_coding	protein kinase C substrate 80K-H [Source:MGI Symbol;Acc:MGI:107877]	25027.2	0.0129604	0.0324541	0.399344	0.689639	0.822863	21202.9	-0.0488896	0.0236608	-2.06627	0.038803	0.125348	23080.9	0.254078	0.0217749	11.6684	1.84903e-31	1.66016e-30
ENSMUSG00000003410	Elavl3	protein_coding	ELAV (embryonic lethal, abnormal vision, Drosophila)-like 3 (Hu antigen C) [Source:MGI Symbol;Acc:MGI:109157]	110.741	0.218949	0.194912	1.12332	0.2613	0.4517	100.665	0.0723579	0.228186	0.3171	0.751168	0.865228	105.534	0.150638	0.131501	1.14553	0.251992	0.366821
ENSMUSG00000003411	Rab3b	protein_coding	RAB3B, member RAS oncogene family [Source:MGI Symbol;Acc:MGI:1917158]	157.563	-0.0484071	0.174014	-0.27818	0.780874	0.882219	558.215	-0.110903	0.0934757	-1.18644	0.235449	0.434821	356.206	-1.81046	0.0795736	-22.752	1.37154e-114	4.89709e-113
ENSMUSG00000003418	St8sia6	protein_coding	ST8 alpha-N-acetyl-neuraminide alpha-2,8-sialyltransferase 6 [Source:MGI Symbol;Acc:MGI:2386797]	324.389	-0.152365	0.11616	-1.31167	0.18963	0.367016	504.469	-0.0144895	0.109528	-0.13229	0.894755	0.947802	413.175	-0.624253	0.0733857	-8.50647	1.79316e-17	1.02874e-16
ENSMUSG00000003420	Fcgrt	protein_coding	Fc receptor, IgG, alpha chain transporter [Source:MGI Symbol;Acc:MGI:103017]	2726.6	0.167853	0.0584404	2.8722	0.0040762	0.0218493	3484.12	0.217194	0.041957	5.17658	2.2599e-07	5.69978e-06	3097.55	-0.336968	0.0360817	-9.33902	9.72334e-21	6.31756e-20
ENSMUSG00000003421	Nosip	protein_coding	nitric oxide synthase interacting protein [Source:MGI Symbol;Acc:MGI:1913644]	5784.2	-3.24277e-05	0.0457493	-0.000708814	0.999434	0.999434	5471.37	-0.0212908	0.0341426	-0.623584	0.532901	0.715339	5617.77	0.0947877	0.0283941	3.33829	0.000842971	0.00211377
ENSMUSG00000003423	Pih1d1	protein_coding	PIH1 domain containing 1 [Source:MGI Symbol;Acc:MGI:1916095]	3621.61	-0.055732	0.0406475	-1.37111	0.170342	0.341077	3740.11	0.0271123	0.0383896	0.70624	0.480039	0.671948	3673.44	-0.0325365	0.0253254	-1.28474	0.198883	0.303439
ENSMUSG00000003429	Rps11	protein_coding	ribosomal protein S11 [Source:MGI Symbol;Acc:MGI:1351329]	9590.04	-0.121452	0.0481565	-2.52203	0.011668	0.0491368	17138.1	-0.104339	0.0313447	-3.32876	0.000872327	0.00649316	13319.1	-0.823438	0.0317446	-25.9395	2.38851e-148	1.20178e-146
ENSMUSG00000003435	Supt5	protein_coding	suppressor of Ty 5 [Source:MGI Symbol;Acc:MGI:1202400]	17873.2	0.0264794	0.0290199	0.912457	0.361528	0.557582	14691.3	-0.0174363	0.0238501	-0.731082	0.464729	0.65962	16259.3	0.297572	0.0178208	16.698	1.35423e-62	2.30832e-61
ENSMUSG00000003436	Dll3	protein_coding	delta-like 3 (Drosophila) [Source:MGI Symbol;Acc:MGI:1096877]	31.8873	0.643757	0.359482	1.79079	0.0733272		25.2715	0.104909	0.417817	0.251088	0.801746		28.5461	0.336991	0.233297	1.44447	0.148606	0.238221
ENSMUSG00000003437	Paf1	protein_coding	Paf1, RNA polymerase II complex component [Source:MGI Symbol;Acc:MGI:1923988]	10860.6	-0.111611	0.0321484	-3.47173	0.000517108	0.00417416	7960.44	-0.116094	0.0321522	-3.61076	0.0003053	0.0028042	9399.67	0.462642	0.0214462	21.5722	3.27517e-103	1.02601e-101
ENSMUSG00000003438	Timm50	protein_coding	translocase of inner mitochondrial membrane 50 [Source:MGI Symbol;Acc:MGI:1913775]	3200.46	-0.0945379	0.0486347	-1.94384	0.0519151	0.148899	2873.2	-0.158451	0.0425791	-3.72133	0.00019818	0.00198921	3031.8	0.171853	0.030387	5.65549	1.55402e-08	5.77554e-08
ENSMUSG00000003444	Med29	protein_coding	mediator complex subunit 29 [Source:MGI Symbol;Acc:MGI:1914474]	998	-0.0705128	0.0729251	-0.966921	0.333584	0.53034	1070.33	-0.022812	0.0661944	-0.344622	0.730378	0.854419	1031.97	-0.0871139	0.0430132	-2.02528	0.0428385	0.081226
ENSMUSG00000003452	Bicd1	protein_coding	bicaudal D homolog 1 (Drosophila) [Source:MGI Symbol;Acc:MGI:1101760]	1349.75	0.160851	0.0612149	2.62764	0.00859801	0.0387087	1233.82	0.222606	0.065705	3.38796	0.000704155	0.00547908	1289.64	0.146282	0.0399321	3.66326	0.000249025	0.000662204
ENSMUSG00000003458	Ncstn	protein_coding	nicastrin [Source:MGI Symbol;Acc:MGI:1891700]	24726.2	0.0840076	0.0280632	2.99352	0.00275782	0.0161945	23538	0.0166887	0.0208946	0.798706	0.424461	0.626407	24089.4	0.0852884	0.0182763	4.66662	3.06194e-06	9.68449e-06
ENSMUSG00000003464	Pex19	protein_coding	peroxisomal biogenesis factor 19 [Source:MGI Symbol;Acc:MGI:1334458]	13229.6	-0.133152	0.0304081	-4.37884	1.19311e-05	0.000188346	11684.4	-0.172832	0.0254389	-6.794	1.09066e-11	7.46647e-10	12436.8	0.194913	0.0182618	10.6732	1.35809e-26	1.06326e-25
ENSMUSG00000003469	Phyhip	protein_coding	phytanoyl-CoA hydroxylase interacting protein [Source:MGI Symbol;Acc:MGI:1860417]	275.697	-0.154796	0.127848	-1.21078	0.225979	0.411022	228.62	-0.169588	0.149659	-1.13316	0.257148	0.458929	251.785	0.281768	0.0860397	3.27486	0.00105713	0.00262248
ENSMUSG00000003476	Crhr2	protein_coding	corticotropin releasing hormone receptor 2 [Source:MGI Symbol;Acc:MGI:894312]	0.712394	-1.02334	2.69434	-0.379811	0.704086		1.81804	2.21512	1.93037	1.14751	0.25117		1.25958	-1.03625	1.43987	-0.719683	0.47172	0.594114
ENSMUSG00000003477	Inmt	protein_coding	indolethylamine N-methyltransferase [Source:MGI Symbol;Acc:MGI:102963]	2.87468	2.12568	1.37228	1.54901	0.121379		3.12831	-2.35937	1.48661	-1.58708	0.112495		2.99817	-3.16947e-05	0.93019	-3.40734e-05	0.999973	0.999988
ENSMUSG00000003484	Cyp4f18	protein_coding	cytochrome P450, family 4, subfamily f, polypeptide 18 [Source:MGI Symbol;Acc:MGI:1919304]	8.85137	0.724019	0.740206	0.978131	0.32801		22.0208	-0.0193139	0.450229	-0.042898	0.965783		15.3729	-1.36512	0.362294	-3.768	0.000164562	0.000445903
ENSMUSG00000003500	Impdh1	protein_coding	inosine 5'-phosphate dehydrogenase 1 [Source:MGI Symbol;Acc:MGI:96567]	865.297	0.199791	0.0722773	2.76423	0.00570568	0.0283872	948.567	-0.0351945	0.0825575	-0.426302	0.669887	0.815571	905.009	-0.11985	0.0561857	-2.13311	0.0329157	0.0640812
ENSMUSG00000003518	Dusp3	protein_coding	dual specificity phosphatase 3 (vaccinia virus phosphatase VH1-related) [Source:MGI Symbol;Acc:MGI:1919599]	12394	-0.15148	0.0312452	-4.8481	1.24652e-06	2.67751e-05	10399.8	-0.138495	0.0315983	-4.38299	1.17061e-05	0.000178181	11379.8	0.267652	0.0215025	12.4475	1.44276e-35	1.43863e-34
ENSMUSG00000003526	Prodh	protein_coding	proline dehydrogenase [Source:MGI Symbol;Acc:MGI:97770]	286.308	-0.256246	0.124	-2.0665	0.0387814	0.120549	250.088	-0.278546	0.138474	-2.01154	0.0442683	0.138808	267.764	0.213697	0.0796671	2.68237	0.00731024	0.0160776
ENSMUSG00000003527	Dgcr14	protein_coding	DiGeorge syndrome critical region gene 14 [Source:MGI Symbol;Acc:MGI:107854]	2539.06	0.0116009	0.0495749	0.234007	0.81498	0.900554	2242.45	-0.00546676	0.0504392	-0.108383	0.913692	0.957296	2386.94	0.193432	0.0321129	6.0235	1.70682e-09	6.72721e-09
ENSMUSG00000003528	Slc25a1	protein_coding	solute carrier family 25 (mitochondrial carrier, citrate transporter), member 1 [Source:MGI Symbol;Acc:MGI:1345283]	10487.8	0.000506086	0.0432537	0.0117004	0.990665	0.995976	10138.9	-0.0132391	0.0272864	-0.485192	0.62754	0.787475	10294.4	0.0638881	0.0265561	2.40577	0.0161382	0.0334007
ENSMUSG00000003531	Dgcr6	protein_coding	DiGeorge syndrome critical region gene 6 [Source:MGI Symbol;Acc:MGI:1202877]	1691.35	-0.0791025	0.0587945	-1.34541	0.178494	0.351922	2110.25	-0.011053	0.0497765	-0.222053	0.824273	0.907109	1896.04	-0.302848	0.0347792	-8.70772	3.1004e-18	1.83881e-17
ENSMUSG00000003534	Ddr1	protein_coding	discoidin domain receptor family, member 1 [Source:MGI Symbol;Acc:MGI:99216]	129698	-0.0312832	0.0244948	-1.27714	0.201554	0.381357	84140.8	-0.0781842	0.0213481	-3.66235	0.000249917	0.00239029	106830	0.63938	0.0170309	37.5423	0	0
ENSMUSG00000003541	Ier3	protein_coding	immediate early response 3 [Source:MGI Symbol;Acc:MGI:104814]	10477.2	-0.012869	0.0323981	-0.397215	0.691209	0.823734	8744.21	0.0526014	0.0296423	1.77454	0.0759745	0.205779	9596.54	0.276026	0.021241	12.9949	1.30727e-38	1.39616e-37
ENSMUSG00000003545	Fosb	protein_coding	FBJ osteosarcoma oncogene B [Source:MGI Symbol;Acc:MGI:95575]	227.835	0.227768	0.154987	1.4696	0.141671	0.300423	238.411	0.0887702	0.138964	0.6388	0.522953	0.707022	232.65	-0.0522685	0.0940625	-0.555679	0.57843	0.689964
ENSMUSG00000003546	Klc4	protein_coding	kinesin light chain 4 [Source:MGI Symbol;Acc:MGI:1922014]	4602.6	0.0592845	0.038257	1.54964	0.121229	0.269482	3523.24	0.0187739	0.0384204	0.488644	0.625094	0.786025	4057.92	0.399908	0.02344	17.0609	2.90142e-65	5.19994e-64
ENSMUSG00000003549	Ercc1	protein_coding	excision repair cross-complementing rodent repair deficiency, complementation group 1 [Source:MGI Symbol;Acc:MGI:95412]	2038.03	-0.0954343	0.0546087	-1.7476	0.0805329	0.20351	2146.14	0.0323009	0.0483799	0.667651	0.504356	0.692045	2087.74	-0.0613261	0.0348935	-1.75752	0.0788291	0.139074
ENSMUSG00000003559	As3mt	protein_coding	arsenic (+3 oxidation state) methyltransferase [Source:MGI Symbol;Acc:MGI:1929882]	552.183	-0.310877	0.0891102	-3.48868	0.000485415	0.00397147	434.148	-0.0423815	0.111182	-0.381189	0.703063	0.836799	492.485	0.354337	0.0676093	5.24095	1.59748e-07	5.5689e-07
ENSMUSG00000003573	Homer3	protein_coding	homer scaffolding protein 3 [Source:MGI Symbol;Acc:MGI:1347359]	6863.87	0.0204423	0.0348873	0.585952	0.557908	0.725882	6962.31	0.0158428	0.0375291	0.422147	0.672918	0.817442	6899.6	-0.00581015	0.0251685	-0.23085	0.817431	0.876557
ENSMUSG00000003575	Crtc1	protein_coding	CREB regulated transcription coactivator 1 [Source:MGI Symbol;Acc:MGI:2142523]	4719.49	0.00605291	0.039447	0.153444	0.878048	0.935273	3599.85	-0.0543726	0.0381813	-1.42406	0.154428	0.331784	4154.6	0.405197	0.0250219	16.1937	5.58734e-59	8.9281e-58
ENSMUSG00000003581	Rnf215	protein_coding	ring finger protein 215 [Source:MGI Symbol;Acc:MGI:1918923]	4123.13	-0.00189664	0.0411925	-0.0460434	0.963276	0.981453	3836.09	-0.0648574	0.0365504	-1.77446	0.0759867	0.205779	3972.7	0.118558	0.0246721	4.80536	1.54475e-06	5.00493e-06
ENSMUSG00000003585	Sec14l2	protein_coding	SEC14-like lipid binding 2 [Source:MGI Symbol;Acc:MGI:1915065]	819.375	-0.108762	0.0901942	-1.20586	0.227871	0.413866	577.64	0.102254	0.0980127	1.04327	0.296823	0.504287	697.76	0.520951	0.0669414	7.78219	7.12787e-15	3.68393e-14
ENSMUSG00000003604	Aven	protein_coding	apoptosis, caspase activation inhibitor [Source:MGI Symbol;Acc:MGI:1921518]	784	-0.0651283	0.0795704	-0.818499	0.413072	0.606667	962.715	-0.0676791	0.0822476	-0.82287	0.410582	0.614228	871.224	-0.281291	0.0535571	-5.25217	1.50321e-07	5.24902e-07
ENSMUSG00000003617	Cp	protein_coding	ceruloplasmin [Source:MGI Symbol;Acc:MGI:88476]	371665	0.0790075	0.0288954	2.73425	0.00625216	0.0304889	322128	0.0995456	0.0505596	1.96888	0.0489671	0.149461	346367	0.22136	0.024217	9.14068	6.20603e-20	3.91714e-19
ENSMUSG00000003623	Crot	protein_coding	carnitine O-octanoyltransferase [Source:MGI Symbol;Acc:MGI:1921364]	11107.7	0.136075	0.0339762	4.00501	6.20148e-05	0.000748927	8641.9	0.158933	0.0272443	5.83361	5.42414e-09	2.07656e-07	9862.41	0.377614	0.0200043	18.8767	1.77328e-79	4.00933e-78
ENSMUSG00000003644	Rps6ka1	protein_coding	ribosomal protein S6 kinase polypeptide 1 [Source:MGI Symbol;Acc:MGI:104558]	2000.1	0.0212336	0.0580131	0.366015	0.714354	0.839108	1853.8	0.00842585	0.0569895	0.147849	0.882462	0.941084	1923.63	0.125858	0.0385183	3.26749	0.00108507	0.0026886
ENSMUSG00000003657	Calb2	protein_coding	calbindin 2 [Source:MGI Symbol;Acc:MGI:101914]	9.99882	-0.47369	0.654353	-0.723906	0.469123		10.443	1.17937	0.680174	1.73392	0.0829326		10.198	-0.0047819	0.429938	-0.0111223	0.991126	0.994243
ENSMUSG00000003660	Snrnp200	protein_coding	small nuclear ribonucleoprotein 200 (U5) [Source:MGI Symbol;Acc:MGI:2444401]	18762.7	-0.100342	0.0320744	-3.12841	0.00175755	0.0113063	13959.9	-0.0866893	0.0255132	-3.39782	0.000679252	0.00532406	16341.8	0.440813	0.0198251	22.2351	1.57166e-109	5.30671e-108
ENSMUSG00000003662	Ciao1	protein_coding	cytosolic iron-sulfur protein assembly 1 [Source:MGI Symbol;Acc:MGI:1346998]	5344.82	0.0134589	0.0369385	0.364359	0.71559	0.840061	4868.32	0.0539139	0.0399338	1.35008	0.17699	0.363044	5098.03	0.149674	0.0260601	5.74344	9.27716e-09	3.49646e-08
ENSMUSG00000003665	Has1	protein_coding	hyaluronan synthase 1 [Source:MGI Symbol;Acc:MGI:106590]	2.0306	-1.46451	1.58967	-0.921267	0.356911		14.0245	0.475025	0.651671	0.728934	0.466042		7.98119	-2.82103	0.645824	-4.36811	1.25327e-05	3.77542e-05
ENSMUSG00000003680	Taf6l	protein_coding	TATA-box binding protein associated factor 6 like [Source:MGI Symbol;Acc:MGI:2444957]	3010.37	-0.0203703	0.052834	-0.385552	0.699828	0.829417	3208.5	-0.0654049	0.0396737	-1.64857	0.0992358	0.247225	3102.99	-0.0771377	0.0313839	-2.45787	0.0139764	0.029221
ENSMUSG00000003721	Insig2	protein_coding	insulin induced gene 2 [Source:MGI Symbol;Acc:MGI:1920249]	4613.53	-0.0494734	0.0377889	-1.3092	0.190466	0.368069	5563.05	0.0524469	0.0322733	1.62509	0.104144	0.255524	5076.05	-0.255288	0.0238333	-10.7114	9.00028e-27	7.08499e-26
ENSMUSG00000003731	Kpna6	protein_coding	karyopherin (importin) alpha 6 [Source:MGI Symbol;Acc:MGI:1100836]	13780.3	-0.0389357	0.0344276	-1.13094	0.258078	0.447943	10866.1	-0.0348682	0.0304732	-1.14422	0.25253	0.453999	12307	0.357458	0.0230783	15.489	4.11961e-54	6.02202e-53
ENSMUSG00000003746	Man1a	protein_coding	mannosidase 1, alpha [Source:MGI Symbol;Acc:MGI:104677]	13647.5	0.0832222	0.0319582	2.60409	0.00921178	0.040851	10550	0.0378986	0.0273393	1.38623	0.165676	0.34762	12083.6	0.385601	0.0205176	18.7937	8.50544e-79	1.90432e-77
ENSMUSG00000003752	Itpkc	protein_coding	inositol 1,4,5-trisphosphate 3-kinase C [Source:MGI Symbol;Acc:MGI:2442554]	812.492	0.0804511	0.084079	0.956851	0.338643	0.535743	867.759	0.0245844	0.0736654	0.33373	0.738583	0.85876	838.394	-0.0807489	0.0505769	-1.59656	0.110364	0.185519
ENSMUSG00000003762	Coq8b	protein_coding	coenzyme Q8B [Source:MGI Symbol;Acc:MGI:1924139]	1525.53	-0.0295005	0.0624395	-0.472466	0.636594	0.786028	1386.85	-0.124666	0.0614931	-2.02732	0.0426297	0.134887	1453.75	0.152437	0.0409571	3.72187	0.000197752	0.000530894
ENSMUSG00000003778	Brd8	protein_coding	bromodomain containing 8 [Source:MGI Symbol;Acc:MGI:1925906]	4529.35	-0.0593797	0.0388722	-1.52756	0.126621	0.277437	3892.86	-0.0598566	0.0380003	-1.57516	0.115219	0.272091	4204.64	0.233082	0.0237398	9.81819	9.40147e-23	6.49962e-22
ENSMUSG00000003779	Kif20a	protein_coding	kinesin family member 20A [Source:MGI Symbol;Acc:MGI:1201682]	492.833	-0.264329	0.0992679	-2.66278	0.0077497	0.0358975	499.943	-0.25702	0.101189	-2.54	0.0110854	0.0489059	495.4	-0.00814977	0.0627964	-0.129781	0.89674	0.933826
ENSMUSG00000003808	Farsa	protein_coding	phenylalanyl-tRNA synthetase, alpha subunit [Source:MGI Symbol;Acc:MGI:1913840]	3690.23	-0.115083	0.0450632	-2.55381	0.0106552	0.0456333	2980.41	-0.112129	0.0436845	-2.5668	0.0102642	0.046043	3330.67	0.323988	0.0288274	11.2389	2.62595e-29	2.2322e-28
ENSMUSG00000003809	Gcdh	protein_coding	glutaryl-Coenzyme A dehydrogenase [Source:MGI Symbol;Acc:MGI:104541]	3322.35	-0.00175032	0.0425313	-0.0411538	0.967173	0.983475	2810.42	-0.0812607	0.0451367	-1.80032	0.0718094	0.197689	3061.83	0.256125	0.0286842	8.92915	4.2931e-19	2.62961e-18
ENSMUSG00000003810	Mast2	protein_coding	microtubule associated serine/threonine kinase 2 [Source:MGI Symbol;Acc:MGI:894676]	8662.24	0.0622949	0.0318607	1.95523	0.0505562	0.146042	9246	-0.0240253	0.0292488	-0.821411	0.411412	0.614773	8935.67	-0.0795687	0.0224194	-3.54911	0.000386542	0.00100887
ENSMUSG00000003812	Dnase2a	protein_coding	deoxyribonuclease II alpha [Source:MGI Symbol;Acc:MGI:1329019]	1336.21	-0.0832124	0.0622507	-1.33673	0.181311	0.355664	1731	-0.0509583	0.0554504	-0.918989	0.358101	0.565234	1529.66	-0.360732	0.0368782	-9.78172	1.34901e-22	9.27054e-22
ENSMUSG00000003813	Rad23a	protein_coding	RAD23 homolog A, nucleotide excision repair protein [Source:MGI Symbol;Acc:MGI:105126]	4798.54	-0.137155	0.0455762	-3.00935	0.00261806	0.0155313	4974.65	-0.11452	0.0362826	-3.15632	0.00159772	0.010543	4876.62	-0.0375368	0.0282146	-1.33041	0.183384	0.283803
ENSMUSG00000003814	Calr	protein_coding	calreticulin [Source:MGI Symbol;Acc:MGI:88252]	67752.5	0.0350138	0.0254973	1.37324	0.169679	0.340247	68797	-0.0134444	0.0235348	-0.571256	0.567826	0.74276	68142.5	-0.00744425	0.0189404	-0.393035	0.694294	0.78535
ENSMUSG00000003824	Syce2	protein_coding	synaptonemal complex central element protein 2 [Source:MGI Symbol;Acc:MGI:1919096]	202.325	-0.182631	0.170149	-1.07336	0.28311	0.476583	260.406	0.213065	0.133622	1.59453	0.110817	0.265521	230.748	-0.351734	0.107345	-3.27667	0.00105038	0.00260656
ENSMUSG00000003847	Nfat5	protein_coding	nuclear factor of activated T cells 5 [Source:MGI Symbol;Acc:MGI:1859333]	15269.6	0.142737	0.0359492	3.97051	7.17188e-05	0.00084408	10802.3	0.130182	0.0276338	4.71096	2.46547e-06	4.56228e-05	13022.6	0.513503	0.0227125	22.6088	3.54881e-113	1.24773e-111
ENSMUSG00000003848	Nob1	protein_coding	NIN1/RPN12 binding protein 1 homolog [Source:MGI Symbol;Acc:MGI:1914869]	2063.57	-0.00382193	0.0493149	-0.0775004	0.938225	0.969639	2024.55	0.0411776	0.0546781	0.753093	0.451394	0.648552	2040.25	0.0424307	0.0330108	1.28536	0.198667	0.303188
ENSMUSG00000003849	Nqo1	protein_coding	NAD(P)H dehydrogenase, quinone 1 [Source:MGI Symbol;Acc:MGI:103187]	611.441	0.0252676	0.0859121	0.29411	0.768674	0.875103	577.965	0.114166	0.0926146	1.2327	0.217687	0.412997	593.637	0.0935937	0.0550099	1.7014	0.0888686	0.154164
ENSMUSG00000003863	Ppfia3	protein_coding	protein tyrosine phosphatase, receptor type, f polypeptide (PTPRF), interacting protein (liprin), alpha 3 [Source:MGI Symbol;Acc:MGI:1924037]	512.363	0.062124	0.0937514	0.662646	0.507557	0.686477	592.687	-0.00646898	0.0959181	-0.0674428	0.946229	0.9742	551.27	-0.196414	0.0598996	-3.27905	0.00104158	0.00258501
ENSMUSG00000003865	Gys1	protein_coding	glycogen synthase 1, muscle [Source:MGI Symbol;Acc:MGI:101805]	4237.66	-0.109302	0.0421989	-2.59016	0.00959317	0.0419931	3594.47	-0.0830781	0.0425133	-1.95416	0.0506817	0.153581	3910.12	0.251233	0.0280221	8.96551	3.08858e-19	1.90093e-18
ENSMUSG00000003868	Ruvbl2	protein_coding	RuvB-like protein 2 [Source:MGI Symbol;Acc:MGI:1342299]	4920.95	-0.187752	0.039963	-4.69813	2.62548e-06	5.16755e-05	4088.12	-0.0897583	0.0420001	-2.1371	0.0325901	0.110464	4497.85	0.280654	0.029473	9.52242	1.692e-21	1.12315e-20
ENSMUSG00000003872	Lin7b	protein_coding	lin-7 homolog B (C. elegans) [Source:MGI Symbol;Acc:MGI:1330858]	45.7751	0.551249	0.308958	1.78422	0.0743874		52.7391	0.0175686	0.283704	0.0619258	0.950622		49.1519	-0.203792	0.18219	-1.11857	0.263323	0.379216
ENSMUSG00000003873	Bax	protein_coding	BCL2-associated X protein [Source:MGI Symbol;Acc:MGI:99702]	7415.63	-0.0478353	0.0494896	-0.966573	0.333757	0.530382	8843.46	-0.0291255	0.0277419	-1.04987	0.293777	0.50118	8110.17	-0.239313	0.0299294	-7.99592	1.28609e-15	6.86134e-15
ENSMUSG00000003882	Il7r	protein_coding	interleukin 7 receptor [Source:MGI Symbol;Acc:MGI:96562]	0.35754	-0.243344	3.49717	-0.069583	0.944526		2.47456	0.647164	1.4555	0.444633	0.656585		1.40755	-2.73498	1.28897	-2.12183	0.033852	0.0657482
ENSMUSG00000003923	Tfam	protein_coding	transcription factor A, mitochondrial [Source:MGI Symbol;Acc:MGI:107810]	2988.35	-0.0971947	0.0452664	-2.14717	0.0317795	0.103856	3248.49	-0.0318083	0.0394194	-0.806921	0.419712	0.622092	3111.74	-0.105841	0.0264695	-3.99859	6.37223e-05	0.000180181
ENSMUSG00000003929	Zfp81	protein_coding	zinc finger protein 81 [Source:MGI Symbol;Acc:MGI:1890752]	528.21	0.210025	0.0952819	2.20424	0.0275072	0.0938966	692.335	0.0574384	0.0851026	0.674931	0.499719	0.688198	608.713	-0.376582	0.058099	-6.48172	9.06809e-11	3.83929e-10
ENSMUSG00000003934	Efnb3	protein_coding	ephrin B3 [Source:MGI Symbol;Acc:MGI:109196]	285.717	-0.107709	0.12605	-0.854496	0.39283	0.588271	343.251	0.212815	0.128182	1.66025	0.0968634	0.242805	313.717	-0.247169	0.0868576	-2.84568	0.00443172	0.0101074
ENSMUSG00000003948	Mmd	protein_coding	monocyte to macrophage differentiation-associated [Source:MGI Symbol;Acc:MGI:1914718]	2214.97	-0.0675963	0.0485659	-1.39185	0.163969	0.332005	2495.9	0.00904198	0.0481695	0.187712	0.851103	0.923865	2350.16	-0.158038	0.0309026	-5.11406	3.15315e-07	1.07796e-06
ENSMUSG00000003949	Hlf	protein_coding	hepatic leukemia factor [Source:MGI Symbol;Acc:MGI:96108]	386.218	0.182681	0.119401	1.52999	0.12602	0.276751	394.251	0.111295	0.114939	0.968298	0.332895	0.540449	389.47	-0.017973	0.0763074	-0.235535	0.813794	0.873838
ENSMUSG00000003955	Fam162a	protein_coding	family with sequence similarity 162, member A [Source:MGI Symbol;Acc:MGI:1917436]	3295.46	-0.15334	0.0459233	-3.33906	0.000840629	0.00623107	3818.13	-0.0367058	0.038942	-0.942576	0.345898	0.553445	3548.52	-0.199097	0.0298321	-6.67391	2.49081e-11	1.08761e-10
ENSMUSG00000003970	Rpl8	protein_coding	ribosomal protein L8 [Source:MGI Symbol;Acc:MGI:1350927]	35201	-0.0648601	0.0393374	-1.64882	0.0991852	0.235103	54428	-0.0213704	0.0195493	-1.09315	0.274326	0.479429	44679.3	-0.614363	0.0243812	-25.1983	4.18555e-140	1.91718e-138
ENSMUSG00000003974	Grm3	protein_coding	glutamate receptor, metabotropic 3 [Source:MGI Symbol;Acc:MGI:1351340]	11.2428	-1.36135	0.659559	-2.06403	0.0390145		5.60031	-0.555762	0.874967	-0.635181	0.525311		8.41884	0.951235	0.464264	2.04891	0.0404709	0.077208
ENSMUSG00000003992	Ssbp2	protein_coding	single-stranded DNA binding protein 2 [Source:MGI Symbol;Acc:MGI:1914220]	5576.75	0.150679	0.0384047	3.92346	8.7286e-05	0.000991147	5201.26	0.0896151	0.0444762	2.0149	0.043915	0.138043	5379.84	0.114967	0.0309657	3.71272	0.000205042	0.00054976
ENSMUSG00000004018	Fancl	protein_coding	Fanconi anemia, complementation group L [Source:MGI Symbol;Acc:MGI:1914280]	240.125	0.0539174	0.144391	0.373413	0.708841	0.835248	307.155	-0.250059	0.119854	-2.08636	0.0369457	0.120723	272.95	-0.331192	0.0871135	-3.80184	0.000143624	0.000391477
ENSMUSG00000004031	Brinp2	protein_coding	bone morphogenic protein/retinoic acid inducible neural-specific 2 [Source:MGI Symbol;Acc:MGI:2443333]	151.276	-0.147033	0.176476	-0.83316	0.404755	0.599272	125.199	0.158037	0.221994	0.711898	0.476528	0.668539	138.036	0.288752	0.135224	2.13536	0.0327318	0.0637449
ENSMUSG00000004032	Gstm5	protein_coding	glutathione S-transferase, mu 5 [Source:MGI Symbol;Acc:MGI:1309466]	3691.23	-0.0220337	0.0425712	-0.517573	0.604756	0.760246	3783.17	0.0661305	0.0464091	1.42495	0.154172	0.33161	3729.82	-0.019835	0.0320723	-0.618446	0.536281	0.65397
ENSMUSG00000004035	Gstm7	protein_coding	glutathione S-transferase, mu 7 [Source:MGI Symbol;Acc:MGI:1915562]	2032.75	0.0316198	0.0600968	0.526148	0.598786	0.756784	1800.05	-0.0779694	0.0584943	-1.33294	0.182551	0.369725	1913.36	0.190333	0.0424207	4.48678	7.23063e-06	2.21622e-05
ENSMUSG00000004038	Gstm3	protein_coding	glutathione S-transferase, mu 3 [Source:MGI Symbol;Acc:MGI:106026]	7.42762	-0.462546	0.729641	-0.633936	0.526122		5.26943	-0.419921	0.949485	-0.442262	0.6583		6.34071	0.520384	0.499781	1.04122	0.297772	0.418008
ENSMUSG00000004040	Stat3	protein_coding	signal transducer and activator of transcription 3 [Source:MGI Symbol;Acc:MGI:103038]	46049.6	0.157029	0.0308273	5.09383	3.50909e-07	9.0338e-06	31607.6	0.0969438	0.0217724	4.4526	8.48377e-06	0.000134128	38792.6	0.556392	0.0207495	26.8148	2.1728e-158	1.22755e-156
ENSMUSG00000004043	Stat5a	protein_coding	signal transducer and activator of transcription 5A [Source:MGI Symbol;Acc:MGI:103036]	1970.86	0.137265	0.0532207	2.57917	0.00990378	0.043134	2255.27	0.0226377	0.046076	0.491313	0.623205	0.784939	2108.35	-0.180719	0.0325885	-5.54547	2.93173e-08	1.07038e-07
ENSMUSG00000004044	Ptrf	protein_coding	polymerase I and transcript release factor [Source:MGI Symbol;Acc:MGI:1277968]	71281.1	-0.18456	0.0263042	-7.01635	2.27741e-12	2.27348e-10	52256.7	-0.208277	0.0187649	-11.0993	1.26488e-28	6.76078e-26	61696.5	0.463388	0.0150491	30.7917	3.38099e-208	2.7088e-206
ENSMUSG00000004054	Map3k11	protein_coding	mitogen-activated protein kinase kinase kinase 11 [Source:MGI Symbol;Acc:MGI:1346880]	5406.89	0.058149	0.0404538	1.43742	0.150599	0.313299	4982.32	0.00416843	0.0388229	0.10737	0.914495	0.95756	5185.75	0.13234	0.0277138	4.77523	1.79501e-06	5.78559e-06
ENSMUSG00000004056	Akt2	protein_coding	thymoma viral proto-oncogene 2 [Source:MGI Symbol;Acc:MGI:104874]	14612.2	-0.0564938	0.02924	-1.93207	0.0533508	0.151833	14460.7	-0.0569597	0.0231271	-2.4629	0.0137819	0.0574122	14508.9	0.030063	0.0160208	1.8765	0.0605867	0.11033
ENSMUSG00000004069	Dnaja3	protein_coding	DnaJ heat shock protein family (Hsp40) member A3 [Source:MGI Symbol;Acc:MGI:1933786]	6212.65	-0.0623838	0.0362044	-1.7231	0.0848707	0.211605	5545.57	-0.0133434	0.0321561	-0.414958	0.678172	0.820026	5869.44	0.178154	0.0216441	8.23105	1.85583e-16	1.02431e-15
ENSMUSG00000004070	Hmox2	protein_coding	heme oxygenase 2 [Source:MGI Symbol;Acc:MGI:109373]	3279.38	0.0319775	0.0482335	0.662973	0.507348	0.686392	3248.3	0.086368	0.0396789	2.17667	0.0295049	0.10279	3257.65	0.0294008	0.0287782	1.02163	0.306954	0.427609
ENSMUSG00000004071	Cdip1	protein_coding	cell death inducing Trp53 target 1 [Source:MGI Symbol;Acc:MGI:1913876]	10508.4	0.0566	0.0325908	1.73669	0.0824425	0.207362	8302.18	0.0305534	0.0328953	0.928807	0.352989	0.560443	9392.94	0.3545	0.0224897	15.7627	5.61442e-56	8.48212e-55
ENSMUSG00000004085	Map3k20	protein_coding	mitogen-activated protein kinase kinase kinase 20 [Source:MGI Symbol;Acc:MGI:2443258]	8828.24	0.0547936	0.0356321	1.53776	0.124108	0.273831	7798.01	0.0247702	0.0306665	0.807727	0.419247	0.621729	8299.95	0.19341	0.0226151	8.55225	1.20712e-17	6.97926e-17
ENSMUSG00000004096	Cwc15	protein_coding	CWC15 spliceosome-associated protein [Source:MGI Symbol;Acc:MGI:1913320]	8134.32	-0.219103	0.0373754	-5.86222	4.56712e-09	2.10543e-07	8991.85	-0.117739	0.0311326	-3.78187	0.000155652	0.00162884	8544.16	-0.132132	0.026185	-5.04608	4.50967e-07	1.52113e-06
ENSMUSG00000004098	Col5a3	protein_coding	collagen, type V, alpha 3 [Source:MGI Symbol;Acc:MGI:1858212]	3315.93	0.176766	0.0481898	3.66813	0.000244334	0.00228616	2433.59	0.0426708	0.0462929	0.921757	0.356655	0.564258	2871.58	0.460171	0.0341001	13.4947	1.68002e-41	1.92575e-40
ENSMUSG00000004099	Dnmt1	protein_coding	DNA methyltransferase (cytosine-5) 1 [Source:MGI Symbol;Acc:MGI:94912]	4643.15	-0.19764	0.0406415	-4.863	1.1562e-06	2.50288e-05	3967.36	-0.211483	0.0364487	-5.80221	6.54467e-09	2.43837e-07	4298.62	0.241534	0.0241828	9.98784	1.72296e-23	1.22466e-22
ENSMUSG00000004100	Ppan	protein_coding	peter pan homolog (Drosophila) [Source:MGI Symbol;Acc:MGI:2178445]	1556.96	-0.190589	0.0613055	-3.10883	0.00187828	0.0119391	1384.32	-0.20163	0.0616645	-3.26979	0.00107629	0.00770197	1468.22	0.183977	0.0391654	4.69742	2.63464e-06	8.3791e-06
ENSMUSG00000004105	Angptl2	protein_coding	angiopoietin-like 2 [Source:MGI Symbol;Acc:MGI:1347002]	4204.98	0.136409	0.0447384	3.04904	0.00229571	0.0140447	4422.47	0.0730837	0.0369737	1.97664	0.0480822	0.14757	4305.03	-0.058712	0.0283693	-2.06956	0.0384936	0.0738649
ENSMUSG00000004110	Cacna1e	protein_coding	calcium channel, voltage-dependent, R type, alpha 1E subunit [Source:MGI Symbol;Acc:MGI:106217]	146.102	0.0539112	0.189647	0.284271	0.776203	0.879805	93.0926	-0.407006	0.229038	-1.77702	0.0755646	0.204862	119.509	0.668384	0.139565	4.78906	1.67564e-06	5.4168e-06
ENSMUSG00000004113	Cacna1b	protein_coding	calcium channel, voltage-dependent, N type, alpha 1B subunit [Source:MGI Symbol;Acc:MGI:88296]	243.882	0.488993	0.155445	3.14576	0.00165656	0.0107665	250.159	0.198451	0.131918	1.50435	0.132491	0.298909	246.546	-0.0380025	0.0964815	-0.393884	0.693667	0.784882
ENSMUSG00000004127	Trmt10a	protein_coding	tRNA methyltransferase 10A [Source:MGI Symbol;Acc:MGI:1920421]	598.431	-0.209263	0.0869545	-2.40659	0.0161024	0.0628515	657.196	-0.188204	0.0883238	-2.13084	0.0331027	0.111739	626.441	-0.118582	0.0537464	-2.20633	0.0273612	0.0541851
ENSMUSG00000004151	Etv1	protein_coding	ets variant 1 [Source:MGI Symbol;Acc:MGI:99254]	1229.5	0.121613	0.0740201	1.64297	0.100389	0.236865	1280.5	0.11076	0.0600036	1.84589	0.0649089	0.184127	1252.48	-0.0464043	0.0439283	-1.05636	0.290802	0.410202
ENSMUSG00000004187	Kifc2	protein_coding	kinesin family member C2 [Source:MGI Symbol;Acc:MGI:109187]	494.163	0.607742	0.11023	5.51338	3.52012e-08	1.19718e-06	435.022	0.463119	0.108444	4.27059	1.94957e-05	0.000279023	463.888	0.185312	0.0731791	2.53231	0.0113315	0.024081
ENSMUSG00000004207	Psap	protein_coding	prosaposin [Source:MGI Symbol;Acc:MGI:97783]	305094	0.151317	0.0292914	5.16593	2.39244e-07	6.40726e-06	251481	0.107764	0.0176865	6.093	1.10811e-09	5.11607e-08	277900	0.292519	0.0185037	15.8087	2.71184e-56	4.1132e-55
ENSMUSG00000004221	Ikbkg	protein_coding	inhibitor of kappaB kinase gamma [Source:MGI Symbol;Acc:MGI:1338074]	9358.56	0.0312432	0.0324786	0.961962	0.336069	0.532704	7609.93	0.0245912	0.0300925	0.817186	0.413822	0.616981	8472.41	0.312687	0.01957	15.9779	1.82276e-57	2.82049e-56
ENSMUSG00000004231	Pax2	protein_coding	paired box 2 [Source:MGI Symbol;Acc:MGI:97486]	2901.44	0.0342399	0.0609595	0.561684	0.574332	0.738083	2308.25	-0.143293	0.0532683	-2.69003	0.0071446	0.0347771	2601.42	0.345751	0.0458226	7.54541	4.50858e-14	2.24201e-13
ENSMUSG00000004233	Wars2	protein_coding	tryptophanyl tRNA synthetase 2 (mitochondrial) [Source:MGI Symbol;Acc:MGI:1917810]	946.654	-0.0283329	0.0727571	-0.389418	0.696967	0.827511	1280.61	0.00488947	0.0700028	0.0698468	0.944316	0.973075	1110.64	-0.419539	0.0465542	-9.01183	2.02641e-19	1.25492e-18
ENSMUSG00000004263	Atn1	protein_coding	atrophin 1 [Source:MGI Symbol;Acc:MGI:104725]	1173.74	0.156625	0.0684305	2.28881	0.0220903	0.0795341	1166.54	-0.171632	0.0682761	-2.51379	0.0119441	0.0517902	1167.97	0.0246986	0.0563422	0.438367	0.66112	0.759292
ENSMUSG00000004264	Phb2	protein_coding	prohibitin 2 [Source:MGI Symbol;Acc:MGI:102520]	6818.03	-0.073596	0.0417128	-1.76435	0.0776729	0.198648	7900.53	-0.0974061	0.0305716	-3.18617	0.00144172	0.00966965	7342.33	-0.197385	0.0254974	-7.74137	9.83477e-15	5.05004e-14
ENSMUSG00000004266	Ptpn6	protein_coding	protein tyrosine phosphatase, non-receptor type 6 [Source:MGI Symbol;Acc:MGI:96055]	266.983	0.0952222	0.13501	0.705295	0.480627	0.664592	1002.74	0.107658	0.07249	1.48515	0.137504	0.30653	631.782	-1.88648	0.0626108	-30.1303	1.94329e-199	1.51986e-197
ENSMUSG00000004267	Eno2	protein_coding	enolase 2, gamma neuronal [Source:MGI Symbol;Acc:MGI:95394]	4692.15	-0.0859129	0.0410985	-2.09041	0.0365807	0.115678	4269.7	-0.0942897	0.0374606	-2.51704	0.0118347	0.0514119	4473.36	0.151012	0.0253898	5.94776	2.71833e-09	1.05762e-08
ENSMUSG00000004268	Emg1	protein_coding	EMG1 N1-specific pseudouridine methyltransferase [Source:MGI Symbol;Acc:MGI:1315195]	3649.46	-0.0664704	0.05068	-1.31157	0.189664	0.367016	3779.73	-0.0492171	0.039406	-1.24898	0.211674	0.405574	3707.11	-0.0355303	0.0311545	-1.14046	0.254097	0.369113
ENSMUSG00000004270	Lpcat3	protein_coding	lysophosphatidylcholine acyltransferase 3 [Source:MGI Symbol;Acc:MGI:1315211]	5500.65	0.000855479	0.0385267	0.0222048	0.982285	0.991214	6228.56	-0.00509801	0.0318594	-0.160016	0.872869	0.936512	5851.55	-0.163452	0.0226669	-7.21105	5.55226e-13	2.62585e-12
ENSMUSG00000004285	Atp6v1f	protein_coding	ATPase, H+ transporting, lysosomal V1 subunit F [Source:MGI Symbol;Acc:MGI:1913394]	11652.6	-0.161365	0.0422962	-3.81512	0.000136117	0.00139598	13583.8	-0.112917	0.0265324	-4.25581	2.08292e-05	0.000296278	12588.8	-0.207551	0.0267221	-7.76701	8.03626e-15	4.13854e-14
ENSMUSG00000004296	Il12b	protein_coding	interleukin 12b [Source:MGI Symbol;Acc:MGI:96540]	14.2061	0.296278	0.543746	0.544884	0.585833		67.8177	0.356736	0.279313	1.27719	0.201535		40.7934	-2.25829	0.241102	-9.36653	7.49595e-21	4.89248e-20
ENSMUSG00000004317	Clcn5	protein_coding	chloride channel, voltage-sensitive 5 [Source:MGI Symbol;Acc:MGI:99486]	2580.56	-0.0204419	0.0556346	-0.367431	0.713297	0.838292	2330.07	-0.0724942	0.0450775	-1.60821	0.107789	0.260995	2451.26	0.162019	0.0337958	4.79406	1.63441e-06	5.2865e-06
ENSMUSG00000004319	Clcn3	protein_coding	chloride channel, voltage-sensitive 3 [Source:MGI Symbol;Acc:MGI:103555]	10945.3	0.149309	0.040289	3.70595	0.000210603	0.002025	9948.97	0.143181	0.0282538	5.06769	4.02672e-07	9.5331e-06	10429.9	0.152173	0.0251384	6.05342	1.418e-09	5.60715e-09
ENSMUSG00000004328	Hif3a	protein_coding	hypoxia inducible factor 3, alpha subunit [Source:MGI Symbol;Acc:MGI:1859778]	1.99819	1.4834	1.52981	0.969659	0.332216		4.4793	-2.4034	1.20634	-1.99231	0.0463372		3.22638	-0.882054	0.847565	-1.04069	0.298018	0.418209
ENSMUSG00000004347	Pde1c	protein_coding	phosphodiesterase 1C [Source:MGI Symbol;Acc:MGI:108413]	67.5706	-0.241194	0.257456	-0.936836	0.348843	0.545844	70.2937	0.299394	0.24999	1.19762	0.231064	0.428889	68.7901	-0.037847	0.160655	-0.23558	0.813759	0.873838
ENSMUSG00000004356	Utp20	protein_coding	UTP20 small subunit processome component [Source:MGI Symbol;Acc:MGI:1917933]	6340.03	-0.0335289	0.0398678	-0.841001	0.400347	0.595096	5821.33	-0.0765015	0.0343361	-2.22802	0.0258793	0.0930309	6070.33	0.138213	0.025619	5.39495	6.85437e-08	2.44621e-07
ENSMUSG00000004359	Spic	protein_coding	Spi-C transcription factor (Spi-1/PU.1 related) [Source:MGI Symbol;Acc:MGI:1341168]	10.5866	0.0269431	0.642826	0.0419135	0.966568		19.0337	0.029633	0.499536	0.059321	0.952696		14.7626	-0.810247	0.347909	-2.3289	0.0198642	0.0404603
ENSMUSG00000004360	9330159F19Rik	protein_coding	RIKEN cDNA 9330159F19 gene [Source:MGI Symbol;Acc:MGI:3036239]	726.742	-0.0633859	0.0819435	-0.773532	0.439208	0.630133	465.733	-0.0671007	0.0966698	-0.694123	0.487605	0.67782	595.744	0.658166	0.0532361	12.3631	4.13654e-35	4.06477e-34
ENSMUSG00000004364	Cul3	protein_coding	cullin 3 [Source:MGI Symbol;Acc:MGI:1347360]	10071.8	0.0325905	0.031776	1.02563	0.305064	0.500778	9743.38	0.0377311	0.0321267	1.17444	0.240217	0.440108	9889.5	0.0624048	0.0218542	2.8555	0.00429685	0.00982907
ENSMUSG00000004366	Sst	protein_coding	somatostatin [Source:MGI Symbol;Acc:MGI:98326]	0.187233	-1.2109	4.08047	-0.296756	0.766653		1.76387	0.203096	3.82963	0.0530329	0.957706		0.969931	-2.79695	3.03573	-0.921345	0.35687	0.48073
ENSMUSG00000004371	Il11	protein_coding	interleukin 11 [Source:MGI Symbol;Acc:MGI:107613]	47.529	-0.187961	0.300386	-0.625733	0.53149		76.0216	-0.173043	0.244744	-0.707038	0.479543	0.671457	61.5832	-0.66601	0.163133	-4.08262	4.45314e-05	0.000127978
ENSMUSG00000004383	Large1	protein_coding	LARGE xylosyl- and glucuronyltransferase 1 [Source:MGI Symbol;Acc:MGI:1342270]	8897.94	0.114223	0.0319109	3.57945	0.000344317	0.00303157	8624.11	0.105665	0.0302526	3.49276	0.000478064	0.00404361	8745.13	0.0597794	0.0200569	2.98049	0.0028779	0.006776
ENSMUSG00000004393	Ddx56	protein_coding	DEAD (Asp-Glu-Ala-Asp) box polypeptide 56 [Source:MGI Symbol;Acc:MGI:1277172]	3317.32	-0.16762	0.0456897	-3.66867	0.00024382	0.00228289	2864.6	-0.0794329	0.0432406	-1.837	0.06621	0.186561	3086.04	0.224033	0.0294681	7.60257	2.90298e-14	1.45777e-13
ENSMUSG00000004394	Tmed4	protein_coding	transmembrane p24 trafficking protein 4 [Source:MGI Symbol;Acc:MGI:1915070]	11503.1	0.0989531	0.0319112	3.10088	0.00192944	0.0121806	12119.4	0.106764	0.0270611	3.94528	7.9706e-05	0.000923062	11787.1	-0.0603703	0.0191044	-3.16002	0.0015776	0.00383337
ENSMUSG00000004415	Col26a1	protein_coding	collagen, type XXVI, alpha 1 [Source:MGI Symbol;Acc:MGI:2155345]	31.4213	-0.15953	0.36995	-0.431222	0.666307		24.2058	-0.44557	0.442063	-1.00793	0.313486		27.7766	0.40197	0.246061	1.63362	0.102339	0.173986
ENSMUSG00000004446	Bid	protein_coding	BH3 interacting domain death agonist [Source:MGI Symbol;Acc:MGI:108093]	8420.98	-0.154977	0.0353479	-4.38433	1.16344e-05	0.000185314	8790.95	-0.107182	0.0305255	-3.51125	0.000446006	0.0038213	8588.39	-0.0483933	0.0228487	-2.11799	0.0341763	0.0663221
ENSMUSG00000004451	Ralb	protein_coding	v-ral simian leukemia viral oncogene B [Source:MGI Symbol;Acc:MGI:1927244]	7388.41	-0.164387	0.0343157	-4.79045	1.66409e-06	3.43105e-05	7343.89	-0.145526	0.0296763	-4.90378	9.40114e-07	1.97651e-05	7351.96	0.0237412	0.0199607	1.1894	0.234284	0.345971
ENSMUSG00000004455	Ppp1cc	protein_coding	protein phosphatase 1, catalytic subunit, gamma isoform [Source:MGI Symbol;Acc:MGI:104872]	5276.91	-0.0246034	0.0413995	-0.594294	0.552316	0.721716	5531.35	0.0496702	0.0373005	1.33162	0.182984	0.370204	5393	-0.0524149	0.0278805	-1.87998	0.0601103	0.109583
ENSMUSG00000004460	Dnajb11	protein_coding	DnaJ heat shock protein family (Hsp40) member B11 [Source:MGI Symbol;Acc:MGI:1915088]	11089.2	-0.0273098	0.0315319	-0.8661	0.386435	0.582413	11051.9	-0.027906	0.0273034	-1.02207	0.306746	0.514538	11049.4	0.0200223	0.0189746	1.05522	0.291326	0.410714
ENSMUSG00000004462	Tbccd1	protein_coding	TBCC domain containing 1 [Source:MGI Symbol;Acc:MGI:1917823]	3109.75	0.0334735	0.0485523	0.689431	0.490552	0.672619	2776.96	-0.029477	0.0418922	-0.703639	0.481658	0.673197	2938.64	0.178316	0.029928	5.95816	2.55087e-09	9.94317e-09
ENSMUSG00000004473	Clec11a	protein_coding	C-type lectin domain family 11, member a [Source:MGI Symbol;Acc:MGI:1298219]	61.0682	-0.594518	0.273162	-2.17643	0.029523	0.0984133	101.133	-0.152699	0.213076	-0.716638	0.473597	0.66703	80.8427	-0.737567	0.153354	-4.80956	1.51265e-06	4.90509e-06
ENSMUSG00000004500	Zfp324	protein_coding	zinc finger protein 324 [Source:MGI Symbol;Acc:MGI:2444641]	1356.38	0.0719876	0.0621416	1.15845	0.246682	0.436157	1370.05	-0.0474516	0.0650771	-0.72916	0.465904	0.660815	1360.57	0.000312831	0.0426659	0.00733211	0.99415	0.996143
ENSMUSG00000004508	Gab2	protein_coding	growth factor receptor bound protein 2-associated protein 2 [Source:MGI Symbol;Acc:MGI:1333854]	6437.83	0.0560944	0.034571	1.62259	0.104678	0.243832	5433.06	-0.0556519	0.0343434	-1.62046	0.105135	0.256866	5926.71	0.259461	0.0253818	10.2223	1.57514e-24	1.15937e-23
ENSMUSG00000004530	Coro1c	protein_coding	coronin, actin binding protein 1C [Source:MGI Symbol;Acc:MGI:1345964]	13701.8	-0.143747	0.0322183	-4.46167	8.1323e-06	0.00013678	11412.8	-0.155443	0.0253982	-6.12022	9.3446e-10	4.41707e-08	12538.7	0.278316	0.0187149	14.8713	5.05986e-50	6.94191e-49
ENSMUSG00000004535	Tax1bp1	protein_coding	Tax1 (human T cell leukemia virus type I) binding protein 1 [Source:MGI Symbol;Acc:MGI:1289308]	27232.8	-0.0534897	0.027686	-1.93201	0.0533578	0.151833	20488.4	0.00802317	0.0252315	0.317983	0.750498	0.86503	23831.8	0.425049	0.0193718	21.9416	1.04099e-106	3.40491e-105
ENSMUSG00000004540	Psg17	protein_coding	pregnancy specific glycoprotein 17 [Source:MGI Symbol;Acc:MGI:1347250]	2.01562	2.1318	1.62967	1.30812	0.190832		7.09019	-0.304376	0.85144	-0.357484	0.720729		4.53381	-1.87598	0.703267	-2.66752	0.00764124	0.0167543
ENSMUSG00000004552	Ctse	protein_coding	cathepsin E [Source:MGI Symbol;Acc:MGI:107361]	1.9574	0.0962398	1.4521	0.0662761	0.947158		4.00584	-0.340829	1.02539	-0.332391	0.739594		2.97116	-1.07071	0.73327	-1.46019	0.144238	0.232316
ENSMUSG00000004558	Ndrg2	protein_coding	N-myc downstream regulated gene 2 [Source:MGI Symbol;Acc:MGI:1352498]	5014.09	0.170059	0.0380976	4.46376	8.05329e-06	0.000135781	3104.51	0.118785	0.0414766	2.86389	0.00418468	0.0227329	4056.52	0.705294	0.0250806	28.1211	5.41552e-174	3.49788e-172
ENSMUSG00000004561	Mettl17	protein_coding	methyltransferase like 17 [Source:MGI Symbol;Acc:MGI:1098577]	789.887	-0.118547	0.0849245	-1.39591	0.162741	0.330549	741.886	-0.0223218	0.0801231	-0.278594	0.780556	0.882979	764.521	0.103952	0.0531911	1.95431	0.0506647	0.0942391
ENSMUSG00000004562	Arhgef40	protein_coding	Rho guanine nucleotide exchange factor (GEF) 40 [Source:MGI Symbol;Acc:MGI:2685515]	16643.4	-0.0144292	0.028091	-0.513658	0.607491	0.762372	13162.4	-0.054715	0.0267602	-2.04464	0.0408899	0.130596	14883.1	0.353109	0.0183913	19.1998	3.71541e-82	8.68213e-81
ENSMUSG00000004565	Pnpla6	protein_coding	patatin-like phospholipase domain containing 6 [Source:MGI Symbol;Acc:MGI:1354723]	6791.14	0.0457533	0.0368349	1.24212	0.214193	0.396762	4450.8	0.0537487	0.0464775	1.15645	0.247499	0.448493	5616.16	0.623706	0.0298567	20.89	6.60457e-97	1.9007e-95
ENSMUSG00000004567	Mcoln1	protein_coding	mucolipin 1 [Source:MGI Symbol;Acc:MGI:1890498]	6293.29	-0.0251965	0.0388383	-0.648754	0.516497	0.693528	6911.35	0.00138198	0.0360581	0.0383263	0.969427	0.986206	6588.07	-0.121048	0.0262522	-4.61097	4.00803e-06	1.25491e-05
ENSMUSG00000004568	Arhgef18	protein_coding	rho/rac guanine nucleotide exchange factor (GEF) 18 [Source:MGI Symbol;Acc:MGI:2142567]	19845.1	0.0823576	0.0300331	2.74223	0.00610241	0.0299001	14708.8	0.0244736	0.0244618	1.00048	0.317076	0.524573	17257.2	0.446114	0.0195248	22.8486	1.50832e-115	5.43611e-114
ENSMUSG00000004591	Pkn2	protein_coding	protein kinase N2 [Source:MGI Symbol;Acc:MGI:109211]	7195.92	0.0125315	0.0389369	0.32184	0.747574	0.861215	7035.68	0.0195813	0.029699	0.659326	0.509686	0.696745	7102.58	0.0473174	0.0228541	2.07041	0.0384136	0.0737236
ENSMUSG00000004609	Cd33	protein_coding	CD33 antigen [Source:MGI Symbol;Acc:MGI:99440]	118.048	-0.00060084	0.217281	-0.00276526	0.997794	0.99903	316.581	0.0429776	0.135529	0.31711	0.75116	0.865228	216.396	-1.39954	0.114484	-12.2248	2.29165e-34	2.20017e-33
ENSMUSG00000004610	Etfb	protein_coding	electron transferring flavoprotein, beta polypeptide [Source:MGI Symbol;Acc:MGI:106098]	385.076	-0.204546	0.117012	-1.74808	0.0804499	0.203449	320.073	-0.312699	0.130224	-2.40123	0.0163399	0.0655911	352.058	0.282711	0.0808709	3.49583	0.000472593	0.00122126
ENSMUSG00000004626	Stxbp2	protein_coding	syntaxin binding protein 2 [Source:MGI Symbol;Acc:MGI:107370]	5844.75	-0.0796164	0.0354118	-2.2483	0.0245568	0.086419	5318.6	-0.0901996	0.0378506	-2.38305	0.0171701	0.0681361	5572.25	0.150993	0.0240839	6.26945	3.62317e-10	1.48399e-09
ENSMUSG00000004631	Sgce	protein_coding	sarcoglycan, epsilon [Source:MGI Symbol;Acc:MGI:1329042]	9429.43	0.0317596	0.0337394	0.941322	0.34654	0.544019	8339.58	0.0777523	0.0291419	2.66806	0.00762903	0.0364207	8870.25	0.192559	0.0208663	9.22825	2.75095e-20	1.75856e-19
ENSMUSG00000004633	Chn2	protein_coding	chimerin 2 [Source:MGI Symbol;Acc:MGI:1917243]	68.0505	0.141053	0.261678	0.539031	0.589865	0.750022	104.053	0.382088	0.218533	1.74842	0.0803906	0.213531	85.8013	-0.593855	0.150919	-3.93493	8.322e-05	0.000232595
ENSMUSG00000004637	Wwox	protein_coding	WW domain-containing oxidoreductase [Source:MGI Symbol;Acc:MGI:1931237]	1952.7	0.156373	0.0537093	2.91147	0.00359737	0.0199349	1903.74	0.18354	0.0585987	3.13214	0.00173536	0.0112169	1924.71	0.0511076	0.0372465	1.37214	0.170018	0.266711
ENSMUSG00000004642	Slbp	protein_coding	stem-loop binding protein [Source:MGI Symbol;Acc:MGI:108402]	2135.03	0.00883096	0.0564669	0.156392	0.875724	0.934016	2041.1	-0.0308871	0.0508734	-0.607137	0.54376	0.724596	2084.35	0.0803911	0.0355065	2.26413	0.0235664	0.047252
ENSMUSG00000004655	Aqp1	protein_coding	aquaporin 1 [Source:MGI Symbol;Acc:MGI:103201]	11.1974	0.0261427	0.605162	0.0431996	0.965542		29.6663	0.190145	0.438914	0.433217	0.664857		20.3447	-1.38435	0.321453	-4.30654	1.65825e-05	4.94872e-05
ENSMUSG00000004661	Arid3b	protein_coding	AT rich interactive domain 3B (BRIGHT-like) [Source:MGI Symbol;Acc:MGI:1930768]	194.633	-0.167974	0.151882	-1.10595	0.268746	0.459478	227.217	0.155191	0.151316	1.02561	0.305076	0.51279	210.424	-0.215454	0.100453	-2.14482	0.0319673	0.0624198
ENSMUSG00000004665	Cnn2	protein_coding	calponin 2 [Source:MGI Symbol;Acc:MGI:105093]	57275.7	-0.426009	0.0309163	-13.7794	3.39012e-43	6.72019e-40	47706.9	-0.409169	0.0258416	-15.8337	1.82119e-56	3.16364e-53	52411	0.277273	0.0213598	12.981	1.5675e-38	1.67098e-37
ENSMUSG00000004667	Polr2e	protein_coding	polymerase (RNA) II (DNA directed) polypeptide E [Source:MGI Symbol;Acc:MGI:1913670]	6377.93	-0.0994302	0.0471218	-2.11007	0.0348523	0.111508	6562.91	0.000361248	0.0309446	0.011674	0.990686	0.995557	6457.36	-0.0273946	0.0304953	-0.898325	0.369013	0.493473
ENSMUSG00000004668	Abca13	protein_coding	ATP-binding cassette, sub-family A (ABC1), member 13 [Source:MGI Symbol;Acc:MGI:2388707]	100.187	0.150992	0.216755	0.696599	0.486054	0.668565	87.4454	0.0788083	0.226955	0.347243	0.728409	0.853084	93.6677	0.209801	0.136002	1.54263	0.122921	0.20324
ENSMUSG00000004677	Myo9b	protein_coding	myosin IXb [Source:MGI Symbol;Acc:MGI:106624]	12090.7	0.0539826	0.0299761	1.80086	0.0717254	0.187255	10669.2	-0.0356954	0.0286468	-1.24605	0.212745	0.407065	11362	0.194853	0.0223251	8.72801	2.59202e-18	1.54087e-17
ENSMUSG00000004698	Hdac9	protein_coding	histone deacetylase 9 [Source:MGI Symbol;Acc:MGI:1931221]	2035.5	0.124937	0.0514364	2.42896	0.0151423	0.0599473	1505.93	0.0975421	0.0584562	1.66863	0.0951898	0.239995	1768.72	0.449366	0.0338249	13.2851	2.82651e-40	3.14126e-39
ENSMUSG00000004707	Ly9	protein_coding	lymphocyte antigen 9 [Source:MGI Symbol;Acc:MGI:96885]	54.1999	-0.240987	0.299943	-0.803441	0.42172		342.778	0.0337226	0.112738	0.299123	0.764846	0.872809	197.378	-2.64096	0.115707	-22.8245	2.61674e-115	9.41617e-114
ENSMUSG00000004709	Cd244	protein_coding	CD244 natural killer cell receptor 2B4 [Source:MGI Symbol;Acc:MGI:109294]	17.865	0.323865	0.483749	0.66949	0.503183		62.8716	0.147032	0.290317	0.506453	0.612539		40.1777	-1.80908	0.229878	-7.86976	3.55321e-15	1.86068e-14
ENSMUSG00000004730	Adgre1	protein_coding	adhesion G protein-coupled receptor E1 [Source:MGI Symbol;Acc:MGI:106912]	1495.54	0.0587202	0.078701	0.746118	0.455596	0.643249	9762.01	0.156715	0.101691	1.54109	0.123295	0.285334	5597.01	-2.68943	0.0741729	-36.2589	7.1826e-288	9.54663e-286
ENSMUSG00000004748	Mtfp1	protein_coding	mitochondrial fission process 1 [Source:MGI Symbol;Acc:MGI:1916686]	226.257	0.0483875	0.146698	0.329844	0.741518	0.856942	210.833	0.0601908	0.15004	0.401165	0.688299	0.826299	218.156	0.112385	0.0923135	1.21742	0.223443	0.333345
ENSMUSG00000004768	Rab23	protein_coding	RAB23, member RAS oncogene family [Source:MGI Symbol;Acc:MGI:99833]	5409.4	-0.0861883	0.0415875	-2.07246	0.0382228	0.119186	4900.84	-0.0294193	0.033966	-0.866139	0.386414	0.592715	5146.38	0.155746	0.0253522	6.14327	8.08384e-10	3.24002e-09
ENSMUSG00000004771	Rab11a	protein_coding	RAB11A, member RAS oncogene family [Source:MGI Symbol;Acc:MGI:1858202]	6310.91	-0.151607	0.0354195	-4.28034	1.86612e-05	0.000275471	6404.29	-0.0251343	0.0332143	-0.756731	0.449211	0.646978	6344.97	-0.0081035	0.0261282	-0.310143	0.756452	0.832643
ENSMUSG00000004788	Eif2b2	protein_coding	eukaryotic translation initiation factor 2B, subunit 2 beta [Source:MGI Symbol;Acc:MGI:2145118]	5215.73	-0.0285431	0.0464417	-0.614601	0.538818	0.710707	5219	-0.0485914	0.033612	-1.44566	0.148274	0.322668	5207.38	0.0135623	0.0282383	0.480282	0.631027	0.733694
ENSMUSG00000004789	Dlst	protein_coding	dihydrolipoamide S-succinyltransferase (E2 component of 2-oxo-glutarate complex) [Source:MGI Symbol;Acc:MGI:1926170]	11422.8	-0.103476	0.0305301	-3.38929	0.000700732	0.00536313	9101.68	-0.117934	0.0281534	-4.18899	2.80197e-05	0.000378783	10248.3	0.342474	0.0184916	18.5205	1.41064e-76	3.04852e-75
ENSMUSG00000004791	Pgf	protein_coding	placental growth factor [Source:MGI Symbol;Acc:MGI:105095]	391.954	-0.0549823	0.109437	-0.50241	0.615379	0.768518	432.219	-0.0805273	0.100285	-0.802986	0.421983	0.624126	411.191	-0.124062	0.0630408	-1.96796	0.0490728	0.0916563
ENSMUSG00000004798	Ulk2	protein_coding	unc-51 like kinase 2 [Source:MGI Symbol;Acc:MGI:1352758]	7339.62	0.149215	0.0389383	3.83208	0.000127064	0.00132269	7681.43	0.16933	0.0295004	5.73991	9.47274e-09	3.34629e-07	7495.42	-0.0508943	0.0232091	-2.19286	0.0283178	0.0559254
ENSMUSG00000004815	Dgkq	protein_coding	diacylglycerol kinase, theta [Source:MGI Symbol;Acc:MGI:102918]	1072.78	0.0638888	0.0694456	0.919983	0.357581	0.55405	889.76	-0.0691675	0.0749547	-0.92279	0.356116	0.563854	979.888	0.283226	0.0469628	6.03085	1.63096e-09	6.43264e-09
ENSMUSG00000004837	Grap	protein_coding	GRB2-related adaptor protein [Source:MGI Symbol;Acc:MGI:1918770]	97.1912	0.0173122	0.212961	0.0812928	0.935209	0.967708	419.277	-0.0363569	0.108289	-0.335739	0.737068	0.858019	256.923	-2.08837	0.0929155	-22.476	7.1292e-112	2.4651e-110
ENSMUSG00000004843	Chmp2b	protein_coding	charged multivesicular body protein 2B [Source:MGI Symbol;Acc:MGI:1916192]	7212.96	0.0749693	0.0338167	2.21693	0.0266278	0.0919123	7505.57	0.0516466	0.0335843	1.53782	0.124092	0.286416	7344.54	-0.042863	0.0226134	-1.89547	0.0580306	0.106281
ENSMUSG00000004846	Plod3	protein_coding	procollagen-lysine, 2-oxoglutarate 5-dioxygenase 3 [Source:MGI Symbol;Acc:MGI:1347008]	11502.4	0.0494388	0.0300531	1.64505	0.09996	0.236202	10562	0.0374504	0.0265811	1.40891	0.158861	0.337775	11013.6	0.137778	0.0176045	7.82631	5.02393e-15	2.61536e-14
ENSMUSG00000004849	Ap1s1	protein_coding	adaptor protein complex AP-1, sigma 1 [Source:MGI Symbol;Acc:MGI:1098244]	10566.3	-0.0901144	0.0363355	-2.48007	0.0131357	0.0535242	10394	-0.111911	0.0254357	-4.39977	1.08368e-05	0.000166319	10460.4	0.0389074	0.0210977	1.84415	0.0651609	0.11769
ENSMUSG00000004864	Mapk13	protein_coding	mitogen-activated protein kinase 13 [Source:MGI Symbol;Acc:MGI:1346864]	1094.7	-0.0629203	0.0708525	-0.888046	0.374516	0.570824	1081.33	0.0680966	0.0675459	1.00815	0.31338	0.520876	1085.92	0.0319378	0.0453394	0.704416	0.481174	0.603179
ENSMUSG00000004865	Srpk1	protein_coding	serine/arginine-rich protein specific kinase 1 [Source:MGI Symbol;Acc:MGI:106908]	3300.86	-0.11221	0.0430696	-2.60532	0.00917891	0.0407182	3383.29	-0.0190392	0.0402698	-0.47279	0.636363	0.793284	3335.36	-0.0219684	0.0272931	-0.804907	0.420873	0.544969
ENSMUSG00000004872	Pax3	protein_coding	paired box 3 [Source:MGI Symbol;Acc:MGI:97487]	250.662	0.0352625	0.134553	0.262072	0.793266	0.888209	138.004	-0.0392507	0.175541	-0.223598	0.82307	0.906714	194.246	0.876864	0.0917962	9.55229	1.26863e-21	8.45289e-21
ENSMUSG00000004880	Lbr	protein_coding	lamin B receptor [Source:MGI Symbol;Acc:MGI:2138281]	805.732	-0.024085	0.0775612	-0.310529	0.756159	0.867483	937.949	-0.00420475	0.0759856	-0.0553362	0.955871	0.979121	869.815	-0.205358	0.048187	-4.26169	2.02889e-05	6.0119e-05
ENSMUSG00000004885	Crabp2	protein_coding	cellular retinoic acid binding protein II [Source:MGI Symbol;Acc:MGI:88491]	18.6825	-0.300195	0.479117	-0.626559	0.530948		30.9991	-0.85978	0.38283	-2.24586	0.0247132		24.7628	-0.650209	0.261647	-2.48506	0.012953	0.0272301
ENSMUSG00000004891	Nes	protein_coding	nestin [Source:MGI Symbol;Acc:MGI:101784]	83461.5	-0.156158	0.0336559	-4.63985	3.48656e-06	6.70076e-05	57515.6	-0.224671	0.0231607	-9.7005	3.00017e-22	8.68613e-20	70417.6	0.554053	0.0235305	23.5461	1.37516e-122	5.32331e-121
ENSMUSG00000004892	Bcan	protein_coding	brevican [Source:MGI Symbol;Acc:MGI:1096385]	31807.5	0.252708	0.028258	8.94289	3.79117e-19	1.0736e-16	15404	0.237989	0.0296646	8.02266	1.03482e-15	1.25051e-13	23603.6	1.06003	0.0206767	51.2668	0	0
ENSMUSG00000004894	Hapln2	protein_coding	hyaluronan and proteoglycan link protein 2 [Source:MGI Symbol;Acc:MGI:2137300]	2.68699	0.990621	1.43331	0.691142	0.489476		2.16173	3.53933	1.80452	1.96137	0.0498355		2.42054	0.740455	1.01803	0.727341	0.467017	0.589676
ENSMUSG00000004895	Prcc	protein_coding	papillary renal cell carcinoma (translocation-associated) [Source:MGI Symbol;Acc:MGI:2137738]	5181.26	0.069922	0.0416904	1.67717	0.0935089	0.225305	5882.41	0.0809778	0.0394589	2.0522	0.0401499	0.128711	5519.51	-0.167722	0.0287832	-5.82707	5.64079e-09	2.15706e-08
ENSMUSG00000004896	Rrnad1	protein_coding	ribosomal RNA adenine dimethylase domain containing 1 [Source:MGI Symbol;Acc:MGI:2387197]	884.496	-0.0228151	0.0781308	-0.292011	0.770278	0.875953	968.732	0.0715411	0.072921	0.981077	0.326555	0.534338	924.615	-0.115686	0.048911	-2.36524	0.0180184	0.0369726
ENSMUSG00000004897	Hdgf	protein_coding	hepatoma-derived growth factor [Source:MGI Symbol;Acc:MGI:1194494]	28072.4	-0.13593	0.0332478	-4.08841	4.34348e-05	0.000564856	32382.9	-0.103464	0.0201291	-5.14002	2.74706e-07	6.79287e-06	30158.2	-0.191687	0.019708	-9.72635	2.32808e-22	1.58943e-21
ENSMUSG00000004902	Slc25a18	protein_coding	solute carrier family 25 (mitochondrial carrier), member 18 [Source:MGI Symbol;Acc:MGI:1919053]	9461.61	0.331717	0.0455623	7.28053	3.32511e-13	3.91011e-11	5729.17	0.304811	0.0365428	8.34121	7.35312e-17	1.09878e-14	7590.95	0.737208	0.031055	23.7388	1.43533e-124	5.6321e-123
ENSMUSG00000004929	Thop1	protein_coding	thimet oligopeptidase 1 [Source:MGI Symbol;Acc:MGI:1354165]	4404.83	-0.0671167	0.0438991	-1.52889	0.126293	0.277055	3811.21	-0.12029	0.0420467	-2.86086	0.00422493	0.0228993	4101.64	0.22487	0.0299215	7.51534	5.67649e-14	2.81062e-13
ENSMUSG00000004931	Apba3	protein_coding	amyloid beta (A4) precursor protein-binding, family A, member 3 [Source:MGI Symbol;Acc:MGI:1888527]	4487.31	0.058689	0.0428497	1.36965	0.170796	0.341593	4183.67	-0.0431043	0.0367039	-1.17438	0.240244	0.440108	4328.01	0.11528	0.0283765	4.0625	4.85492e-05	0.000139039
ENSMUSG00000004933	Matk	protein_coding	megakaryocyte-associated tyrosine kinase [Source:MGI Symbol;Acc:MGI:99259]	420.432	0.248378	0.103608	2.39728	0.0165171	0.0641096	419.187	0.368421	0.108177	3.40571	0.000659915	0.00520992	419.014	0.0200897	0.0655387	0.306532	0.7592	0.834546
ENSMUSG00000004934	Pias4	protein_coding	protein inhibitor of activated STAT 4 [Source:MGI Symbol;Acc:MGI:2136940]	2796.66	0.0182578	0.045363	0.402483	0.687329	0.821168	2911.9	0.0184732	0.046846	0.394338	0.693331	0.829979	2848.53	-0.0430206	0.0295631	-1.45521	0.14561	0.23417
ENSMUSG00000004936	Map2k1	protein_coding	mitogen-activated protein kinase kinase 1 [Source:MGI Symbol;Acc:MGI:1346866]	10701.9	0.022667	0.0319736	0.70893	0.478368	0.662723	9685.03	0.0263494	0.0277409	0.949839	0.342194	0.55021	10176.5	0.158236	0.018971	8.34093	7.37059e-17	4.13768e-16
ENSMUSG00000004937	Sgta	protein_coding	small glutamine-rich tetratricopeptide repeat (TPR)-containing, alpha [Source:MGI Symbol;Acc:MGI:1098703]	13136.1	-0.0144124	0.0378998	-0.380277	0.70374	0.831681	13507.9	-0.0601745	0.0238802	-2.51985	0.0117405	0.0510985	13295.5	-0.0250084	0.0231062	-1.08232	0.279109	0.396817
ENSMUSG00000004939	Nmrk2	protein_coding	nicotinamide riboside kinase 2 [Source:MGI Symbol;Acc:MGI:1916814]	2.91982	0.363234	1.1922	0.304675	0.760614		3.37654	0.0870008	1.1944	0.0728404	0.941933		3.14132	-0.222713	0.721397	-0.308724	0.757531	0.833321
ENSMUSG00000004945	Tmem242	protein_coding	transmembrane protein 242 [Source:MGI Symbol;Acc:MGI:1917794]	5146.39	-0.0394871	0.044381	-0.88973	0.373611	0.570335	6928.17	0.000183738	0.0301066	0.00610291	0.995131	0.998003	6021.09	-0.413783	0.0257079	-16.0956	2.74088e-58	4.34047e-57
ENSMUSG00000004947	Dtx2	protein_coding	deltex 2, E3 ubiquitin ligase [Source:MGI Symbol;Acc:MGI:1921448]	2022.69	0.120312	0.0565766	2.12654	0.0334587	0.107945	1966.09	0.166999	0.0510363	3.27217	0.00106727	0.00764525	1990.75	0.0560978	0.0347157	1.61592	0.106112	0.179407
ENSMUSG00000004948	Zp3	protein_coding	zona pellucida glycoprotein 3 [Source:MGI Symbol;Acc:MGI:99215]	0.932094	0.707079	2.05037	0.344854	0.730204		1.15919	0.460747	1.99691	0.230729	0.817525		1.04316	-0.299854	1.19545	-0.25083	0.801946	0.865319
ENSMUSG00000004951	Hspb1	protein_coding	heat shock protein 1 [Source:MGI Symbol;Acc:MGI:96240]	2255.34	-0.14648	0.0551381	-2.6566	0.00789326	0.0363394	2956.96	-0.17207	0.0519088	-3.31486	0.000916904	0.00674548	2599.36	-0.375753	0.0376535	-9.97922	1.87933e-23	1.33374e-22
ENSMUSG00000004952	Rasa4	protein_coding	RAS p21 protein activator 4 [Source:MGI Symbol;Acc:MGI:1858600]	334.307	-0.209051	0.11725	-1.78294	0.074596	0.193115	556.898	0.087444	0.0921345	0.94909	0.342575	0.550568	444.168	-0.725422	0.0698464	-10.386	2.87226e-25	2.16256e-24
ENSMUSG00000004961	Syt5	protein_coding	synaptotagmin V [Source:MGI Symbol;Acc:MGI:1926368]	382.928	0.143335	0.108527	1.32073	0.186591	0.362522	373.51	-0.111098	0.118814	-0.93506	0.349757	0.557406	377.534	0.0533004	0.0759996	0.701325	0.4831	0.605066
ENSMUSG00000004980	Hnrnpa2b1	protein_coding	heterogeneous nuclear ribonucleoprotein A2/B1 [Source:MGI Symbol;Acc:MGI:104819]	32667.9	-0.223016	0.0260869	-8.54894	1.24223e-17	2.7802e-15	25466.1	-0.171986	0.0240232	-7.15919	8.11553e-13	6.30064e-11	29028.4	0.372477	0.0178101	20.9137	4.01542e-97	1.15993e-95
ENSMUSG00000004988	Fxyd4	protein_coding	FXYD domain-containing ion transport regulator 4 [Source:MGI Symbol;Acc:MGI:1889005]	1.58956	-3.17089	1.909	-1.66102	0.0967094		1.16215	-0.375595	2.31347	-0.162352	0.871029		1.37342	-0.0272977	1.33123	-0.0205057	0.98364	0.989406
ENSMUSG00000004994	Ccdc130	protein_coding	coiled-coil domain containing 130 [Source:MGI Symbol;Acc:MGI:1914986]	1327.07	0.0313688	0.0644865	0.48644	0.626656	0.778118	1181.8	0.0729595	0.0652392	1.11834	0.263423	0.466996	1252.4	0.184299	0.040842	4.51248	6.40744e-06	1.96995e-05
ENSMUSG00000004996	Mri1	protein_coding	methylthioribose-1-phosphate isomerase 1 [Source:MGI Symbol;Acc:MGI:1915123]	1152.19	-0.158249	0.0694425	-2.27886	0.0226757	0.081243	1309.05	-0.115183	0.0610314	-1.88727	0.0591239	0.171748	1227.82	-0.16903	0.040904	-4.13236	3.59064e-05	0.000104049
ENSMUSG00000005034	Prkacb	protein_coding	protein kinase, cAMP dependent, catalytic, beta [Source:MGI Symbol;Acc:MGI:97594]	12207.9	0.0427885	0.0350503	1.22077	0.222172	0.406832	11572.4	0.0521173	0.0313472	1.66258	0.0963962	0.242202	11869.1	0.0920487	0.0239963	3.83595	0.00012508	0.000343085
ENSMUSG00000005043	Sgsh	protein_coding	N-sulfoglucosamine sulfohydrolase (sulfamidase) [Source:MGI Symbol;Acc:MGI:1350341]	3380.43	0.196128	0.0466442	4.20477	2.61346e-05	0.000365201	3104.88	0.122569	0.0473692	2.58753	0.00966681	0.0439593	3237.23	0.134887	0.0329007	4.09983	4.13456e-05	0.00011915
ENSMUSG00000005045	Chd5	protein_coding	chromodomain helicase DNA binding protein 5 [Source:MGI Symbol;Acc:MGI:3036258]	1194.76	0.243359	0.0689106	3.53152	0.00041318	0.00349005	721.918	0.121052	0.0857756	1.41126	0.158167	0.336866	957.758	0.739554	0.0509077	14.5273	8.13091e-48	1.06531e-46
ENSMUSG00000005054	Cstb	protein_coding	cystatin B [Source:MGI Symbol;Acc:MGI:109514]	7468.78	-0.208071	0.0403553	-5.15598	2.52313e-07	6.73288e-06	9828.33	-0.0977087	0.0264212	-3.69812	0.000217199	0.00214528	8625.7	-0.384169	0.0262354	-14.6431	1.49064e-48	1.9847e-47
ENSMUSG00000005057	Sh2b2	protein_coding	SH2B adaptor protein 2 [Source:MGI Symbol;Acc:MGI:1345171]	792.76	0.174325	0.0787966	2.21234	0.0269434	0.0925871	697.448	0.0839356	0.0825598	1.01666	0.309313	0.517242	743.926	0.197809	0.0499185	3.96264	7.41244e-05	0.000208287
ENSMUSG00000005069	Pex5	protein_coding	peroxisomal biogenesis factor 5 [Source:MGI Symbol;Acc:MGI:1098808]	4655.81	0.0941733	0.0393123	2.39552	0.0165969	0.0643694	4740.18	0.0486864	0.0350066	1.39078	0.164292	0.345568	4688.86	-0.0113998	0.0238417	-0.478146	0.632546	0.734705
ENSMUSG00000005078	Jkamp	protein_coding	JNK1/MAPK8-associated membrane protein [Source:MGI Symbol;Acc:MGI:1915057]	3589.12	-0.0300628	0.041005	-0.73315	0.463467	0.649965	4042.98	0.034216	0.0409709	0.835129	0.403645	0.608665	3807.54	-0.157933	0.0270448	-5.83967	5.23038e-09	2.00513e-08
ENSMUSG00000005087	Cd44	protein_coding	CD44 antigen [Source:MGI Symbol;Acc:MGI:88338]	46735.4	0.0400284	0.0263082	1.52152	0.12813	0.280165	41598.5	0.0578567	0.0218546	2.64735	0.00811256	0.0381911	44095.9	0.182905	0.016464	11.1094	1.12919e-28	9.42455e-28
ENSMUSG00000005089	Slc1a2	protein_coding	solute carrier family 1 (glial high affinity glutamate transporter), member 2 [Source:MGI Symbol;Acc:MGI:101931]	10778.4	0.158959	0.0318568	4.98981	6.04396e-07	1.46108e-05	6182.06	0.169957	0.0385323	4.41077	1.03004e-05	0.000159227	8475.93	0.817283	0.02444	33.4404	3.55464e-245	3.58488e-243
ENSMUSG00000005102	Eif2ak4	protein_coding	eukaryotic translation initiation factor 2 alpha kinase 4 [Source:MGI Symbol;Acc:MGI:1353427]	1965.45	0.0609036	0.0558452	1.09058	0.275458	0.46768	2063.34	0.0591148	0.0544461	1.08575	0.27759	0.483175	2010.29	-0.0570773	0.0362337	-1.57526	0.115197	0.192432
ENSMUSG00000005103	Wdr1	protein_coding	WD repeat domain 1 [Source:MGI Symbol;Acc:MGI:1337100]	31233.5	-0.258017	0.0287366	-8.9787	2.73984e-19	8.08895e-17	26731.2	-0.264434	0.023206	-11.3951	4.42282e-30	2.561e-27	28937	0.239552	0.0178217	13.4416	3.45004e-41	3.91754e-40
ENSMUSG00000005107	Slc2a9	protein_coding	solute carrier family 2 (facilitated glucose transporter), member 9 [Source:MGI Symbol;Acc:MGI:2152844]	2808.11	-0.104144	0.049018	-2.12461	0.0336188	0.108318	3371.91	-0.038034	0.0422725	-0.899733	0.368262	0.574094	3082.6	-0.249997	0.0305013	-8.19627	2.47958e-16	1.36238e-15
ENSMUSG00000005124	Wisp1	protein_coding	WNT1 inducible signaling pathway protein 1 [Source:MGI Symbol;Acc:MGI:1197008]	2368.35	-0.0765562	0.0491406	-1.5579	0.119257	0.266548	3238.89	-0.144244	0.0415075	-3.47514	0.000510579	0.00425846	2796.03	-0.436013	0.0290677	-14.9999	7.35166e-51	1.02762e-49
ENSMUSG00000005125	Ndrg1	protein_coding	N-myc downstream regulated gene 1 [Source:MGI Symbol;Acc:MGI:1341799]	46897.7	-0.0528851	0.0275761	-1.91778	0.0551384	0.155256	34368	-0.0552689	0.0260738	-2.11971	0.0340306	0.113903	40586.6	0.463172	0.0195101	23.7401	1.39177e-124	5.48927e-123
ENSMUSG00000005131	4930550C14Rik	protein_coding	RIKEN cDNA 4930550C14 gene [Source:MGI Symbol;Acc:MGI:1922561]	144.671	0.0498079	0.171852	0.28983	0.771946	0.877131	168.733	0.0745155	0.169368	0.439961	0.659965	0.808635	156.341	-0.211619	0.103759	-2.03953	0.0413967	0.0787781
ENSMUSG00000005142	Man2b1	protein_coding	mannosidase 2, alpha B1 [Source:MGI Symbol;Acc:MGI:107286]	16760.1	0.187039	0.0338365	5.52773	3.24404e-08	1.11698e-06	16614.5	0.183154	0.0251559	7.28076	3.31945e-13	2.69768e-11	16656.2	0.0270718	0.0209207	1.29402	0.195659	0.299373
ENSMUSG00000005148	Klf5	protein_coding	Kruppel-like factor 5 [Source:MGI Symbol;Acc:MGI:1338056]	1075.74	-0.0590149	0.0698787	-0.844533	0.398371	0.593303	2736.72	-0.119567	0.048876	-2.44633	0.014432	0.0596198	1898.39	-1.33389	0.0385518	-34.6	2.53011e-262	2.93825e-260
ENSMUSG00000005150	Wdr83	protein_coding	WD repeat domain containing 83 [Source:MGI Symbol;Acc:MGI:1915086]	1131.68	-0.0197887	0.0674581	-0.293349	0.769256	0.875436	1138.16	0.120484	0.0648079	1.85909	0.0630137	0.179963	1132.72	0.00584389	0.0429058	0.136203	0.891661	0.930172
ENSMUSG00000005161	Prdx2	protein_coding	peroxiredoxin 2 [Source:MGI Symbol;Acc:MGI:109486]	29294.4	-0.0764352	0.0344328	-2.21984	0.02643	0.0912975	25635.8	-0.0361276	0.0215452	-1.67683	0.0935758	0.236871	27421.5	0.206812	0.0213049	9.70728	2.80729e-22	1.91149e-21
ENSMUSG00000005198	Polr2a	protein_coding	polymerase (RNA) II (DNA directed) polypeptide A [Source:MGI Symbol;Acc:MGI:98086]	21738.7	-0.0274859	0.0284435	-0.966333	0.333878	0.530382	17708.7	-0.146382	0.0265561	-5.51217	3.54437e-08	1.09215e-06	19696.3	0.312151	0.0241067	12.9488	2.38792e-38	2.53733e-37
ENSMUSG00000005204	Senp3	protein_coding	SUMO/sentrin specific peptidase 3 [Source:MGI Symbol;Acc:MGI:2158736]	8258.09	-0.0667182	0.0338034	-1.97371	0.0484142	0.141679	8636.35	-0.0229338	0.0278061	-0.824777	0.409498	0.613198	8429.93	-0.0497522	0.0197032	-2.52508	0.0115673	0.0245458
ENSMUSG00000005220	Corin	protein_coding	corin [Source:MGI Symbol;Acc:MGI:1349451]	5.75894	0.507331	0.838064	0.60536	0.54494		20.5929	0.171084	0.454707	0.37625	0.706731		13.1129	-1.82784	0.368395	-4.96164	6.99009e-07	2.32787e-06
ENSMUSG00000005225	Plekha8	protein_coding	pleckstrin homology domain containing, family A (phosphoinositide binding specific) member 8 [Source:MGI Symbol;Acc:MGI:2681164]	714.072	-0.013317	0.0793714	-0.167781	0.866756	0.92851	1055.82	0.105122	0.0706436	1.48807	0.136733	0.305397	882.371	-0.551204	0.0473707	-11.636	2.70502e-31	2.41926e-30
ENSMUSG00000005233	Spc25	protein_coding	SPC25, NDC80 kinetochore complex component, homolog (S. cerevisiae) [Source:MGI Symbol;Acc:MGI:1913692]	1394.24	-0.0328318	0.0645201	-0.508861	0.61085	0.764768	1501.88	-0.068271	0.0580502	-1.17607	0.239568	0.439607	1444.99	-0.0910504	0.0388584	-2.34313	0.0191226	0.0390599
ENSMUSG00000005237	Dnah2	protein_coding	dynein, axonemal, heavy chain 2 [Source:MGI Symbol;Acc:MGI:107731]	140.572	-0.0930142	0.173267	-0.536825	0.591388	0.751131	167.818	-0.162927	0.171779	-0.948467	0.342892	0.550778	153.829	-0.238188	0.105368	-2.26053	0.0237882	0.047651
ENSMUSG00000005251	Ripk4	protein_coding	receptor-interacting serine-threonine kinase 4 [Source:MGI Symbol;Acc:MGI:1919638]	214.488	0.179134	0.155472	1.15219	0.249241	0.439004	548.746	0.0676093	0.0907089	0.745344	0.456064	0.652049	380.036	-1.34384	0.0747113	-17.9871	2.45969e-72	4.98748e-71
ENSMUSG00000005262	Ufd1	protein_coding	ubiquitin recognition factor in ER-associated degradation 1 [Source:MGI Symbol;Acc:MGI:109353]	5714.23	-0.0837817	0.0387943	-2.15964	0.0308008	0.10147	5325.48	-0.00757735	0.0340415	-0.222592	0.823853	0.907109	5510.18	0.116573	0.0249327	4.67552	2.93207e-06	9.2865e-06
ENSMUSG00000005267	Zfp287	protein_coding	zinc finger protein 287 [Source:MGI Symbol;Acc:MGI:2176561]	1071.2	0.207045	0.0664779	3.1145	0.00184257	0.0117295	1168.47	0.203506	0.0665217	3.05925	0.00221894	0.0137848	1117.47	-0.111046	0.0406483	-2.73188	0.00629742	0.0139987
ENSMUSG00000005268	Prlr	protein_coding	prolactin receptor [Source:MGI Symbol;Acc:MGI:97763]	9.33734	0.0035839	0.684031	0.00523938	0.99582		8.79151	0.524089	0.733391	0.71461	0.47485		9.04679	0.12293	0.435589	0.282216	0.777778	0.848317
ENSMUSG00000005299	Letm1	protein_coding	leucine zipper-EF-hand containing transmembrane protein 1 [Source:MGI Symbol;Acc:MGI:1932557]	10383.8	-0.0339669	0.0338644	-1.00303	0.315848	0.51235	8227.82	-0.0847498	0.0297584	-2.84793	0.0044005	0.0236024	9293.38	0.350649	0.0218978	16.013	1.03691e-57	1.61865e-56
ENSMUSG00000005312	Ubqln1	protein_coding	ubiquilin 1 [Source:MGI Symbol;Acc:MGI:1860276]	14769.4	-0.0116398	0.0328315	-0.354532	0.72294	0.845614	12626.7	-0.035087	0.0245017	-1.43202	0.152138	0.328301	13677.4	0.241107	0.0196222	12.2875	1.05774e-34	1.02753e-33
ENSMUSG00000005320	Fgfr4	protein_coding	fibroblast growth factor receptor 4 [Source:MGI Symbol;Acc:MGI:95525]	11.9291	-0.554973	0.601901	-0.922033	0.356512		13.2386	0.548467	0.668792	0.820086	0.412167		12.5558	-0.130896	0.421817	-0.310314	0.756322	0.832577
ENSMUSG00000005338	Cadm3	protein_coding	cell adhesion molecule 3 [Source:MGI Symbol;Acc:MGI:2137858]	1839.71	0.0318245	0.0563624	0.564641	0.572318	0.737303	1543.59	-0.148477	0.0586385	-2.53208	0.0113387	0.0496923	1689.21	0.268816	0.0415703	6.46653	1.0028e-10	4.23477e-10
ENSMUSG00000005354	Txn2	protein_coding	thioredoxin 2 [Source:MGI Symbol;Acc:MGI:1929468]	7237.47	-0.185984	0.0448754	-4.14446	3.40621e-05	0.000459326	8876.6	-0.140281	0.0273082	-5.13694	2.79255e-07	6.89307e-06	8037.19	-0.280338	0.0268648	-10.4351	1.71369e-25	1.29875e-24
ENSMUSG00000005355	Casp14	protein_coding	caspase 14 [Source:MGI Symbol;Acc:MGI:1335092]	9.22188	0.0368759	0.672882	0.0548029	0.956295		9.93104	-1.61561	0.750475	-2.15278	0.0313363		9.55648	0.0537661	0.46217	0.116334	0.907388	0.941044
ENSMUSG00000005357	Slc1a6	protein_coding	solute carrier family 1 (high affinity aspartate/glutamate transporter), member 6 [Source:MGI Symbol;Acc:MGI:1096331]	593.647	-0.400431	0.088772	-4.51078	6.45885e-06	0.000112737	605.637	-0.434815	0.106535	-4.08143	4.47586e-05	0.000565978	598.421	-0.014683	0.0650967	-0.225556	0.821547	0.8795
ENSMUSG00000005360	Slc1a3	protein_coding	solute carrier family 1 (glial high affinity glutamate transporter), member 3 [Source:MGI Symbol;Acc:MGI:99917]	32667.5	0.215726	0.0363208	5.93945	2.85975e-09	1.37307e-07	21644.1	0.157948	0.0298181	5.29705	1.17691e-07	3.12724e-06	27133.2	0.606799	0.0266607	22.7601	1.14106e-114	4.08685e-113
ENSMUSG00000005362	Crbn	protein_coding	cereblon [Source:MGI Symbol;Acc:MGI:1913277]	3390.39	0.00123572	0.0453129	0.0272709	0.978244	0.988862	3412.47	0.0980489	0.0395763	2.47747	0.0132319	0.0558239	3394.83	0.00492895	0.028736	0.171525	0.863811	0.909556
ENSMUSG00000005364	Il5ra	protein_coding	interleukin 5 receptor, alpha [Source:MGI Symbol;Acc:MGI:96558]	2.83035	0.257923	1.27708	0.201963	0.839946		3.52355	0.38666	1.32144	0.292605	0.769824		3.16881	-0.309263	0.840284	-0.368045	0.71284	0.799563
ENSMUSG00000005370	Msh6	protein_coding	mutS homolog 6 [Source:MGI Symbol;Acc:MGI:1343961]	8680.15	0.0325172	0.035385	0.918955	0.358119	0.554481	7082.81	0.046361	0.0290489	1.59596	0.110497	0.265121	7870.42	0.307765	0.0204544	15.0464	3.64423e-51	5.11884e-50
ENSMUSG00000005371	Fbxo11	protein_coding	F-box protein 11 [Source:MGI Symbol;Acc:MGI:2147134]	7405.96	0.0693692	0.037968	1.82704	0.0676932	0.179772	6762.13	0.0713723	0.03057	2.33471	0.0195584	0.0752292	7072.16	0.145946	0.0226054	6.45624	1.07334e-10	4.52269e-10
ENSMUSG00000005373	Mlxipl	protein_coding	MLX interacting protein-like [Source:MGI Symbol;Acc:MGI:1927999]	8.34173	0.775911	0.697189	1.11291	0.265745		11.92	-0.136362	0.637557	-0.213882	0.830639		10.1042	-0.507252	0.407023	-1.24625	0.212673	0.320313
ENSMUSG00000005374	Tbl2	protein_coding	transducin (beta)-like 2 [Source:MGI Symbol;Acc:MGI:1351652]	1993.92	0.00303532	0.0577617	0.0525489	0.958091	0.978929	1986.22	-0.0327436	0.0492889	-0.66432	0.506485	0.69394	1986.27	0.0219094	0.0344148	0.636625	0.524369	0.642612
ENSMUSG00000005378	Wbscr22	protein_coding	Williams Beuren syndrome chromosome region 22 [Source:MGI Symbol;Acc:MGI:1913388]	2121.81	-0.123704	0.063675	-1.94273	0.0520486	0.149128	1978.57	-0.158851	0.0520768	-3.05033	0.00228591	0.0141075	2046.6	0.115478	0.040315	2.86439	0.00417813	0.00957177
ENSMUSG00000005397	Nid1	protein_coding	nidogen 1 [Source:MGI Symbol;Acc:MGI:97342]	3373	0.242226	0.0481209	5.03369	4.81128e-07	1.19603e-05	3197.5	0.134353	0.0486297	2.76278	0.00573111	0.0291314	3279.55	0.0886603	0.0359366	2.46713	0.01362	0.0285357
ENSMUSG00000005410	Mcm5	protein_coding	minichromosome maintenance complex component 5 [Source:MGI Symbol;Acc:MGI:103197]	1083.92	-0.405714	0.0660101	-6.14624	7.93435e-10	4.33453e-08	931.835	-0.488193	0.077536	-6.29634	3.04755e-10	1.61033e-08	1006.27	0.23521	0.045624	5.15541	2.5308e-07	8.69984e-07
ENSMUSG00000005413	Hmox1	protein_coding	heme oxygenase 1 [Source:MGI Symbol;Acc:MGI:96163]	44082.9	0.157188	0.0336877	4.66604	3.07065e-06	5.96755e-05	39505.4	0.0643497	0.0236552	2.72032	0.00652192	0.0322771	41726.6	0.17104	0.0243827	7.01479	2.3029e-12	1.05863e-11
ENSMUSG00000005417	Mprip	protein_coding	myosin phosphatase Rho interacting protein [Source:MGI Symbol;Acc:MGI:1349438]	36818.2	0.0691268	0.0307858	2.24541	0.0247418	0.0870038	32654.3	0.0454136	0.0233377	1.94593	0.0516629	0.155436	34680.7	0.187563	0.0197855	9.47982	2.54734e-21	1.67977e-20
ENSMUSG00000005442	Cic	protein_coding	capicua transcriptional repressor [Source:MGI Symbol;Acc:MGI:1918972]	19877.7	0.115164	0.0322035	3.57612	0.000348735	0.00306016	19518.8	-0.06387	0.0267457	-2.38805	0.016938	0.0675235	19662.1	0.0401138	0.0299062	1.34132	0.179817	0.279203
ENSMUSG00000005447	Pafah1b3	protein_coding	platelet-activating factor acetylhydrolase, isoform 1b, subunit 3 [Source:MGI Symbol;Acc:MGI:108414]	1197.89	-0.13069	0.080384	-1.62582	0.103987	0.242614	1558.97	-0.0055842	0.0550245	-0.101486	0.919165	0.959935	1374.82	-0.365924	0.0480455	-7.61619	2.61281e-14	1.31464e-13
ENSMUSG00000005465	Il27ra	protein_coding	interleukin 27 receptor, alpha [Source:MGI Symbol;Acc:MGI:1355318]	101.533	0.123152	0.218318	0.564096	0.572689	0.737575	94.039	0.0812945	0.236547	0.343672	0.731093	0.854931	97.6246	0.11636	0.145337	0.800626	0.423348	0.547339
ENSMUSG00000005469	Prkaca	protein_coding	protein kinase, cAMP dependent, catalytic, alpha [Source:MGI Symbol;Acc:MGI:97592]	14555.6	-0.0745329	0.0408012	-1.82673	0.0677398	0.17986	15093.6	-0.081068	0.0240596	-3.36947	0.000753128	0.00577039	14794.6	-0.0370204	0.0247642	-1.49492	0.134936	0.22002
ENSMUSG00000005470	Asf1b	protein_coding	anti-silencing function 1B histone chaperone [Source:MGI Symbol;Acc:MGI:1914179]	347.293	-0.353473	0.110727	-3.19229	0.00141149	0.00947927	368.306	-0.527894	0.112798	-4.67999	2.86885e-06	5.16431e-05	357.044	-0.060977	0.0687655	-0.886738	0.37522	0.49967
ENSMUSG00000005481	Ddx39	protein_coding	DEAD (Asp-Glu-Ala-Asp) box polypeptide 39 [Source:MGI Symbol;Acc:MGI:1915528]	1742.75	-0.411475	0.0637557	-6.45393	1.08986e-10	7.34121e-09	1906.47	-0.344815	0.0558503	-6.17392	6.66162e-10	3.25974e-08	1820.58	-0.117411	0.0410778	-2.85825	0.0042598	0.00975013
ENSMUSG00000005483	Dnajb1	protein_coding	DnaJ heat shock protein family (Hsp40) member B1 [Source:MGI Symbol;Acc:MGI:1931874]	7267.15	-0.0249458	0.0369027	-0.675988	0.499048	0.679837	6752.44	0.0386839	0.0318402	1.21494	0.22439	0.421455	6997.53	0.12111	0.0234644	5.16144	2.45053e-07	8.43399e-07
ENSMUSG00000005493	Msh4	protein_coding	mutS homolog 4 [Source:MGI Symbol;Acc:MGI:1860077]	2.18425	-0.0497925	1.43476	-0.0347044	0.972315		2.8086	0.249005	1.336	0.186382	0.852146		2.48991	-0.363473	0.861609	-0.421853	0.673132	0.768899
ENSMUSG00000005501	Usp40	protein_coding	ubiquitin specific peptidase 40 [Source:MGI Symbol;Acc:MGI:2443184]	4335.18	0.0211089	0.0445114	0.474236	0.635332	0.784888	4190.05	-0.0321018	0.0363413	-0.883342	0.377052	0.583766	4254.83	0.0638792	0.027311	2.33896	0.0193376	0.0394647
ENSMUSG00000005505	Kbtbd4	protein_coding	kelch repeat and BTB (POZ) domain containing 4 [Source:MGI Symbol;Acc:MGI:1914386]	668.039	0.0191474	0.0828835	0.231016	0.817302	0.901893	657.426	0.0379863	0.0826748	0.459467	0.645899	0.799141	661.494	0.0367153	0.0494258	0.742837	0.457581	0.581144
ENSMUSG00000005506	Celf1	protein_coding	CUGBP, Elav-like family member 1 [Source:MGI Symbol;Acc:MGI:1342295]	10264.5	0.0174571	0.0322562	0.541201	0.588369	0.749146	8058.93	-0.0619621	0.0277358	-2.23401	0.0254822	0.0919093	9149.88	0.363836	0.0212281	17.1393	7.5494e-66	1.36686e-64
ENSMUSG00000005510	Ndufs3	protein_coding	NADH dehydrogenase (ubiquinone) Fe-S protein 3 [Source:MGI Symbol;Acc:MGI:1915599]	6163.55	-0.0899872	0.0392793	-2.29095	0.0219661	0.0791693	5875.87	-0.0526197	0.0335518	-1.56832	0.116808	0.274852	6008.77	0.0834793	0.0243815	3.42388	0.00061733	0.00157162
ENSMUSG00000005514	Por	protein_coding	P450 (cytochrome) oxidoreductase [Source:MGI Symbol;Acc:MGI:97744]	8312.18	0.0902697	0.034443	2.62085	0.00877119	0.0393117	7514.64	0.0328643	0.03573	0.919796	0.357679	0.565042	7900.51	0.159618	0.0256668	6.21884	5.00858e-10	2.03117e-09
ENSMUSG00000005533	Igf1r	protein_coding	insulin-like growth factor I receptor [Source:MGI Symbol;Acc:MGI:96433]	32790.5	0.000141841	0.0370754	0.00382575	0.996948	0.998747	26111.5	-0.0522453	0.0230792	-2.26374	0.02359	0.0867045	29411.5	0.343391	0.0241556	14.2158	7.3115e-46	9.16689e-45
ENSMUSG00000005534	Insr	protein_coding	insulin receptor [Source:MGI Symbol;Acc:MGI:96575]	8940.57	0.188132	0.0400339	4.69931	2.61041e-06	5.14519e-05	7424.41	0.0907919	0.0285819	3.17655	0.00149037	0.00992416	8171	0.280754	0.0267514	10.4949	9.11645e-26	6.97583e-25
ENSMUSG00000005540	Fcer2a	protein_coding	Fc receptor, IgE, low affinity II, alpha polypeptide [Source:MGI Symbol;Acc:MGI:95497]	4.76718	0.992534	0.960663	1.03318	0.301521		4.44692	-0.4185	1.06862	-0.391626	0.695335		4.59957	0.102218	0.625736	0.163356	0.870238	0.914295
ENSMUSG00000005553	Atp4a	protein_coding	ATPase, H+/K+ exchanging, gastric, alpha polypeptide [Source:MGI Symbol;Acc:MGI:88113]	43.9253	-0.23584	0.308341	-0.764865	0.444352		35.8802	0.0668314	0.345737	0.193301	0.846723		39.8458	0.30102	0.195262	1.54162	0.123166	0.2036
ENSMUSG00000005566	Trim28	protein_coding	tripartite motif-containing 28 [Source:MGI Symbol;Acc:MGI:109274]	16155.1	0.0192662	0.0349635	0.551038	0.581607	0.74408	14038	-0.0323785	0.0251352	-1.28817	0.197686	0.389404	15073.3	0.217743	0.0226437	9.61604	6.84162e-22	4.60258e-21
ENSMUSG00000005575	Ube2m	protein_coding	ubiquitin-conjugating enzyme E2M [Source:MGI Symbol;Acc:MGI:108278]	10348.4	-0.0669882	0.0344127	-1.94661	0.051581	0.148291	11366.9	-0.0823674	0.0262668	-3.13579	0.0017139	0.011104	10834.1	-0.12015	0.0201267	-5.96969	2.37706e-09	9.28141e-09
ENSMUSG00000005580	Adcy9	protein_coding	adenylate cyclase 9 [Source:MGI Symbol;Acc:MGI:108450]	1349.82	0.24424	0.0665082	3.67233	0.000240346	0.00225811	1257.47	0.13134	0.0649224	2.02304	0.0430691	0.135845	1301.44	0.115407	0.0443626	2.60146	0.0092829	0.0200442
ENSMUSG00000005583	Mef2c	protein_coding	myocyte enhancer factor 2C [Source:MGI Symbol;Acc:MGI:99458]	448.752	0.314673	0.10547	2.98352	0.00284953	0.0165708	371.688	0.38405	0.113926	3.37104	0.000748858	0.0057598	409.646	0.288709	0.068473	4.21639	2.48248e-05	7.30324e-05
ENSMUSG00000005609	Ctr9	protein_coding	CTR9 homolog, Paf1/RNA polymerase II complex component [Source:MGI Symbol;Acc:MGI:109345]	10787.9	-0.00275677	0.0341275	-0.0807787	0.935618	0.968059	8440.89	-0.0333215	0.0287569	-1.15873	0.246567	0.447426	9601.97	0.369056	0.0212777	17.3447	2.16227e-67	3.99673e-66
ENSMUSG00000005610	Eif4g2	protein_coding	eukaryotic translation initiation factor 4, gamma 2 [Source:MGI Symbol;Acc:MGI:109207]	92958.3	0.0127797	0.0270718	0.472067	0.636879	0.78624	96785.6	-0.0049798	0.0191919	-0.259474	0.795269	0.891782	94681	-0.043547	0.01629	-2.67323	0.00751241	0.0164844
ENSMUSG00000005611	Mrvi1	protein_coding	MRV integration site 1 [Source:MGI Symbol;Acc:MGI:1338023]	856.963	-0.530258	0.07459	-7.10897	1.16911e-12	1.2489e-10	649.519	-0.568458	0.0836026	-6.79953	1.04962e-11	7.22105e-10	752.248	0.414495	0.0471219	8.79623	1.41492e-18	8.49028e-18
ENSMUSG00000005615	Pcyt1a	protein_coding	phosphate cytidylyltransferase 1, choline, alpha isoform [Source:MGI Symbol;Acc:MGI:88557]	10828.8	-0.0353416	0.0314799	-1.12267	0.261576	0.45201	8736.69	0.0249223	0.0301153	0.827562	0.407919	0.612118	9769.21	0.324142	0.0210936	15.3669	2.73026e-53	3.94593e-52
ENSMUSG00000005621	Zfp592	protein_coding	zinc finger protein 592 [Source:MGI Symbol;Acc:MGI:2443541]	3366.85	0.175523	0.0458813	3.82559	0.000130458	0.00135193	3398.64	0.102838	0.0401956	2.55844	0.0105142	0.0469073	3376.29	8.24278e-05	0.0288006	0.00286201	0.997716	0.998633
ENSMUSG00000005625	Psmd4	protein_coding	proteasome (prosome, macropain) 26S subunit, non-ATPase, 4 [Source:MGI Symbol;Acc:MGI:1201670]	13100.5	-0.0295446	0.0372445	-0.79326	0.427626	0.619936	10450	-0.0240468	0.0266137	-0.903552	0.366233	0.572315	11759.3	0.340932	0.0226116	15.0777	2.26899e-51	3.19493e-50
ENSMUSG00000005628	Tmod4	protein_coding	tropomodulin 4 [Source:MGI Symbol;Acc:MGI:1355285]	6.13455	0.414561	0.83557	0.496142	0.619794		6.42816	0.0650535	0.92797	0.070103	0.944112		6.26826	-0.0429415	0.547236	-0.0784697	0.937454	0.960782
ENSMUSG00000005640	Insrr	protein_coding	insulin receptor-related receptor [Source:MGI Symbol;Acc:MGI:1346037]	60.7238	0.0543947	0.271704	0.200198	0.841325	0.913915	52.2471	0.159435	0.308964	0.51603	0.605833		56.4033	0.232268	0.180526	1.28662	0.198227	0.302644
ENSMUSG00000005656	Snx6	protein_coding	sorting nexin 6 [Source:MGI Symbol;Acc:MGI:1919433]	6909.94	-0.0974719	0.0335496	-2.90531	0.00366891	0.0201304	6850.83	-0.00642689	0.030831	-0.208455	0.834874	0.913026	6867.21	0.0265566	0.0222399	1.1941	0.232439	0.343887
ENSMUSG00000005667	Mthfd2	protein_coding	methylenetetrahydrofolate dehydrogenase (NAD+ dependent), methenyltetrahydrofolate cyclohydrolase [Source:MGI Symbol;Acc:MGI:1338850]	1021.17	-0.0100645	0.0691819	-0.145478	0.884333	0.939012	1320.74	0.0771508	0.0602724	1.28003	0.200533	0.393117	1167.93	-0.3565	0.0399728	-8.91855	4.72428e-19	2.88603e-18
ENSMUSG00000005672	Kit	protein_coding	KIT proto-oncogene receptor tyrosine kinase [Source:MGI Symbol;Acc:MGI:96677]	152.717	0.138311	0.165787	0.834269	0.40413	0.5989	118.591	0.0364166	0.204225	0.178316	0.858475	0.928422	135.478	0.378192	0.112854	3.35117	0.000804699	0.00202332
ENSMUSG00000005674	Tomm40l	protein_coding	translocase of outer mitochondrial membrane 40 homolog-like (yeast) [Source:MGI Symbol;Acc:MGI:3589112]	624.391	-0.105125	0.0864842	-1.21554	0.224158	0.409119	625.042	-0.0479474	0.106062	-0.45207	0.651218	0.802262	623.481	0.0112929	0.0650277	0.173663	0.862131	0.908594
ENSMUSG00000005677	Nr1i3	protein_coding	nuclear receptor subfamily 1, group I, member 3 [Source:MGI Symbol;Acc:MGI:1346307]	1.37007	1.36936	1.91282	0.715886	0.474062		1.1451	-0.345538	2.02625	-0.170531	0.864593		1.25621	0.150619	1.19408	0.126138	0.899623	0.935507
ENSMUSG00000005681	Apoa2	protein_coding	apolipoprotein A-II [Source:MGI Symbol;Acc:MGI:88050]	114.799	-0.33518	0.201652	-1.66216	0.0964798	0.230243	145.031	-0.181023	0.179621	-1.00781	0.313548	0.520968	129.586	-0.328863	0.118196	-2.78234	0.00539681	0.0121352
ENSMUSG00000005682	Pan2	protein_coding	PAN2 poly(A) specific ribonuclease subunit [Source:MGI Symbol;Acc:MGI:1918984]	1131.2	0.230532	0.0639552	3.60459	0.00031265	0.0027961	1149.81	-0.0122004	0.0694814	-0.175592	0.860614	0.930157	1138.31	-0.0126129	0.0486926	-0.25903	0.795612	0.861192
ENSMUSG00000005683	Cs	protein_coding	citrate synthase [Source:MGI Symbol;Acc:MGI:88529]	21203.1	-0.02462	0.0296045	-0.831629	0.405618	0.599783	19715	-0.0122585	0.023527	-0.52104	0.602339	0.768352	20423.6	0.119757	0.0178745	6.69989	2.08578e-11	9.13707e-11
ENSMUSG00000005686	Ampd3	protein_coding	adenosine monophosphate deaminase 3 [Source:MGI Symbol;Acc:MGI:1096344]	5475.6	0.112289	0.0397603	2.82414	0.0047407	0.0246644	4429.56	0.102506	0.035527	2.88529	0.0039105	0.0216166	4945.91	0.320509	0.0243093	13.1846	1.07589e-39	1.18256e-38
ENSMUSG00000005687	Bcas2	protein_coding	breast carcinoma amplified sequence 2 [Source:MGI Symbol;Acc:MGI:1915433]	4979.77	-0.126876	0.0396069	-3.20338	0.00135823	0.00919807	5874.5	-0.0677261	0.0332454	-2.03716	0.0416343	0.132553	5414.33	-0.224289	0.0241437	-9.28975	1.54653e-20	9.97502e-20
ENSMUSG00000005698	Ctcf	protein_coding	CCCTC-binding factor [Source:MGI Symbol;Acc:MGI:109447]	6131.72	0.0606308	0.0377246	1.6072	0.108011	0.248881	5849.32	0.0293008	0.0358313	0.817743	0.413504	0.616663	5979.88	0.0827692	0.0251576	3.29003	0.00100178	0.00249215
ENSMUSG00000005699	Pard6a	protein_coding	par-6 family cell polarity regulator alpha [Source:MGI Symbol;Acc:MGI:1927223]	869.481	-0.000441191	0.0718343	-0.00614179	0.9951	0.997916	891.894	0.0326424	0.0781731	0.417565	0.676265	0.8191	878.925	-0.0233337	0.0463797	-0.503101	0.614893	0.720885
ENSMUSG00000005705	Agrp	protein_coding	agouti related neuropeptide [Source:MGI Symbol;Acc:MGI:892013]	35.8032	-0.456504	0.391673	-1.16552	0.243807		46.4481	0.274469	0.319592	0.85881	0.390445		41.0167	-0.34723	0.239603	-1.44919	0.147284	0.236465
ENSMUSG00000005716	Pvalb	protein_coding	parvalbumin [Source:MGI Symbol;Acc:MGI:97821]	22.385	0.174843	0.523576	0.33394	0.738425		25.515	0.525607	0.463785	1.1333	0.257089		23.8949	-0.17475	0.337975	-0.51705	0.605121	0.712524
ENSMUSG00000005718	Tfap4	protein_coding	transcription factor AP4 [Source:MGI Symbol;Acc:MGI:103239]	345.068	0.141987	0.125939	1.12743	0.259559	0.449475	548.26	0.030804	0.0949897	0.324288	0.74572	0.862232	445.303	-0.65844	0.0714662	-9.2133	3.16239e-20	2.01374e-19
ENSMUSG00000005732	Ranbp1	protein_coding	RAN binding protein 1 [Source:MGI Symbol;Acc:MGI:96269]	7014.19	-0.324277	0.0384544	-8.43277	3.37571e-17	6.99126e-15	7523.07	-0.268648	0.0283462	-9.47738	2.60741e-21	6.83682e-19	7253.07	-0.0878259	0.022646	-3.87821	0.000105228	0.000290678
ENSMUSG00000005763	Cd247	protein_coding	CD247 antigen [Source:MGI Symbol;Acc:MGI:88334]	440.79	-0.116972	0.102281	-1.14364	0.252774	0.442642	295.881	0.0703705	0.127468	0.552063	0.580905	0.75224	367.984	0.587615	0.0723133	8.12597	4.43808e-16	2.41708e-15
ENSMUSG00000005774	Rfx5	protein_coding	regulatory factor X, 5 (influences HLA class II expression) [Source:MGI Symbol;Acc:MGI:1858421]	2347.87	0.166592	0.0612201	2.7212	0.00650456	0.0313938	2033.36	0.00548415	0.0596138	0.0919945	0.926702	0.963576	2187.31	0.219984	0.0469112	4.68938	2.74028e-06	8.70184e-06
ENSMUSG00000005779	Psmb4	protein_coding	proteasome (prosome, macropain) subunit, beta type 4 [Source:MGI Symbol;Acc:MGI:1098257]	12191.6	-0.0606536	0.0358778	-1.69056	0.0909205	0.221423	11437.2	-0.0676619	0.0268999	-2.51532	0.0118925	0.0515857	11793.5	0.106913	0.0217359	4.91875	8.71007e-07	2.87964e-06
ENSMUSG00000005800	Mmp8	protein_coding	matrix metallopeptidase 8 [Source:MGI Symbol;Acc:MGI:1202395]	10.5025	-0.424212	0.645493	-0.657191	0.511058		53.0811	-0.411585	0.321259	-1.28116	0.200137		31.6278	-2.32806	0.282988	-8.22671	1.92432e-16	1.0611e-15
ENSMUSG00000005802	Slc30a4	protein_coding	solute carrier family 30 (zinc transporter), member 4 [Source:MGI Symbol;Acc:MGI:1345282]	2891.94	-0.000787835	0.0645352	-0.0122078	0.99026	0.995713	3671.13	0.142959	0.0382536	3.73713	0.000186133	0.00188535	3273.17	-0.327346	0.0412867	-7.92861	2.21608e-15	1.16926e-14
ENSMUSG00000005803	Sqrdl	protein_coding	sulfide quinone reductase-like (yeast) [Source:MGI Symbol;Acc:MGI:1929899]	3595.08	0.184074	0.0421546	4.36663	1.26177e-05	0.000197388	3728.44	0.199392	0.0423521	4.70795	2.50226e-06	4.61804e-05	3654.5	-0.0366398	0.0274181	-1.33633	0.18144	0.281267
ENSMUSG00000005804	Bloc1s6	protein_coding	biogenesis of lysosomal organelles complex-1, subunit 6, pallidin [Source:MGI Symbol;Acc:MGI:1927580]	4107.24	0.00998169	0.0461323	0.216371	0.828699	0.906707	4516.14	-0.00239828	0.0362009	-0.0662492	0.947179	0.974419	4302.4	-0.120477	0.0277776	-4.33719	1.44314e-05	4.32528e-05
ENSMUSG00000005813	Metap1	protein_coding	methionyl aminopeptidase 1 [Source:MGI Symbol;Acc:MGI:1922874]	2888	0.0132673	0.0466846	0.28419	0.776265	0.879805	3058	0.0300161	0.0402809	0.745168	0.45617	0.652067	2966.89	-0.0675896	0.0266407	-2.53709	0.011178	0.0237745
ENSMUSG00000005823	Gpr108	protein_coding	G protein-coupled receptor 108 [Source:MGI Symbol;Acc:MGI:1925558]	4629.31	0.235276	0.0396533	5.93332	2.96861e-09	1.41698e-07	4731	0.15605	0.0347426	4.4916	7.0691e-06	0.000114498	4671.13	-0.0187135	0.0251385	-0.744419	0.456623	0.580152
ENSMUSG00000005824	Tnfsf14	protein_coding	tumor necrosis factor (ligand) superfamily, member 14 [Source:MGI Symbol;Acc:MGI:1355317]	7.81073	-0.21565	0.740231	-0.291329	0.7708		6.9076	0.0998887	0.828965	0.120498	0.904089		7.34694	0.163801	0.480163	0.341137	0.733001	0.815178
ENSMUSG00000005836	Gata6	protein_coding	GATA binding protein 6 [Source:MGI Symbol;Acc:MGI:107516]	60.9388	0.0462345	0.271778	0.170119	0.864917	0.927821	169.055	0.0694708	0.164742	0.421695	0.673248	0.817474	114.506	-1.44508	0.128906	-11.2104	3.62739e-29	3.07326e-28
ENSMUSG00000005846	Rsl1d1	protein_coding	ribosomal L1 domain containing 1 [Source:MGI Symbol;Acc:MGI:1913659]	7345.62	-0.136503	0.038417	-3.55319	0.000380583	0.00327604	7528.72	-0.0497578	0.0298002	-1.66971	0.0949765	0.239544	7422.23	-0.0211827	0.0247047	-0.857435	0.391204	0.51616
ENSMUSG00000005871	Apc	protein_coding	adenomatosis polyposis coli [Source:MGI Symbol;Acc:MGI:88039]	13737.5	0.105944	0.0375901	2.81841	0.00482622	0.024979	12252.2	0.0617861	0.0278006	2.22248	0.026251	0.0940233	12973.9	0.179054	0.0244553	7.32167	2.44912e-13	1.17839e-12
ENSMUSG00000005873	Reep5	protein_coding	receptor accessory protein 5 [Source:MGI Symbol;Acc:MGI:1270152]	23773.5	-0.0772109	0.0270659	-2.8527	0.00433498	0.022952	22856.7	-0.0391507	0.0213953	-1.82987	0.0672688	0.188589	23272.3	0.0710927	0.0154436	4.60337	4.15703e-06	1.29926e-05
ENSMUSG00000005881	Ergic3	protein_coding	ERGIC and golgi 3 [Source:MGI Symbol;Acc:MGI:1913616]	17721.9	-0.0266922	0.0342034	-0.780394	0.435159	0.626376	18324.6	0.0425571	0.0228282	1.86423	0.0622888	0.178554	17986.9	-0.0334859	0.0214537	-1.56085	0.11856	0.197206
ENSMUSG00000005882	Uqcc1	protein_coding	ubiquinol-cytochrome c reductase complex assembly factor 1 [Source:MGI Symbol;Acc:MGI:1929472]	4356.05	-0.0716369	0.0456659	-1.56872	0.116713	0.262732	4019.59	-0.0101581	0.0376096	-0.270093	0.787089	0.886944	4180.62	0.130413	0.0287073	4.54284	5.55019e-06	1.71557e-05
ENSMUSG00000005883	Spo11	protein_coding	SPO11 meiotic protein covalently bound to DSB [Source:MGI Symbol;Acc:MGI:1349669]	2.94822	-0.93426	1.23098	-0.758953	0.447881		4.55246	-0.672229	1.11329	-0.603824	0.545961		3.73908	-0.609713	0.733386	-0.831367	0.405766	0.530094
ENSMUSG00000005886	Ncoa2	protein_coding	nuclear receptor coactivator 2 [Source:MGI Symbol;Acc:MGI:1276533]	7281.5	0.189105	0.0377745	5.00614	5.55316e-07	1.35901e-05	7116.11	0.084888	0.0325362	2.60904	0.00907978	0.041782	7185.63	0.0451503	0.0267875	1.6855	0.091892	0.1585
ENSMUSG00000005892	Trh	protein_coding	thyrotropin releasing hormone [Source:MGI Symbol;Acc:MGI:98823]	1.15129	-1.22787	2.24639	-0.546599	0.584655		0.992342	1.04995	2.27842	0.460825	0.644924		1.0694	0.243287	1.45008	0.167775	0.86676	0.911724
ENSMUSG00000005893	Nr2c2	protein_coding	nuclear receptor subfamily 2, group C, member 2 [Source:MGI Symbol;Acc:MGI:1352466]	2584.08	0.137921	0.0471852	2.92298	0.00346704	0.0193674	2545.71	0.0729836	0.0459038	1.58992	0.111852	0.267072	2560.15	0.0351175	0.0296898	1.18281	0.236884	0.349216
ENSMUSG00000005897	Nr2c1	protein_coding	nuclear receptor subfamily 2, group C, member 1 [Source:MGI Symbol;Acc:MGI:1352465]	1556.21	-0.00695931	0.0616275	-0.112925	0.91009	0.953573	1695.76	-0.0253523	0.0570874	-0.444096	0.656973	0.805893	1622.52	-0.109507	0.0383626	-2.85453	0.00431009	0.00985347
ENSMUSG00000005899	Smpd4	protein_coding	sphingomyelin phosphodiesterase 4 [Source:MGI Symbol;Acc:MGI:1924876]	4009.22	0.0667479	0.0410453	1.6262	0.103907	0.242484	3616.24	-0.0301266	0.0391586	-0.76935	0.441686	0.641189	3806.47	0.16373	0.0273544	5.98552	2.15698e-09	8.4522e-09
ENSMUSG00000005907	Pex1	protein_coding	peroxisomal biogenesis factor 1 [Source:MGI Symbol;Acc:MGI:1918632]	1027.6	0.0422805	0.0713849	0.59229	0.553657	0.722593	982.835	0.023705	0.0698884	0.339184	0.734471	0.856934	1003.42	0.0795539	0.043723	1.8195	0.0688355	0.123521
ENSMUSG00000005917	Otx1	protein_coding	orthodenticle homeobox 1 [Source:MGI Symbol;Acc:MGI:97450]	2981.89	0.0103357	0.0492658	0.209795	0.833828	0.909507	2271.81	0.0109888	0.0497894	0.220705	0.825322	0.907984	2623.62	0.407625	0.0322793	12.6281	1.47847e-36	1.51295e-35
ENSMUSG00000005936	Kctd20	protein_coding	potassium channel tetramerisation domain containing 20 [Source:MGI Symbol;Acc:MGI:1914239]	7386.12	0.033831	0.0350219	0.965996	0.334046	0.530528	7055.12	0.0456512	0.0315679	1.44613	0.148142	0.322542	7207.61	0.0807903	0.0213397	3.78592	0.000153143	0.000416042
ENSMUSG00000005947	Itgae	protein_coding	integrin alpha E, epithelial-associated [Source:MGI Symbol;Acc:MGI:1298377]	12.387	0.258574	0.583935	0.442814	0.6579		21.308	0.919079	0.507223	1.81198	0.0699891		16.7903	-0.747835	0.343308	-2.17832	0.029382	0.0578036
ENSMUSG00000005949	Ctns	protein_coding	cystinosis, nephropathic [Source:MGI Symbol;Acc:MGI:1932872]	3530.99	0.0315173	0.046534	0.677296	0.498218	0.679037	4039.36	0.0370768	0.0365032	1.01571	0.309765	0.517644	3776.67	-0.178705	0.0268202	-6.66309	2.68132e-11	1.16991e-10
ENSMUSG00000005950	P2rx5	protein_coding	purinergic receptor P2X, ligand-gated ion channel, 5 [Source:MGI Symbol;Acc:MGI:2137026]	384.347	0.104861	0.108509	0.966384	0.333852	0.530382	304.9	0.0543254	0.129919	0.418149	0.675838	0.819056	344.174	0.349609	0.0741239	4.71655	2.39876e-06	7.64798e-06
ENSMUSG00000005951	Shpk	protein_coding	sedoheptulokinase [Source:MGI Symbol;Acc:MGI:1921887]	939.803	-0.0615964	0.0732189	-0.841264	0.4002	0.594941	948.495	-0.114507	0.0711515	-1.60934	0.107542	0.260777	942.318	0.00056603	0.0446081	0.012689	0.989876	0.993549
ENSMUSG00000005952	Trpv1	protein_coding	transient receptor potential cation channel, subfamily V, member 1 [Source:MGI Symbol;Acc:MGI:1341787]	16.4286	1.01167	0.515935	1.96084	0.0498976		18.2468	0.698647	0.510604	1.36827	0.171226		17.3028	-0.159646	0.308433	-0.517603	0.604735	0.712251
ENSMUSG00000005958	Ephb3	protein_coding	Eph receptor B3 [Source:MGI Symbol;Acc:MGI:104770]	2588.89	0.204829	0.0550407	3.72142	0.000198108	0.0019227	3086.83	0.0408647	0.045056	0.906975	0.36442	0.570872	2831.29	-0.241514	0.0389679	-6.19776	5.72722e-10	2.31688e-09
ENSMUSG00000005968	Tuft1	protein_coding	tuftelin 1 [Source:MGI Symbol;Acc:MGI:109572]	3488.99	-0.10382	0.0433104	-2.39712	0.0165247	0.0641209	4766.81	-0.0920576	0.037646	-2.44535	0.0144713	0.0597289	4116.7	-0.435267	0.0261216	-16.6631	2.43013e-62	4.13302e-61
ENSMUSG00000005973	Rcn1	protein_coding	reticulocalbin 1 [Source:MGI Symbol;Acc:MGI:104559]	23887.1	0.0218628	0.0283394	0.771465	0.440432	0.630953	23580.1	0.0648593	0.0228449	2.83911	0.0045239	0.0241524	23688.7	0.0335376	0.0173059	1.93792	0.0526325	0.0975679
ENSMUSG00000005980	Dnase1	protein_coding	deoxyribonuclease I [Source:MGI Symbol;Acc:MGI:103157]	272.608	-0.0169226	0.125086	-0.135288	0.892384	0.943877	225.623	-0.111689	0.13916	-0.802598	0.422207	0.624325	248.759	0.29153	0.0786706	3.70571	0.0002108	0.000564474
ENSMUSG00000005981	Trap1	protein_coding	TNF receptor-associated protein 1 [Source:MGI Symbol;Acc:MGI:1915265]	8092.91	-0.079802	0.0342567	-2.32953	0.0198309	0.0732223	6579.7	-0.0703512	0.0318028	-2.21211	0.0269591	0.095708	7326.03	0.312936	0.0212105	14.7538	2.90621e-49	3.91937e-48
ENSMUSG00000005982	Naa60	protein_coding	N(alpha)-acetyltransferase 60, NatF catalytic subunit [Source:MGI Symbol;Acc:MGI:1922013]	4532.38	-0.0148366	0.0413283	-0.358995	0.719599	0.843192	4809.76	0.0990781	0.0337073	2.93937	0.00328882	0.0188696	4661.34	-0.0706045	0.026667	-2.64763	0.00810573	0.0176985
ENSMUSG00000005983	1700037C18Rik	protein_coding	RIKEN cDNA 1700037C18 gene [Source:MGI Symbol;Acc:MGI:1920511]	396.918	-0.281854	0.109943	-2.56364	0.010358	0.0445804	325.993	-0.058817	0.1235	-0.47625	0.633896	0.791444	360.908	0.2959	0.0756923	3.90925	9.25822e-05	0.000257199
ENSMUSG00000005986	Ankrd13d	protein_coding	ankyrin repeat domain 13 family, member D [Source:MGI Symbol;Acc:MGI:1915673]	1768.99	0.0911137	0.0568437	1.60288	0.108961	0.250251	1591.81	0.0876765	0.062348	1.40624	0.159652	0.338781	1677.64	0.166283	0.0389756	4.26633	1.9871e-05	5.89111e-05
ENSMUSG00000005994	Tyrp1	protein_coding	tyrosinase-related protein 1 [Source:MGI Symbol;Acc:MGI:98881]	39.1816	-0.212224	0.333596	-0.63617	0.524665		37.9185	0.139187	0.376948	0.369246	0.711945		38.4763	0.0623007	0.226412	0.275166	0.783189	0.852696
ENSMUSG00000006005	Tpr	protein_coding	translocated promoter region, nuclear basket protein [Source:MGI Symbol;Acc:MGI:1922066]	17603.6	-0.0224605	0.031696	-0.708624	0.478558	0.662869	16695.6	-0.0486736	0.0235251	-2.069	0.0385457	0.124738	17119.1	0.0912166	0.0190767	4.78157	1.73929e-06	5.61388e-06
ENSMUSG00000006010	BC003331	protein_coding	cDNA sequence BC003331 [Source:MGI Symbol;Acc:MGI:2385108]	5582.67	0.0518764	0.0391209	1.32605	0.184822	0.360145	5583.21	0.0446168	0.0339989	1.3123	0.189418	0.379027	5572.24	0.0145514	0.0236482	0.615327	0.538339	0.655575
ENSMUSG00000006014	Prg4	protein_coding	proteoglycan 4 (megakaryocyte stimulating factor, articular superficial zone protein) [Source:MGI Symbol;Acc:MGI:1891344]	10.4972	-0.872128	0.623717	-1.39828	0.16203		14.9849	-0.505441	0.64431	-0.784469	0.432765		12.7039	-0.517432	0.40683	-1.27186	0.203422	0.309214
ENSMUSG00000006019	Dhx34	protein_coding	DEAH (Asp-Glu-Ala-His) box polypeptide 34 [Source:MGI Symbol;Acc:MGI:1918973]	3076.63	0.0939001	0.0469724	1.99905	0.0456032	0.135414	2477.04	0.000216332	0.0493919	0.0043799	0.996505	0.998805	2773.08	0.326159	0.0330501	9.86863	5.69387e-23	3.97827e-22
ENSMUSG00000006021	Kptn	protein_coding	kaptin [Source:MGI Symbol;Acc:MGI:1890380]	1127.96	-0.0180807	0.0639263	-0.282836	0.777302	0.880124	943.961	-0.0239376	0.0692201	-0.345819	0.729479	0.853906	1034.44	0.271048	0.0392383	6.90775	4.92407e-12	2.22269e-11
ENSMUSG00000006024	Napa	protein_coding	N-ethylmaleimide sensitive fusion protein attachment protein alpha [Source:MGI Symbol;Acc:MGI:104563]	15406.1	-0.0712216	0.0341079	-2.08813	0.0367862	0.116063	16438.4	-0.060525	0.0230336	-2.62768	0.00859695	0.039907	15889	-0.0788796	0.0198969	-3.96442	7.35737e-05	0.000206816
ENSMUSG00000006050	Sra1	protein_coding	steroid receptor RNA activator 1 [Source:MGI Symbol;Acc:MGI:1344414]	5221.39	-0.135863	0.0447733	-3.03448	0.00240953	0.0145685	5313.22	-0.131372	0.0349073	-3.76345	0.000167583	0.0017341	5256.85	-0.00968696	0.0276021	-0.35095	0.725626	0.809727
ENSMUSG00000006056	Calcoco2	protein_coding	calcium binding and coiled-coil domain 2 [Source:MGI Symbol;Acc:MGI:1343177]	1.62628	1.08039	1.79416	0.602171	0.54706		1.44965	-0.845563	1.70038	-0.497279	0.618992		1.53603	0.243508	1.07023	0.227528	0.820013	0.878425
ENSMUSG00000006057	Atp5g1	protein_coding	ATP synthase, H+ transporting, mitochondrial F0 complex, subunit C1 (subunit 9) [Source:MGI Symbol;Acc:MGI:107653]	6576.91	-0.199984	0.0443724	-4.50695	6.57659e-06	0.000114357	6829.63	-0.169645	0.0325744	-5.20791	1.90983e-07	4.88783e-06	6689.57	-0.0403801	0.0278368	-1.4506	0.146891	0.235982
ENSMUSG00000006058	Snf8	protein_coding	SNF8, ESCRT-II complex subunit, homolog (S. cerevisiae) [Source:MGI Symbol;Acc:MGI:1343161]	3556.51	-0.110435	0.0430472	-2.56544	0.0103044	0.0444498	4034.35	-0.0588252	0.0366188	-1.60642	0.108181	0.261408	3786.87	-0.16758	0.0250926	-6.67847	2.41455e-11	1.05492e-10
ENSMUSG00000006095	Tbcb	protein_coding	tubulin folding cofactor B [Source:MGI Symbol;Acc:MGI:1913661]	7339.42	-0.160671	0.0376154	-4.27141	1.9424e-05	0.000284913	6512.23	-0.0650114	0.0335724	-1.93645	0.0528121	0.157834	6914.34	0.185242	0.0260616	7.10783	1.1788e-12	5.50697e-12
ENSMUSG00000006127	Inpp5k	protein_coding	inositol polyphosphate 5-phosphatase K [Source:MGI Symbol;Acc:MGI:1194899]	5783.34	0.0524855	0.0353885	1.48312	0.138042	0.294952	5341.86	0.0468576	0.0337673	1.38766	0.16524	0.347036	5553.13	0.129891	0.0213047	6.09681	1.08206e-09	4.31211e-09
ENSMUSG00000006134	Crkl	protein_coding	v-crk avian sarcoma virus CT10 oncogene homolog-like [Source:MGI Symbol;Acc:MGI:104686]	7109.25	0.113328	0.035605	3.18292	0.00145796	0.00972159	6122.52	0.0515509	0.0326449	1.57914	0.114304	0.270564	6605.91	0.229642	0.0233639	9.82889	8.45458e-23	5.86086e-22
ENSMUSG00000006143	Upk3bl	protein_coding	uroplakin 3B-like [Source:MGI Symbol;Acc:MGI:1916915]	19.0888	-0.186882	0.46461	-0.402234	0.687512		23.0123	-0.719109	0.492897	-1.45894	0.144581		21.0008	-0.207363	0.303345	-0.683586	0.494237	0.616195
ENSMUSG00000006154	Eps8l1	protein_coding	EPS8-like 1 [Source:MGI Symbol;Acc:MGI:1914675]	844.476	0.0790616	0.0749028	1.05552	0.291186	0.48552	682.916	0.0830421	0.0863969	0.96117	0.336467	0.544276	762.641	0.321385	0.0495498	6.4861	8.80863e-11	3.73149e-10
ENSMUSG00000006169	Clint1	protein_coding	clathrin interactor 1 [Source:MGI Symbol;Acc:MGI:2144243]	8433.03	0.00426342	0.0387193	0.110111	0.912321	0.954848	8141.43	0.00483263	0.0336991	0.143405	0.88597	0.942898	8272.08	0.0652931	0.0258022	2.53052	0.0113893	0.0241904
ENSMUSG00000006179	Prss16	protein_coding	protease, serine 16 (thymus) [Source:MGI Symbol;Acc:MGI:1859181]	23.8937	0.404779	0.42427	0.954061	0.340053		41.7771	0.223712	0.33879	0.660326	0.509045		32.7294	-0.802788	0.230761	-3.47887	0.000503527	0.0012977
ENSMUSG00000006191	Cdkal1	protein_coding	CDK5 regulatory subunit associated protein 1-like 1 [Source:MGI Symbol;Acc:MGI:1921765]	1462.88	0.0188125	0.0597077	0.315077	0.752703	0.864947	1308.22	0.0184381	0.0609114	0.302704	0.762116	0.871236	1383.29	0.177	0.0367461	4.81683	1.45854e-06	4.74097e-06
ENSMUSG00000006204	5430419D17Rik	protein_coding	RIKEN cDNA 5430419D17 gene [Source:MGI Symbol;Acc:MGI:1918645]	0.523756	-1.10985	2.84007	-0.390783	0.695957		1.11988	-2.3559	2.23081	-1.05607	0.290935		0.818699	-0.883574	1.486	-0.594597	0.552113
ENSMUSG00000006205	Htra1	protein_coding	HtrA serine peptidase 1 [Source:MGI Symbol;Acc:MGI:1929076]	13276.1	0.204708	0.0355525	5.7579	8.51649e-09	3.54143e-07	9121.37	0.245551	0.0345703	7.10292	1.22144e-12	9.2252e-11	11188.3	0.55746	0.0259646	21.47	2.97006e-102	9.16691e-101
ENSMUSG00000006215	Zbtb17	protein_coding	zinc finger and BTB domain containing 17 [Source:MGI Symbol;Acc:MGI:107410]	1859.32	-0.0388125	0.0563832	-0.68837	0.49122	0.673202	1698.15	0.0285261	0.0549133	0.519475	0.60343	0.769446	1775.68	0.144929	0.0353808	4.09625	4.19888e-05	0.000120928
ENSMUSG00000006216	Clcnkb	protein_coding	chloride channel, voltage-sensitive Kb [Source:MGI Symbol;Acc:MGI:1930643]	1.23364	-2.67746	2.02438	-1.32261	0.185965		3.00338	-0.875092	1.3019	-0.672163	0.50148		2.10987	-1.49157	0.996046	-1.49749	0.134265	0.219142
ENSMUSG00000006218	Fam131c	protein_coding	family with sequence similarity 131, member C [Source:MGI Symbol;Acc:MGI:2685539]	122.368	-0.021584	0.185346	-0.116453	0.907294	0.951811	199.847	0.119773	0.150321	0.796782	0.425578	0.627266	160.596	-0.688037	0.100264	-6.86224	6.77879e-12	3.03429e-11
ENSMUSG00000006219	Fblim1	protein_coding	filamin binding LIM protein 1 [Source:MGI Symbol;Acc:MGI:1921452]	2186.05	-0.156557	0.0527913	-2.96558	0.00302114	0.0173229	2565.73	-0.249863	0.0521581	-4.7905	1.66364e-06	3.27009e-05	2370.37	-0.213431	0.036873	-5.78827	7.11155e-09	2.70018e-08
ENSMUSG00000006221	Hspb7	protein_coding	heat shock protein family, member 7 (cardiovascular) [Source:MGI Symbol;Acc:MGI:1352494]	7.35439	0.578161	0.807177	0.716276	0.473821		12.1967	-0.151459	0.611645	-0.247625	0.804425		9.74505	-0.695266	0.436592	-1.59248	0.111276	0.186819
ENSMUSG00000006235	Epor	protein_coding	erythropoietin receptor [Source:MGI Symbol;Acc:MGI:95408]	94.5698	0.248605	0.22704	1.09498	0.273525	0.46535	92.5695	0.366017	0.225466	1.62338	0.104508	0.255837	93.4006	0.043633	0.141297	0.308803	0.757471	0.833321
ENSMUSG00000006241	Ccdc159	protein_coding	coiled-coil domain containing 159 [Source:MGI Symbol;Acc:MGI:1914369]	417.199	0.117365	0.106613	1.10085	0.270961	0.462183	462.197	0.091251	0.109618	0.832445	0.405158	0.609783	438.751	-0.130599	0.0690729	-1.89074	0.0586586	0.107286
ENSMUSG00000006262	Mob1b	protein_coding	MOB kinase activator 1B [Source:MGI Symbol;Acc:MGI:1915723]	5249.25	0.026459	0.0456218	0.579964	0.561939	0.729334	5460.24	0.0739793	0.0336318	2.19968	0.0278294	0.0981338	5343.92	-0.0424363	0.0280759	-1.51149	0.130665	0.214057
ENSMUSG00000006269	Atp6v1b1	protein_coding	ATPase, H+ transporting, lysosomal V1 subunit B1 [Source:MGI Symbol;Acc:MGI:103285]	1.76754	1.90974	1.71097	1.11618	0.264347		1.29814	-1.43356	1.87743	-0.763576	0.44512		1.53163	0.363682	1.04038	0.349565	0.726665	0.810288
ENSMUSG00000006270	Vax1	protein_coding	ventral anterior homeobox 1 [Source:MGI Symbol;Acc:MGI:1277163]	168.919	0.24936	0.168756	1.47764	0.139504	0.297134	108.653	0.32068	0.202206	1.58591	0.11276	0.268412	138.679	0.658349	0.112943	5.82904	5.57485e-09	2.13362e-08
ENSMUSG00000006273	Atp6v1b2	protein_coding	ATPase, H+ transporting, lysosomal V1 subunit B2 [Source:MGI Symbol;Acc:MGI:109618]	24075.7	0.00179549	0.0269412	0.0666447	0.946865	0.974438	21192.2	0.0177094	0.0209876	0.8438	0.398781	0.60398	22597.9	0.198577	0.0146055	13.5961	4.22551e-42	4.91957e-41
ENSMUSG00000006276	Eps15l1	protein_coding	epidermal growth factor receptor pathway substrate 15-like 1 [Source:MGI Symbol;Acc:MGI:104582]	5725.38	-0.0239549	0.0406787	-0.588881	0.555941	0.724274	4916.83	-0.0186361	0.0393872	-0.473153	0.636104	0.793104	5312.97	0.234804	0.0277017	8.47618	2.32714e-17	1.33044e-16
ENSMUSG00000006281	Tep1	protein_coding	telomerase associated protein 1 [Source:MGI Symbol;Acc:MGI:109573]	2506.83	0.039992	0.0515556	0.775707	0.437922	0.629048	2412.81	0.0179699	0.0470521	0.381915	0.702524	0.836373	2455.39	0.0686437	0.0318602	2.15452	0.031199	0.0610285
ENSMUSG00000006288	Ttc5	protein_coding	tetratricopeptide repeat domain 5 [Source:MGI Symbol;Acc:MGI:2683584]	3397.68	-0.0723412	0.0438942	-1.64808	0.0993362	0.2353	3307.28	-0.0593148	0.039173	-1.51418	0.129981	0.295132	3346.23	0.0536942	0.0253381	2.11911	0.0340812	0.0661655
ENSMUSG00000006289	Osgep	protein_coding	O-sialoglycoprotein endopeptidase [Source:MGI Symbol;Acc:MGI:1913496]	3396.77	-0.0249558	0.0439723	-0.567534	0.570352	0.735794	3451.65	-0.0842364	0.0402207	-2.09436	0.0362284	0.119036	3417.51	-0.00813385	0.0272552	-0.298433	0.765373	0.838967
ENSMUSG00000006299	Aamp	protein_coding	angio-associated migratory protein [Source:MGI Symbol;Acc:MGI:107809]	18565.2	-0.1732	0.0404764	-4.27903	1.87712e-05	0.0002768	16436.5	-0.104904	0.0262352	-3.99859	6.37221e-05	0.000762088	17472.2	0.188543	0.0268506	7.02193	2.18831e-12	1.00817e-11
ENSMUSG00000006301	Tmbim1	protein_coding	transmembrane BAX inhibitor motif containing 1 [Source:MGI Symbol;Acc:MGI:1916910]	20111.7	0.00525442	0.0304546	0.172533	0.863019	0.926447	21245.7	0.00450499	0.0216104	0.208464	0.834867	0.913026	20636.1	-0.0648428	0.0170193	-3.80996	0.000138988	0.000379425
ENSMUSG00000006304	Arpc2	protein_coding	actin related protein 2/3 complex, subunit 2 [Source:MGI Symbol;Acc:MGI:1923959]	25973.2	-0.119682	0.0337176	-3.54953	0.000385915	0.00331576	33010.1	-0.0865273	0.018948	-4.56656	4.95791e-06	8.38201e-05	29416.6	-0.331576	0.0193415	-17.1433	7.05487e-66	1.27933e-64
ENSMUSG00000006307	Kmt2b	protein_coding	lysine (K)-specific methyltransferase 2B [Source:MGI Symbol;Acc:MGI:109565]	5226.92	-0.0506069	0.0443999	-1.1398	0.25437	0.444427	3908.96	-0.150553	0.0470389	-3.2006	0.0013714	0.00928467	4562.63	0.434905	0.0352141	12.3503	4.85146e-35	4.75914e-34
ENSMUSG00000006310	Zbtb32	protein_coding	zinc finger and BTB domain containing 32 [Source:MGI Symbol;Acc:MGI:1891838]	234.44	0.55574	0.149399	3.71983	0.000199356	0.00193175	231.914	0.2303	0.146342	1.57371	0.115554	0.272594	232.755	0.0213666	0.0997818	0.214134	0.830443	0.886241
ENSMUSG00000006313	Upk1a	protein_coding	uroplakin 1A [Source:MGI Symbol;Acc:MGI:98911]	18.4446	0.634018	0.486406	1.30347	0.192413		18.75	0.74533	0.491799	1.51552	0.129641		18.5605	-0.00863204	0.292839	-0.0294771	0.976484	0.98475
ENSMUSG00000006315	Tmem147	protein_coding	transmembrane protein 147 [Source:MGI Symbol;Acc:MGI:1915011]	4565.88	-0.125374	0.0517483	-2.42276	0.0154033	0.0607288	5664.03	-0.0807252	0.0314281	-2.56857	0.0102119	0.0458328	5102.21	-0.29606	0.0305708	-9.68441	3.51238e-22	2.38875e-21
ENSMUSG00000006333	Rps9	protein_coding	ribosomal protein S9 [Source:MGI Symbol;Acc:MGI:1924096]	38638.4	-0.0782075	0.0353491	-2.21243	0.0269369	0.0925871	73965.7	-0.0359769	0.0179062	-2.00919	0.0445169	0.13943	56104	-0.922576	0.0212492	-43.417	0	0
ENSMUSG00000006335	Tfpt	protein_coding	TCF3 (E2A) fusion partner [Source:MGI Symbol;Acc:MGI:1916964]	2238.59	-0.145685	0.0524689	-2.7766	0.00549303	0.0276064	1770.77	-0.0265336	0.0516804	-0.513418	0.607659	0.77254	2001.96	0.351722	0.0342447	10.2708	9.53911e-25	7.06644e-24
ENSMUSG00000006342	Susd2	protein_coding	sushi domain containing 2 [Source:MGI Symbol;Acc:MGI:1918983]	363.945	0.094619	0.119231	0.793575	0.427443	0.619936	827.032	0.0368861	0.0882981	0.417745	0.676133	0.8191	593.176	-1.16408	0.0685391	-16.9842	1.0753e-64	1.90489e-63
ENSMUSG00000006344	Ggt5	protein_coding	gamma-glutamyltransferase 5 [Source:MGI Symbol;Acc:MGI:1346063]	179.618	0.423606	0.178971	2.36689	0.0179382	0.0680454	168.053	0.521485	0.179349	2.90766	0.0036414	0.0204215	173.544	0.117474	0.119074	0.986562	0.323857	0.445709
ENSMUSG00000006345	Ggt1	protein_coding	gamma-glutamyltransferase 1 [Source:MGI Symbol;Acc:MGI:95706]	223.07	-0.0869659	0.140398	-0.619426	0.535636	0.708021	146.935	-0.195373	0.175618	-1.11249	0.265927	0.470236	184.839	0.617032	0.0948613	6.50457	7.79137e-11	3.3091e-10
ENSMUSG00000006356	Crip2	protein_coding	cysteine rich protein 2 [Source:MGI Symbol;Acc:MGI:1915587]	47158.2	-0.0996422	0.0324403	-3.07156	0.00212946	0.0131751	46358.5	-0.0966169	0.0194677	-4.96292	6.94397e-07	1.52932e-05	46669.8	0.0393257	0.0190251	2.06704	0.0387304	0.07422
ENSMUSG00000006360	Crip1	protein_coding	cysteine-rich protein 1 (intestinal) [Source:MGI Symbol;Acc:MGI:88501]	66.3361	-0.133675	0.248053	-0.538896	0.589959	0.750022	115.04	0.226697	0.197319	1.14889	0.250603	0.451997	90.3904	-0.775967	0.135083	-5.74437	9.2264e-09	3.47904e-08
ENSMUSG00000006362	Cbfa2t3	protein_coding	core-binding factor, runt domain, alpha subunit 2, translocated to, 3 (human) [Source:MGI Symbol;Acc:MGI:1338013]	116.456	0.0836225	0.201835	0.414311	0.678646	0.815368	277.91	0.148568	0.132402	1.1221	0.261819	0.464746	196.397	-1.24594	0.101793	-12.2399	1.90256e-34	1.83044e-33
ENSMUSG00000006369	Fbln1	protein_coding	fibulin 1 [Source:MGI Symbol;Acc:MGI:95487]	1433.4	0.267505	0.0596198	4.48685	7.22844e-06	0.000123829	1368.7	0.00501964	0.0575239	0.0872617	0.930464	0.966079	1398.62	0.0771411	0.0446462	1.72783	0.0840184	0.146858
ENSMUSG00000006373	Pgrmc1	protein_coding	progesterone receptor membrane component 1 [Source:MGI Symbol;Acc:MGI:1858305]	17208.1	0.138934	0.0291423	4.76742	1.866e-06	3.77994e-05	22277.1	0.120716	0.0264242	4.56838	4.91497e-06	8.32967e-05	19692.3	-0.358215	0.0195186	-18.3525	3.15062e-75	6.65247e-74
ENSMUSG00000006378	Gcat	protein_coding	glycine C-acetyltransferase (2-amino-3-ketobutyrate-coenzyme A ligase) [Source:MGI Symbol;Acc:MGI:1349389]	682.012	-0.26418	0.0804545	-3.28359	0.00102493	0.00734227	657.144	-0.15617	0.0868471	-1.79822	0.0721424	0.198339	668.328	0.065366	0.0514862	1.26958	0.204234	0.310059
ENSMUSG00000006386	Tek	protein_coding	endothelial-specific receptor tyrosine kinase [Source:MGI Symbol;Acc:MGI:98664]	33.7577	-0.0464121	0.348955	-0.133003	0.894191		45.2834	0.260577	0.321665	0.810089	0.417889		39.4162	-0.398095	0.203133	-1.95978	0.0500216	0.0931484
ENSMUSG00000006389	Mpl	protein_coding	myeloproliferative leukemia virus oncogene [Source:MGI Symbol;Acc:MGI:97076]	1.50735	-0.0883842	1.78583	-0.049492	0.960527		2.81497	0.601748	1.31659	0.457049	0.647635		2.15348	-0.956577	0.957346	-0.999197	0.317699	0.439198
ENSMUSG00000006390	Elovl1	protein_coding	elongation of very long chain fatty acids (FEN1/Elo2, SUR4/Elo3, yeast)-like 1 [Source:MGI Symbol;Acc:MGI:1858959]	4666.81	-0.0362723	0.0410505	-0.883602	0.376911	0.572847	5552.91	-0.0409073	0.0356655	-1.14697	0.251393	0.452833	5097.83	-0.235973	0.025511	-9.24982	2.24862e-20	1.44306e-19
ENSMUSG00000006392	Med8	protein_coding	mediator complex subunit 8 [Source:MGI Symbol;Acc:MGI:1915269]	2176.86	-0.0649568	0.0518643	-1.25244	0.21041	0.392479	2393.19	-0.0422449	0.0452487	-0.933615	0.350502	0.557923	2280.07	-0.120672	0.0298336	-4.04483	5.23604e-05	0.000149395
ENSMUSG00000006395	Hyi	polymorphic_pseudogene	hydroxypyruvate isomerase (putative) [Source:MGI Symbol;Acc:MGI:1915430]	1014.93	-0.0752632	0.0670681	-1.12219	0.261782	0.452195	1377.53	-0.0452961	0.0646618	-0.700509	0.48361	0.674431	1192.99	-0.426753	0.0410984	-10.3837	2.942e-25	2.21435e-24
ENSMUSG00000006398	Cdc20	protein_coding	cell division cycle 20 [Source:MGI Symbol;Acc:MGI:1859866]	888.297	-0.355656	0.0753132	-4.72236	2.33128e-06	4.64116e-05	854.697	-0.532392	0.0807634	-6.592	4.33946e-11	2.69221e-09	869.865	0.0769731	0.0526499	1.46198	0.143746	0.231691
ENSMUSG00000006403	Adamts4	protein_coding	a disintegrin-like and metallopeptidase (reprolysin type) with thrombospondin type 1 motif, 4 [Source:MGI Symbol;Acc:MGI:1339949]	2541.72	0.113584	0.0508492	2.23374	0.0254999	0.0888592	2010.88	0.0194666	0.0512436	0.379883	0.704032	0.837379	2273.36	0.352629	0.0342577	10.2934	7.54416e-25	5.60486e-24
ENSMUSG00000006411	Nectin4	protein_coding	nectin cell adhesion molecule 4 [Source:MGI Symbol;Acc:MGI:1918990]	199.625	0.0245896	0.15851	0.15513	0.876719	0.934503	184.36	-0.155085	0.157171	-0.986723	0.323778	0.530858	191.658	0.124766	0.0994242	1.25489	0.20952	0.316481
ENSMUSG00000006412	Pfdn2	protein_coding	prefoldin 2 [Source:MGI Symbol;Acc:MGI:1276111]	4371.01	-0.107699	0.042594	-2.52851	0.0114549	0.0483566	4369.2	-0.0882659	0.0356076	-2.47885	0.0131805	0.055678	4361.65	0.0150699	0.024963	0.603689	0.546051	0.661951
ENSMUSG00000006418	Rnf114	protein_coding	ring finger protein 114 [Source:MGI Symbol;Acc:MGI:1933159]	9438.64	0.0641281	0.0378475	1.69438	0.0901933	0.220416	10108.6	0.0765605	0.0275113	2.78287	0.00538803	0.0277735	9753.21	-0.0842927	0.0226288	-3.72501	0.000195304	0.000524752
ENSMUSG00000006423	C330007P06Rik	protein_coding	RIKEN cDNA C330007P06 gene [Source:MGI Symbol;Acc:MGI:1924894]	8400.43	-0.126504	0.0363521	-3.47997	0.000501462	0.00407155	6851.53	-0.0481309	0.031776	-1.51469	0.129851	0.295003	7615.12	0.307886	0.0243114	12.6643	9.32836e-37	9.59286e-36
ENSMUSG00000006435	Neurl1a	protein_coding	neuralized E3 ubiquitin protein ligase 1A [Source:MGI Symbol;Acc:MGI:1334263]	95.8554	0.425226	0.212294	2.00301	0.0451765	0.134492	169.183	0.213792	0.162585	1.31496	0.188524	0.377892	132.085	-0.813824	0.112685	-7.22213	5.11808e-13	2.4235e-12
ENSMUSG00000006442	Srm	protein_coding	spermidine synthase [Source:MGI Symbol;Acc:MGI:102690]	4643.96	-0.16692	0.0471594	-3.53949	0.000400902	0.00340852	4038.11	-0.192319	0.0390209	-4.92863	8.28099e-07	1.76776e-05	4334.05	0.216861	0.0298006	7.27708	3.41129e-13	1.63007e-12
ENSMUSG00000006445	Epha2	protein_coding	Eph receptor A2 [Source:MGI Symbol;Acc:MGI:95278]	7556.66	-0.0729397	0.0351932	-2.07255	0.0382142	0.119186	7411.44	-0.115979	0.0308137	-3.76387	0.000167304	0.00173251	7470.02	0.0426118	0.0220362	1.93372	0.053148	0.0984045
ENSMUSG00000006456	Rbm14	protein_coding	RNA binding motif protein 14 [Source:MGI Symbol;Acc:MGI:1929092]	1361.64	0.0948428	0.0613578	1.54573	0.122169	0.270801	1139.14	-0.0773503	0.0650353	-1.18936	0.234298	0.433238	1248.61	0.272455	0.0426874	6.38255	1.74158e-10	7.2626e-10
ENSMUSG00000006457	Actn3	protein_coding	actinin alpha 3 [Source:MGI Symbol;Acc:MGI:99678]	56.5523	0.275975	0.282011	0.978597	0.327779		40.926	-0.0860914	0.331978	-0.259329	0.795382		48.6887	0.482132	0.189015	2.55075	0.010749	0.0229492
ENSMUSG00000006462	A530013C23Rik	lincRNA	RIKEN cDNA A530013C23 gene [Source:MGI Symbol;Acc:MGI:3041178]	49.6783	0.125967	0.297427	0.423524	0.671913		45.9768	-0.251055	0.332718	-0.754558	0.450514		47.7432	0.126623	0.19828	0.638607	0.523079	0.641648
ENSMUSG00000006463	Zdhhc24	protein_coding	zinc finger, DHHC domain containing 24 [Source:MGI Symbol;Acc:MGI:1917855]	2969.86	0.0929588	0.0452815	2.05291	0.0400814	0.123264	3086.58	0.104263	0.0399844	2.60759	0.00911821	0.0419172	3022.13	-0.0409877	0.0255729	-1.60278	0.108983	0.183506
ENSMUSG00000006464	Bbs1	protein_coding	Bardet-Biedl syndrome 1 (human) [Source:MGI Symbol;Acc:MGI:1277215]	1891.47	0.0814367	0.0536277	1.51856	0.128874	0.281331	1471.46	-0.0320756	0.0668821	-0.479585	0.631523	0.790486	1679.35	0.377097	0.0418374	9.0134	1.99761e-19	1.23742e-18
ENSMUSG00000006469	Slc34a3	protein_coding	solute carrier family 34 (sodium phosphate), member 3 [Source:MGI Symbol;Acc:MGI:2159410]	5.3325	0.750978	1.01816	0.737587	0.460765		8.82591	0.312339	0.716264	0.436066	0.662789		7.05587	-0.778043	0.545863	-1.42535	0.154057	0.245658
ENSMUSG00000006471	Ndor1	protein_coding	NADPH dependent diflavin oxidoreductase 1 [Source:MGI Symbol;Acc:MGI:1926047]	2808.74	0.145976	0.0503587	2.89873	0.0037468	0.0204365	2506.23	0.0129413	0.0491682	0.263205	0.792392	0.890045	2653.27	0.176905	0.0363961	4.86055	1.17059e-06	3.83537e-06
ENSMUSG00000006476	Nsmf	protein_coding	NMDA receptor synaptonuclear signaling and neuronal migration factor [Source:MGI Symbol;Acc:MGI:1861755]	2670.55	0.0328788	0.0500702	0.656654	0.511403	0.689022	3151.65	-0.0195041	0.042411	-0.459883	0.6456	0.799039	2904.33	-0.22294	0.0306236	-7.28002	3.33773e-13	1.59592e-12
ENSMUSG00000006488	Prl7a1	protein_coding	prolactin family 7, subfamily a, member 1 [Source:MGI Symbol;Acc:MGI:1206572]	10.8505	-1.44469	0.647227	-2.23212	0.0256073		15.747	-1.26445	0.556819	-2.27084	0.0231568		13.2586	-0.559216	0.358331	-1.56061	0.118615	0.197283
ENSMUSG00000006494	Pdk1	protein_coding	pyruvate dehydrogenase kinase, isoenzyme 1 [Source:MGI Symbol;Acc:MGI:1926119]	3230.08	0.0932531	0.0481657	1.93609	0.0528569	0.150883	3022.65	0.141651	0.0436536	3.24489	0.00117495	0.00824659	3120.9	0.111127	0.0303322	3.66365	0.000248645	0.000661269
ENSMUSG00000006498	Ptbp1	protein_coding	polypyrimidine tract binding protein 1 [Source:MGI Symbol;Acc:MGI:97791]	14503.5	-0.0690522	0.0317484	-2.17498	0.0296316	0.0987435	12744.4	-0.0584111	0.0237999	-2.45426	0.0141176	0.0585824	13602.3	0.201397	0.0180942	11.1305	8.91513e-29	7.47065e-28
ENSMUSG00000006517	Mvd	protein_coding	mevalonate (diphospho) decarboxylase [Source:MGI Symbol;Acc:MGI:2179327]	969.324	0.0469296	0.0860546	0.545347	0.585515	0.747311	1045.2	-0.0381453	0.0690524	-0.552411	0.580667	0.752053	1005.12	-0.0951678	0.0531255	-1.79138	0.0732327	0.130394
ENSMUSG00000006519	Cyba	protein_coding	cytochrome b-245, alpha polypeptide [Source:MGI Symbol;Acc:MGI:1316658]	3794.88	0.0227811	0.0514044	0.443173	0.657641	0.800052	4804.93	0.027511	0.0345519	0.796222	0.425903	0.627397	4289.11	-0.325881	0.0301291	-10.8162	2.8859e-27	2.31133e-26
ENSMUSG00000006522	Itih3	protein_coding	inter-alpha trypsin inhibitor, heavy chain 3 [Source:MGI Symbol;Acc:MGI:96620]	181.915	-0.21394	0.187915	-1.1385	0.254913	0.444928	105.343	0.11788	0.228498	0.515891	0.605931	0.771371	143.553	0.80652	0.143859	5.60632	2.06679e-08	7.61353e-08
ENSMUSG00000006526	Tmem110	protein_coding	transmembrane protein 110 [Source:MGI Symbol;Acc:MGI:1921500]	1402.74	-0.0520662	0.0593823	-0.876797	0.380597	0.576357	1648.17	-0.0527754	0.056703	-0.930735	0.351991	0.559426	1521.9	-0.217316	0.0357654	-6.07615	1.23101e-09	4.88283e-09
ENSMUSG00000006527	Sfmbt1	protein_coding	Scm-like with four mbt domains 1 [Source:MGI Symbol;Acc:MGI:1859609]	2512.69	0.0746804	0.0535318	1.39507	0.162996	0.330669	2437.88	0.0987365	0.0469265	2.10407	0.0353725	0.117069	2470.76	0.058527	0.0330056	1.77324	0.0761883	0.134998
ENSMUSG00000006529	Itih1	protein_coding	inter-alpha trypsin inhibitor, heavy chain 1 [Source:MGI Symbol;Acc:MGI:96618]	1.761	1.21184	1.57138	0.771197	0.44059		0.332456	1.9281	3.67067	0.525273	0.599393		1.04848	2.19556	1.31066	1.67516	0.0939023	0.161495
ENSMUSG00000006538	Ihh	protein_coding	Indian hedgehog [Source:MGI Symbol;Acc:MGI:96533]	7.41799	-0.181559	0.761445	-0.238439	0.81154		3.76961	0.451207	1.18681	0.380184	0.703809		5.59062	0.976775	0.59235	1.64898	0.0991511	0.169306
ENSMUSG00000006542	Prkag3	protein_coding	protein kinase, AMP-activated, gamma 3 non-catatlytic subunit [Source:MGI Symbol;Acc:MGI:1891343]	1.15548	-2.53476	2.3378	-1.08425	0.278253		3.37797	1.36017	1.20463	1.12912	0.258847		2.25682	-1.65294	1.05982	-1.55963	0.118847	0.197617
ENSMUSG00000006567	Atp7b	protein_coding	ATPase, Cu++ transporting, beta polypeptide [Source:MGI Symbol;Acc:MGI:103297]	1596.89	-0.00646896	0.0618944	-0.104516	0.91676	0.957831	1006.45	-0.049088	0.0723084	-0.67887	0.49722	0.686115	1300.69	0.681102	0.0433298	15.719	1.12018e-55	1.68019e-54
ENSMUSG00000006570	Defb2	protein_coding	defensin beta 2 [Source:MGI Symbol;Acc:MGI:1338754]	11.8614	-0.702821	0.604643	-1.16237	0.245084		11.4214	0.64649	0.636021	1.01646	0.30941		11.6177	0.0480102	0.395444	0.121408	0.903368	0.938167
ENSMUSG00000006575	Rundc3a	protein_coding	RUN domain containing 3A [Source:MGI Symbol;Acc:MGI:1858752]	4477.15	0.180678	0.0402935	4.48404	7.32412e-06	0.000125314	4545.01	0.145708	0.0351394	4.14657	3.37489e-05	0.000442461	4502.35	-0.00734309	0.0236995	-0.309842	0.756681	0.832763
ENSMUSG00000006576	Slc4a3	protein_coding	solute carrier family 4 (anion exchanger), member 3 [Source:MGI Symbol;Acc:MGI:109350]	5534.91	0.0229813	0.0384899	0.597072	0.550459	0.719903	4424.88	-0.0647511	0.0354078	-1.82872	0.067441	0.188843	4973.24	0.337239	0.0254487	13.2517	4.40889e-40	4.88569e-39
ENSMUSG00000006585	Cdt1	protein_coding	chromatin licensing and DNA replication factor 1 [Source:MGI Symbol;Acc:MGI:1914427]	519.749	-0.295128	0.0974635	-3.02809	0.00246105	0.0148283	619.877	-0.274654	0.0949883	-2.89146	0.00383462	0.0212564	568.449	-0.244535	0.0617336	-3.96113	7.45961e-05	0.000209536
ENSMUSG00000006586	Runx1t1	protein_coding	runt-related transcription factor 1; translocated to, 1 (cyclin D-related) [Source:MGI Symbol;Acc:MGI:104793]	136.578	-0.110684	0.173921	-0.636403	0.524514	0.699822	143.661	0.189192	0.182997	1.03385	0.301206	0.508801	139.824	-0.0574883	0.111148	-0.517224	0.605	0.712453
ENSMUSG00000006587	Snai3	protein_coding	snail family zinc finger 3 [Source:MGI Symbol;Acc:MGI:1353563]	46.4637	0.0317216	0.316658	0.100176	0.920204		48.5561	0.414227	0.305378	1.35644	0.174958		47.4121	-0.0481646	0.194902	-0.247122	0.804814	0.86729
ENSMUSG00000006589	Aprt	protein_coding	adenine phosphoribosyl transferase [Source:MGI Symbol;Acc:MGI:88061]	5338.29	-0.11499	0.0408141	-2.81741	0.0048412	0.0250285	5763.57	-0.083092	0.0337077	-2.46508	0.0136984	0.0571327	5539.11	-0.095764	0.0249001	-3.84593	0.000120096	0.000330125
ENSMUSG00000006599	Gtf2h1	protein_coding	general transcription factor II H, polypeptide 1 [Source:MGI Symbol;Acc:MGI:1277216]	4798.52	-0.0909962	0.0397526	-2.28907	0.0220755	0.0795016	5184.26	0.0266834	0.0356301	0.7489	0.453918	0.650236	4980.69	-0.0978024	0.0274948	-3.55712	0.000374939	0.000980591
ENSMUSG00000006611	Hfe	protein_coding	hemochromatosis [Source:MGI Symbol;Acc:MGI:109191]	3386.53	0.0249947	0.0433324	0.576812	0.564066	0.730538	2764.57	0.0986181	0.0436137	2.26117	0.0237486	0.0871261	3071.2	0.307989	0.0276106	11.1547	6.79163e-29	5.70994e-28
ENSMUSG00000006638	Abhd1	processed_transcript	abhydrolase domain containing 1 [Source:MGI Symbol;Acc:MGI:1931013]	2.4561	-0.0944213	1.42664	-0.0661843	0.947231		2.88651	-0.874807	1.32524	-0.660114	0.509181		2.66554	-0.151801	0.86398	-0.175699	0.86053	0.90736
ENSMUSG00000006641	Slc5a6	protein_coding	solute carrier family 5 (sodium-dependent vitamin transporter), member 6 [Source:MGI Symbol;Acc:MGI:2660847]	969.877	0.0213452	0.0721903	0.295679	0.767475	0.874532	1140.7	0.0370284	0.069326	0.53412	0.593259	0.761829	1052.83	-0.217718	0.0447849	-4.86142	1.16546e-06	3.81965e-06
ENSMUSG00000006642	Tcf23	protein_coding	transcription factor 23 [Source:MGI Symbol;Acc:MGI:1934960]	1.86577	0.705514	1.64914	0.427809	0.668791		2.26207	0.416235	1.58497	0.262614	0.792848		2.05918	-0.284618	1.04449	-0.272495	0.785241	0.854148
ENSMUSG00000006649	Nphs1	protein_coding	nephrosis 1, nephrin [Source:MGI Symbol;Acc:MGI:1859637]	11.0276	0.718072	0.62131	1.15574	0.247788		8.27401	-0.200004	0.770134	-0.259701	0.795095		9.64104	0.402939	0.427861	0.941753	0.346319	0.469311
ENSMUSG00000006651	Aplp1	protein_coding	amyloid beta (A4) precursor-like protein 1 [Source:MGI Symbol;Acc:MGI:88046]	6883.61	0.16144	0.0388648	4.15388	3.26885e-05	0.000444102	5632.78	0.15722	0.0325879	4.82449	1.40361e-06	2.82316e-05	6249.49	0.304421	0.0233173	13.0556	5.90593e-39	6.3607e-38
ENSMUSG00000006673	Qrich1	protein_coding	glutamine-rich 1 [Source:MGI Symbol;Acc:MGI:1916482]	8730.49	0.0300692	0.0362798	0.828814	0.40721	0.600792	8647	0.0283506	0.028068	1.01007	0.312463	0.519601	8672.44	0.0282683	0.0215545	1.31148	0.189697	0.291882
ENSMUSG00000006675	P4htm	protein_coding	prolyl 4-hydroxylase, transmembrane (endoplasmic reticulum) [Source:MGI Symbol;Acc:MGI:1921693]	1612.26	-0.0640434	0.0553159	-1.15777	0.246956	0.436511	1422.66	-0.0547587	0.0621663	-0.880842	0.378403	0.585207	1515.02	0.195394	0.0364027	5.36756	7.9808e-08	2.8337e-07
ENSMUSG00000006676	Usp19	protein_coding	ubiquitin specific peptidase 19 [Source:MGI Symbol;Acc:MGI:1918722]	17820.3	0.00557454	0.0294006	0.189606	0.849618	0.918742	14893.3	-0.0301466	0.0258743	-1.16512	0.243972	0.444658	16333	0.27338	0.0189441	14.4309	3.30878e-47	4.29115e-46
ENSMUSG00000006678	Pola1	protein_coding	polymerase (DNA directed), alpha 1 [Source:MGI Symbol;Acc:MGI:99660]	700.969	-0.227347	0.0840815	-2.70389	0.00685328	0.0327128	737.606	-0.115735	0.0858912	-1.34746	0.177832	0.363899	717.777	-0.0634326	0.0551358	-1.15048	0.249947	0.364489
ENSMUSG00000006699	Cdc42	protein_coding	cell division cycle 42 [Source:MGI Symbol;Acc:MGI:106211]	30217	-0.129369	0.02908	-4.44875	8.63727e-06	0.000143878	32304.7	-0.0731574	0.0241705	-3.02672	0.00247224	0.0150292	31195	-0.0826041	0.0198358	-4.16439	3.12181e-05	9.08761e-05
ENSMUSG00000006705	Pknox1	protein_coding	Pbx/knotted 1 homeobox [Source:MGI Symbol;Acc:MGI:1201409]	2185.97	0.0339467	0.0531334	0.638895	0.522891	0.698691	2113.87	0.0790879	0.0483656	1.63521	0.102005	0.252146	2145.98	0.0622248	0.0319211	1.94933	0.0512557	0.0952228
ENSMUSG00000006711	D130043K22Rik	protein_coding	RIKEN cDNA D130043K22 gene [Source:MGI Symbol;Acc:MGI:3036268]	36.7751	0.429536	0.358252	1.19898	0.230537		39.5759	0.371201	0.336618	1.10273	0.270142		38.1006	-0.103297	0.211944	-0.487379	0.625989	0.729842
ENSMUSG00000006715	Gmnn	protein_coding	geminin [Source:MGI Symbol;Acc:MGI:1927344]	639.847	-0.0491826	0.0851008	-0.577934	0.563309	0.730045	529.574	-0.24871	0.0978272	-2.54234	0.0110112	0.0487022	583.878	0.291917	0.0599487	4.86945	1.11908e-06	3.67183e-06
ENSMUSG00000006717	Acot13	protein_coding	acyl-CoA thioesterase 13 [Source:MGI Symbol;Acc:MGI:1914084]	3376.5	-0.0750748	0.0443573	-1.6925	0.0905499	0.220821	4094.36	0.00438027	0.0400107	0.109477	0.912824	0.956892	3726.37	-0.263666	0.0285825	-9.22473	2.84277e-20	1.81624e-19
ENSMUSG00000006720	Zfp184	protein_coding	zinc finger protein 184 (Kruppel-like) [Source:MGI Symbol;Acc:MGI:1922244]	331.224	0.163769	0.114334	1.43238	0.152036	0.315109	358.075	0.0558164	0.127246	0.438651	0.660914	0.809298	343.943	-0.0989642	0.0776282	-1.27485	0.202363	0.307849
ENSMUSG00000006724	Cyp27b1	protein_coding	cytochrome P450, family 27, subfamily b, polypeptide 1 [Source:MGI Symbol;Acc:MGI:1098274]	15.6806	0.181016	0.535579	0.337982	0.735377		19.852	-0.235739	0.521495	-0.452044	0.651238		17.7237	-0.345704	0.337283	-1.02497	0.305379	0.426034
ENSMUSG00000006728	Cdk4	protein_coding	cyclin-dependent kinase 4 [Source:MGI Symbol;Acc:MGI:88357]	15083.5	-0.190028	0.0320282	-5.93316	2.97162e-09	1.41698e-07	17188.2	-0.189872	0.0230684	-8.23082	1.85935e-16	2.53327e-14	16099.2	-0.173516	0.0182708	-9.49694	2.16152e-21	1.43069e-20
ENSMUSG00000006731	B4galnt1	protein_coding	beta-1,4-N-acetyl-galactosaminyl transferase 1 [Source:MGI Symbol;Acc:MGI:1342057]	1178.27	0.227854	0.0636994	3.57702	0.000347538	0.00305493	1377.99	0.332498	0.0574904	5.78355	7.31415e-09	2.71053e-07	1275.19	-0.208313	0.037075	-5.61868	1.9242e-08	7.10534e-08
ENSMUSG00000006732	Mettl1	protein_coding	methyltransferase like 1 [Source:MGI Symbol;Acc:MGI:1339986]	885.152	-0.191491	0.0738194	-2.59405	0.00948532	0.0416382	926.893	-0.106652	0.071512	-1.49139	0.135858	0.30398	904.141	-0.0531849	0.0446682	-1.19066	0.233785	0.345431
ENSMUSG00000006736	Tspan31	protein_coding	tetraspanin 31 [Source:MGI Symbol;Acc:MGI:1914375]	5376	-0.0141666	0.0417284	-0.339495	0.734237	0.853236	6279.91	0.0423871	0.0332553	1.2746	0.202452	0.395428	5814.39	-0.209317	0.025879	-8.08827	6.05195e-16	3.28204e-15
ENSMUSG00000006740	Kif5b	protein_coding	kinesin family member 5B [Source:MGI Symbol;Acc:MGI:1098268]	23062.5	-0.0438445	0.0370595	-1.18309	0.236775	0.423771	21434	-0.0741652	0.0229468	-3.23204	0.00122908	0.00849672	22209.7	0.120536	0.0231552	5.20558	1.93393e-07	6.70417e-07
ENSMUSG00000006763	Saal1	protein_coding	serum amyloid A-like 1 [Source:MGI Symbol;Acc:MGI:1926185]	1299.93	-0.0126849	0.0634771	-0.199835	0.84161	0.914	1421.14	0.0899916	0.0619593	1.45243	0.146382	0.320004	1357.6	-0.112438	0.0408478	-2.7526	0.00591235	0.0132066
ENSMUSG00000006764	Tph2	protein_coding	tryptophan hydroxylase 2 [Source:MGI Symbol;Acc:MGI:2651811]	44.8253	-0.171519	0.318139	-0.539132	0.589796		43.7216	0.429855	0.352748	1.21859	0.222999		44.186	0.0530908	0.221986	0.239163	0.810979	0.871793
ENSMUSG00000006782	Cnp	protein_coding	2',3'-cyclic nucleotide 3' phosphodiesterase [Source:MGI Symbol;Acc:MGI:88437]	11382.1	0.0537902	0.0351236	1.53146	0.125657	0.276326	8531.77	-0.00135906	0.0323369	-0.0420281	0.966476	0.984542	9945.29	0.430452	0.0247313	17.4052	7.53673e-68	1.39983e-66
ENSMUSG00000006784	Ttc25	protein_coding	tetratricopeptide repeat domain 25 [Source:MGI Symbol;Acc:MGI:1921657]	925.373	-0.153698	0.0775217	-1.98265	0.0474067	0.139232	733.194	-0.184551	0.0849882	-2.17149	0.0298939	0.103833	828.175	0.353391	0.0525188	6.72884	1.71026e-11	7.52791e-11
ENSMUSG00000006800	Sulf2	protein_coding	sulfatase 2 [Source:MGI Symbol;Acc:MGI:1919293]	65457.4	0.155073	0.0259166	5.98355	2.18332e-09	1.08199e-07	66417.6	0.07067	0.018905	3.73816	0.000185375	0.00188178	65810.8	-0.00795236	0.0189179	-0.420361	0.674222	0.769726
ENSMUSG00000006818	Sod2	protein_coding	superoxide dismutase 2, mitochondrial [Source:MGI Symbol;Acc:MGI:98352]	20867.8	0.109405	0.0439865	2.48723	0.0128742	0.0527746	16814.6	0.0826389	0.035193	2.34816	0.0188663	0.0732156	18815.9	0.325833	0.0322146	10.1145	4.76673e-24	3.45108e-23
ENSMUSG00000006850	Tmco6	protein_coding	transmembrane and coiled-coil domains 6 [Source:MGI Symbol;Acc:MGI:1919233]	703.836	0.115654	0.0796844	1.45141	0.146667	0.307564	644.466	-0.00956559	0.0838261	-0.114112	0.909149	0.954912	673.031	0.141492	0.0500773	2.82547	0.00472107	0.0107258
ENSMUSG00000006906	Stambp	protein_coding	STAM binding protein [Source:MGI Symbol;Acc:MGI:1917777]	3344.87	0.0376189	0.043491	0.864983	0.387048	0.583009	3245.75	-0.0330552	0.0456251	-0.724495	0.468762	0.663244	3289.31	0.0586441	0.030589	1.91716	0.0552172	0.101827
ENSMUSG00000006920	Ezh1	protein_coding	enhancer of zeste 1 polycomb repressive complex 2 subunit [Source:MGI Symbol;Acc:MGI:1097695]	4309.17	0.13158	0.0424814	3.09736	0.00195253	0.0122761	4046.23	0.222397	0.0371014	5.99429	2.04371e-09	8.79303e-08	4170.45	0.107112	0.0273085	3.92231	8.77039e-05	0.000244533
ENSMUSG00000006930	Hap1	protein_coding	huntingtin-associated protein 1 [Source:MGI Symbol;Acc:MGI:1261831]	4429.16	-0.0705562	0.0486723	-1.44962	0.147166	0.30833	3955.47	-0.0194935	0.0370744	-0.525795	0.599031	0.766569	4185.44	0.177075	0.0301451	5.87408	4.252e-09	1.63578e-08
ENSMUSG00000006931	P3h4	protein_coding	prolyl 3-hydroxylase family member 4 (non-enzymatic) [Source:MGI Symbol;Acc:MGI:1913430]	4582.66	-0.0203845	0.0459166	-0.443945	0.657082	0.79959	6772.32	-0.119733	0.0333482	-3.5904	0.000330176	0.00300292	5661.03	-0.547376	0.0299448	-18.2795	1.20466e-74	2.51818e-73
ENSMUSG00000006932	Ctnnb1	protein_coding	catenin (cadherin associated protein), beta 1 [Source:MGI Symbol;Acc:MGI:88276]	84692.7	-0.0399582	0.0258637	-1.54496	0.122357	0.271088	72286.4	-0.0757661	0.0212187	-3.57072	0.000355999	0.00319801	78370.3	0.243472	0.0169877	14.3323	1.37569e-46	1.75835e-45
ENSMUSG00000006941	Eif1b	protein_coding	eukaryotic translation initiation factor 1B [Source:MGI Symbol;Acc:MGI:1916219]	4970.23	0.0357681	0.0381035	0.938707	0.347881	0.545385	4880.64	0.0482319	0.0375272	1.28525	0.198704	0.390966	4916.25	0.0414209	0.0244869	1.69155	0.0907314	0.156863
ENSMUSG00000006958	Chrd	protein_coding	chordin [Source:MGI Symbol;Acc:MGI:1313268]	413.271	0.0422934	0.104399	0.405114	0.685394	0.81952	435.928	-0.00329293	0.106899	-0.0308043	0.975426	0.98873	423.731	-0.0595976	0.0651051	-0.915406	0.359979	0.483914
ENSMUSG00000006998	Psmd2	protein_coding	proteasome (prosome, macropain) 26S subunit, non-ATPase, 2 [Source:MGI Symbol;Acc:MGI:1096584]	27475.7	-0.0404874	0.0261819	-1.54639	0.12201	0.270572	24286.3	-0.0628654	0.0222963	-2.81955	0.00480916	0.0253539	25839.3	0.192768	0.0155568	12.3912	2.91477e-35	2.8864e-34
ENSMUSG00000007021	Syngr3	protein_coding	synaptogyrin 3 [Source:MGI Symbol;Acc:MGI:1341881]	922.888	0.265481	0.073584	3.60787	0.000308721	0.00276885	788.642	0.181674	0.0790792	2.29737	0.0215979	0.0811206	854.515	0.240004	0.0478457	5.0162	5.27035e-07	1.7694e-06
ENSMUSG00000007029	Vars	protein_coding	valyl-tRNA synthetase [Source:MGI Symbol;Acc:MGI:90675]	7984.04	0.0413272	0.0337207	1.22557	0.220359	0.404618	6360.89	-0.0542551	0.03375	-1.60756	0.107931	0.261038	7162.94	0.342699	0.0248432	13.7945	2.75175e-43	3.28866e-42
ENSMUSG00000007030	Vwa7	protein_coding	von Willebrand factor A domain containing 7 [Source:MGI Symbol;Acc:MGI:1306798]	707.903	0.264806	0.0818301	3.23604	0.001212	0.00838789	554.919	0.0178091	0.0935324	0.190406	0.848991	0.922834	630.629	0.361339	0.0593347	6.08984	1.13024e-09	4.49789e-09
ENSMUSG00000007033	Hspa1l	protein_coding	heat shock protein 1-like [Source:MGI Symbol;Acc:MGI:96231]	37.4443	-0.343685	0.333698	-1.02993	0.303044		44.7791	-0.0885594	0.340018	-0.260455	0.794513		41.0139	-0.240081	0.209671	-1.14504	0.252194	0.367022
ENSMUSG00000007034	Slc44a4	protein_coding	solute carrier family 44, member 4 [Source:MGI Symbol;Acc:MGI:1917379]	0.816676	3.04242	2.49272	1.22052	0.222266		2.47121	-1.3244	1.39183	-0.951554	0.341323		1.63778	-1.65679	1.13067	-1.46532	0.142834	0.230486
ENSMUSG00000007035	Msh5	protein_coding	mutS homolog 5 [Source:MGI Symbol;Acc:MGI:1329021]	116.356	-0.0283764	0.211054	-0.134451	0.893046	0.944433	108.602	-0.119268	0.208735	-0.571387	0.567738	0.742714	112.284	0.119854	0.133614	0.897012	0.369713	0.494139
ENSMUSG00000007036	Abhd16a	protein_coding	abhydrolase domain containing 16A [Source:MGI Symbol;Acc:MGI:99476]	6465.32	-0.0330436	0.0396711	-0.832939	0.404879	0.599361	6630.26	-0.0306144	0.0340828	-0.898235	0.36906	0.574916	6534.79	-0.0213029	0.0253114	-0.841632	0.399994	0.524558
ENSMUSG00000007038	Neu1	protein_coding	neuraminidase 1 [Source:MGI Symbol;Acc:MGI:97305]	5873.87	0.0270376	0.0369509	0.731717	0.464341	0.650697	6050.16	0.0146681	0.0306856	0.478012	0.632642	0.790996	5950.15	-0.0278071	0.0207698	-1.33882	0.180629	0.280217
ENSMUSG00000007039	Ddah2	protein_coding	dimethylarginine dimethylaminohydrolase 2 [Source:MGI Symbol;Acc:MGI:1859016]	14266.4	-0.0998337	0.0368629	-2.70824	0.00676407	0.0323761	11940.8	-0.0973354	0.0278549	-3.49437	0.00047518	0.00402176	13084.1	0.271532	0.0233221	11.6427	2.49976e-31	2.2383e-30
ENSMUSG00000007041	Clic1	protein_coding	chloride intracellular channel 1 [Source:MGI Symbol;Acc:MGI:2148924]	31249.8	-0.182109	0.0322098	-5.65383	1.5691e-08	5.91652e-07	29896	-0.158987	0.0195038	-8.15161	3.59116e-16	4.66414e-14	30516.7	0.0779556	0.0184794	4.21851	2.45919e-05	7.23749e-05
ENSMUSG00000007050	Lsm2	protein_coding	LSM2 homolog, U6 small nuclear RNA and mRNA degradation associated [Source:MGI Symbol;Acc:MGI:90676]	1006.5	-0.156456	0.0778475	-2.00978	0.044455	0.132715	1551.3	-0.159862	0.0608625	-2.6266	0.00862414	0.0400032	1275.06	-0.605395	0.0460201	-13.155	1.59301e-39	1.74427e-38
ENSMUSG00000007080	Pole	protein_coding	polymerase (DNA directed), epsilon [Source:MGI Symbol;Acc:MGI:1196391]	569.654	-0.29196	0.0977148	-2.98788	0.00280924	0.0164155	510.041	-0.39021	0.101449	-3.84638	0.000119873	0.0013169	538.926	0.176177	0.0647747	2.71984	0.00653144	0.0144881
ENSMUSG00000007097	Atp1a2	protein_coding	ATPase, Na+/K+ transporting, alpha 2 polypeptide [Source:MGI Symbol;Acc:MGI:88106]	647.207	0.0835656	0.0900056	0.92845	0.353174	0.5494	345.977	0.0628474	0.124186	0.506075	0.612804	0.777019	496.416	0.917503	0.0677963	13.5332	9.95494e-42	1.14796e-40
ENSMUSG00000007107	Atp1a4	protein_coding	ATPase, Na+/K+ transporting, alpha 4 polypeptide [Source:MGI Symbol;Acc:MGI:1351335]	100.643	-0.330825	0.239642	-1.38049	0.167435	0.336909	78.9764	0.0015569	0.239192	0.00650901	0.994807	0.998003	89.6884	0.353334	0.157832	2.23867	0.0251774	0.0502107
ENSMUSG00000007122	Casq1	protein_coding	calsequestrin 1 [Source:MGI Symbol;Acc:MGI:1309468]	3404.87	-0.275296	0.0485764	-5.66727	1.4509e-08	5.54621e-07	2098.79	-0.279989	0.050145	-5.58358	2.3562e-08	7.47582e-07	2749.72	0.712409	0.0321479	22.1604	8.2832e-109	2.78049e-107
ENSMUSG00000007207	Stx1a	protein_coding	syntaxin 1A (brain) [Source:MGI Symbol;Acc:MGI:109355]	159.142	0.228431	0.171181	1.33444	0.182059	0.356532	193.199	0.0385023	0.152953	0.251727	0.801252	0.894953	175.75	-0.268468	0.100428	-2.67324	0.00751222	0.0164844
ENSMUSG00000007216	Zfp775	protein_coding	zinc finger protein 775 [Source:MGI Symbol;Acc:MGI:2683557]	874.832	0.0480311	0.0743368	0.646128	0.518196	0.695069	791.145	0.0870131	0.0787641	1.10473	0.269277	0.473842	831.618	0.160645	0.047006	3.41754	0.000631891	0.00160745
ENSMUSG00000007279	Scube2	protein_coding	signal peptide, CUB domain, EGF-like 2 [Source:MGI Symbol;Acc:MGI:1928765]	6.09446	0.80534	0.883809	0.911214	0.362182		8.31113	-0.152801	0.772761	-0.197734	0.843253		7.18579	-0.485125	0.520362	-0.932283	0.35119	0.474653
ENSMUSG00000007338	Mrpl49	protein_coding	mitochondrial ribosomal protein L49 [Source:MGI Symbol;Acc:MGI:108180]	3701.5	-0.105039	0.0440843	-2.38269	0.0171866	0.0659334	3792.26	-0.0570088	0.037555	-1.51801	0.129012	0.293812	3739.4	-0.0195263	0.026135	-0.747134	0.454983	0.578451
ENSMUSG00000007379	Dennd2c	protein_coding	DENN/MADD domain containing 2C [Source:MGI Symbol;Acc:MGI:3036254]	678.531	0.17889	0.0866533	2.06443	0.0389766	0.120912	845.621	0.257752	0.0764511	3.37146	0.000747706	0.00575672	760.189	-0.301402	0.0513073	-5.87445	4.2426e-09	1.63244e-08
ENSMUSG00000007411	Mark3	protein_coding	MAP/microtubule affinity regulating kinase 3 [Source:MGI Symbol;Acc:MGI:1341865]	10191.6	-0.00535794	0.0320236	-0.167312	0.867125	0.928555	8581.75	0.0479732	0.0277081	1.73138	0.0833842	0.21883	9372.74	0.263166	0.0194242	13.5484	8.10207e-42	9.38062e-41
ENSMUSG00000007415	Gatad1	protein_coding	GATA zinc finger domain containing 1 [Source:MGI Symbol;Acc:MGI:1914460]	4220.87	-0.0801983	0.0472089	-1.6988	0.0893573	0.219067	6380.19	-0.0067506	0.0331984	-0.203341	0.838868	0.915626	5284.73	-0.581268	0.0287108	-20.2457	3.88013e-91	1.04107e-89
ENSMUSG00000007440	Pcdha11	protein_coding	protocadherin alpha 11 [Source:MGI Symbol;Acc:MGI:1298372]	47.0462	0.879375	0.323109	2.72161	0.00649655		38.4359	-0.0746742	0.348068	-0.214539	0.830127		42.6913	0.257583	0.226267	1.1384	0.254952	0.37017
ENSMUSG00000007458	M6pr	protein_coding	mannose-6-phosphate receptor, cation dependent [Source:MGI Symbol;Acc:MGI:96904]	23515.9	-0.173109	0.027441	-6.3084	2.81932e-10	1.71583e-08	23004.2	-0.13882	0.0232712	-5.96531	2.44171e-09	1.02515e-07	23216.1	0.0457643	0.016869	2.71292	0.00666936	0.014777
ENSMUSG00000007476	Lrrc8a	protein_coding	leucine rich repeat containing 8A [Source:MGI Symbol;Acc:MGI:2652847]	2240.63	0.0655756	0.0540188	1.21394	0.224771	0.409737	1959.93	0.0455593	0.0531229	0.85762	0.391102	0.597072	2097.01	0.209012	0.0349177	5.98585	2.15269e-09	8.43828e-09
ENSMUSG00000007564	Ppp2r1a	protein_coding	protein phosphatase 2, regulatory subunit A, alpha [Source:MGI Symbol;Acc:MGI:1926334]	36336.1	-0.0337557	0.0271356	-1.24396	0.213513	0.396234	31051.7	-0.0564114	0.0212663	-2.65262	0.00798701	0.0377407	33642.8	0.241616	0.0164063	14.727	4.32495e-49	5.81567e-48
ENSMUSG00000007570	Fance	protein_coding	Fanconi anemia, complementation group E [Source:MGI Symbol;Acc:MGI:1920025]	1669.55	0.111445	0.0648376	1.71883	0.0856446	0.212768	1631.98	0.0454781	0.0533779	0.852003	0.394212	0.60004	1647.7	0.048117	0.0388886	1.2373	0.215974	0.324371
ENSMUSG00000007589	Tinf2	protein_coding	Terf1 (TRF1)-interacting nuclear factor 2 [Source:MGI Symbol;Acc:MGI:107246]	952.127	-0.140976	0.0759437	-1.85632	0.0634077	0.17208	947.321	0.0119882	0.0708184	0.169281	0.865576	0.932951	947.863	0.0228701	0.0480839	0.475628	0.634339	0.736109
ENSMUSG00000007591	Tssk4	protein_coding	testis-specific serine kinase 4 [Source:MGI Symbol;Acc:MGI:1918349]	63.8145	-0.499328	0.253296	-1.97132	0.0486869	0.142138	53.7954	-0.155482	0.345834	-0.449587	0.653008		58.7103	0.242198	0.198787	1.21838	0.223079	0.332919
ENSMUSG00000007594	Hapln4	protein_coding	hyaluronan and proteoglycan link protein 4 [Source:MGI Symbol;Acc:MGI:2679531]	713.247	0.518635	0.0808891	6.41168	1.43926e-10	9.42035e-09	462.264	0.586986	0.102315	5.73706	9.63364e-09	3.38077e-07	587.327	0.644017	0.0553769	11.6297	2.91158e-31	2.60097e-30
ENSMUSG00000007603	Dus3l	protein_coding	dihydrouridine synthase 3-like (S. cerevisiae) [Source:MGI Symbol;Acc:MGI:2147092]	2647.47	-0.173677	0.0462692	-3.75362	0.000174297	0.00172139	2299.62	-0.0973053	0.0469723	-2.07155	0.0383076	0.12418	2469.61	0.21557	0.029216	7.37848	1.60102e-13	7.76502e-13
ENSMUSG00000007610	Gtpbp3	protein_coding	GTP binding protein 3 [Source:MGI Symbol;Acc:MGI:1917609]	1974.34	0.0349391	0.0521312	0.670214	0.502721	0.682693	1977.02	-0.00547188	0.0573372	-0.0954332	0.923971	0.961973	1971.91	0.0128059	0.0360026	0.355695	0.722069	0.807396
ENSMUSG00000007613	Tgfbr1	protein_coding	transforming growth factor, beta receptor I [Source:MGI Symbol;Acc:MGI:98728]	1149.84	0.0796228	0.0662207	1.20239	0.229214	0.415363	1740.24	0.0847403	0.0556878	1.5217	0.128083	0.292278	1440.78	-0.58203	0.0379124	-15.352	3.43493e-53	4.9519e-52
ENSMUSG00000007617	Homer1	protein_coding	homer scaffolding protein 1 [Source:MGI Symbol;Acc:MGI:1347345]	780.163	0.0230036	0.0846814	0.271649	0.785892	0.88488	884.441	-0.0165394	0.0732606	-0.225761	0.821388	0.905794	830.445	-0.164132	0.0500545	-3.27907	0.00104149	0.00258501
ENSMUSG00000007646	Rad51c	protein_coding	RAD51 paralog C [Source:MGI Symbol;Acc:MGI:2150020]	70.5259	-0.321946	0.258549	-1.2452	0.213058	0.395715	112.06	-0.300415	0.241571	-1.24359	0.213652	0.408071	91.0084	-0.651137	0.165779	-3.92774	8.57476e-05	0.000239282
ENSMUSG00000007653	Gabrb2	protein_coding	gamma-aminobutyric acid (GABA) A receptor, subunit beta 2 [Source:MGI Symbol;Acc:MGI:95620]	98.2229	0.34538	0.215162	1.60521	0.108447	0.249431	100.25	0.0234516	0.210467	0.111427	0.911278	0.955848	99.0486	-0.0318168	0.131953	-0.241123	0.80946	0.870567
ENSMUSG00000007655	Cav1	protein_coding	caveolin 1, caveolae protein [Source:MGI Symbol;Acc:MGI:102709]	8813.26	-0.0998381	0.0396803	-2.51606	0.0118675	0.0497804	10666.3	-0.0917734	0.0283188	-3.24073	0.00119226	0.00833023	9716.2	-0.260853	0.0240462	-10.848	2.03824e-27	1.63529e-26
ENSMUSG00000007656	Arpp19	protein_coding	cAMP-regulated phosphoprotein 19 [Source:MGI Symbol;Acc:MGI:1891691]	5779.95	-0.0897216	0.0376202	-2.38493	0.0170825	0.0657307	6491.28	-0.0745594	0.0353067	-2.11176	0.0347071	0.115527	6121.99	-0.152676	0.0245435	-6.22065	4.95095e-10	2.00921e-09
ENSMUSG00000007659	Bcl2l1	protein_coding	BCL2-like 1 [Source:MGI Symbol;Acc:MGI:88139]	32564.8	0.0461415	0.0276012	1.67172	0.0945787	0.227094	30138.3	-0.0136078	0.0208484	-0.652702	0.513948	0.700074	31298	0.126283	0.0178547	7.07284	1.51793e-12	7.0583e-12
ENSMUSG00000007670	Khsrp	protein_coding	KH-type splicing regulatory protein [Source:MGI Symbol;Acc:MGI:1336214]	10378.4	0.048169	0.0307073	1.56865	0.11673	0.262732	9539.08	-0.0349548	0.0262712	-1.33054	0.183342	0.370658	9941.96	0.136441	0.0203637	6.70018	2.08156e-11	9.12031e-11
ENSMUSG00000007682	Dio2	protein_coding	deiodinase, iodothyronine, type II [Source:MGI Symbol;Acc:MGI:1338833]	1028.56	0.0240055	0.0777615	0.308707	0.757544	0.868232	871.796	0.0599187	0.0741712	0.807843	0.419181	0.621729	948.756	0.250075	0.0492443	5.07826	3.80905e-07	1.29411e-06
ENSMUSG00000007721	Ccdc124	protein_coding	coiled-coil domain containing 124 [Source:MGI Symbol;Acc:MGI:1916403]	6592.87	-0.111238	0.0479497	-2.3199	0.0203464	0.0746106	6034.24	-0.138435	0.0354577	-3.90422	9.45309e-05	0.00106443	6302.81	0.143229	0.0314203	4.5585	5.15194e-06	1.59741e-05
ENSMUSG00000007739	Cct4	protein_coding	chaperonin containing Tcp1, subunit 4 (delta) [Source:MGI Symbol;Acc:MGI:104689]	17598.8	0.0248944	0.0276189	0.901352	0.367401	0.563321	20460.9	0.0667731	0.0223616	2.98606	0.00282599	0.0167118	18986.1	-0.20243	0.0160351	-12.6241	1.55444e-36	1.58998e-35
ENSMUSG00000007777	0610009B22Rik	protein_coding	RIKEN cDNA 0610009B22 gene [Source:MGI Symbol;Acc:MGI:1913300]	1762.97	-0.127848	0.0582939	-2.19317	0.0282952	0.0955522	1963.5	0.0205513	0.0528465	0.388886	0.69736	0.83308	1859.08	-0.141436	0.038798	-3.64545	0.000266924	0.000708081
ENSMUSG00000007783	Cpt1c	protein_coding	carnitine palmitoyltransferase 1c [Source:MGI Symbol;Acc:MGI:2446526]	13694.7	0.0822504	0.0327983	2.50776	0.0121498	0.0506363	11941.9	0.0414726	0.0251524	1.64885	0.0991777	0.247135	12798.5	0.212122	0.020155	10.5245	6.65894e-26	5.12436e-25
ENSMUSG00000007805	Twist2	protein_coding	twist basic helix-loop-helix transcription factor 2 [Source:MGI Symbol;Acc:MGI:104685]	4.33458	-0.605476	0.999883	-0.605547	0.544816		8.72883	0.790228	0.702654	1.12463	0.260744		6.50792	-1.01399	0.516574	-1.96292	0.0496557	0.0925795
ENSMUSG00000007812	Zfp655	protein_coding	zinc finger protein 655 [Source:MGI Symbol;Acc:MGI:1919861]	2784.66	0.0456341	0.0519738	0.878022	0.379932	0.575819	3068.29	0.0666157	0.0433022	1.53839	0.123953	0.286237	2920.15	-0.124122	0.0316384	-3.92314	8.7404e-05	0.000243726
ENSMUSG00000007815	Rhoa	protein_coding	ras homolog family member A [Source:MGI Symbol;Acc:MGI:1096342]	26356	-0.101657	0.0268286	-3.78914	0.000151168	0.00152887	25832.3	-0.0655196	0.0208496	-3.14249	0.00167519	0.010909	26045	0.0431531	0.015234	2.83269	0.00461588	0.0105014
ENSMUSG00000007817	Zmiz1	protein_coding	zinc finger, MIZ-type containing 1 [Source:MGI Symbol;Acc:MGI:3040693]	32358.3	0.169203	0.0293567	5.76368	8.22985e-09	3.43968e-07	28049.9	0.063429	0.0249876	2.53842	0.0111354	0.0490487	30158.4	0.218696	0.02357	9.27856	1.71785e-20	1.10676e-19
ENSMUSG00000007827	Ankrd26	protein_coding	ankyrin repeat domain 26 [Source:MGI Symbol;Acc:MGI:1917887]	1100.65	0.0854497	0.0720901	1.18532	0.235891	0.422952	942.598	0.052885	0.0746718	0.708232	0.478801	0.670891	1020.06	0.238607	0.0471864	5.05668	4.26611e-07	1.44257e-06
ENSMUSG00000007833	Aldh16a1	protein_coding	aldehyde dehydrogenase 16 family, member A1 [Source:MGI Symbol;Acc:MGI:1916998]	1561.34	-0.148827	0.0611957	-2.43198	0.0150164	0.0596357	1542.64	-0.108733	0.0587933	-1.84942	0.0643972	0.182936	1549.02	0.033147	0.0385191	0.860534	0.389495	0.514478
ENSMUSG00000007836	Hnrnpa0	protein_coding	heterogeneous nuclear ribonucleoprotein A0 [Source:MGI Symbol;Acc:MGI:1924384]	16131.6	-0.00849571	0.0402039	-0.211316	0.832641	0.909118	16889.2	-0.0629672	0.0338009	-1.86289	0.062478	0.179012	16476.6	-0.0511661	0.0294396	-1.738	0.0822102	0.14429
ENSMUSG00000007837	Prrg2	protein_coding	proline-rich Gla (G-carboxyglutamic acid) polypeptide 2 [Source:MGI Symbol;Acc:MGI:1929596]	2188.6	0.082209	0.0538085	1.52781	0.126561	0.27739	2196.28	0.0395887	0.050444	0.784805	0.432568	0.633045	2188.22	0.0104084	0.0338764	0.307247	0.758656	0.834068
ENSMUSG00000007850	Hnrnph1	protein_coding	heterogeneous nuclear ribonucleoprotein H1 [Source:MGI Symbol;Acc:MGI:1891925]	5738.06	-0.203907	0.0376114	-5.42141	5.91295e-08	1.9081e-06	5704.77	-0.215724	0.0405165	-5.32434	1.01319e-07	2.73403e-06	5710.4	0.0231665	0.0274939	0.842604	0.39945	0.524076
ENSMUSG00000007867	Ift43	protein_coding	intraflagellar transport 43 [Source:MGI Symbol;Acc:MGI:1923661]	3840.67	-0.234467	0.0458403	-5.11486	3.13977e-07	8.18936e-06	3510.07	-0.208238	0.0385023	-5.40845	6.35718e-08	1.80666e-06	3669.02	0.144259	0.0273104	5.28218	1.27656e-07	4.4855e-07
ENSMUSG00000007872	Id3	protein_coding	inhibitor of DNA binding 3 [Source:MGI Symbol;Acc:MGI:96398]	25209.3	0.140663	0.0411665	3.41692	0.000633335	0.00492334	24066.2	0.153662	0.0256516	5.99035	2.09386e-09	8.95334e-08	24593.8	0.0820844	0.0266111	3.08459	0.00203835	0.00489247
ENSMUSG00000007877	Tcap	protein_coding	titin-cap [Source:MGI Symbol;Acc:MGI:1330233]	1.30405	-1.40411	1.93166	-0.726895	0.467291		1.28455	0.175347	2.06534	0.0849	0.932341		1.29122	-0.126154	1.25002	-0.100922	0.919612	0.949083
ENSMUSG00000007880	Arid1a	protein_coding	AT rich interactive domain 1A (SWI-like) [Source:MGI Symbol;Acc:MGI:1935147]	10635.1	0.0676829	0.0324422	2.08626	0.0369552	0.116323	9859.28	-0.0635983	0.0328214	-1.93771	0.0526591	0.157445	10229.8	0.123882	0.0278447	4.44905	8.62515e-06	2.62998e-05
ENSMUSG00000007888	Crlf1	protein_coding	cytokine receptor-like factor 1 [Source:MGI Symbol;Acc:MGI:1340030]	1042.52	0.389349	0.0669009	5.81978	5.89258e-09	2.57935e-07	1372.59	0.337789	0.0587638	5.74824	9.01774e-09	3.21332e-07	1204.45	-0.383502	0.0376982	-10.1729	2.6186e-24	1.91697e-23
ENSMUSG00000007891	Ctsd	protein_coding	cathepsin D [Source:MGI Symbol;Acc:MGI:88562]	144869	0.0602331	0.0312132	1.92973	0.0536401	0.152366	136008	0.0532075	0.021542	2.46994	0.0135136	0.0566684	140192	0.105646	0.0198713	5.31652	1.05773e-07	3.73256e-07
ENSMUSG00000007892	Rplp1	protein_coding	ribosomal protein, large, P1 [Source:MGI Symbol;Acc:MGI:1927099]	24928.9	-0.144866	0.0764337	-1.89532	0.05805	0.160907	61755	-0.125103	0.0265791	-4.70681	2.51624e-06	4.63155e-05	43164.8	-1.29451	0.0460746	-28.0959	1.09819e-173	7.05357e-172
ENSMUSG00000007908	Hmgcll1	protein_coding	3-hydroxymethyl-3-methylglutaryl-Coenzyme A lyase-like 1 [Source:MGI Symbol;Acc:MGI:2446108]	922.34	0.0696645	0.0777376	0.89615	0.370172	0.566569	804.422	0.107737	0.0852304	1.26407	0.206206	0.399337	862.054	0.211287	0.0539593	3.91567	9.01537e-05	0.000250937
ENSMUSG00000007944	Ttc9b	protein_coding	tetratricopeptide repeat domain 9B [Source:MGI Symbol;Acc:MGI:1920282]	11.5039	-0.0688206	0.650304	-0.105828	0.915719		8.11506	-1.36024	0.788393	-1.72533	0.0844672		9.80195	0.64267	0.462062	1.39088	0.164263	0.259112
ENSMUSG00000007950	Abhd8	protein_coding	abhydrolase domain containing 8 [Source:MGI Symbol;Acc:MGI:1918946]	8851.22	0.0162564	0.0457676	0.355194	0.722444	0.845176	8992.56	0.0839218	0.0296526	2.83016	0.00465244	0.0247246	8904.27	-0.00747807	0.029387	-0.254469	0.799133	0.863551
ENSMUSG00000007987	Ift22	protein_coding	intraflagellar transport 22 [Source:MGI Symbol;Acc:MGI:1914536]	4964.5	-0.0863842	0.04478	-1.92908	0.0537211	0.152486	4481.44	-0.0243178	0.0347117	-0.700564	0.483575	0.674431	4715.04	0.162207	0.0274234	5.9149	3.32071e-09	1.28395e-08
ENSMUSG00000007989	Fzd3	protein_coding	frizzled class receptor 3 [Source:MGI Symbol;Acc:MGI:108476]	1823.33	0.110771	0.0583965	1.89688	0.0578439	0.160528	1875	0.0924554	0.0514215	1.79799	0.0721782	0.19839	1845.53	-0.0254339	0.0348907	-0.72896	0.466026	0.588748
ENSMUSG00000008028	1700008O03Rik	protein_coding	RIKEN cDNA 1700008O03 gene [Source:MGI Symbol;Acc:MGI:1916599]	35.0925	0.024775	0.348895	0.0710101	0.94339		31.3125	0.198834	0.373084	0.532948	0.59407		33.1495	0.174196	0.216052	0.80627	0.420087	0.544288
ENSMUSG00000008035	Mid1ip1	protein_coding	Mid1 interacting protein 1 (gastrulation specific G12-like (zebrafish)) [Source:MGI Symbol;Acc:MGI:1915291]	9205.72	-0.0669684	0.033503	-1.99888	0.0456212	0.135439	7111.22	-0.0823727	0.0305847	-2.69327	0.00707559	0.0345501	8148.05	0.386862	0.0204949	18.876	1.79772e-79	4.0606e-78
ENSMUSG00000008036	Ap2s1	protein_coding	adaptor-related protein complex 2, sigma 1 subunit [Source:MGI Symbol;Acc:MGI:2141861]	10140.4	-0.0675445	0.0404126	-1.67137	0.0946483	0.227132	9991.49	-0.0266633	0.0276412	-0.964623	0.334734	0.54261	10046.9	0.0359083	0.0249601	1.43863	0.150255	0.240546
ENSMUSG00000008090	Fgfrl1	protein_coding	fibroblast growth factor receptor-like 1 [Source:MGI Symbol;Acc:MGI:2150920]	28496.1	-0.0994942	0.0262116	-3.7958	0.000147167	0.00149057	23468.7	-0.0383626	0.0236789	-1.62012	0.105207	0.256998	25944.7	0.293991	0.0176519	16.655	2.78527e-62	4.72654e-61
ENSMUSG00000008129	4930432K21Rik	protein_coding	RIKEN cDNA 4930432K21 gene [Source:MGI Symbol;Acc:MGI:1921916]	151.876	0.0515526	0.172474	0.298901	0.765016	0.873183	163.316	0.298685	0.203193	1.46996	0.141572	0.312387	157.269	-0.0829726	0.128578	-0.645311	0.518725	0.638179
ENSMUSG00000008136	Fhl2	protein_coding	four and a half LIM domains 2 [Source:MGI Symbol;Acc:MGI:1338762]	926.609	-0.384283	0.0754669	-5.09207	3.54184e-07	9.06939e-06	881.37	-0.437677	0.0759777	-5.7606	8.38163e-09	3.03332e-07	902.325	0.0913476	0.0480276	1.90198	0.0571739	0.104921
ENSMUSG00000008140	Emc10	protein_coding	ER membrane protein complex subunit 10 [Source:MGI Symbol;Acc:MGI:1916933]	19635	0.0958171	0.0345708	2.77162	0.00557776	0.0279109	17871.9	0.0613021	0.0248862	2.4633	0.0137666	0.0573772	18722.3	0.149832	0.0219177	6.83614	8.1355e-12	3.62534e-11
ENSMUSG00000008153	Clstn3	protein_coding	calsyntenin 3 [Source:MGI Symbol;Acc:MGI:2178323]	60.4996	0.339529	0.282424	1.2022	0.229287	0.415406	47.5285	0.0710215	0.30821	0.230432	0.817756		53.9541	0.356035	0.183497	1.94027	0.0523463	0.0970686
ENSMUSG00000008167	Fbxw9	protein_coding	F-box and WD-40 domain protein 9 [Source:MGI Symbol;Acc:MGI:1915878]	3919.06	-0.0770065	0.0480662	-1.60209	0.109135	0.250514	4238.91	-0.00667328	0.0374208	-0.178331	0.858463	0.928422	4070.29	-0.0990524	0.0300459	-3.2967	0.000978269	0.00243656
ENSMUSG00000008193	Spib	protein_coding	Spi-B transcription factor (Spi-1/PU.1 related) [Source:MGI Symbol;Acc:MGI:892986]	538.031	0.0318038	0.106899	0.297513	0.766075	0.873704	511.792	-0.0620915	0.121228	-0.512186	0.608521	0.773282	523.983	0.0870186	0.0818312	1.06339	0.287604	0.406639
ENSMUSG00000008200	Fnbp4	protein_coding	formin binding protein 4 [Source:MGI Symbol;Acc:MGI:1860513]	2363.66	0.162803	0.0503879	3.231	0.00123359	0.00851186	2809.06	0.109771	0.0452525	2.42574	0.0152774	0.0622055	2580.34	-0.234163	0.0311478	-7.51782	5.56967e-14	2.75892e-13
ENSMUSG00000008206	Cers4	protein_coding	ceramide synthase 4 [Source:MGI Symbol;Acc:MGI:1914510]	9213.77	-0.0577206	0.0328909	-1.75491	0.0792741	0.201282	7406.04	-0.0562051	0.0321287	-1.74938	0.0802258	0.213282	8298.49	0.329562	0.0212359	15.5191	2.57752e-54	3.775e-53
ENSMUSG00000008226	Scrn3	protein_coding	secernin 3 [Source:MGI Symbol;Acc:MGI:1921866]	2256.92	-0.0376243	0.052374	-0.718378	0.472524	0.657769	2658.83	-0.062224	0.0532709	-1.16807	0.24278	0.442886	2452.14	-0.220066	0.0362873	-6.06456	1.32314e-09	5.23743e-09
ENSMUSG00000008301	Phax	protein_coding	phosphorylated adaptor for RNA export [Source:MGI Symbol;Acc:MGI:1891839]	6182.04	-0.0119566	0.0354009	-0.337749	0.735553	0.853877	6339.57	0.0522181	0.0357417	1.46099	0.144019	0.316082	6248.4	-0.021192	0.0246899	-0.858328	0.390711	0.515671
ENSMUSG00000008305	Tle1	protein_coding	transducin-like enhancer of split 1 [Source:MGI Symbol;Acc:MGI:104636]	3648.79	0.299071	0.0426891	7.0058	2.45578e-12	2.41677e-10	3479.08	0.22728	0.0395283	5.74981	8.93454e-09	3.20009e-07	3557.75	0.0809602	0.0269814	3.00059	0.00269459	0.00636461
ENSMUSG00000008307	1700109H08Rik	protein_coding	RIKEN cDNA 1700109H08 gene [Source:MGI Symbol;Acc:MGI:1924286]	4.85356	1.46053	0.974952	1.49805	0.134121		11.463	1.01991	0.668975	1.52459	0.127362		8.12508	-1.30924	0.492455	-2.6586	0.00784655	0.0171799
ENSMUSG00000008318	Relt	protein_coding	RELT tumor necrosis factor receptor [Source:MGI Symbol;Acc:MGI:2443373]	610.967	0.0488802	0.0848633	0.575987	0.564624	0.730937	543.674	-0.027254	0.0907098	-0.300452	0.763832	0.872296	576.393	0.183574	0.0525157	3.4956	0.000473002	0.00122204
ENSMUSG00000008333	Snrpb2	protein_coding	U2 small nuclear ribonucleoprotein B [Source:MGI Symbol;Acc:MGI:104805]	3692.87	-0.0761565	0.040252	-1.89199	0.0584918	0.161873	4291.02	0.0592718	0.0476689	1.2434	0.213719	0.408086	3982.74	-0.201961	0.0343102	-5.88632	3.94894e-09	1.52148e-08
ENSMUSG00000008348	Ubc	protein_coding	ubiquitin C [Source:MGI Symbol;Acc:MGI:98889]	22214.4	0.107085	0.0358511	2.98694	0.00281781	0.0164413	13870	0.0801056	0.0346143	2.31423	0.020655	0.0784485	18029.1	0.693626	0.0270921	25.6025	1.43226e-144	6.91875e-143
ENSMUSG00000008373	Prpf31	protein_coding	pre-mRNA processing factor 31 [Source:MGI Symbol;Acc:MGI:1916238]	4337.72	-0.0994007	0.0397641	-2.49976	0.0124278	0.0515541	4016.27	-0.0835603	0.0362338	-2.30615	0.0211025	0.0797555	4169.75	0.125193	0.0231361	5.41115	6.26228e-08	2.24326e-07
ENSMUSG00000008384	Sertad1	protein_coding	SERTA domain containing 1 [Source:MGI Symbol;Acc:MGI:1913438]	2758.19	-0.0666333	0.0485612	-1.37215	0.170017	0.340624	2725.25	-0.133071	0.0445896	-2.98436	0.00284174	0.0167978	2736.53	0.0318416	0.030405	1.04725	0.294985	0.414847
ENSMUSG00000008393	Carhsp1	protein_coding	calcium regulated heat stable protein 1 [Source:MGI Symbol;Acc:MGI:1196368]	30561	0.0191896	0.0290662	0.660205	0.509122	0.68755	25573.5	0.035522	0.0210624	1.68652	0.0916965	0.233432	28026	0.271938	0.016511	16.4701	6.01728e-61	9.91127e-60
ENSMUSG00000008398	Elk3	protein_coding	ELK3, member of ETS oncogene family [Source:MGI Symbol;Acc:MGI:101762]	6684.7	-0.0417942	0.0425885	-0.98135	0.32642	0.523041	7719.96	0.0897057	0.0286918	3.12653	0.00176882	0.0113855	7185.72	-0.192229	0.028667	-6.70556	2.00636e-11	8.79753e-11
ENSMUSG00000008429	Herpud2	protein_coding	HERPUD family member 2 [Source:MGI Symbol;Acc:MGI:1915393]	7443.49	0.0336369	0.033481	1.00466	0.315062	0.511561	7250.22	0.0884926	0.0298139	2.96816	0.00299584	0.017515	7333.25	0.0532938	0.0201927	2.63926	0.00830872	0.0180953
ENSMUSG00000008435	Rdh13	protein_coding	retinol dehydrogenase 13 (all-trans and 9-cis) [Source:MGI Symbol;Acc:MGI:1918732]	1209.45	-0.015069	0.063584	-0.236993	0.812662	0.899552	1140.7	-0.174919	0.0702768	-2.489	0.0128105	0.0544925	1173	0.101687	0.0454661	2.23654	0.0253164	0.0504661
ENSMUSG00000008438	Adam21	protein_coding	a disintegrin and metallopeptidase domain 21 [Source:MGI Symbol;Acc:MGI:1861229]	8.07638	-1.65204	0.813167	-2.03161	0.0421931		16.6904	-0.771917	0.533283	-1.44748	0.147762		12.3357	-1.14005	0.414727	-2.74891	0.00597941	0.013346
ENSMUSG00000008450	Nutf2	protein_coding	nuclear transport factor 2 [Source:MGI Symbol;Acc:MGI:1915301]	2014.84	-0.128067	0.0534659	-2.3953	0.016607	0.0643694	2074.02	-0.14784	0.0493216	-2.99746	0.00272236	0.0162581	2040.3	-0.0254257	0.0317103	-0.80181	0.422663	0.54664
ENSMUSG00000008461	Fut1	protein_coding	fucosyltransferase 1 [Source:MGI Symbol;Acc:MGI:109375]	0.89818	1.8161	2.36008	0.769507	0.441592		0.982288	-3.35461	2.66816	-1.25728	0.208653		0.939136	0.456997	1.69357	0.269843	0.787281	0.855681
ENSMUSG00000008475	Arpc5	protein_coding	actin related protein 2/3 complex, subunit 5 [Source:MGI Symbol;Acc:MGI:1915021]	9416.09	-0.0909265	0.0318742	-2.85267	0.00433534	0.022952	12528	-0.0215266	0.0314221	-0.685079	0.493294	0.683038	10943	-0.397738	0.0233911	-17.0039	7.68809e-65	1.36827e-63
ENSMUSG00000008482	Rnf151	protein_coding	ring finger protein 151 [Source:MGI Symbol;Acc:MGI:1914754]	0.832721	-2.03279	2.57232	-0.790256	0.429378		2.6224	0.721091	1.42472	0.50613	0.612766		1.71912	-1.71333	1.20831	-1.41796	0.156203	0.248356
ENSMUSG00000008489	Elavl2	protein_coding	ELAV (embryonic lethal, abnormal vision, Drosophila)-like 2 (Hu antigen B) [Source:MGI Symbol;Acc:MGI:1100887]	100.069	0.14013	0.222038	0.631108	0.52797	0.702497	93.8312	0.292327	0.212857	1.37335	0.169643	0.353347	96.7808	0.110659	0.133563	0.828518	0.407377	0.531565
ENSMUSG00000008496	Pou2f2	protein_coding	POU domain, class 2, transcription factor 2 [Source:MGI Symbol;Acc:MGI:101897]	399.589	-0.0379445	0.106056	-0.357778	0.720509	0.843838	410.142	-0.128693	0.107716	-1.19474	0.232187	0.4304	404.069	-0.0192303	0.0658134	-0.292194	0.770138	0.842557
ENSMUSG00000008540	Mgst1	protein_coding	microsomal glutathione S-transferase 1 [Source:MGI Symbol;Acc:MGI:1913850]	18325.2	0.185879	0.0288093	6.45204	1.10357e-10	7.39767e-09	19656.9	0.217776	0.0265438	8.20439	2.31756e-16	3.12691e-14	18951.8	-0.0855768	0.0194315	-4.40403	1.06257e-05	3.21696e-05
ENSMUSG00000008575	Nfib	protein_coding	nuclear factor I/B [Source:MGI Symbol;Acc:MGI:103188]	24714	0.102984	0.0347922	2.95997	0.00307664	0.0175902	20007.1	0.0835308	0.0235975	3.53982	0.000400402	0.00351509	22330.2	0.31915	0.021739	14.681	8.533e-49	1.14074e-47
ENSMUSG00000008604	Ubqln4	protein_coding	ubiquilin 4 [Source:MGI Symbol;Acc:MGI:2150152]	8468.89	-0.0167639	0.0340051	-0.492983	0.622024	0.774329	8376.24	-0.03544	0.0279911	-1.26612	0.205472	0.398691	8406.67	0.0308544	0.0197319	1.56368	0.117893	0.196238
ENSMUSG00000008658	Rbfox1	protein_coding	RNA binding protein, fox-1 homolog (C. elegans) 1 [Source:MGI Symbol;Acc:MGI:1926224]	17.9635	0.34268	0.489343	0.700285	0.483749		48.0187	-0.309719	0.296034	-1.04623	0.295455		32.8554	-1.41244	0.2318	-6.09334	1.1058e-09	4.40443e-09
ENSMUSG00000008668	Rps18	protein_coding	ribosomal protein S18 [Source:MGI Symbol;Acc:MGI:98146]	20726.9	-0.106619	0.0752707	-1.41648	0.156636	0.321711	45010.6	-0.0612449	0.0201704	-3.03638	0.0023944	0.0146715	32743.8	-1.10473	0.0292793	-37.7309	0	0
ENSMUSG00000008682	Rpl10	protein_coding	ribosomal protein L10 [Source:MGI Symbol;Acc:MGI:105943]	26280.6	-0.078424	0.0330475	-2.37307	0.0176411	0.0670671	57348.4	-0.0219099	0.0219579	-0.997816	0.318369	0.525772	41655.4	-1.1115	0.0212879	-52.2128	0	0
ENSMUSG00000008683	Rps15a	protein_coding	ribosomal protein S15A [Source:MGI Symbol;Acc:MGI:2389091]	10721.6	-0.129521	0.0449956	-2.87854	0.00399523	0.021546	24716.1	-0.0354908	0.0233344	-1.52097	0.128268	0.292413	17649.1	-1.19164	0.0288	-41.3764	0	0
ENSMUSG00000008690	Ncaph2	protein_coding	non-SMC condensin II complex, subunit H2 [Source:MGI Symbol;Acc:MGI:1289164]	8943.99	0.0718559	0.0337461	2.12931	0.0332288	0.107369	8160.73	-0.00828242	0.0292981	-0.282695	0.777411	0.881285	8538.1	0.146618	0.0226494	6.47338	9.58367e-11	4.05086e-10
ENSMUSG00000008730	Hipk1	protein_coding	homeodomain interacting protein kinase 1 [Source:MGI Symbol;Acc:MGI:1314873]	15774.9	0.0640509	0.0349277	1.83381	0.0666821	0.178202	13846.5	0.0458186	0.0246763	1.85678	0.0633418	0.180752	14787.4	0.202539	0.0210526	9.62061	6.5443e-22	4.40773e-21
ENSMUSG00000008734	Gprc5b	protein_coding	G protein-coupled receptor, family C, group 5, member B [Source:MGI Symbol;Acc:MGI:1927596]	28047.4	0.0749175	0.0270822	2.7663	0.00566966	0.0282384	25984.8	0.0353886	0.0214838	1.64723	0.0995115	0.2477	26969.8	0.124564	0.0163335	7.62629	2.41599e-14	1.21827e-13
ENSMUSG00000008763	Man1a2	protein_coding	mannosidase, alpha, class 1A, member 2 [Source:MGI Symbol;Acc:MGI:104676]	7812.57	0.0897417	0.0349169	2.57015	0.0101654	0.0440108	8130.86	0.103346	0.0298803	3.45866	0.000542861	0.00445608	7955.73	-0.0432226	0.0210388	-2.05442	0.0399348	0.0762865
ENSMUSG00000008822	Acyp1	protein_coding	acylphosphatase 1, erythrocyte (common) type [Source:MGI Symbol;Acc:MGI:1913454]	1787.72	0.00333844	0.0626741	0.0532668	0.957519	0.978929	1997.87	-0.009242	0.0497168	-0.185893	0.852529	0.92451	1888.61	-0.144783	0.0367217	-3.94271	8.05671e-05	0.000225564
ENSMUSG00000008855	Hdac5	protein_coding	histone deacetylase 5 [Source:MGI Symbol;Acc:MGI:1333784]	11320.9	0.197677	0.0357452	5.53018	3.1991e-08	1.10761e-06	10126.5	0.182897	0.0285927	6.39665	1.58827e-10	8.9361e-09	10706.6	0.175145	0.0225394	7.7706	7.81141e-15	4.02816e-14
ENSMUSG00000008859	Rala	protein_coding	v-ral simian leukemia viral oncogene A (ras related) [Source:MGI Symbol;Acc:MGI:1927243]	5721.44	-0.155824	0.0408634	-3.81329	0.000137128	0.00140531	6687.62	-0.00857344	0.0343108	-0.249876	0.802684	0.895773	6189.99	-0.211665	0.0304321	-6.95532	3.51761e-12	1.59945e-11
ENSMUSG00000008892	Vdac3	protein_coding	voltage-dependent anion channel 3 [Source:MGI Symbol;Acc:MGI:106922]	10400.5	-0.0566896	0.0333169	-1.70152	0.0888446	0.218196	10704.2	-0.00127175	0.0288377	-0.0441001	0.964825	0.984013	10531.2	-0.0265865	0.0217155	-1.22431	0.220835	0.330247
ENSMUSG00000008932	Slc1a7	protein_coding	solute carrier family 1 (glutamate transporter), member 7 [Source:MGI Symbol;Acc:MGI:2444087]	1.50767	1.73185	1.8475	0.937403	0.348551		1.0887	3.61753	2.22706	1.62436	0.1043		1.29667	0.80307	1.22935	0.653248	0.513596	0.633904
ENSMUSG00000008958	Vps72	protein_coding	vacuolar protein sorting 72 [Source:MGI Symbol;Acc:MGI:1202305]	4962.11	-0.0193292	0.0442498	-0.43682	0.662242	0.803609	5109.47	0.017442	0.0338049	0.515962	0.605881	0.771371	5025.76	-0.0269796	0.0266715	-1.01155	0.311752	0.433112
ENSMUSG00000008976	Gabpa	protein_coding	GA repeat binding protein, alpha [Source:MGI Symbol;Acc:MGI:95610]	6866.57	0.0864335	0.0420437	2.0558	0.0398014	0.122812	6135.18	0.0741968	0.0349434	2.12334	0.0337252	0.113126	6490.41	0.176484	0.0274286	6.43432	1.24029e-10	5.20803e-10
ENSMUSG00000008999	Bmp7	protein_coding	bone morphogenetic protein 7 [Source:MGI Symbol;Acc:MGI:103302]	648.34	-0.120309	0.105695	-1.13827	0.255008	0.444981	474.426	-0.0890196	0.0972439	-0.915426	0.359968	0.566849	560.751	0.468818	0.0681197	6.88228	5.89034e-12	2.64691e-11
ENSMUSG00000009013	Dynll1	protein_coding	dynein light chain LC8-type 1 [Source:MGI Symbol;Acc:MGI:1861457]	7932.13	-0.173896	0.0369715	-4.70351	2.55723e-06	5.04753e-05	11839.3	-0.104848	0.0296335	-3.53815	0.000402945	0.00353295	9856.63	-0.564447	0.0243387	-23.1914	5.56422e-119	2.08039e-117
ENSMUSG00000009030	Pdcl	protein_coding	phosducin-like [Source:MGI Symbol;Acc:MGI:1914716]	2587.29	0.0969764	0.0486599	1.99294	0.0462676	0.13686	2304.66	0.0123827	0.048978	0.252823	0.800405	0.89451	2442.05	0.180928	0.0322335	5.61305	1.98796e-08	7.33372e-08
ENSMUSG00000009035	Tmem184b	protein_coding	transmembrane protein 184b [Source:MGI Symbol;Acc:MGI:2445179]	20234.4	-0.0287005	0.0311714	-0.920731	0.357191	0.553832	21777.8	-0.0297101	0.0245454	-1.21041	0.226121	0.423283	20961.8	-0.0912505	0.0193552	-4.71452	2.42279e-06	7.72242e-06
ENSMUSG00000009070	Rsph14	protein_coding	radial spoke head homolog 14 (Chlamydomonas) [Source:MGI Symbol;Acc:MGI:1918486]	4.25826	0.215565	1.20614	0.178722	0.858156		6.00399	-1.54081	0.907377	-1.69809	0.0894905		5.1168	-0.379872	0.682153	-0.556873	0.577614	0.689276
ENSMUSG00000009073	Nf2	protein_coding	neurofibromin 2 [Source:MGI Symbol;Acc:MGI:97307]	15257.8	0.0372546	0.0289837	1.28536	0.198666	0.377733	11532.6	0.00457361	0.0266203	0.171809	0.863588	0.931894	13379	0.418016	0.0179497	23.2883	5.82958e-120	2.20107e-118
ENSMUSG00000009075	Cabp7	protein_coding	calcium binding protein 7 [Source:MGI Symbol;Acc:MGI:2183437]	27.0227	0.407964	0.402245	1.01422	0.310479		15.1392	0.0845243	0.619528	0.136433	0.891479		21.0719	0.823153	0.320854	2.56551	0.0103025	0.0220634
ENSMUSG00000009076	Zmat5	protein_coding	zinc finger, matrin type 5 [Source:MGI Symbol;Acc:MGI:1914428]	1080.49	0.000956857	0.0833243	0.0114835	0.990838	0.996074	1056.76	-0.0337598	0.0721541	-0.467884	0.639867	0.7955	1066.62	0.049175	0.053902	0.912304	0.361609	0.485651
ENSMUSG00000009079	Ewsr1	protein_coding	Ewing sarcoma breakpoint region 1 [Source:MGI Symbol;Acc:MGI:99960]	18288	-0.432937	0.0306665	-14.1176	2.95991e-45	6.84529e-42	13195.6	-0.409063	0.0244556	-16.7268	8.3667e-63	2.32544e-59	15723.1	0.484092	0.0179439	26.978	2.67582e-160	1.54205e-158
ENSMUSG00000009090	Ap1b1	protein_coding	adaptor protein complex AP-1, beta 1 subunit [Source:MGI Symbol;Acc:MGI:1096368]	11352.8	0.0740823	0.0339791	2.18023	0.0292403	0.0977683	9799.46	-0.0130842	0.0291379	-0.449045	0.653399	0.803605	10560	0.226693	0.024083	9.41299	4.82222e-21	3.16264e-20
ENSMUSG00000009092	Derl3	protein_coding	Der1-like domain family, member 3 [Source:MGI Symbol;Acc:MGI:1917627]	153.458	0.430363	0.168641	2.55194	0.0107124	0.0458099	164.039	0.0201606	0.16747	0.120383	0.904179	0.952934	158.428	-0.0871062	0.108588	-0.802169	0.422455	0.546463
ENSMUSG00000009093	Gstt4	protein_coding	glutathione S-transferase, theta 4 [Source:MGI Symbol;Acc:MGI:1923136]	2.93169	-0.26031	1.26921	-0.205096	0.837497		14.5191	0.217537	0.535587	0.406166	0.684621		8.67875	-2.24479	0.494637	-4.53825	5.67223e-06	1.75188e-05
ENSMUSG00000009097	Tbx1	protein_coding	T-box 1 [Source:MGI Symbol;Acc:MGI:98493]	6.86665	-0.0351636	0.780675	-0.0450426	0.964073		11.3325	0.167561	0.669277	0.250361	0.802308		9.06967	-0.728305	0.445341	-1.63539	0.101968	0.173447
ENSMUSG00000009108	Gnat2	protein_coding	guanine nucleotide binding protein, alpha transducing 2 [Source:MGI Symbol;Acc:MGI:95779]	75.7683	-0.638153	0.25082	-2.54426	0.0109508	0.0466687	80.7336	-0.312621	0.257622	-1.21349	0.224943	0.422208	78.0792	-0.100495	0.165313	-0.607907	0.543249	0.659773
ENSMUSG00000009112	Bcl2l13	protein_coding	BCL2-like 13 (apoptosis facilitator) [Source:MGI Symbol;Acc:MGI:2136959]	5839.63	0.0120734	0.0401114	0.300997	0.763417	0.872153	5472.86	0.009009	0.0346792	0.259781	0.795032	0.891782	5646.37	0.108965	0.0250222	4.35473	1.33233e-05	4.00203e-05
ENSMUSG00000009114	2610028H24Rik	protein_coding	RIKEN cDNA 2610028H24 gene [Source:MGI Symbol;Acc:MGI:1924214]	2.13732	0.861651	1.46677	0.587447	0.556904		2.19263	-0.0860089	1.47062	-0.0584846	0.953363		2.16166	-0.0680287	0.897953	-0.0757598	0.93961	0.962261
ENSMUSG00000009145	Dqx1	protein_coding	DEAQ RNA-dependent ATPase [Source:MGI Symbol;Acc:MGI:2136388]	6.05756	0.14797	0.812048	0.182219	0.855411		12.6131	0.14393	0.604171	0.238227	0.811705		9.29948	-1.03324	0.419177	-2.46492	0.0137044	0.0286915
ENSMUSG00000009185	Ccl8	protein_coding	chemokine (C-C motif) ligand 8 [Source:MGI Symbol;Acc:MGI:101878]	131.805	-0.234189	0.180732	-1.29578	0.195052	0.37334	134.908	-0.106033	0.200081	-0.52995	0.596147	0.763985	133.095	-0.0191799	0.120381	-0.159327	0.873411	0.916707
ENSMUSG00000009207	Lnpk	protein_coding	lunapark, ER junction formation factor [Source:MGI Symbol;Acc:MGI:1918115]	777.791	-0.0442604	0.0818399	-0.540817	0.588634	0.749146	844.596	0.0603269	0.0801943	0.75226	0.451895	0.64896	809.48	-0.10359	0.0530674	-1.95205	0.0509327	0.0946764
ENSMUSG00000009210	Prr29	protein_coding	proline rich 29 [Source:MGI Symbol;Acc:MGI:1922823]	2.68179	0.16067	1.33791	0.12009	0.904412		5.30731	-1.23726	0.961907	-1.28625	0.198355		3.98114	-0.930744	0.701161	-1.32743	0.184366	0.285129
ENSMUSG00000009214	Tmem8c	protein_coding	transmembrane protein 8C [Source:MGI Symbol;Acc:MGI:1913389]	35.916	0.017739	0.373356	0.0475123	0.962105		51.2107	-0.233505	0.30754	-0.759267	0.447693		43.4448	-0.503171	0.216083	-2.3286	0.0198804	0.0404862
ENSMUSG00000009216	Fam163b	protein_coding	family with sequence similarity 163, member B [Source:MGI Symbol;Acc:MGI:1926106]	16.8902	-0.380804	0.577929	-0.658911	0.509953		7.31052	1.36795	0.841916	1.62481	0.104203		12.0983	1.27832	0.471711	2.70996	0.00672923	0.0148967
ENSMUSG00000009246	Trpm5	protein_coding	transient receptor potential cation channel, subfamily M, member 5 [Source:MGI Symbol;Acc:MGI:1861718]	389.888	-0.372256	0.105411	-3.53148	0.000413242	0.00349005	294.436	0.042449	0.129443	0.327936	0.74296	0.860794	341.712	0.411992	0.0821477	5.01526	5.29618e-07	1.7773e-06
ENSMUSG00000009248	Ascl2	protein_coding	achaete-scute family bHLH transcription factor 2 [Source:MGI Symbol;Acc:MGI:96920]	325.675	0.206444	0.113454	1.81964	0.0688142	0.181931	307.206	0.148342	0.143428	1.03426	0.301015	0.50872	315.902	0.0975672	0.0834994	1.16848	0.242614	0.355759
ENSMUSG00000009281	Rarres2	protein_coding	retinoic acid receptor responder (tazarotene induced) 2 [Source:MGI Symbol;Acc:MGI:1918910]	1048.09	-0.15694	0.0821172	-1.91117	0.0559825	0.157059	679.148	-0.0954743	0.0801411	-1.19133	0.233525	0.432418	862.867	0.639728	0.0530152	12.0669	1.58025e-33	1.48736e-32
ENSMUSG00000009291	Pttg1ip	protein_coding	pituitary tumor-transforming 1 interacting protein [Source:MGI Symbol;Acc:MGI:2652132]	26376.1	-0.0546833	0.0293411	-1.86371	0.0623619	0.170107	30508.8	-0.0409613	0.0190539	-2.14975	0.0315746	0.107811	28377.3	-0.195275	0.0159074	-12.2757	1.22287e-34	1.18544e-33
ENSMUSG00000009292	Trpm2	protein_coding	transient receptor potential cation channel, subfamily M, member 2 [Source:MGI Symbol;Acc:MGI:1351901]	18.6723	0.275941	0.493039	0.559673	0.575703		36.1294	0.178574	0.377854	0.472601	0.636498		27.307	-0.951562	0.269751	-3.52756	0.000419413	0.00109083
ENSMUSG00000009293	Ube2g2	protein_coding	ubiquitin-conjugating enzyme E2G 2 [Source:MGI Symbol;Acc:MGI:1343188]	4860.31	-0.0502908	0.0440521	-1.14162	0.253612	0.443717	5421.39	-0.0788625	0.0331051	-2.38219	0.0172102	0.0682173	5129.53	-0.141746	0.0261312	-5.42439	5.81531e-08	2.08607e-07
ENSMUSG00000009356	Lpo	protein_coding	lactoperoxidase [Source:MGI Symbol;Acc:MGI:1923363]	20.1841	-0.262433	0.460298	-0.570138	0.568584		11.0014	-0.0521456	0.614603	-0.0848444	0.932385		15.5856	0.902878	0.316772	2.85024	0.0043686	0.00997632
ENSMUSG00000009376	Met	protein_coding	met proto-oncogene [Source:MGI Symbol;Acc:MGI:96969]	6889.44	0.00830955	0.0408449	0.203441	0.83879	0.912841	7824.31	-0.0181442	0.0289579	-0.626573	0.530939	0.713857	7340.38	-0.168777	0.0241053	-7.00165	2.52957e-12	1.16005e-11
ENSMUSG00000009378	Slc16a12	protein_coding	solute carrier family 16 (monocarboxylic acid transporters), member 12 [Source:MGI Symbol;Acc:MGI:2147716]	69.3775	-0.0876146	0.249541	-0.351104	0.725511	0.846978	82.5699	-0.288668	0.226925	-1.27208	0.203344	0.396806	75.793	-0.23739	0.142225	-1.66912	0.0950939	0.163349
ENSMUSG00000009394	Syn2	protein_coding	synapsin II [Source:MGI Symbol;Acc:MGI:103020]	2203.98	0.187756	0.0503402	3.72975	0.000191671	0.00187297	1474.76	0.141173	0.0595055	2.37244	0.0176709	0.0696505	1837.76	0.593304	0.0341166	17.3905	9.73587e-68	1.80392e-66
ENSMUSG00000009406	Elk1	protein_coding	ELK1, member of ETS oncogene family [Source:MGI Symbol;Acc:MGI:101833]	2595.96	-0.0423483	0.0490782	-0.862875	0.388206	0.584214	3652.14	-0.0661023	0.0389587	-1.69673	0.0897481	0.229566	3115.34	-0.476207	0.027664	-17.214	2.08643e-66	3.79553e-65
ENSMUSG00000009418	Nav1	protein_coding	neuron navigator 1 [Source:MGI Symbol;Acc:MGI:2183683]	1727.19	0.129086	0.0570459	2.26284	0.0236454	0.0838066	1344.47	0.00191892	0.0579955	0.0330874	0.973605	0.987605	1533.91	0.374502	0.0373616	10.0237	1.19913e-23	8.57364e-23
ENSMUSG00000009470	Tnpo1	protein_coding	transportin 1 [Source:MGI Symbol;Acc:MGI:2681523]	12353.1	0.154973	0.0395604	3.91738	8.95153e-05	0.00101232	12109.2	0.130119	0.0281379	4.62432	3.75834e-06	6.56977e-05	12208.7	0.0429227	0.0254603	1.68586	0.091822	0.158403
ENSMUSG00000009487	Otog	protein_coding	otogelin [Source:MGI Symbol;Acc:MGI:1202064]	5.71155	2.07051	0.946632	2.18724	0.0287249		4.50844	-1.46894	1.12333	-1.30766	0.190988		5.10623	0.247764	0.681695	0.363452	0.716267	0.80233
ENSMUSG00000009535	Rnmt	protein_coding	RNA (guanine-7-) methyltransferase [Source:MGI Symbol;Acc:MGI:1915147]	3278.61	-0.0539209	0.0425277	-1.2679	0.204833	0.385811	3018.09	-0.0736513	0.0404715	-1.81983	0.0687846	0.19164	3142.98	0.134605	0.0249081	5.40406	6.51507e-08	2.33091e-07
ENSMUSG00000009545	Kcnq1	protein_coding	potassium voltage-gated channel, subfamily Q, member 1 [Source:MGI Symbol;Acc:MGI:108083]	3.2391	-1.67318	1.33825	-1.25027	0.211199		4.36871	0.0783831	1.09984	0.0712679	0.943185		3.79357	-0.541069	0.796822	-0.679034	0.497116	0.61898
ENSMUSG00000009549	Srp14	protein_coding	signal recognition particle 14 [Source:MGI Symbol;Acc:MGI:107169]	8828.87	-0.0954218	0.0355617	-2.68327	0.00729056	0.0343161	9835.37	-0.0445237	0.0278955	-1.59609	0.110469	0.265099	9311.5	-0.141577	0.021753	-6.50838	7.59653e-11	3.23053e-10
ENSMUSG00000009555	Cdk9	protein_coding	cyclin-dependent kinase 9 (CDC2-related kinase) [Source:MGI Symbol;Acc:MGI:1328368]	5844.77	0.02949	0.0406058	0.726252	0.467684	0.653402	5916.88	0.0223464	0.0318295	0.702066	0.482638	0.673889	5869.41	-0.0028038	0.0239224	-0.117204	0.906698	0.940483
ENSMUSG00000009563	Tor2a	protein_coding	torsin family 2, member A [Source:MGI Symbol;Acc:MGI:1353596]	2300.19	0.00251066	0.0519919	0.0482895	0.961486	0.980565	2455.55	-0.00551905	0.0477012	-0.1157	0.90789	0.954493	2372.91	-0.0783925	0.0318882	-2.45836	0.0139574	0.0291839
ENSMUSG00000009566	Fpgs	protein_coding	folylpolyglutamyl synthetase [Source:MGI Symbol;Acc:MGI:95576]	1167.38	-0.221946	0.0644357	-3.44445	0.000572224	0.00453984	987.156	-0.205814	0.0717667	-2.86783	0.00413301	0.0225241	1075.6	0.256148	0.0415076	6.1711	6.78149e-10	2.73136e-09
ENSMUSG00000009569	Mkl2	protein_coding	MKL/myocardin-like 2 [Source:MGI Symbol;Acc:MGI:3050795]	5206.92	0.0926835	0.0371229	2.49667	0.0125365	0.0518698	4485.53	0.0912119	0.0385066	2.36873	0.0178492	0.0702095	4838.86	0.229401	0.0242478	9.4607	3.05893e-21	2.01251e-20
ENSMUSG00000009575	Cbx5	protein_coding	chromobox 5 [Source:MGI Symbol;Acc:MGI:109372]	16435.1	-0.121721	0.0335086	-3.63252	0.000280666	0.00255211	12812.1	-0.110636	0.0253944	-4.35672	1.32027e-05	0.000198141	14604.5	0.373557	0.0203387	18.3668	2.42336e-75	5.12157e-74
ENSMUSG00000009585	Apobec3	protein_coding	apolipoprotein B mRNA editing enzyme, catalytic polypeptide 3 [Source:MGI Symbol;Acc:MGI:1933111]	3698.12	-0.000100226	0.042006	-0.002386	0.998096	0.99903	3526.05	-0.0283126	0.0389576	-0.726753	0.467378	0.662178	3605.63	0.0844407	0.0252321	3.34656	0.000818216	0.00205506
ENSMUSG00000009588	St6galnac1	protein_coding	ST6 (alpha-N-acetyl-neuraminyl-2,3-beta-galactosyl-1,3)-N-acetylgalactosaminide alpha-2,6-sialyltransferase 1 [Source:MGI Symbol;Acc:MGI:1341826]	3.47418	-0.883679	1.26678	-0.697579	0.48544		1.62439	0.669205	1.76784	0.378543	0.705027		2.54817	1.04766	0.96151	1.0896	0.27589	0.39339
ENSMUSG00000009596	Taf7l	protein_coding	TATA-box binding protein associated factor 7 like [Source:MGI Symbol;Acc:MGI:1921719]	0.35754	-0.243344	3.49717	-0.069583	0.944526		1.83662	0.869717	1.8412	0.472364	0.636667		1.09147	-2.26963	1.50785	-1.50521	0.132271	0.216411
ENSMUSG00000009614	Sardh	protein_coding	sarcosine dehydrogenase [Source:MGI Symbol;Acc:MGI:2183102]	6681.13	0.00202906	0.0379248	0.0535022	0.957332	0.978925	6053.32	-0.00236815	0.0357512	-0.0662397	0.947187	0.974419	6356.67	0.157016	0.0251833	6.23491	4.52031e-10	1.84128e-09
ENSMUSG00000009621	Vav2	protein_coding	vav 2 oncogene [Source:MGI Symbol;Acc:MGI:102718]	3379.84	0.0501873	0.0479763	1.04609	0.295522	0.490451	3631.89	-0.0280298	0.0379218	-0.739147	0.459818	0.655312	3498.59	-0.0882583	0.0296479	-2.97688	0.00291195	0.00685336
ENSMUSG00000009628	Tex15	protein_coding	testis expressed gene 15 [Source:MGI Symbol;Acc:MGI:1934816]	316.243	0.224137	0.121446	1.84558	0.0649537	0.174798	264.248	0.301178	0.135999	2.21455	0.0267907	0.095342	289.831	0.271279	0.0797428	3.40192	0.000669133	0.00169805
ENSMUSG00000009630	Ppp2cb	protein_coding	protein phosphatase 2 (formerly 2A), catalytic subunit, beta isoform [Source:MGI Symbol;Acc:MGI:1321161]	10567.9	-0.00783414	0.0356587	-0.219698	0.826107	0.905365	10596.5	-0.0168798	0.0254152	-0.664164	0.506585	0.694008	10561.8	0.0111656	0.0203878	0.547662	0.583924	0.694571
ENSMUSG00000009633	G0s2	protein_coding	G0/G1 switch gene 2 [Source:MGI Symbol;Acc:MGI:1316737]	29.6232	-0.419665	0.373218	-1.12445	0.260823		34.1362	0.481245	0.359948	1.33699	0.181227		31.803	-0.194039	0.232069	-0.836123	0.403086	0.52744
ENSMUSG00000009640	Dmap1	protein_coding	DNA methyltransferase 1-associated protein 1 [Source:MGI Symbol;Acc:MGI:1913483]	2650.93	-0.111607	0.0474784	-2.3507	0.0187383	0.0702718	2182.9	-0.104164	0.0479194	-2.17373	0.0297258	0.10343	2413.43	0.29482	0.0291259	10.1223	4.40011e-24	3.19067e-23
ENSMUSG00000009647	Mcu	protein_coding	mitochondrial calcium uniporter [Source:MGI Symbol;Acc:MGI:3026965]	3564.48	-0.161576	0.0417429	-3.87073	0.000108508	0.00117446	4463.63	-0.115885	0.0356498	-3.25065	0.0011514	0.00811925	4003.98	-0.311389	0.0239834	-12.9835	1.51687e-38	1.61776e-37
ENSMUSG00000009654	Oit3	protein_coding	oncoprotein induced transcript 3 [Source:MGI Symbol;Acc:MGI:1201782]	191.246	-0.247212	0.153345	-1.61212	0.106935	0.247099	208.612	-0.338106	0.15257	-2.21607	0.0266867	0.0951532	199.49	-0.109894	0.0939637	-1.16954	0.242186	0.355268
ENSMUSG00000009670	Tex11	protein_coding	testis expressed gene 11 [Source:MGI Symbol;Acc:MGI:1933237]	2.7196	0.350587	1.31214	0.267187	0.789326		5.46457	-1.09635	0.974113	-1.12549	0.260382		4.07678	-0.850546	0.7096	-1.19863	0.230673	0.341846
ENSMUSG00000009681	Bcr	protein_coding	breakpoint cluster region [Source:MGI Symbol;Acc:MGI:88141]	26668.5	0.0971368	0.0268786	3.61391	0.000301616	0.00271416	18871	0.0155224	0.024184	0.641846	0.520973	0.7051	22746.5	0.512829	0.0199029	25.7666	2.10291e-146	1.03542e-144
ENSMUSG00000009687	Fxyd5	protein_coding	FXYD domain-containing ion transport regulator 5 [Source:MGI Symbol;Acc:MGI:1201785]	246.688	-0.111153	0.141548	-0.785268	0.432297	0.623874	696.531	0.0344728	0.0846706	0.407141	0.683905	0.824035	469.549	-1.48772	0.0701912	-21.1952	1.05745e-99	3.14961e-98
ENSMUSG00000009731	Kcnd1	protein_coding	potassium voltage-gated channel, Shal-related family, member 1 [Source:MGI Symbol;Acc:MGI:96671]	1251.18	0.190404	0.067002	2.84177	0.00448634	0.0235626	921.799	0.0154798	0.075836	0.204122	0.838258	0.915329	1085.28	0.450945	0.0489404	9.21417	3.13694e-20	1.99809e-19
ENSMUSG00000009733	Tfcp2	protein_coding	transcription factor CP2 [Source:MGI Symbol;Acc:MGI:98509]	2683.59	-0.144001	0.0549191	-2.62206	0.00874003	0.0391974	2588.89	-0.11051	0.0454528	-2.43131	0.0150441	0.0615451	2631.4	0.0646477	0.0340324	1.89959	0.0574865	0.105368
ENSMUSG00000009734	Pou6f2	protein_coding	POU domain, class 6, transcription factor 2 [Source:MGI Symbol;Acc:MGI:2443631]	3.83833	-0.151707	1.14104	-0.132955	0.894229		1.43226	-2.74365	1.96522	-1.3961	0.162683		2.63578	1.64095	0.919824	1.78398	0.0744268	0.132179
ENSMUSG00000009739	Pou6f1	protein_coding	POU domain, class 6, transcription factor 1 [Source:MGI Symbol;Acc:MGI:102935]	3972.69	0.00732649	0.0439408	0.166736	0.867578	0.928822	3183.45	0.0369257	0.0410008	0.90061	0.367796	0.573719	3573.17	0.334305	0.0270492	12.3591	4.34862e-35	4.27135e-34
ENSMUSG00000009741	Ubp1	protein_coding	upstream binding protein 1 [Source:MGI Symbol;Acc:MGI:104889]	3803.4	0.000689455	0.0415407	0.0165971	0.986758	0.993849	4301.94	0.0221309	0.0379117	0.583749	0.559389	0.736668	4043.64	-0.162413	0.0252109	-6.44217	1.17775e-10	4.95355e-10
ENSMUSG00000009772	Nuak2	protein_coding	NUAK family, SNF1-like kinase, 2 [Source:MGI Symbol;Acc:MGI:1921387]	12663.1	-0.10787	0.0307399	-3.50913	0.000449575	0.00372659	8567.62	-0.144587	0.0297853	-4.85432	1.20798e-06	2.47966e-05	10605.2	0.578967	0.020084	28.8272	9.77746e-183	6.71113e-181
ENSMUSG00000009828	Ick	protein_coding	intestinal cell kinase [Source:MGI Symbol;Acc:MGI:1934157]	3918.58	0.0538741	0.0417972	1.28894	0.197419	0.376186	4029.32	0.045541	0.0371347	1.22637	0.220058	0.415509	3966.12	-0.0249891	0.024765	-1.00905	0.31295	0.434434
ENSMUSG00000009863	Sdhb	protein_coding	succinate dehydrogenase complex, subunit B, iron sulfur (Ip) [Source:MGI Symbol;Acc:MGI:1914930]	7998.47	-0.116413	0.0411995	-2.82559	0.00471944	0.0245729	7987.3	-0.0413812	0.0294895	-1.40325	0.160542	0.339841	7977.42	0.0155275	0.0263139	0.590086	0.555133	0.669854
ENSMUSG00000009876	Cox4i2	protein_coding	cytochrome c oxidase subunit IV isoform 2 [Source:MGI Symbol;Acc:MGI:2135755]	28.9682	-0.450475	0.425469	-1.05877	0.289703		25.9443	-0.340619	0.405427	-0.840148	0.400825		27.4119	0.164531	0.25829	0.637003	0.524123	0.642544
ENSMUSG00000009894	Snap47	protein_coding	synaptosomal-associated protein, 47 [Source:MGI Symbol;Acc:MGI:1915076]	25955.6	-0.120348	0.0285228	-4.21938	2.44978e-05	0.000346515	19094.3	-0.114097	0.0221491	-5.15134	2.58636e-07	6.42981e-06	22498.7	0.457412	0.0162867	28.0851	1.49165e-173	9.55402e-172
ENSMUSG00000009900	Wnt3a	protein_coding	wingless-type MMTV integration site family, member 3A [Source:MGI Symbol;Acc:MGI:98956]	1.03631	0.998201	2.22155	0.449327	0.653196		1.63541	-1.0341	1.76734	-0.585113	0.558472		1.33154	-0.642936	1.22053	-0.526766	0.598356	0.706874
ENSMUSG00000009905	Kdsr	protein_coding	3-ketodihydrosphingosine reductase [Source:MGI Symbol;Acc:MGI:1918000]	4143.31	0.0460582	0.045123	1.02073	0.307385	0.503158	4880.75	0.0213276	0.0350171	0.609063	0.542482	0.723885	4501.51	-0.222181	0.0266822	-8.32694	8.29609e-17	4.64137e-16
ENSMUSG00000009907	Vps4b	protein_coding	vacuolar protein sorting 4B [Source:MGI Symbol;Acc:MGI:1100499]	5614.98	0.012671	0.0379592	0.333806	0.738526	0.85498	5350.73	-0.0122428	0.036681	-0.333764	0.738558	0.85876	5473.09	0.0840049	0.0250196	3.35757	0.000786308	0.00197989
ENSMUSG00000009927	Rps25	protein_coding	ribosomal protein S25 [Source:MGI Symbol;Acc:MGI:1922867]	13611.4	-0.150753	0.0404691	-3.72513	0.000195215	0.00189825	28385.2	-0.0642854	0.0234304	-2.74367	0.00607564	0.0305253	20920.2	-1.04722	0.0262517	-39.8914	0	0
ENSMUSG00000009941	Nxf2	protein_coding	nuclear RNA export factor 2 [Source:MGI Symbol;Acc:MGI:1933192]	14.7027	0.532604	0.53007	1.00478	0.315002		13.7853	0.110122	0.581779	0.189284	0.84987		14.2206	0.099801	0.335472	0.297494	0.766089	0.839471
ENSMUSG00000009995	Taz	protein_coding	tafazzin [Source:MGI Symbol;Acc:MGI:109626]	2666.41	0.124376	0.0479444	2.59418	0.00948166	0.0416353	2616.09	0.0952718	0.0450549	2.11457	0.0344665	0.115084	2636.39	0.0426745	0.0293894	1.45204	0.14649	0.235421
ENSMUSG00000010021	Kif19a	protein_coding	kinesin family member 19A [Source:MGI Symbol;Acc:MGI:2447024]	84.0844	0.135648	0.237692	0.570689	0.568211	0.73385	99.3738	0.0918327	0.219197	0.418951	0.675252	0.818489	91.5146	-0.220064	0.1422	-1.54757	0.121726	0.201727
ENSMUSG00000010025	Aldh3a2	protein_coding	aldehyde dehydrogenase family 3, subfamily A2 [Source:MGI Symbol;Acc:MGI:1353452]	9375.2	-0.0174109	0.0353822	-0.492079	0.622663	0.7748	8880.02	-0.00509438	0.0291606	-0.174701	0.861315	0.930552	9111.37	0.093094	0.0216851	4.29299	1.76282e-05	5.24717e-05
ENSMUSG00000010044	Zmynd10	protein_coding	zinc finger, MYND domain containing 10 [Source:MGI Symbol;Acc:MGI:2387863]	112.703	0.0941865	0.200046	0.470823	0.637767	0.786916	94.7201	0.0031545	0.210413	0.0149919	0.988039	0.994191	103.565	0.262314	0.122658	2.13858	0.0324694	0.0633143
ENSMUSG00000010045	Tmem115	protein_coding	transmembrane protein 115 [Source:MGI Symbol;Acc:MGI:1930765]	6745.85	0.140966	0.0371121	3.79838	0.000145643	0.00148119	6797.72	0.114756	0.0304342	3.77063	0.000162836	0.00169001	6758.87	0.00352642	0.0222222	0.158689	0.873914	0.917151
ENSMUSG00000010047	Hyal2	protein_coding	hyaluronoglucosaminidase 2 [Source:MGI Symbol;Acc:MGI:1196334]	5333.88	-0.0582092	0.04042	-1.44011	0.149837	0.312135	5299.46	-0.0886841	0.0352506	-2.51582	0.0118756	0.0515412	5306.49	0.024622	0.0251966	0.977193	0.328474	0.450598
ENSMUSG00000010048	Ifrd2	protein_coding	interferon-related developmental regulator 2 [Source:MGI Symbol;Acc:MGI:1316708]	689.376	-0.0581114	0.0832516	-0.698022	0.485163	0.667804	798.77	0.0196186	0.0767923	0.255476	0.798356	0.893225	742.365	-0.194295	0.0492614	-3.94417	8.00766e-05	0.000224273
ENSMUSG00000010051	Hyal1	protein_coding	hyaluronoglucosaminidase 1 [Source:MGI Symbol;Acc:MGI:96298]	2583.85	0.175261	0.0506312	3.46151	0.000537149	0.00430588	2146.99	0.0919512	0.0533347	1.72404	0.0847008	0.221049	2362.04	0.279936	0.0353018	7.9298	2.19501e-15	1.15894e-14
ENSMUSG00000010054	Tusc2	protein_coding	tumor suppressor candidate 2 [Source:MGI Symbol;Acc:MGI:1931086]	2894.6	-0.0799241	0.0461139	-1.73319	0.0830619	0.20827	3542.82	0.0680486	0.0379623	1.79253	0.0730478	0.200029	3210.8	-0.27665	0.0299598	-9.23406	2.60568e-20	1.66755e-19
ENSMUSG00000010057	Nprl2	protein_coding	nitrogen permease regulator-like 2 [Source:MGI Symbol;Acc:MGI:1914482]	1516.26	-0.0374318	0.0682801	-0.54821	0.583548	0.745581	1353.56	0.0229024	0.067083	0.341404	0.732799	0.855756	1432.58	0.176043	0.0468861	3.7547	0.000173552	0.000469213
ENSMUSG00000010064	Slc38a3	protein_coding	solute carrier family 38, member 3 [Source:MGI Symbol;Acc:MGI:1923507]	6318.91	0.180729	0.0369722	4.88825	1.01736e-06	2.2479e-05	3130.03	0.20059	0.0423081	4.74117	2.12491e-06	4.03413e-05	4723.7	1.02867	0.0247501	41.5623	0	0
ENSMUSG00000010066	Cacna2d2	protein_coding	calcium channel, voltage-dependent, alpha 2/delta subunit 2 [Source:MGI Symbol;Acc:MGI:1929813]	256.521	0.358349	0.131614	2.72272	0.00647461	0.031271	206.384	0.207358	0.170913	1.21324	0.22504	0.422219	231.147	0.319505	0.0987242	3.23634	0.00121074	0.00298327
ENSMUSG00000010067	Rassf1	protein_coding	Ras association (RalGDS/AF-6) domain family member 1 [Source:MGI Symbol;Acc:MGI:1928386]	1494.36	-0.0097716	0.0583252	-0.167536	0.866948	0.92851	1403.7	-2.20463e-05	0.0603837	-0.000365103	0.999709	0.999781	1446.46	0.106009	0.0362246	2.92644	0.00342863	0.00797955
ENSMUSG00000010080	Epn3	protein_coding	epsin 3 [Source:MGI Symbol;Acc:MGI:1919139]	45.7808	0.391952	0.322466	1.21548	0.224182		48.7427	-0.233245	0.306851	-0.760125	0.44718		47.1673	-0.0842394	0.202925	-0.415127	0.678049	0.7726
ENSMUSG00000010086	Rnf112	protein_coding	ring finger protein 112 [Source:MGI Symbol;Acc:MGI:106611]	12.2717	-0.0988452	0.599475	-0.164886	0.869033		11.4945	-0.081191	0.626871	-0.129518	0.896948		11.8615	0.111934	0.372759	0.300285	0.76396	0.838176
ENSMUSG00000010095	Slc3a2	protein_coding	solute carrier family 3 (activators of dibasic and neutral amino acid transport), member 2 [Source:MGI Symbol;Acc:MGI:96955]	33449.5	0.219262	0.0275329	7.96362	1.67076e-15	2.86215e-13	29662.9	0.1626	0.0198861	8.17657	2.92046e-16	3.82884e-14	31506.8	0.186383	0.0174382	10.6882	1.15637e-26	9.08738e-26
ENSMUSG00000010097	Nxf1	protein_coding	nuclear RNA export factor 1 [Source:MGI Symbol;Acc:MGI:1858330]	6645.1	-0.00460778	0.0371087	-0.12417	0.901181	0.948674	6556.56	-0.0735834	0.0312165	-2.3572	0.0184134	0.0718592	6588.46	0.0348857	0.0237611	1.46819	0.142054	0.229429
ENSMUSG00000010110	Stx5a	protein_coding	syntaxin 5A [Source:MGI Symbol;Acc:MGI:1928483]	6006.73	0.0336866	0.0378429	0.890172	0.373374	0.570148	6014.91	0.0620411	0.0310563	1.9977	0.0457494	0.142424	5999.29	0.0124774	0.0218531	0.570967	0.568022	0.681686
ENSMUSG00000010122	Slc47a1	protein_coding	solute carrier family 47, member 1 [Source:MGI Symbol;Acc:MGI:1914723]	1.44935	1.57365	1.83406	0.858014	0.390885		1.14386	1.41042	2.0614	0.684201	0.493848		1.2952	0.337794	1.15203	0.293217	0.769357	0.842031
ENSMUSG00000010136	Pifo	protein_coding	primary cilia formation [Source:MGI Symbol;Acc:MGI:1923670]	32.7935	-0.4113	0.37899	-1.08525	0.277809		26.6509	-0.132951	0.434591	-0.305922	0.759664		29.6786	0.30846	0.257033	1.20008	0.230108	0.341186
ENSMUSG00000010142	Tnfrsf13b	protein_coding	tumor necrosis factor receptor superfamily, member 13b [Source:MGI Symbol;Acc:MGI:1889411]	30.2001	0.562214	0.409262	1.37373	0.169526		69.65	-0.173861	0.271425	-0.640549	0.521816		49.7409	-1.20164	0.222949	-5.38976	7.05507e-08	2.51627e-07
ENSMUSG00000010154	Spire2	protein_coding	spire homolog 2 (Drosophila) [Source:MGI Symbol;Acc:MGI:2446256]	602.586	-0.0919557	0.103469	-0.888723	0.374152	0.570582	512.547	-0.0502681	0.0987957	-0.508809	0.610886	0.775395	556.703	0.24645	0.0672149	3.6666	0.000245794	0.000653991
ENSMUSG00000010175	Prox1	protein_coding	prospero homeobox 1 [Source:MGI Symbol;Acc:MGI:97772]	942.865	0.0557521	0.0746714	0.746632	0.455285	0.643007	1050.77	0.0927985	0.0665274	1.39489	0.163048	0.343732	994.637	-0.144443	0.0436246	-3.31105	0.000929452	0.00231899
ENSMUSG00000010277	2610507B11Rik	protein_coding	RIKEN cDNA 2610507B11 gene [Source:MGI Symbol;Acc:MGI:1919753]	27077.5	0.0576507	0.0282591	2.04008	0.0413426	0.125929	24934.2	-0.00326435	0.0204092	-0.159945	0.872924	0.936512	25961.8	0.133369	0.0177781	7.50188	6.29107e-14	3.10756e-13
ENSMUSG00000010290	AI597479	protein_coding	expressed sequence AI597479 [Source:MGI Symbol;Acc:MGI:2138299]	4948.5	0.0488612	0.0397744	1.22846	0.219275	0.403615	4457.34	0.104146	0.036623	2.84374	0.00445874	0.0238503	4695.14	0.165858	0.0249154	6.65687	2.7973e-11	1.21795e-10
ENSMUSG00000010307	Tmem86a	protein_coding	transmembrane protein 86A [Source:MGI Symbol;Acc:MGI:1915143]	1011.43	0.208412	0.069229	3.01047	0.00260841	0.0155158	1350.12	0.236343	0.0584814	4.04134	5.31466e-05	0.000651878	1177.68	-0.401006	0.0381795	-10.5032	8.35145e-26	6.40538e-25
ENSMUSG00000010311	Optc	protein_coding	opticin [Source:MGI Symbol;Acc:MGI:2151113]	389.293	-0.111134	0.105308	-1.05533	0.291276	0.485612	272.205	-0.267518	0.128701	-2.0786	0.0376537	0.122546	330.408	0.535312	0.0708084	7.56	4.03076e-14	2.00874e-13
ENSMUSG00000010342	Tex14	protein_coding	testis expressed gene 14 [Source:MGI Symbol;Acc:MGI:1933227]	16.4587	0.293076	0.528991	0.554029	0.579559		19.1247	0.362131	0.515435	0.702575	0.482321		17.7494	-0.193379	0.327335	-0.590769	0.554675	0.669512
ENSMUSG00000010358	Ifi35	protein_coding	interferon-induced protein 35 [Source:MGI Symbol;Acc:MGI:1917360]	4200.66	-0.123444	0.0508094	-2.42955	0.0151175	0.0598661	3654.48	-0.0637636	0.0379492	-1.68024	0.0929111	0.235704	3921.34	0.214053	0.0316537	6.76232	1.35802e-11	6.0016e-11
ENSMUSG00000010362	Rdm1	protein_coding	RAD52 motif 1 [Source:MGI Symbol;Acc:MGI:1913849]	1087.23	0.138548	0.0691369	2.00396	0.0450743	0.134217	1382.09	0.09149	0.0585371	1.56294	0.118067	0.276831	1231.56	-0.330091	0.0393354	-8.39171	4.79114e-17	2.70682e-16
ENSMUSG00000010376	Nedd8	protein_coding	neural precursor cell expressed, developmentally down-regulated gene 8 [Source:MGI Symbol;Acc:MGI:97301]	9439.4	-0.156166	0.0506499	-3.08324	0.0020476	0.0127709	9909.6	-0.0590779	0.0272754	-2.16597	0.0303132	0.104896	9654.42	-0.0568488	0.0330525	-1.71995	0.0854413	0.148972
ENSMUSG00000010392	Gosr1	protein_coding	golgi SNAP receptor complex member 1 [Source:MGI Symbol;Acc:MGI:1858260]	6127	-0.00408761	0.0375733	-0.10879	0.913369	0.95544	6238.84	0.0149295	0.0302259	0.49393	0.621356	0.783289	6170.81	-0.0123644	0.0213875	-0.578116	0.563186	0.677295
ENSMUSG00000010406	Mrpl52	protein_coding	mitochondrial ribosomal protein L52 [Source:MGI Symbol;Acc:MGI:1916086]	3091.81	-0.123522	0.109704	-1.12596	0.260183	0.450275	4381.32	-0.128276	0.0365191	-3.51257	0.000443799	0.00381179	3726.08	-0.487553	0.0408633	-11.9313	8.1288e-33	7.54597e-32
ENSMUSG00000010453	Kansl3	protein_coding	KAT8 regulatory NSL complex subunit 3 [Source:MGI Symbol;Acc:MGI:1918055]	7200.69	0.0834333	0.0346814	2.40571	0.0161412	0.0629145	7314.86	0.0243917	0.0299532	0.814326	0.415458	0.618624	7243.67	-0.00792207	0.0216203	-0.366418	0.714053	0.800611
ENSMUSG00000010461	Eya4	protein_coding	EYA transcriptional coactivator and phosphatase 4 [Source:MGI Symbol;Acc:MGI:1337104]	470.66	-0.30614	0.100663	-3.04123	0.00235613	0.0143268	993.641	-0.134682	0.0680061	-1.98044	0.0476541	0.14671	729.411	-1.06952	0.0529093	-20.2142	7.34247e-91	1.96546e-89
ENSMUSG00000010476	Ebf3	protein_coding	early B cell factor 3 [Source:MGI Symbol;Acc:MGI:894289]	37.11	0.0765861	0.347623	0.220314	0.825627		52.3005	-0.0742836	0.310894	-0.238936	0.811155		44.5817	-0.481286	0.204933	-2.34851	0.0188488	0.0385561
ENSMUSG00000010492	Uckl1os	antisense	uridine-cytidine kinase 1-like 1, opposite strand [Source:MGI Symbol;Acc:MGI:3801877]	3.63924	1.33581	1.16045	1.15111	0.249687		4.34476	0.349522	1.14184	0.306104	0.759525		3.98373	-0.282043	0.73264	-0.384968	0.700261	0.790001
ENSMUSG00000010505	Myt1	protein_coding	myelin transcription factor 1 [Source:MGI Symbol;Acc:MGI:1100535]	1.43129	-3.0207	3.94252	-0.766185	0.443566		1.99357	1.18786	1.74357	0.681278	0.495696		1.70571	-1.02072	2.11879	-0.481743	0.629988	0.732835
ENSMUSG00000010517	Faf1	protein_coding	Fas-associated factor 1 [Source:MGI Symbol;Acc:MGI:109419]	4246.96	-0.0128327	0.0402333	-0.318956	0.74976	0.86273	3973.62	-0.02734	0.0382547	-0.714682	0.474805	0.667716	4103.08	0.110682	0.0245013	4.5174	6.26049e-06	1.92683e-05
ENSMUSG00000010529	Gm266	protein_coding	predicted gene 266 [Source:MGI Symbol;Acc:MGI:2685112]	20.7477	0.0646222	0.480373	0.134525	0.892987		15.3443	0.363597	0.600554	0.605435	0.54489		18.0233	0.447888	0.348922	1.28363	0.199271	0.303929
ENSMUSG00000010538	Tsacc	protein_coding	TSSK6 activating co-chaperone [Source:MGI Symbol;Acc:MGI:1924177]	65.9167	-0.473863	0.24787	-1.91174	0.0559096	0.15695	82.9701	-0.243205	0.246581	-0.98631	0.323981	0.531127	74.2515	-0.328407	0.151345	-2.16992	0.0300128	0.0589338
ENSMUSG00000010554	Mettl16	protein_coding	methyltransferase like 16 [Source:MGI Symbol;Acc:MGI:1914743]	7147.03	-0.253908	0.0343492	-7.39196	1.44678e-13	1.73065e-11	5514.07	-0.162884	0.0345369	-4.71622	2.40262e-06	4.4638e-05	6322.24	0.385942	0.0240263	16.0633	4.61055e-58	7.2613e-57
ENSMUSG00000010592	Dazl	protein_coding	deleted in azoospermia-like [Source:MGI Symbol;Acc:MGI:1342328]	1.92638	0.727528	1.51486	0.480261	0.631042		4.89598	-0.873442	0.97465	-0.896159	0.370168		3.39818	-1.23694	0.733534	-1.68628	0.091742	0.158324
ENSMUSG00000010601	Apol7a	protein_coding	apolipoprotein L 7a [Source:MGI Symbol;Acc:MGI:1923011]	1.58058	-1.02627	1.62607	-0.631139	0.52795		3.51568	0.782148	1.27788	0.612065	0.540495		2.53743	-1.11557	0.902412	-1.23621	0.216381	0.324875
ENSMUSG00000010607	Pigyl	protein_coding	phosphatidylinositol glycan anchor biosynthesis, class Y-like [Source:MGI Symbol;Acc:MGI:1913518]	1738.48	0.00744757	0.0659892	0.112861	0.910141	0.953573	1955.62	0.0439248	0.0517728	0.848415	0.396207	0.601626	1842.94	-0.156321	0.0399597	-3.91198	9.15431e-05	0.000254404
ENSMUSG00000010608	Rbm25	protein_coding	RNA binding motif protein 25 [Source:MGI Symbol;Acc:MGI:1914289]	6313.36	-0.126709	0.0345598	-3.66637	0.000246016	0.0022988	5454.51	-0.116089	0.0357639	-3.24599	0.00117043	0.00822253	5874.76	0.225605	0.0225634	9.99872	1.54379e-23	1.09969e-22
ENSMUSG00000010609	Psen2	protein_coding	presenilin 2 [Source:MGI Symbol;Acc:MGI:109284]	3336.47	0.116335	0.0428503	2.71491	0.00662946	0.0318526	3184.98	0.0209031	0.0425484	0.491279	0.623229	0.784939	3254.92	0.0801473	0.0287008	2.79251	0.00523011	0.0117842
ENSMUSG00000010651	Acaa1b	protein_coding	acetyl-Coenzyme A acyltransferase 1B [Source:MGI Symbol;Acc:MGI:3605455]	160.976	0.0932742	0.171878	0.542678	0.587351	0.74844	303.319	-0.026124	0.131234	-0.199064	0.842212	0.91805	231.343	-0.894249	0.0955643	-9.35757	8.15943e-21	5.31345e-20
ENSMUSG00000010660	Plcd1	protein_coding	phospholipase C, delta 1 [Source:MGI Symbol;Acc:MGI:97614]	3757.1	-0.12185	0.0419122	-2.90726	0.0036461	0.0200688	3009.82	-0.0391129	0.0434807	-0.899544	0.368363	0.574152	3378.81	0.333215	0.0282631	11.7897	4.40863e-32	4.0291e-31
ENSMUSG00000010663	Fads1	protein_coding	fatty acid desaturase 1 [Source:MGI Symbol;Acc:MGI:1923517]	23533.5	-0.0564983	0.0292255	-1.93318	0.0532138	0.151592	20072.5	-0.0330125	0.0220599	-1.4965	0.134524	0.302051	21769.8	0.244315	0.0169503	14.4136	4.24796e-47	5.49987e-46
ENSMUSG00000010721	Lmbr1	protein_coding	limb region 1 [Source:MGI Symbol;Acc:MGI:1861746]	2052.36	0.0862772	0.0506423	1.70366	0.0884448	0.217599	2035.03	-0.0215802	0.0561075	-0.384623	0.700517	0.835343	2039.86	0.0259176	0.0364272	0.71149	0.47678	0.598945
ENSMUSG00000010751	Tnfrsf22	protein_coding	tumor necrosis factor receptor superfamily, member 22 [Source:MGI Symbol;Acc:MGI:1930270]	1064.65	0.0503322	0.0703709	0.715241	0.47446	0.659345	1169.67	0.0269705	0.0649066	0.415528	0.677755	0.819978	1114.77	-0.119684	0.0421492	-2.83954	0.00451783	0.0102936
ENSMUSG00000010755	Cars	protein_coding	cysteinyl-tRNA synthetase [Source:MGI Symbol;Acc:MGI:1351477]	3949.48	0.00467905	0.0454808	0.10288	0.918058	0.958501	3477.39	-0.0117804	0.043009	-0.273905	0.784157	0.885251	3707.49	0.198945	0.0297501	6.68719	2.27498e-11	9.9507e-11
ENSMUSG00000010760	Phlda2	protein_coding	pleckstrin homology like domain, family A, member 2 [Source:MGI Symbol;Acc:MGI:1202307]	1.29203	0.461554	2.04079	0.226165	0.821073		1.4769	-1.78125	3.90527	-0.456115	0.648308		1.38219	-0.055904	1.41778	-0.0394306	0.968547	0.980334
ENSMUSG00000010797	Wnt2	protein_coding	wingless-type MMTV integration site family, member 2 [Source:MGI Symbol;Acc:MGI:98954]	18.799	0.125522	0.466482	0.269081	0.787867		48.7738	-0.433991	0.310206	-1.39904	0.1618		33.6481	-1.32637	0.233835	-5.67225	1.40936e-08	5.2523e-08
ENSMUSG00000010803	Gabra1	protein_coding	gamma-aminobutyric acid (GABA) A receptor, subunit alpha 1 [Source:MGI Symbol;Acc:MGI:95613]	21.2788	-0.280447	0.435562	-0.643874	0.519657		22.5324	-0.191895	0.479316	-0.400352	0.688897		21.8576	-0.0840147	0.280805	-0.299192	0.764793	0.83857
ENSMUSG00000010825	Grid2ip	protein_coding	glutamate receptor, ionotropic, delta 2 (Grid2) interacting protein 1 [Source:MGI Symbol;Acc:MGI:2176213]	17.5858	0.169459	0.483824	0.35025	0.726151		15.3387	0.177684	0.554376	0.320512	0.748581		16.4378	0.234648	0.313327	0.74889	0.453924	0.577456
ENSMUSG00000010830	Kdelr3	protein_coding	KDEL (Lys-Asp-Glu-Leu) endoplasmic reticulum protein retention receptor 3 [Source:MGI Symbol;Acc:MGI:2145953]	1515.11	0.149108	0.0697919	2.13647	0.032641	0.105873	2723.24	0.121314	0.0429119	2.82705	0.00469785	0.0249088	2112.06	-0.829092	0.0381048	-21.7582	5.77568e-105	1.84453e-103
ENSMUSG00000010841	1700006E09Rik	protein_coding	RIKEN cDNA 1700006E09 gene [Source:MGI Symbol;Acc:MGI:1922687]	1.31554	-2.76472	2.2533	-1.22697	0.219835		1.01457	2.31678	2.32609	0.995998	0.319251		1.1629	0.267249	1.51037	0.176943	0.859553	0.906756
ENSMUSG00000010911	Apip	protein_coding	APAF1 interacting protein [Source:MGI Symbol;Acc:MGI:1926788]	2458.63	-0.115117	0.0517916	-2.22269	0.0262367	0.0907655	2264.69	-0.101154	0.046806	-2.16114	0.0306849	0.105919	2357.58	0.134246	0.0311321	4.31213	1.6169e-05	4.82781e-05
ENSMUSG00000010914	Pdhx	protein_coding	pyruvate dehydrogenase complex, component X [Source:MGI Symbol;Acc:MGI:1351627]	2960.22	0.0452237	0.0496647	0.91058	0.362517	0.558486	2390.07	0.0142953	0.045331	0.315354	0.752493	0.86618	2671.47	0.321464	0.030322	10.6017	2.92638e-26	2.27175e-25
ENSMUSG00000010936	Vac14	protein_coding	Vac14 homolog (S. cerevisiae) [Source:MGI Symbol;Acc:MGI:2157980]	3415.4	-0.017049	0.0451419	-0.377675	0.705672	0.832999	3687.14	0.0439515	0.0409564	1.07313	0.283213	0.489834	3543.79	-0.0948502	0.0288451	-3.28827	0.00100806	0.0025067
ENSMUSG00000011008	Mcoln2	protein_coding	mucolipin 2 [Source:MGI Symbol;Acc:MGI:1915529]	65.4906	0.0200587	0.273647	0.0733014	0.941566	0.971557	369.385	0.135755	0.108128	1.2555	0.209298	0.402672	216.246	-2.45953	0.107373	-22.9065	4.0011e-116	1.45112e-114
ENSMUSG00000011034	Slc5a1	protein_coding	solute carrier family 5 (sodium/glucose cotransporter), member 1 [Source:MGI Symbol;Acc:MGI:107678]	24.524	-0.419721	0.434876	-0.965151	0.334469		17.9812	-0.194583	0.508779	-0.38245	0.702128		21.2253	0.469019	0.29072	1.6133	0.106679	0.180207
ENSMUSG00000011052	1700049J03Rik	antisense	RIKEN cDNA 1700049J03 gene [Source:MGI Symbol;Acc:MGI:1920615]	0.946508	-2.18508	2.31956	-0.942025	0.34618		2.09936	-2.36813	1.65753	-1.4287	0.153089		1.51721	-1.16823	1.14197	-1.023	0.306309	0.427046
ENSMUSG00000011096	Akt1s1	protein_coding	AKT1 substrate 1 (proline-rich) [Source:MGI Symbol;Acc:MGI:1914855]	15555	-0.0332474	0.0308217	-1.0787	0.280721	0.474078	17552.2	-0.0367268	0.0229884	-1.59762	0.110127	0.26446	16516.7	-0.159341	0.017458	-9.12709	7.03633e-20	4.4327e-19
ENSMUSG00000011114	Tbrg1	protein_coding	transforming growth factor beta regulated gene 1 [Source:MGI Symbol;Acc:MGI:1100877]	7937.78	-0.0330138	0.0362627	-0.910405	0.362609	0.558504	7529.72	-0.0180059	0.0305827	-0.588763	0.556021	0.734717	7719.97	0.0906221	0.0222453	4.07376	4.62606e-05	0.000132799
ENSMUSG00000011148	Adssl1	protein_coding	adenylosuccinate synthetase like 1 [Source:MGI Symbol;Acc:MGI:87947]	630.141	0.224408	0.100505	2.2328	0.0255621	0.0889863	945.446	0.280285	0.071791	3.90418	9.45446e-05	0.00106443	785.516	-0.568454	0.0568106	-10.0061	1.43248e-23	1.02135e-22
ENSMUSG00000011154	Cfap161	protein_coding	cilia and flagella associated protein 161 [Source:MGI Symbol;Acc:MGI:1922806]	21.5751	0.252917	0.444616	0.568843	0.569463		29.1004	-0.0627969	0.423757	-0.148191	0.882192		25.2707	-0.40091	0.27178	-1.47512	0.140179	0.226969
ENSMUSG00000011158	Brf1	protein_coding	BRF1, RNA polymerase III transcription initiation factor 90 kDa subunit [Source:MGI Symbol;Acc:MGI:1919558]	3186.7	0.0454607	0.0441578	1.02951	0.303242	0.498612	2980.34	0.000729651	0.0407132	0.0179217	0.985701	0.993331	3078.17	0.11163	0.0261965	4.26125	2.0329e-05	6.02223e-05
ENSMUSG00000011171	Vipr2	protein_coding	vasoactive intestinal peptide receptor 2 [Source:MGI Symbol;Acc:MGI:107166]	107.58	0.359959	0.227314	1.58353	0.113301	0.257232	128.845	0.289181	0.210515	1.37368	0.169541	0.353239	117.95	-0.244012	0.146762	-1.66264	0.096384	0.165279
ENSMUSG00000011179	Odc1	protein_coding	ornithine decarboxylase, structural 1 [Source:MGI Symbol;Acc:MGI:97402]	21884.5	0.0191047	0.0420161	0.4547	0.649325	0.795237	21830.2	0.10617	0.0229063	4.63499	3.56954e-06	6.29517e-05	21815.2	0.0193454	0.0275127	0.703143	0.481967	0.603975
ENSMUSG00000011254	Thg1l	protein_coding	tRNA-histidine guanylyltransferase 1-like (S. cerevisiae) [Source:MGI Symbol;Acc:MGI:1913878]	754.052	-0.163765	0.0787831	-2.07868	0.0376466	0.117813	903.793	-0.052399	0.075307	-0.695806	0.48655	0.676972	826.931	-0.248531	0.0486613	-5.10736	3.26692e-07	1.11495e-06
ENSMUSG00000011256	Adam19	protein_coding	a disintegrin and metallopeptidase domain 19 (meltrin beta) [Source:MGI Symbol;Acc:MGI:105377]	763.61	0.00743547	0.0800729	0.0928587	0.926016	0.962069	802.906	-0.079197	0.0792734	-0.999037	0.317777	0.525294	781.673	-0.0559716	0.0505134	-1.10805	0.267838	0.384316
ENSMUSG00000011257	Pabpc4	protein_coding	poly(A) binding protein, cytoplasmic 4 [Source:MGI Symbol;Acc:MGI:2385206]	7993.47	0.0225052	0.0363161	0.619703	0.535453	0.708019	9373.17	0.0152476	0.0264706	0.576019	0.564603	0.740425	8663.16	-0.214923	0.0202473	-10.6149	2.54061e-26	1.97361e-25
ENSMUSG00000011263	Exoc3l2	protein_coding	exocyst complex component 3-like 2 [Source:MGI Symbol;Acc:MGI:1921713]	113.239	0.0135727	0.198033	0.0685373	0.945358	0.973491	99.2263	0.409842	0.232303	1.76425	0.0776891	0.208991	106.065	0.212956	0.141177	1.50844	0.131443	0.215164
ENSMUSG00000011267	Zfp296	protein_coding	zinc finger protein 296 [Source:MGI Symbol;Acc:MGI:1926956]	288.057	-0.107436	0.123188	-0.872128	0.383139	0.578628	277.308	-0.0335027	0.13064	-0.25645	0.797603	0.892934	282.154	0.0699273	0.0769753	0.908438	0.363647	0.487847
ENSMUSG00000011305	Plin5	protein_coding	perilipin 5 [Source:MGI Symbol;Acc:MGI:1914218]	30.0596	-0.273211	0.364231	-0.750105	0.453192		22.814	0.576866	0.4469	1.29082	0.196767		26.4023	0.420473	0.251539	1.6716	0.0946028	0.162615
ENSMUSG00000011306	Sugp1	protein_coding	SURP and G patch domain containing 1 [Source:MGI Symbol;Acc:MGI:1917866]	4727.61	-0.0571982	0.0425048	-1.34569	0.178403	0.351922	4108.38	-0.0457887	0.0374388	-1.22303	0.22132	0.417284	4411.05	0.217756	0.0261043	8.34176	7.3196e-17	4.11106e-16
ENSMUSG00000011349	Dmrtc2	protein_coding	doublesex and mab-3 related transcription factor like family C2 [Source:MGI Symbol;Acc:MGI:1918491]	1.03287	3.39192	2.30586	1.471	0.141291		0.31679	0.122031	3.78153	0.0322703	0.974257		0.676124	1.011	1.72269	0.586871	0.55729
ENSMUSG00000011382	Dhdh	protein_coding	dihydrodiol dehydrogenase (dimeric) [Source:MGI Symbol;Acc:MGI:1919005]	1227.75	-0.094787	0.067268	-1.4091	0.158807	0.325076	956.326	-0.074987	0.068236	-1.09894	0.271796	0.476672	1090.59	0.375628	0.0412304	9.11046	8.20304e-20	5.14935e-19
ENSMUSG00000011427	Zfp790	protein_coding	zinc finger protein 790 [Source:MGI Symbol;Acc:MGI:1923431]	1521.49	0.144507	0.0562474	2.56914	0.0101951	0.0440847	1452.31	0.117454	0.0579955	2.02523	0.0428434	0.135369	1484.27	0.0809905	0.0342824	2.36245	0.0181545	0.0372186
ENSMUSG00000011463	Cpb1	protein_coding	carboxypeptidase B1 (tissue) [Source:MGI Symbol;Acc:MGI:1923953]	7.1589	0.353951	0.7797	0.453958	0.649859		8.86064	0.0122059	0.789774	0.0154549	0.987669		7.99191	-0.310457	0.497031	-0.624623	0.532219	0.650354
ENSMUSG00000011486	Slc25a41	protein_coding	solute carrier family 25, member 41 [Source:MGI Symbol;Acc:MGI:2144215]	1.93028	0.804354	1.57624	0.5103	0.609841		3.32542	0.675624	1.14475	0.590193	0.555061		2.61963	-0.746193	0.803515	-0.928661	0.353065	0.476738
ENSMUSG00000011589	Fsd1	protein_coding	fibronectin type 3 and SPRY domain-containing protein [Source:MGI Symbol;Acc:MGI:1934858]	2495.17	0.0174458	0.0528821	0.329901	0.741475	0.856942	1833.41	0.0649534	0.0568731	1.14208	0.253422	0.455097	2161.82	0.45886	0.0366653	12.5148	6.1933e-36	6.24052e-35
ENSMUSG00000011632	Pinlyp	protein_coding	phospholipase A2 inhibitor and LY6/PLAUR domain containing [Source:MGI Symbol;Acc:MGI:3615324]	13.3924	-0.0538512	0.652215	-0.0825666	0.934196		12.3765	1.34692	0.614939	2.19032	0.0285008		12.8608	0.201513	0.428307	0.470487	0.638007	0.739135
ENSMUSG00000011658	Fuz	protein_coding	fuzzy planar cell polarity protein [Source:MGI Symbol;Acc:MGI:1917550]	2565.69	0.0518827	0.0519512	0.99868	0.31795	0.514363	2119.3	-0.042948	0.0572858	-0.749714	0.453427	0.649951	2339.16	0.291032	0.0389166	7.47837	7.52519e-14	3.70602e-13
ENSMUSG00000011751	Sptbn4	protein_coding	spectrin beta, non-erythrocytic 4 [Source:MGI Symbol;Acc:MGI:1890574]	131.176	0.393841	0.180193	2.18566	0.0288403	0.0967807	91.2898	0.219639	0.233774	0.939536	0.347456	0.555317	111.127	0.531845	0.126705	4.1975	2.6988e-05	7.90827e-05
ENSMUSG00000011752	Pgam1	protein_coding	phosphoglycerate mutase 1 [Source:MGI Symbol;Acc:MGI:97552]	8161	-0.133168	0.0328408	-4.05496	5.01434e-05	0.000634266	8264.09	-0.130518	0.0297735	-4.3837	1.1668e-05	0.000177796	8196.42	-0.00369476	0.0198094	-0.186516	0.85204	0.902059
ENSMUSG00000011831	Evi5	protein_coding	ecotropic viral integration site 5 [Source:MGI Symbol;Acc:MGI:104736]	7423.14	0.0901256	0.036076	2.49821	0.0124822	0.051722	6725.9	0.0566664	0.0301054	1.88227	0.0597999	0.173169	7062.85	0.156968	0.0215692	7.27738	3.40354e-13	1.62671e-12
ENSMUSG00000011832	Evi5l	protein_coding	ecotropic viral integration site 5 like [Source:MGI Symbol;Acc:MGI:2442167]	3471.84	0.0569431	0.0437173	1.30253	0.192735	0.370569	2960.66	0.0155256	0.0444326	0.349419	0.726774	0.852535	3211.44	0.244448	0.0285687	8.55648	1.16362e-17	6.73451e-17
ENSMUSG00000011837	Snapc2	protein_coding	small nuclear RNA activating complex, polypeptide 2 [Source:MGI Symbol;Acc:MGI:1914861]	4974.02	0.0105406	0.0423467	0.248911	0.803429	0.894016	4465.08	0.00903911	0.035179	0.256947	0.79722	0.892933	4711.83	0.170606	0.0253346	6.73411	1.64939e-11	7.26692e-11
ENSMUSG00000011877	Git1	protein_coding	G protein-coupled receptor kinase-interactor 1 [Source:MGI Symbol;Acc:MGI:1927140]	10917.4	0.0781119	0.033324	2.34401	0.0190774	0.0712183	12060.2	0.0497741	0.0257997	1.92925	0.0536996	0.159859	11464.1	-0.129207	0.0199338	-6.4818	9.06373e-11	3.83815e-10
ENSMUSG00000011884	Gltp	protein_coding	glycolipid transfer protein [Source:MGI Symbol;Acc:MGI:1929253]	6240.75	-0.109986	0.0468664	-2.34679	0.018936	0.0707854	8204.29	-0.00317015	0.0311182	-0.101875	0.918856	0.959935	7203.43	-0.38033	0.0308119	-12.3436	5.27352e-35	5.16876e-34
ENSMUSG00000011958	Bnip2	protein_coding	BCL2/adenovirus E1B interacting protein 2 [Source:MGI Symbol;Acc:MGI:109327]	11231.3	-0.0583807	0.0314181	-1.85819	0.0631427	0.171629	11029.2	-0.0271026	0.0263697	-1.02779	0.304047	0.511752	11109.2	0.0407832	0.018365	2.22071	0.0263707	0.0523769
ENSMUSG00000011960	Ccnt1	protein_coding	cyclin T1 [Source:MGI Symbol;Acc:MGI:1328363]	3024.71	0.0370026	0.0478746	0.772907	0.439578	0.630382	2989.7	-0.000744379	0.04532	-0.0164249	0.986895	0.993757	3001.56	0.03134	0.031034	1.00986	0.312562	0.434
ENSMUSG00000012017	Scarf2	protein_coding	scavenger receptor class F, member 2 [Source:MGI Symbol;Acc:MGI:1858430]	1932.52	0.0656938	0.0571827	1.14884	0.250622	0.44025	2223.82	-0.0226646	0.0483826	-0.468445	0.639467	0.795437	2073.46	-0.188039	0.0350208	-5.36936	7.90167e-08	2.80691e-07
ENSMUSG00000012076	Brms1l	protein_coding	breast cancer metastasis-suppressor 1-like [Source:MGI Symbol;Acc:MGI:1196337]	2455.25	-0.138702	0.046676	-2.97158	0.00296267	0.017051	2498.72	-0.126339	0.0464468	-2.72009	0.0065265	0.0322771	2472.06	-0.0109327	0.0282069	-0.387589	0.69832	0.788641
ENSMUSG00000012114	Med15	protein_coding	mediator complex subunit 15 [Source:MGI Symbol;Acc:MGI:2137379]	7431.62	0.0424899	0.0369465	1.15004	0.250128	0.43997	6556.41	-0.0452626	0.0308139	-1.4689	0.141859	0.312748	6982.96	0.195261	0.0246214	7.93053	2.18209e-15	1.15265e-14
ENSMUSG00000012117	Dhdds	protein_coding	dehydrodolichyl diphosphate synthase [Source:MGI Symbol;Acc:MGI:1914672]	4541.36	-0.0186166	0.0377411	-0.493271	0.621821	0.774263	4209.84	0.0424616	0.038033	1.11644	0.264234	0.467958	4368.03	0.123861	0.0242865	5.1	3.39655e-07	1.15704e-06
ENSMUSG00000012123	Aim1l	protein_coding	absent in melanoma 1-like [Source:MGI Symbol;Acc:MGI:1334463]	0.887547	-0.729935	2.21133	-0.330089	0.741333		0.794183	-0.473852	2.48714	-0.190521	0.848901		0.839206	0.104209	1.41361	0.0737188	0.941234
ENSMUSG00000012126	Ubxn11	protein_coding	UBX domain protein 11 [Source:MGI Symbol;Acc:MGI:1914836]	807.212	0.0301272	0.0781807	0.385353	0.699976	0.82945	703.993	0.0834904	0.080481	1.03739	0.299553	0.507224	754.423	0.21588	0.0483783	4.46234	8.10698e-06	2.47658e-05
ENSMUSG00000012187	Mogat1	protein_coding	monoacylglycerol O-acyltransferase 1 [Source:MGI Symbol;Acc:MGI:1915643]	1.16543	1.23787	1.99395	0.620813	0.534723		3.48789	1.09287	1.21236	0.901441	0.367354		2.31625	-1.6041	0.940729	-1.70517	0.0881634	0.153079
ENSMUSG00000012211	Tex22	protein_coding	testis expressed gene 22 [Source:MGI Symbol;Acc:MGI:1922921]	10.1379	0.210727	0.650366	0.324013	0.745928		8.59327	-0.213118	0.709455	-0.300396	0.763875		9.35153	0.25709	0.407761	0.630491	0.528373	0.646555
ENSMUSG00000012282	Wnt8a	protein_coding	wingless-type MMTV integration site family, member 8A [Source:MGI Symbol;Acc:MGI:107924]	3.55587	-0.363924	1.15784	-0.314314	0.753283		0.463283	-2.28113	3.20601	-0.711518	0.476763		2.01343	2.97468	1.12421	2.64601	0.00814468	0.0177684
ENSMUSG00000012296	Tjap1	protein_coding	tight junction associated protein 1 [Source:MGI Symbol;Acc:MGI:1921344]	5892.84	-0.0285394	0.0351553	-0.811809	0.416901	0.609967	5645.44	0.0511948	0.0357544	1.43184	0.152189	0.32836	5758.62	0.0762665	0.0242523	3.14471	0.00166252	0.00402867
ENSMUSG00000012350	Ehf	protein_coding	ets homologous factor [Source:MGI Symbol;Acc:MGI:1270840]	20.6654	-0.107062	0.467433	-0.229043	0.818836		18.4622	-0.378237	0.486851	-0.776905	0.437215		19.5318	0.171237	0.289277	0.591948	0.553885	0.668901
ENSMUSG00000012396	Nanog	protein_coding	Nanog homeobox [Source:MGI Symbol;Acc:MGI:1919200]	15.2538	0.468774	0.549711	0.852765	0.39379		19.5228	-0.0734437	0.46975	-0.156346	0.87576		17.3447	-0.337257	0.309159	-1.09089	0.275323	0.392752
ENSMUSG00000012405	Rpl15	protein_coding	ribosomal protein L15 [Source:MGI Symbol;Acc:MGI:1913730]	16200.4	-0.0895954	0.0383142	-2.33844	0.0193644	0.0720957	27599.4	-0.0269512	0.0210682	-1.27923	0.200815	0.393448	21828.7	-0.75454	0.0235167	-32.0853	7.06991e-226	6.47671e-224
ENSMUSG00000012422	Tmem167	protein_coding	transmembrane protein 167 [Source:MGI Symbol;Acc:MGI:1913324]	2686.16	-0.03916	0.045223	-0.865931	0.386528	0.582478	3889.27	0.090891	0.0426377	2.1317	0.0330312	0.111552	3278.29	-0.518474	0.031377	-16.524	2.46489e-61	4.09522e-60
ENSMUSG00000012428	Steap4	protein_coding	STEAP family member 4 [Source:MGI Symbol;Acc:MGI:1923560]	21584.9	-0.231403	0.0863133	-2.68097	0.00734092	0.0345063	15082.3	-0.241297	0.0620942	-3.88598	0.000101917	0.00114129	18314.5	0.532278	0.0523441	10.1688	2.73163e-24	1.99844e-23
ENSMUSG00000012429	Mplkip	protein_coding	M-phase specific PLK1 intereacting protein [Source:MGI Symbol;Acc:MGI:1913558]	1199.37	0.0594702	0.0654503	0.908631	0.363545	0.559355	1191.88	-0.0186285	0.0683722	-0.272457	0.78527	0.885931	1193.36	0.0253551	0.0434134	0.58404	0.559193	0.673692
ENSMUSG00000012443	Kif11	protein_coding	kinesin family member 11 [Source:MGI Symbol;Acc:MGI:1098231]	472.684	-0.260322	0.107538	-2.42074	0.0154891	0.0609514	487.57	-0.287069	0.116337	-2.46756	0.0136039	0.0568989	479.141	-0.0297231	0.0761812	-0.390163	0.696416	0.787092
ENSMUSG00000012483	Rpa3	protein_coding	replication protein A3 [Source:MGI Symbol;Acc:MGI:1915490]	598.426	-0.275092	0.0921112	-2.98652	0.00282168	0.0164511	689.661	-0.0428461	0.0876884	-0.488617	0.625113	0.786025	642.542	-0.195732	0.0621511	-3.14929	0.00163666	0.00396935
ENSMUSG00000012519	Mlkl	protein_coding	mixed lineage kinase domain-like [Source:MGI Symbol;Acc:MGI:1921818]	1112.68	-0.144758	0.0753041	-1.92231	0.054567	0.154085	1008.1	-0.0645947	0.0760161	-0.849751	0.395463	0.600957	1058.59	0.155844	0.0514612	3.02837	0.00245877	0.00583878
ENSMUSG00000012520	Phox2b	protein_coding	paired-like homeobox 2b [Source:MGI Symbol;Acc:MGI:1100882]	16.7132	-0.560656	0.518162	-1.08201	0.279249		9.64587	-0.235724	0.700833	-0.336348	0.736609		13.1715	0.772274	0.370903	2.08214	0.0373292	0.0719005
ENSMUSG00000012535	Tnpo3	protein_coding	transportin 3 [Source:MGI Symbol;Acc:MGI:1196412]	6537.01	0.040506	0.0351103	1.15368	0.248631	0.438238	6259.02	0.0262117	0.0307184	0.853291	0.393498	0.599478	6386.51	0.0767896	0.0202145	3.79874	0.000145434	0.000396128
ENSMUSG00000012609	Ttll5	protein_coding	tubulin tyrosine ligase-like family, member 5 [Source:MGI Symbol;Acc:MGI:2443657]	2729.55	-0.00342297	0.049773	-0.0687717	0.945171	0.973371	2611.09	-0.000297104	0.0463967	-0.00640356	0.994891	0.998003	2665.48	0.0786779	0.0309746	2.54008	0.0110828	0.023596
ENSMUSG00000012640	Zfp715	protein_coding	zinc finger protein 715 [Source:MGI Symbol;Acc:MGI:1917180]	1160.7	0.107477	0.0656385	1.63741	0.101544	0.238333	1230.49	0.125398	0.0619283	2.02489	0.0428785	0.135369	1193.14	-0.0707032	0.0385838	-1.83246	0.0668831	0.12045
ENSMUSG00000012705	Retn	protein_coding	resistin [Source:MGI Symbol;Acc:MGI:1888506]	0.381596	0.329636	3.39988	0.0969551	0.922762		2.19217	-0.129643	1.45366	-0.089184	0.928936		1.28025	-2.22456	1.26342	-1.76074	0.0782821	0.13825
ENSMUSG00000012819	Cdh23	protein_coding	cadherin 23 (otocadherin) [Source:MGI Symbol;Acc:MGI:1890219]	121.843	-0.000631137	0.210242	-0.00300195	0.997605	0.998973	98.2309	-0.0327047	0.216426	-0.151113	0.879887	0.940093	109.886	0.318287	0.135711	2.34533	0.0190101	0.0388377
ENSMUSG00000012848	Rps5	protein_coding	ribosomal protein S5 [Source:MGI Symbol;Acc:MGI:1097682]	23087.3	-0.0535422	0.0392382	-1.36454	0.172397	0.343608	47732.8	-0.0614339	0.0202884	-3.02803	0.00246152	0.0149837	35279.6	-1.03311	0.0237212	-43.5522	0	0
ENSMUSG00000012889	Podnl1	protein_coding	podocan-like 1 [Source:MGI Symbol;Acc:MGI:2685352]	10.1622	-0.00849167	0.669158	-0.0126901	0.989875		13.0913	-0.190819	0.579049	-0.329538	0.741749		11.5976	-0.349489	0.37812	-0.92428	0.35534	0.479079
ENSMUSG00000013033	Adgrl1	protein_coding	adhesion G protein-coupled receptor L1 [Source:MGI Symbol;Acc:MGI:1929461]	12232.1	0.0841182	0.0318637	2.63994	0.00829219	0.0376413	8162.06	-0.0265	0.0341523	-0.775935	0.437787	0.637595	10188.1	0.597866	0.0265897	22.4849	5.83524e-112	2.02071e-110
ENSMUSG00000013076	Amotl1	protein_coding	angiomotin-like 1 [Source:MGI Symbol;Acc:MGI:1922973]	43907.1	0.0475463	0.0317128	1.49928	0.133802	0.288387	26683.4	-0.0241788	0.0232722	-1.03896	0.298824	0.50631	35272	0.732977	0.0220495	33.2424	2.63056e-242	2.61849e-240
ENSMUSG00000013089	Etv5	protein_coding	ets variant 5 [Source:MGI Symbol;Acc:MGI:1096867]	30532.5	0.0720123	0.0311076	2.31494	0.020616	0.0753406	22127.5	0.0405672	0.026251	1.54536	0.12226	0.283695	26301.3	0.478868	0.0212134	22.5738	7.83425e-113	2.74187e-111
ENSMUSG00000013091	Tmem190	protein_coding	transmembrane protein 190 [Source:MGI Symbol;Acc:MGI:1925302]	41.2928	0.15498	0.323763	0.478684	0.632164		37.6936	-0.355731	0.348976	-1.01936	0.308033		39.4291	0.161941	0.208176	0.777902	0.436627	0.560538
ENSMUSG00000013150	Gfod2	protein_coding	glucose-fructose oxidoreductase domain containing 2 [Source:MGI Symbol;Acc:MGI:1917825]	3080.58	0.0102392	0.0435409	0.235163	0.814082	0.900311	2510.13	-0.0103981	0.0440618	-0.235988	0.813442	0.901805	2791.47	0.310849	0.0262676	11.8339	2.60696e-32	2.39299e-31
ENSMUSG00000013155	Enkd1	protein_coding	enkurin domain containing 1 [Source:MGI Symbol;Acc:MGI:2142593]	714.652	-0.05957	0.0818563	-0.727739	0.466773	0.652458	612.146	-0.1603	0.0908296	-1.76484	0.077591	0.208808	662.376	0.240204	0.0542781	4.42543	9.6249e-06	2.92319e-05
ENSMUSG00000013158	4933405L10Rik	protein_coding	RIKEN cDNA 4933405L10 gene [Source:MGI Symbol;Acc:MGI:1918296]	36.221	0.378391	0.338638	1.11739	0.263827		30.2048	0.0791825	0.426215	0.18578	0.852617		33.165	0.257603	0.238758	1.07893	0.28062	0.398677
ENSMUSG00000013160	Atp6v0d1	protein_coding	ATPase, H+ transporting, lysosomal V0 subunit D1 [Source:MGI Symbol;Acc:MGI:1201778]	16293.2	-0.0400228	0.0310011	-1.29101	0.196699	0.375433	16707.2	-0.0547363	0.0227347	-2.40762	0.016057	0.0646607	16467.5	-0.0213609	0.0176941	-1.20723	0.227343	0.33787
ENSMUSG00000013236	Ptprs	protein_coding	protein tyrosine phosphatase, receptor type, S [Source:MGI Symbol;Acc:MGI:97815]	35406.6	0.147329	0.0276973	5.31927	1.04182e-07	3.16329e-06	25897.6	0.0735756	0.0251637	2.92387	0.00345705	0.0196124	30618.7	0.46445	0.0209638	22.1548	9.36974e-109	3.13607e-107
ENSMUSG00000013275	Slc41a1	protein_coding	solute carrier family 41, member 1 [Source:MGI Symbol;Acc:MGI:2444823]	14275.6	0.164537	0.0369337	4.45493	8.39187e-06	0.000140465	11985.1	0.102694	0.0256982	3.99616	6.43792e-05	0.000767306	13111.6	0.265711	0.0239872	11.0772	1.61844e-28	1.34445e-27
ENSMUSG00000013338	Fer1l4	protein_coding	fer-1-like 4 (C. elegans) [Source:MGI Symbol;Acc:MGI:1921812]	1.38162	1.59528	1.85109	0.861808	0.388793		0.663177	1.55666	2.66762	0.58354	0.55953		1.02242	1.04802	1.29076	0.811939	0.416827	0.54107
ENSMUSG00000013367	Iglon5	protein_coding	IgLON family member 5 [Source:MGI Symbol;Acc:MGI:2686277]	2050.72	0.0159625	0.0499179	0.319776	0.749138	0.862243	1970.23	-0.0316391	0.0567554	-0.557464	0.57721	0.749237	2006.84	0.0724997	0.034653	2.09216	0.0364242	0.0702869
ENSMUSG00000013415	Igf2bp1	protein_coding	insulin-like growth factor 2 mRNA binding protein 1 [Source:MGI Symbol;Acc:MGI:1890357]	239.208	-0.109761	0.139421	-0.787269	0.431124	0.6227	334.515	-0.108574	0.126532	-0.858076	0.39085	0.596888	286.069	-0.469741	0.0839431	-5.59595	2.19417e-08	8.06726e-08
ENSMUSG00000013418	B4galnt2	protein_coding	beta-1,4-N-acetyl-galactosaminyl transferase 2 [Source:MGI Symbol;Acc:MGI:1342058]	8.36769	0.351106	0.735639	0.477281	0.633162		15.2361	0.436333	0.567773	0.768498	0.442191		11.7611	-0.83717	0.399351	-2.09632	0.0360535	0.069624
ENSMUSG00000013419	Zfp651	protein_coding	zinc finger protein 651 [Source:MGI Symbol;Acc:MGI:2670992]	7343.19	0.0173424	0.0369448	0.469414	0.638774	0.787458	7697.73	-0.0167512	0.0339857	-0.492889	0.622091	0.784003	7505.12	-0.0529589	0.024739	-2.14071	0.0322977	0.0630062
ENSMUSG00000013465	Nelfb	protein_coding	negative elongation factor complex member B [Source:MGI Symbol;Acc:MGI:1931035]	7917.8	0.0319914	0.032916	0.97191	0.331095	0.5282	7437.68	-0.00174645	0.0282768	-0.0617628	0.950752	0.97618	7664.32	0.104484	0.0188777	5.53477	3.11633e-08	1.13597e-07
ENSMUSG00000013483	Card14	protein_coding	caspase recruitment domain family, member 14 [Source:MGI Symbol;Acc:MGI:2386258]	81.4964	0.662932	0.237208	2.79473	0.00519435	0.0264793	38.1824	0.439491	0.351065	1.25188	0.210613		59.8466	1.08798	0.177016	6.14622	7.93497e-10	3.18146e-09
ENSMUSG00000013495	Tmem175	protein_coding	transmembrane protein 175 [Source:MGI Symbol;Acc:MGI:1919642]	3522.8	0.0822579	0.0441689	1.86235	0.062554	0.170365	3231.03	0.163968	0.0427601	3.83459	0.000125773	0.00136873	3371.21	0.14107	0.0291273	4.8432	1.27763e-06	4.1706e-06
ENSMUSG00000013523	Bcas1	protein_coding	breast carcinoma amplified sequence 1 [Source:MGI Symbol;Acc:MGI:1924210]	5.01736	-0.362921	1.05865	-0.342814	0.731739		5.91699	-1.09289	0.885705	-1.23393	0.217231		5.45569	-0.12137	0.61371	-0.197765	0.843229	0.895815
ENSMUSG00000013539	Tango2	protein_coding	transport and golgi organization 2 [Source:MGI Symbol;Acc:MGI:101825]	2398.79	0.0114001	0.052004	0.219216	0.826482	0.905365	2864.42	0.0197667	0.0459024	0.430624	0.666742	0.812781	2625.39	-0.241888	0.0320111	-7.55638	4.14448e-14	2.06362e-13
ENSMUSG00000013584	Aldh1a2	protein_coding	aldehyde dehydrogenase family 1, subfamily A2 [Source:MGI Symbol;Acc:MGI:107928]	19.6014	-0.116427	0.513824	-0.226589	0.820744		65.8458	0.542234	0.272323	1.99114	0.0464655		42.5192	-1.74375	0.25081	-6.95246	3.58978e-12	1.63097e-11
ENSMUSG00000013593	Ndufs2	protein_coding	NADH dehydrogenase (ubiquinone) Fe-S protein 2 [Source:MGI Symbol;Acc:MGI:2385112]	21535.4	-0.0608008	0.0310505	-1.95813	0.0502149	0.145345	20003.9	-0.0484035	0.0227674	-2.126	0.0335029	0.112624	20733.5	0.121088	0.0182281	6.6429	3.07569e-11	1.33489e-10
ENSMUSG00000013611	Snx31	protein_coding	sorting nexin 31 [Source:MGI Symbol;Acc:MGI:1913946]	8.29147	-0.235415	0.720316	-0.326821	0.743803		17.5168	-0.142451	0.563599	-0.252752	0.80046		12.8551	-1.04721	0.398921	-2.62511	0.00866212	0.0188027
ENSMUSG00000013622	Atraid	protein_coding	all-trans retinoic acid induced differentiation factor [Source:MGI Symbol;Acc:MGI:1918918]	7857.29	0.115024	0.0370929	3.10096	0.00192894	0.0121806	8170.11	0.12587	0.0311265	4.04382	5.25874e-05	0.000646732	7997.62	-0.0418885	0.0230439	-1.81777	0.0690993	0.123917
ENSMUSG00000013629	Cad	protein_coding	carbamoyl-phosphate synthetase 2, aspartate transcarbamylase, and dihydroorotase [Source:MGI Symbol;Acc:MGI:1916969]	6281.24	-0.0284815	0.0367152	-0.775742	0.437901	0.629048	4689.95	-0.0560078	0.0366607	-1.52773	0.126578	0.290048	5479.11	0.435967	0.0238041	18.3148	6.30782e-75	1.32217e-73
ENSMUSG00000013646	Sh3bp5l	protein_coding	SH3 binding domain protein 5 like [Source:MGI Symbol;Acc:MGI:1933124]	4118.33	-0.0736386	0.0399135	-1.84495	0.0650441	0.174913	3496.24	-0.151677	0.0384915	-3.94053	8.13029e-05	0.000939208	3801.56	0.252007	0.0253991	9.92192	3.34272e-23	2.35413e-22
ENSMUSG00000013662	Atad1	protein_coding	ATPase family, AAA domain containing 1 [Source:MGI Symbol;Acc:MGI:1915229]	7342.76	0.0504729	0.0426961	1.18214	0.237149	0.424365	7734.01	0.0733889	0.032146	2.28299	0.0224312	0.0834607	7523.07	-0.0597484	0.0272774	-2.1904	0.0284953	0.0562518
ENSMUSG00000013663	Pten	protein_coding	phosphatase and tensin homolog [Source:MGI Symbol;Acc:MGI:109583]	10731.6	0.115617	0.040966	2.82227	0.00476849	0.024754	11514.2	0.106982	0.0289041	3.70128	0.000214511	0.00212326	11099.8	-0.086694	0.0260727	-3.32509	0.000883891	0.00221204
ENSMUSG00000013698	Pea15a	protein_coding	phosphoprotein enriched in astrocytes 15A [Source:MGI Symbol;Acc:MGI:104799]	276982	-0.109465	0.0309281	-3.53934	0.000401132	0.00340852	236070	-0.0787158	0.0167503	-4.69936	2.60983e-06	4.75968e-05	256132	0.244776	0.0182325	13.4252	4.30189e-41	4.8728e-40
ENSMUSG00000013701	Timm23	protein_coding	translocase of inner mitochondrial membrane 23 [Source:MGI Symbol;Acc:MGI:1858317]	3393.13	-0.178437	0.0483821	-3.68807	0.000225957	0.002149	3884.65	-0.0614159	0.0370858	-1.65605	0.0977124	0.244448	3630.54	-0.181472	0.0306145	-5.92765	3.07294e-09	1.19115e-08
ENSMUSG00000013707	Tnfaip8l2	protein_coding	tumor necrosis factor, alpha-induced protein 8-like 2 [Source:MGI Symbol;Acc:MGI:1917019]	29.5323	-0.24265	0.391079	-0.620461	0.534954		129.871	0.28574	0.187837	1.52121	0.128206	0.292366	79.2898	-2.11906	0.17179	-12.3352	5.85749e-35	5.73381e-34
ENSMUSG00000013736	Trnt1	protein_coding	tRNA nucleotidyl transferase, CCA-adding, 1 [Source:MGI Symbol;Acc:MGI:1917297]	2398.65	0.0178743	0.0520524	0.343391	0.731305	0.851522	2457.63	0.0665032	0.046348	1.43487	0.151325	0.327005	2423.33	-0.0203035	0.0316367	-0.64177	0.521022	0.640183
ENSMUSG00000013766	Ly6g6e	protein_coding	lymphocyte antigen 6 complex, locus G6E [Source:MGI Symbol;Acc:MGI:1917524]	23.813	-0.339992	0.46811	-0.726307	0.467651		21.0228	0.963429	0.474395	2.03086	0.0422696		22.38	0.243606	0.322812	0.754637	0.450467	0.574043
ENSMUSG00000013787	Ehmt2	protein_coding	euchromatic histone lysine N-methyltransferase 2 [Source:MGI Symbol;Acc:MGI:2148922]	16854.8	0.0923087	0.0278087	3.31941	0.000902065	0.0066053	16321.9	0.0441571	0.0222396	1.98551	0.0470874	0.145336	16558.2	0.0606905	0.0164199	3.69616	0.000218888	0.000585177
ENSMUSG00000013822	Elof1	protein_coding	ELF1 homolog, elongation factor 1 [Source:MGI Symbol;Acc:MGI:1913376]	4471.65	-0.0713201	0.0434788	-1.64034	0.100934	0.23758	4903.91	-0.0245898	0.0344521	-0.713739	0.475388	0.668097	4677.64	-0.117756	0.0260037	-4.52841	5.94278e-06	1.83322e-05
ENSMUSG00000013833	Med16	protein_coding	mediator complex subunit 16 [Source:MGI Symbol;Acc:MGI:2158394]	3838.61	-0.0637866	0.0419649	-1.52	0.128511	0.28069	3680.28	-0.241979	0.0443626	-5.45458	4.90892e-08	1.43923e-06	3752.66	0.0792903	0.0352485	2.24947	0.0244827	0.0489271
ENSMUSG00000013846	St3gal1	protein_coding	ST3 beta-galactoside alpha-2,3-sialyltransferase 1 [Source:MGI Symbol;Acc:MGI:98304]	3551.33	0.0113464	0.0451326	0.251401	0.801504	0.8931	4100.31	-0.0514575	0.0475564	-1.08203	0.279238	0.485193	3817.2	-0.192463	0.0340548	-5.65157	1.58986e-08	5.903e-08
ENSMUSG00000013858	Tmem259	protein_coding	transmembrane protein 259 [Source:MGI Symbol;Acc:MGI:2177957]	13250.5	0.0527582	0.036464	1.44686	0.147937	0.30966	12736.9	0.0111287	0.0276768	0.402096	0.687613	0.826123	12970.3	0.0713306	0.0236544	3.01553	0.00256526	0.00607224
ENSMUSG00000013878	Rnf170	protein_coding	ring finger protein 170 [Source:MGI Symbol;Acc:MGI:1924983]	1444.7	0.0718887	0.0589201	1.22011	0.222424	0.407011	1844.75	0.2038	0.0530316	3.84299	0.000121546	0.00133316	1640.56	-0.334726	0.0366876	-9.12367	7.26249e-20	4.57141e-19
ENSMUSG00000013921	Clip3	protein_coding	CAP-GLY domain containing linker protein 3 [Source:MGI Symbol;Acc:MGI:1923936]	29108.7	0.0860116	0.0282079	3.0492	0.00229451	0.0140444	27351.5	0.0662195	0.0221264	2.99279	0.0027644	0.0164386	28181.1	0.104451	0.0172171	6.06672	1.30546e-09	5.171e-09
ENSMUSG00000013928	Thap8	protein_coding	THAP domain containing 8 [Source:MGI Symbol;Acc:MGI:1922879]	38.2837	-0.128077	0.336498	-0.380619	0.703486		37.054	-0.606388	0.36267	-1.67201	0.0945226		37.5995	0.066045	0.217425	0.30376	0.761311	0.836247
ENSMUSG00000013936	Myl2	protein_coding	myosin, light polypeptide 2, regulatory, cardiac, slow [Source:MGI Symbol;Acc:MGI:97272]	7.93113	-0.680134	0.830758	-0.818691	0.412963		14.2443	-0.263473	0.565698	-0.465749	0.641396		11.0472	-0.86091	0.446722	-1.92717	0.0539582	0.099776
ENSMUSG00000013973	Dedd	protein_coding	death effector domain-containing [Source:MGI Symbol;Acc:MGI:1333874]	231.643	-0.0253585	0.139388	-0.181927	0.85564	0.922307	268.489	0.0666546	0.154209	0.432236	0.66557	0.812432	249.486	-0.195374	0.0969245	-2.01573	0.0438282	0.0829181
ENSMUSG00000013974	Mcemp1	protein_coding	mast cell expressed membrane protein 1 [Source:MGI Symbol;Acc:MGI:1916439]	0.518032	-2.63283	2.97288	-0.885615	0.375825		2.26825	-0.761457	1.43436	-0.530868	0.595511		1.38548	-2.23943	1.21766	-1.83912	0.0658972	0.118888
ENSMUSG00000013997	Nit1	protein_coding	nitrilase 1 [Source:MGI Symbol;Acc:MGI:1350916]	2743.8	-0.00798891	0.0505297	-0.158103	0.874375	0.933008	2790.32	0.0823325	0.0467723	1.76028	0.0783601	0.210104	2761.61	-0.00975305	0.0335563	-0.290648	0.771321	0.843211
ENSMUSG00000014030	Pax5	protein_coding	paired box 5 [Source:MGI Symbol;Acc:MGI:97489]	14.1037	1.55377	0.584452	2.65851	0.00784865		4.01261	-1.24124	1.09726	-1.13122	0.257962		9.07013	1.69392	0.527255	3.21272	0.00131483	0.00322316
ENSMUSG00000014039	Prdm15	protein_coding	PR domain containing 15 [Source:MGI Symbol;Acc:MGI:1930121]	813.696	0.0272582	0.0824194	0.330726	0.740851	0.856717	843.195	0.0411355	0.0728765	0.564455	0.572444	0.745715	826.786	-0.0348429	0.0483048	-0.721313	0.470717	0.593045
ENSMUSG00000014074	Rnf168	protein_coding	ring finger protein 168 [Source:MGI Symbol;Acc:MGI:1917488]	3330.72	0.0163265	0.0473505	0.3448	0.730245	0.851006	3150.48	0.00579989	0.0416895	0.139121	0.889354	0.94505	3234.85	0.0953187	0.028828	3.30646	0.000944818	0.00235605
ENSMUSG00000014075	Tctex1d2	protein_coding	Tctex1 domain containing 2 [Source:MGI Symbol;Acc:MGI:1913311]	868.013	-0.0236334	0.0725905	-0.325571	0.744749	0.859143	1038.62	-0.0539538	0.0756019	-0.713657	0.475439	0.668097	951.062	-0.244025	0.0471825	-5.17194	2.31671e-07	7.98538e-07
ENSMUSG00000014077	Chp1	protein_coding	calcineurin-like EF hand protein 1 [Source:MGI Symbol;Acc:MGI:1927185]	20821.5	0.0555965	0.0291003	1.91052	0.0560668	0.157137	22709.2	0.11605	0.0239777	4.8399	1.29903e-06	2.62774e-05	21719	-0.109453	0.0192628	-5.6821	1.33051e-08	4.96731e-08
ENSMUSG00000014158	Trpv4	protein_coding	transient receptor potential cation channel, subfamily V, member 4 [Source:MGI Symbol;Acc:MGI:1926945]	94.956	-0.00611867	0.219926	-0.0278214	0.977805	0.988778	262.982	0.0523343	0.1377	0.380059	0.703902	0.837379	178.204	-1.45117	0.107726	-13.471	2.31832e-41	2.64422e-40
ENSMUSG00000014164	Klhl3	protein_coding	kelch-like 3 [Source:MGI Symbol;Acc:MGI:2445185]	162.246	0.348794	0.179228	1.94609	0.0516437	0.148397	151.846	0.439943	0.19682	2.23526	0.0254005	0.0916382	156.789	0.115352	0.125325	0.920427	0.35735	0.48123
ENSMUSG00000014177	Tvp23b	protein_coding	trans-golgi network vesicle protein 23B [Source:MGI Symbol;Acc:MGI:1914760]	3815.99	-0.0221367	0.040271	-0.549692	0.582531	0.744992	4247.81	0.0390123	0.035469	1.0999	0.271376	0.476224	4023.04	-0.140611	0.0235275	-5.97645	2.28059e-09	8.91381e-09
ENSMUSG00000014195	Dnajc7	protein_coding	DnaJ heat shock protein family (Hsp40) member C7 [Source:MGI Symbol;Acc:MGI:1928373]	10070.4	-0.0345289	0.034479	-1.00145	0.316611	0.512995	9677.35	0.0409595	0.0262381	1.56107	0.118507	0.277573	9855.8	0.0727206	0.0213687	3.40314	0.00066616	0.00169098
ENSMUSG00000014198	Zfp385c	protein_coding	zinc finger protein 385C [Source:MGI Symbol;Acc:MGI:3608347]	5.67846	-0.722751	0.866645	-0.833964	0.404302		2.13128	-0.566493	1.49532	-0.378843	0.704804		3.90504	1.44143	0.686728	2.09898	0.0358191	0.0692121
ENSMUSG00000014226	Cacybp	protein_coding	calcyclin binding protein [Source:MGI Symbol;Acc:MGI:1270839]	8231.3	-0.214743	0.0383882	-5.59398	2.21926e-08	8.08254e-07	8989.09	-0.120071	0.0315918	-3.8007	0.000144286	0.00153064	8591.46	-0.11426	0.0267032	-4.27888	1.87833e-05	5.57726e-05
ENSMUSG00000014232	Cluap1	protein_coding	clusterin associated protein 1 [Source:MGI Symbol;Acc:MGI:1924029]	805.211	-0.0723768	0.0765024	-0.946072	0.344112	0.541556	761.891	-0.0970456	0.0840998	-1.15393	0.248527	0.449477	782.136	0.0954057	0.0501529	1.90229	0.0571326	0.104853
ENSMUSG00000014243	Zswim7	protein_coding	zinc finger SWIM-type containing 7 [Source:MGI Symbol;Acc:MGI:1916997]	532.052	0.0666161	0.0947585	0.703009	0.48205	0.665875	572.857	0.152956	0.102644	1.49016	0.136182	0.304509	551.29	-0.090385	0.0647244	-1.39646	0.162576	0.25682
ENSMUSG00000014245	Pigl	protein_coding	phosphatidylinositol glycan anchor biosynthesis, class L [Source:MGI Symbol;Acc:MGI:2681271]	560.88	-0.102525	0.0934012	-1.09768	0.272345	0.463916	682.675	-0.122555	0.0853334	-1.43618	0.15095	0.326507	620.279	-0.269839	0.0556201	-4.85147	1.22547e-06	4.00603e-06
ENSMUSG00000014294	Ndufa2	protein_coding	NADH dehydrogenase (ubiquinone) 1 alpha subcomplex, 2 [Source:MGI Symbol;Acc:MGI:1343103]	6251.64	-0.108834	0.0506257	-2.14978	0.0315725	0.10335	6756.75	-0.130378	0.0303953	-4.28942	1.79144e-05	0.000257719	6490.34	-0.0969656	0.0309632	-3.13164	0.00173833	0.00420043
ENSMUSG00000014301	Pam16	protein_coding	presequence translocase-asssociated motor 16 homolog (S. cerevisiae) [Source:MGI Symbol;Acc:MGI:1913699]	1612.33	-0.014463	0.0641481	-0.225462	0.82162	0.903957	1587.88	0.027922	0.0563404	0.495596	0.62018	0.782161	1597.07	0.038336	0.0393104	0.975211	0.329455	0.451635
ENSMUSG00000014303	Glis2	protein_coding	GLIS family zinc finger 2 [Source:MGI Symbol;Acc:MGI:1932535]	7421.79	0.0761152	0.0335206	2.2707	0.0231654	0.0825058	8465.83	-0.0119925	0.028273	-0.424168	0.671443	0.816856	7926.06	-0.17518	0.0220733	-7.93628	2.08338e-15	1.10203e-14
ENSMUSG00000014313	Cox6c	protein_coding	cytochrome c oxidase subunit VIc [Source:MGI Symbol;Acc:MGI:104614]	12012.3	-0.180449	0.0450719	-4.00358	6.23905e-05	0.000751502	13039.3	-0.0805052	0.023459	-3.43174	0.000599726	0.00483433	12498.7	-0.10559	0.0291661	-3.62028	0.000294281	0.00077787
ENSMUSG00000014329	Bicc1	protein_coding	BicC family RNA binding protein 1 [Source:MGI Symbol;Acc:MGI:1933388]	6138.62	0.153005	0.0369733	4.13826	3.49942e-05	0.000469613	7274.5	0.116698	0.0353421	3.30195	0.000960162	0.00701411	6690.96	-0.230448	0.0252185	-9.13806	6.35838e-20	4.0122e-19
ENSMUSG00000014349	Ube2z	protein_coding	ubiquitin-conjugating enzyme E2Z [Source:MGI Symbol;Acc:MGI:1343160]	17998.9	-0.0276782	0.0283946	-0.974769	0.329675	0.52666	16884.3	-0.0307849	0.0246631	-1.24822	0.211952	0.405908	17411	0.107364	0.0172273	6.23223	4.59833e-10	1.87173e-09
ENSMUSG00000014353	Tmem87b	protein_coding	transmembrane protein 87B [Source:MGI Symbol;Acc:MGI:1919727]	2695.21	0.0517215	0.0458179	1.12885	0.258962	0.448721	2983.65	0.05257	0.0441332	1.19117	0.233588	0.432476	2833.29	-0.131482	0.0280837	-4.68179	2.84384e-06	9.01577e-06
ENSMUSG00000014355	Anapc1	protein_coding	anaphase promoting complex subunit 1 [Source:MGI Symbol;Acc:MGI:103097]	10147.4	0.031132	0.0365797	0.851072	0.394729	0.589953	9522.91	-0.00371739	0.0276189	-0.134596	0.892931	0.946997	9817.91	0.105647	0.0223521	4.7265	2.28422e-06	7.301e-06
ENSMUSG00000014361	Mertk	protein_coding	c-mer proto-oncogene tyrosine kinase [Source:MGI Symbol;Acc:MGI:96965]	1495.93	-0.0901884	0.0634203	-1.42207	0.155005	0.319496	1448.51	-0.167247	0.0658908	-2.53825	0.0111408	0.0490507	1469.51	0.0611855	0.044051	1.38897	0.164842	0.25979
ENSMUSG00000014402	Tsg101	protein_coding	tumor susceptibility gene 101 [Source:MGI Symbol;Acc:MGI:106581]	8535.82	-0.132033	0.0403075	-3.27564	0.00105421	0.00751323	8757.48	-0.0969579	0.0324096	-2.99164	0.00277487	0.0164867	8629.32	-0.0221911	0.0264998	-0.837406	0.402365	0.526758
ENSMUSG00000014418	Hps5	protein_coding	HPS5, biogenesis of lysosomal organelles complex 2 subunit 2 [Source:MGI Symbol;Acc:MGI:2180307]	3585.2	-0.0740943	0.0429211	-1.72629	0.0842953	0.210602	3132.66	-0.00503893	0.0424188	-0.11879	0.905442	0.953348	3353.6	0.209377	0.0276968	7.55962	4.04242e-14	2.01411e-13
ENSMUSG00000014426	Map3k4	protein_coding	mitogen-activated protein kinase kinase kinase 4 [Source:MGI Symbol;Acc:MGI:1346875]	4873.25	0.106342	0.0397371	2.67615	0.00744736	0.0348767	4806.01	0.106257	0.0345671	3.07393	0.0021126	0.013195	4830.61	0.0343044	0.0233871	1.46681	0.142428	0.229959
ENSMUSG00000014444	Piezo1	protein_coding	piezo-type mechanosensitive ion channel component 1 [Source:MGI Symbol;Acc:MGI:3603204]	20283.9	0.111366	0.0347889	3.2012	0.00136857	0.009259	20933.1	-0.0396392	0.0280495	-1.41319	0.1576	0.336044	20568.1	-0.0318337	0.0293882	-1.08321	0.278714	0.396335
ENSMUSG00000014453	Blk	protein_coding	B lymphoid kinase [Source:MGI Symbol;Acc:MGI:88169]	8.83703	-0.272056	0.691834	-0.393239	0.694143		9.31486	0.614326	0.71505	0.859138	0.390265		9.05515	-0.0384021	0.435039	-0.0882729	0.92966	0.955635
ENSMUSG00000014470	Rnf166	protein_coding	ring finger protein 166 [Source:MGI Symbol;Acc:MGI:1915968]	3197.66	-0.0407993	0.0488779	-0.83472	0.403876	0.598655	4526.36	0.00298979	0.0375837	0.0795503	0.936595	0.968586	3851.18	-0.485883	0.029169	-16.6575	2.66966e-62	4.53369e-61
ENSMUSG00000014496	Ankrd28	protein_coding	ankyrin repeat domain 28 [Source:MGI Symbol;Acc:MGI:2145661]	6376.31	0.0991998	0.0482212	2.05718	0.0396687	0.122484	6459.3	0.0416141	0.0304601	1.36618	0.171881	0.356353	6405.43	-0.00545852	0.0300989	-0.181353	0.85609	0.904597
ENSMUSG00000014498	Ankrd52	protein_coding	ankyrin repeat domain 52 [Source:MGI Symbol;Acc:MGI:2444029]	6609.47	0.0409651	0.0372186	1.10066	0.271044	0.462267	5934.32	-0.109691	0.0351629	-3.11952	0.00181146	0.0116009	6261.72	0.170694	0.0299709	5.69532	1.23142e-08	4.61086e-08
ENSMUSG00000014503	Pkd2l2	protein_coding	polycystic kidney disease 2-like 2 [Source:MGI Symbol;Acc:MGI:1858231]	1724.55	0.0161815	0.0566124	0.285829	0.775009	0.879135	1465.28	-0.0486478	0.0568469	-0.855769	0.392126	0.598109	1592.53	0.249591	0.0353168	7.06722	1.58073e-12	7.33842e-12
ENSMUSG00000014504	Srp19	protein_coding	signal recognition particle 19 [Source:MGI Symbol;Acc:MGI:1913634]	2235.61	-0.0808206	0.0525313	-1.53852	0.123921	0.273611	3008.89	0.0603931	0.0417446	1.44673	0.147973	0.322464	2615.2	-0.412963	0.03304	-12.4989	7.56929e-36	7.607e-35
ENSMUSG00000014542	Clec4f	protein_coding	C-type lectin domain family 4, member f [Source:MGI Symbol;Acc:MGI:1859834]	0.973812	-0.233783	2.09256	-0.111721	0.911045		1.36668	-1.42903	2.05182	-0.696469	0.486135		1.16727	-0.334119	1.26485	-0.264158	0.791658	0.858448
ENSMUSG00000014547	Wdfy2	protein_coding	WD repeat and FYVE domain containing 2 [Source:MGI Symbol;Acc:MGI:2442811]	696.991	0.0754558	0.0839642	0.898666	0.36883	0.565007	705.628	-0.0497397	0.0792638	-0.627521	0.530318	0.71337	699.961	-0.00218531	0.0509381	-0.0429013	0.96578	0.978672
ENSMUSG00000014550	Rbsn	protein_coding	rabenosyn, RAB effector [Source:MGI Symbol;Acc:MGI:1925537]	6825.54	0.052491	0.0342945	1.5306	0.125869	0.276618	5118.9	0.0409019	0.0338935	1.20678	0.227518	0.425013	5965.18	0.429452	0.0209207	20.5276	1.22054e-93	3.36511e-92
ENSMUSG00000014551	Mrps25	protein_coding	mitochondrial ribosomal protein S25 [Source:MGI Symbol;Acc:MGI:1928140]	2625.32	-0.00523976	0.0479771	-0.109214	0.913033	0.955263	2565.62	0.0394901	0.0516528	0.764531	0.444551	0.643199	2590.61	0.0481154	0.0332494	1.4471	0.147868	0.237253
ENSMUSG00000014554	Dguok	protein_coding	deoxyguanosine kinase [Source:MGI Symbol;Acc:MGI:1351602]	1756.56	-0.0102316	0.057298	-0.178568	0.858277	0.923499	1843.15	-0.00258809	0.053262	-0.0485917	0.961245	0.982591	1796.19	-0.0524305	0.0349158	-1.50163	0.133193	0.217688
ENSMUSG00000014592	Camta1	protein_coding	calmodulin binding transcription activator 1 [Source:MGI Symbol;Acc:MGI:2140230]	607.165	0.150874	0.0872349	1.72951	0.0837176	0.209385	742.214	0.196859	0.0820491	2.39929	0.016427	0.0659023	673.071	-0.274401	0.0520958	-5.26725	1.38486e-07	4.84605e-07
ENSMUSG00000014599	Csf1	protein_coding	colony stimulating factor 1 (macrophage) [Source:MGI Symbol;Acc:MGI:1339753]	283882	-0.00887034	0.0263273	-0.336926	0.736173	0.853912	228114	-0.0959483	0.0198543	-4.83261	1.34752e-06	2.72187e-05	255652	0.331002	0.0202226	16.3679	3.2406e-60	5.28019e-59
ENSMUSG00000014601	Strip1	protein_coding	striatin interacting protein 1 [Source:MGI Symbol;Acc:MGI:2443884]	5954.43	-0.0493055	0.0377293	-1.30682	0.191273	0.368728	5177.63	-0.040021	0.0350516	-1.14177	0.253548	0.455182	5557.32	0.216116	0.0235269	9.18591	4.08067e-20	2.59059e-19
ENSMUSG00000014602	Kif1a	protein_coding	kinesin family member 1A [Source:MGI Symbol;Acc:MGI:108391]	60191.1	0.0838759	0.0263886	3.17848	0.00148047	0.00984804	38158.5	-0.012278	0.0219687	-0.558887	0.576239	0.748593	49137.8	0.671613	0.0208553	32.2035	1.57518e-227	1.46047e-225
ENSMUSG00000014603	Alx3	protein_coding	aristaless-like homeobox 3 [Source:MGI Symbol;Acc:MGI:1277097]	2.85587	0.985576	1.32935	0.741396	0.458453		12.0421	0.0339493	0.607223	0.0559091	0.955414		7.41298	-2.16408	0.552626	-3.91599	9.00357e-05	0.000250639
ENSMUSG00000014606	Slc25a11	protein_coding	solute carrier family 25 (mitochondrial carrier oxoglutarate carrier), member 11 [Source:MGI Symbol;Acc:MGI:1915113]	8168.8	-0.0691238	0.0327885	-2.10818	0.0350158	0.111832	8476.1	-0.0899591	0.0285759	-3.14807	0.00164351	0.0107482	8305.65	-0.0384339	0.0192175	-1.99995	0.0455059	0.0857253
ENSMUSG00000014633	Cmc2	protein_coding	COX assembly mitochondrial protein 2 [Source:MGI Symbol;Acc:MGI:1913781]	1046.43	-0.0361018	0.0776665	-0.46483	0.642053	0.789812	1026.14	-0.0933601	0.0742725	-1.257	0.208755	0.402171	1034.35	0.0453078	0.051238	0.884263	0.376554	0.500873
ENSMUSG00000014668	Chfr	protein_coding	checkpoint with forkhead and ring finger domains [Source:MGI Symbol;Acc:MGI:2444898]	3012.01	-0.116793	0.0497095	-2.34951	0.018798	0.0704428	3234.84	-0.16547	0.0420741	-3.93283	8.39514e-05	0.00096267	3116.85	-0.0863818	0.0309316	-2.79267	0.00522743	0.011782
ENSMUSG00000014686	Ceacam16	protein_coding	carcinoembryonic antigen-related cell adhesion molecule 16 [Source:MGI Symbol;Acc:MGI:2685615]	1.58361	0.955509	1.73804	0.549762	0.582483		2.93035	3.01173	1.53205	1.96581	0.0493202		2.24986	-0.547148	0.97035	-0.563867	0.572845	0.685541
ENSMUSG00000014704	Hoxa2	protein_coding	homeobox A2 [Source:MGI Symbol;Acc:MGI:96174]	12.4001	0.668591	0.608744	1.09831	0.272068		12.8665	0.399857	0.688718	0.580582	0.561522		12.6086	-0.0515914	0.421331	-0.122449	0.902544	0.937696
ENSMUSG00000014725	Adam28	protein_coding	a disintegrin and metallopeptidase domain 28 [Source:MGI Symbol;Acc:MGI:105988]	6.15533	0.00756113	0.853321	0.00886083	0.99293		7.87525	-1.08564	0.937369	-1.15818	0.246791		6.99882	-0.250406	0.595891	-0.420221	0.674324	0.769743
ENSMUSG00000014747	Ankrd53	protein_coding	ankyrin repeat domain 53 [Source:MGI Symbol;Acc:MGI:1922555]	3.49753	-0.47063	1.0887	-0.432285	0.665534		2.11726	0.29926	1.47928	0.202301	0.839681		2.80542	0.684267	0.766002	0.893296	0.371699	0.496303
ENSMUSG00000014748	Tex261	protein_coding	testis expressed gene 261 [Source:MGI Symbol;Acc:MGI:1096575]	12420.8	0.0453116	0.0310427	1.45966	0.144385	0.30448	13199.2	0.0783677	0.0251062	3.12145	0.00179965	0.0115619	12783.4	-0.0727356	0.0179216	-4.05854	4.93803e-05	0.000141331
ENSMUSG00000014763	Fam120b	protein_coding	family with sequence similarity 120, member B [Source:MGI Symbol;Acc:MGI:1914794]	5822.25	-0.00814767	0.0371386	-0.219386	0.82635	0.905365	5464	0.0741686	0.0325958	2.2754	0.0228819	0.0845717	5633.19	0.106496	0.023451	4.54122	5.59289e-06	1.72853e-05
ENSMUSG00000014767	Tbp	protein_coding	TATA box binding protein [Source:MGI Symbol;Acc:MGI:101838]	1856.07	-0.0680803	0.0555117	-1.22641	0.220043	0.404396	1831.53	0.00687153	0.051831	0.132576	0.894529	0.947802	1840.29	0.0330886	0.0338937	0.976247	0.328942	0.451106
ENSMUSG00000014769	Psmb1	protein_coding	proteasome (prosome, macropain) subunit, beta type 1 [Source:MGI Symbol;Acc:MGI:104884]	14551.4	-0.1168	0.0372343	-3.13688	0.00170756	0.0110307	15769.2	-0.0133478	0.0256964	-0.519441	0.603454	0.769446	15127.8	-0.102364	0.0257497	-3.97536	7.02728e-05	0.000198045
ENSMUSG00000014773	Dll1	protein_coding	delta-like 1 (Drosophila) [Source:MGI Symbol;Acc:MGI:104659]	415.76	-0.0172529	0.107592	-0.160355	0.872601	0.932118	308.409	0.124789	0.133945	0.93164	0.351523	0.558809	361.665	0.446282	0.0783097	5.69894	1.20556e-08	4.51696e-08
ENSMUSG00000014776	Nol3	protein_coding	nucleolar protein 3 (apoptosis repressor with CARD domain) [Source:MGI Symbol;Acc:MGI:1925938]	572.554	0.199008	0.101234	1.96583	0.0493185	0.143348	615.93	0.143506	0.0892285	1.6083	0.107769	0.260995	592.992	-0.0940344	0.0617513	-1.52279	0.12781	0.210159
ENSMUSG00000014778	Fhod1	protein_coding	formin homology 2 domain containing 1 [Source:MGI Symbol;Acc:MGI:2679008]	2881.84	-0.127485	0.0490768	-2.59766	0.009386	0.0413068	2420.7	-0.143455	0.0476281	-3.01198	0.00259551	0.0156447	2647.31	0.266184	0.0312404	8.52048	1.58889e-17	9.14286e-17
ENSMUSG00000014782	Plekhg4	protein_coding	pleckstrin homology domain containing, family G (with RhoGef domain) member 4 [Source:MGI Symbol;Acc:MGI:2142544]	27.9411	-0.362034	0.395584	-0.91519	0.360092		27.8616	-0.0888817	0.415409	-0.213962	0.830577		27.8448	-0.00249945	0.25042	-0.00998103	0.992036	0.994719
ENSMUSG00000014786	Slc9a5	protein_coding	solute carrier family 9 (sodium/hydrogen exchanger), member 5 [Source:MGI Symbol;Acc:MGI:2685542]	287.273	0.206088	0.122426	1.68336	0.0923047	0.223412	317.185	0.0420504	0.117058	0.359228	0.719424	0.847706	301.588	-0.129997	0.0723547	-1.79666	0.0723903	0.12909
ENSMUSG00000014791	Elmo3	protein_coding	engulfment and cell motility 3 [Source:MGI Symbol;Acc:MGI:2679007]	719.808	0.226961	0.0902489	2.51483	0.011909	0.0498898	635.787	0.0912888	0.10072	0.906366	0.364742	0.570946	676.752	0.188465	0.0667684	2.82267	0.00476254	0.0108126
ENSMUSG00000014813	Stc1	protein_coding	stanniocalcin 1 [Source:MGI Symbol;Acc:MGI:109131]	3041.24	-0.0755319	0.0441293	-1.7116	0.0869697	0.215038	10531.4	-0.11064	0.0331824	-3.33429	0.000855177	0.0063929	6754.31	-1.77684	0.0259374	-68.5049	0	0
ENSMUSG00000014837	4931428F04Rik	protein_coding	RIKEN cDNA 4931428F04 gene [Source:MGI Symbol;Acc:MGI:1921606]	672.69	0.160231	0.0864153	1.8542	0.0637109	0.172599	490.044	0.0579744	0.0993119	0.58376	0.559382	0.736668	580.739	0.470649	0.0583486	8.06616	7.25462e-16	3.91304e-15
ENSMUSG00000014846	Tppp3	protein_coding	tubulin polymerization-promoting protein family member 3 [Source:MGI Symbol;Acc:MGI:1915221]	1326.47	-0.0487352	0.0757484	-0.643382	0.519976	0.696455	3192.95	-0.0994644	0.0493117	-2.01706	0.0436895	0.137489	2250.65	-1.24896	0.0449542	-27.783	6.95961e-170	4.31345e-168
ENSMUSG00000014850	Msh3	protein_coding	mutS homolog 3 [Source:MGI Symbol;Acc:MGI:109519]	750.94	-0.0796084	0.0840195	-0.947499	0.343385	0.540815	761.855	-0.0734434	0.0841246	-0.87303	0.382646	0.589016	754.9	-0.00817913	0.0539684	-0.151554	0.879539	0.921213
[truncated: 22,017 more rows]
