# Supplementary material for: Ethanol-induced transcriptional and translational changes in Aldh1l1-Egfp/Rpl10a cortical astrocyte cultures
Source: Front Neurosci. 2023 Jun 21;17:1193304. doi: 10.3389/fnins.2023.1193304 (PMC10320287; doi:10.3389/fnins.2023.1193304)
Supplement: Supplementary file 6 [file Table_6.XLSX]

## Sheet: Compiled IP IN IPvIN
Term	Source	Overlap_EthRegIP	P.value_EthRegIP	Overlap_EthRegIn	P.value_EthRegIn	Overlap_EthUpIP	P.value_EthUpIP	Overlap_EthDownIP	P.value_EthDownIP	Overlap_EthUpInput	P.value_EthUpInput	Overlap_EthDownInput	P.value_EthDownInput	Overlap_IPvIn	P.value_IPvIn	Overlap_UpIPvsInput	P.value_UpIPvsInput	Overlap_DownIPvsInput	P.value_DownIPvsInput	SourceTerm
RNA binding	GO_Molecular_Function_2021	619/1406	3.44368e-41	386/1406	3.98748e-32	113/1406	0.999992	506/1406	9.43812e-108	66/1406	0.99999	320/1406	4.41846e-71	984/1406	4.87757e-12	627/1406	3.06771e-32	357/1406	0.999991	RNA binding __GO_Molecular_Function_2021
Myc Targets V1	MSigDB_Hallmark_2020	140/200	2.56262e-35	104/200	3.9941e-33	5/200	0.999995	135/200	6.30419e-69	7/200	0.994492	97/200	1.63142e-52	158/200	8.45075e-08	98/200	1.7818e-08	60/200	0.684334	Myc Targets V1__MSigDB_Hallmark_2020
Respiratory electron transport, ATP biosynthesis by chemiosmotic coupling, and heat production by uncoupling proteins	BioPlanet_2019	66/81	1.35574e-23	41/81	2.18974e-13			66/81	5.16377e-43			41/81	8.37971e-24	52/81	0.356957	27/81	0.308216	25/81	0.578481	Respiratory electron transport, ATP biosynthesis by chemiosmotic coupling, and heat production by uncoupling proteins__BioPlanet_2019
focal adhesion	GO_Cellular_Component_2021	200/387	2.00376e-23	166/387	2.85619e-38	58/387	0.349762	142/387	1.68372e-30	46/387	0.0014809	120/387	5.06907e-40	313/387	9.84015e-17	165/387	1.22644e-07	148/387	0.00213029	focal adhesion __GO_Cellular_Component_2021
gene expression	GO_Biological_Process_2021	187/356	4.84356e-23	95/356	4.90285e-08	25/356	0.999988	162/356	6.10427e-49	18/356	0.976493	77/356	8.06474e-16	272/356	1.37687e-09	121/356	0.0676435	151/356	5.88441e-06	gene expression __GO_Biological_Process_2021
ribosome biogenesis	GO_Biological_Process_2021	119/192	5.00979e-23	64/192	8.2943e-10	1/192	0.999996	118/192	1.04514e-53	3/192	0.999959	61/192	1.76538e-21	149/192	1.42361e-06	74/192	0.00820597	75/192	0.0136551	ribosome biogenesis __GO_Biological_Process_2021
Tricarboxylic acid (TCA) cycle and respiratory electron transport	BioPlanet_2019	84/117	6.54052e-23	56/117	2.35953e-16	4/117	0.999974	80/117	6.76486e-42	3/117	0.994368	53/117	2.36242e-27	83/117	0.0214876	57/117	1.99104e-05	26/117	0.989078	Tricarboxylic acid (TCA) cycle and respiratory electron transport__BioPlanet_2019
nuclear-transcribed mRNA catabolic process, nonsense-mediated decay	GO_Biological_Process_2021	82/113	6.71814e-23	41/113	6.15588e-08	6/113	0.999301	76/113	4.51132e-39	4/113	0.975015	37/113	4.90503e-14	107/113	2.1956e-16	23/113	0.993325	84/113	5.91626e-21	nuclear-transcribed mRNA catabolic process, nonsense-mediated decay __GO_Biological_Process_2021
cell-substrate junction	GO_Cellular_Component_2021	201/394	1.18482e-22	167/394	1.06271e-37	58/394	0.405492	143/394	3.97025e-30	47/394	0.00122923	120/394	3.81055e-39	318/394	9.95056e-17	169/394	5.29976e-08	149/394	0.00339469	cell-substrate junction __GO_Cellular_Component_2021
Influenza viral RNA transcription and replication	BioPlanet_2019	87/125	3.4605e-22	44/125	5.78128e-08	4/125	0.999988	83/125	6.70229e-42	4/125	0.987277	40/125	1.11685e-14	114/125	4.88124e-14	24/125	0.998145	90/125	9.43372e-21	Influenza viral RNA transcription and replication__BioPlanet_2019
E2F Targets	MSigDB_Hallmark_2020	121/200	4.28662e-22	86/200	1.71924e-20	7/200	0.999995	114/200	3.52014e-47	2/200	0.999994	84/200	1.50232e-39	121/200	0.650745	70/200	0.0819727	51/200	0.970795	E2F Targets__MSigDB_Hallmark_2020
rRNA processing	GO_Biological_Process_2021	109/173	5.00468e-22	59/173	1.39514e-09			109/173	2.99862e-51	1/173	0.999995	58/173	8.63139e-22	140/173	2.78994e-08	62/173	0.0644133	78/173	9.67146e-05	rRNA processing __GO_Biological_Process_2021
Cell cycle	BioPlanet_2019	220/453	3.48168e-21	141/453	5.22736e-17	31/453	0.999994	189/453	5.78515e-50	15/453	0.999954	126/453	1.48987e-36	289/453	0.173421	181/453	5.26258e-06	108/453	0.999843	Cell cycle__BioPlanet_2019
cotranslational protein targeting to membrane	GO_Biological_Process_2021	70/94	8.12788e-21	35/94	2.69575e-07	6/94	0.994587	64/94	1.35768e-33	4/94	0.931277	31/94	4.4152e-12	88/94	7.66729e-13	6/94	0.999996	82/94	1.94808e-29	cotranslational protein targeting to membrane __GO_Biological_Process_2021
rRNA metabolic process	GO_Biological_Process_2021	102/162	1.13672e-20	54/162	1.68521e-08	1/162	0.999996	101/162	6.05576e-47	1/162	0.999994	53/162	1.75179e-19	130/162	2.22485e-07	59/162	0.0524425	71/162	0.000534337	rRNA metabolic process __GO_Biological_Process_2021
cellular macromolecule biosynthetic process	GO_Biological_Process_2021	165/314	1.6614e-20	84/314	2.55778e-07	16/314	0.999995	149/314	6.93005e-48	9/314	0.999886	75/314	5.76917e-18	234/314	6.88067e-07	80/314	0.973293	154/314	3.44279e-11	cellular macromolecule biosynthetic process __GO_Biological_Process_2021
Spliceosome	BioPlanet_2019	85/127	5.67444e-20	53/127	1.50063e-12	2/127	0.999996	83/127	4.27194e-41	2/127	0.999479	51/127	2.06709e-23	100/127	2.52013e-05	72/127	4.87988e-10	28/127	0.992405	Spliceosome__BioPlanet_2019
SRP-dependent cotranslational protein targeting to membrane	GO_Biological_Process_2021	67/90	5.70213e-20	32/90	2.77892e-06	3/90	0.99987	64/90	2.15077e-35	2/90	0.99295	30/90	7.15394e-12	86/90	4.12941e-14	2/90	0.999996	84/90	2.20493e-35	SRP-dependent cotranslational protein targeting to membrane __GO_Biological_Process_2021
G2-M Checkpoint	MSigDB_Hallmark_2020	117/200	9.68218e-20	80/200	6.44458e-17	18/200	0.990292	99/200	4.21506e-34	6/200	0.998103	74/200	1.25325e-30	129/200	0.216594	78/200	0.00482054	51/200	0.970795	G2-M Checkpoint__MSigDB_Hallmark_2020
Translation	BioPlanet_2019	95/151	2.57714e-19	49/151	1.9428e-07	7/151	0.999962	88/151	1.00683e-37	5/151	0.990794	44/151	2.38821e-14	131/151	5.84762e-12	20/151	0.999995	111/151	1.52832e-26	Translation__BioPlanet_2019
DNA replication	BioPlanet_2019	119/207	3.31855e-19	79/207	2.31324e-15	7/207	0.999995	112/207	2.50671e-43	6/207	0.998717	73/207	1.10367e-28	128/207	0.498109	87/207	0.000195821	41/207	0.999928	DNA replication__BioPlanet_2019
ncRNA processing	GO_Biological_Process_2021	116/201	6.13021e-19	60/201	2.4919e-07	7/201	0.999995	109/201	2.54509e-42	4/201	0.999879	56/201	6.56856e-17	157/201	3.57902e-07	77/201	0.00843938	80/201	0.00655976	ncRNA processing __GO_Biological_Process_2021
Protein metabolism	BioPlanet_2019	210/442	7.02586e-19	120/442	2.78562e-10	52/442	0.942931	158/442	2.62596e-32	35/442	0.409407	85/442	3.4599e-14	333/442	3.83543e-10	123/442	0.877891	211/442	2.60573e-13	Protein metabolism__BioPlanet_2019
protein targeting to ER	GO_Biological_Process_2021	72/103	9.00263e-19	34/103	9.0498e-06	5/103	0.99941	67/103	3.16915e-33	2/103	0.997147	32/103	1.22396e-11	92/103	2.50793e-10	4/103	0.999996	88/103	4.96378e-30	protein targeting to ER __GO_Biological_Process_2021
peptide biosynthetic process	GO_Biological_Process_2021	98/162	3.69419e-18	46/162	2.49413e-05	5/162	0.999995	93/162	4.8116e-39	4/162	0.998601	42/162	6.73026e-12	132/162	3.08704e-08	30/162	0.999756	102/162	9.7886e-17	peptide biosynthetic process __GO_Biological_Process_2021
cytoplasmic translation	GO_Biological_Process_2021	66/93	7.16996e-18	35/93	1.98893e-07			66/93	2.26075e-36	1/93	0.999334	34/93	1.27243e-14	91/93	3.88926e-17	9/93	0.999995	82/93	3.58704e-30	cytoplasmic translation __GO_Biological_Process_2021
Mitotic G1-G1/S phases	BioPlanet_2019	85/135	1.83524e-17	60/135	1.57419e-15	5/135	0.999984	80/135	3.89042e-35	2/135	0.999705	58/135	2.64968e-28	90/135	0.127692	61/135	0.000167125	29/135	0.995991	Mitotic G1-G1/S phases__BioPlanet_2019
Influenza infection	BioPlanet_2019	88/142	2.15956e-17	43/142	7.95958e-06	4/142	0.999995	84/142	9.48367e-37	4/142	0.99529	39/142	5.46875e-12	125/142	1.76556e-12	28/142	0.998326	97/142	1.27239e-19	Influenza infection__BioPlanet_2019
translation	GO_Biological_Process_2021	118/214	3.91006e-17	56/214	4.6776e-05	5/214	0.999995	113/214	2.57734e-42	2/214	0.999995	54/214	2.29922e-14	170/214	1.30768e-08	50/214	0.989802	120/214	5.00257e-14	translation __GO_Biological_Process_2021
Cytoplasmic Ribosomal Proteins WP477	WikiPathway_2021_Human	63/89	4.9387e-17	31/89	6.44905e-06			63/89	1.1389e-34	1/89	0.999088	30/89	5.16471e-12	83/89	6.307e-12	3/89	0.999996	80/89	8.06814e-31	Cytoplasmic Ribosomal Proteins WP477__WikiPathway_2021_Human
Oxidative Phosphorylation	MSigDB_Hallmark_2020	112/200	5.34024e-17	68/200	9.31768e-11	10/200	0.999989	102/200	1.47288e-36	8/200	0.986267	60/200	9.3668e-20	139/200	0.0114782	91/200	3.45164e-06	48/200	0.991208	Oxidative Phosphorylation__MSigDB_Hallmark_2020
nuclear-transcribed mRNA catabolic process	GO_Biological_Process_2021	99/171	1.68321e-16	53/171	3.32008e-07	12/171	0.998879	87/171	2.92735e-31	9/171	0.905959	44/171	2.82037e-12	147/171	1.48922e-12	45/171	0.886283	102/171	1.77738e-14	nuclear-transcribed mRNA catabolic process __GO_Biological_Process_2021
mTORC1 Signaling	MSigDB_Hallmark_2020	111/200	1.7759e-16	82/200	4.50663e-18	36/200	0.0776298	75/200	2.5353e-17	24/200	0.0162538	58/200	2.30328e-18	151/200	1.91565e-05	93/200	8.45403e-07	58/200	0.78524	mTORC1 Signaling__MSigDB_Hallmark_2020
mRNA processing	GO_Biological_Process_2021	150/300	3.00304e-16	84/300	2.90425e-08	11/300	0.999995	139/300	3.25769e-43	8/300	0.999922	76/300	8.78721e-20	218/300	3.03697e-05	156/300	1.95894e-15	62/300	0.999982	mRNA processing __GO_Biological_Process_2021
intracellular non-membrane-bounded organelle	GO_Cellular_Component_2021	446/1158	5.3402e-16	279/1158	7.28265e-15	109/1158	0.999992	337/1158	1.948e-45	57/1158	0.999903	222/1158	9.48084e-36	744/1158	0.0278946	446/1158	3.41829e-10	298/1158	0.999984	intracellular non-membrane-bounded organelle __GO_Cellular_Component_2021
Spliceosome	KEGG_2021_Human	89/150	6.94982e-16	54/150	7.41553e-10	3/150	0.999996	86/150	3.88708e-36	2/150	0.999899	52/150	2.03225e-20	104/150	0.0287204	74/150	6.79423e-07	30/150	0.999343	Spliceosome__KEGG_2021_Human
S phase	BioPlanet_2019	72/112	1.0352e-15	50/112	2.84386e-13	5/112	0.999794	67/112	5.48745e-30	3/112	0.992277	47/112	1.1764e-22	75/112	0.139373	53/112	0.000102071	22/112	0.99807	S phase__BioPlanet_2019
Cytoplasmic ribosomal proteins	BioPlanet_2019	70/108	1.37216e-15	36/108	3.87888e-06			70/108	1.66789e-34	2/108	0.997992	34/108	1.8438e-12	97/108	3.74679e-11	10/108	0.999996	87/108	5.34961e-26	Cytoplasmic ribosomal proteins__BioPlanet_2019
Disease	BioPlanet_2019	282/674	1.93404e-15	173/674	5.73568e-12	79/674	0.975755	203/674	1.83819e-29	54/674	0.343073	119/674	1.96069e-16	463/674	5.21049e-05	235/674	0.00468157	228/674	0.0853222	Disease__BioPlanet_2019
mitochondrial ATP synthesis coupled electron transport	GO_Biological_Process_2021	52/71	2.64403e-15	31/71	1.73918e-08			52/71	4.94008e-30			31/71	5.25413e-16	48/71	0.177373	25/71	0.213776	23/71	0.468314	mitochondrial ATP synthesis coupled electron transport __GO_Biological_Process_2021
nuclear lumen	GO_Cellular_Component_2021	305/745	4.22925e-15	181/745	2.49612e-10	72/745	0.999933	233/745	1.37195e-36	36/745	0.999037	145/745	5.1983e-24	492/745	0.00554042	300/745	1.83374e-09	192/745	0.999695	nuclear lumen __GO_Cellular_Component_2021
mRNA splicing, via spliceosome	GO_Biological_Process_2021	137/274	5.80461e-15	79/274	1.86098e-08	6/274	0.999995	131/274	1.1895e-42	7/274	0.999902	72/274	8.96169e-20	202/274	1.30181e-05	144/274	7.57093e-15	58/274	0.999935	mRNA splicing, via spliceosome __GO_Biological_Process_2021
RNA splicing, via transesterification reactions with bulged adenosine as nucleophile	GO_Biological_Process_2021	128/251	6.64279e-15	77/251	1.36011e-09	6/251	0.999995	122/251	1.01257e-40	7/251	0.999645	70/251	7.86299e-21	187/251	9.01225e-06	135/251	4.81978e-15	52/251	0.999936	RNA splicing, via transesterification reactions with bulged adenosine as nucleophile __GO_Biological_Process_2021
aerobic electron transport chain	GO_Biological_Process_2021	51/70	7.00031e-15	31/70	1.15155e-08			51/70	2.68498e-29			31/70	3.20599e-16	48/70	0.138515	25/70	0.190619	23/70	0.436211	aerobic electron transport chain __GO_Biological_Process_2021
nucleolus	GO_Cellular_Component_2021	299/733	1.37981e-14	173/733	6.24107e-09	69/733	0.999966	230/733	2.28771e-36	37/733	0.997612	136/733	1.33396e-20	486/733	0.00379772	293/733	6.79128e-09	193/733	0.998893	nucleolus __GO_Cellular_Component_2021
mitochondrial inner membrane	GO_Cellular_Component_2021	156/328	2.02622e-14	89/328	5.64577e-08	13/328	0.999995	143/328	1.32628e-40	11/328	0.999562	78/328	1.63275e-18	206/328	0.342203	112/328	0.068127	94/328	0.868118	mitochondrial inner membrane __GO_Cellular_Component_2021
Nonalcoholic fatty liver disease WP4396	WikiPathway_2021_Human	88/155	3.88101e-14	55/155	9.58783e-10	23/155	0.445036	65/155	4.45604e-18	14/155	0.281544	41/155	5.94179e-12	101/155	0.200328	50/155	0.317654	51/155	0.36558	Nonalcoholic fatty liver disease WP4396__WikiPathway_2021_Human
Ribosome	KEGG_2021_Human	89/158	5.24547e-14	39/158	0.00201189			89/158	1.60797e-36	1/158	0.999993	38/158	7.08154e-10	111/158	0.0138353	12/158	0.999995	99/158	4.42433e-16	Ribosome__KEGG_2021_Human
Amyotrophic lateral sclerosis	KEGG_2021_Human	168/364	5.82553e-14	104/364	1.94939e-10	33/364	0.998923	135/364	1.37078e-29	20/364	0.950418	84/364	5.7048e-19	220/364	0.691747	149/364	7.73469e-06	71/364	0.999994	Amyotrophic lateral sclerosis__KEGG_2021_Human
Electron transport chain	BioPlanet_2019	66/105	7.92168e-14	41/105	5.28092e-09			66/105	2.05974e-31			41/105	1.47113e-18	58/105	0.923505	25/105	0.941142	33/105	0.529021	Electron transport chain__BioPlanet_2019
Cap-dependent translation initiation	BioPlanet_2019	51/73	1.09415e-13	30/73	1.5338e-07	2/73	0.999818	49/73	1.35746e-25	3/73	0.92091	27/73	4.8659e-12	66/73	2.85699e-08	10/73	0.999711	56/73	1.82267e-15	Cap-dependent translation initiation__BioPlanet_2019
Capped intron-containing pre-mRNA processing	BioPlanet_2019	80/138	1.18362e-13	50/138	2.42383e-09	1/138	0.999996	79/138	3.10927e-33	2/138	0.999762	48/138	5.05951e-19	109/138	8.48081e-06	76/138	1.01396e-09	33/138	0.978245	Capped intron-containing pre-mRNA processing__BioPlanet_2019
Non-alcoholic fatty liver disease	KEGG_2021_Human	87/155	1.32602e-13	55/155	9.58783e-10	23/155	0.445036	64/155	2.05711e-17	14/155	0.281544	41/155	5.94179e-12	98/155	0.367159	47/155	0.519858	51/155	0.36558	Non-alcoholic fatty liver disease__KEGG_2021_Human
Parkinson disease	KEGG_2021_Human	124/249	1.61845e-13	82/249	7.47679e-12	22/249	0.996284	102/249	1.29656e-26	13/249	0.942356	69/249	2.20606e-20	150/249	0.691354	99/249	0.000795626	51/249	0.999951	Parkinson disease__KEGG_2021_Human
Alzheimer disease	KEGG_2021_Human	168/369	2.5281e-13	105/369	2.06288e-10	57/369	0.265873	111/369	1.5128e-16	30/369	0.363033	75/369	6.03337e-14	237/369	0.156399	149/369	1.8178e-05	88/369	0.99944	Alzheimer disease__KEGG_2021_Human
Alzheimer's disease	BioPlanet_2019	92/169	3.10158e-13	55/169	3.19039e-08	21/169	0.778025	71/169	1.1394e-19	10/169	0.829229	45/169	4.31422e-13	104/169	0.536301	57/169	0.180466	47/169	0.859584	Alzheimer's disease__BioPlanet_2019
Myc Targets V2	MSigDB_Hallmark_2020	43/58	3.37868e-13	31/58	2.94758e-11	1/58	0.999861	42/58	3.48622e-24	1/58	0.989535	30/58	3.96103e-18	41/58	0.0959338	32/58	6.56242e-05	9/58	0.998216	Myc Targets V2__MSigDB_Hallmark_2020
mitochondrial membrane	GO_Cellular_Component_2021	203/469	3.96424e-13	116/469	1.57584e-07	34/469	0.999993	169/469	5.32184e-35	25/469	0.977611	91/469	2.39611e-15	298/469	0.199706	162/469	0.0232236	136/469	0.876776	mitochondrial membrane __GO_Cellular_Component_2021
organelle inner membrane	GO_Cellular_Component_2021	159/346	4.28772e-13	93/346	4.67347e-08	16/346	0.999995	143/346	2.16912e-37	14/346	0.997455	79/346	1.25772e-17	217/346	0.349429	115/346	0.121181	102/346	0.790588	organelle inner membrane __GO_Cellular_Component_2021
Oxidative phosphorylation	BioPlanet_2019	78/136	5.20513e-13	46/136	1.15313e-07	3/136	0.999996	75/136	3.8038e-30	2/136	0.999726	44/136	3.32007e-16	70/136	0.993583	34/136	0.924996	36/136	0.908375	Oxidative phosphorylation__BioPlanet_2019
Huntington disease	KEGG_2021_Human	144/306	5.72077e-13	86/306	1.65311e-08	32/306	0.979297	112/306	3.44505e-24	16/306	0.957445	70/306	8.23872e-16	175/306	0.949112	120/306	0.000453141	55/306	0.999994	Huntington disease__KEGG_2021_Human
Prion disease	KEGG_2021_Human	131/273	1.1006e-12	83/273	5.1194e-10	25/273	0.995629	106/273	2.40767e-25	13/273	0.975646	70/273	1.25167e-18	164/273	0.717065	100/273	0.0130897	64/273	0.998497	Prion disease__KEGG_2021_Human
mitochondrial respiratory chain complex I	GO_Cellular_Component_2021	34/42	1.26414e-12	16/42	0.00034377			34/42	1.42082e-22			16/42	6.67982e-08	25/42	0.669897	16/42	0.17195	9/42	0.944182	mitochondrial respiratory chain complex I __GO_Cellular_Component_2021
respiratory chain complex I	GO_Cellular_Component_2021	34/42	1.26414e-12	16/42	0.00034377			34/42	1.42082e-22			16/42	6.67982e-08	25/42	0.669897	16/42	0.17195	9/42	0.944182	respiratory chain complex I __GO_Cellular_Component_2021
oxidoreduction-driven active transmembrane transporter activity	GO_Molecular_Function_2021	42/58	2.39375e-12	22/58	3.07929e-05	2/58	0.998546	40/58	8.09665e-22			22/58	2.58145e-10	34/58	0.726471	17/58	0.609214	17/58	0.677629	oxidoreduction-driven active transmembrane transporter activity __GO_Molecular_Function_2021
mitochondrial electron transport, NADH to ubiquinone	GO_Biological_Process_2021	32/39	2.93248e-12	16/39	0.000124133			32/39	1.16119e-21			16/39	1.91038e-08	24/39	0.571255	15/39	0.171183	9/39	0.903934	mitochondrial electron transport, NADH to ubiquinone __GO_Biological_Process_2021
Parkinson's disease	BioPlanet_2019	74/131	5.68966e-12	48/131	3.2787e-09	4/131	0.999993	70/131	4.22065e-27	4/131	0.990999	44/131	6.77007e-17	69/131	0.984921	37/131	0.719822	32/131	0.966873	Parkinson's disease__BioPlanet_2019
T cell receptor regulation of apoptosis	BioPlanet_2019	245/603	5.77191e-12	163/603	2.54317e-13	82/603	0.685137	163/603	1.38557e-18	56/603	0.0624445	107/603	4.89674e-15	400/603	0.00772352	185/603	0.417879	215/603	0.0120653	T cell receptor regulation of apoptosis__BioPlanet_2019
Licensing factor removal from origins	BioPlanet_2019	43/61	5.78667e-12	34/61	6.5144e-13	1/61	0.999911	42/61	8.47052e-23	1/61	0.991736	33/61	1.29954e-20	42/61	0.148726	38/61	2.18265e-07	4/61	0.999996	Licensing factor removal from origins__BioPlanet_2019
Cell cycle	KEGG_2021_Human	71/124	6.33421e-12	51/124	7.62997e-12	12/124	0.948896	59/124	8.84086e-20	8/124	0.72753	43/124	3.95342e-17	82/124	0.169545	46/124	0.0597164	36/124	0.740746	Cell cycle__KEGG_2021_Human
Cell cycle checkpoints	BioPlanet_2019	68/117	6.82511e-12	48/117	3.47475e-11	4/117	0.999974	64/117	1.18009e-25	2/117	0.998938	46/117	8.47598e-21	83/117	0.0214876	57/117	1.99104e-05	26/117	0.989078	Cell cycle checkpoints__BioPlanet_2019
Cell cycle WP179	WikiPathway_2021_Human	69/120	9.55816e-12	51/120	1.70172e-12	11/120	0.963535	58/120	6.90912e-20	8/120	0.693171	43/120	9.65858e-18	81/120	0.105244	46/120	0.0348346	35/120	0.727598	Cell cycle WP179__WikiPathway_2021_Human
Messenger RNA processing	BioPlanet_2019	102/203	1.13721e-11	61/203	1.53372e-07	6/203	0.999995	96/203	4.55189e-31	6/203	0.998395	55/203	4.76378e-16	156/203	2.35173e-06	105/203	1.10944e-10	51/203	0.97868	Messenger RNA processing__BioPlanet_2019
Pathways of neurodegeneration	KEGG_2021_Human	200/475	1.27534e-11	123/475	3.90891e-09	67/475	0.545609	133/475	1.04092e-16	33/475	0.717484	90/475	1.5062e-14	292/475	0.535986	188/475	7.01372e-06	104/475	0.999992	Pathways of neurodegeneration__KEGG_2021_Human
DNA replication pre-Initiation	BioPlanet_2019	55/88	1.28925e-11	39/88	1.50126e-10	4/88	0.99915	51/88	2.86761e-22	2/88	0.991908	37/88	3.66088e-18	57/88	0.30696	44/88	7.80853e-05	13/88	0.999892	DNA replication pre-Initiation__BioPlanet_2019
NADH dehydrogenase (quinone) activity	GO_Molecular_Function_2021	29/35	1.98391e-11	14/35	0.000445776			29/35	5.65804e-20			14/35	2.17081e-07	20/35	0.76345	12/35	0.359323	8/35	0.900225	NADH dehydrogenase (quinone) activity __GO_Molecular_Function_2021
NADH dehydrogenase (ubiquinone) activity	GO_Molecular_Function_2021	29/35	1.98391e-11	14/35	0.000445776			29/35	5.65804e-20			14/35	2.17081e-07	20/35	0.76345	12/35	0.359323	8/35	0.900225	NADH dehydrogenase (ubiquinone) activity __GO_Molecular_Function_2021
cellular protein metabolic process	GO_Biological_Process_2021	179/417	2.26173e-11	100/417	4.75842e-06	52/417	0.86442	127/417	3.05564e-19	31/417	0.563332	69/417	7.81632e-09	301/417	2.70841e-06	117/417	0.848103	184/417	2.09528e-08	cellular protein metabolic process __GO_Biological_Process_2021
cadherin binding	GO_Molecular_Function_2021	145/322	2.92681e-11	115/322	4.44023e-19	38/322	0.910227	107/322	1.78034e-19	19/322	0.895174	96/322	1.19617e-30	244/322	3.49211e-08	173/322	8.04769e-19	71/322	0.999921	cadherin binding __GO_Molecular_Function_2021
large ribosomal subunit	GO_Cellular_Component_2021	41/59	3.73234e-11	20/59	0.000408844			41/59	1.5746e-22			20/59	1.60978e-08	51/59	2.42948e-05	2/59	0.999996	49/59	2.94182e-16	large ribosomal subunit __GO_Cellular_Component_2021
Androgen receptor signaling pathway WP138	WikiPathway_2021_Human	55/90	4.60958e-11	36/90	2.1206e-08	26/90	0.000229629	29/90	5.26442e-06	13/90	0.0173617	23/90	4.97298e-07	66/90	0.0127131	40/90	0.00298903	26/90	0.728112	Androgen receptor signaling pathway WP138__WikiPathway_2021_Human
translational elongation	GO_Biological_Process_2021	61/104	4.80012e-11	25/104	0.01634	4/104	0.99988	57/104	4.68015e-23	3/104	0.987288	22/104	2.37812e-05	69/104	0.183147	30/104	0.656178	39/104	0.106471	translational elongation __GO_Biological_Process_2021
microtubule cytoskeleton organization involved in mitosis	GO_Biological_Process_2021	71/128	4.80774e-11	41/128	2.7153e-06	8/128	0.998583	63/128	5.16414e-22	2/128	0.999515	39/128	1.43796e-13	75/128	0.783992	49/128	0.030951	26/128	0.998115	microtubule cytoskeleton organization involved in mitosis __GO_Biological_Process_2021
VEGFA-VEGFR2 Signaling Pathway WP3888	WikiPathway_2021_Human	183/432	5.18525e-11	137/432	2.57699e-17	64/432	0.37759	119/432	1.58542e-14	43/432	0.0383614	94/432	3.14363e-19	339/432	2.20677e-14	204/432	4.95545e-14	135/432	0.534654	VEGFA-VEGFR2 Signaling Pathway WP3888__WikiPathway_2021_Human
Cell Cycle Overiew	Elsevier_Pathway_Collection	62/107	6.81805e-11	43/107	7.833e-10	11/107	0.90889	51/107	2.48791e-17	8/107	0.564209	35/107	2.4419e-13	71/107	0.17838	34/107	0.398402	37/107	0.265163	Cell Cycle Overiew__Elsevier_Pathway_Collection
G1 to S cell cycle control WP45	WikiPathway_2021_Human	43/64	7.04403e-11	30/64	3.80436e-09	6/64	0.907581	37/64	1.7307e-16	5/64	0.535707	25/64	7.25494e-12	37/64	0.773367	22/64	0.274559	15/64	0.936471	G1 to S cell cycle control WP45__WikiPathway_2021_Human
DNA-dependent DNA replication	GO_Biological_Process_2021	71/129	7.78631e-11	46/129	1.84375e-08	5/129	0.999971	66/129	3.24528e-24	3/129	0.997391	43/129	2.09353e-16	86/129	0.134107	61/129	3.27975e-05	25/129	0.999208	DNA-dependent DNA replication __GO_Biological_Process_2021
ribosome	GO_Cellular_Component_2021	42/62	7.81863e-11	21/62	0.000299689			42/62	2.27951e-22			21/62	7.18624e-09	54/62	8.47425e-06	9/62	0.998764	45/62	2.90888e-11	ribosome __GO_Cellular_Component_2021
mitochondrial respiratory chain complex I assembly	GO_Biological_Process_2021	40/58	9.37847e-11	17/58	0.00608348	1/58	0.999861	39/58	1.09483e-20	1/58	0.989535	16/58	9.27857e-06	34/58	0.726471	19/58	0.384132	15/58	0.851873	mitochondrial respiratory chain complex I assembly __GO_Biological_Process_2021
NADH dehydrogenase complex assembly	GO_Biological_Process_2021	40/58	9.37847e-11	17/58	0.00608348	1/58	0.999861	39/58	1.09483e-20	1/58	0.989535	16/58	9.27857e-06	34/58	0.726471	19/58	0.384132	15/58	0.851873	NADH dehydrogenase complex assembly __GO_Biological_Process_2021
Kinetochore Assembly	Elsevier_Pathway_Collection	31/40	1.00598e-10	18/40	1.0261e-05	3/40	0.936946	28/40	6.1854e-16	1/40	0.956857	17/40	3.57474e-09	16/40	0.998252	8/40	0.948144	8/40	0.961993	Kinetochore Assembly__Elsevier_Pathway_Collection
Huntington's disease	BioPlanet_2019	92/184	1.60241e-10	54/184	1.73438e-06	10/184	0.999957	82/184	1.47213e-24	4/184	0.999647	50/184	9.01958e-15	104/184	0.930763	58/184	0.376943	46/184	0.975794	Huntington's disease__BioPlanet_2019
Cyclin A-Cdk2-associated events at S phase entry	BioPlanet_2019	46/72	2.06405e-10	32/72	6.0226e-09	5/72	0.981904	41/72	8.61593e-18	2/72	0.976022	30/72	7.32996e-15	50/72	0.103294	36/72	0.000338049	14/72	0.991765	Cyclin A-Cdk2-associated events at S phase entry__BioPlanet_2019
Androgen receptor signaling, proteolysis, and transcription regulation	BioPlanet_2019	53/88	2.24337e-10	34/88	1.41311e-07	25/88	0.000397887	28/88	9.95816e-06	11/88	0.0668754	23/88	3.21356e-07	62/88	0.0519913	39/88	0.00355551	23/88	0.880205	Androgen receptor signaling, proteolysis, and transcription regulation__BioPlanet_2019
Activation of mRNA upon binding of the cap-binding complex and eIFs, and subsequent binding to 43S	BioPlanet_2019	39/57	2.33903e-10	22/57	2.23963e-05	3/57	0.99133	36/57	7.51643e-18	3/57	0.81468	19/57	5.0053e-08	50/57	1.1841e-05	9/57	0.996183	41/57	3.50591e-10	Activation of mRNA upon binding of the cap-binding complex and eIFs, and subsequent binding to 43S__BioPlanet_2019
cytosolic large ribosomal subunit	GO_Cellular_Component_2021	38/55	2.54683e-10	19/55	0.000431328			38/55	7.73849e-21			19/55	2.57872e-08	49/55	5.30588e-06	1/55	0.999996	48/55	9.09273e-18	cytosolic large ribosomal subunit __GO_Cellular_Component_2021
mitotic spindle organization	GO_Biological_Process_2021	81/157	2.79502e-10	49/157	7.22355e-07	12/157	0.99613	69/157	1.81508e-20	5/157	0.993386	44/157	1.10403e-13	94/157	0.699539	64/157	0.0031023	30/157	0.999804	mitotic spindle organization __GO_Biological_Process_2021
mitochondrial translational elongation	GO_Biological_Process_2021	53/89	4.04371e-10	22/89	0.0170473	1/89	0.999995	52/89	6.61186e-23	2/89	0.992447	20/89	2.18243e-05	60/89	0.151598	28/89	0.439002	32/89	0.203108	mitochondrial translational elongation __GO_Biological_Process_2021
G1 to S cell cycle control	BioPlanet_2019	43/67	6.48323e-10	30/67	1.44524e-08	6/67	0.928309	37/67	1.33749e-15	5/67	0.577241	25/67	2.38634e-11	40/67	0.672345	22/67	0.363881	18/67	0.821294	G1 to S cell cycle control__BioPlanet_2019
Proteasome	KEGG_2021_Human	33/46	8.21589e-10	24/46	9.52654e-09	2/46	0.992553	31/46	9.24894e-17	1/46	0.97309	23/46	8.39816e-14	33/46	0.100581	29/46	4.20315e-06	4/46	0.999946	Proteasome__KEGG_2021_Human
mRNA stability regulation by proteins that bind AU-rich elements	BioPlanet_2019	51/86	1.06046e-09	38/86	2.86447e-10	5/86	0.995931	46/86	2.61688e-18	5/86	0.78705	33/86	6.00279e-15	61/86	0.0447001	47/86	2.01369e-06	14/86	0.999542	mRNA stability regulation by proteins that bind AU-rich elements__BioPlanet_2019
RNA splicing	GO_Biological_Process_2021	56/98	1.15897e-09	25/98	0.00764533	6/98	0.996438	50/98	1.28761e-18	1/98	0.99955	24/98	6.59273e-07	72/98	0.00883442	50/98	1.29419e-05	22/98	0.980401	RNA splicing __GO_Biological_Process_2021
Messenger RNA splicing: major pathway	BioPlanet_2019	43/68	1.28736e-09	32/68	1.02179e-09			43/68	4.36256e-21	2/68	0.968707	30/68	1.09713e-15	53/68	0.0030389	40/68	9.24348e-07	13/68	0.991852	Messenger RNA splicing: major pathway__BioPlanet_2019
translational termination	GO_Biological_Process_2021	55/96	1.4262e-09	23/96	0.021443	1/96	0.999996	54/96	1.21381e-22	2/96	0.995348	21/96	2.12142e-05	66/96	0.0878107	31/96	0.365672	35/96	0.16494	translational termination __GO_Biological_Process_2021
pre-replicative complex assembly	GO_Biological_Process_2021	41/64	1.75492e-09	32/64	1.41227e-10	2/64	0.999366	39/64	1.98573e-18	1/64	0.993474	31/64	1.28784e-17	45/64	0.0931002	38/64	1.24616e-06	7/64	0.999966	pre-replicative complex assembly __GO_Biological_Process_2021
Retinoblastoma gene in cancer WP2446	WikiPathway_2021_Human	51/87	1.86923e-09	38/87	4.32317e-10	6/87	0.988954	45/87	3.39814e-17	3/87	0.964537	35/87	1.57535e-16	52/87	0.677512	27/87	0.474851	25/87	0.73622	Retinoblastoma gene in cancer WP2446__WikiPathway_2021_Human
Gene expression	BioPlanet_2019	352/968	2.70283e-09	197/968	3.51503e-05	75/968	0.999993	277/968	9.21129e-36	40/968	0.999991	157/968	8.94897e-18	564/968	0.985597	311/968	0.0997111	253/968	0.999869	Gene expression__BioPlanet_2019
Spinocerebellar ataxia	KEGG_2021_Human	73/143	3.80443e-09	45/143	1.56688e-06	34/143	0.00147778	39/143	1.35191e-05	19/143	0.0112992	26/143	7.25436e-05	96/143	0.0978955	70/143	1.92622e-06	26/143	0.999871	Spinocerebellar ataxia__KEGG_2021_Human
precatalytic spliceosome	GO_Cellular_Component_2021	35/52	3.87516e-09	16/52	0.00456547			35/52	1.00525e-18			16/52	1.91325e-06	42/52	0.0024009	27/52	0.000864171	15/52	0.699782	precatalytic spliceosome __GO_Cellular_Component_2021
anaphase-promoting complex-dependent catabolic process	GO_Biological_Process_2021	49/84	4.86068e-09	34/84	3.65923e-08	4/84	0.998621	45/84	5.6263e-18	3/84	0.957732	31/84	1.38524e-13	57/84	0.14047	41/84	0.000262981	16/84	0.996089	anaphase-promoting complex-dependent catabolic process __GO_Biological_Process_2021
Coronavirus disease	KEGG_2021_Human	106/232	4.88471e-09	57/232	0.000251671	25/232	0.949469	81/232	1.80434e-16	17/232	0.587455	40/232	3.80417e-06	161/232	0.00755268	40/232	0.999993	121/232	2.99765e-11	Coronavirus disease__KEGG_2021_Human
Polo-like kinase 1 (PLK1) pathway	BioPlanet_2019	32/46	5.1218e-09	22/46	2.91205e-07	4/46	0.908188	28/46	1.34579e-13	2/46	0.871761	20/46	8.97969e-11	26/46	0.804508	17/46	0.200191	9/46	0.97447	Polo-like kinase 1 (PLK1) pathway__BioPlanet_2019
mRNA Processing WP411	WikiPathway_2021_Human	66/126	5.47365e-09	48/126	7.22728e-10	3/126	0.999995	63/126	1.75485e-22	6/126	0.921012	42/126	4.67515e-16	102/126	2.04541e-06	69/126	8.05475e-09	33/126	0.91268	mRNA Processing WP411__WikiPathway_2021_Human
U2-type spliceosomal complex	GO_Cellular_Component_2021	51/89	5.54035e-09	26/89	0.000848309	1/89	0.999995	50/89	4.90988e-21			26/89	4.41271e-09	72/89	6.75752e-05	51/89	9.98756e-08	21/89	0.957747	U2-type spliceosomal complex __GO_Cellular_Component_2021
mitochondrial translational termination	GO_Biological_Process_2021	51/89	5.54035e-09	20/89	0.0557439	1/89	0.999995	50/89	4.90988e-21	2/89	0.992447	18/89	0.000231529	59/89	0.209706	26/89	0.621705	33/89	0.145927	mitochondrial translational termination __GO_Biological_Process_2021
G1/S Phase Transition	Elsevier_Pathway_Collection	26/34	5.59153e-09	14/34	0.000312008	2/34	0.963868	24/34	5.67644e-14	1/34	0.930841	13/34	1.09274e-06	24/34	0.18305	9/34	0.741782	15/34	0.0800602	G1/S Phase Transition__Elsevier_Pathway_Collection
APC/C-mediated degradation of cell cycle proteins	BioPlanet_2019	48/82	5.94051e-09	32/82	2.49435e-07	2/82	0.999947	46/82	1.98374e-19	1/82	0.998418	31/82	6.42275e-14	58/82	0.0532616	42/82	5.51549e-05	16/82	0.99429	APC/C-mediated degradation of cell cycle proteins__BioPlanet_2019
Integrin signaling pathway	BioPlanet_2019	77/155	6.99966e-09	53/155	8.47565e-09	34/155	0.00585821	43/155	3.10152e-06	18/155	0.0447647	35/155	1.89476e-08	116/155	0.000316394	58/155	0.0324685	58/155	0.0620248	Integrin signaling pathway__BioPlanet_2019
nucleus	GO_Cellular_Component_2021	1402/4484	8.76287e-09	841/4484	6.78809e-11	577/4484	0.998461	825/4484	3.82781e-24	306/4484	0.983773	535/4484	3.93243e-25	2515/4484	0.999989	1433/4484	0.00224548	1082/4484	0.999989	nucleus __GO_Cellular_Component_2021
actin cytoskeleton	GO_Cellular_Component_2021	135/316	9.07631e-09	98/316	3.96761e-12	43/316	0.644925	92/316	5.0185e-13	19/316	0.877389	79/316	3.89184e-20	218/316	0.00336475	125/316	0.000230914	93/316	0.786991	actin cytoskeleton __GO_Cellular_Component_2021
spliceosomal snRNP complex	GO_Cellular_Component_2021	34/51	9.4379e-09	19/51	0.000139468	1/51	0.999597	33/51	6.06078e-17			19/51	6.09431e-09	43/51	0.000360039	25/51	0.00368429	18/51	0.318222	spliceosomal snRNP complex __GO_Cellular_Component_2021
FoxO family signaling	BioPlanet_2019	33/49	1.05814e-08	21/49	4.95999e-06	15/49	0.00248475	18/49	4.52041e-05	9/49	0.0102047	12/49	0.000407217	32/49	0.351067	18/49	0.199392	14/49	0.711806	FoxO family signaling__BioPlanet_2019
Mitotic Spindle	MSigDB_Hallmark_2020	93/199	1.06475e-08	76/199	7.48889e-15	33/199	0.192119	60/199	1.2433e-09	19/199	0.172764	57/199	8.52827e-18	141/199	0.00371369	87/199	3.64109e-05	54/199	0.914766	Mitotic Spindle__MSigDB_Hallmark_2020
PI3K/AKT/mTOR Signaling	MSigDB_Hallmark_2020	57/105	1.09309e-08	35/105	5.25525e-06	26/105	0.00278909	31/105	1.86419e-05	17/105	0.00217907	18/105	0.00178504	68/105	0.284272	38/105	0.110839	30/105	0.761783	PI3K/AKT/mTOR Signaling__MSigDB_Hallmark_2020
Autodegradation of Cdh1 by Cdh1-APC/C	BioPlanet_2019	37/58	1.28726e-08	24/58	2.272e-06	1/58	0.999861	36/58	1.72091e-17			24/58	4.34892e-12	45/58	0.00716478	36/58	5.16513e-07	9/58	0.998216	Autodegradation of Cdh1 by Cdh1-APC/C__BioPlanet_2019
U2-type precatalytic spliceosome	GO_Cellular_Component_2021	33/50	2.27728e-08	15/50	0.00766876			33/50	2.46256e-17			15/50	5.67316e-06	41/50	0.00154191	26/50	0.00104063	15/50	0.633001	U2-type precatalytic spliceosome __GO_Cellular_Component_2021
intracellular membrane-bounded organelle	GO_Cellular_Component_2021	1601/5192	2.98013e-08	960/5192	4.2428e-11	700/5192	0.960992	901/5192	1.80001e-18	372/5192	0.895016	588/5192	2.66574e-22	2932/5192	0.999989	1663/5192	0.000550061	1269/5192	0.999989	intracellular membrane-bounded organelle __GO_Cellular_Component_2021
p53 Pathway	MSigDB_Hallmark_2020	92/200	3.3023e-08	74/200	1.13912e-13	59/200	1.64096e-08	33/200	0.146286	50/200	2.33901e-14	24/200	0.0329141	149/200	7.08773e-05	72/200	0.0452271	77/200	0.0183452	p53 Pathway__MSigDB_Hallmark_2020
Messenger RNA splicing: minor pathway	BioPlanet_2019	29/42	3.52084e-08	17/42	9.38845e-05			29/42	3.32806e-16			17/42	8.77622e-09	32/42	0.0335703	18/42	0.0560535	14/42	0.447243	Messenger RNA splicing: minor pathway__BioPlanet_2019
RNA processing	GO_Biological_Process_2021	84/179	4.25789e-08	46/179	0.000330682	15/179	0.993718	69/179	8.90769e-17	7/179	0.984403	39/179	8.66454e-09	131/179	0.000679458	90/179	1.40533e-08	41/179	0.995188	RNA processing __GO_Biological_Process_2021
lysosome	GO_Cellular_Component_2021	187/477	4.5239e-08	110/477	1.08939e-05	133/477	2.80459e-15	54/477	0.947791	79/477	2.48488e-11	31/477	0.917176	315/477	0.0228193	167/477	0.0128841	148/477	0.576618	lysosome __GO_Cellular_Component_2021
Lysosome	BioPlanet_2019	62/121	4.62537e-08	43/121	5.94206e-08	50/121	2.57372e-13	12/121	0.915984	36/121	3.75551e-13	7/121	0.866282	82/121	0.0933207	44/121	0.0860314	38/121	0.528186	Lysosome__BioPlanet_2019
M phase pathway	BioPlanet_2019	52/96	5.23461e-08	34/96	1.5228e-06	3/96	0.99994	49/96	2.77985e-18	3/96	0.979273	31/96	8.2533e-12	57/96	0.709399	35/96	0.112048	22/96	0.973627	M phase pathway__BioPlanet_2019
ribosomal subunit export from nucleus	GO_Biological_Process_2021	13/13	6.15785e-08	9/13	2.15055e-05	1/13	0.863627	12/13	4.86376e-10	1/13	0.63971	8/13	1.58155e-06	12/13	0.0165988	10/13	0.000693918	2/13	0.947798	ribosomal subunit export from nucleus __GO_Biological_Process_2021
lytic vacuole	GO_Cellular_Component_2021	98/219	6.52828e-08	56/219	9.23954e-05	73/219	5.27194e-13	25/219	0.862795	45/219	5.473e-10	11/219	0.970486	152/219	0.00916856	73/219	0.175022	79/219	0.0754494	lytic vacuole __GO_Cellular_Component_2021
small ribosomal subunit	GO_Cellular_Component_2021	30/45	7.05725e-08	15/45	0.00252522			30/45	4.60161e-16	1/45	0.970887	14/45	7.23216e-06	39/45	0.00020358	3/45	0.999978	36/45	2.31149e-11	small ribosomal subunit __GO_Cellular_Component_2021
regulation of mitotic cell cycle	GO_Biological_Process_2021	83/178	7.26592e-08	60/178	1.69974e-09	21/178	0.849591	62/178	6.8961e-13	14/178	0.477147	46/178	7.64738e-13	125/178	0.00961029	88/178	5.54378e-08	37/178	0.999401	regulation of mitotic cell cycle __GO_Biological_Process_2021
regulation of cyclin-dependent protein serine/threonine kinase activity	GO_Biological_Process_2021	46/82	7.45628e-08	31/82	8.67699e-07	17/82	0.0671584	29/82	6.08859e-07	12/82	0.019786	19/82	2.19917e-05	50/82	0.591274	26/82	0.425599	24/82	0.696135	regulation of cyclin-dependent protein serine/threonine kinase activity __GO_Biological_Process_2021
regulation of mRNA stability	GO_Biological_Process_2021	71/146	7.97217e-08	58/146	1.64384e-12	12/146	0.990298	59/146	1.19347e-15	13/146	0.309039	45/146	1.1969e-15	106/146	0.00326587	77/146	1.06654e-08	29/146	0.999338	regulation of mRNA stability __GO_Biological_Process_2021
Oxidative phosphorylation	KEGG_2021_Human	66/133	8.54804e-08	36/133	0.000497068	2/133	0.999996	64/133	1.14251e-21	1/133	0.999969	35/133	2.41289e-10	63/133	0.999677	32/133	0.952811	31/133	0.984007	Oxidative phosphorylation__KEGG_2021_Human
Aurora B signaling	BioPlanet_2019	27/39	9.63434e-08	21/39	3.88574e-08	2/39	0.981128	25/39	5.06671e-13			21/39	1.49291e-13	23/39	0.693508	14/39	0.270351	9/39	0.903934	Aurora B signaling__BioPlanet_2019
Wnt signaling pathway, planar cell polarity pathway	GO_Biological_Process_2021	47/85	9.82362e-08	32/85	6.48314e-07	13/85	0.43296	34/85	1.7437e-09	3/85	0.960126	29/85	8.27529e-12	63/85	0.0101205	49/85	1.37072e-07	14/85	0.99943	Wnt signaling pathway, planar cell polarity pathway __GO_Biological_Process_2021
mitochondrial translation	GO_Biological_Process_2021	55/105	9.98559e-08	23/105	0.0548474	1/105	0.999996	54/105	3.34844e-20	2/105	0.997521	21/105	8.57957e-05	73/105	0.0553057	38/105	0.110839	35/105	0.364173	mitochondrial translation __GO_Biological_Process_2021
mitochondrial respiratory chain complex assembly	GO_Biological_Process_2021	49/90	1.01702e-07	20/90	0.0615509	1/90	0.999996	48/90	5.65768e-19	1/90	0.999157	19/90	8.60471e-05	57/90	0.409069	26/90	0.647458	31/90	0.297238	mitochondrial respiratory chain complex assembly __GO_Biological_Process_2021
Destabilization of mRNA by AUF1 (hnRNP D0)	BioPlanet_2019	39/66	1.09704e-07	31/66	1.97152e-09	4/66	0.98879	35/66	4.07999e-14	3/66	0.884062	28/66	3.33494e-14	44/66	0.235006	34/66	0.000237607	10/66	0.999226	Destabilization of mRNA by AUF1 (hnRNP D0)__BioPlanet_2019
Epithelial Mesenchymal Transition	MSigDB_Hallmark_2020	90/200	1.61737e-07	71/200	3.59235e-12	52/200	7.48399e-06	38/200	0.0217933	36/200	8.86663e-07	35/200	1.07388e-05	163/200	7.33195e-10	84/200	0.000256547	79/200	0.00853756	Epithelial Mesenchymal Transition__MSigDB_Hallmark_2020
Adipogenesis	MSigDB_Hallmark_2020	90/200	1.61737e-07	63/200	1.35921e-08	34/200	0.150236	56/200	7.68023e-08	27/200	0.00232858	36/200	4.18185e-06	165/200	8.78536e-11	115/200	8.85167e-16	50/200	0.97994	Adipogenesis__MSigDB_Hallmark_2020
Diabetic cardiomyopathy	KEGG_2021_Human	91/203	1.71701e-07	55/203	1.90323e-05	21/203	0.958738	70/203	4.06873e-14	13/203	0.769973	42/203	1.1817e-08	119/203	0.825993	65/203	0.311954	54/203	0.939827	Diabetic cardiomyopathy__KEGG_2021_Human
regulation of cellular amine metabolic process	GO_Biological_Process_2021	32/51	2.1753e-07	24/51	1.24435e-07	2/51	0.996211	30/51	6.57578e-14	2/51	0.906025	22/51	1.24589e-11	33/51	0.37913	29/51	6.84936e-05	4/51	0.999986	regulation of cellular amine metabolic process __GO_Biological_Process_2021
regulation of cell migration	GO_Biological_Process_2021	161/408	2.35791e-07	119/408	2.15543e-12	92/408	3.13246e-06	69/408	0.0360931	55/408	1.95164e-05	64/408	2.05183e-07	288/408	7.29202e-05	162/408	2.3943e-05	126/408	0.598385	regulation of cell migration __GO_Biological_Process_2021
positive regulation of mitotic cell cycle phase transition	GO_Biological_Process_2021	35/58	2.38062e-07	18/58	0.00244225	9/58	0.443161	26/58	8.17444e-09	4/58	0.646743	14/58	0.000162475	42/58	0.0563501	21/58	0.196142	21/58	0.252068	positive regulation of mitotic cell cycle phase transition __GO_Biological_Process_2021
HIV factor interactions with host	BioPlanet_2019	63/128	2.43123e-07	42/128	1.01286e-06	8/128	0.998583	55/128	4.48784e-16	5/128	0.96897	37/128	3.56437e-12	90/128	0.0241209	67/128	1.36829e-07	23/128	0.999791	HIV factor interactions with host__BioPlanet_2019
Lysosome	KEGG_2021_Human	63/128	2.43123e-07	44/128	1.27199e-07	51/128	8.12865e-13	12/128	0.946441	37/128	4.75133e-13	7/128	0.900198	85/128	0.149103	45/128	0.131459	40/128	0.54216	Lysosome__KEGG_2021_Human
negative regulation of mitotic cell cycle phase transition	GO_Biological_Process_2021	49/92	2.51282e-07	39/92	7.4765e-10	8/92	0.959892	41/92	5.50394e-13	9/92	0.258027	30/92	1.35045e-11	63/92	0.102824	44/92	0.000284466	19/92	0.991961	negative regulation of mitotic cell cycle phase transition __GO_Biological_Process_2021
regulation of canonical Wnt signaling pathway	GO_Biological_Process_2021	108/253	2.79125e-07	66/253	1.15799e-05	54/253	0.0012415	54/253	0.000529751	24/253	0.146461	42/253	5.9159e-06	187/253	2.06698e-05	112/253	1.46284e-06	75/253	0.741661	regulation of canonical Wnt signaling pathway __GO_Biological_Process_2021
snoRNA binding	GO_Molecular_Function_2021	22/30	3.07017e-07	11/30	0.00404828	3/30	0.819692	19/30	4.47637e-10			11/30	1.18873e-05	24/30	0.025734	16/30	0.00685951	8/30	0.769471	snoRNA binding __GO_Molecular_Function_2021
polysomal ribosome	GO_Cellular_Component_2021	22/30	3.07017e-07	13/30	0.000278581			22/30	1.81723e-13			13/30	1.91687e-07	27/30	0.000558182	3/30	0.998052	24/30	5.4824e-08	polysomal ribosome __GO_Cellular_Component_2021
regulation of cell cycle phase transition	GO_Biological_Process_2021	50/95	3.09314e-07	32/95	1.02488e-05	6/95	0.995122	44/95	1.41e-14	1/95	0.999431	31/95	6.05175e-12	65/95	0.10058	50/95	4.14644e-06	15/95	0.999834	regulation of cell cycle phase transition __GO_Biological_Process_2021
regulation of cellular amino acid metabolic process	GO_Biological_Process_2021	33/54	3.45495e-07	25/54	1.01967e-07	3/54	0.987531	30/54	5.2893e-13	3/54	0.784749	22/54	4.91553e-11	35/54	0.366076	30/54	9.28258e-05	5/54	0.999972	regulation of cellular amino acid metabolic process __GO_Biological_Process_2021
cytoskeleton	GO_Cellular_Component_2021	223/600	3.59381e-07	164/600	7.6744e-14	76/600	0.877037	147/600	4.53452e-13	36/600	0.941807	128/600	5.30372e-25	386/600	0.0840577	238/600	3.64271e-07	148/600	0.999883	cytoskeleton __GO_Cellular_Component_2021
regulation of establishment of planar polarity	GO_Biological_Process_2021	47/88	3.93841e-07	31/88	4.93549e-06	13/88	0.485457	34/88	5.06386e-09	2/88	0.991908	29/88	2.20009e-11	63/88	0.0318671	49/88	5.82804e-07	14/88	0.999706	regulation of establishment of planar polarity __GO_Biological_Process_2021
negative regulation of G2/M transition of mitotic cell cycle	GO_Biological_Process_2021	38/66	4.05394e-07	27/66	7.06482e-07	3/66	0.997158	35/66	4.07999e-14	2/66	0.964284	25/66	1.61939e-11	43/66	0.320616	35/66	9.06555e-05	8/66	0.999927	negative regulation of G2/M transition of mitotic cell cycle __GO_Biological_Process_2021
negative regulation of canonical Wnt signaling pathway	GO_Biological_Process_2021	76/165	4.66614e-07	44/165	0.000182836	34/165	0.0152098	42/165	3.92469e-05	12/165	0.596553	32/165	2.76642e-06	120/165	0.00164398	77/165	6.05642e-06	43/165	0.941657	negative regulation of canonical Wnt signaling pathway __GO_Biological_Process_2021
regulation of mRNA catabolic process	GO_Biological_Process_2021	60/122	4.81681e-07	45/122	7.91568e-09	11/122	0.968623	49/122	4.04008e-13	11/122	0.315083	34/122	8.02015e-11	93/122	0.000410597	68/122	3.87099e-09	25/122	0.997327	regulation of mRNA catabolic process __GO_Biological_Process_2021
regulation of primary metabolic process	GO_Biological_Process_2021	63/130	4.90289e-07	42/130	1.60428e-06	20/130	0.386662	43/130	1.31993e-08	12/130	0.276576	30/130	1.15379e-07	83/130	0.329468	56/130	0.00125784	27/130	0.997407	regulation of primary metabolic process __GO_Biological_Process_2021
negative regulation of cell cycle G2/M phase transition	GO_Biological_Process_2021	34/57	5.21085e-07	25/57	3.71989e-07	3/57	0.99133	31/57	4.70764e-13	2/57	0.935822	23/57	2.2669e-11	37/57	0.353765	32/57	4.13518e-05	5/57	0.999987	negative regulation of cell cycle G2/M phase transition __GO_Biological_Process_2021
negative regulation of Wnt signaling pathway	GO_Biological_Process_2021	85/191	6.28592e-07	48/191	0.000431768	42/191	0.00228114	43/191	0.000599734	15/191	0.475939	33/191	2.4828e-05	136/191	0.00323672	85/191	2.00911e-05	51/191	0.930475	negative regulation of Wnt signaling pathway __GO_Biological_Process_2021
Cyclins and cell cycle regulation	BioPlanet_2019	18/23	7.53821e-07	12/23	5.14853e-05	3/23	0.65386	15/23	1.78898e-08	2/23	0.526973	10/23	4.92594e-06	13/23	0.763779	7/23	0.569442	6/23	0.774892	Cyclins and cell cycle regulation__BioPlanet_2019
FOXM1 Signaling in Prostate Cancer	Elsevier_Pathway_Collection	11/11	7.93183e-07	9/11	2.23514e-06	2/11	0.477013	9/11	7.11225e-07			9/11	6.76851e-09	6/11	0.786834	2/11	0.890039	4/11	0.469722	FOXM1 Signaling in Prostate Cancer__Elsevier_Pathway_Collection
Unfolded Protein Response	MSigDB_Hallmark_2020	56/113	8.36479e-07	35/113	3.16175e-05	20/113	0.174346	36/113	5.5334e-07	10/113	0.348401	25/113	2.91184e-06	79/113	0.0399338	49/113	0.00207063	30/113	0.88672	Unfolded Protein Response__MSigDB_Hallmark_2020
Thyroid hormone signaling pathway	KEGG_2021_Human	59/121	8.61487e-07	32/121	0.00150471	36/121	7.7799e-06	23/121	0.0627027	15/121	0.0390546	17/121	0.0174322	89/121	0.00364469	52/121	0.0019545	37/121	0.60565	Thyroid hormone signaling pathway__KEGG_2021_Human
Thermogenesis	KEGG_2021_Human	99/232	8.75127e-07	55/232	0.000806203	24/232	0.967556	75/232	2.29377e-13	12/232	0.940423	43/232	2.19847e-07	128/232	0.980553	68/232	0.64391	60/232	0.971631	Thermogenesis__KEGG_2021_Human
BDNF signaling pathway	BioPlanet_2019	109/261	9.02663e-07	74/261	1.09589e-07	55/261	0.00152865	54/261	0.00113553	32/261	0.00454839	42/261	1.30012e-05	190/261	8.06689e-05	109/261	4.56946e-05	81/261	0.566033	BDNF signaling pathway__BioPlanet_2019
regulation of protein serine/threonine kinase activity	GO_Biological_Process_2021	55/111	1.05127e-06	39/111	3.3888e-07	21/111	0.101475	34/111	3.05777e-06	14/111	0.0398405	25/111	2.06215e-06	65/111	0.774199	36/111	0.338968	29/111	0.903168	regulation of protein serine/threonine kinase activity __GO_Biological_Process_2021
cytosolic small ribosomal subunit	GO_Cellular_Component_2021	26/40	1.11456e-06	13/40	0.00609595			26/40	1.05661e-13	1/40	0.956857	12/40	4.86905e-05	34/40	0.00113383	1/40	0.999996	33/40	3.31234e-11	cytosolic small ribosomal subunit __GO_Cellular_Component_2021
Mitochondrial complex I assembly model OXPHOS system WP4324	WikiPathway_2021_Human	33/56	1.12794e-06	13/56	0.0880223			33/56	3.40338e-15			13/56	0.00041595	26/56	0.992546	15/56	0.756994	11/56	0.982543	Mitochondrial complex I assembly model OXPHOS system WP4324__WikiPathway_2021_Human
RNA export from nucleus	GO_Biological_Process_2021	53/106	1.14817e-06	30/106	0.000636506	6/106	0.99849	47/106	1.42051e-14	5/106	0.909879	25/106	8.31149e-07	74/106	0.047747	54/106	6.28736e-06	20/106	0.99868	RNA export from nucleus __GO_Biological_Process_2021
HIF-1 degradation in normoxia	BioPlanet_2019	46/88	1.16997e-06	33/88	4.84128e-07	11/88	0.721949	35/88	1.21136e-09	7/88	0.500149	26/88	3.38118e-09	56/88	0.3884	46/88	1.25509e-05	10/88	0.999993	HIF-1 degradation in normoxia__BioPlanet_2019
Degradation of beta-catenin by the destruction complex	BioPlanet_2019	40/73	1.18933e-06	28/73	2.07177e-06	6/73	0.957841	34/73	1.13536e-11	2/73	0.977575	26/73	3.25809e-11	54/73	0.0176739	43/73	3.45184e-07	11/73	0.999571	Degradation of beta-catenin by the destruction complex__BioPlanet_2019
Apoptosis regulation	BioPlanet_2019	42/78	1.20955e-06	30/78	8.45488e-07	8/78	0.881389	34/78	1.09301e-10	3/78	0.9403	27/78	2.93917e-11	51/78	0.283419	38/78	0.000455476	13/78	0.998979	Apoptosis regulation__BioPlanet_2019
regulation of G2/M transition of mitotic cell cycle	GO_Biological_Process_2021	69/149	1.21154e-06	51/149	1.5468e-08	7/149	0.999953	62/149	4.13598e-17	2/149	0.999891	49/149	3.19276e-18	106/149	0.00902313	79/149	5.03335e-09	27/149	0.999909	regulation of G2/M transition of mitotic cell cycle __GO_Biological_Process_2021
positive regulation of endothelial cell migration	GO_Biological_Process_2021	45/86	1.46876e-06	26/86	0.000477141	27/86	3.606e-05	18/86	0.0417691	14/86	0.00489772	12/86	0.0432132	67/86	0.000920104	34/86	0.0409764	33/86	0.0995185	positive regulation of endothelial cell migration __GO_Biological_Process_2021
mRNA-containing ribonucleoprotein complex export from nucleus	GO_Biological_Process_2021	50/99	1.5624e-06	27/99	0.00210026	6/99	0.996796	44/99	8.8425e-14	5/99	0.876569	22/99	1.04368e-05	70/99	0.0364666	51/99	7.47694e-06	19/99	0.99771	mRNA-containing ribonucleoprotein complex export from nucleus __GO_Biological_Process_2021
ficolin-1-rich granule lumen	GO_Cellular_Component_2021	59/123	1.70687e-06	39/123	6.1872e-06	17/123	0.588094	42/123	6.71165e-09	9/123	0.588405	30/123	3.04791e-08	93/123	0.000668672	60/123	1.16019e-05	33/123	0.881927	ficolin-1-rich granule lumen __GO_Cellular_Component_2021
spliceosomal tri-snRNP complex	GO_Cellular_Component_2021	22/32	1.83048e-06	12/32	0.0021815			22/32	1.51664e-12			12/32	3.61416e-06	29/32	0.000255015	16/32	0.014835	13/32	0.172182	spliceosomal tri-snRNP complex __GO_Cellular_Component_2021
U4/U6 x U5 tri-snRNP complex	GO_Cellular_Component_2021	22/32	1.83048e-06	12/32	0.0021815			22/32	1.51664e-12			12/32	3.61416e-06	29/32	0.000255015	16/32	0.014835	13/32	0.172182	U4/U6 x U5 tri-snRNP complex __GO_Cellular_Component_2021
nuclear export	GO_Biological_Process_2021	44/84	1.84397e-06	29/84	1.53914e-05	7/84	0.963693	37/84	1.13553e-11	7/84	0.450648	22/84	5.54818e-07	53/84	0.432926	32/84	0.0748789	21/84	0.917505	nuclear export __GO_Biological_Process_2021
TGF-beta regulation of extracellular matrix	BioPlanet_2019	208/565	1.89595e-06	144/565	5.97291e-10	116/565	2.01121e-05	92/565	0.0424539	62/565	0.00189852	82/565	1.36108e-07	381/565	0.00189971	200/565	0.00417039	181/565	0.37437	TGF-beta regulation of extracellular matrix__BioPlanet_2019
p53 activity regulation	BioPlanet_2019	57/118	1.91848e-06	35/118	8.52803e-05	21/118	0.16091	36/118	1.76193e-06	11/118	0.277676	24/118	2.067e-05	78/118	0.178487	42/118	0.121225	36/118	0.611548	p53 activity regulation__BioPlanet_2019
Activation of the pre-replicative complex	BioPlanet_2019	21/30	1.99742e-06	14/30	6.04654e-05			21/30	2.84742e-12			14/30	2.00177e-08	18/30	0.646301	12/30	0.165969	6/30	0.943274	Activation of the pre-replicative complex__BioPlanet_2019
Chemiosmotic coupling formation of ATP	BioPlanet_2019	12/13	2.13435e-06	9/13	2.15055e-05			12/13	4.86376e-10			9/13	7.57519e-08	6/13	0.921419	2/13	0.938441	4/13	0.620355	Chemiosmotic coupling formation of ATP__BioPlanet_2019
maturation of LSU-rRNA	GO_Biological_Process_2021	19/26	2.21648e-06	11/26	0.00104498			19/26	9.36448e-12			11/26	2.27554e-06	19/26	0.157072	8/26	0.549557	11/26	0.159604	maturation of LSU-rRNA __GO_Biological_Process_2021
SCF/SKP2 Complex	Elsevier_Pathway_Collection	19/26	2.21648e-06	10/26	0.00406883	7/26	0.0655138	12/26	6.34925e-05	3/26	0.312746	7/26	0.0036963	17/26	0.427171	9/26	0.382229	8/26	0.598103	SCF/SKP2 Complex__Elsevier_Pathway_Collection
Proteasome complex	BioPlanet_2019	18/24	2.22407e-06	10/24	0.00202396	1/24	0.974758	17/24	2.66971e-10			10/24	7.83339e-06	17/24	0.23724	16/24	0.00024712	1/24	0.999878	Proteasome complex__BioPlanet_2019
Tight Junction Assembly (Occludin)	Elsevier_Pathway_Collection	18/24	2.22407e-06	14/24	2.07021e-06	6/24	0.114444	12/24	2.31964e-05	3/24	0.270379	11/24	8.55536e-07	22/24	0.00107862	15/24	0.00106474	7/24	0.664873	Tight Junction Assembly (Occludin)__Elsevier_Pathway_Collection
FOXM1 transcription factor network	BioPlanet_2019	26/41	2.23684e-06	18/41	1.56281e-05	7/41	0.362834	19/41	4.41024e-07	2/41	0.82631	16/41	4.46944e-08	28/41	0.235841	8/41	0.957158	20/41	0.0145788	FOXM1 transcription factor network__BioPlanet_2019
intracellular organelle lumen	GO_Cellular_Component_2021	297/848	2.23956e-06	189/848	1.16153e-07	137/848	0.0552193	160/848	1.10854e-05	86/848	0.00301721	103/848	1.77697e-05	540/848	0.103484	353/848	4.18202e-13	187/848	0.999992	intracellular organelle lumen __GO_Cellular_Component_2021
non-canonical Wnt signaling pathway	GO_Biological_Process_2021	59/124	2.37608e-06	35/124	0.000250173	22/124	0.157709	37/124	2.30056e-06	5/124	0.962037	30/124	3.71368e-08	90/124	0.00649852	66/124	7.36351e-08	24/124	0.999055	non-canonical Wnt signaling pathway __GO_Biological_Process_2021
cellular response to interleukin-12	GO_Biological_Process_2021	29/48	2.47189e-06	19/48	5.32297e-05	5/48	0.830981	24/48	1.98538e-09	4/48	0.495196	15/48	3.21524e-06	37/48	0.0170365	19/48	0.106236	18/48	0.219739	cellular response to interleukin-12 __GO_Biological_Process_2021
Electron Transport Chain (OXPHOS system in mitochondria) WP111	WikiPathway_2021_Human	51/103	2.62549e-06	30/103	0.000374102			51/103	3.12026e-18			30/103	3.15333e-10	49/103	0.998579	22/103	0.983385	27/103	0.8923	Electron Transport Chain (OXPHOS system in mitochondria) WP111__WikiPathway_2021_Human
Downstream signaling events Of B cell receptor (BCR)	BioPlanet_2019	49/98	2.87036e-06	31/98	5.60058e-05	15/98	0.42024	34/98	1.15268e-07	7/98	0.616067	24/98	6.59273e-07	75/98	0.00118781	48/98	7.35141e-05	27/98	0.820601	Downstream signaling events Of B cell receptor (BCR)__BioPlanet_2019
interleukin-12-mediated signaling pathway	GO_Biological_Process_2021	28/46	2.98685e-06	18/46	9.94096e-05	4/46	0.908188	24/46	6.41596e-10	3/46	0.68525	15/46	1.7563e-06	36/46	0.0123846	18/46	0.124933	18/46	0.162933	interleukin-12-mediated signaling pathway __GO_Biological_Process_2021
cellular protein modification process	GO_Biological_Process_2021	351/1025	3.01791e-06	214/1025	2.75855e-06	193/1025	1.61076e-05	158/1025	0.0572939	102/1025	0.00236835	112/1025	0.000581003	677/1025	0.00126173	402/1025	1.86944e-10	276/1025	0.999304	cellular protein modification process __GO_Biological_Process_2021
serine/threonine protein kinase complex	GO_Cellular_Component_2021	24/37	3.06088e-06	18/37	2.566e-06	9/37	0.070055	15/37	5.12621e-05	7/37	0.0191542	11/37	0.000109758	23/37	0.542434	8/37	0.910278	15/37	0.151552	serine/threonine protein kinase complex __GO_Cellular_Component_2021
asymmetric synapse	GO_Cellular_Component_2021	62/133	3.13789e-06	29/133	0.0363392	41/133	6.7569e-07	21/133	0.275366	15/133	0.0767679	14/133	0.185965	101/133	0.00030247	61/133	9.95889e-05	40/133	0.655197	asymmetric synapse __GO_Cellular_Component_2021
RNA metabolic process	GO_Biological_Process_2021	62/133	3.13789e-06	30/133	0.0220048	12/133	0.973278	50/133	4.50957e-12	8/133	0.794965	22/133	0.000965875	99/133	0.00115624	68/133	3.54079e-07	31/133	0.984007	RNA metabolic process __GO_Biological_Process_2021
UV Response Up	MSigDB_Hallmark_2020	71/158	3.32897e-06	44/158	6.15729e-05	37/158	0.00126273	34/158	0.00455041	21/158	0.00799752	23/158	0.00415264	113/158	0.00548777	66/158	0.00130884	47/158	0.695517	UV Response Up__MSigDB_Hallmark_2020
positive regulation of telomerase RNA localization to Cajal body	GO_Biological_Process_2021	13/15	3.55561e-06	7/15	0.00455063			13/15	4.67897e-10	1/15	0.692094	6/15	0.000726057	13/15	0.0354028	7/15	0.135357	6/15	0.318725	positive regulation of telomerase RNA localization to Cajal body __GO_Biological_Process_2021
mRNA transport	GO_Biological_Process_2021	51/104	3.7629e-06	29/104	0.00100655	7/104	0.99442	44/104	7.34629e-13	7/104	0.678061	22/104	2.37812e-05	74/104	0.0260953	52/104	1.82589e-05	22/104	0.992379	mRNA transport __GO_Biological_Process_2021
positive regulation of Wnt signaling pathway	GO_Biological_Process_2021	69/153	3.89599e-06	49/153	3.04615e-07	26/153	0.188753	43/153	2.13908e-06	16/153	0.115408	33/153	1.52293e-07	110/153	0.00466102	69/153	6.99338e-05	41/153	0.905228	positive regulation of Wnt signaling pathway __GO_Biological_Process_2021
mRNA export from nucleus	GO_Biological_Process_2021	52/107	4.25298e-06	27/107	0.00668978	6/107	0.998646	46/107	1.09191e-13	5/107	0.913931	22/107	3.77944e-05	72/107	0.130432	52/107	4.90691e-05	20/107	0.998908	mRNA export from nucleus __GO_Biological_Process_2021
regulation of cyclin-dependent protein kinase activity	GO_Biological_Process_2021	31/54	5.10073e-06	22/54	8.06459e-06	9/54	0.357578	22/54	8.70463e-07	7/54	0.110281	15/54	1.60274e-05	32/54	0.689962	17/54	0.47112	15/54	0.758746	regulation of cyclin-dependent protein kinase activity __GO_Biological_Process_2021
regulation of cell cycle	GO_Biological_Process_2021	118/296	5.1736e-06	80/296	3.1036e-07	53/296	0.0428992	65/296	6.39876e-05	33/296	0.0158426	47/296	5.90029e-06	186/296	0.347812	104/296	0.0380842	82/296	0.923754	regulation of cell cycle __GO_Biological_Process_2021
protein-DNA complex assembly	GO_Biological_Process_2021	65/143	5.30984e-06	45/143	1.56688e-06	9/143	0.999105	56/143	3.14379e-14	4/143	0.995563	41/143	3.30438e-13	81/143	0.902404	61/143	0.00105637	20/143	0.999995	protein-DNA complex assembly __GO_Biological_Process_2021
regulation of mitotic cell cycle phase transition	GO_Biological_Process_2021	81/188	5.33245e-06	59/188	4.4925e-08	9/188	0.999988	72/188	2.89893e-17	5/188	0.998883	54/188	5.45557e-17	136/188	0.00119738	95/188	4.05688e-09	41/188	0.998642	regulation of mitotic cell cycle phase transition __GO_Biological_Process_2021
Cooperation of prefoldin and TriC/CCT in actin and tubulin folding	BioPlanet_2019	19/27	5.51553e-06	12/27	0.000359051			19/27	2.75268e-11	1/27	0.880086	11/27	3.55988e-06	24/27	0.00176432	14/27	0.015201	10/27	0.325937	Cooperation of prefoldin and TriC/CCT in actin and tubulin folding__BioPlanet_2019
Antigen processing: cross presentation	BioPlanet_2019	41/79	5.55136e-06	32/79	8.95843e-08	11/79	0.577672	30/79	6.31122e-08	10/79	0.0730633	22/79	1.72307e-07	52/79	0.254901	35/79	0.00559805	17/79	0.980537	Antigen processing: cross presentation__BioPlanet_2019
E2F transcription factor network	BioPlanet_2019	39/74	5.75674e-06	24/74	0.000243787	9/74	0.741661	30/74	1.07397e-08	2/74	0.97903	22/74	4.74482e-08	45/74	0.602868	19/74	0.836496	26/74	0.277763	E2F transcription factor network__BioPlanet_2019
regulation of cellular ketone metabolic process	GO_Biological_Process_2021	35/64	5.78745e-06	26/64	1.32521e-06	3/64	0.996348	32/64	4.10908e-12	3/64	0.871021	23/64	3.6009e-10	42/64	0.296905	33/64	0.000285483	9/64	0.999587	regulation of cellular ketone metabolic process __GO_Biological_Process_2021
DNA replication initiation	GO_Biological_Process_2021	24/38	6.10787e-06	16/38	8.55473e-05			24/38	2.39597e-12			16/38	1.21781e-08	25/38	0.360331	17/38	0.0413224	8/38	0.943324	DNA replication initiation __GO_Biological_Process_2021
Peutz-Jeghers Syndrome	Elsevier_Pathway_Collection	30/52	6.29652e-06	15/52	0.0112592	16/52	0.00170441	14/52	0.00862494	7/52	0.0945825	8/52	0.0556072	43/52	0.000839749	28/52	0.000320148	15/52	0.699782	Peutz-Jeghers Syndrome__Elsevier_Pathway_Collection
phosphorylation	GO_Biological_Process_2021	152/400	6.35164e-06	85/400	0.00158675	90/400	4.38212e-06	62/400	0.162286	42/400	0.0187818	43/400	0.0331942	275/400	0.0014927	167/400	5.27784e-07	108/400	0.975266	phosphorylation __GO_Biological_Process_2021
positive regulation of canonical Wnt signaling pathway	GO_Biological_Process_2021	60/130	6.65723e-06	43/130	5.91485e-07	21/130	0.296589	39/130	1.06757e-06	12/130	0.276576	31/130	3.17706e-08	96/130	0.00210172	59/130	0.000183033	37/130	0.788255	positive regulation of canonical Wnt signaling pathway __GO_Biological_Process_2021
Proteins with Altered Expression in Cancer-Associated Sustaining of Proliferative Signaling	Elsevier_Pathway_Collection	76/175	7.23995e-06	41/175	0.00433105	43/175	0.000178196	33/175	0.0339113	19/175	0.0697409	22/175	0.0252636	129/175	0.000453432	61/175	0.105274	68/175	0.0205195	Proteins with Altered Expression in Cancer-Associated Sustaining of Proliferative Signaling__Elsevier_Pathway_Collection
ribonucleoprotein complex assembly	GO_Biological_Process_2021	62/136	7.71158e-06	39/136	7.88012e-05	3/136	0.999996	59/136	2.22647e-17	3/136	0.998346	36/136	1.11994e-10	100/136	0.00217004	54/136	0.0113685	46/136	0.294017	ribonucleoprotein complex assembly __GO_Biological_Process_2021
ribosome assembly	GO_Biological_Process_2021	29/50	7.76198e-06	19/50	0.000102392			29/50	2.85783e-13	1/50	0.980357	18/50	2.8601e-08	40/50	0.00422092	17/50	0.328572	23/50	0.0208044	ribosome assembly __GO_Biological_Process_2021
Interleukin-2 signaling pathway	BioPlanet_2019	293/847	8.14623e-06	187/847	2.70961e-07	166/847	6.51138e-06	127/847	0.143008	97/847	2.29796e-05	90/847	0.00430196	554/847	0.00994861	268/847	0.189461	286/847	0.0652223	Interleukin-2 signaling pathway__BioPlanet_2019
SCF/BTRC Complex	Elsevier_Pathway_Collection	22/34	8.42636e-06	17/34	3.01608e-06	11/34	0.00570857	11/34	0.00431189	7/34	0.0121826	10/34	0.000247896	22/34	0.425728	12/34	0.317026	10/34	0.658148	SCF/BTRC Complex__Elsevier_Pathway_Collection
regulation of signal transduction by p53 class mediator	GO_Biological_Process_2021	69/156	8.85018e-06	40/156	0.000817412	18/156	0.859607	51/156	9.71579e-10	8/156	0.909964	32/156	7.68498e-07	101/156	0.231182	56/156	0.0735326	45/156	0.775204	regulation of signal transduction by p53 class mediator __GO_Biological_Process_2021
ribonucleoprotein complex biogenesis	GO_Biological_Process_2021	33/60	9.03427e-06	21/60	0.000178077	1/60	0.999897	32/60	4.07934e-13	1/60	0.991059	20/60	2.2323e-08	39/60	0.342124	19/60	0.451844	20/60	0.416673	ribonucleoprotein complex biogenesis __GO_Biological_Process_2021
MicroRNA regulation of DNA damage response	BioPlanet_2019	37/70	9.08126e-06	26/70	9.42832e-06	11/70	0.409034	26/70	7.77143e-07	7/70	0.275869	19/70	1.80485e-06	39/70	0.870377	21/70	0.561381	18/70	0.875252	MicroRNA regulation of DNA damage response__BioPlanet_2019
regulation of macroautophagy	GO_Biological_Process_2021	53/112	9.24433e-06	28/112	0.00666855	25/112	0.0132432	28/112	0.000965905	16/112	0.00991347	12/112	0.192466	82/112	0.00630643	49/112	0.00165089	33/112	0.699118	regulation of macroautophagy __GO_Biological_Process_2021
mitochondrial matrix	GO_Cellular_Component_2021	134/348	1.02243e-05	75/348	0.00195508	30/348	0.999472	104/348	2.24285e-15	23/348	0.77676	52/348	1.14823e-05	224/348	0.151278	162/348	7.93475e-11	62/348	0.999994	mitochondrial matrix __GO_Cellular_Component_2021
lytic vacuole membrane	GO_Cellular_Component_2021	107/267	1.06068e-05	57/267	0.0077028	68/267	7.28885e-07	39/267	0.358419	36/267	0.000499932	21/267	0.583281	177/267	0.0612636	96/267	0.0248218	81/267	0.661044	lytic vacuole membrane __GO_Cellular_Component_2021
proteasome-mediated ubiquitin-dependent protein catabolic process	GO_Biological_Process_2021	125/321	1.07067e-05	84/321	6.96299e-07	50/321	0.261049	75/321	1.72647e-06	32/321	0.0651692	52/321	1.0423e-06	221/321	0.0036907	137/321	1.30317e-06	84/321	0.9822	proteasome-mediated ubiquitin-dependent protein catabolic process __GO_Biological_Process_2021
ATPase binding	GO_Molecular_Function_2021	38/73	1.10405e-05	20/73	0.00707489	20/73	0.00234788	18/73	0.00844558	10/73	0.0470141	10/73	0.0680185	50/73	0.135276	29/73	0.0526246	21/73	0.722598	ATPase binding __GO_Molecular_Function_2021
antigen processing and presentation of exogenous peptide antigen via MHC class I, TAP-dependent	GO_Biological_Process_2021	38/73	1.10405e-05	29/73	5.79465e-07	9/73	0.726665	29/73	3.23031e-08	8/73	0.184164	21/73	1.7827e-07	48/73	0.270555	35/73	0.00108182	13/73	0.997033	antigen processing and presentation of exogenous peptide antigen via MHC class I, TAP-dependent __GO_Biological_Process_2021
p53 signaling pathway	KEGG_2021_Human	38/73	1.10405e-05	27/73	7.00653e-06	16/73	0.0482738	22/73	0.000209927	10/73	0.0470141	17/73	5.47859e-05	51/73	0.0885825	27/73	0.12948	24/73	0.431601	p53 signaling pathway__KEGG_2021_Human
cyclin-dependent protein kinase holoenzyme complex	GO_Cellular_Component_2021	20/30	1.11962e-05	15/30	1.15766e-05	5/30	0.425803	15/30	2.18703e-06	4/30	0.187412	11/30	1.18873e-05	19/30	0.501064	8/30	0.727721	11/30	0.325785	cyclin-dependent protein kinase holoenzyme complex __GO_Cellular_Component_2021
maturation of SSU-rRNA from tricistronic rRNA transcript (SSU-rRNA, 5.8S rRNA, LSU-rRNA)	GO_Biological_Process_2021	20/30	1.11962e-05	10/30	0.0127287			20/30	3.83535e-11			10/30	7.65549e-05	23/30	0.0616608	17/30	0.00230676	6/30	0.943274	maturation of SSU-rRNA from tricistronic rRNA transcript (SSU-rRNA, 5.8S rRNA, LSU-rRNA) __GO_Biological_Process_2021
Citrate cycle (TCA cycle)	KEGG_2021_Human	20/30	1.11962e-05	13/30	0.000278581	2/30	0.939927	18/30	4.55432e-09	1/30	0.90528	12/30	1.6124e-06	24/30	0.025734	23/30	2.04434e-07	1/30	0.999985	Citrate cycle (TCA cycle)__KEGG_2021_Human
PI3K-AKT-mTOR signaling pathway and therapeutic opportunities WP3844	WikiPathway_2021_Human	20/30	1.11962e-05	9/30	0.0350879	16/30	5.25973e-07	4/30	0.603495	8/30	0.00134811	1/30	0.920166	27/30	0.000558182	14/30	0.0424161	13/30	0.112858	PI3K-AKT-mTOR signaling pathway and therapeutic opportunities WP3844__WikiPathway_2021_Human
negative regulation of phosphorylation	GO_Biological_Process_2021	43/86	1.13952e-05	29/86	2.55879e-05	23/86	0.00163839	20/86	0.0111529	13/86	0.0121319	16/86	0.00130374	64/86	0.00824207	39/86	0.00215319	25/86	0.712645	negative regulation of phosphorylation __GO_Biological_Process_2021
transport across blood-brain barrier	GO_Biological_Process_2021	43/86	1.13952e-05	30/86	8.7331e-06	34/86	6.4501e-09	9/86	0.849974	22/86	2.73416e-07	8/86	0.392526	58/86	0.155537	36/86	0.0143343	22/86	0.899841	transport across blood-brain barrier __GO_Biological_Process_2021
HIV infection	BioPlanet_2019	84/200	1.18265e-05	51/200	0.000199384	8/200	0.999995	76/200	6.4385e-18	5/200	0.999453	46/200	6.01456e-11	141/200	0.00498783	96/200	8.84863e-08	45/200	0.997894	HIV infection__BioPlanet_2019
Apical Junction	MSigDB_Hallmark_2020	84/200	1.18265e-05	70/200	1.08689e-11	43/200	0.0031825	41/200	0.00493141	27/200	0.00232858	43/200	2.33563e-09	138/200	0.0168555	85/200	0.000146988	53/200	0.942335	Apical Junction__MSigDB_Hallmark_2020
interleukin-1-mediated signaling pathway	GO_Biological_Process_2021	46/94	1.18363e-05	33/94	2.69813e-06	13/94	0.586629	33/94	1.27874e-07	8/94	0.416245	25/94	6.88903e-08	69/94	0.0105945	43/94	0.00106055	26/94	0.810394	interleukin-1-mediated signaling pathway __GO_Biological_Process_2021
Clear Cell Ovarian Carcinoma	Elsevier_Pathway_Collection	41/81	1.23451e-05	20/81	0.0224581	25/81	9.43706e-05	16/81	0.0816301	11/81	0.0406008	9/81	0.205339	64/81	0.00059937	38/81	0.00113407	26/81	0.483103	Clear Cell Ovarian Carcinoma__Elsevier_Pathway_Collection
Cell cycle: G1/S checkpoint	BioPlanet_2019	19/28	1.26566e-05	14/28	2.27405e-05	7/28	0.0918764	12/28	0.000153374	5/28	0.0559244	9/28	0.000239865	20/28	0.190596	11/28	0.198549	9/28	0.534397	Cell cycle: G1/S checkpoint__BioPlanet_2019
nucleic acid metabolic process	GO_Biological_Process_2021	37/71	1.38881e-05	23/71	0.00033193	4/71	0.993642	33/71	2.44163e-11	2/71	0.974366	21/71	1.05252e-07	53/71	0.0140635	34/71	0.0013001	19/71	0.831572	nucleic acid metabolic process __GO_Biological_Process_2021
miRNA regulation of DNA damage response WP1530	WikiPathway_2021_Human	37/71	1.38881e-05	26/71	1.26799e-05	11/71	0.428256	26/71	1.06724e-06	7/71	0.287944	19/71	2.27925e-06	39/71	0.897618	20/71	0.689386	19/71	0.831572	miRNA regulation of DNA damage response WP1530__WikiPathway_2021_Human
Semaphorin interactions	BioPlanet_2019	35/66	1.43296e-05	22/66	0.000281645	19/66	0.00159637	16/66	0.0147917	7/66	0.229059	15/66	0.000197784	58/66	2.01861e-06	33/66	0.000588242	25/66	0.155251	Semaphorin interactions__BioPlanet_2019
vascular transport	GO_Biological_Process_2021	42/84	1.43479e-05	29/84	1.53914e-05	34/84	3.13308e-09	8/84	0.904196	22/84	1.74614e-07	7/84	0.522781	56/84	0.197888	36/84	0.00941364	20/84	0.949174	vascular transport __GO_Biological_Process_2021
cyclin-dependent protein serine/threonine kinase regulator activity	GO_Molecular_Function_2021	26/44	1.43921e-05	18/44	4.96841e-05	10/44	0.0855576	16/44	0.000136233	6/44	0.111401	12/44	0.000135779	26/44	0.69166	10/44	0.896847	16/44	0.284403	cyclin-dependent protein serine/threonine kinase regulator activity __GO_Molecular_Function_2021
intracellular protein transmembrane transport	GO_Biological_Process_2021	26/44	1.43921e-05	11/44	0.0718858	10/44	0.0855576	16/44	0.000136233	3/44	0.655592	8/44	0.0230239	24/44	0.866629	13/44	0.595468	11/44	0.858631	intracellular protein transmembrane transport __GO_Biological_Process_2021
protein serine/threonine kinase activity	GO_Molecular_Function_2021	132/344	1.44665e-05	74/344	0.00219466	81/344	2.08766e-06	51/344	0.292369	37/344	0.0187536	37/344	0.0451027	220/344	0.19392	133/344	0.000463364	87/344	0.994463	protein serine/threonine kinase activity __GO_Molecular_Function_2021
membrane organization	GO_Biological_Process_2021	98/242	1.47534e-05	72/242	1.9143e-08	45/242	0.0337313	53/242	0.000309733	28/242	0.0158901	44/242	2.8048e-07	174/242	0.00044524	101/242	8.75904e-05	73/242	0.676979	membrane organization __GO_Biological_Process_2021
Proteins Involved in Glioblastoma	Elsevier_Pathway_Collection	76/178	1.51054e-05	63/178	6.72598e-11	28/178	0.309577	48/178	2.06318e-06	24/178	0.00400751	39/178	7.33993e-09	121/178	0.0442456	65/178	0.0413851	56/178	0.514491	Proteins Involved in Glioblastoma__Elsevier_Pathway_Collection
mRNA 3'-end processing	GO_Biological_Process_2021	40/79	1.55462e-05	28/79	1.22252e-05	4/79	0.997498	36/79	6.31926e-12	7/79	0.387646	21/79	7.64433e-07	54/79	0.129038	36/79	0.00282406	18/79	0.964332	mRNA 3'-end processing __GO_Biological_Process_2021
vacuolar lumen	GO_Cellular_Component_2021	70/161	1.55566e-05	49/161	1.63669e-06	48/161	2.42365e-07	22/161	0.540184	30/161	3.40064e-06	19/161	0.0608565	104/161	0.238654	66/161	0.00229727	38/161	0.988056	vacuolar lumen __GO_Cellular_Component_2021
regulation of telomerase RNA localization to Cajal body	GO_Biological_Process_2021	14/18	1.5796e-05	8/18	0.00352412			14/18	1.41559e-09	1/18	0.756749	7/18	0.000317034	16/18	0.0115616	9/18	0.0621473	7/18	0.322417	regulation of telomerase RNA localization to Cajal body __GO_Biological_Process_2021
CDK regulation of DNA replication	BioPlanet_2019	14/18	1.5796e-05	10/18	0.000111179	1/18	0.936646	13/18	2.54552e-08			10/18	2.74509e-07	10/18	0.780177	7/18	0.285492	3/18	0.952815	CDK regulation of DNA replication__BioPlanet_2019
TCA Cycle (aka Krebs or citric acid cycle) WP78	WikiPathway_2021_Human	14/18	1.5796e-05	10/18	0.000111179			14/18	1.41559e-09			10/18	2.74509e-07	16/18	0.0115616	15/18	4.78037e-06	1/18	0.998852	TCA Cycle (aka Krebs or citric acid cycle) WP78__WikiPathway_2021_Human
proteasomal ubiquitin-independent protein catabolic process	GO_Biological_Process_2021	16/22	1.61381e-05	12/22	2.87068e-05	1/22	0.965695	15/22	7.13036e-09	2/22	0.502838	10/22	3.00158e-06	16/22	0.196991	14/22	0.00121608	2/22	0.997187	proteasomal ubiquitin-independent protein catabolic process __GO_Biological_Process_2021
Smooth muscle contraction	BioPlanet_2019	16/22	1.61381e-05	16/22	3.53054e-09	1/22	0.965695	15/22	7.13036e-09	1/22	0.822358	15/22	3.76531e-12	19/22	0.0110728	14/22	0.00121608	5/22	0.866439	Smooth muscle contraction__BioPlanet_2019
regulation of transcription from RNA polymerase II promoter in response to stress	GO_Biological_Process_2021	43/87	1.6483e-05	33/87	3.55571e-07	10/87	0.808411	33/87	1.45249e-08	8/87	0.334496	25/87	1.26296e-08	61/87	0.0608587	42/87	0.00030082	19/87	0.981543	regulation of transcription from RNA polymerase II promoter in response to stress __GO_Biological_Process_2021
positive regulation of cell cycle G1/S phase transition	GO_Biological_Process_2021	22/35	1.67032e-05	11/35	0.0146682	8/35	0.113761	14/35	0.000108199	4/35	0.269927	7/35	0.0200117	24/35	0.251029	13/35	0.235957	11/35	0.558929	positive regulation of cell cycle G1/S phase transition __GO_Biological_Process_2021
DNA Repair	MSigDB_Hallmark_2020	66/150	1.68699e-05	36/150	0.00477994	15/150	0.950589	51/150	2.01027e-10	13/150	0.343916	23/150	0.00212435	102/150	0.0601291	47/150	0.413532	55/150	0.0940519	DNA Repair__MSigDB_Hallmark_2020
RNA 3'-end processing	GO_Biological_Process_2021	36/69	1.7473e-05	20/69	0.00354364	2/69	0.999683	34/69	1.50579e-12	3/69	0.90142	17/69	2.51913e-05	44/69	0.40342	30/69	0.0133846	14/69	0.985571	RNA 3'-end processing __GO_Biological_Process_2021
rRNA binding	GO_Molecular_Function_2021	25/42	1.76048e-05	10/42	0.109212	3/42	0.949527	22/42	3.01353e-09	1/42	0.963138	9/42	0.00554791	33/42	0.0148727	14/42	0.385508	19/42	0.0406266	rRNA binding __GO_Molecular_Function_2021
DNA Replication WP466	WikiPathway_2021_Human	25/42	1.76048e-05	17/42	9.38845e-05			25/42	5.62693e-12	1/42	0.963138	16/42	6.67982e-08	28/42	0.304167	18/42	0.0560535	10/42	0.891112	DNA Replication WP466__WikiPathway_2021_Human
Ubiquitin-mediated degradation of phosphorylated Cdc25A	BioPlanet_2019	34/64	1.8002e-05	25/64	4.90559e-06	2/64	0.999366	32/64	4.10908e-12	2/64	0.959264	23/64	3.6009e-10	44/64	0.14524	34/64	0.000108547	10/64	0.998759	Ubiquitin-mediated degradation of phosphorylated Cdc25A__BioPlanet_2019
Glioblastoma signaling pathways WP2261	WikiPathway_2021_Human	41/82	1.80693e-05	24/82	0.00128084	23/82	0.000810573	18/82	0.0271611	13/82	0.00821118	11/82	0.0650412	64/82	0.00109273	34/82	0.0198396	30/82	0.181546	Glioblastoma signaling pathways WP2261__WikiPathway_2021_Human
protein modification by small protein removal	GO_Biological_Process_2021	109/276	1.88005e-05	73/276	2.38642e-06	35/276	0.791147	74/276	5.3469e-09	20/276	0.609426	53/276	2.48095e-09	193/276	0.00215053	116/276	1.8926e-05	77/276	0.905336	protein modification by small protein removal __GO_Biological_Process_2021
negative regulation of supramolecular fiber organization	GO_Biological_Process_2021	37/72	2.09267e-05	21/72	0.00262055	16/72	0.0431751	21/72	0.000474202	8/72	0.174704	13/72	0.00467259	57/72	0.00108253	36/72	0.000338049	21/72	0.696205	negative regulation of supramolecular fiber organization __GO_Biological_Process_2021
Glioma Stem Cell Program Activation	Elsevier_Pathway_Collection	37/72	2.09267e-05	28/72	1.49938e-06	25/72	9.97251e-06	12/72	0.277667	18/72	4.65718e-06	10/72	0.0630462	56/72	0.00254854	34/72	0.00175592	22/72	0.601012	Glioma Stem Cell Program Activation__Elsevier_Pathway_Collection
DNA metabolic process	GO_Biological_Process_2021	109/277	2.25751e-05	61/277	0.00292377	24/277	0.998196	85/277	1.60401e-13	13/277	0.979073	48/277	3.6553e-07	181/277	0.106757	109/277	0.00069607	72/277	0.978504	DNA metabolic process __GO_Biological_Process_2021
Medulloblastoma	Elsevier_Pathway_Collection	49/104	2.28843e-05	35/104	4.11659e-06	26/104	0.002419	23/104	0.0126426	17/104	0.00196118	18/104	0.00159705	74/104	0.0260953	40/104	0.0442393	34/104	0.418958	Medulloblastoma__Elsevier_Pathway_Collection
tube closure	GO_Biological_Process_2021	20/31	2.32639e-05	13/31	0.000411561	10/31	0.0084488	10/31	0.00654194	4/31	0.203258	9/31	0.000561172	28/31	0.000377845	20/31	8.26999e-05	8/31	0.802727	tube closure __GO_Biological_Process_2021
DNA strand elongation	BioPlanet_2019	20/31	2.32639e-05	14/31	9.44549e-05			20/31	9.41188e-11	1/31	0.912442	13/31	3.05726e-07	20/31	0.444593	14/31	0.0564011	6/31	0.954432	DNA strand elongation__BioPlanet_2019
Tumor suppressor activity of SMARCB1 WP4204	WikiPathway_2021_Human	20/31	2.32639e-05	9/31	0.0428076	7/31	0.140846	13/31	0.000107024	1/31	0.912442	8/31	0.00260148	23/31	0.101389	18/31	0.00117483	5/31	0.983548	Tumor suppressor activity of SMARCB1 WP4204__WikiPathway_2021_Human
positive regulation of protein localization to Cajal body	GO_Biological_Process_2021	10/11	2.33764e-05	7/11	0.000415851	1/11	0.814695	9/11	7.11225e-07	2/11	0.199502	5/11	0.00104194	11/11	0.00480322	7/11	0.0225123	4/11	0.469722	positive regulation of protein localization to Cajal body __GO_Biological_Process_2021
regulation of protein localization to Cajal body	GO_Biological_Process_2021	10/11	2.33764e-05	7/11	0.000415851	1/11	0.814695	9/11	7.11225e-07	2/11	0.199502	5/11	0.00104194	11/11	0.00480322	7/11	0.0225123	4/11	0.469722	regulation of protein localization to Cajal body __GO_Biological_Process_2021
Unwinding of DNA	BioPlanet_2019	10/11	2.33764e-05	7/11	0.000415851			10/11	2.21207e-08			7/11	5.45436e-06	6/11	0.786834	5/11	0.215229	1/11	0.984032	Unwinding of DNA__BioPlanet_2019
positive regulation of developmental process	GO_Biological_Process_2021	75/177	2.35161e-05	49/177	2.8799e-05	41/177	0.000898616	34/177	0.0248281	22/177	0.0143101	27/177	0.000998289	119/177	0.0683007	70/177	0.00496394	49/177	0.872432	positive regulation of developmental process __GO_Biological_Process_2021
protein phosphorylation	GO_Biological_Process_2021	180/496	2.38103e-05	101/496	0.00261117	109/496	1.47809e-06	71/496	0.363041	50/496	0.0223128	51/496	0.0441892	331/496	0.00890303	193/496	1.82487e-05	138/496	0.96182	protein phosphorylation __GO_Biological_Process_2021
nuclear chromosome	GO_Cellular_Component_2021	41/83	2.61367e-05	27/83	9.69331e-05	5/83	0.994349	36/83	3.70797e-11	1/83	0.998538	26/83	8.30122e-10	55/83	0.22181	41/83	0.000189523	14/83	0.999122	nuclear chromosome __GO_Cellular_Component_2021
ubiquitin-dependent protein catabolic process	GO_Biological_Process_2021	134/354	2.708e-05	101/354	3.87118e-10	55/354	0.255397	79/354	5.94663e-06	39/354	0.0112656	62/354	4.9648e-09	251/354	0.000129601	166/354	2.26248e-11	85/354	0.999106	ubiquitin-dependent protein catabolic process __GO_Biological_Process_2021
mRNA binding	GO_Molecular_Function_2021	104/263	2.70844e-05	74/263	1.53223e-07	25/263	0.991624	79/263	3.88018e-12	21/263	0.427468	53/263	4.09973e-10	192/263	5.63991e-05	117/263	6.3612e-07	75/263	0.85577	mRNA binding __GO_Molecular_Function_2021
regulation of protein phosphorylation	GO_Biological_Process_2021	105/266	2.7105e-05	67/266	3.36203e-05	55/266	0.00237529	50/266	0.0118145	33/266	0.00333142	34/266	0.00515751	185/266	0.00382057	102/266	0.00267984	83/266	0.542608	regulation of protein phosphorylation __GO_Biological_Process_2021
EGFR1 pathway	BioPlanet_2019	66/152	2.82083e-05	55/152	4.15773e-10	25/152	0.244113	41/152	1.10182e-05	18/152	0.038039	37/152	8.2387e-10	94/152	0.50729	50/152	0.261871	44/152	0.764485	EGFR1 pathway__BioPlanet_2019
antigen processing and presentation of exogenous peptide antigen via MHC class I	GO_Biological_Process_2021	39/78	2.86773e-05	30/78	8.45488e-07	10/78	0.685747	29/78	1.78011e-07	9/78	0.132735	21/78	6.07032e-07	52/78	0.209259	36/78	0.00215662	16/78	0.988162	antigen processing and presentation of exogenous peptide antigen via MHC class I __GO_Biological_Process_2021
postsynaptic density	GO_Cellular_Component_2021	61/138	2.91967e-05	29/138	0.0553678	40/138	5.09355e-06	21/138	0.33696	15/138	0.0977956	14/138	0.223912	102/138	0.00147334	59/138	0.00118304	43/138	0.550424	postsynaptic density __GO_Cellular_Component_2021
snRNA binding	GO_Molecular_Function_2021	25/43	3.09273e-05	16/43	0.000468783	3/43	0.9549	22/43	5.37196e-09	2/43	0.846007	14/43	3.96116e-06	33/43	0.0263772	20/43	0.0177299	13/43	0.618687	snRNA binding __GO_Molecular_Function_2021
regulation of autophagy	GO_Biological_Process_2021	93/231	3.14281e-05	50/231	0.00919727	51/231	0.000760134	42/231	0.0324765	30/231	0.00252197	20/231	0.406182	162/231	0.00387759	101/231	8.98634e-06	61/231	0.956862	regulation of autophagy __GO_Biological_Process_2021
double-strand break repair via homologous recombination	GO_Biological_Process_2021	46/97	3.27758e-05	30/97	0.000116079	9/97	0.945167	37/97	1.64454e-09	7/97	0.605128	23/97	2.04682e-06	56/97	0.811438	33/97	0.238152	23/97	0.961314	double-strand break repair via homologous recombination __GO_Biological_Process_2021
Activation of NF-kappaB in B cells	BioPlanet_2019	35/68	3.32076e-05	24/68	5.41623e-05	3/68	0.997791	32/68	3.2397e-11	1/68	0.995237	23/68	1.43478e-09	51/68	0.0136958	39/68	3.03011e-06	12/68	0.996497	Activation of NF-kappaB in B cells__BioPlanet_2019
DNA damage response WP707	WikiPathway_2021_Human	35/68	3.32076e-05	24/68	5.41623e-05	10/68	0.50543	25/68	1.5719e-06	6/68	0.408407	18/68	4.95565e-06	38/68	0.861611	20/68	0.603347	18/68	0.840923	DNA damage response WP707__WikiPathway_2021_Human
SCF-dependent proteasomal ubiquitin-dependent protein catabolic process	GO_Biological_Process_2021	43/89	3.33902e-05	28/89	0.000139513	9/89	0.901156	34/89	7.12179e-09	5/89	0.811317	23/89	4.00532e-07	58/89	0.278819	41/89	0.00115668	17/89	0.996729	SCF-dependent proteasomal ubiquitin-dependent protein catabolic process __GO_Biological_Process_2021
Protein folding	BioPlanet_2019	29/53	3.55412e-05	20/53	7.60592e-05	3/53	0.985941	26/53	7.21218e-10	5/53	0.371346	15/53	1.25019e-05	47/53	1.12146e-05	28/53	0.000484271	19/53	0.283512	Protein folding__BioPlanet_2019
translocation of molecules into host	GO_Biological_Process_2021	8/8	3.66322e-05	3/8	0.115896			8/8	1.22992e-07			3/8	0.0216099	7/8	0.123605	5/8	0.0596981	2/8	0.770315	translocation of molecules into host __GO_Biological_Process_2021
viral mRNA export from host cell nucleus	GO_Biological_Process_2021	8/8	3.66322e-05	3/8	0.115896			8/8	1.22992e-07			3/8	0.0216099	7/8	0.123605	5/8	0.0596981	2/8	0.770315	viral mRNA export from host cell nucleus __GO_Biological_Process_2021
Cellular senescence	KEGG_2021_Human	67/156	3.7517e-05	47/156	3.60288e-06	24/156	0.369613	43/156	3.72094e-06	18/156	0.047185	29/156	1.85665e-05	107/156	0.0405535	47/156	0.540864	60/156	0.0346366	Cellular senescence__KEGG_2021_Human
Proteins Involved in Melanoma	Elsevier_Pathway_Collection	95/238	3.85928e-05	75/238	5.76761e-10	46/238	0.0172581	49/238	0.00207782	35/238	0.000110841	40/238	7.20933e-06	174/238	0.000108188	96/238	0.000538339	78/238	0.338638	Proteins Involved in Melanoma__Elsevier_Pathway_Collection
regulation of neuron projection development	GO_Biological_Process_2021	70/165	4.1221e-05	36/165	0.0215027	50/165	7.78792e-08	20/165	0.755562	21/165	0.0128206	15/165	0.35485	117/165	0.00744231	73/165	9.36838e-05	44/165	0.918402	regulation of neuron projection development __GO_Biological_Process_2021
Spliceosomal assembly	BioPlanet_2019	12/15	4.13077e-05	9/15	0.000111541			12/15	1.30095e-08			9/15	4.56611e-07	12/15	0.111914	7/15	0.135357	5/15	0.530196	Spliceosomal assembly__BioPlanet_2019
Retinoblastoma protein regulation	BioPlanet_2019	34/66	4.18468e-05	20/66	0.00198898	12/66	0.220895	22/66	3.8938e-05	6/66	0.380817	14/66	0.000674311	45/66	0.163386	26/66	0.0703931	19/66	0.715331	Retinoblastoma protein regulation__BioPlanet_2019
Hypoxia	MSigDB_Hallmark_2020	82/200	4.22128e-05	63/200	1.35921e-08	48/200	0.000143168	34/200	0.105895	36/200	8.86663e-07	27/200	0.00578647	149/200	7.08773e-05	85/200	0.000146988	64/200	0.44639	Hypoxia__MSigDB_Hallmark_2020
Oncogene Induced Cellular Senescence	Elsevier_Pathway_Collection	26/46	4.23629e-05	15/46	0.0032142	14/46	0.00362723	12/46	0.0185584	8/46	0.0205852	7/46	0.0742696	34/46	0.0552828	17/46	0.200191	17/46	0.250283	Oncogene Induced Cellular Senescence__Elsevier_Pathway_Collection
axon guidance	GO_Biological_Process_2021	83/203	4.27736e-05	43/203	0.0210919	58/203	7.51374e-08	25/203	0.747284	19/203	0.195237	24/203	0.0382474	155/203	4.92049e-06	90/203	1.39721e-05	65/203	0.443198	axon guidance __GO_Biological_Process_2021
cellular response to hypoxia	GO_Biological_Process_2021	58/131	4.27875e-05	44/131	2.69893e-07	16/131	0.779029	42/131	5.33082e-08	13/131	0.189683	31/131	3.84399e-08	94/131	0.00925467	56/131	0.00155859	38/131	0.747041	cellular response to hypoxia __GO_Biological_Process_2021
positive regulation of intracellular protein transport	GO_Biological_Process_2021	64/148	4.30671e-05	45/148	4.39577e-06	23/148	0.354506	41/148	5.40803e-06	13/148	0.32637	32/148	2.20325e-07	115/148	1.98106e-05	70/148	8.87516e-06	45/148	0.627419	positive regulation of intracellular protein transport __GO_Biological_Process_2021
mitotic nuclear membrane organization	GO_Biological_Process_2021	28/51	4.45048e-05	20/51	3.99487e-05	4/51	0.944072	24/51	9.31538e-09	3/51	0.750923	17/51	2.52364e-07	45/51	2.34968e-05	27/51	0.000581697	18/51	0.318222	mitotic nuclear membrane organization __GO_Biological_Process_2021
mitotic nuclear membrane reassembly	GO_Biological_Process_2021	28/51	4.45048e-05	20/51	3.99487e-05	4/51	0.944072	24/51	9.31538e-09	3/51	0.750923	17/51	2.52364e-07	45/51	2.34968e-05	27/51	0.000581697	18/51	0.318222	mitotic nuclear membrane reassembly __GO_Biological_Process_2021
negative regulation of protein ubiquitination	GO_Biological_Process_2021	28/51	4.45048e-05	10/51	0.267716	13/51	0.0233104	15/51	0.00267634	3/51	0.750923	7/51	0.114205	38/51	0.0366379	26/51	0.00151791	12/51	0.915388	negative regulation of protein ubiquitination __GO_Biological_Process_2021
regulation of mRNA splicing, via spliceosome	GO_Biological_Process_2021	43/90	4.67947e-05	28/90	0.000172679	8/90	0.952745	35/90	2.467e-09	6/90	0.682437	22/90	1.97002e-06	66/90	0.0127131	45/90	6.50783e-05	21/90	0.963333	regulation of mRNA splicing, via spliceosome __GO_Biological_Process_2021
lysosomal membrane	GO_Cellular_Component_2021	125/330	4.77744e-05	73/330	0.00107359	80/330	7.09656e-07	45/330	0.538177	48/330	8.80913e-06	25/330	0.660865	221/330	0.0230622	114/330	0.0494183	107/330	0.354029	lysosomal membrane __GO_Cellular_Component_2021
primary neural tube formation	GO_Biological_Process_2021	19/30	5.45249e-05	13/30	0.000278581	10/30	0.00654087	9/30	0.0160228	4/30	0.187412	9/30	0.000428698	28/30	8.95659e-05	20/30	4.09994e-05	8/30	0.769471	primary neural tube formation __GO_Biological_Process_2021
Deadenylation-dependent mRNA decay	BioPlanet_2019	27/49	5.57141e-05	16/49	0.00234031	8/49	0.394594	19/49	1.1353e-05	5/49	0.310161	11/49	0.00152301	32/49	0.351067	15/49	0.530272	17/49	0.356121	Deadenylation-dependent mRNA decay__BioPlanet_2019
Salmonella infection	KEGG_2021_Human	98/249	5.638e-05	66/249	6.57926e-06	33/249	0.694494	65/249	1.31878e-07	16/249	0.783606	50/249	1.45033e-09	183/249	4.41278e-05	103/249	0.000113438	80/249	0.417174	Salmonella infection__KEGG_2021_Human
nuclear membrane reassembly	GO_Biological_Process_2021	29/54	5.63831e-05	22/54	8.06459e-06	4/54	0.958906	25/54	6.98516e-09	4/54	0.58982	18/54	1.12331e-07	48/54	7.72198e-06	29/54	0.000267321	19/54	0.316722	nuclear membrane reassembly __GO_Biological_Process_2021
Axon guidance	BioPlanet_2019	123/325	5.71264e-05	79/325	2.7501e-05	81/325	1.78161e-07	42/325	0.683438	42/325	0.000443818	37/325	0.0214195	244/325	1.39402e-07	152/325	1.98439e-10	92/325	0.894867	Axon guidance__BioPlanet_2019
Primary focal segmental glomerulosclerosis (FSGS) WP2572	WikiPathway_2021_Human	36/72	5.74434e-05	30/72	1.06143e-07	20/72	0.00196206	16/72	0.0323133	16/72	7.3827e-05	14/72	0.00165124	56/72	0.00254854	38/72	5.28296e-05	18/72	0.903474	Primary focal segmental glomerulosclerosis (FSGS) WP2572__WikiPathway_2021_Human
negative regulation of gene expression	GO_Biological_Process_2021	122/322	5.77327e-05	79/322	1.94075e-05	68/322	0.000434905	54/322	0.0654311	39/322	0.00233344	40/322	0.00426105	216/322	0.0222086	113/322	0.0329332	103/322	0.421141	negative regulation of gene expression __GO_Biological_Process_2021
secretory granule lumen	GO_Cellular_Component_2021	120/316	5.89195e-05	76/316	5.64366e-05	49/316	0.274601	71/316	1.35365e-05	27/316	0.278623	49/316	7.36882e-06	199/316	0.32301	112/316	0.0253636	87/316	0.938594	secretory granule lumen __GO_Cellular_Component_2021
regulation of intracellular signal transduction	GO_Biological_Process_2021	159/437	5.94514e-05	104/437	4.44619e-06	75/437	0.0451863	84/437	0.000722818	39/437	0.156573	65/437	1.14016e-06	305/437	0.00017202	176/437	4.01704e-06	129/437	0.810643	regulation of intracellular signal transduction __GO_Biological_Process_2021
proteasomal protein catabolic process	GO_Biological_Process_2021	83/205	6.44274e-05	63/205	3.84883e-08	30/205	0.460263	53/205	2.50526e-06	19/205	0.206985	44/205	1.61439e-09	138/205	0.0503405	96/205	3.79293e-07	42/205	0.999817	proteasomal protein catabolic process __GO_Biological_Process_2021
DREAM Complex and FOXM1/MYBL2 Promote Cell Cycle Progression in Cancer	Elsevier_Pathway_Collection	18/28	6.4451e-05	14/28	2.27405e-05	3/28	0.780914	15/28	6.92367e-07			14/28	6.44541e-09	16/28	0.752505	5/28	0.955077	11/28	0.237209	DREAM Complex and FOXM1/MYBL2 Promote Cell Cycle Progression in Cancer__Elsevier_Pathway_Collection
regulation of transcription from RNA polymerase II promoter in response to hypoxia	GO_Biological_Process_2021	37/75	6.5895e-05	28/75	3.85914e-06	5/75	0.986735	32/75	7.47392e-10	3/75	0.929272	25/75	3.97738e-10	53/75	0.064278	38/75	0.000164624	15/75	0.990048	regulation of transcription from RNA polymerase II promoter in response to hypoxia __GO_Biological_Process_2021
Proteasome Degradation WP183	WikiPathway_2021_Human	32/62	6.65052e-05	24/62	9.0734e-06	2/62	0.999163	30/62	5.53733e-11	3/62	0.856699	21/62	7.18624e-09	40/62	0.367238	35/62	1.55186e-05	5/62	0.999994	Proteasome Degradation WP183__WikiPathway_2021_Human
purine ribonucleoside triphosphate binding	GO_Molecular_Function_2021	166/460	6.78566e-05	106/460	1.61668e-05	69/460	0.330304	97/460	7.29018e-06	38/460	0.30409	68/460	8.14091e-07	306/460	0.0146415	185/460	2.56305e-06	121/460	0.992625	purine ribonucleoside triphosphate binding __GO_Molecular_Function_2021
ribosomal large subunit biogenesis	GO_Biological_Process_2021	30/57	6.95529e-05	19/57	0.000716198			30/57	3.47352e-12			19/57	5.0053e-08	42/57	0.0377931	18/57	0.461228	24/57	0.0560235	ribosomal large subunit biogenesis __GO_Biological_Process_2021
positive regulation of epithelial cell migration	GO_Biological_Process_2021	44/94	7.11331e-05	24/94	0.00874332	25/94	0.00114884	19/94	0.0508455	11/94	0.0965817	13/94	0.0387167	70/94	0.00571024	40/94	0.00742959	30/94	0.490902	positive regulation of epithelial cell migration __GO_Biological_Process_2021
regulation of apoptotic process	GO_Biological_Process_2021	254/742	7.12791e-05	168/742	2.0437e-07	107/742	0.448508	147/742	1.6861e-06	60/742	0.306211	108/742	1.1553e-09	478/742	0.0549715	284/742	1.11798e-06	194/742	0.999294	regulation of apoptotic process __GO_Biological_Process_2021
Axon guidance	KEGG_2021_Human	75/182	7.19264e-05	40/182	0.0143156	49/182	4.80687e-06	26/182	0.441203	18/182	0.145142	22/182	0.0371169	145/182	1.07329e-07	90/182	3.87719e-08	55/182	0.65511	Axon guidance__KEGG_2021_Human
Mantle Cell Lymphoma	Elsevier_Pathway_Collection	48/105	7.19435e-05	31/105	0.000231115	25/105	0.00573533	23/105	0.0141468	14/105	0.0263198	17/105	0.00435362	73/105	0.0553057	27/105	0.868585	46/105	0.0047318	Mantle Cell Lymphoma__Elsevier_Pathway_Collection
positive regulation of G1/S transition of mitotic cell cycle	GO_Biological_Process_2021	17/26	7.54226e-05	9/26	0.0136927	6/26	0.153822	11/26	0.000331241	3/26	0.312746	6/26	0.0155054	21/26	0.0308209	13/26	0.027026	8/26	0.598103	positive regulation of G1/S transition of mitotic cell cycle __GO_Biological_Process_2021
Cell Cycle Dysregulation in Mantle Cell Lymphoma	Elsevier_Pathway_Collection	17/26	7.54226e-05	11/26	0.00104498	5/26	0.306303	12/26	6.34925e-05	3/26	0.312746	8/26	0.000740404	18/26	0.277154	5/26	0.930108	13/26	0.0361593	Cell Cycle Dysregulation in Mantle Cell Lymphoma__Elsevier_Pathway_Collection
Developmental biology	BioPlanet_2019	153/420	7.57161e-05	95/420	9.08396e-05	100/420	7.86271e-08	53/420	0.762649	53/420	0.00015801	42/420	0.0877952	286/420	0.0028859	170/420	4.10607e-06	116/420	0.958003	Developmental biology__BioPlanet_2019
CMG complex	GO_Cellular_Component_2021	9/10	7.65006e-05	6/10	0.00171917			9/10	1.4741e-07			6/10	4.33983e-05	5/10	0.85871	4/10	0.356383	1/10	0.976739	CMG complex __GO_Cellular_Component_2021
Ran role in mitotic spindle regulation	BioPlanet_2019	9/10	7.65006e-05	8/10	1.17765e-05	1/10	0.783997	8/10	4.27291e-06			8/10	6.90245e-08	7/10	0.422093	6/10	0.0489802	1/10	0.976739	Ran role in mitotic spindle regulation__BioPlanet_2019
kinase binding	GO_Molecular_Function_2021	166/461	7.71595e-05	124/461	2.67284e-10	87/461	0.00304922	79/461	0.0199691	60/461	2.43129e-05	64/461	1.37172e-05	296/461	0.128133	178/461	6.21541e-05	118/461	0.997317	kinase binding __GO_Molecular_Function_2021
Glycolysis	MSigDB_Hallmark_2020	81/200	7.74148e-05	58/200	1.12144e-06	38/200	0.0358388	43/200	0.00159159	27/200	0.00232858	31/200	0.000332375	142/200	0.00318053	84/200	0.000256547	58/200	0.78524	Glycolysis__MSigDB_Hallmark_2020
positive regulation of cell migration	GO_Biological_Process_2021	104/269	7.87919e-05	77/269	3.92909e-08	52/269	0.0119495	52/269	0.00601138	34/269	0.00215071	43/269	1.22107e-05	192/269	0.000438317	107/269	0.000493354	85/269	0.486488	positive regulation of cell migration __GO_Biological_Process_2021
negative regulation of cellular macromolecule biosynthetic process	GO_Biological_Process_2021	193/547	8.09173e-05	117/547	0.000182535	114/547	1.1811e-05	79/547	0.322604	55/547	0.0180367	62/547	0.00414985	352/547	0.0936471	206/547	9.79279e-05	146/547	0.992912	negative regulation of cellular macromolecule biosynthetic process __GO_Biological_Process_2021
G0/G1 Phase Transition	Elsevier_Pathway_Collection	23/40	8.12169e-05	12/40	0.0162122	9/40	0.104873	14/40	0.000554697	4/40	0.3573	8/40	0.0132822	30/40	0.05342	18/40	0.034194	12/40	0.630767	G0/G1 Phase Transition__Elsevier_Pathway_Collection
Protein processing in endoplasmic reticulum	KEGG_2021_Human	71/171	8.33765e-05	45/171	0.000215583	40/171	0.00084261	31/171	0.0610341	25/171	0.00108796	20/171	0.0599306	124/171	0.00166346	76/171	5.66027e-05	48/171	0.84347	Protein processing in endoplasmic reticulum__KEGG_2021_Human
Androgen Response	MSigDB_Hallmark_2020	46/100	8.36691e-05	33/100	1.22681e-05	17/100	0.248808	29/100	4.92557e-05	13/100	0.0377153	20/100	0.000125291	71/100	0.0310068	43/100	0.00451526	28/100	0.79547	Androgen Response__MSigDB_Hallmark_2020
Transport of mature transcript to cytoplasm	BioPlanet_2019	29/55	8.76213e-05	15/55	0.0189632	1/55	0.999781	28/55	5.17813e-11	1/55	0.986747	14/55	8.76951e-05	39/55	0.097256	26/55	0.00572356	13/55	0.9191	Transport of mature transcript to cytoplasm__BioPlanet_2019
RNA transport	KEGG_2021_Human	76/186	9.00805e-05	43/186	0.00458148	10/186	0.999964	66/186	4.57988e-14	10/186	0.902716	33/186	1.41332e-05	106/186	0.912907	69/186	0.0259381	37/186	0.999835	RNA transport__KEGG_2021_Human
ubiquitin-like protein ligase binding	GO_Molecular_Function_2021	108/282	9.07308e-05	68/282	0.000124161	48/282	0.102485	60/282	0.000294112	25/282	0.228633	43/282	3.9229e-05	208/282	9.22606e-06	133/282	1.35196e-09	75/282	0.96514	ubiquitin-like protein ligase binding __GO_Molecular_Function_2021
mTOR signaling pathway	KEGG_2021_Human	65/154	9.13885e-05	32/154	0.0526381	39/154	0.000178532	26/154	0.150343	20/154	0.0121017	12/154	0.59447	121/154	4.48539e-06	65/154	0.00103152	56/154	0.104485	mTOR signaling pathway__KEGG_2021_Human
protein deubiquitination	GO_Biological_Process_2021	103/267	9.39626e-05	68/267	2.01423e-05	34/267	0.78035	69/267	8.39113e-08	19/267	0.640146	49/267	4.44731e-08	183/267	0.0101412	111/267	4.91854e-05	72/267	0.948647	protein deubiquitination __GO_Biological_Process_2021
RNA transport	GO_Biological_Process_2021	37/76	9.4124e-05	25/76	0.000141811	2/76	0.99988	35/76	8.50127e-12	3/76	0.933141	22/76	8.07315e-08	49/76	0.345674	30/76	0.0535462	19/76	0.908431	RNA transport __GO_Biological_Process_2021
Insulin Signaling WP481	WikiPathway_2021_Human	67/160	9.5922e-05	40/160	0.00137739	46/160	1.33009e-06	21/160	0.618953	21/160	0.00919304	19/160	0.0578575	117/160	0.00134664	59/160	0.0415977	58/160	0.105042	Insulin Signaling WP481__WikiPathway_2021_Human
maturation of 5.8S rRNA from tricistronic rRNA transcript (SSU-rRNA, 5.8S rRNA, LSU-rRNA)	GO_Biological_Process_2021	15/22	9.90453e-05	7/22	0.0447			15/22	7.13036e-09			7/22	0.00127492	14/22	0.514385	11/22	0.0407376	3/22	0.984917	maturation of 5.8S rRNA from tricistronic rRNA transcript (SSU-rRNA, 5.8S rRNA, LSU-rRNA) __GO_Biological_Process_2021
positive regulation of signal transduction by p53 class mediator	GO_Biological_Process_2021	15/22	9.90453e-05	7/22	0.0447	5/22	0.193549	10/22	0.000306037	3/22	0.228738	4/22	0.0964859	20/22	0.00241608	7/22	0.515139	13/22	0.00653129	positive regulation of signal transduction by p53 class mediator __GO_Biological_Process_2021
Proteasome degradation	BioPlanet_2019	32/63	9.92006e-05	24/63	1.24989e-05	2/63	0.999272	30/63	9.18906e-11	3/63	0.864025	21/63	9.96351e-09	40/63	0.430099	35/63	2.48048e-05	5/63	0.999995	Proteasome degradation__BioPlanet_2019
Rho GTPase cycle	BioPlanet_2019	54/123	0.000101578	33/123	0.000983411	33/123	0.00017217	21/123	0.167645	15/123	0.0441574	18/123	0.00987502	97/123	2.95819e-05	55/123	0.000468905	42/123	0.279837	Rho GTPase cycle__BioPlanet_2019
Cardiac muscle contraction	KEGG_2021_Human	41/87	0.000102487	24/87	0.00306599	17/87	0.104352	24/87	0.000482652	7/87	0.487893	17/87	0.000521141	53/87	0.595338	23/87	0.811859	30/87	0.298874	Cardiac muscle contraction__KEGG_2021_Human
regulation of G1/S transition of mitotic cell cycle	GO_Biological_Process_2021	35/71	0.000104795	28/71	1.0758e-06	13/71	0.201523	22/71	0.000133925	12/71	0.00653264	16/71	0.000136332	48/71	0.177373	25/71	0.213776	23/71	0.468314	regulation of G1/S transition of mitotic cell cycle __GO_Biological_Process_2021
positive regulation of protein localization to chromosome, telomeric region	GO_Biological_Process_2021	10/12	0.000104824	6/12	0.00570309			10/12	1.16268e-07	1/12	0.610267	5/12	0.00166783	11/12	0.0251245	7/12	0.0401044	4/12	0.548361	positive regulation of protein localization to chromosome, telomeric region __GO_Biological_Process_2021
double-strand break repair via break-induced replication	GO_Biological_Process_2021	10/12	0.000104824	7/12	0.000863253			10/12	1.16268e-07			7/12	1.21737e-05	6/12	0.867965	5/12	0.282264	1/12	0.989039	double-strand break repair via break-induced replication __GO_Biological_Process_2021
G2/M checkpoints	BioPlanet_2019	24/43	0.000109064	17/43	0.000132811			24/43	9.88238e-11			17/43	1.34248e-08	29/43	0.264759	17/43	0.12328	12/43	0.738119	G2/M checkpoints__BioPlanet_2019
ficolin-1-rich granule	GO_Cellular_Component_2021	75/184	0.000109525	54/184	1.73438e-06	27/184	0.45949	48/184	5.60365e-06	19/184	0.101774	35/184	1.53991e-06	127/184	0.020903	70/184	0.0137739	57/184	0.570071	ficolin-1-rich granule __GO_Cellular_Component_2021
U2 snRNP	GO_Cellular_Component_2021	14/20	0.00011014	6/20	0.0791491			14/20	1.36679e-08			6/20	0.00395919	18/20	0.00533221	12/20	0.00547396	6/20	0.63382	U2 snRNP __GO_Cellular_Component_2021
nuclear receptor coactivator activity	GO_Molecular_Function_2021	28/53	0.000110408	15/53	0.0134895	15/53	0.00567367	13/53	0.0241041	6/53	0.208547	9/53	0.024904	46/53	4.93502e-05	25/53	0.00690099	21/53	0.125343	nuclear receptor coactivator activity __GO_Molecular_Function_2021
substrate adhesion-dependent cell spreading	GO_Biological_Process_2021	26/48	0.000111904	16/48	0.00183895	15/48	0.00198018	11/48	0.0565279	9/48	0.00891237	7/48	0.0890922	42/48	6.99945e-05	25/48	0.00125362	17/48	0.319666	substrate adhesion-dependent cell spreading __GO_Biological_Process_2021
Proteoglycans in cancer	KEGG_2021_Human	82/205	0.000115757	59/205	1.19766e-06	47/205	0.000506178	35/205	0.0976443	25/205	0.0119233	34/205	4.48849e-05	154/205	2.54611e-05	86/205	0.000228691	68/205	0.308832	Proteoglycans in cancer__KEGG_2021_Human
cellular response to starvation	GO_Biological_Process_2021	66/158	0.000117511	38/158	0.00368139	33/158	0.0136904	33/158	0.00816567	23/158	0.00178545	15/158	0.294527	114/158	0.00331164	69/158	0.000229672	45/158	0.805416	cellular response to starvation __GO_Biological_Process_2021
Fatty Acid Metabolism	MSigDB_Hallmark_2020	66/158	0.000117511	47/158	5.29087e-06	19/158	0.815356	47/158	1.16914e-07	16/158	0.140943	31/158	3.05658e-06	111/158	0.0138353	80/158	5.92102e-08	31/158	0.99967	Fatty Acid Metabolism__MSigDB_Hallmark_2020
cellular response to amino acid starvation	GO_Biological_Process_2021	36/74	0.000118642	16/74	0.106313	14/74	0.158795	22/74	0.000260549	9/74	0.104344	7/74	0.389463	56/74	0.0073103	33/74	0.00622146	23/74	0.562871	cellular response to amino acid starvation __GO_Biological_Process_2021
DNA strand elongation involved in DNA replication	GO_Biological_Process_2021	13/18	0.000118883	8/18	0.00352412			13/18	2.54552e-08			8/18	3.7215e-05	9/18	0.893305	7/18	0.285492	2/18	0.989425	DNA strand elongation involved in DNA replication __GO_Biological_Process_2021
U6 snRNA binding	GO_Molecular_Function_2021	11/14	0.000119475	8/14	0.000434721			11/14	7.64574e-08			8/14	3.42788e-06	12/14	0.0507051	8/14	0.0328333	4/14	0.684614	U6 snRNA binding __GO_Molecular_Function_2021
Genes with Mutations Associated with Aging in Humans	Elsevier_Pathway_Collection	11/14	0.000119475	10/14	4.66159e-06	4/14	0.125994	7/14	0.00127394	3/14	0.0835744	7/14	4.56349e-05	9/14	0.534407	4/14	0.651739	5/14	0.459706	Genes with Mutations Associated with Aging in Humans__Elsevier_Pathway_Collection
DNA replication	KEGG_2021_Human	21/36	0.000124474	15/36	0.000163466			21/36	4.82281e-10	1/36	0.940906	14/36	3.28862e-07	22/36	0.594441	15/36	0.0965782	7/36	0.962476	DNA replication__KEGG_2021_Human
Sema4D in semaphorin signaling	BioPlanet_2019	18/29	0.000125598	15/29	6.76552e-06	7/29	0.106979	11/29	0.00100077	4/29	0.171987	11/29	8.1198e-06	22/29	0.0788752	9/29	0.531941	13/29	0.088417	Sema4D in semaphorin signaling__BioPlanet_2019
regulation of small GTPase mediated signal transduction	GO_Biological_Process_2021	60/141	0.000127105	41/141	3.68825e-05	37/141	0.000118704	23/141	0.213591	20/141	0.00463073	21/141	0.00458404	109/141	4.81832e-05	62/141	0.000371188	47/141	0.333607	regulation of small GTPase mediated signal transduction __GO_Biological_Process_2021
G1/S transition of mitotic cell cycle	GO_Biological_Process_2021	40/85	0.000128774	28/85	5.64526e-05	8/85	0.929695	32/85	2.95495e-08	3/85	0.960126	25/85	7.47847e-09	50/85	0.737694	22/85	0.839412	28/85	0.414697	G1/S transition of mitotic cell cycle __GO_Biological_Process_2021
Myc active pathway	BioPlanet_2019	40/85	0.000128774	32/85	6.48314e-07	9/85	0.869765	31/85	1.13098e-07	7/85	0.463133	25/85	7.47847e-09	53/85	0.487925	27/85	0.418316	26/85	0.599896	Myc active pathway__BioPlanet_2019
Pathways in clear cell renal cell carcinoma WP4018	WikiPathway_2021_Human	40/85	0.000128774	29/85	1.99043e-05	18/85	0.051028	22/85	0.00201512	12/85	0.0255764	17/85	0.000392351	68/85	0.00020557	49/85	1.37072e-07	19/85	0.974697	Pathways in clear cell renal cell carcinoma WP4018__WikiPathway_2021_Human
Metabolism	BioPlanet_2019	515/1615	0.000130085	304/1615	0.000172398	208/1615	0.949691	307/1615	3.40678e-10	123/1615	0.473141	181/1615	2.51975e-06	965/1615	0.943142	555/1615	0.000102323	410/1615	0.999991	Metabolism__BioPlanet_2019
Brain-derived neurotrophic factor (BDNF) signaling pathway WP2380	WikiPathway_2021_Human	61/144	0.000130809	32/144	0.0226513	41/144	6.36061e-06	20/144	0.510473	20/144	0.00587133	12/144	0.498609	113/144	1.02563e-05	67/144	2.65587e-05	46/144	0.469	Brain-derived neurotrophic factor (BDNF) signaling pathway WP2380__WikiPathway_2021_Human
alpha-mannosidase activity	GO_Molecular_Function_2021	7/7	0.000131395	6/7	8.78824e-05	6/7	5.02898e-05	1/7	0.643546	6/7	1.20172e-06			4/7	0.739817	3/7	0.35803	1/7	0.928101	alpha-mannosidase activity __GO_Molecular_Function_2021
U6 snRNP	GO_Cellular_Component_2021	7/7	0.000131395	4/7	0.013995			7/7	8.99764e-07			4/7	0.00121506	6/7	0.179901			6/7	0.00484412	U6 snRNP __GO_Cellular_Component_2021
regulation of lysosomal protein catabolic process	GO_Biological_Process_2021	7/7	0.000131395	5/7	0.00147712	4/7	0.00993032	3/7	0.0586077	2/7	0.0927618	3/7	0.0143592	5/7	0.454264	4/7	0.128933	1/7	0.928101	regulation of lysosomal protein catabolic process __GO_Biological_Process_2021
ribosomal large subunit export from nucleus	GO_Biological_Process_2021	7/7	0.000131395	5/7	0.00147712	1/7	0.657895	6/7	4.06636e-05	1/7	0.42282	4/7	0.00121506	6/7	0.179901	5/7	0.0297207	1/7	0.928101	ribosomal large subunit export from nucleus __GO_Biological_Process_2021
ribosomal small subunit export from nucleus	GO_Biological_Process_2021	7/7	0.000131395	7/7	2.26069e-06	1/7	0.657895	6/7	4.06636e-05	1/7	0.42282	6/7	1.79128e-06	6/7	0.179901	4/7	0.128933	2/7	0.698274	ribosomal small subunit export from nucleus __GO_Biological_Process_2021
protein-containing complex disassembly	GO_Biological_Process_2021	29/56	0.000133541	16/56	0.00994057	13/56	0.0472583	16/56	0.00271855	6/56	0.246075	10/56	0.0132924	40/56	0.0815142	27/56	0.00349216	13/56	0.930828	protein-containing complex disassembly __GO_Biological_Process_2021
DNA damage response (only ATM dependent) WP710	WikiPathway_2021_Human	49/110	0.000135033	34/110	4.27207e-05	30/110	0.000244011	19/110	0.169017	19/110	0.00054986	15/110	0.0310933	83/110	0.00142034	42/110	0.0449726	41/110	0.108201	DNA damage response (only ATM dependent) WP710__WikiPathway_2021_Human
Apoptosis	BioPlanet_2019	94/242	0.000138847	68/242	5.06841e-07	30/242	0.815859	64/242	9.80551e-08	15/242	0.820991	53/242	1.57715e-11	181/242	8.28262e-06	115/242	1.00963e-08	66/242	0.926769	Apoptosis__BioPlanet_2019
positive regulation of neuron projection development	GO_Biological_Process_2021	41/88	0.000140566	24/88	0.00360315	29/88	6.57051e-06	12/88	0.553998	15/88	0.002316	9/88	0.279371	62/88	0.0519913	38/88	0.00671836	24/88	0.825842	positive regulation of neuron projection development __GO_Biological_Process_2021
spliceosomal complex assembly	GO_Biological_Process_2021	25/46	0.000140629	17/46	0.000345555	2/46	0.992553	23/46	4.30796e-09	2/46	0.871761	15/46	1.7563e-06	36/46	0.0123846	23/46	0.00383098	13/46	0.724557	spliceosomal complex assembly __GO_Biological_Process_2021
Ovarian Cancer	Elsevier_Pathway_Collection	56/130	0.000142105	33/130	0.00265146	36/130	4.35907e-05	20/130	0.3238	18/130	0.00893706	15/130	0.101999	98/130	0.000581654	54/130	0.00392816	44/130	0.297569	Ovarian Cancer__Elsevier_Pathway_Collection
mTOR signaling pathway	BioPlanet_2019	50/113	0.000142289	32/113	0.000422995	23/113	0.0455658	27/113	0.0023937	14/113	0.0452832	18/113	0.00407158	91/113	1.09195e-05	50/113	0.00110266	41/113	0.150624	mTOR signaling pathway__BioPlanet_2019
Cardiac muscle contraction	BioPlanet_2019	38/80	0.000147263	22/80	0.00465037	14/80	0.240186	24/80	0.000119435	5/80	0.731362	17/80	0.000183249	47/80	0.738187	21/80	0.814489	26/80	0.453003	Cardiac muscle contraction__BioPlanet_2019
actin filament	GO_Cellular_Component_2021	35/72	0.000149587	25/72	5.21659e-05	10/72	0.582086	25/72	5.21088e-06	4/72	0.802507	21/72	1.37364e-07	54/72	0.0113513	29/72	0.0441109	25/72	0.307105	actin filament __GO_Cellular_Component_2021
neural tube closure	GO_Biological_Process_2021	20/34	0.000153646	14/34	0.000312008	10/34	0.0167622	10/34	0.0131683	4/34	0.252859	10/34	0.000247896	30/34	0.000594799	22/34	3.40312e-05	8/34	0.880707	neural tube closure __GO_Biological_Process_2021
Ras protein signal transduction	GO_Biological_Process_2021	60/142	0.000160823	42/142	1.90461e-05	25/142	0.148429	35/142	0.00032381	17/142	0.0392811	25/142	0.000168351	101/142	0.0107295	53/142	0.0413246	48/142	0.290547	Ras protein signal transduction __GO_Biological_Process_2021
axonogenesis	GO_Biological_Process_2021	93/240	0.00016593	53/240	0.00495868	66/240	4.97574e-08	27/240	0.888182	25/240	0.0633409	28/240	0.0313147	180/240	6.53836e-06	111/240	1.09697e-07	69/240	0.826196	axonogenesis __GO_Biological_Process_2021
response to amino acid starvation	GO_Biological_Process_2021	36/75	0.000167331	17/75	0.0687258	14/75	0.171245	22/75	0.000321588	9/75	0.11109	8/75	0.257803	57/75	0.00583391	34/75	0.00403661	23/75	0.593196	response to amino acid starvation __GO_Biological_Process_2021
Invadopodia Formation in Cancer Cells	Elsevier_Pathway_Collection	36/75	0.000167331	26/75	3.84244e-05	19/75	0.00751046	17/75	0.0233328	10/75	0.0548725	16/75	0.000267741	63/75	1.97404e-05	38/75	0.000164624	25/75	0.396509	Invadopodia Formation in Cancer Cells__Elsevier_Pathway_Collection
DNA replication	GO_Biological_Process_2021	48/108	0.000168092	27/108	0.00762207	4/108	0.999927	44/108	3.52176e-12	2/108	0.997992	25/108	1.20528e-06	71/108	0.213772	38/108	0.153805	33/108	0.605694	DNA replication __GO_Biological_Process_2021
regulation of phosphorylation	GO_Biological_Process_2021	54/125	0.00016933	30/125	0.00939456	20/125	0.318414	34/125	4.97701e-05	10/125	0.472407	20/125	0.00241618	87/125	0.0375794	54/125	0.00140563	33/125	0.903235	regulation of phosphorylation __GO_Biological_Process_2021
Tricarboxylic acid (TCA) cycle	BioPlanet_2019	22/39	0.000170213	16/39	0.000124133	4/39	0.824294	18/39	9.55241e-07	3/39	0.572939	13/39	6.52201e-06	30/39	0.0320835	29/39	1.6682e-08	1/39	0.999996	Tricarboxylic acid (TCA) cycle__BioPlanet_2019
Cell Cycle Dysregulation in Melanoma	Elsevier_Pathway_Collection	22/39	0.000170213	13/39	0.00478753	11/39	0.0170945	11/39	0.0132306	4/39	0.33969	9/39	0.00328106	30/39	0.0320835	17/39	0.0531769	13/39	0.453393	Cell Cycle Dysregulation in Melanoma__Elsevier_Pathway_Collection
single-stranded DNA binding	GO_Molecular_Function_2021	44/97	0.000175673	33/97	5.8897e-06	8/97	0.973695	36/97	6.43638e-09	4/97	0.941111	29/97	3.11842e-10	65/97	0.158256	44/97	0.00115553	21/97	0.987315	single-stranded DNA binding __GO_Molecular_Function_2021
Translation	Elsevier_Pathway_Collection	24/44	0.00017672	19/44	1.22022e-05	4/44	0.888839	20/44	3.25451e-07	5/44	0.236196	14/44	5.37995e-06	38/44	0.000288903	28/44	4.71371e-06	10/44	0.922204	Translation__Elsevier_Pathway_Collection
histone modification	GO_Biological_Process_2021	50/114	0.000185415	25/114	0.0463109	20/114	0.184854	30/114	0.000253584	6/114	0.869029	19/114	0.00189779	78/114	0.0774489	45/114	0.0217671	33/114	0.740878	histone modification __GO_Biological_Process_2021
Pyrimidine metabolism	BioPlanet_2019	45/100	0.000187089	24/100	0.0187127	5/100	0.999164	40/100	6.58008e-11	7/100	0.637441	17/100	0.00258679	62/100	0.508077	33/100	0.306045	29/100	0.727429	Pyrimidine metabolism__BioPlanet_2019
Protein processing in the endoplasmic reticulum	BioPlanet_2019	68/166	0.000187784	46/166	4.84746e-05	40/166	0.000450217	28/166	0.141053	26/166	0.000299145	20/166	0.0465376	121/166	0.0013724	74/166	6.24053e-05	47/166	0.82298	Protein processing in the endoplasmic reticulum__BioPlanet_2019
positive regulation of cell projection organization	GO_Biological_Process_2021	51/117	0.000193683	30/117	0.00343698	37/117	1.16885e-06	14/117	0.746733	19/117	0.00119156	11/117	0.344988	84/117	0.0131214	52/117	0.000783703	32/117	0.849445	positive regulation of cell projection organization __GO_Biological_Process_2021
Proteins Involved in Amyotrophic Lateral Sclerosis	Elsevier_Pathway_Collection	73/181	0.000197693	49/181	5.39113e-05	43/181	0.000389654	30/181	0.153565	25/181	0.00242658	24/181	0.0110155	138/181	1.82391e-05	81/181	2.43476e-05	57/181	0.510534	Proteins Involved in Amyotrophic Lateral Sclerosis__Elsevier_Pathway_Collection
Proteins Involved in Glioma	Elsevier_Pathway_Collection	109/290	0.000199256	80/290	1.22749e-07	51/290	0.0604467	58/290	0.00176741	32/290	0.0197741	48/290	1.43635e-06	191/290	0.071872	102/290	0.038574	89/290	0.616825	Proteins Involved in Glioma__Elsevier_Pathway_Collection
ERBB1 downstream pathway	BioPlanet_2019	47/106	0.000209199	35/106	6.67766e-06	16/106	0.43802	31/106	2.29273e-05	11/106	0.175921	24/106	2.97113e-06	83/106	0.000172161	41/106	0.0384812	42/106	0.0430557	ERBB1 downstream pathway__BioPlanet_2019
DNA replication origin binding	GO_Molecular_Function_2021	15/23	0.000211187	11/23	0.000287924			15/23	1.78898e-08			11/23	4.99947e-07	15/23	0.448571	14/23	0.0022464	1/23	0.999823	DNA replication origin binding __GO_Molecular_Function_2021
Signaling events mediated by PRL	BioPlanet_2019	15/23	0.000211187	14/23	1.00801e-06	4/23	0.416718	11/23	8.60534e-05	5/23	0.0260971	9/23	4.10921e-05	20/23	0.00774279	10/23	0.124894	10/23	0.151393	Signaling events mediated by PRL__BioPlanet_2019
small-subunit processome	GO_Cellular_Component_2021	21/37	0.000212392	11/37	0.0223539			21/37	9.71035e-10			11/37	0.000109758	27/37	0.102168	23/37	5.76438e-05	4/37	0.999191	small-subunit processome __GO_Cellular_Component_2021
centromere complex assembly	GO_Biological_Process_2021	21/37	0.000212392	9/37	0.112336	2/37	0.975489	19/37	5.5203e-08			9/37	0.00222929	18/37	0.961325	5/37	0.994922	13/37	0.366933	centromere complex assembly __GO_Biological_Process_2021
Mitochondrial protein import	BioPlanet_2019	27/52	0.000212914	15/52	0.0112592	2/52	0.996693	25/52	2.6179e-09	1/52	0.983217	14/52	4.4824e-05	40/52	0.0141023	23/52	0.022618	17/52	0.468378	Mitochondrial protein import__BioPlanet_2019
azurophil granule	GO_Cellular_Component_2021	64/155	0.000219071	42/155	0.00017352	37/155	0.000869178	27/155	0.110699	24/155	0.000594186	18/155	0.0753568	96/155	0.497094	46/155	0.589349	50/155	0.432208	azurophil granule __GO_Cellular_Component_2021
Myometrial relaxation and contraction pathways	BioPlanet_2019	64/155	0.000219071	41/155	0.00035743	26/155	0.207761	38/155	0.00020709	14/155	0.281544	27/155	0.000113478	117/155	0.00016253	71/155	2.96462e-05	46/155	0.700903	Myometrial relaxation and contraction pathways__BioPlanet_2019
mRNA metabolic process	GO_Biological_Process_2021	43/95	0.000219554	29/95	0.000192792	11/95	0.809227	32/95	5.77143e-07	6/95	0.731753	23/95	1.38958e-06	76/95	8.80628e-05	47/95	6.34571e-05	29/95	0.606149	mRNA metabolic process __GO_Biological_Process_2021
FSH regulation of apoptosis	BioPlanet_2019	100/263	0.000219953	74/263	1.53223e-07	34/263	0.75019	66/263	5.04623e-07	22/263	0.339616	52/263	1.21177e-09	189/263	0.000271039	108/263	0.000111178	81/263	0.598629	FSH regulation of apoptosis__BioPlanet_2019
EGFR Tyrosine Kinase Inhibitor Resistance WP4806	WikiPathway_2021_Human	39/84	0.000221422	26/84	0.000317345	25/84	0.000180027	14/84	0.255832	15/84	0.00143504	11/84	0.0747141	69/84	3.66702e-05	34/84	0.0289431	35/84	0.029061	EGFR Tyrosine Kinase Inhibitor Resistance WP4806__WikiPathway_2021_Human
cellular respiration	GO_Biological_Process_2021	23/42	0.000222056	10/42	0.109212	3/42	0.949527	20/42	1.2506e-07	1/42	0.963138	9/42	0.00554791	31/42	0.0675764	18/42	0.0560535	13/42	0.579375	cellular respiration __GO_Biological_Process_2021
PDGFB signaling pathway	BioPlanet_2019	55/129	0.000223709	48/129	1.81534e-09	20/129	0.372805	35/129	4.11326e-05	19/129	0.00375065	29/129	3.37826e-07	101/129	3.55208e-05	59/129	0.000141165	42/129	0.414837	PDGFB signaling pathway__BioPlanet_2019
Hepatocellular Carcinoma	Elsevier_Pathway_Collection	49/112	0.000230096	32/112	0.000355735	32/112	5.86719e-05	17/112	0.363922	19/112	0.000691842	13/112	0.117564	85/112	0.000915746	44/112	0.0251416	41/112	0.135512	Hepatocellular Carcinoma__Elsevier_Pathway_Collection
G2/M Phase Transition	Elsevier_Pathway_Collection	18/30	0.000232209	11/30	0.00404828	3/30	0.819692	15/30	2.18703e-06	1/30	0.90528	10/30	7.65549e-05	18/30	0.646301	8/30	0.727721	10/30	0.474774	G2/M Phase Transition__Elsevier_Pathway_Collection
Focal Junction Assembly	Elsevier_Pathway_Collection	18/30	0.000232209	18/30	3.79742e-08	3/30	0.819692	15/30	2.18703e-06	3/30	0.397399	15/30	1.83845e-09	30/30	4.70986e-07	19/30	0.000179194	11/30	0.325785	Focal Junction Assembly__Elsevier_Pathway_Collection
actomyosin structure organization	GO_Biological_Process_2021	36/76	0.000233218	29/76	1.55126e-06	8/76	0.863335	28/76	3.59726e-07	6/76	0.516438	23/76	1.62302e-08	49/76	0.345674	39/76	9.5232e-05	10/76	0.999932	actomyosin structure organization __GO_Biological_Process_2021
protein kinase regulator activity	GO_Molecular_Function_2021	44/98	0.000233479	24/98	0.0147072	17/98	0.222584	27/98	0.0002263	7/98	0.616067	17/98	0.0020721	66/98	0.140518	39/98	0.0271558	27/98	0.820601	protein kinase regulator activity __GO_Molecular_Function_2021
positive regulation of protein localization to nucleus	GO_Biological_Process_2021	33/68	0.000238009	22/68	0.000452259	9/68	0.643328	24/68	5.78612e-06	8/68	0.139179	14/68	0.000922175	54/68	0.00127485	38/68	9.3765e-06	16/68	0.939188	positive regulation of protein localization to nucleus __GO_Biological_Process_2021
Metabolic Effects of Oncogenes and Tumor Suppressor in Cancer Cells	Elsevier_Pathway_Collection	33/68	0.000238009	24/68	5.41623e-05	18/68	0.0056249	15/68	0.0396803	10/68	0.0307776	14/68	0.000922175	46/68	0.182224	32/68	0.0025332	14/68	0.982698	Metabolic Effects of Oncogenes and Tumor Suppressor in Cancer Cells__Elsevier_Pathway_Collection
mannosidase activity	GO_Molecular_Function_2021	8/9	0.000248	7/9	6.07144e-05	7/9	3.20424e-05	1/9	0.734555	7/9	4.33736e-07			4/9	0.917079	3/9	0.543186	1/9	0.966116	mannosidase activity __GO_Molecular_Function_2021
Folding of actin by CCT/TriC	BioPlanet_2019	8/9	0.000248	6/9	0.000792609			8/9	9.72499e-07	1/9	0.506714	5/9	0.000326074	9/9	0.0126822	5/9	0.101539	4/9	0.301512	Folding of actin by CCT/TriC__BioPlanet_2019
negative regulation of protein modification by small protein conjugation or removal	GO_Biological_Process_2021	28/55	0.000252556	12/55	0.140668	12/55	0.0821902	16/55	0.00221936	4/55	0.604547	8/55	0.0729561	40/55	0.0563317	24/55	0.024081	16/55	0.688411	negative regulation of protein modification by small protein conjugation or removal __GO_Biological_Process_2021
regulation of blood vessel endothelial cell migration	GO_Biological_Process_2021	28/55	0.000252556	16/55	0.00827378	15/55	0.00820305	13/55	0.0320897	9/55	0.0210967	7/55	0.152775	42/55	0.0148295	23/55	0.0448044	19/55	0.35093	regulation of blood vessel endothelial cell migration __GO_Biological_Process_2021
UV Response Dn	MSigDB_Hallmark_2020	60/144	0.000253659	39/144	0.000293405	40/144	1.56082e-05	20/144	0.510473	22/144	0.00117892	17/144	0.0729229	121/144	3.03764e-09	75/144	3.31292e-08	46/144	0.469	UV Response Dn__MSigDB_Hallmark_2020
Unfolded protein response	BioPlanet_2019	37/79	0.000255633	20/79	0.0172592	20/79	0.00624322	17/79	0.0371031	10/79	0.0730633	10/79	0.102973	54/79	0.129038	34/79	0.0105912	20/79	0.901351	Unfolded protein response__BioPlanet_2019
RNA degradation	KEGG_2021_Human	37/79	0.000255633	18/79	0.0597605	13/79	0.328475	24/79	9.59281e-05	7/79	0.387646	11/79	0.0521232	53/79	0.185561	25/79	0.433157	28/79	0.250069	RNA degradation__KEGG_2021_Human
Preconditioning Ischemia	Elsevier_Pathway_Collection	20/35	0.000264752	10/35	0.037383	12/35	0.00228901	8/35	0.0968372	5/35	0.120588	5/35	0.148242	28/35	0.0162118	18/35	0.00694673	10/35	0.697836	Preconditioning Ischemia__Elsevier_Pathway_Collection
actin polymerization or depolymerization	GO_Biological_Process_2021	26/50	0.000269001	16/50	0.00295026	8/50	0.417474	18/50	6.16476e-05	5/50	0.32537	11/50	0.00181242	39/50	0.0103154	18/50	0.228101	21/50	0.0725948	actin polymerization or depolymerization __GO_Biological_Process_2021
Myometrial relaxation and contraction pathways WP289	WikiPathway_2021_Human	64/156	0.000271377	41/156	0.000412809	26/156	0.217602	38/156	0.000238184	14/156	0.289609	27/156	0.000126859	116/156	0.00048838	71/156	3.84603e-05	45/156	0.775204	Myometrial relaxation and contraction pathways WP289__WikiPathway_2021_Human
EGF/EGFR signaling pathway WP437	WikiPathway_2021_Human	66/162	0.000278229	36/162	0.0164266	42/162	5.79359e-05	24/162	0.372842	20/162	0.0201693	16/162	0.235489	117/162	0.00279118	63/162	0.0111898	54/162	0.318418	EGF/EGFR signaling pathway WP437__WikiPathway_2021_Human
ribosomal small subunit biogenesis	GO_Biological_Process_2021	22/40	0.000278986	11/40	0.0388592			22/40	8.77546e-10			11/40	0.000236886	33/40	0.0036923	13/40	0.435098	20/40	0.0105148	ribosomal small subunit biogenesis __GO_Biological_Process_2021
Glycolysis Activation in Cancer (Warburg Effect)	Elsevier_Pathway_Collection	22/40	0.000278986	18/40	1.0261e-05	8/40	0.199577	14/40	0.000554697	5/40	0.181204	13/40	8.95099e-06	30/40	0.05342	26/40	5.81078e-06	4/40	0.999671	Glycolysis Activation in Cancer (Warburg Effect)__Elsevier_Pathway_Collection
Integrin-linked kinase signaling	BioPlanet_2019	24/45	0.000279003	18/45	7.07818e-05	4/45	0.898921	20/45	5.10494e-07	3/45	0.670666	15/45	1.27865e-06	41/45	8.59064e-06	24/45	0.00100948	17/45	0.218002	Integrin-linked kinase signaling__BioPlanet_2019
TP53 Signaling in Hepatocellular Carcinoma	Elsevier_Pathway_Collection	13/19	0.00028	8/19	0.00526219	3/19	0.519332	10/19	6.47268e-05	1/19	0.775131	7/19	0.000467128	10/19	0.849831	7/19	0.34248	3/19	0.964295	TP53 Signaling in Hepatocellular Carcinoma__Elsevier_Pathway_Collection
NURD in Chromatin Remodeling	Elsevier_Pathway_Collection	13/19	0.00028	9/19	0.0011343	4/19	0.279859	9/19	0.000422015	1/19	0.775131	8/19	5.97326e-05	14/19	0.199212	7/19	0.34248	7/19	0.382948	NURD in Chromatin Remodeling__Elsevier_Pathway_Collection
Nucleotide metabolism WP404	WikiPathway_2021_Human	13/19	0.00028	7/19	0.0201463	2/19	0.774514	11/19	8.16551e-06			7/19	0.000467128	13/19	0.358865	5/19	0.725021	8/19	0.218649	Nucleotide metabolism WP404__WikiPathway_2021_Human
protein polyubiquitination	GO_Biological_Process_2021	116/314	0.000282177	78/314	1.36522e-05	52/314	0.131437	64/314	0.000638801	34/314	0.0214983	44/314	0.000234279	216/314	0.0043182	142/314	1.20276e-08	74/314	0.999113	protein polyubiquitination __GO_Biological_Process_2021
Hepatocellular carcinoma	KEGG_2021_Human	68/168	0.000283812	42/168	0.00106265	38/168	0.00213317	30/168	0.0755959	21/168	0.0154923	21/168	0.0299188	127/168	7.74266e-05	77/168	1.36341e-05	50/168	0.69801	Hepatocellular carcinoma__KEGG_2021_Human
U12-type spliceosomal complex	GO_Cellular_Component_2021	17/28	0.000283941	7/28	0.135443	1/28	0.986334	16/28	8.72434e-08	1/28	0.889152	6/28	0.0221083	19/28	0.316242	9/28	0.482951	10/28	0.37523	U12-type spliceosomal complex __GO_Cellular_Component_2021
Histone Methylation	Elsevier_Pathway_Collection	17/28	0.000283941	13/28	0.00011843	8/28	0.0365622	9/28	0.00996408	4/28	0.15703	9/28	0.000239865	18/28	0.465355	15/28	0.00831365	3/28	0.997533	Histone Methylation__Elsevier_Pathway_Collection
Cholesterol Homeostasis	MSigDB_Hallmark_2020	35/74	0.000293577	26/74	2.94434e-05	13/74	0.246514	22/74	0.000260549	8/74	0.193839	18/74	1.77359e-05	54/74	0.0265555	34/74	0.00309258	20/74	0.822425	Cholesterol Homeostasis__MSigDB_Hallmark_2020
Nucleotide excision repair	BioPlanet_2019	29/58	0.000293814	17/58	0.00608348	4/58	0.973055	25/58	4.15241e-08	3/58	0.823841	14/58	0.000162475	38/58	0.316789	20/58	0.282204	18/58	0.569299	Nucleotide excision repair__BioPlanet_2019
ubiquitin protein ligase binding	GO_Molecular_Function_2021	100/265	0.00030219	63/265	0.000325913	44/265	0.149946	56/265	0.000546915	23/265	0.272707	40/265	9.00973e-05	197/265	6.70244e-06	124/265	8.67736e-09	73/265	0.921507	ubiquitin protein ligase binding __GO_Molecular_Function_2021
G1/S-specific transcription	BioPlanet_2019	12/17	0.000311584	8/17	0.00226567			12/17	1.35275e-07			8/17	2.22509e-05	8/17	0.928607	3/17	0.925459	5/17	0.656617	G1/S-specific transcription__BioPlanet_2019
Androgen Receptor and Cell Cycle in Prostate Cancer	Elsevier_Pathway_Collection	12/17	0.000311584	8/17	0.00226567	5/17	0.0817998	7/17	0.00496311	2/17	0.371236	6/17	0.00155971	9/17	0.836741	3/17	0.925459	6/17	0.451187	Androgen Receptor and Cell Cycle in Prostate Cancer__Elsevier_Pathway_Collection
BTG family proteins and cell cycle regulation	BioPlanet_2019	9/11	0.000315562	6/11	0.00328317	3/11	0.197415	6/11	0.00163609	3/11	0.044806	3/11	0.0530774	7/11	0.575752	4/11	0.437042	3/11	0.720628	BTG family proteins and cell cycle regulation__BioPlanet_2019
Sonic Hedgehog (SHH) receptor PTCH1 regulation of cell cycle	BioPlanet_2019	9/11	0.000315562	5/11	0.018787	3/11	0.197415	6/11	0.00163609	1/11	0.578421	4/11	0.00880795	6/11	0.786834	3/11	0.693071	3/11	0.720628	Sonic Hedgehog (SHH) receptor PTCH1 regulation of cell cycle__BioPlanet_2019
positive regulation of cellular protein metabolic process	GO_Biological_Process_2021	45/102	0.000323798	33/102	1.95289e-05	13/102	0.706066	32/102	3.34691e-06	7/102	0.658115	26/102	9.65593e-08	81/102	8.47218e-05	51/102	2.18846e-05	30/102	0.697756	positive regulation of cellular protein metabolic process __GO_Biological_Process_2021
E2F-mediated regulation of DNA replication	BioPlanet_2019	19/33	0.000329604	13/33	0.000842095	1/33	0.993654	18/33	3.61644e-08	1/33	0.925183	12/33	5.263e-06	17/33	0.912738	10/33	0.561515	7/33	0.930133	E2F-mediated regulation of DNA replication__BioPlanet_2019
positive regulation of vascular endothelial cell proliferation	GO_Biological_Process_2021	10/13	0.000339812	5/13	0.039963	8/13	0.000108191	2/13	0.548844	3/13	0.0694252	2/13	0.283111	11/13	0.0720156	8/13	0.0190567	3/13	0.825359	positive regulation of vascular endothelial cell proliferation __GO_Biological_Process_2021
establishment of protein localization to mitochondrion	GO_Biological_Process_2021	25/48	0.000340008	11/48	0.118822			25/48	2.96261e-10	1/48	0.977009	10/48	0.00438634	30/48	0.510358	11/48	0.899121	19/48	0.141227	establishment of protein localization to mitochondrion __GO_Biological_Process_2021
positive regulation of blood vessel endothelial cell migration	GO_Biological_Process_2021	25/48	0.000340008	13/48	0.0293667	12/48	0.0330216	13/48	0.0105963	6/48	0.151266	7/48	0.0890922	38/48	0.00729635	20/48	0.0609353	18/48	0.219739	positive regulation of blood vessel endothelial cell migration __GO_Biological_Process_2021
mTOR Signaling Activation by Amino Acids	Elsevier_Pathway_Collection	25/48	0.000340008	8/48	0.481577	13/48	0.0141671	12/48	0.0256709	5/48	0.295054	3/48	0.755732	39/48	0.00278873	21/48	0.0325143	18/48	0.219739	mTOR Signaling Activation by Amino Acids__Elsevier_Pathway_Collection
Mitotic prometaphase	BioPlanet_2019	23/43	0.000351997	18/43	3.43506e-05	3/43	0.9549	20/43	2.03722e-07	2/43	0.846007	16/43	9.84273e-08	27/43	0.501206	19/43	0.0366895	8/43	0.979746	Mitotic prometaphase__BioPlanet_2019
regulation of translation	GO_Biological_Process_2021	71/178	0.00035222	55/178	2.24874e-07	22/178	0.790431	49/178	8.44353e-07	17/178	0.188613	38/178	2.39897e-08	130/178	0.000816552	79/178	4.33654e-05	51/178	0.803756	regulation of translation __GO_Biological_Process_2021
FoxO signaling pathway	KEGG_2021_Human	55/131	0.000357447	39/131	3.15937e-05	34/131	0.000274702	21/131	0.251948	26/131	4.54762e-06	13/131	0.259197	85/131	0.244743	43/131	0.286738	42/131	0.46195	FoxO signaling pathway__KEGG_2021_Human
Fc-epsilon receptor signaling pathway	GO_Biological_Process_2021	48/111	0.000368178	33/111	0.000127612	15/111	0.624171	33/111	8.64571e-06	9/111	0.462568	24/111	6.95488e-06	81/111	0.00761027	53/111	7.58971e-05	28/111	0.934931	Fc-epsilon receptor signaling pathway __GO_Biological_Process_2021
cell morphogenesis involved in differentiation	GO_Biological_Process_2021	34/72	0.000369634	24/72	0.00015179	20/72	0.00196206	14/72	0.109079	14/72	0.000864957	10/72	0.0630462	58/72	0.000425232	32/72	0.00742322	26/72	0.225491	cell morphogenesis involved in differentiation __GO_Biological_Process_2021
Focal adhesion	BioPlanet_2019	89/233	0.000396317	62/233	1.08132e-05	43/233	0.041471	46/233	0.00632593	24/233	0.0748543	38/233	2.4272e-05	176/233	3.85363e-06	97/233	0.000133404	79/233	0.217251	Focal adhesion__BioPlanet_2019
lysosomal lumen	GO_Cellular_Component_2021	39/86	0.000402498	34/86	7.29891e-08	35/86	1.54976e-09	4/86	0.998402	27/86	8.23639e-11	7/86	0.548276	63/86	0.0152657	41/86	0.000490194	22/86	0.899841	lysosomal lumen __GO_Cellular_Component_2021
Signaling by NGF	BioPlanet_2019	85/221	0.000408864	55/221	0.000225967	54/221	3.39185e-05	31/221	0.473224	28/221	0.00486666	27/221	0.0202255	175/221	1.25232e-08	103/221	1.94648e-07	72/221	0.369093	Signaling by NGF__BioPlanet_2019
positive regulation of p38MAPK cascade	GO_Biological_Process_2021	15/24	0.000417926	9/24	0.00767735	8/24	0.0145086	7/24	0.0373175	5/24	0.0309752	4/24	0.123679	18/24	0.124838	11/24	0.0777056	7/24	0.664873	positive regulation of p38MAPK cascade __GO_Biological_Process_2021
chromatin remodeling	GO_Biological_Process_2021	45/103	0.000421183	28/103	0.00185099	20/103	0.0879312	25/103	0.00271306	7/103	0.66818	21/103	6.40198e-05	76/103	0.00606044	47/103	0.000681909	29/103	0.788202	chromatin remodeling __GO_Biological_Process_2021
Endothelial Cell Dysfunction in Pulmonary Hypertension	Elsevier_Pathway_Collection	32/67	0.000422426	25/67	1.26831e-05	13/67	0.148074	19/67	0.00125733	10/67	0.0280813	15/67	0.000236056	53/67	0.00166398	32/67	0.00187931	21/67	0.545767	Endothelial Cell Dysfunction in Pulmonary Hypertension__Elsevier_Pathway_Collection
TGF-beta signaling pathway	BioPlanet_2019	73/185	0.000427194	65/185	4.84813e-11	37/185	0.0184805	36/185	0.0178032	30/185	5.57908e-05	35/185	1.7541e-06	141/185	1.53418e-05	75/185	0.00174115	66/185	0.116264	TGF-beta signaling pathway__BioPlanet_2019
regulation of endothelial cell migration	GO_Biological_Process_2021	40/89	0.000428322	26/89	0.000848309	23/89	0.00265915	17/89	0.0953745	11/89	0.0713562	15/89	0.00488436	69/89	0.000989645	39/89	0.00450967	30/89	0.351947	regulation of endothelial cell migration __GO_Biological_Process_2021
regulation of fibroblast proliferation	GO_Biological_Process_2021	24/46	0.000429956	18/46	9.94096e-05	10/46	0.108586	14/46	0.00258247	6/46	0.130602	12/46	0.00021536	36/46	0.0123846	20/46	0.0389865	16/46	0.358774	regulation of fibroblast proliferation __GO_Biological_Process_2021
positive regulation of macromolecule biosynthetic process	GO_Biological_Process_2021	54/129	0.00043886	35/129	0.000563083	16/129	0.75796	38/129	2.38767e-06	10/129	0.513093	25/129	3.32057e-05	89/129	0.0480081	52/129	0.00921046	37/129	0.771166	positive regulation of macromolecule biosynthetic process __GO_Biological_Process_2021
small GTPase mediated signal transduction	GO_Biological_Process_2021	46/106	0.00043888	29/106	0.00139353	25/106	0.00651595	21/106	0.0503174	15/106	0.0133297	14/106	0.0458865	76/106	0.0186351	42/106	0.0243162	34/106	0.471465	small GTPase mediated signal transduction __GO_Biological_Process_2021
Endometrial Cancer	Elsevier_Pathway_Collection	46/106	0.00043888	26/106	0.0112201	26/106	0.00320611	20/106	0.0833507	11/106	0.175921	15/106	0.0231107	78/106	0.00615325	45/106	0.0049775	33/106	0.55504	Endometrial Cancer__Elsevier_Pathway_Collection
Angiopoietin Like Protein 8 Regulatory Pathway WP3915	WikiPathway_2021_Human	55/132	0.0004482	32/132	0.00641249	42/132	1.88865e-07	13/132	0.927315	22/132	0.000352118	10/132	0.630078	91/132	0.047134	49/132	0.0528252	42/132	0.485529	Angiopoietin Like Protein 8 Regulatory Pathway WP3915__WikiPathway_2021_Human
negative regulation of cellular process	GO_Biological_Process_2021	194/566	0.00045055	133/566	4.62176e-07	102/566	0.00606585	92/566	0.0440743	63/566	0.00123974	70/566	0.00022657	365/566	0.0789636	211/566	0.000159941	154/566	0.986721	negative regulation of cellular process __GO_Biological_Process_2021
Endometrioid Endometrial Cancer	Elsevier_Pathway_Collection	41/92	0.000453343	22/92	0.0245882	25/92	0.000819808	16/92	0.186901	11/92	0.085925	11/92	0.122062	68/92	0.0085762	42/92	0.001266	26/92	0.771679	Endometrioid Endometrial Cancer__Elsevier_Pathway_Collection
G0/G1 Cell Cycle Phase Transition Activation in Cancer	Elsevier_Pathway_Collection	27/54	0.000470138	15/54	0.0160479	10/54	0.230516	17/54	0.000611889	5/54	0.386705	10/54	0.0103376	38/54	0.115395	21/54	0.109058	17/54	0.542259	G0/G1 Cell Cycle Phase Transition Activation in Cancer__Elsevier_Pathway_Collection
THO complex part of transcription export complex	GO_Cellular_Component_2021	6/6	0.000471236	1/6	0.639236			6/6	6.58022e-06			1/6	0.396644	5/6	0.25829	3/6	0.259845	2/6	0.608337	THO complex part of transcription export complex __GO_Cellular_Component_2021
leucine transport	GO_Biological_Process_2021	6/6	0.000471236	3/6	0.052652	4/6	0.00479415	2/6	0.19339	2/6	0.0696671	1/6	0.396644	5/6	0.25829	4/6	0.07224	1/6	0.895268	leucine transport __GO_Biological_Process_2021
nuclear polyadenylation-dependent ncRNA catabolic process	GO_Biological_Process_2021	6/6	0.000471236	2/6	0.238269			6/6	6.58022e-06			2/6	0.0785532	4/6	0.576644	4/6	0.07224			nuclear polyadenylation-dependent ncRNA catabolic process __GO_Biological_Process_2021
nuclear polyadenylation-dependent rRNA catabolic process	GO_Biological_Process_2021	6/6	0.000471236	2/6	0.238269			6/6	6.58022e-06			2/6	0.0785532	4/6	0.576644	4/6	0.07224			nuclear polyadenylation-dependent rRNA catabolic process __GO_Biological_Process_2021
nuclear polyadenylation-dependent tRNA catabolic process	GO_Biological_Process_2021	6/6	0.000471236	2/6	0.238269			6/6	6.58022e-06			2/6	0.0785532	4/6	0.576644	4/6	0.07224			nuclear polyadenylation-dependent tRNA catabolic process __GO_Biological_Process_2021
tRNA surveillance	GO_Biological_Process_2021	6/6	0.000471236	2/6	0.238269			6/6	6.58022e-06			2/6	0.0785532	4/6	0.576644	4/6	0.07224			tRNA surveillance __GO_Biological_Process_2021
retinal ganglion cell axon guidance	GO_Biological_Process_2021	6/6	0.000471236	3/6	0.052652	6/6	8.17806e-06			3/6	0.00722061			6/6	0.0543984	3/6	0.259845	3/6	0.280867	retinal ganglion cell axon guidance __GO_Biological_Process_2021
Vitamin D and Folate in Multiple Sclerosis	Elsevier_Pathway_Collection	6/6	0.000471236	4/6	0.00684191	1/6	0.601233	5/6	0.000255747			4/6	0.000556392	4/6	0.576644	1/6	0.884638	3/6	0.280867	Vitamin D and Folate in Multiple Sclerosis__Elsevier_Pathway_Collection
Fc receptor signaling pathway	GO_Biological_Process_2021	48/112	0.000471741	33/112	0.00015413	15/112	0.638499	33/112	1.06622e-05	9/112	0.473436	24/112	8.18253e-06	81/112	0.0110171	53/112	0.000102071	28/112	0.942197	Fc receptor signaling pathway __GO_Biological_Process_2021
Genes with Mutations in Cancer-Associated Sustaining of Proliferative Signaling	Elsevier_Pathway_Collection	48/112	0.000471741	27/112	0.0124797	28/112	0.00168656	20/112	0.127587	13/112	0.0794711	14/112	0.0670564	75/112	0.139373	37/112	0.289252	38/112	0.308752	Genes with Mutations in Cancer-Associated Sustaining of Proliferative Signaling__Elsevier_Pathway_Collection
EGF/EGFR signaling pathway	BioPlanet_2019	58/141	0.000472127	31/141	0.0281964	37/141	0.000118704	21/141	0.375451	16/141	0.0663353	15/141	0.16573	101/141	0.0077644	55/141	0.0158221	46/141	0.401602	EGF/EGFR signaling pathway__BioPlanet_2019
Proteins Involved in Neuroblastoma	Elsevier_Pathway_Collection	83/216	0.000490857	60/216	3.46707e-06	38/216	0.0933241	45/216	0.00242509	25/216	0.0216774	35/216	5.72311e-05	147/216	0.0274786	79/216	0.0259315	68/216	0.507843	Proteins Involved in Neuroblastoma__Elsevier_Pathway_Collection
negative regulation of cyclin-dependent protein kinase activity	GO_Biological_Process_2021	14/22	0.000501486	9/22	0.00391919	9/22	0.00200269	5/22	0.173961	4/22	0.0795515	5/22	0.0281928	14/22	0.514385	7/22	0.515139	7/22	0.560563	negative regulation of cyclin-dependent protein kinase activity __GO_Biological_Process_2021
beta-catenin-TCF complex assembly	GO_Biological_Process_2021	17/29	0.00050826	11/29	0.00297885	9/29	0.0159586	8/29	0.0368134	3/29	0.3764	8/29	0.00163595	20/29	0.267933	15/29	0.0124732	5/29	0.972922	beta-catenin-TCF complex assembly __GO_Biological_Process_2021
Eat me Signal: Apoptotic Cell Induces Phagocytosis	Elsevier_Pathway_Collection	17/29	0.00050826	11/29	0.00297885	7/29	0.106979	10/29	0.00382214	4/29	0.171987	7/29	0.00708826	27/29	0.000136427	17/29	0.00138801	10/29	0.425111	Eat me Signal: Apoptotic Cell Induces Phagocytosis__Elsevier_Pathway_Collection
protein localization to membrane	GO_Biological_Process_2021	76/195	0.000509738	44/195	0.00660694	51/195	7.62282e-06	25/195	0.671346	20/195	0.100145	24/195	0.025296	142/195	0.000594267	82/195	0.000287762	60/195	0.595304	protein localization to membrane __GO_Biological_Process_2021
mTOR Signaling Activation by Fatty Acids and Glucose	Elsevier_Pathway_Collection	25/49	0.000511451	8/49	0.506289	14/49	0.00676392	11/49	0.0642385	4/49	0.511644	4/49	0.566236	38/49	0.0132888	26/49	0.000698875	12/49	0.884746	mTOR Signaling Activation by Fatty Acids and Glucose__Elsevier_Pathway_Collection
late endosome	GO_Cellular_Component_2021	74/189	0.000512577	51/189	4.2149e-05	46/189	0.000137532	28/189	0.358041	32/189	1.31464e-05	19/189	0.189772	125/189	0.109736	75/189	0.00338057	50/189	0.939199	late endosome __GO_Cellular_Component_2021
positive regulation of cellular biosynthetic process	GO_Biological_Process_2021	71/180	0.000514181	44/180	0.00133769	24/180	0.663886	47/180	6.79457e-06	15/180	0.384168	29/180	0.000263054	128/180	0.00451922	69/180	0.0119213	59/180	0.364809	positive regulation of cellular biosynthetic process __GO_Biological_Process_2021
ATP binding	GO_Molecular_Function_2021	103/278	0.000531433	64/278	0.000730427	51/278	0.0315263	52/278	0.0114286	25/278	0.20773	39/278	0.000503331	187/278	0.027324	129/278	8.2954e-09	58/278	0.999962	ATP binding __GO_Molecular_Function_2021
Androgens in Sebocyte Maturation	Elsevier_Pathway_Collection	31/65	0.000532853	22/65	0.000219857	23/65	1.5696e-05	8/65	0.682153	13/65	0.000993693	9/65	0.0765143	50/65	0.00634909	29/65	0.00986196	21/65	0.479598	Androgens in Sebocyte Maturation__Elsevier_Pathway_Collection
Proteins Involved in Hepatocellular Carcinoma	Elsevier_Pathway_Collection	54/130	0.000549211	42/130	1.60428e-06	30/130	0.00433989	24/130	0.0766701	22/130	0.000282279	20/130	0.00384586	92/130	0.0177011	38/130	0.630117	54/130	0.00879965	Proteins Involved in Hepatocellular Carcinoma__Elsevier_Pathway_Collection
Endometrioid Ovarian Carcinoma	Elsevier_Pathway_Collection	35/76	0.000549868	20/76	0.0112749	20/76	0.00390727	15/76	0.0902082	8/76	0.213796	12/76	0.0182654	58/76	0.00463898	33/76	0.0100289	25/76	0.427158	Endometrioid Ovarian Carcinoma__Elsevier_Pathway_Collection
cellular response to amino acid stimulus	GO_Biological_Process_2021	19/34	0.000552485	11/34	0.011669	9/34	0.0435143	10/34	0.0131683	7/34	0.0121826	4/34	0.293329	25/34	0.102029	13/34	0.200854	12/34	0.369701	cellular response to amino acid stimulus __GO_Biological_Process_2021
DNA replication-independent nucleosome assembly	GO_Biological_Process_2021	21/39	0.000560723	8/39	0.257299	3/39	0.929621	18/39	9.55241e-07			8/39	0.0114129	19/39	0.963726	7/39	0.972727	12/39	0.590441	DNA replication-independent nucleosome assembly __GO_Biological_Process_2021
azurophil granule lumen	GO_Cellular_Component_2021	40/90	0.000565371	22/90	0.0193259	22/90	0.00664751	18/90	0.061338	10/90	0.14048	12/90	0.0578379	53/90	0.737403	30/90	0.294919	23/90	0.905064	azurophil granule lumen __GO_Cellular_Component_2021
regulation of smooth muscle cell migration	GO_Biological_Process_2021	13/20	0.000595456	8/20	0.00758482	7/20	0.0165063	6/20	0.0461763	5/20	0.0145069	3/20	0.215979	18/20	0.00533221	8/20	0.234541	10/20	0.0631304	regulation of smooth muscle cell migration __GO_Biological_Process_2021
Histone Acetylation	Elsevier_Pathway_Collection	13/20	0.000595456	6/20	0.0791491	5/20	0.143805	8/20	0.00333008			6/20	0.00395919	14/20	0.297484	9/20	0.117684	5/20	0.800394	Histone Acetylation__Elsevier_Pathway_Collection
Mitochondrial Protein Transport	Elsevier_Pathway_Collection	13/20	0.000595456	9/20	0.00177824			13/20	1.75857e-07			9/20	1.05547e-05	15/20	0.157095	8/20	0.234541	7/20	0.443695	Mitochondrial Protein Transport__Elsevier_Pathway_Collection
tumor necrosis factor-mediated signaling pathway	GO_Biological_Process_2021	49/116	0.000617174	34/116	0.000138157	13/116	0.857014	36/116	1.12149e-06	6/116	0.879302	28/116	1.10373e-07	82/116	0.025202	44/116	0.0455622	38/116	0.404573	tumor necrosis factor-mediated signaling pathway __GO_Biological_Process_2021
Control of gene expression by vitamin D receptor	BioPlanet_2019	16/27	0.000628963	9/27	0.017754	8/27	0.0297024	8/27	0.0243963	3/27	0.334016	6/27	0.0186077	23/27	0.00720471	15/27	0.00533434	8/27	0.646468	Control of gene expression by vitamin D receptor__BioPlanet_2019
ATM-dependent DNA damage response	BioPlanet_2019	37/82	0.000630183	27/82	7.67013e-05	23/82	0.000810573	14/82	0.227335	15/82	0.00111295	12/82	0.0313765	60/82	0.0183444	31/82	0.086065	29/82	0.249488	ATM-dependent DNA damage response__BioPlanet_2019
regulation of hematopoietic stem cell differentiation	GO_Biological_Process_2021	33/71	0.000638983	24/71	0.000118582	4/71	0.993642	29/71	1.53745e-08	3/71	0.911652	21/71	1.05252e-07	46/71	0.333599	36/71	0.00023762	10/71	0.999769	regulation of hematopoietic stem cell differentiation __GO_Biological_Process_2021
Metabolic Reprogramming in Cancer: Overview	Elsevier_Pathway_Collection	30/63	0.000672365	27/63	2.28357e-07	9/63	0.547537	21/63	5.7962e-05	8/63	0.100516	19/63	3.01222e-07	46/63	0.0384292	36/63	8.08972e-06	10/63	0.998434	Metabolic Reprogramming in Cancer: Overview__Elsevier_Pathway_Collection
mitotic sister chromatid segregation	GO_Biological_Process_2021	44/102	0.000673767	34/102	7.12185e-06	5/102	0.999337	39/102	5.5365e-10	3/102	0.985622	31/102	4.81094e-11	59/102	0.809862	40/102	0.03254	19/102	0.998701	mitotic sister chromatid segregation __GO_Biological_Process_2021
Longevity regulating pathway	KEGG_2021_Human	44/102	0.000673767	30/102	0.000310985	31/102	2.03612e-05	13/102	0.65404	19/102	0.000203056	11/102	0.199785	80/102	0.000203247	47/102	0.000522214	33/102	0.449443	Longevity regulating pathway__KEGG_2021_Human
protein targeting to mitochondrion	GO_Biological_Process_2021	27/55	0.000679951	13/55	0.0782858			27/55	3.33075e-10			13/55	0.000344537	36/55	0.327561	19/55	0.28617	17/55	0.578002	protein targeting to mitochondrion __GO_Biological_Process_2021
mitochondrial gene expression	GO_Biological_Process_2021	22/42	0.000688573	6/42	0.659399	1/42	0.998404	21/42	2.03251e-08	1/42	0.963138	5/42	0.249121	31/42	0.0675764	17/42	0.102214	14/42	0.447243	mitochondrial gene expression __GO_Biological_Process_2021
NIK/NF-kappaB signaling	GO_Biological_Process_2021	34/74	0.000690393	23/74	0.000643542	3/74	0.998972	31/74	2.36415e-09	2/74	0.97903	21/74	2.30106e-07	56/74	0.0073103	40/74	1.61856e-05	16/74	0.976432	NIK/NF-kappaB signaling __GO_Biological_Process_2021
chromatin remodeling at centromere	GO_Biological_Process_2021	18/32	0.000693229	6/32	0.383592	2/32	0.953345	16/32	9.99445e-07			6/32	0.0404476	15/32	0.969154	3/32	0.998929	12/32	0.282124	chromatin remodeling at centromere __GO_Biological_Process_2021
regulation of transcription involved in G1/S transition of mitotic cell cycle	GO_Biological_Process_2021	18/32	0.000693229	13/32	0.000594717	4/32	0.685259	14/32	3.28854e-05	3/32	0.438757	10/32	0.000141572	17/32	0.876975	8/32	0.796269	9/32	0.714258	regulation of transcription involved in G1/S transition of mitotic cell cycle __GO_Biological_Process_2021
Insulin Influence on Protein Synthesis	Elsevier_Pathway_Collection	18/32	0.000693229	7/32	0.224364	11/32	0.00337274	7/32	0.138989	2/32	0.707198	5/32	0.111604	22/32	0.259244	11/32	0.366477	11/32	0.4198	Insulin Influence on Protein Synthesis__Elsevier_Pathway_Collection
regulation of vascular endothelial cell proliferation	GO_Biological_Process_2021	12/18	0.000696988	7/18	0.0146627	9/18	0.000334494	3/18	0.45625	4/18	0.0421797	3/18	0.173508	14/18	0.118504	9/18	0.0621473	5/18	0.710865	regulation of vascular endothelial cell proliferation __GO_Biological_Process_2021
Cortisol Signaling in Arterial Hypertension	Elsevier_Pathway_Collection	12/18	0.000696988	3/18	0.550063	9/18	0.000334494	3/18	0.45625	2/18	0.398846	1/18	0.780459	10/18	0.780177	6/18	0.474056	4/18	0.863621	Cortisol Signaling in Arterial Hypertension__Elsevier_Pathway_Collection
PI3K/AKT activation	BioPlanet_2019	20/37	0.000707991	11/37	0.0223539	15/37	7.85226e-05	5/37	0.585425	8/37	0.00554981	3/37	0.583633	33/37	0.000193316	16/37	0.0640463	17/37	0.0439734	PI3K/AKT activation__BioPlanet_2019
positive regulation of cell cycle	GO_Biological_Process_2021	31/66	0.00073877	20/66	0.00198898	17/66	0.0093408	14/66	0.0609593	12/66	0.00355496	8/66	0.16118	42/66	0.416435	25/66	0.112191	17/66	0.868005	positive regulation of cell cycle __GO_Biological_Process_2021
regulation of stem cell differentiation	GO_Biological_Process_2021	40/91	0.000739915	29/91	8.26561e-05	8/91	0.95645	32/91	1.88854e-07	6/91	0.692752	23/91	6.15129e-07	61/91	0.166726	47/91	1.53703e-05	14/91	0.999849	regulation of stem cell differentiation __GO_Biological_Process_2021
double-strand break repair	GO_Biological_Process_2021	65/164	0.00074455	37/164	0.0119894	18/164	0.907238	47/164	3.95516e-07	8/164	0.934282	29/164	4.86565e-05	99/164	0.655878	62/164	0.0223635	37/164	0.99514	double-strand break repair __GO_Biological_Process_2021
Vibrio cholerae infection	KEGG_2021_Human	25/50	0.000753902	13/50	0.0401002	9/50	0.274473	16/50	0.000717722	4/50	0.527842	9/50	0.0174683	29/50	0.748371	14/50	0.684736	15/50	0.633001	Vibrio cholerae infection__KEGG_2021_Human
mRNA 5'-UTR binding	GO_Molecular_Function_2021	15/25	0.000775848	7/25	0.0830101	2/25	0.888605	13/25	6.02227e-06	1/25	0.859672	6/25	0.0127802	18/25	0.19402	7/25	0.668397	11/25	0.126342	mRNA 5'-UTR binding __GO_Molecular_Function_2021
Pancreatic Ductal Carcinoma	Elsevier_Pathway_Collection	49/117	0.000777622	33/117	0.000375724	29/117	0.00162395	20/117	0.173325	17/117	0.0067772	16/117	0.0259701	85/117	0.00771174	47/117	0.0137352	38/117	0.429278	Pancreatic Ductal Carcinoma__Elsevier_Pathway_Collection
macroautophagy	GO_Biological_Process_2021	50/120	0.000794131	31/120	0.00262727	26/120	0.0170053	24/120	0.0348241	19/120	0.00161902	12/120	0.261861	83/120	0.0506894	54/120	0.000434638	29/120	0.96638	macroautophagy __GO_Biological_Process_2021
ubiquitin ligase inhibitor activity	GO_Molecular_Function_2021	7/8	0.000794742	1/8	0.743198			7/8	6.33729e-06			1/8	0.490181	8/8	0.0206066			8/8	9.27772e-05	ubiquitin ligase inhibitor activity __GO_Molecular_Function_2021
postsynaptic density organization	GO_Biological_Process_2021	7/8	0.000794742	3/8	0.115896	6/8	0.000176782	1/8	0.692397	2/8	0.117673	1/8	0.490181	8/8	0.0206066	6/8	0.0117343	2/8	0.770315	postsynaptic density organization __GO_Biological_Process_2021
pre-replicative complex assembly involved in nuclear cell cycle DNA replication	GO_Biological_Process_2021	7/8	0.000794742	6/8	0.000304678			7/8	6.33729e-06			6/8	6.67174e-06	5/8	0.630055	5/8	0.0596981			pre-replicative complex assembly involved in nuclear cell cycle DNA replication __GO_Biological_Process_2021
regulation of metaphase/anaphase transition of cell cycle	GO_Biological_Process_2021	7/8	0.000794742	5/8	0.00343121			7/8	6.33729e-06			5/8	0.000155276	4/8	0.849579	3/8	0.453947	1/8	0.950641	regulation of metaphase/anaphase transition of cell cycle __GO_Biological_Process_2021
Support of platelet aggregation by Eph kinases and ephrins	BioPlanet_2019	7/8	0.000794742	4/8	0.0245588	4/8	0.0176432	3/8	0.084449	2/8	0.117673	2/8	0.131771	8/8	0.0206066	6/8	0.0117343	2/8	0.770315	Support of platelet aggregation by Eph kinases and ephrins__BioPlanet_2019
TAM Receptors in Platelet Aggregation	Elsevier_Pathway_Collection	7/8	0.000794742	3/8	0.115896	3/8	0.0922394	4/8	0.0155388	2/8	0.117673	1/8	0.490181	5/8	0.630055	1/8	0.943851	4/8	0.219069	TAM Receptors in Platelet Aggregation__Elsevier_Pathway_Collection
PDGFR -> FOXO3A Signaling	Elsevier_Pathway_Collection	7/8	0.000794742	4/8	0.0245588	5/8	0.00221746	2/8	0.301587	4/8	0.00176917			7/8	0.123605	4/8	0.198167	3/8	0.482149	PDGFR -> FOXO3A Signaling__Elsevier_Pathway_Collection
PI3K subunit p85 role in regulation of actin organization and cell migration	BioPlanet_2019	11/16	0.00079959	9/16	0.000219552	2/16	0.685643	9/16	7.70808e-05	3/16	0.11512	6/16	0.00108271	13/16	0.0824926	4/16	0.760318	9/16	0.0339424	PI3K subunit p85 role in regulation of actin organization and cell migration__BioPlanet_2019
Other glycan degradation	BioPlanet_2019	11/16	0.00079959	8/16	0.0013886	8/16	0.000725921	3/16	0.378638	7/16	8.58431e-05	1/16	0.740157	8/16	0.885376	5/16	0.55799	3/16	0.918842	Other glycan degradation__BioPlanet_2019
Spindle Assembly	Elsevier_Pathway_Collection	11/16	0.00079959	9/16	0.000219552	2/16	0.685643	9/16	7.70808e-05			9/16	9.68578e-07	6/16	0.986254	5/16	0.55799	1/16	0.997565	Spindle Assembly__Elsevier_Pathway_Collection
SWI/SNF BRG1/PBAF in Chromatin Remodeling	Elsevier_Pathway_Collection	11/16	0.00079959	7/16	0.00700999	4/16	0.182935	7/16	0.00330672	3/16	0.11512	4/16	0.0351403	14/16	0.024536	11/16	0.00166988	3/16	0.918842	SWI/SNF BRG1/PBAF in Chromatin Remodeling__Elsevier_Pathway_Collection
RNA and DNA Metabolism Dysregulation	Elsevier_Pathway_Collection	11/16	0.00079959	6/16	0.0282885	3/16	0.402059	8/16	0.000565595			6/16	0.00108271	13/16	0.0824926	9/16	0.0268986	4/16	0.788955	RNA and DNA Metabolism Dysregulation__Elsevier_Pathway_Collection
polymeric cytoskeletal fiber	GO_Cellular_Component_2021	95/256	0.000802873	59/256	0.00111668	37/256	0.481909	58/256	6.24556e-05	14/256	0.922949	45/256	5.55736e-07	166/256	0.153234	113/256	1.56352e-06	53/256	0.999946	polymeric cytoskeletal fiber __GO_Cellular_Component_2021
Neurotrophin signaling pathway	BioPlanet_2019	52/126	0.000823052	33/126	0.00152893	27/126	0.0175088	25/126	0.0346364	15/126	0.0526683	18/126	0.012534	96/126	0.000344266	56/126	0.000503945	40/126	0.494367	Neurotrophin signaling pathway__BioPlanet_2019
endosome membrane	GO_Cellular_Component_2021	117/325	0.000824445	73/325	0.000687207	73/325	3.58442e-05	44/325	0.558843	44/325	0.00011548	29/325	0.313907	216/325	0.0371803	115/325	0.0249483	101/325	0.562075	endosome membrane __GO_Cellular_Component_2021
protein serine/threonine kinase inhibitor activity	GO_Molecular_Function_2021	17/30	0.000869252	13/30	0.000278581	8/30	0.0532899	9/30	0.0160228	5/30	0.0717257	8/30	0.00207495	24/30	0.025734	14/30	0.0424161	10/30	0.474774	protein serine/threonine kinase inhibitor activity __GO_Molecular_Function_2021
U2-type catalytic step 2 spliceosome	GO_Cellular_Component_2021	17/30	0.000869252	10/30	0.0127287			17/30	4.0573e-08			10/30	7.65549e-05	26/30	0.00253679	19/30	0.000179194	7/30	0.875543	U2-type catalytic step 2 spliceosome __GO_Cellular_Component_2021
CENP-A containing chromatin organization	GO_Biological_Process_2021	17/30	0.000869252	6/30	0.324062	2/30	0.939927	15/30	2.18703e-06			6/30	0.0303797	13/30	0.986436	3/30	0.998052	10/30	0.474774	CENP-A containing chromatin organization __GO_Biological_Process_2021
CENP-A containing nucleosome assembly	GO_Biological_Process_2021	17/30	0.000869252	6/30	0.324062	2/30	0.939927	15/30	2.18703e-06			6/30	0.0303797	13/30	0.986436	3/30	0.998052	10/30	0.474774	CENP-A containing nucleosome assembly __GO_Biological_Process_2021
chondroitin sulfate metabolic process	GO_Biological_Process_2021	17/30	0.000869252	8/30	0.0845467	16/30	5.25973e-07	1/30	0.988008	7/30	0.00600048	1/30	0.920166	23/30	0.0616608	13/30	0.0887157	10/30	0.474774	chondroitin sulfate metabolic process __GO_Biological_Process_2021
nucleocytoplasmic transport	GO_Biological_Process_2021	21/40	0.000872116	11/40	0.0388592	3/40	0.936946	18/40	1.51468e-06	2/40	0.815633	9/40	0.00393573	28/40	0.175168	14/40	0.307616	14/40	0.364184	nucleocytoplasmic transport __GO_Biological_Process_2021
Pyruvate metabolism and citric acid (TCA) cycle	BioPlanet_2019	21/40	0.000872116	17/40	4.47292e-05	4/40	0.839269	17/40	7.67397e-06	3/40	0.590423	14/40	1.47725e-06	34/40	0.00113383	32/40	1.08299e-10	2/40	0.999991	Pyruvate metabolism and citric acid (TCA) cycle__BioPlanet_2019
protein localization to nucleus	GO_Biological_Process_2021	45/106	0.000888124	30/106	0.000636506	17/106	0.333667	28/106	0.000374933	8/106	0.553335	22/106	3.24656e-05	75/106	0.0304384	45/106	0.0049775	30/106	0.78106	protein localization to nucleus __GO_Biological_Process_2021
maturation of LSU-rRNA from tricistronic rRNA transcript (SSU-rRNA, 5.8S rRNA, LSU-rRNA)	GO_Biological_Process_2021	10/14	0.000890656	5/14	0.0543837			10/14	1.35386e-06			5/14	0.00367749	9/14	0.534407	5/14	0.423157	4/14	0.684614	maturation of LSU-rRNA from tricistronic rRNA transcript (SSU-rRNA, 5.8S rRNA, LSU-rRNA) __GO_Biological_Process_2021
negative regulation of smooth muscle cell migration	GO_Biological_Process_2021	10/14	0.000890656	8/14	0.000434721	5/14	0.0379427	5/14	0.0329912	4/14	0.0175449	4/14	0.0219853	12/14	0.0507051	7/14	0.0964868	5/14	0.459706	negative regulation of smooth muscle cell migration __GO_Biological_Process_2021
nuclear membrane disassembly	GO_Biological_Process_2021	10/14	0.000890656	6/14	0.0140057	5/14	0.0379427	5/14	0.0329912	1/14	0.666929	5/14	0.00367749	11/14	0.150154	6/14	0.225127	5/14	0.459706	nuclear membrane disassembly __GO_Biological_Process_2021
protein localization to kinetochore	GO_Biological_Process_2021	10/14	0.000890656	6/14	0.0140057			10/14	1.35386e-06			6/14	0.000467471	8/14	0.734294	8/14	0.0328333			protein localization to kinetochore __GO_Biological_Process_2021
nuclear-transcribed mRNA catabolic process, exonucleolytic	GO_Biological_Process_2021	19/35	0.000894169	7/35	0.301171	2/35	0.968233	17/35	7.7594e-07	1/35	0.936071	6/35	0.0591033	25/35	0.151893	10/35	0.6464	15/35	0.100897	nuclear-transcribed mRNA catabolic process, exonucleolytic __GO_Biological_Process_2021
HIF-1 signaling pathway	KEGG_2021_Human	46/109	0.000912281	27/109	0.00865873	23/109	0.0315295	23/109	0.0216358	13/109	0.0670536	14/109	0.0557886	81/109	0.00338907	46/109	0.00520271	35/109	0.466946	HIF-1 signaling pathway__KEGG_2021_Human
cyclin-dependent protein serine/threonine kinase inhibitor activity	GO_Molecular_Function_2021	8/10	0.000934004	6/10	0.00171917	4/10	0.0418626	4/10	0.0371874	2/10	0.171376	4/10	0.00598394	7/10	0.422093	5/10	0.154098	2/10	0.870504	cyclin-dependent protein serine/threonine kinase inhibitor activity __GO_Molecular_Function_2021
Tat protein binding	GO_Molecular_Function_2021	8/10	0.000934004	5/10	0.0117398	3/10	0.159549	5/10	0.00665135	2/10	0.171376	3/10	0.0410039	10/10	0.00780496	7/10	0.0110551	3/10	0.652199	Tat protein binding __GO_Molecular_Function_2021
positive regulation of establishment of protein localization to telomere	GO_Biological_Process_2021	8/10	0.000934004	5/10	0.0117398			8/10	4.27291e-06	1/10	0.543974	4/10	0.00598394	10/10	0.00780496	6/10	0.0489802	4/10	0.386427	positive regulation of establishment of protein localization to telomere __GO_Biological_Process_2021
mitotic DNA replication	GO_Biological_Process_2021	8/10	0.000934004	5/10	0.0117398			8/10	4.27291e-06			5/10	0.000608751	4/10	0.955992	4/10	0.356383			mitotic DNA replication __GO_Biological_Process_2021
ICAM2 -> CTNNB/FOXO/STAT3 Signaling	Elsevier_Pathway_Collection	8/10	0.000934004	4/10	0.0568773	6/10	0.00102523	2/10	0.407115	3/10	0.0344789	1/10	0.569224	9/10	0.0565776	6/10	0.0489802	3/10	0.652199	ICAM2 -> CTNNB/FOXO/STAT3 Signaling__Elsevier_Pathway_Collection
phosphate ion transmembrane transport	GO_Biological_Process_2021	9/12	0.000947782	7/12	0.000863253	5/12	0.0191448	4/12	0.0701226	4/12	0.00979465	3/12	0.0666439	10/12	0.101312	4/12	0.514431	6/12	0.140167	phosphate ion transmembrane transport __GO_Biological_Process_2021
protein auto-ADP-ribosylation	GO_Biological_Process_2021	9/12	0.000947782	3/12	0.285825	6/12	0.00349406	3/12	0.220344	2/12	0.228107	1/12	0.636019	9/12	0.259967	7/12	0.0401044	2/12	0.928961	protein auto-ADP-ribosylation __GO_Biological_Process_2021
Granzyme A-mediated apoptosis pathway	BioPlanet_2019	9/12	0.000947782	3/12	0.285825	5/12	0.0191448	4/12	0.0701226			3/12	0.0666439	4/12	0.988641	4/12	0.514431			Granzyme A-mediated apoptosis pathway__BioPlanet_2019
Glioblastoma, Classical Subtype	Elsevier_Pathway_Collection	9/12	0.000947782	5/12	0.0281327	5/12	0.0191448	4/12	0.0701226	2/12	0.228107	3/12	0.0666439	10/12	0.101312	8/12	0.0099466	2/12	0.928961	Glioblastoma, Classical Subtype__Elsevier_Pathway_Collection
InsulinR -> CTNNB/FOXA/FOXO Signaling	Elsevier_Pathway_Collection	9/12	0.000947782	3/12	0.285825	7/12	0.000475199	2/12	0.50429	2/12	0.228107	1/12	0.636019	9/12	0.259967	6/12	0.121379	3/12	0.77805	InsulinR -> CTNNB/FOXA/FOXO Signaling__Elsevier_Pathway_Collection
regulation of protein metabolic process	GO_Biological_Process_2021	24/48	0.000955563	11/48	0.118822	10/48	0.134796	14/48	0.00398505	4/48	0.495196	7/48	0.0890922	30/48	0.510358	11/48	0.899121	19/48	0.141227	regulation of protein metabolic process __GO_Biological_Process_2021
Glioblastoma, Primary	Elsevier_Pathway_Collection	24/48	0.000955563	16/48	0.00183895	15/48	0.00198018	9/48	0.203999	9/48	0.00891237	7/48	0.0890922	40/48	0.000941322	22/48	0.0161218	18/48	0.219739	Glioblastoma, Primary__Elsevier_Pathway_Collection
Proteins Involved in Astrocytoma	Elsevier_Pathway_Collection	40/92	0.000960355	34/92	4.87686e-07	19/92	0.0571617	21/92	0.0117231	17/92	0.000474445	17/92	0.00101151	65/92	0.0437677	37/92	0.0260298	28/92	0.613029	Proteins Involved in Astrocytoma__Elsevier_Pathway_Collection
positive regulation of establishment of protein localization to mitochondrion	GO_Biological_Process_2021	27/56	0.000967065	21/56	5.64688e-05	7/56	0.700022	20/56	2.7962e-05	6/56	0.246075	15/56	2.58065e-05	40/56	0.0815142	25/56	0.0157383	15/56	0.809411	positive regulation of establishment of protein localization to mitochondrion __GO_Biological_Process_2021
negative regulation of protein serine/threonine kinase activity	GO_Biological_Process_2021	35/78	0.000986362	24/78	0.000584053	23/78	0.000372502	12/78	0.380117	12/78	0.013659	12/78	0.0220675	59/78	0.00607652	31/78	0.0459896	28/78	0.225554	negative regulation of protein serine/threonine kinase activity __GO_Biological_Process_2021
Cell differentiation by G alpha (i/o) pathway inferred from mouse Neuro2A model	BioPlanet_2019	22/43	0.00104118	13/43	0.0117815	12/43	0.0142185	10/43	0.0616483	6/43	0.102379	7/43	0.0549672	33/43	0.0263772	17/43	0.12328	16/43	0.249241	Cell differentiation by G alpha (i/o) pathway inferred from mouse Neuro2A model__BioPlanet_2019
negative regulation of protein modification process	GO_Biological_Process_2021	36/81	0.00104221	23/81	0.00247454	19/81	0.0172205	17/81	0.045863	11/81	0.0406008	12/81	0.0288237	63/81	0.00140166	41/81	9.50994e-05	22/81	0.823981	negative regulation of protein modification process __GO_Biological_Process_2021
Integrin-mediated Cell Adhesion WP185	WikiPathway_2021_Human	43/101	0.00106525	30/101	0.000257493	20/101	0.0748575	23/101	0.00888148	12/101	0.0780933	18/101	0.00113017	81/101	4.39365e-05	46/101	0.000813025	35/101	0.267569	Integrin-mediated Cell Adhesion WP185__WikiPathway_2021_Human
Epithelial cell signaling in Helicobacter pylori infection	KEGG_2021_Human	32/70	0.0010886	17/70	0.0388052	12/70	0.286836	20/70	0.000854708	6/70	0.435882	11/70	0.0240057	45/70	0.367752	28/70	0.0516077	17/70	0.922548	Epithelial cell signaling in Helicobacter pylori infection__KEGG_2021_Human
positive regulation of synapse assembly	GO_Biological_Process_2021	16/28	0.00108899	6/28	0.266013	15/28	1.11237e-06	1/28	0.983892	5/28	0.0559244	1/28	0.905501	22/28	0.0449206	16/28	0.00275227	6/28	0.913396	positive regulation of synapse assembly __GO_Biological_Process_2021
cellular response to acid chemical	GO_Biological_Process_2021	16/28	0.00108899	7/28	0.135443	5/28	0.365986	11/28	0.000708095	3/28	0.355254	4/28	0.186133	20/28	0.190596	9/28	0.482951	11/28	0.237209	cellular response to acid chemical __GO_Biological_Process_2021
PERK-regulated gene expression	BioPlanet_2019	16/28	0.00108899	8/28	0.0595018	6/28	0.198271	10/28	0.00284925	4/28	0.15703	4/28	0.186133	18/28	0.465355	11/28	0.198549	7/28	0.822199	PERK-regulated gene expression__BioPlanet_2019
EZH2 Methyltransferase Role in Cancer	Elsevier_Pathway_Collection	16/28	0.00108899	10/28	0.00747097	5/28	0.365986	11/28	0.000708095	3/28	0.355254	7/28	0.00577218	17/28	0.61773	11/28	0.198549	6/28	0.913396	EZH2 Methyltransferase Role in Cancer__Elsevier_Pathway_Collection
mitotic metaphase plate congression	GO_Biological_Process_2021	25/51	0.00109031	19/51	0.000139468	1/51	0.999597	24/51	9.31538e-09			19/51	6.09431e-09	35/51	0.186129	25/51	0.00368429	10/51	0.978902	mitotic metaphase plate congression __GO_Biological_Process_2021
regulation of axonogenesis	GO_Biological_Process_2021	25/51	0.00109031	11/51	0.163064	18/51	0.000133727	7/51	0.559478	5/51	0.340654	6/51	0.22722	43/51	0.000360039	26/51	0.00151791	17/51	0.430824	regulation of axonogenesis __GO_Biological_Process_2021
positive regulation of cell motility	GO_Biological_Process_2021	83/221	0.00110135	62/221	1.67762e-06	42/221	0.0284947	41/221	0.0255508	28/221	0.00486666	34/221	0.000203438	151/221	0.0212537	82/221	0.0163736	69/221	0.540696	positive regulation of cell motility __GO_Biological_Process_2021
histone exchange	GO_Biological_Process_2021	20/38	0.00110526	7/38	0.382341	2/38	0.978487	18/38	5.89832e-07			7/38	0.0304527	16/38	0.995256	5/38	0.996075	11/38	0.682805	histone exchange __GO_Biological_Process_2021
spliceosomal snRNP assembly	GO_Biological_Process_2021	20/38	0.00110526	9/38	0.127863			20/38	1.41878e-08			9/38	0.00271515	29/38	0.0409742	17/38	0.0413224	12/38	0.548272	spliceosomal snRNP assembly __GO_Biological_Process_2021
exonucleolytic catabolism of deadenylated mRNA	GO_Biological_Process_2021	18/33	0.00112958	7/33	0.249235	2/33	0.958929	16/33	1.69331e-06	1/33	0.925183	6/33	0.0461849	23/33	0.218782	9/33	0.705594	14/33	0.11919	exonucleolytic catabolism of deadenylated mRNA __GO_Biological_Process_2021
positive regulation of histone modification	GO_Biological_Process_2021	18/33	0.00112958	6/33	0.413449	9/33	0.0364328	9/33	0.029608	2/33	0.723209	4/33	0.274762	24/33	0.125859	15/33	0.0463926	9/33	0.751238	positive regulation of histone modification __GO_Biological_Process_2021
mitotic cell cycle phase transition	GO_Biological_Process_2021	79/209	0.001155	58/209	5.16696e-06	19/209	0.990431	60/209	9.74397e-09	10/209	0.95852	48/209	2.44512e-11	138/209	0.10254	83/209	0.00208155	55/209	0.952216	mitotic cell cycle phase transition __GO_Biological_Process_2021
regulation of dendritic spine development	GO_Biological_Process_2021	13/21	0.00116432	5/21	0.22185	11/21	4.13421e-05	2/21	0.803775	4/21	0.0690401	1/21	0.829506	14/21	0.405438	11/21	0.0278105	3/21	0.979821	regulation of dendritic spine development __GO_Biological_Process_2021
Signaling events mediated by focal adhesion kinase	BioPlanet_2019	29/62	0.00117368	23/62	3.10908e-05	11/62	0.259941	18/62	0.001243	9/62	0.0421978	14/62	0.000343374	48/62	0.00597508	36/62	4.88413e-06	12/62	0.988094	Signaling events mediated by focal adhesion kinase__BioPlanet_2019
Neurotrophin signaling pathway	KEGG_2021_Human	49/119	0.00121291	30/119	0.00448998	28/119	0.0043041	21/119	0.132116	15/119	0.0343889	15/119	0.0561131	88/119	0.00294957	51/119	0.00230341	37/119	0.557812	Neurotrophin signaling pathway__KEGG_2021_Human
Interferon type I signaling pathways WP585	WikiPathway_2021_Human	26/54	0.0012235	13/54	0.0692662	17/54	0.000930182	9/54	0.317395	9/54	0.0188681	4/54	0.644076	42/54	0.00859517	19/54	0.255484	23/54	0.0532795	Interferon type I signaling pathways WP585__WikiPathway_2021_Human
Proteins Involved in Dilated Cardiomyopathy	Elsevier_Pathway_Collection	65/167	0.00129154	44/167	0.000244622	24/167	0.509266	41/167	0.000115147	11/167	0.72382	33/167	1.25943e-06	108/167	0.227487	54/167	0.301649	54/167	0.418992	Proteins Involved in Dilated Cardiomyopathy__Elsevier_Pathway_Collection
recombinational repair	GO_Biological_Process_2021	35/79	0.00130114	22/79	0.00394161	8/79	0.889649	27/79	3.13726e-06	6/79	0.555038	16/79	0.00049691	48/79	0.606591	25/79	0.433157	23/79	0.704657	recombinational repair __GO_Biological_Process_2021
Integrated breast cancer pathway WP1984	WikiPathway_2021_Human	60/152	0.00130474	39/152	0.000929971	24/152	0.320297	36/152	0.000603871	17/152	0.0666776	22/152	0.00533842	106/152	0.021698	53/152	0.123181	53/152	0.19586	Integrated breast cancer pathway WP1984__WikiPathway_2021_Human
positive regulation of vasculature development	GO_Biological_Process_2021	43/102	0.00135057	23/102	0.0411025	23/102	0.0151151	20/102	0.0603177	10/102	0.240383	13/102	0.0668852	73/102	0.0221941	35/102	0.212276	38/102	0.11907	positive regulation of vasculature development __GO_Biological_Process_2021
positive regulation of filopodium assembly	GO_Biological_Process_2021	15/26	0.00136264	9/26	0.0136927	10/26	0.00197762	5/26	0.279473	5/26	0.0423461	4/26	0.153702	18/26	0.277154	11/26	0.130573	7/26	0.752398	positive regulation of filopodium assembly __GO_Biological_Process_2021
regulation of mitotic metaphase/anaphase transition	GO_Biological_Process_2021	15/26	0.00136264	8/26	0.0397176	1/26	0.981427	14/26	1.51181e-06	1/26	0.87028	7/26	0.0036963	15/26	0.731085	9/26	0.382229	6/26	0.870659	regulation of mitotic metaphase/anaphase transition __GO_Biological_Process_2021
Epithelial cell signaling in Helicobacter pylori infection	BioPlanet_2019	31/68	0.00136711	17/68	0.0299919	12/68	0.253095	19/68	0.00152429	6/68	0.408407	11/68	0.0196862	43/68	0.440369	28/68	0.035573	15/68	0.966254	Epithelial cell signaling in Helicobacter pylori infection__BioPlanet_2019
mitotic cytokinesis	GO_Biological_Process_2021	24/49	0.00138191	20/49	1.99796e-05	6/49	0.713983	18/49	4.52041e-05	5/49	0.310161	15/49	4.28963e-06	30/49	0.581586	18/49	0.199392	12/49	0.884746	mitotic cytokinesis __GO_Biological_Process_2021
dendrite morphogenesis	GO_Biological_Process_2021	19/36	0.00140166	16/36	3.84019e-05	16/36	1.13183e-05	3/36	0.887927	11/36	4.4992e-05	5/36	0.16146	28/36	0.0303085	19/36	0.00387112	9/36	0.84161	dendrite morphogenesis __GO_Biological_Process_2021
platelet aggregation	GO_Biological_Process_2021	19/36	0.00140166	18/36	1.54288e-06	3/36	0.902704	16/36	7.05499e-06	4/36	0.287186	14/36	3.28862e-07	28/36	0.0303085	15/36	0.0965782	13/36	0.324471	platelet aggregation __GO_Biological_Process_2021
PI3K/PLC/TRK pathway	BioPlanet_2019	19/36	0.00140166	10/36	0.0447564	8/36	0.129035	11/36	0.00698644	3/36	0.517799	7/36	0.0231621	31/36	0.00120504	20/36	0.00135125	11/36	0.602469	PI3K/PLC/TRK pathway__BioPlanet_2019
Target Of Rapamycin (TOR) Signaling WP1471	WikiPathway_2021_Human	19/36	0.00140166	9/36	0.0979161	8/36	0.129035	11/36	0.00698644	5/36	0.131852	4/36	0.330874	30/36	0.00418821	16/36	0.0499679	14/36	0.210313	Target Of Rapamycin (TOR) Signaling WP1471__WikiPathway_2021_Human
negative regulation of RNA splicing	GO_Biological_Process_2021	12/19	0.00141183	10/19	0.000201846	1/19	0.945653	11/19	8.16551e-06	2/19	0.425874	8/19	5.97326e-05	14/19	0.199212	6/19	0.534783	8/19	0.218649	negative regulation of RNA splicing __GO_Biological_Process_2021
endoplasmic reticulum mannose trimming	GO_Biological_Process_2021	12/19	0.00141183	5/19	0.163842	11/19	1.16664e-05	1/19	0.939239	4/19	0.0503381	1/19	0.798203	12/19	0.544044	8/19	0.187798	4/19	0.891586	endoplasmic reticulum mannose trimming __GO_Biological_Process_2021
Rett Syndrome	Elsevier_Pathway_Collection	12/19	0.00141183	7/19	0.0201463	4/19	0.279859	8/19	0.0022678			7/19	0.000467128	16/19	0.0312461	11/19	0.0111598	5/19	0.758751	Rett Syndrome__Elsevier_Pathway_Collection
ER Associated Protein Degradation in Vesicular Transport	Elsevier_Pathway_Collection	12/19	0.00141183	6/19	0.0634774	9/19	0.000555652	3/19	0.49351	3/19	0.169108	3/19	0.194456	13/19	0.358865	7/19	0.34248	6/19	0.576783	ER Associated Protein Degradation in Vesicular Transport__Elsevier_Pathway_Collection
Genes with Mutations in Cancer Metabolic Reprogramming	Elsevier_Pathway_Collection	12/19	0.00141183	8/19	0.00526219	6/19	0.0425753	6/19	0.0364166	5/19	0.0115861	3/19	0.194456	12/19	0.544044	6/19	0.534783	6/19	0.576783	Genes with Mutations in Cancer Metabolic Reprogramming__Elsevier_Pathway_Collection
Extracellular vesicles in the crosstalk of cardiac cells WP4300	WikiPathway_2021_Human	12/19	0.00141183	11/19	2.95782e-05	6/19	0.0425753	6/19	0.0364166	5/19	0.0115861	6/19	0.00297208	17/19	0.0078707	5/19	0.725021	12/19	0.00422046	Extracellular vesicles in the crosstalk of cardiac cells WP4300__WikiPathway_2021_Human
G alpha i pathway	BioPlanet_2019	45/108	0.00141191	28/108	0.00389291	30/108	0.000171516	15/108	0.519633	17/108	0.00295756	11/108	0.254704	69/108	0.347142	38/108	0.153805	31/108	0.754678	G alpha i pathway__BioPlanet_2019
Focal Adhesion WP306	WikiPathway_2021_Human	75/198	0.00141604	53/198	3.82389e-05	33/198	0.184026	42/198	0.00233726	19/198	0.167367	34/198	2.15072e-05	157/198	5.87201e-08	93/198	4.84243e-07	64/198	0.408422	Focal Adhesion WP306__WikiPathway_2021_Human
Proteins with Altered Expression in Cancer Metabolic Reprogramming	Elsevier_Pathway_Collection	37/85	0.00142431	32/85	6.48314e-07	21/85	0.00694779	16/85	0.114112	17/85	0.000177622	15/85	0.00311591	61/85	0.032005	39/85	0.00165288	22/85	0.887227	Proteins with Altered Expression in Cancer Metabolic Reprogramming__Elsevier_Pathway_Collection
Pyrimidine metabolism WP4022	WikiPathway_2021_Human	37/85	0.00142431	20/85	0.036355	2/85	0.999964	35/85	3.94149e-10	5/85	0.778441	15/85	0.00311591	53/85	0.487925	25/85	0.605379	28/85	0.414697	Pyrimidine metabolism WP4022__WikiPathway_2021_Human
regulation of cellular senescence	GO_Biological_Process_2021	17/31	0.00142728	11/31	0.00540229	6/31	0.272202	11/31	0.0018859	5/31	0.0804499	6/31	0.0351825	21/31	0.304435	8/31	0.763777	13/31	0.140834	regulation of cellular senescence __GO_Biological_Process_2021
Gastric Cancer Network 2 WP2363	WikiPathway_2021_Human	17/31	0.00142728	12/31	0.00158646	3/31	0.836785	14/31	2.11597e-05	2/31	0.69042	10/31	0.000104874	19/31	0.590475	12/31	0.20002	7/31	0.896782	Gastric Cancer Network 2 WP2363__WikiPathway_2021_Human
positive regulation of cellular protein localization	GO_Biological_Process_2021	32/71	0.00145752	18/71	0.0227684	20/71	0.00163121	12/71	0.261444	11/71	0.0169249	7/71	0.348903	47/71	0.249212	31/71	0.011248	16/71	0.96163	positive regulation of cellular protein localization __GO_Biological_Process_2021
Oxidative phosphorylation WP623	WikiPathway_2021_Human	28/60	0.00147997	15/60	0.0398781	1/60	0.999897	27/60	3.81402e-09	1/60	0.991059	14/60	0.000238544	22/60	0.999969	13/60	0.947567	9/60	0.998896	Oxidative phosphorylation WP623__WikiPathway_2021_Human
positive regulation of intracellular signal transduction	GO_Biological_Process_2021	184/546	0.00151813	118/546	0.000110212	96/546	0.0146282	88/546	0.0568407	62/546	0.000823155	56/546	0.0379756	363/546	0.00889207	170/546	0.334581	193/546	0.0235645	positive regulation of intracellular signal transduction __GO_Biological_Process_2021
Prostate Cancer	Elsevier_Pathway_Collection	50/123	0.00151816	36/123	9.2221e-05	28/123	0.00695225	22/123	0.113014	16/123	0.0227788	20/123	0.00198593	91/123	0.00246629	44/123	0.10762	47/123	0.0622736	Prostate Cancer__Elsevier_Pathway_Collection
negative regulation of programmed cell death	GO_Biological_Process_2021	133/381	0.0015297	95/381	1.39758e-06	46/381	0.901391	87/381	7.50734e-07	31/381	0.358287	64/381	1.50649e-08	244/381	0.170546	146/381	0.00040005	98/381	0.99343	negative regulation of programmed cell death __GO_Biological_Process_2021
FOXO1 Signaling	Elsevier_Pathway_Collection	22/44	0.00153839	11/44	0.0718858	17/44	5.52005e-05	5/44	0.73875	8/44	0.0159662	3/44	0.700945	33/44	0.0436791	20/44	0.0234547	13/44	0.656126	FOXO1 Signaling__Elsevier_Pathway_Collection
Nucleotide Excision Repair WP4753	WikiPathway_2021_Human	22/44	0.00153839	15/44	0.00196297	4/44	0.888839	18/44	7.9622e-06	3/44	0.655592	12/44	0.000135779	28/44	0.453738	17/44	0.146696	11/44	0.858631	Nucleotide Excision Repair WP4753__WikiPathway_2021_Human
Integrated Cancer Pathway WP1971	WikiPathway_2021_Human	22/44	0.00153839	11/44	0.0718858	10/44	0.0855576	12/44	0.0130321	4/44	0.427314	7/44	0.0610106	28/44	0.453738	13/44	0.595468	15/44	0.401321	Integrated Cancer Pathway WP1971__WikiPathway_2021_Human
integral component of organelle membrane	GO_Cellular_Component_2021	80/214	0.00155766	47/214	0.0086267	54/214	1.28842e-05	26/214	0.774333	36/214	4.53418e-06	11/214	0.963669	139/214	0.169832	73/214	0.121616	66/214	0.588462	integral component of organelle membrane __GO_Cellular_Component_2021
Bacterial invasion of epithelial cells	KEGG_2021_Human	34/77	0.0016241	27/77	2.17194e-05	11/77	0.541579	23/77	0.000176388	7/77	0.362404	20/77	2.06893e-06	56/77	0.0266906	28/77	0.146902	28/77	0.202215	Bacterial invasion of epithelial cells__KEGG_2021_Human
positive regulation of translation	GO_Biological_Process_2021	42/100	0.00166403	29/100	0.000502588	5/100	0.999164	37/100	4.39242e-09	3/100	0.983748	26/100	6.25835e-08	66/100	0.20924	38/100	0.0582327	28/100	0.79547	positive regulation of translation __GO_Biological_Process_2021
Integrin-mediated cell adhesion	BioPlanet_2019	42/100	0.00166403	29/100	0.000502588	19/100	0.111284	23/100	0.00785206	11/100	0.133042	18/100	0.00100299	80/100	5.77319e-05	46/100	0.000623414	34/100	0.316699	Integrin-mediated cell adhesion__BioPlanet_2019
mammary gland duct morphogenesis	GO_Biological_Process_2021	5/5	0.00168982	5/5	9.28772e-05	3/5	0.0228866	2/5	0.141334	3/5	0.00382475	2/5	0.0552774	4/5	0.364408	3/5	0.166043	1/5	0.847446	mammary gland duct morphogenesis __GO_Biological_Process_2021
pyrimidine deoxyribonucleotide biosynthetic process	GO_Biological_Process_2021	5/5	0.00168982	3/5	0.0297469			5/5	4.81076e-05			3/5	0.00464119	5/5	0.0883805	2/5	0.476416	3/5	0.181228	pyrimidine deoxyribonucleotide biosynthetic process __GO_Biological_Process_2021
ribosome localization	GO_Biological_Process_2021	5/5	0.00168982	3/5	0.0297469	1/5	0.535191	4/5	0.00156558	1/5	0.324668	2/5	0.0552774	4/5	0.364408	4/5	0.0316213			ribosome localization __GO_Biological_Process_2021
mature ribosome assembly	GO_Biological_Process_2021	5/5	0.00168982	3/5	0.0297469			5/5	4.81076e-05			3/5	0.00464119	5/5	0.0883805	4/5	0.0316213	1/5	0.847446	mature ribosome assembly __GO_Biological_Process_2021
DNA biosynthetic process	GO_Biological_Process_2021	11/17	0.00169427	5/17	0.113087	3/17	0.442346	8/17	0.000940468	1/17	0.736866	4/17	0.0430998	9/17	0.836741	6/17	0.411201	3/17	0.937949	DNA biosynthetic process __GO_Biological_Process_2021
mitochondrial electron transport, cytochrome c to oxygen	GO_Biological_Process_2021	11/17	0.00169427	8/17	0.00226567			11/17	1.74363e-06			8/17	2.22509e-05	14/17	0.0602049	5/17	0.619152	9/17	0.0524637	mitochondrial electron transport, cytochrome c to oxygen __GO_Biological_Process_2021
Insulin signaling pathway	BioPlanet_2019	100/277	0.00169727	59/277	0.00714653	64/277	4.34507e-05	36/277	0.660481	27/277	0.10328	32/277	0.0255942	186/277	0.0303049	97/277	0.0475183	89/277	0.409959	Insulin signaling pathway__BioPlanet_2019
amyloid-beta binding	GO_Molecular_Function_2021	35/80	0.00169991	20/80	0.0197266	26/80	2.55314e-05	9/80	0.784481	13/80	0.00666756	7/80	0.470325	61/80	0.00386539	38/80	0.000845959	23/80	0.729553	amyloid-beta binding __GO_Molecular_Function_2021
protein alpha-1,2-demannosylation	GO_Biological_Process_2021	14/24	0.00170226	6/24	0.160642	13/24	4.99588e-06	1/24	0.970937	5/24	0.0309752	1/24	0.867601	16/24	0.386447	9/24	0.28316	7/24	0.664873	protein alpha-1,2-demannosylation __GO_Biological_Process_2021
Vibrio cholerae infection	BioPlanet_2019	26/55	0.00171082	14/55	0.0401262	10/55	0.248557	16/55	0.00221936	5/55	0.402041	9/55	0.0309619	33/55	0.650113	15/55	0.729678	18/55	0.462362	Vibrio cholerae infection__BioPlanet_2019
Thyroid-stimulating hormone signaling pathway	BioPlanet_2019	30/66	0.001717	18/66	0.010803	14/66	0.0777304	16/66	0.0147917	11/66	0.00999945	7/66	0.282663	50/66	0.0106114	26/66	0.0703931	24/66	0.225018	Thyroid-stimulating hormone signaling pathway__BioPlanet_2019
Thyroid stimulating hormone (TSH) signaling pathway WP2032	WikiPathway_2021_Human	30/66	0.001717	18/66	0.010803	14/66	0.0777304	16/66	0.0147917	11/66	0.00999945	7/66	0.282663	51/66	0.00498517	26/66	0.0703931	25/66	0.155251	Thyroid stimulating hormone (TSH) signaling pathway WP2032__WikiPathway_2021_Human
Association Between Physico-Chemical Features and Toxicity Associated Pathways WP3680	WikiPathway_2021_Human	30/66	0.001717	18/66	0.010803	11/66	0.332809	19/66	0.00103122	3/66	0.884062	15/66	0.000197784	44/66	0.235006	27/66	0.041878	17/66	0.868005	Association Between Physico-Chemical Features and Toxicity Associated Pathways WP3680__WikiPathway_2021_Human
positive regulation of protein serine/threonine kinase activity	GO_Biological_Process_2021	44/106	0.00173365	28/106	0.00292015	20/106	0.110179	24/106	0.00821744	14/106	0.0282965	14/106	0.0458865	70/106	0.198267	34/106	0.373635	36/106	0.312673	positive regulation of protein serine/threonine kinase activity __GO_Biological_Process_2021
microtubule cytoskeleton	GO_Cellular_Component_2021	117/331	0.00173695	74/331	0.000729955	42/331	0.808415	75/331	5.70527e-06	18/331	0.947631	56/331	9.25672e-08	213/331	0.159772	149/331	7.73403e-09	64/331	0.999994	microtubule cytoskeleton __GO_Cellular_Component_2021
regulation of protein localization to nucleus	GO_Biological_Process_2021	23/47	0.0017527	17/47	0.000463312	10/47	0.121301	13/47	0.00880578	4/47	0.478518	13/47	6.13402e-05	32/47	0.222067	21/47	0.0253425	11/47	0.911594	regulation of protein localization to nucleus __GO_Biological_Process_2021
LKB1 signaling events	BioPlanet_2019	23/47	0.0017527	15/47	0.00405024	13/47	0.0118309	10/47	0.10114	6/47	0.140758	9/47	0.0117973	38/47	0.00372782	25/47	0.000839844	13/47	0.75529	LKB1 signaling events__BioPlanet_2019
cell-cell junction	GO_Cellular_Component_2021	98/271	0.00176388	75/271	2.6131e-07	43/271	0.23826	55/271	0.00162709	24/271	0.235784	51/271	1.0013e-08	190/271	0.00191261	134/271	2.08293e-11	56/271	0.999965	cell-cell junction __GO_Cellular_Component_2021
Response to elevated platelet cytosolic calcium	BioPlanet_2019	36/83	0.00177062	26/83	0.000256822	16/83	0.123201	20/83	0.00745962	10/83	0.0946369	16/83	0.000877063	56/83	0.159609	30/83	0.145535	26/83	0.542524	Response to elevated platelet cytosolic calcium__BioPlanet_2019
3'-5'-exoribonuclease activity	GO_Molecular_Function_2021	18/34	0.00177882	8/34	0.150294	6/34	0.351408	12/34	0.00125152	2/34	0.738473	6/34	0.0524019	26/34	0.0501685	15/34	0.0604623	11/34	0.513634	3'-5'-exoribonuclease activity __GO_Molecular_Function_2021
positive regulation of DNA-binding transcription factor activity	GO_Biological_Process_2021	90/246	0.00178276	53/246	0.0082452	49/246	0.00826121	41/246	0.104395	29/246	0.0112709	24/246	0.193422	176/246	0.000616574	91/246	0.013087	85/246	0.153002	positive regulation of DNA-binding transcription factor activity __GO_Biological_Process_2021
actin filament polymerization	GO_Biological_Process_2021	16/29	0.00180375	11/29	0.00297885	7/29	0.106979	9/29	0.012728	5/29	0.0635484	6/29	0.0260265	23/29	0.0341169	12/29	0.135068	11/29	0.280456	actin filament polymerization __GO_Biological_Process_2021
Influence of Ras and Rho proteins on G1 to S transition	BioPlanet_2019	16/29	0.00180375	9/29	0.0283802	4/29	0.606005	12/29	0.000229172	2/29	0.654494	7/29	0.00708826	22/29	0.0788752	13/29	0.0686526	9/29	0.583575	Influence of Ras and Rho proteins on G1 to S transition__BioPlanet_2019
S/G2 Phase Transition	Elsevier_Pathway_Collection	16/29	0.00180375	9/29	0.0283802	2/29	0.931911	14/29	8.10054e-06	1/29	0.897533	8/29	0.00163595	19/29	0.40803	8/29	0.688101	11/29	0.280456	S/G2 Phase Transition__Elsevier_Pathway_Collection
Gastric Cancer Network 1 WP2361	WikiPathway_2021_Human	16/29	0.00180375	10/29	0.00983525	1/29	0.988278	15/29	1.25226e-06			10/29	5.4999e-05	14/29	0.950112	8/29	0.688101	6/29	0.929728	Gastric Cancer Network 1 WP2361__WikiPathway_2021_Human
cytoplasmic vesicle lumen	GO_Cellular_Component_2021	47/115	0.00181251	35/115	4.75451e-05	10/115	0.973026	37/115	2.93464e-07	8/115	0.646541	27/115	3.3778e-07	75/115	0.239289	49/115	0.00319526	26/115	0.985329	cytoplasmic vesicle lumen __GO_Cellular_Component_2021
adenyl ribonucleotide binding	GO_Molecular_Function_2021	109/306	0.0018258	67/306	0.00219315	55/306	0.0373959	54/306	0.0292252	28/306	0.167953	39/306	0.00304023	206/306	0.020469	137/306	4.5794e-08	69/306	0.999761	adenyl ribonucleotide binding __GO_Molecular_Function_2021
regulation of protein binding	GO_Biological_Process_2021	48/118	0.0018325	35/118	8.52803e-05	20/118	0.229906	28/118	0.00224244	9/118	0.537406	26/118	2.0147e-06	79/118	0.132616	53/118	0.000516509	26/118	0.990605	regulation of protein binding __GO_Biological_Process_2021
negative regulation of cellular amide metabolic process	GO_Biological_Process_2021	37/86	0.00183623	29/86	2.55879e-05	22/86	0.00371988	15/86	0.19342	14/86	0.00489772	15/86	0.00349877	63/86	0.0152657	37/86	0.00795417	26/86	0.62748	negative regulation of cellular amide metabolic process __GO_Biological_Process_2021
MAPK cascade	GO_Biological_Process_2021	108/303	0.00186451	68/303	0.00105048	50/303	0.142544	58/303	0.00483647	22/303	0.607876	46/303	2.40014e-05	199/303	0.0763668	116/303	0.00154076	83/303	0.941406	MAPK cascade __GO_Biological_Process_2021
Melanoma	Elsevier_Pathway_Collection	57/145	0.00189713	40/145	0.000161974	31/145	0.0119207	26/145	0.0892813	17/145	0.0464488	23/145	0.00134573	102/145	0.0168198	58/145	0.00751679	44/145	0.632765	Melanoma__Elsevier_Pathway_Collection
MECP2 and Associated Rett Syndrome WP3584	WikiPathway_2021_Human	32/72	0.00193002	18/72	0.0260567	17/72	0.0220106	15/72	0.0614788	11/72	0.018658	7/72	0.36239	52/72	0.0386666	31/72	0.0141398	21/72	0.696205	MECP2 and Associated Rett Syndrome WP3584__WikiPathway_2021_Human
TNF-alpha Signaling via NF-kB	MSigDB_Hallmark_2020	75/200	0.00194113	57/200	2.52699e-06	38/200	0.0358388	37/200	0.0337844	30/200	0.00023407	27/200	0.00578647	162/200	2.01666e-09	76/200	0.0109764	86/200	0.000321356	TNF-alpha Signaling via NF-kB__MSigDB_Hallmark_2020
Translation factors	BioPlanet_2019	24/50	0.00196161	20/50	2.84344e-05	7/50	0.578163	17/50	0.000219278	6/50	0.17328	14/50	2.76976e-05	37/50	0.04535	22/50	0.0271176	15/50	0.633001	Translation factors__BioPlanet_2019
negative regulation of mRNA processing	GO_Biological_Process_2021	10/15	0.0020031	7/15	0.00455063			10/15	3.55974e-06			7/15	7.95951e-05	10/15	0.452369	5/15	0.492249	5/15	0.530196	negative regulation of mRNA processing __GO_Biological_Process_2021
contractile actin filament bundle assembly	GO_Biological_Process_2021	10/15	0.0020031	8/15	0.000804073	3/15	0.360973	7/15	0.00210748	2/15	0.314628	6/15	0.000726057	13/15	0.0354028	13/15	9.47796e-06			contractile actin filament bundle assembly __GO_Biological_Process_2021
stress fiber assembly	GO_Biological_Process_2021	10/15	0.0020031	8/15	0.000804073	3/15	0.360973	7/15	0.00210748	2/15	0.314628	6/15	0.000726057	13/15	0.0354028	13/15	9.47796e-06			stress fiber assembly __GO_Biological_Process_2021
cellular sodium ion homeostasis	GO_Biological_Process_2021	10/15	0.0020031	3/15	0.423013	8/15	0.000414479	2/15	0.629214	2/15	0.314628	1/15	0.717313	11/15	0.255315	8/15	0.0520637	3/15	0.894488	cellular sodium ion homeostasis __GO_Biological_Process_2021
endoplasmic reticulum to cytosol transport	GO_Biological_Process_2021	10/15	0.0020031	4/15	0.196965	6/15	0.012945	4/15	0.139127	3/15	0.0988371	1/15	0.717313	11/15	0.255315	6/15	0.284974	5/15	0.530196	endoplasmic reticulum to cytosol transport __GO_Biological_Process_2021
regulation of amyloid fibril formation	GO_Biological_Process_2021	10/15	0.0020031	5/15	0.0714211	3/15	0.360973	7/15	0.00210748	2/15	0.314628	3/15	0.115314	10/15	0.452369	4/15	0.709736	6/15	0.318725	regulation of amyloid fibril formation __GO_Biological_Process_2021
Cyclin A/B1-associated events during G2/M transition	BioPlanet_2019	10/15	0.0020031	7/15	0.00455063	2/15	0.650195	8/15	0.000321337	1/15	0.692094	6/15	0.000726057	7/15	0.924869	3/15	0.877044	4/15	0.740766	Cyclin A/B1-associated events during G2/M transition__BioPlanet_2019
PRC2 complex long-term gene silencing through modification of histone tails	BioPlanet_2019	10/15	0.0020031	6/15	0.0203091	2/15	0.650195	8/15	0.000321337	2/15	0.314628	4/15	0.028106	9/15	0.657464	5/15	0.492249	4/15	0.740766	PRC2 complex long-term gene silencing through modification of histone tails__BioPlanet_2019
SWI/SNF BRG1/BAF in Chromatin Remodeling	Elsevier_Pathway_Collection	10/15	0.0020031	6/15	0.0203091	3/15	0.360973	7/15	0.00210748	2/15	0.314628	4/15	0.028106	13/15	0.0354028	11/15	0.000718364	2/15	0.972163	SWI/SNF BRG1/BAF in Chromatin Remodeling__Elsevier_Pathway_Collection
DNA Replication in DNA Machinery	Elsevier_Pathway_Collection	10/15	0.0020031	6/15	0.0203091	1/15	0.899641	9/15	3.84034e-05	1/15	0.692094	5/15	0.0051532	7/15	0.924869	5/15	0.492249	2/15	0.972163	DNA Replication in DNA Machinery__Elsevier_Pathway_Collection
Vitamins Insufficiency Causes Homocysteine High Level Synthesis	Elsevier_Pathway_Collection	10/15	0.0020031	6/15	0.0203091	3/15	0.360973	7/15	0.00210748	1/15	0.692094	5/15	0.0051532	8/15	0.8221	5/15	0.492249	3/15	0.894488	Vitamins Insufficiency Causes Homocysteine High Level Synthesis__Elsevier_Pathway_Collection
Actin Cytoskeleton	Elsevier_Pathway_Collection	10/15	0.0020031	8/15	0.000804073	1/15	0.899641	9/15	3.84034e-05	2/15	0.314628	6/15	0.000726057	14/15	0.00714704	6/15	0.284974	8/15	0.0635055	Actin Cytoskeleton__Elsevier_Pathway_Collection
regulation of hematopoietic progenitor cell differentiation	GO_Biological_Process_2021	33/75	0.00202678	24/75	0.000306019	4/75	0.995997	29/75	6.55134e-08	3/75	0.929272	21/75	2.95457e-07	49/75	0.292085	38/75	0.000164624	11/75	0.999733	regulation of hematopoietic progenitor cell differentiation __GO_Biological_Process_2021
cellular response to chemical stress	GO_Biological_Process_2021	42/101	0.00209028	28/101	0.00134236	20/101	0.0748575	22/101	0.0172013	15/101	0.00868533	13/101	0.0627822	73/101	0.0156703	43/101	0.00559866	30/101	0.674458	cellular response to chemical stress __GO_Biological_Process_2021
Ciliary landscape WP4352	WikiPathway_2021_Human	80/216	0.0021021	61/216	1.59547e-06	20/216	0.989229	60/216	3.67029e-08	14/216	0.761166	47/216	2.78356e-10	160/216	6.54308e-05	110/216	1.37102e-10	50/216	0.99702	Ciliary landscape WP4352__WikiPathway_2021_Human
peptidase activator activity	GO_Molecular_Function_2021	13/22	0.00212175	11/22	0.000174844	2/22	0.840593	11/22	5.12348e-05	3/22	0.228738	8/22	0.000202878	16/22	0.196991	5/22	0.841105	11/22	0.0522843	peptidase activator activity __GO_Molecular_Function_2021
negative regulation of mitotic metaphase/anaphase transition	GO_Biological_Process_2021	13/22	0.00212175	9/22	0.00391919			13/22	8.62011e-07	1/22	0.822358	8/22	0.000202878	13/22	0.680683	8/22	0.337255	5/22	0.866439	negative regulation of mitotic metaphase/anaphase transition __GO_Biological_Process_2021
TP53 Signaling in Pancreatic Neoplasms	Elsevier_Pathway_Collection	13/22	0.00212175	8/22	0.0144187	3/22	0.622928	10/22	0.000306037	1/22	0.822358	7/22	0.00127492	12/22	0.81565	7/22	0.515139	5/22	0.866439	TP53 Signaling in Pancreatic Neoplasms__Elsevier_Pathway_Collection
Myocarditis, Acute Viral Overiew	Elsevier_Pathway_Collection	13/22	0.00212175	8/22	0.0144187	5/22	0.193549	8/22	0.00656774	2/22	0.502838	6/22	0.00662976	17/22	0.0946079	11/22	0.0407376	6/22	0.733087	Myocarditis, Acute Viral Overiew__Elsevier_Pathway_Collection
regulation of p38MAPK cascade	GO_Biological_Process_2021	19/37	0.00213387	13/37	0.00284453	11/37	0.0113969	8/37	0.124746	5/37	0.14357	8/37	0.00826491	28/37	0.0520001	17/37	0.0314902	11/37	0.643861	regulation of p38MAPK cascade __GO_Biological_Process_2021
regulation of vascular associated smooth muscle cell proliferation	GO_Biological_Process_2021	19/37	0.00213387	15/37	0.000235453	9/37	0.070055	10/37	0.0238708	4/37	0.304594	11/37	0.000109758	31/37	0.0030403	18/37	0.0140905	13/37	0.366933	regulation of vascular associated smooth muscle cell proliferation __GO_Biological_Process_2021
P38 MAPK/MAPK14 Signaling	Elsevier_Pathway_Collection	19/37	0.00213387	9/37	0.112336	10/37	0.0299566	9/37	0.0579791	5/37	0.14357	4/37	0.349752	29/37	0.0233362	9/37	0.831443	20/37	0.00340325	P38 MAPK/MAPK14 Signaling__Elsevier_Pathway_Collection
Apoptosis-related network due to altered Notch3 in ovarian cancer WP2864	WikiPathway_2021_Human	25/53	0.00216304	18/53	0.000763064	10/53	0.212995	15/53	0.00402167	3/53	0.77392	15/53	1.25019e-05	44/53	0.000616433	31/53	1.79819e-05	13/53	0.890605	Apoptosis-related network due to altered Notch3 in ovarian cancer WP2864__WikiPathway_2021_Human
mTOR Signaling	Elsevier_Pathway_Collection	35/81	0.00220033	18/81	0.0733034	22/81	0.00164965	13/81	0.313893	12/81	0.0180921	6/81	0.646681	64/81	0.00059937	38/81	0.00113407	26/81	0.483103	mTOR Signaling__Elsevier_Pathway_Collection
positive regulation of chemotaxis	GO_Biological_Process_2021	22/45	0.00222461	14/45	0.00694457	12/45	0.0203714	10/45	0.0798966	8/45	0.0181709	6/45	0.152093	32/45	0.120892	17/45	0.172378	15/45	0.441463	positive regulation of chemotaxis __GO_Biological_Process_2021
positive regulation of angiogenesis	GO_Biological_Process_2021	47/116	0.00223397	28/116	0.0109145	25/116	0.0202216	22/116	0.0688951	12/116	0.165345	16/116	0.0241646	83/116	0.0155526	43/116	0.0675981	40/116	0.261526	positive regulation of angiogenesis __GO_Biological_Process_2021
cellular response to growth factor stimulus	GO_Biological_Process_2021	61/158	0.0022343	40/158	0.0010655	34/158	0.00793377	27/158	0.130944	24/158	0.000786006	16/158	0.206444	112/158	0.00883673	55/158	0.121128	57/158	0.115413	cellular response to growth factor stimulus __GO_Biological_Process_2021
protein transmembrane import into intracellular organelle	GO_Biological_Process_2021	17/32	0.00225921	7/32	0.224364	3/32	0.85246	14/32	3.28854e-05			7/32	0.0123672	14/32	0.98688	8/32	0.796269	6/32	0.963564	protein transmembrane import into intracellular organelle __GO_Biological_Process_2021
response to amino acid	GO_Biological_Process_2021	17/32	0.00225921	8/32	0.11489	6/32	0.298212	11/32	0.00252244	4/32	0.219479	4/32	0.256401	21/32	0.39071	10/32	0.516118	11/32	0.4198	response to amino acid __GO_Biological_Process_2021
Signaling by Robo receptor	BioPlanet_2019	17/32	0.00225921	11/32	0.00708938	8/32	0.0742435	9/32	0.024414	4/32	0.219479	7/32	0.0123672	26/32	0.0143654	18/32	0.00193144	8/32	0.832216	Signaling by Robo receptor__BioPlanet_2019
Hair Follicle Development: Organogenesis - Part 2 of 3 WP2839	WikiPathway_2021_Human	17/32	0.00225921	11/32	0.00708938	9/32	0.0301814	8/32	0.0623764	4/32	0.219479	7/32	0.0123672	24/32	0.080795	15/32	0.0347869	9/32	0.714258	Hair Follicle Development: Organogenesis - Part 2 of 3 WP2839__WikiPathway_2021_Human
Integrated breast cancer pathway	BioPlanet_2019	59/152	0.0022596	37/152	0.00332344	24/152	0.320297	35/152	0.00121644	16/152	0.110659	21/152	0.0107422	104/152	0.0469515	53/152	0.123181	51/152	0.304883	Integrated breast cancer pathway__BioPlanet_2019
Focal adhesion	KEGG_2021_Human	75/201	0.00226288	54/201	2.91137e-05	34/201	0.157349	41/201	0.00539413	21/201	0.0811344	33/201	7.0779e-05	159/201	6.52976e-08	93/201	1.10986e-06	66/201	0.347938	Focal adhesion__KEGG_2021_Human
cellular response to oxidative stress	GO_Biological_Process_2021	50/125	0.00227636	35/125	0.000295996	25/125	0.0461759	25/125	0.0317577	20/125	0.00108451	15/125	0.0789366	88/125	0.0244038	53/125	0.00253365	35/125	0.816484	cellular response to oxidative stress __GO_Biological_Process_2021
Differentiation pathway in PC12 cells	BioPlanet_2019	36/84	0.00227717	22/84	0.00862163	21/84	0.00601875	15/84	0.169351	13/84	0.0100229	9/84	0.23608	58/84	0.0953471	31/84	0.11301	27/84	0.477804	Differentiation pathway in PC12 cells__BioPlanet_2019
L-alpha-amino acid transmembrane transport	GO_Biological_Process_2021	15/27	0.00227974	11/27	0.00151656	11/27	0.000672086	4/27	0.516494	8/27	0.000626598	3/27	0.373939	15/27	0.800578	8/27	0.598716	7/27	0.789474	L-alpha-amino acid transmembrane transport __GO_Biological_Process_2021
Telomerase regulation	BioPlanet_2019	30/67	0.0022893	16/67	0.0505781	11/67	0.351671	19/67	0.00125733	4/67	0.754593	12/67	0.00687642	43/67	0.379595	30/67	0.00824848	13/67	0.990102	Telomerase regulation__BioPlanet_2019
neuron projection morphogenesis	GO_Biological_Process_2021	55/140	0.00228945	41/140	3.07425e-05	37/140	0.000101211	18/140	0.65149	21/140	0.00190196	20/140	0.00882595	105/140	0.000521626	73/140	4.72324e-08	32/140	0.989806	neuron projection morphogenesis __GO_Biological_Process_2021
chondroitin sulfate catabolic process	GO_Biological_Process_2021	9/13	0.00231572	6/13	0.00920419	9/13	9.66365e-06			5/13	0.00187562	1/13	0.665428	12/13	0.0165988	7/13	0.06466	5/13	0.386376	chondroitin sulfate catabolic process __GO_Biological_Process_2021
dermatan sulfate metabolic process	GO_Biological_Process_2021	9/13	0.00231572	8/13	0.000215923	9/13	9.66365e-06			7/13	1.57661e-05	1/13	0.665428	11/13	0.0720156	5/13	0.352432	6/13	0.194147	dermatan sulfate metabolic process __GO_Biological_Process_2021
kinetochore organization	GO_Biological_Process_2021	9/13	0.00231572	7/13	0.00161847			9/13	7.11927e-06			7/13	2.45313e-05	7/13	0.805602	3/13	0.802473	4/13	0.620355	kinetochore organization __GO_Biological_Process_2021
endonucleolytic cleavage of tricistronic rRNA transcript (SSU-rRNA, 5.8S rRNA, LSU-rRNA)	GO_Biological_Process_2021	9/13	0.00231572	4/13	0.132314			9/13	7.11927e-06			4/13	0.0167545	9/13	0.397216	8/13	0.0190567	1/13	0.992475	endonucleolytic cleavage of tricistronic rRNA transcript (SSU-rRNA, 5.8S rRNA, LSU-rRNA) __GO_Biological_Process_2021
Chondroitin sulfate/dermatan sulfate degradation	BioPlanet_2019	9/13	0.00231572	6/13	0.00920419	9/13	9.66365e-06			5/13	0.00187562	1/13	0.665428	12/13	0.0165988	7/13	0.06466	5/13	0.386376	Chondroitin sulfate/dermatan sulfate degradation__BioPlanet_2019
p27 phosphorylation regulation during cell cycle progression	BioPlanet_2019	9/13	0.00231572	5/13	0.039963	2/13	0.569895	7/13	0.00072219	1/13	0.63971	4/13	0.0167545	7/13	0.805602	1/13	0.990722	6/13	0.194147	p27 phosphorylation regulation during cell cycle progression__BioPlanet_2019
Activation of DNA fragmentation factor	BioPlanet_2019	9/13	0.00231572	4/13	0.132314	5/13	0.0275386	4/13	0.0906927	1/13	0.63971	3/13	0.0816108	9/13	0.397216	8/13	0.0190567	1/13	0.992475	Activation of DNA fragmentation factor__BioPlanet_2019
Disorders of Folate Metabolism and Transport WP4259	WikiPathway_2021_Human	9/13	0.00231572	6/13	0.00920419	1/13	0.863627	8/13	8.30432e-05			6/13	0.000286684	9/13	0.397216	6/13	0.169996	3/13	0.825359	Disorders of Folate Metabolism and Transport WP4259__WikiPathway_2021_Human
Purine metabolism WP4792	WikiPathway_2021_Human	9/13	0.00231572	4/13	0.132314	1/13	0.863627	8/13	8.30432e-05			4/13	0.0167545	10/13	0.198967	6/13	0.169996	4/13	0.620355	Purine metabolism WP4792__WikiPathway_2021_Human
protein-containing complex assembly	GO_Biological_Process_2021	96/267	0.00238421	53/267	0.0366896	43/267	0.207728	53/267	0.00319217	18/267	0.725679	35/267	0.00305298	190/267	0.000600469	114/267	9.49819e-06	76/267	0.861656	protein-containing complex assembly __GO_Biological_Process_2021
positive regulation of programmed cell death	GO_Biological_Process_2021	102/286	0.0023946	63/286	0.00250865	56/286	0.00722354	46/286	0.137577	30/286	0.0421691	33/286	0.0240621	193/286	0.0212353	107/286	0.00523789	86/286	0.700157	positive regulation of programmed cell death __GO_Biological_Process_2021
negative regulation of protein kinase activity	GO_Biological_Process_2021	38/90	0.00241149	27/90	0.000429817	22/90	0.00664751	16/90	0.164125	13/90	0.0173617	14/90	0.0128851	59/90	0.252241	37/90	0.0180601	22/90	0.939393	negative regulation of protein kinase activity __GO_Biological_Process_2021
positive regulation of protein modification process	GO_Biological_Process_2021	79/214	0.00247198	50/214	0.00188155	41/214	0.0267646	38/214	0.0546584	25/214	0.0195508	25/214	0.0395753	143/214	0.0632022	80/214	0.0144453	63/214	0.749104	positive regulation of protein modification process __GO_Biological_Process_2021
tau protein binding	GO_Molecular_Function_2021	20/40	0.00248481	10/40	0.0837668	12/40	0.00776659	8/40	0.173478	3/40	0.590423	7/40	0.0391434	31/40	0.0249714	23/40	0.000305803	8/40	0.961993	tau protein binding __GO_Molecular_Function_2021
posttranslational protein targeting to membrane, translocation	GO_Biological_Process_2021	6/7	0.0025103	3/7	0.0816448	4/7	0.00993032	2/7	0.247302	2/7	0.0927618	1/7	0.44538	6/7	0.179901	3/7	0.35803	3/7	0.383494	posttranslational protein targeting to membrane, translocation __GO_Biological_Process_2021
rRNA-containing ribonucleoprotein complex export from nucleus	GO_Biological_Process_2021	6/7	0.0025103	4/7	0.013995	1/7	0.657895	5/7	0.000793461	1/7	0.42282	3/7	0.0143592	6/7	0.179901	5/7	0.0297207	1/7	0.928101	rRNA-containing ribonucleoprotein complex export from nucleus __GO_Biological_Process_2021
thyroid hormone transport	GO_Biological_Process_2021	6/7	0.0025103	2/7	0.300919	3/7	0.0642658	3/7	0.0586077	1/7	0.42282	1/7	0.44538	5/7	0.454264	3/7	0.35803	2/7	0.698274	thyroid hormone transport __GO_Biological_Process_2021
regulation of mesenchymal stem cell differentiation	GO_Biological_Process_2021	6/7	0.0025103	3/7	0.0816448	6/7	5.02898e-05			3/7	0.0119305			4/7	0.739817	4/7	0.128933			regulation of mesenchymal stem cell differentiation __GO_Biological_Process_2021
Folate Cycle and Homocysteine Overproduction	Elsevier_Pathway_Collection	6/7	0.0025103	5/7	0.00147712			6/7	4.06636e-05			5/7	6.2398e-05	6/7	0.179901	3/7	0.35803	3/7	0.383494	Folate Cycle and Homocysteine Overproduction__Elsevier_Pathway_Collection
transcription-coupled nucleotide-excision repair	GO_Biological_Process_2021	32/73	0.00252873	19/73	0.0149541	3/73	0.998831	29/73	3.23031e-08	4/73	0.81112	15/73	0.000627655	56/73	0.00440773	32/73	0.0094502	24/73	0.431601	transcription-coupled nucleotide-excision repair __GO_Biological_Process_2021
TGFB Signaling activation by Blocking of Tumor Suppressors	Elsevier_Pathway_Collection	32/73	0.00252873	19/73	0.0149541	13/73	0.231104	19/73	0.00368913	8/73	0.184164	11/73	0.0317204	56/73	0.00440773	27/73	0.12948	29/73	0.0795848	TGFB Signaling activation by Blocking of Tumor Suppressors__Elsevier_Pathway_Collection
Head and Neck Squamous Cell Carcinoma WP4674	WikiPathway_2021_Human	32/73	0.00252873	22/73	0.0013172	18/73	0.0121274	14/73	0.118829	11/73	0.0205192	11/73	0.0317204	60/73	0.000114157	32/73	0.0094502	28/73	0.122279	Head and Neck Squamous Cell Carcinoma WP4674__WikiPathway_2021_Human
RNA degradation	BioPlanet_2019	27/59	0.00253763	14/59	0.0675643	4/59	0.975798	23/59	1.24646e-06	3/59	0.832611	11/59	0.00696627	41/59	0.130616	20/59	0.313004	21/59	0.282248	RNA degradation__BioPlanet_2019
regulation of establishment of protein localization to telomere	GO_Biological_Process_2021	8/11	0.00258319	5/11	0.018787			8/11	1.37709e-05	1/11	0.578421	4/11	0.00880795	10/11	0.0378224	6/11	0.0807418	4/11	0.469722	regulation of establishment of protein localization to telomere __GO_Biological_Process_2021
Messenger RNA decay by 3' to 5' exoribonuclease	BioPlanet_2019	8/11	0.00258319	3/11	0.240343			8/11	1.37709e-05			3/11	0.0530774	5/11	0.918607	5/11	0.215229			Messenger RNA decay by 3' to 5' exoribonuclease__BioPlanet_2019
Hedgehog Signaling in Mantle Cell Lymphoma	Elsevier_Pathway_Collection	8/11	0.00258319	3/11	0.240343	5/11	0.0126236	3/11	0.182789	1/11	0.578421	2/11	0.2212	9/11	0.140976	5/11	0.215229	4/11	0.469722	Hedgehog Signaling in Mantle Cell Lymphoma__Elsevier_Pathway_Collection
Epstein-Barr virus infection	KEGG_2021_Human	75/202	0.0026305	56/202	7.70174e-06	31/202	0.349682	44/202	0.00107456	24/202	0.0181501	32/202	0.000179192	118/202	0.840389	72/202	0.0554123	46/202	0.997333	Epstein-Barr virus infection__KEGG_2021_Human
negative regulation of cyclin-dependent protein serine/threonine kinase activity	GO_Biological_Process_2021	12/20	0.00263639	7/20	0.0269102	8/20	0.00419106	4/20	0.289855	3/20	0.188486	4/20	0.0724924	12/20	0.650823	6/20	0.592289	6/20	0.63382	negative regulation of cyclin-dependent protein serine/threonine kinase activity __GO_Biological_Process_2021
Skeletal muscle hypertrophy is regulated via AKT/mTOR pathway	BioPlanet_2019	12/20	0.00263639	5/20	0.192072	6/20	0.0537477	6/20	0.0461763	2/20	0.452251	3/20	0.215979	14/20	0.297484	6/20	0.592289	8/20	0.270132	Skeletal muscle hypertrophy is regulated via AKT/mTOR pathway__BioPlanet_2019
Senescence and Autophagy in Cancer WP615	WikiPathway_2021_Human	43/105	0.00264352	34/105	1.44105e-05	23/105	0.0210275	20/105	0.077118	22/105	9.77923e-06	12/105	0.139828	79/105	0.00210999	41/105	0.0330023	38/105	0.16607	Senescence and Autophagy in Cancer WP615__WikiPathway_2021_Human
Epidermal growth factor receptor (EGFR) pathway	BioPlanet_2019	45/111	0.00269973	33/111	0.000127612	25/111	0.0118426	20/111	0.119396	16/111	0.00911751	17/111	0.00766962	81/111	0.00761027	38/111	0.205218	43/111	0.0586352	Epidermal growth factor receptor (EGFR) pathway__BioPlanet_2019
single-stranded DNA exodeoxyribonuclease activity	GO_Molecular_Function_2021	7/9	0.00270835	3/9	0.154433	3/9	0.124243	4/9	0.0249729	2/9	0.143996	1/9	0.531365	5/9	0.765204	1/9	0.960828	4/9	0.301512	single-stranded DNA exodeoxyribonuclease activity __GO_Molecular_Function_2021
ubiquitin-protein transferase inhibitor activity	GO_Molecular_Function_2021	7/9	0.00270835	1/9	0.783339			7/9	2.51143e-05			1/9	0.531365	9/9	0.0126822			9/9	2.90506e-05	ubiquitin-protein transferase inhibitor activity __GO_Molecular_Function_2021
U3 snoRNA binding	GO_Molecular_Function_2021	7/9	0.00270835	4/9	0.0388223			7/9	2.51143e-05			4/9	0.00383386	8/9	0.0840016	5/9	0.101539	3/9	0.572467	U3 snoRNA binding __GO_Molecular_Function_2021
Notch receptor processing	GO_Biological_Process_2021	7/9	0.00270835	3/9	0.154433	5/9	0.00440647	2/9	0.35513	3/9	0.0255436			8/9	0.0840016	3/9	0.543186	5/9	0.116016	Notch receptor processing __GO_Biological_Process_2021
PDGFR -> STAT Signaling	Elsevier_Pathway_Collection	7/9	0.00270835	6/9	0.000792609	5/9	0.00440647	2/9	0.35513	5/9	0.000237261	1/9	0.531365	8/9	0.0840016	6/9	0.0262252	2/9	0.826843	PDGFR -> STAT Signaling__Elsevier_Pathway_Collection
VEGFA Dependent Angiogenesis in Cancer	Elsevier_Pathway_Collection	28/62	0.00270895	16/62	0.0261737	18/62	0.00188731	10/62	0.340837	9/62	0.0421978	7/62	0.232176	50/62	0.00100552	21/62	0.308175	29/62	0.00772249	VEGFA Dependent Angiogenesis in Cancer__Elsevier_Pathway_Collection
maturation of SSU-rRNA	GO_Biological_Process_2021	18/35	0.00271551	9/35	0.0846262			18/35	1.20244e-07			9/35	0.00146489	27/35	0.0391211	17/35	0.0171333	10/35	0.697836	maturation of SSU-rRNA __GO_Biological_Process_2021
semaphorin-plexin signaling pathway	GO_Biological_Process_2021	18/35	0.00271551	9/35	0.0846262	13/35	0.000641864	5/35	0.533665	4/35	0.269927	5/35	0.148242	30/35	0.00170223	17/35	0.0171333	13/35	0.283248	semaphorin-plexin signaling pathway __GO_Biological_Process_2021
PIK3C1/AKT pathway	BioPlanet_2019	18/35	0.00271551	12/35	0.00512515	8/35	0.113761	10/35	0.0162264	3/35	0.498581	9/35	0.00146489	28/35	0.0162118	20/35	0.000836831	8/35	0.900225	PIK3C1/AKT pathway__BioPlanet_2019
Androgen Receptor/Akt Signaling	Elsevier_Pathway_Collection	18/35	0.00271551	6/35	0.472514	14/35	0.000160791	4/35	0.725305	4/35	0.269927	2/35	0.786338	26/35	0.0820831	12/35	0.359323	14/35	0.177038	Androgen Receptor/Akt Signaling__Elsevier_Pathway_Collection
Shigellosis	KEGG_2021_Human	89/246	0.00273478	61/246	0.000118666	38/246	0.313418	51/246	0.00146176	27/246	0.0321315	34/246	0.00144135	164/246	0.0548605	93/246	0.00633081	71/246	0.818814	Shigellosis__KEGG_2021_Human
ESR1 Signaling in Breast Cancer	Elsevier_Pathway_Collection	24/51	0.00273611	12/51	0.0908896	17/51	0.000443668	7/51	0.559478	6/51	0.184754	6/51	0.22722	38/51	0.0366379	20/51	0.107776	18/51	0.318222	ESR1 Signaling in Breast Cancer__Elsevier_Pathway_Collection
nuclear receptor binding	GO_Molecular_Function_2021	48/120	0.00275103	28/120	0.0171331	26/120	0.0170053	22/120	0.0923607	13/120	0.119335	15/120	0.0595589	89/120	0.00241725	53/120	0.000839175	36/120	0.657524	nuclear receptor binding __GO_Molecular_Function_2021
Ectoderm Differentiation WP2858	WikiPathway_2021_Human	54/138	0.00275789	29/138	0.0553678	39/138	1.28067e-05	15/138	0.864891	15/138	0.0977956	14/138	0.223912	100/138	0.00462262	54/138	0.0156044	46/138	0.335913	Ectoderm Differentiation WP2858__WikiPathway_2021_Human
SMAD2/3 nuclear pathway	BioPlanet_2019	35/82	0.00282264	21/82	0.0131199	17/82	0.0671584	18/82	0.0271611	11/82	0.0438256	10/82	0.123729	62/82	0.00505528	31/82	0.086065	31/82	0.126804	SMAD2/3 nuclear pathway__BioPlanet_2019
cellular response to glucose starvation	GO_Biological_Process_2021	21/43	0.00282587	17/43	0.000132811	14/43	0.00179185	7/43	0.374515	12/43	5.55853e-05	5/43	0.264805	33/43	0.0263772	23/43	0.00121365	10/43	0.907755	cellular response to glucose starvation __GO_Biological_Process_2021
regulation of cell-substrate adhesion	GO_Biological_Process_2021	21/43	0.00282587	15/43	0.00150884	9/43	0.147836	12/43	0.0107913	4/43	0.40994	11/43	0.000470697	31/43	0.101368	19/43	0.0366895	12/43	0.738119	regulation of cell-substrate adhesion __GO_Biological_Process_2021
Cleavage of growing transcript in the termination region	BioPlanet_2019	21/43	0.00282587	14/43	0.00442207			21/43	3.45988e-08	2/43	0.846007	12/43	0.000106508	30/43	0.171224	17/43	0.12328	13/43	0.618687	Cleavage of growing transcript in the termination region__BioPlanet_2019
mitotic G1 DNA damage checkpoint signaling	GO_Biological_Process_2021	29/65	0.00286892	20/65	0.00162051	12/65	0.205465	17/65	0.00554162	6/65	0.367021	14/65	0.000573229	46/65	0.0788401	18/65	0.715039	28/65	0.0304159	mitotic G1 DNA damage checkpoint signaling __GO_Biological_Process_2021
Pathways affected in adenoid cystic carcinoma WP3651	WikiPathway_2021_Human	29/65	0.00286892	21/65	0.000616684	18/65	0.00334238	11/65	0.272539	11/65	0.00892537	10/65	0.0347922	42/65	0.355459	22/65	0.303502	20/65	0.585948	Pathways affected in adenoid cystic carcinoma WP3651__WikiPathway_2021_Human
p38-alpha and p38-beta regulation	BioPlanet_2019	16/30	0.00287174	11/30	0.00404828	8/30	0.0532899	8/30	0.0443736	5/30	0.0717257	6/30	0.0303797	22/30	0.126215	10/30	0.421795	12/30	0.202162	p38-alpha and p38-beta regulation__BioPlanet_2019
Adherens Junction Assembly (Cadherins)	Elsevier_Pathway_Collection	16/30	0.00287174	12/30	0.00113166	6/30	0.246778	10/30	0.00503999	4/30	0.187412	8/30	0.00207495	28/30	8.95659e-05	16/30	0.00685951	12/30	0.202162	Adherens Junction Assembly (Cadherins)__Elsevier_Pathway_Collection
RNA splicing, via transesterification reactions	GO_Biological_Process_2021	14/25	0.00288133	5/25	0.350716			14/25	7.98688e-07			5/25	0.0465913	21/25	0.0140866	15/25	0.00192096	6/25	0.843368	RNA splicing, via transesterification reactions __GO_Biological_Process_2021
regulation of spindle assembly	GO_Biological_Process_2021	14/25	0.00288133	7/25	0.0830101	6/25	0.133443	8/25	0.0152488			7/25	0.00290048	22/25	0.00372906	15/25	0.00192096	7/25	0.710857	regulation of spindle assembly __GO_Biological_Process_2021
G0 and early G1 pathway	BioPlanet_2019	14/25	0.00288133	10/25	0.00290581	1/25	0.978348	13/25	6.02227e-06			10/25	1.21116e-05	18/25	0.19402	6/25	0.813216	12/25	0.0602957	G0 and early G1 pathway__BioPlanet_2019
Regulatory RNA pathways	BioPlanet_2019	14/25	0.00288133	5/25	0.350716	6/25	0.133443	8/25	0.0152488	2/25	0.572803	3/25	0.328447	19/25	0.0979339	12/25	0.046601	7/25	0.710857	Regulatory RNA pathways__BioPlanet_2019
regulation of proteolysis	GO_Biological_Process_2021	25/54	0.00297299	16/54	0.00683772	12/54	0.073309	13/54	0.0278889	6/54	0.22083	10/54	0.0103376	36/54	0.265903	19/54	0.255484	17/54	0.542259	regulation of proteolysis __GO_Biological_Process_2021
TGF-beta Signaling	MSigDB_Hallmark_2020	25/54	0.00297299	25/54	1.01967e-07	13/54	0.0362249	12/54	0.0586035	14/54	3.37646e-05	11/54	0.00344998	46/54	0.000133789	24/54	0.0188663	22/54	0.0913384	TGF-beta Signaling__MSigDB_Hallmark_2020
negative regulation of MAPK cascade	GO_Biological_Process_2021	39/94	0.00310015	33/94	2.69813e-06	22/94	0.011242	17/94	0.138942	13/94	0.0241402	20/94	5.0371e-05	67/94	0.0314912	34/94	0.126768	33/94	0.246731	negative regulation of MAPK cascade __GO_Biological_Process_2021
Bacterial invasion of epithelial cells	BioPlanet_2019	31/71	0.00315418	26/71	1.26799e-05	10/71	0.563387	21/71	0.000384943	7/71	0.287944	19/71	2.27925e-06	60/71	2.12789e-05	28/71	0.0613424	32/71	0.0103188	Bacterial invasion of epithelial cells__BioPlanet_2019
Cyclin D-associated events in G1	BioPlanet_2019	19/38	0.00316248	12/38	0.0105959	3/38	0.921519	16/38	1.63689e-05	2/38	0.792504	10/38	0.000663747	28/38	0.0828726	16/38	0.0805727	12/38	0.548272	Cyclin D-associated events in G1__BioPlanet_2019
transmembrane receptor protein tyrosine kinase signaling pathway	GO_Biological_Process_2021	138/404	0.00318406	85/404	0.00213768	68/404	0.075034	70/404	0.0217234	42/404	0.0217896	43/404	0.0381472	273/404	0.00654498	143/404	0.0136575	130/404	0.37504	transmembrane receptor protein tyrosine kinase signaling pathway __GO_Biological_Process_2021
positive regulation of protein kinase activity	GO_Biological_Process_2021	59/154	0.00319504	40/154	0.000621735	29/154	0.0663048	30/154	0.0281296	18/154	0.0424346	22/154	0.00623504	106/154	0.0362987	67/154	0.000319588	39/154	0.95784	positive regulation of protein kinase activity __GO_Biological_Process_2021
AGE-RAGE signaling pathway in diabetic complications	KEGG_2021_Human	41/100	0.00319514	26/100	0.0050671	23/100	0.0119671	18/100	0.135067	15/100	0.00793362	11/100	0.18274	82/100	7.83073e-06	40/100	0.0233821	42/100	0.0155941	AGE-RAGE signaling pathway in diabetic complications__KEGG_2021_Human
positive regulation of cell junction assembly	GO_Biological_Process_2021	26/57	0.00319552	14/57	0.0526247	19/57	0.00020895	7/57	0.680246	6/57	0.258998	8/57	0.086153	44/57	0.00917083	30/57	0.000335848	14/57	0.896153	positive regulation of cell junction assembly __GO_Biological_Process_2021
Retrograde endocannabinoid signaling	KEGG_2021_Human	57/148	0.00324504	28/148	0.159774	18/148	0.795128	39/148	3.17838e-05	7/148	0.936404	21/148	0.00800301	73/148	0.999077	45/148	0.512021	28/148	0.99977	Retrograde endocannabinoid signaling__KEGG_2021_Human
U1 snRNP	GO_Cellular_Component_2021	11/18	0.00326144	8/18	0.00352412	1/18	0.936646	10/18	3.49576e-05			8/18	3.7215e-05	15/18	0.043548	7/18	0.285492	8/18	0.171299	U1 snRNP __GO_Cellular_Component_2021
regulation of transcription by RNA polymerase I	GO_Biological_Process_2021	11/18	0.00326144	7/18	0.0146627	3/18	0.48152	8/18	0.00149063	3/18	0.150355	4/18	0.0519858	13/18	0.249629	8/18	0.145495	5/18	0.710865	regulation of transcription by RNA polymerase I __GO_Biological_Process_2021
sodium ion import across plasma membrane	GO_Biological_Process_2021	11/18	0.00326144	2/18	0.79658	10/18	4.81858e-05	1/18	0.929583	2/18	0.398846			9/18	0.893305	6/18	0.474056	3/18	0.952815	sodium ion import across plasma membrane __GO_Biological_Process_2021
Sister Chromatid Cohesion	Elsevier_Pathway_Collection	11/18	0.00326144	9/18	0.000692608	3/18	0.48152	8/18	0.00149063	1/18	0.756749	8/18	3.7215e-05	8/18	0.956849	4/18	0.840552	4/18	0.863621	Sister Chromatid Cohesion__Elsevier_Pathway_Collection
Glycolysis	Elsevier_Pathway_Collection	11/18	0.00326144	8/18	0.00352412	2/18	0.747652	9/18	0.000252773			8/18	3.7215e-05	13/18	0.249629	11/18	0.00644384	2/18	0.989425	Glycolysis__Elsevier_Pathway_Collection
Other glycan degradation	KEGG_2021_Human	11/18	0.00326144	8/18	0.00352412	8/18	0.0018944	3/18	0.45625	7/18	0.000208735	1/18	0.780459	9/18	0.893305	6/18	0.474056	3/18	0.952815	Other glycan degradation__KEGG_2021_Human
Myocardial Infarction	Elsevier_Pathway_Collection	32/74	0.00327957	20/74	0.00830301	23/74	0.00015749	9/74	0.700311	14/74	0.00114584	6/74	0.557309	52/74	0.0756247	27/74	0.147493	25/74	0.366159	Myocardial Infarction__Elsevier_Pathway_Collection
Apoptosis	KEGG_2021_Human	55/142	0.00328675	33/142	0.0109793	28/142	0.0429233	27/142	0.0467077	13/142	0.275176	20/142	0.0102723	98/142	0.0390185	61/142	0.000854693	37/142	0.928828	Apoptosis__KEGG_2021_Human
regulation of protein ubiquitination	GO_Biological_Process_2021	44/109	0.00329052	24/109	0.048103	18/109	0.281941	26/109	0.00292203	9/109	0.440721	15/109	0.0289317	81/109	0.00338907	46/109	0.00520271	35/109	0.466946	regulation of protein ubiquitination __GO_Biological_Process_2021
Notch signaling pathway	BioPlanet_2019	48/121	0.00334377	27/121	0.0325006	33/121	0.000122678	15/121	0.701249	17/121	0.00943416	10/121	0.517513	82/121	0.0933207	57/121	6.68254e-05	25/121	0.99684	Notch signaling pathway__BioPlanet_2019
mitochondrial envelope	GO_Cellular_Component_2021	50/127	0.00334429	22/127	0.333962	10/127	0.990013	40/127	1.87698e-07	6/127	0.924394	16/127	0.0499268	94/127	0.00206298	54/127	0.00215575	40/127	0.518373	mitochondrial envelope __GO_Cellular_Component_2021
import into nucleus	GO_Biological_Process_2021	33/77	0.00339374	22/77	0.00279173	9/77	0.783217	24/77	6.08821e-05	5/77	0.699827	17/77	0.000111631	54/77	0.074485	29/77	0.0984853	25/77	0.457916	import into nucleus __GO_Biological_Process_2021
Global genomic nucleotide excision repair (GG-NER)	BioPlanet_2019	17/33	0.00345944	12/33	0.00294688	4/33	0.709023	13/33	0.00022783	3/33	0.45903	9/33	0.00092668	22/33	0.340166	16/33	0.0208601	6/33	0.970993	Global genomic nucleotide excision repair (GG-NER)__BioPlanet_2019
APC/C-CDC20 Complex	Elsevier_Pathway_Collection	17/33	0.00345944	15/33	4.8516e-05	1/33	0.993654	16/33	1.69331e-06	1/33	0.925183	14/33	8.94008e-08	20/33	0.619377	12/33	0.276024	8/33	0.858129	APC/C-CDC20 Complex__Elsevier_Pathway_Collection
IGF1 Role in Muscle Hypertrophy	Elsevier_Pathway_Collection	17/33	0.00345944	10/33	0.0252389	10/33	0.0135111	7/33	0.156792	5/33	0.0994989	5/33	0.123286	25/33	0.0638962	15/33	0.0463926	10/33	0.615644	IGF1 Role in Muscle Hypertrophy__Elsevier_Pathway_Collection
Base excision repair	KEGG_2021_Human	17/33	0.00345944	9/33	0.0614702	2/33	0.958929	15/33	9.74279e-06	1/33	0.925183	8/33	0.00396291	23/33	0.218782	17/33	0.00843327	6/33	0.970993	Base excision repair__KEGG_2021_Human
Polycystins Mutation Effects in Cystic Kidney Disease	Elsevier_Pathway_Collection	23/49	0.00346282	14/49	0.0153312	10/49	0.149049	13/49	0.0126574	6/49	0.162112	8/49	0.0411402	35/49	0.0996081	17/49	0.294412	18/49	0.251047	Polycystins Mutation Effects in Cystic Kidney Disease__Elsevier_Pathway_Collection
DNA IR-damage and cellular response via ATR WP4016	WikiPathway_2021_Human	34/80	0.003497	21/80	0.00985709	9/80	0.819682	25/80	4.1078e-05	5/80	0.731362	16/80	0.000575325	50/80	0.480401	30/80	0.098754	20/80	0.913102	DNA IR-damage and cellular response via ATR WP4016__WikiPathway_2021_Human
GTPase binding	GO_Molecular_Function_2021	74/201	0.00358456	44/201	0.0113973	39/201	0.0251137	35/201	0.0787704	16/201	0.4506	28/201	0.00322075	143/201	0.00271894	95/201	2.56039e-07	48/201	0.99221	GTPase binding __GO_Molecular_Function_2021
positive regulation of plasma membrane bounded cell projection assembly	GO_Biological_Process_2021	35/83	0.00358974	26/83	0.000256822	18/83	0.0415475	17/83	0.0560005	11/83	0.0472219	15/83	0.00245309	49/83	0.723082	31/83	0.098938	18/83	0.981028	positive regulation of plasma membrane bounded cell projection assembly __GO_Biological_Process_2021
cell cycle G1/S phase transition	GO_Biological_Process_2021	28/63	0.0035951	19/63	0.00270559	7/63	0.809681	21/63	5.7962e-05	2/63	0.956506	17/63	6.8105e-06	36/63	0.803469	16/63	0.834593	20/63	0.519714	cell cycle G1/S phase transition __GO_Biological_Process_2021
actin cytoskeleton reorganization	GO_Biological_Process_2021	28/63	0.0035951	21/63	0.000384082	14/63	0.0560776	14/63	0.0433713	8/63	0.100516	13/63	0.00135725	51/63	0.000756429	30/63	0.00272002	21/63	0.412341	actin cytoskeleton reorganization __GO_Biological_Process_2021
Endometrial cancer WP4155	WikiPathway_2021_Human	28/63	0.0035951	21/63	0.000384082	14/63	0.0560776	14/63	0.0433713	9/63	0.0460703	12/63	0.00412158	49/63	0.00466187	27/63	0.0225153	22/63	0.312	Endometrial cancer WP4155__WikiPathway_2021_Human
preribosome, large subunit precursor	GO_Cellular_Component_2021	13/23	0.00364105	9/23	0.00555733			13/23	1.73315e-06			9/23	4.10921e-05	17/23	0.157622	12/23	0.0226922	5/23	0.891868	preribosome, large subunit precursor __GO_Cellular_Component_2021
mitochondrial ribosome	GO_Cellular_Component_2021	13/23	0.00364105	5/23	0.284904			13/23	1.73315e-06	1/23	0.835785	4/23	0.109704	15/23	0.448571	6/23	0.739021	9/23	0.274757	mitochondrial ribosome __GO_Cellular_Component_2021
positive regulation of mRNA processing	GO_Biological_Process_2021	13/23	0.00364105	7/23	0.0558805			13/23	1.73315e-06			7/23	0.00170619	19/23	0.0268904	14/23	0.0022464	5/23	0.891868	positive regulation of mRNA processing __GO_Biological_Process_2021
Signaling events mediated by the hedgehog family	BioPlanet_2019	13/23	0.00364105	4/23	0.494213	10/23	0.000638621	3/23	0.627989	2/23	0.526973	2/23	0.564585	20/23	0.00774279	11/23	0.0572793	9/23	0.274757	Signaling events mediated by the hedgehog family__BioPlanet_2019
CUL4/CRL (SCF4) Complex	Elsevier_Pathway_Collection	13/23	0.00364105	10/23	0.00137097	3/23	0.65386	10/23	0.000475256			10/23	4.92594e-06	16/23	0.286976	9/23	0.23645	7/23	0.61464	CUL4/CRL (SCF4) Complex__Elsevier_Pathway_Collection
DNA Mismatch Repair WP531	WikiPathway_2021_Human	13/23	0.00364105	9/23	0.00555733			13/23	1.73315e-06	1/23	0.835785	8/23	0.000289165	16/23	0.286976	11/23	0.0572793	5/23	0.891868	DNA Mismatch Repair WP531__WikiPathway_2021_Human
positive regulation of fibroblast proliferation	GO_Biological_Process_2021	15/28	0.00365368	13/28	0.00011843	4/28	0.577034	11/28	0.000708095	4/28	0.15703	9/28	0.000239865	23/28	0.0168326	11/28	0.198549	12/28	0.134155	positive regulation of fibroblast proliferation __GO_Biological_Process_2021
Extension of telomeres	BioPlanet_2019	15/28	0.00365368	9/28	0.0226248			15/28	6.92367e-07	1/28	0.889152	8/28	0.00127377	20/28	0.190596	14/28	0.0220884	6/28	0.913396	Extension of telomeres__BioPlanet_2019
Androgen Receptor non-Genomic Signaling	Elsevier_Pathway_Collection	15/28	0.00365368	7/28	0.135443	7/28	0.0918764	8/28	0.0301691	1/28	0.889152	6/28	0.0221083	23/28	0.0168326	13/28	0.0518018	10/28	0.37523	Androgen Receptor non-Genomic Signaling__Elsevier_Pathway_Collection
MYOC Associated Glaucoma	Elsevier_Pathway_Collection	15/28	0.00365368	12/28	0.000539517	11/28	0.000965986	4/28	0.546526	6/28	0.0163473	6/28	0.0221083	21/28	0.100094	14/28	0.0220884	7/28	0.822199	MYOC Associated Glaucoma__Elsevier_Pathway_Collection
Colorectal cancer	KEGG_2021_Human	36/86	0.00367238	25/86	0.00114273	17/86	0.096064	19/86	0.0222263	10/86	0.113044	15/86	0.00349877	67/86	0.000920104	34/86	0.0409764	33/86	0.0995185	Colorectal cancer__KEGG_2021_Human
regulation of intrinsic apoptotic signaling pathway	GO_Biological_Process_2021	24/52	0.00375385	15/52	0.0112592	10/52	0.196044	14/52	0.00862494	7/52	0.0945825	8/52	0.0556072	40/52	0.0141023	18/52	0.290238	22/52	0.0622033	regulation of intrinsic apoptotic signaling pathway __GO_Biological_Process_2021
ameboidal-type cell migration	GO_Biological_Process_2021	24/52	0.00375385	12/52	0.102156	13/52	0.0271615	11/52	0.0913128	3/52	0.762648	9/52	0.0222139	41/52	0.00613057	25/52	0.00508487	16/52	0.58722	ameboidal-type cell migration __GO_Biological_Process_2021
Signaling events mediated by PTP1B	BioPlanet_2019	24/52	0.00375385	18/52	0.000588923	15/52	0.00466916	9/52	0.277903	12/52	0.000396712	6/52	0.240772	36/52	0.159663	18/52	0.290238	18/52	0.353506	Signaling events mediated by PTP1B__BioPlanet_2019
Signaling events mediated by stem cell factor receptor (c-Kit)	BioPlanet_2019	24/52	0.00375385	10/52	0.288742	19/52	5.08522e-05	5/52	0.857762	9/52	0.0149303	1/52	0.987524	38/52	0.0561662	20/52	0.127311	18/52	0.353506	Signaling events mediated by stem cell factor receptor (c-Kit)__BioPlanet_2019
VEGF Independent Angiogenesis in Cancer	Elsevier_Pathway_Collection	24/52	0.00375385	13/52	0.0533355	15/52	0.00466916	9/52	0.277903	6/52	0.196515	7/52	0.123321	42/52	0.0024009	24/52	0.0111018	18/52	0.353506	VEGF Independent Angiogenesis in Cancer__Elsevier_Pathway_Collection
Translation Factors WP107	WikiPathway_2021_Human	24/52	0.00375385	20/52	5.54435e-05	7/52	0.621421	17/52	0.000372969	6/52	0.196515	14/52	4.4824e-05	37/52	0.0984892	22/52	0.043032	15/52	0.699782	Translation Factors WP107__WikiPathway_2021_Human
cellular response to interleukin-1	GO_Biological_Process_2021	59/155	0.00377725	44/155	3.72869e-05	18/155	0.852514	41/155	1.83218e-05	11/155	0.62894	33/155	2.10053e-07	97/155	0.431265	57/155	0.0468617	40/155	0.944762	cellular response to interleukin-1 __GO_Biological_Process_2021
Wnt signaling pathway	GO_Biological_Process_2021	38/92	0.00380915	19/92	0.119581	26/92	0.000336579	12/92	0.618723	10/92	0.155389	9/92	0.324652	65/92	0.0437677	33/92	0.14313	32/92	0.271119	Wnt signaling pathway __GO_Biological_Process_2021
guanyl-nucleotide exchange factor activity	GO_Molecular_Function_2021	57/149	0.00384924	24/149	0.470054	35/149	0.00158903	22/149	0.387285	13/149	0.335118	11/149	0.665857	105/149	0.0142999	58/149	0.0141522	47/149	0.509547	guanyl-nucleotide exchange factor activity __GO_Molecular_Function_2021
negative regulation of neuron death	GO_Biological_Process_2021	40/98	0.00391106	27/98	0.00178909	20/98	0.0578087	20/98	0.0421294	13/98	0.0326998	14/98	0.0256154	68/98	0.0662017	44/98	0.00149068	24/98	0.945019	negative regulation of neuron death __GO_Biological_Process_2021
Autophagy	KEGG_2021_Human	53/137	0.00396652	36/137	0.000901103	36/137	0.000141354	17/137	0.707083	25/137	3.12273e-05	11/137	0.553341	104/137	0.000253611	66/137	7.39164e-06	38/137	0.84252	Autophagy__KEGG_2021_Human
Pperoxisome	MSigDB_Hallmark_2020	42/104	0.0039819	27/104	0.00444066	21/104	0.0582705	21/104	0.0420932	13/104	0.049338	14/104	0.040012	65/104	0.46463	38/104	0.0984467	27/104	0.903482	Pperoxisome__MSigDB_Hallmark_2020
damaged DNA binding	GO_Molecular_Function_2021	21/44	0.0040014	8/44	0.380601	8/44	0.28216	13/44	0.00481586	3/44	0.655592	5/44	0.280702	28/44	0.453738	18/44	0.0860903	10/44	0.922204	damaged DNA binding __GO_Molecular_Function_2021
homotypic cell-cell adhesion	GO_Biological_Process_2021	21/44	0.0040014	20/44	2.74465e-06	5/44	0.768372	16/44	0.000136233	6/44	0.111401	14/44	5.37995e-06	33/44	0.0436791	20/44	0.0234547	13/44	0.656126	homotypic cell-cell adhesion __GO_Biological_Process_2021
Interactions of HIV Vpr protein with host cellular proteins	BioPlanet_2019	21/44	0.0040014	11/44	0.0718858	2/44	0.990266	19/44	1.68258e-06	1/44	0.968504	10/44	0.00223432	34/44	0.0206099	24/44	0.000658434	10/44	0.922204	Interactions of HIV Vpr protein with host cellular proteins__BioPlanet_2019
transmembrane receptor protein phosphatase activity	GO_Molecular_Function_2021	10/16	0.00400896	6/16	0.0282885	9/16	0.000103038	1/16	0.905427	6/16	0.000758036			12/16	0.200179	8/16	0.0772288	4/16	0.788955	transmembrane receptor protein phosphatase activity __GO_Molecular_Function_2021
transmembrane receptor protein tyrosine phosphatase activity	GO_Molecular_Function_2021	10/16	0.00400896	6/16	0.0282885	9/16	0.000103038	1/16	0.905427	6/16	0.000758036			12/16	0.200179	8/16	0.0772288	4/16	0.788955	transmembrane receptor protein tyrosine phosphatase activity __GO_Molecular_Function_2021
neuron projection organization	GO_Biological_Process_2021	10/16	0.00400896	6/16	0.0282885	9/16	0.000103038	1/16	0.905427	5/16	0.00526021	1/16	0.740157	12/16	0.200179	9/16	0.0268986	3/16	0.918842	neuron projection organization __GO_Biological_Process_2021
nuclear transport	GO_Biological_Process_2021	10/16	0.00400896	6/16	0.0282885	2/16	0.685643	8/16	0.000565595	1/16	0.715358	5/16	0.00700344	11/16	0.376614	6/16	0.347618	5/16	0.596196	nuclear transport __GO_Biological_Process_2021
regulation of mitotic sister chromatid separation	GO_Biological_Process_2021	10/16	0.00400896	6/16	0.0282885			10/16	8.32115e-06			6/16	0.00108271	10/16	0.578628	9/16	0.0268986	1/16	0.997565	regulation of mitotic sister chromatid separation __GO_Biological_Process_2021
Cell-extracellular matrix interactions	BioPlanet_2019	10/16	0.00400896	11/16	2.7042e-06	1/16	0.913907	9/16	7.70808e-05	2/16	0.343129	9/16	9.68578e-07	14/16	0.024536	9/16	0.0268986	5/16	0.596196	Cell-extracellular matrix interactions__BioPlanet_2019
Pathogenic Escherichia coli infection WP2272	WikiPathway_2021_Human	25/55	0.00402479	22/55	1.14676e-05	4/55	0.962979	21/55	5.29485e-06	4/55	0.604547	18/55	1.54434e-07	43/55	0.00666549	22/55	0.0781927	21/55	0.170586	Pathogenic Escherichia coli infection WP2272__WikiPathway_2021_Human
The Overlap Between Signal Transduction Pathways that Contribute to a Range of LMNA Laminopathies WP4879	WikiPathway_2021_Human	25/55	0.00402479	19/55	0.000431328	12/55	0.0821902	13/55	0.0320897	6/55	0.233346	13/55	0.000344537	36/55	0.327561	18/55	0.391516	18/55	0.462362	The Overlap Between Signal Transduction Pathways that Contribute to a Range of LMNA Laminopathies WP4879__WikiPathway_2021_Human
neutrophil mediated immunity	GO_Biological_Process_2021	163/488	0.00402713	119/488	2.45003e-07	79/488	0.115237	84/488	0.015199	61/488	6.88699e-05	58/488	0.00192627	310/488	0.196223	141/488	0.756505	169/488	0.0630077	neutrophil mediated immunity __GO_Biological_Process_2021
embryonic limb morphogenesis	GO_Biological_Process_2021	18/36	0.00402935	10/36	0.0447564	12/36	0.00299588	6/36	0.370839	4/36	0.287186	6/36	0.0662915	26/36	0.125046	19/36	0.00387112	7/36	0.962476	embryonic limb morphogenesis __GO_Biological_Process_2021
PI3K/RAC1 Signaling	Elsevier_Pathway_Collection	18/36	0.00402935	11/36	0.0182122	9/36	0.0603013	9/36	0.0496825	4/36	0.287186	7/36	0.0231621	29/36	0.0121842	14/36	0.170002	15/36	0.124748	PI3K/RAC1 Signaling__Elsevier_Pathway_Collection
protein targeting	GO_Biological_Process_2021	49/125	0.00403557	23/125	0.227643	19/125	0.41283	30/125	0.00131939	8/125	0.735699	15/125	0.0789366	79/125	0.390032	34/125	0.797438	45/125	0.151614	protein targeting __GO_Biological_Process_2021
Platelet activation, signaling and aggregation	BioPlanet_2019	75/205	0.00406397	46/205	0.00621426	37/205	0.0721812	38/205	0.0309684	19/205	0.206985	27/205	0.00801136	148/205	0.000861248	78/205	0.00973842	70/205	0.212338	Platelet activation, signaling and aggregation__BioPlanet_2019
post-translational protein modification	GO_Biological_Process_2021	119/345	0.00409369	77/345	0.000608377	56/345	0.156198	63/345	0.00990939	29/345	0.299802	48/345	0.000148599	230/345	0.0271995	149/345	1.93032e-07	81/345	0.999533	post-translational protein modification __GO_Biological_Process_2021
negative regulation of apoptotic process	GO_Biological_Process_2021	162/485	0.0041287	117/485	5.56796e-07	65/485	0.715166	97/485	6.56591e-05	45/485	0.0879279	72/485	3.29666e-07	308/485	0.199554	185/485	9.85425e-05	123/485	0.998523	negative regulation of apoptotic process __GO_Biological_Process_2021
neuron projection development	GO_Biological_Process_2021	64/171	0.00417595	40/171	0.00492604	36/171	0.00917219	28/171	0.180103	17/171	0.148548	23/171	0.0107346	121/171	0.0073257	77/171	2.93633e-05	44/171	0.954636	neuron projection development __GO_Biological_Process_2021
IL-2/STAT5 Signaling	MSigDB_Hallmark_2020	73/199	0.00420869	57/199	2.1264e-06	43/199	0.00288647	30/199	0.314682	30/199	0.000214104	27/199	0.00540989	139/199	0.00881748	64/199	0.299019	75/199	0.0326476	IL-2/STAT5 Signaling__MSigDB_Hallmark_2020
cellular protein-containing complex assembly	GO_Biological_Process_2021	63/168	0.00423266	47/168	3.10447e-05	17/168	0.954206	46/168	2.11973e-06	12/168	0.621829	35/168	1.59629e-07	114/168	0.0529935	78/168	6.69891e-06	36/168	0.998444	cellular protein-containing complex assembly __GO_Biological_Process_2021
Endometrial cancer	KEGG_2021_Human	26/58	0.00427512	20/58	0.000316191	12/58	0.11271	14/58	0.0225346	8/58	0.0687712	12/58	0.00200161	45/58	0.00716478	25/58	0.0254609	20/58	0.348394	Endometrial cancer__KEGG_2021_Human
epidermal growth factor receptor signaling pathway	GO_Biological_Process_2021	22/47	0.00438499	13/47	0.0248629	16/47	0.000496609	6/47	0.638037	9/47	0.00774778	4/47	0.532594	34/47	0.0831578	19/47	0.0883042	15/47	0.520965	epidermal growth factor receptor signaling pathway __GO_Biological_Process_2021
regulation of synapse assembly	GO_Biological_Process_2021	22/47	0.00438499	12/47	0.05373	18/47	3.85473e-05	4/47	0.901413	8/47	0.0232186	4/47	0.532594	33/47	0.14165	27/47	9.54077e-05	6/47	0.999162	regulation of synapse assembly __GO_Biological_Process_2021
Nucleotide excision repair	KEGG_2021_Human	22/47	0.00438499	15/47	0.00405024	4/47	0.916691	18/47	2.34692e-05	3/47	0.699345	12/47	0.000268168	28/47	0.669698	17/47	0.229954	11/47	0.911594	Nucleotide excision repair__KEGG_2021_Human
Mechanoregulation and pathology of YAP/TAZ via Hippo and non-Hippo mechanisms WP4534	WikiPathway_2021_Human	22/47	0.00438499	17/47	0.000463312	10/47	0.121301	12/47	0.0219022	6/47	0.140758	11/47	0.00105689	29/47	0.556156	18/47	0.147668	11/47	0.911594	Mechanoregulation and pathology of YAP/TAZ via Hippo and non-Hippo mechanisms WP4534__WikiPathway_2021_Human
GTPase activator activity	GO_Molecular_Function_2021	116/336	0.004398	57/336	0.268729	69/336	0.000885391	47/336	0.462751	28/336	0.320355	29/336	0.381579	229/336	0.00667145	140/336	4.80312e-06	89/336	0.978125	GTPase activator activity __GO_Molecular_Function_2021
positive regulation of protein targeting to mitochondrion	GO_Biological_Process_2021	16/31	0.00441251	13/31	0.000411561	5/31	0.455341	11/31	0.0018859	6/31	0.0263595	7/31	0.0103677	26/31	0.00649568	14/31	0.0564011	12/31	0.240896	positive regulation of protein targeting to mitochondrion __GO_Biological_Process_2021
'de novo' posttranslational protein folding	GO_Biological_Process_2021	16/31	0.00441251	8/31	0.0990646	10/31	0.0084488	6/31	0.244637	4/31	0.203258	4/31	0.238302	25/31	0.0192857	16/31	0.0102497	9/31	0.67386	'de novo' posttranslational protein folding __GO_Biological_Process_2021
positive regulation of cellular amide metabolic process	GO_Biological_Process_2021	34/81	0.00443502	22/81	0.00546169	10/81	0.731233	24/81	0.00014793	4/81	0.86944	18/81	6.47652e-05	62/81	0.00306729	42/81	3.79199e-05	20/81	0.923678	positive regulation of cellular amide metabolic process __GO_Biological_Process_2021
regulation of DNA-templated transcription, initiation	GO_Biological_Process_2021	27/61	0.00450475	16/61	0.0225999	14/61	0.0441774	13/61	0.0671281	7/61	0.174961	9/61	0.0550749	45/61	0.0311839	29/61	0.00327406	16/61	0.84142	regulation of DNA-templated transcription, initiation __GO_Biological_Process_2021
mitochondrial outer membrane translocase complex	GO_Cellular_Component_2021	12/21	0.00459915	5/21	0.22185			12/21	3.76187e-06			5/21	0.0232921	14/21	0.405438	8/21	0.284725	6/21	0.686035	mitochondrial outer membrane translocase complex __GO_Cellular_Component_2021
mitotic spindle assembly checkpoint signaling	GO_Biological_Process_2021	12/21	0.00459915	9/21	0.0026841			12/21	3.76187e-06	1/21	0.807835	8/21	0.0001389	12/21	0.742032	8/21	0.284725	4/21	0.932796	mitotic spindle assembly checkpoint signaling __GO_Biological_Process_2021
mitotic spindle checkpoint signaling	GO_Biological_Process_2021	12/21	0.00459915	9/21	0.0026841			12/21	3.76187e-06	1/21	0.807835	8/21	0.0001389	12/21	0.742032	8/21	0.284725	4/21	0.932796	mitotic spindle checkpoint signaling __GO_Biological_Process_2021
spindle assembly checkpoint signaling	GO_Biological_Process_2021	12/21	0.00459915	9/21	0.0026841			12/21	3.76187e-06	1/21	0.807835	8/21	0.0001389	12/21	0.742032	8/21	0.284725	4/21	0.932796	spindle assembly checkpoint signaling __GO_Biological_Process_2021
mitochondrial calcium ion transmembrane transport	GO_Biological_Process_2021	12/21	0.00459915	10/21	0.000570427	2/21	0.820805	10/21	0.000190218	1/21	0.807835	9/21	1.7147e-05	20/21	0.000528063	11/21	0.0278105	9/21	0.18175	mitochondrial calcium ion transmembrane transport __GO_Biological_Process_2021
aerobic respiration	GO_Biological_Process_2021	12/21	0.00459915	6/21	0.0967828	1/21	0.960009	11/21	2.92382e-05	1/21	0.807835	5/21	0.0232921	16/21	0.12253	8/21	0.284725	8/21	0.32452	aerobic respiration __GO_Biological_Process_2021
heparan sulfate proteoglycan metabolic process	GO_Biological_Process_2021	12/21	0.00459915	6/21	0.0967828	11/21	4.13421e-05	1/21	0.95476	6/21	0.00370379			15/21	0.243506	7/21	0.458539	8/21	0.32452	heparan sulfate proteoglycan metabolic process __GO_Biological_Process_2021
E-cadherin keratinocyte pathway	BioPlanet_2019	12/21	0.00459915	11/21	0.000101775	4/21	0.348206	8/21	0.00474089	2/21	0.47792	9/21	1.7147e-05	19/21	0.00359654	12/21	0.00928982	7/21	0.503283	E-cadherin keratinocyte pathway__BioPlanet_2019
APC/C activator regulation between G1/S and early anaphase	BioPlanet_2019	12/21	0.00459915	6/21	0.0967828			12/21	3.76187e-06			6/21	0.00516934	17/21	0.0499202	9/21	0.152993	8/21	0.32452	APC/C activator regulation between G1/S and early anaphase__BioPlanet_2019
p38 MK2 pathway	BioPlanet_2019	12/21	0.00459915	8/21	0.0106007	3/21	0.590153	9/21	0.00103752			8/21	0.0001389	15/21	0.243506	9/21	0.152993	6/21	0.686035	p38 MK2 pathway__BioPlanet_2019
organelle envelope lumen	GO_Cellular_Component_2021	28/64	0.00471392	13/64	0.191282	5/64	0.959774	23/64	6.35888e-06	4/64	0.721792	9/64	0.0707374	46/64	0.0560302	25/64	0.0820513	21/64	0.445991	organelle envelope lumen __GO_Cellular_Component_2021
Angiotensin II-stimulated signaling through G-proteins and beta-arrestin	BioPlanet_2019	28/64	0.00471392	13/64	0.191282	18/64	0.0027791	10/64	0.379396	6/64	0.353247	7/64	0.257057	44/64	0.14524	24/64	0.129423	20/64	0.553225	Angiotensin II-stimulated signaling through G-proteins and beta-arrestin__BioPlanet_2019
Proteins Involved in Breast Cancer Related to ESR1 Signaling Pathway	Elsevier_Pathway_Collection	28/64	0.00471392	17/64	0.0169281	17/64	0.00675556	11/64	0.255584	7/64	0.206749	10/64	0.0316429	47/64	0.0315418	26/64	0.0492572	21/64	0.445991	Proteins Involved in Breast Cancer Related to ESR1 Signaling Pathway__Elsevier_Pathway_Collection
Proteins Involved in Prostate Cancer	Elsevier_Pathway_Collection	53/138	0.00472013	38/138	0.000242477	24/138	0.169242	29/138	0.0115506	17/138	0.0310168	21/138	0.00354707	94/138	0.065424	42/138	0.51077	52/138	0.065967	Proteins Involved in Prostate Cancer__Elsevier_Pathway_Collection
Glioblastoma, Secondary	Elsevier_Pathway_Collection	23/50	0.00474162	16/50	0.00295026	13/50	0.019879	10/50	0.13854	7/50	0.0802138	9/50	0.0174683	43/50	0.000140148	26/50	0.00104063	17/50	0.39329	Glioblastoma, Secondary__Elsevier_Pathway_Collection
Synaptic signaling pathways associated with autism spectrum disorder WP4539	WikiPathway_2021_Human	23/50	0.00474162	10/50	0.247196	17/50	0.000340354	6/50	0.698265	9/50	0.0116331	1/50	0.985229	37/50	0.04535	20/50	0.0902155	17/50	0.39329	Synaptic signaling pathways associated with autism spectrum disorder WP4539__WikiPathway_2021_Human
Protein Secretion	MSigDB_Hallmark_2020	39/96	0.00478313	27/96	0.0012836	20/96	0.0480778	19/96	0.060896	18/96	0.000271528	9/96	0.371196	73/96	0.00187434	38/96	0.0315057	35/96	0.16494	Protein Secretion__MSigDB_Hallmark_2020
Small cell lung cancer WP4658	WikiPathway_2021_Human	39/96	0.00478313	27/96	0.0012836	18/96	0.130211	21/96	0.0187377	14/96	0.0128303	13/96	0.044787	72/96	0.00375451	46/96	0.000198055	26/96	0.844256	Small cell lung cancer WP4658__WikiPathway_2021_Human
TGF-beta Signaling Pathway WP366	WikiPathway_2021_Human	51/132	0.00478912	46/132	4.14252e-08	26/132	0.0501825	25/132	0.0561562	21/132	0.000889519	25/132	4.95234e-05	106/132	2.70195e-06	56/132	0.00192072	50/132	0.0645928	TGF-beta Signaling Pathway WP366__WikiPathway_2021_Human
Xenobiotic Metabolism	MSigDB_Hallmark_2020	73/200	0.00484714	48/200	0.001268	40/200	0.0147871	33/200	0.146286	27/200	0.00232858	21/200	0.12977	127/200	0.312262	75/200	0.0160922	52/200	0.958482	Xenobiotic Metabolism__MSigDB_Hallmark_2020
heme Metabolism	MSigDB_Hallmark_2020	73/200	0.00484714	50/200	0.000378832	53/200	3.35898e-06	20/200	0.953668	33/200	1.68576e-05	17/200	0.449532	125/200	0.422218	66/200	0.216131	59/200	0.737183	heme Metabolism__MSigDB_Hallmark_2020
regulation of protein catabolic process	GO_Biological_Process_2021	41/102	0.00485217	25/102	0.0128422	21/102	0.0487699	20/102	0.0603177	9/102	0.36392	16/102	0.00757661	69/102	0.121351	43/102	0.0068939	26/102	0.918947	regulation of protein catabolic process __GO_Biological_Process_2021
lipid phosphatase activity	GO_Molecular_Function_2021	9/14	0.00488085	4/14	0.163486	7/14	0.00158582	2/14	0.5905	3/14	0.0835744	1/14	0.692462	11/14	0.150154	7/14	0.0964868	4/14	0.684614	lipid phosphatase activity __GO_Molecular_Function_2021
translation elongation factor activity	GO_Molecular_Function_2021	9/14	0.00488085	5/14	0.0543837	3/14	0.319472	6/14	0.00736724	1/14	0.666929	4/14	0.0219853	11/14	0.150154	6/14	0.225127	5/14	0.459706	translation elongation factor activity __GO_Molecular_Function_2021
TIM23 mitochondrial import inner membrane translocase complex	GO_Cellular_Component_2021	9/14	0.00488085	4/14	0.163486			9/14	1.74971e-05			4/14	0.0219853	5/14	0.987203	2/14	0.95425	3/14	0.863744	TIM23 mitochondrial import inner membrane translocase complex __GO_Cellular_Component_2021
negative regulation of mRNA splicing, via spliceosome	GO_Biological_Process_2021	9/14	0.00488085	7/14	0.00280223			9/14	1.74971e-05			7/14	4.56349e-05	9/14	0.534407	4/14	0.651739	5/14	0.459706	negative regulation of mRNA splicing, via spliceosome __GO_Biological_Process_2021
regulation of macrophage cytokine production	GO_Biological_Process_2021	9/14	0.00488085	5/14	0.0543837	6/14	0.0088113	3/14	0.298912	2/14	0.285856	3/14	0.0978723	12/14	0.0507051	6/14	0.225127	6/14	0.254383	regulation of macrophage cytokine production __GO_Biological_Process_2021
C4-dicarboxylate transport	GO_Biological_Process_2021	9/14	0.00488085	8/14	0.000434721	6/14	0.0088113	3/14	0.298912	4/14	0.0175449	4/14	0.0219853	9/14	0.534407	5/14	0.423157	4/14	0.684614	C4-dicarboxylate transport __GO_Biological_Process_2021
respiratory electron transport chain	GO_Biological_Process_2021	9/14	0.00488085	5/14	0.0543837	3/14	0.319472	6/14	0.00736724	2/14	0.285856	3/14	0.0978723	10/14	0.321	9/14	0.00872426	1/14	0.994834	respiratory electron transport chain __GO_Biological_Process_2021
Ribosome biogenesis in eukaryotes	KEGG_2021_Human	43/108	0.00488851	21/108	0.166876	2/108	0.999995	41/108	2.61012e-10	1/108	0.999794	20/108	0.000368763	45/108	0.999986	38/108	0.153805	7/108	0.999996	Ribosome biogenesis in eukaryotes__KEGG_2021_Human
Gastrin signaling pathway WP4659	WikiPathway_2021_Human	45/114	0.00489657	29/114	0.0044895	23/114	0.0496916	22/114	0.0588528	12/114	0.1516	17/114	0.0099615	86/114	0.00118719	54/114	8.53547e-05	32/114	0.803049	Gastrin signaling pathway WP4659__WikiPathway_2021_Human
regulation of gene silencing by miRNA	GO_Biological_Process_2021	29/67	0.00490315	16/67	0.0505781	9/67	0.625076	20/67	0.000460005	7/67	0.240509	9/67	0.0889084	47/67	0.0916188	29/67	0.0159231	18/67	0.821294	regulation of gene silencing by miRNA __GO_Biological_Process_2021
anion transmembrane transport	GO_Biological_Process_2021	29/67	0.00490315	22/67	0.000358161	19/67	0.00193636	10/67	0.437737	13/67	0.00133382	9/67	0.0889084	43/67	0.379595	23/67	0.270872	20/67	0.648302	anion transmembrane transport __GO_Biological_Process_2021
negative regulation of nucleic acid-templated transcription	GO_Biological_Process_2021	155/464	0.00491603	89/464	0.0212719	98/464	2.73057e-05	57/464	0.832664	48/464	0.0163214	41/464	0.294825	294/464	0.224356	172/464	0.000829631	122/464	0.992942	negative regulation of nucleic acid-templated transcription __GO_Biological_Process_2021
positive regulation of cell population proliferation	GO_Biological_Process_2021	158/474	0.00498539	105/474	9.5772e-05	71/474	0.332055	87/474	0.00244807	44/474	0.0901437	61/474	0.000193936	283/474	0.812966	134/474	0.838545	149/474	0.499688	positive regulation of cell population proliferation __GO_Biological_Process_2021
transcription coregulator binding	GO_Molecular_Function_2021	24/53	0.00507038	12/53	0.114215	15/53	0.00567367	9/53	0.297487	6/53	0.208547	6/53	0.254557	43/53	0.00180001	23/53	0.0287817	20/53	0.194427	transcription coregulator binding __GO_Molecular_Function_2021
positive regulation of cell-substrate adhesion	GO_Biological_Process_2021	30/70	0.00507311	20/70	0.00424624	13/70	0.18741	17/70	0.012011	5/70	0.616719	15/70	0.000391556	51/70	0.0319957	28/70	0.0516077	23/70	0.436211	positive regulation of cell-substrate adhesion __GO_Biological_Process_2021
Nucleotide metabolism	BioPlanet_2019	30/70	0.00507311	19/70	0.00947005	5/70	0.977812	25/70	2.9067e-06	5/70	0.616719	14/70	0.00124259	48/70	0.138515	25/70	0.190619	23/70	0.436211	Nucleotide metabolism__BioPlanet_2019
Chronic Myeloid Leukemia	Elsevier_Pathway_Collection	30/70	0.00507311	24/70	9.19943e-05	15/70	0.0646319	15/70	0.049752	11/70	0.0153148	13/70	0.00363412	51/70	0.0319957	23/70	0.357673	28/70	0.0775588	Chronic Myeloid Leukemia__Elsevier_Pathway_Collection
Low-Grade Serous Ovarian Carcinoma	Elsevier_Pathway_Collection	30/70	0.00507311	17/70	0.0388052	22/70	0.000181368	8/70	0.760332	10/70	0.0367074	7/70	0.335473	50/70	0.055346	25/70	0.190619	25/70	0.25145	Low-Grade Serous Ovarian Carcinoma__Elsevier_Pathway_Collection
ATP-dependent chromatin remodeling	GO_Biological_Process_2021	20/42	0.00508237	14/42	0.00347358	5/42	0.731037	15/42	0.000275716			14/42	2.88498e-06	29/42	0.201678	23/42	0.000788335	6/42	0.996834	ATP-dependent chromatin remodeling __GO_Biological_Process_2021
N-cadherin signaling events	BioPlanet_2019	17/34	0.00514006	15/34	7.43207e-05	7/34	0.199844	10/34	0.0131683	4/34	0.252859	11/34	4.60343e-05	28/34	0.00783676	19/34	0.00161597	9/34	0.78475	N-cadherin signaling events__BioPlanet_2019
TOR signaling	BioPlanet_2019	17/34	0.00514006	9/34	0.0724779	8/34	0.0995209	9/34	0.0355262	5/34	0.109797	4/34	0.293329	30/34	0.000594799	16/34	0.0285709	14/34	0.146581	TOR signaling__BioPlanet_2019
chromosome	GO_Cellular_Component_2021	60/160	0.00515178	44/160	8.49955e-05	8/160	0.99995	52/160	8.4631e-10	1/160	0.999993	43/160	1.01212e-12	97/160	0.629705	69/160	0.000357236	28/160	0.999972	chromosome __GO_Cellular_Component_2021
neutrophil degranulation	GO_Biological_Process_2021	160/481	0.00517775	117/481	3.54169e-07	76/481	0.170997	84/481	0.0107208	59/481	0.000151172	58/481	0.00137893	305/481	0.213209	140/481	0.721396	165/481	0.0863194	neutrophil degranulation __GO_Biological_Process_2021
insulin receptor signaling pathway	GO_Biological_Process_2021	31/73	0.00522459	13/73	0.350087	16/73	0.0482738	15/73	0.0679901	7/73	0.31244	6/73	0.5437	54/73	0.0176739	35/73	0.00108182	19/73	0.866718	insulin receptor signaling pathway __GO_Biological_Process_2021
basolateral plasma membrane	GO_Cellular_Component_2021	57/151	0.00535249	37/151	0.00294938	42/151	9.34953e-06	15/151	0.934465	23/151	0.000962505	14/151	0.334863	97/151	0.277312	57/151	0.0284046	40/151	0.917541	basolateral plasma membrane __GO_Cellular_Component_2021
Signaling by the B cell receptor (BCR)	BioPlanet_2019	57/151	0.00535249	33/151	0.0262092	22/151	0.484262	35/151	0.00107539	9/151	0.813166	24/151	0.00104052	99/151	0.176144	60/151	0.00782739	39/151	0.941946	Signaling by the B cell receptor (BCR)__BioPlanet_2019
neutrophil activation involved in immune response	GO_Biological_Process_2021	161/485	0.00550781	117/485	5.56796e-07	77/485	0.158221	84/485	0.0131195	59/485	0.000188953	58/485	0.00167191	307/485	0.227177	141/485	0.72764	166/485	0.0911676	neutrophil activation involved in immune response __GO_Biological_Process_2021
ephrin receptor signaling pathway	GO_Biological_Process_2021	34/82	0.00557712	23/82	0.00293988	15/82	0.180851	19/82	0.01367	9/82	0.16473	14/82	0.00571176	65/82	0.000460613	33/82	0.0338091	32/82	0.0849359	ephrin receptor signaling pathway __GO_Biological_Process_2021
Fluid shear stress and atherosclerosis	KEGG_2021_Human	53/139	0.00559285	45/139	6.48752e-07	25/139	0.124707	28/139	0.0221262	24/139	0.000110769	21/139	0.0038684	92/139	0.149522	45/139	0.319077	47/139	0.292272	Fluid shear stress and atherosclerosis__KEGG_2021_Human
Association of TriC/CCT with target proteins during biosynthesis	BioPlanet_2019	15/29	0.00563577	13/29	0.000184064	3/29	0.801095	12/29	0.000229172	5/29	0.0635484	8/29	0.00163595	28/29	1.46651e-05	16/29	0.00443137	12/29	0.166441	Association of TriC/CCT with target proteins during biosynthesis__BioPlanet_2019
Notch signaling pathway	KEGG_2021_Human	26/59	0.00564406	13/59	0.121558	21/59	3.28284e-05	5/59	0.92103	9/59	0.0319116	4/59	0.712115	41/59	0.130616	27/59	0.00840555	14/59	0.922706	Notch signaling pathway__KEGG_2021_Human
protein localization to plasma membrane	GO_Biological_Process_2021	52/136	0.00564627	30/136	0.0292328	35/136	0.000268458	17/136	0.695495	13/136	0.226941	17/136	0.047163	94/136	0.0404259	54/136	0.0113685	40/136	0.716098	protein localization to plasma membrane __GO_Biological_Process_2021
NGF signaling via TRKA from the plasma membrane	BioPlanet_2019	52/136	0.00564627	35/136	0.00156063	33/136	0.00119598	19/136	0.501167	19/136	0.00669677	16/136	0.0820014	107/136	1.41615e-05	65/136	1.19694e-05	42/136	0.578126	NGF signaling via TRKA from the plasma membrane__BioPlanet_2019
regulation of cell growth	GO_Biological_Process_2021	78/217	0.00576915	57/217	3.58368e-05	36/217	0.179224	42/217	0.0122674	29/217	0.00191771	28/217	0.00921637	145/217	0.0618234	80/217	0.0206598	65/217	0.694759	regulation of cell growth __GO_Biological_Process_2021
nuclear membrane organization	GO_Biological_Process_2021	11/19	0.00580465	8/19	0.00526219	5/19	0.12129	6/19	0.0364166	3/19	0.169108	5/19	0.0152227	16/19	0.0312461	10/19	0.0341682	6/19	0.576783	nuclear membrane organization __GO_Biological_Process_2021
protein import into mitochondrial matrix	GO_Biological_Process_2021	11/19	0.00580465	6/19	0.0634774			11/19	8.16551e-06			6/19	0.00297208	8/19	0.974606	3/19	0.955767	5/19	0.758751	protein import into mitochondrial matrix __GO_Biological_Process_2021
ER-associated degradation (ERAD) pathway	BioPlanet_2019	11/19	0.00580465	10/19	0.000201846	8/19	0.00286804	3/19	0.49351	7/19	0.000309031	3/19	0.194456	15/19	0.08968	10/19	0.0341682	5/19	0.758751	ER-associated degradation (ERAD) pathway__BioPlanet_2019
PTEN-dependent cell cycle arrest and apoptosis	BioPlanet_2019	11/19	0.00580465	7/19	0.0201463	8/19	0.00286804	3/19	0.49351	5/19	0.0115861	2/19	0.461071	14/19	0.199212	9/19	0.0873286	5/19	0.758751	PTEN-dependent cell cycle arrest and apoptosis__BioPlanet_2019
p75 neurotrophin receptor-mediated signaling	BioPlanet_2019	48/124	0.00582323	30/124	0.00835941	28/124	0.00779196	20/124	0.249568	14/124	0.0845618	16/124	0.0415386	92/124	0.00202107	52/124	0.00364161	40/124	0.446038	p75 neurotrophin receptor-mediated signaling__BioPlanet_2019
protein insertion into ER membrane	GO_Biological_Process_2021	18/37	0.00582508	11/37	0.0223539	5/37	0.619473	13/37	0.000832393	2/37	0.780004	9/37	0.00222929	23/37	0.542434	15/37	0.118759	8/37	0.931243	protein insertion into ER membrane __GO_Biological_Process_2021
negative regulation of cellular protein metabolic process	GO_Biological_Process_2021	38/94	0.0058441	29/94	0.000157108	20/94	0.0395788	18/94	0.0864367	13/94	0.0241402	16/94	0.003364	65/94	0.0778705	37/94	0.0365119	28/94	0.664645	negative regulation of cellular protein metabolic process __GO_Biological_Process_2021
dermatan sulfate biosynthetic process	GO_Biological_Process_2021	8/12	0.00585402	7/12	0.000863253	8/12	4.75587e-05			6/12	0.000113843	1/12	0.636019	10/12	0.101312	4/12	0.514431	6/12	0.140167	dermatan sulfate biosynthetic process __GO_Biological_Process_2021
mitochondrial electron transport, ubiquinol to cytochrome c	GO_Biological_Process_2021	8/12	0.00585402	6/12	0.00570309			8/12	3.63206e-05			6/12	0.00016569	9/12	0.259967	5/12	0.282264	4/12	0.548361	mitochondrial electron transport, ubiquinol to cytochrome c __GO_Biological_Process_2021
mitotic nuclear membrane disassembly	GO_Biological_Process_2021	8/12	0.00585402	6/12	0.00570309	3/12	0.237126	5/12	0.0164998	1/12	0.610267	5/12	0.00166783	9/12	0.259967	4/12	0.514431	5/12	0.312442	mitotic nuclear membrane disassembly __GO_Biological_Process_2021
protein localization to condensed chromosome	GO_Biological_Process_2021	8/12	0.00585402	4/12	0.103898			8/12	3.63206e-05			4/12	0.012378	6/12	0.867965	6/12	0.121379			protein localization to condensed chromosome __GO_Biological_Process_2021
negative regulation of amyloid fibril formation	GO_Biological_Process_2021	8/12	0.00585402	3/12	0.285825	1/12	0.841032	7/12	0.000378033			3/12	0.0666439	9/12	0.259967	3/12	0.752617	6/12	0.140167	negative regulation of amyloid fibril formation __GO_Biological_Process_2021
Salmonella infection	BioPlanet_2019	8/12	0.00585402	7/12	0.000863253			8/12	3.63206e-05	1/12	0.610267	6/12	0.00016569	9/12	0.259967			9/12	0.00237902	Salmonella infection__BioPlanet_2019
ARRB1/ARRB2 non-CanonicalSignaling and HedgehogFamily	Elsevier_Pathway_Collection	8/12	0.00585402	4/12	0.103898	4/12	0.0782834	4/12	0.0701226			4/12	0.012378	10/12	0.101312	6/12	0.121379	4/12	0.548361	ARRB1/ARRB2 non-CanonicalSignaling and HedgehogFamily__Elsevier_Pathway_Collection
IL7R -> FOXO/NF-kB Signaling	Elsevier_Pathway_Collection	8/12	0.00585402	3/12	0.285825	6/12	0.00349406	2/12	0.50429	3/12	0.0564765			10/12	0.101312	7/12	0.0401044	3/12	0.77805	IL7R -> FOXO/NF-kB Signaling__Elsevier_Pathway_Collection
Computational Model of Aerobic Glycolysis WP4629	WikiPathway_2021_Human	8/12	0.00585402	7/12	0.000863253	3/12	0.237126	5/12	0.0164998	1/12	0.610267	6/12	0.00016569	10/12	0.101312	10/12	0.000220177			Computational Model of Aerobic Glycolysis WP4629__WikiPathway_2021_Human
Endocytosis	KEGG_2021_Human	89/252	0.00586104	54/252	0.00861469	41/252	0.194866	48/252	0.010573	20/252	0.441777	34/252	0.00216565	176/252	0.00356284	97/252	0.00293367	79/252	0.522671	Endocytosis__KEGG_2021_Human
Mitochondrial pathway of apoptosis: BH3-only Bcl-2 family	BioPlanet_2019	39/97	0.00588058	23/97	0.0240741	19/97	0.0882173	20/97	0.0382852	10/97	0.195866	13/97	0.0480581	60/97	0.520962	33/97	0.238152	27/97	0.802867	Mitochondrial pathway of apoptosis: BH3-only Bcl-2 family__BioPlanet_2019
Prolactin regulation of apoptosis	BioPlanet_2019	46/118	0.00588399	31/118	0.00197962	21/118	0.16091	25/118	0.0163798	13/118	0.108447	18/118	0.00645882	79/118	0.132616	38/118	0.351994	41/118	0.239957	Prolactin regulation of apoptosis__BioPlanet_2019
Spinal Cord Injury WP2431	WikiPathway_2021_Human	46/118	0.00588399	38/118	5.37507e-06	24/118	0.0421339	22/118	0.0800539	16/118	0.0159099	22/118	0.000173719	80/118	0.0954686	35/118	0.587722	45/118	0.0689687	Spinal Cord Injury WP2431__WikiPathway_2021_Human
cellular response to organonitrogen compound	GO_Biological_Process_2021	41/103	0.005923	24/103	0.0262665	18/103	0.205044	23/103	0.0112689	11/103	0.153716	13/103	0.0711608	72/103	0.0484798	40/103	0.038049	32/103	0.560868	cellular response to organonitrogen compound __GO_Biological_Process_2021
regulation of cell cycle process	GO_Biological_Process_2021	42/106	0.00593044	27/106	0.00585384	17/106	0.333667	25/106	0.00407534	7/106	0.697259	20/106	0.000285298	67/106	0.404335	41/106	0.0384812	26/106	0.9501	regulation of cell cycle process __GO_Biological_Process_2021
Proteins with Altered Expression in Cancer Metastases	Elsevier_Pathway_Collection	42/106	0.00593044	40/106	2.5166e-08	22/106	0.0411334	20/106	0.0833507	17/106	0.00241683	23/106	1.00854e-05	82/106	0.000388371	47/106	0.00144986	35/106	0.389561	Proteins with Altered Expression in Cancer Metastases__Elsevier_Pathway_Collection
negative regulation of protein depolymerization	GO_Biological_Process_2021	13/24	0.00593236	6/24	0.160642	8/24	0.0145086	5/24	0.224861	2/24	0.550299	4/24	0.123679	19/24	0.0548774	16/24	0.00024712	3/24	0.991658	negative regulation of protein depolymerization __GO_Biological_Process_2021
Cytosolic tRNA aminoacylation	BioPlanet_2019	13/24	0.00593236	10/24	0.00202396			13/24	3.306e-06	1/24	0.848197	9/24	6.10475e-05	24/24	8.69746e-06	21/24	8.73963e-09	3/24	0.991658	Cytosolic tRNA aminoacylation__BioPlanet_2019
Unfolded protein response WP4925	WikiPathway_2021_Human	13/24	0.00593236	10/24	0.00202396	9/24	0.00403358	4/24	0.421527	6/24	0.00756034	4/24	0.123679	18/24	0.124838	9/24	0.28316	9/24	0.325584	Unfolded protein response WP4925__WikiPathway_2021_Human
Apoptosis	MSigDB_Hallmark_2020	60/161	0.00601514	44/161	9.95135e-05	32/161	0.0291645	28/161	0.107515	23/161	0.00228972	21/161	0.0196609	123/161	4.33468e-05	70/161	0.000243601	53/161	0.360372	Apoptosis__MSigDB_Hallmark_2020
Clear Cell Endometrial Cancer and Papillary Serous Endometrial Cancer	Elsevier_Pathway_Collection	28/65	0.00611014	17/65	0.0196779	18/65	0.00334238	10/65	0.398824	7/65	0.217801	10/65	0.0347922	46/65	0.0788401	24/65	0.148778	22/65	0.375575	Clear Cell Endometrial Cancer and Papillary Serous Endometrial Cancer__Elsevier_Pathway_Collection
integral component of mitochondrial inner membrane	GO_Cellular_Component_2021	23/51	0.00638901	12/51	0.0908896	2/51	0.996211	21/51	1.24844e-06	2/51	0.906025	10/51	0.00687499	34/51	0.27466	16/51	0.481578	18/51	0.318222	integral component of mitochondrial inner membrane __GO_Cellular_Component_2021
proton transmembrane transporter activity	GO_Molecular_Function_2021	19/40	0.00646099	11/40	0.0388592	6/40	0.510888	13/40	0.00189056	2/40	0.815633	9/40	0.00393573	24/40	0.64652	12/40	0.571742	12/40	0.630767	proton transmembrane transporter activity __GO_Molecular_Function_2021
autophagy of mitochondrion	GO_Biological_Process_2021	19/40	0.00646099	13/40	0.00609595	13/40	0.00263012	6/40	0.473715	10/40	0.000607897	3/40	0.637268	30/40	0.05342	17/40	0.0672077	13/40	0.496345	autophagy of mitochondrion __GO_Biological_Process_2021
Fc-gamma receptor signaling pathway involved in phagocytosis	GO_Biological_Process_2021	30/71	0.0064772	20/71	0.00506034	11/71	0.428256	19/71	0.00262977	6/71	0.449538	14/71	0.00143482	55/71	0.00326225	29/71	0.0366582	26/71	0.201189	Fc-gamma receptor signaling pathway involved in phagocytosis __GO_Biological_Process_2021
Replication Stress Triggers Genomic Instability	Elsevier_Pathway_Collection	16/32	0.00656581	9/32	0.0515889	1/32	0.992602	15/32	6.08392e-06			9/32	0.000725364	21/32	0.39071	12/32	0.236854	9/32	0.714258	Replication Stress Triggers Genomic Instability__Elsevier_Pathway_Collection
MAPK signaling pathway	BioPlanet_2019	108/314	0.00659875	66/314	0.00637314	62/314	0.00405069	46/314	0.334839	35/314	0.0133225	31/314	0.142017	207/314	0.0605172	100/314	0.282909	107/314	0.160475	MAPK signaling pathway__BioPlanet_2019
protein localization to cell periphery	GO_Biological_Process_2021	53/140	0.0065991	31/140	0.0257313	34/140	0.00100097	19/140	0.555144	12/140	0.367226	19/140	0.0175507	95/140	0.072355	53/140	0.0318005	42/140	0.664591	protein localization to cell periphery __GO_Biological_Process_2021
TAM Receptor Signaling Activation in Cancer	Elsevier_Pathway_Collection	31/74	0.00662681	18/74	0.0336884	19/74	0.00644704	12/74	0.310989	8/74	0.193839	10/74	0.0732333	55/74	0.0143845	21/74	0.677188	34/74	0.00583931	TAM Receptor Signaling Activation in Cancer__Elsevier_Pathway_Collection
regulation of alternative mRNA splicing, via spliceosome	GO_Biological_Process_2021	24/54	0.00674829	15/54	0.0160479	8/54	0.507756	16/54	0.00179889	5/54	0.386705	10/54	0.0103376	40/54	0.0372893	28/54	0.00071791	12/54	0.948333	regulation of alternative mRNA splicing, via spliceosome __GO_Biological_Process_2021
cytoplasmic microtubule organization	GO_Biological_Process_2021	24/54	0.00674829	12/54	0.127057	19/54	9.21091e-05	5/54	0.879186	7/54	0.110281	5/54	0.444179	42/54	0.00859517	27/54	0.00179946	15/54	0.758746	cytoplasmic microtubule organization __GO_Biological_Process_2021
G alpha (12/13) signaling events	BioPlanet_2019	32/77	0.00675561	21/77	0.00621611	17/77	0.0401436	15/77	0.098524	10/77	0.0635497	11/77	0.0445417	57/77	0.014662	30/77	0.0630903	27/77	0.276721	G alpha (12/13) signaling events__BioPlanet_2019
cation:chloride symporter activity	GO_Molecular_Function_2021	7/10	0.0068485			6/10	0.00102523	1/10	0.770937					9/10	0.0565776	6/10	0.0489802	3/10	0.652199	cation:chloride symporter activity __GO_Molecular_Function_2021
sodium:potassium-exchanging ATPase complex	GO_Cellular_Component_2021	7/10	0.0068485	2/10	0.478523	5/10	0.00778772	2/10	0.407115	2/10	0.171376			8/10	0.193697	5/10	0.154098	3/10	0.652199	sodium:potassium-exchanging ATPase complex __GO_Cellular_Component_2021
neuron projection regeneration	GO_Biological_Process_2021	7/10	0.0068485	6/10	0.00171917	3/10	0.159549	4/10	0.0371874	1/10	0.543974	5/10	0.000608751	6/10	0.671698	3/10	0.623245	3/10	0.652199	neuron projection regeneration __GO_Biological_Process_2021
regulation of attachment of spindle microtubules to kinetochore	GO_Biological_Process_2021	7/10	0.0068485	8/10	1.17765e-05			7/10	7.37448e-05			8/10	6.90245e-08	8/10	0.193697	4/10	0.356383	4/10	0.386427	regulation of attachment of spindle microtubules to kinetochore __GO_Biological_Process_2021
rRNA 3'-end processing	GO_Biological_Process_2021	7/10	0.0068485	3/10	0.196243			7/10	7.37448e-05			3/10	0.0410039	7/10	0.422093	4/10	0.356383	3/10	0.652199	rRNA 3'-end processing __GO_Biological_Process_2021
DNA replication-dependent nucleosome assembly	GO_Biological_Process_2021	7/10	0.0068485	5/10	0.0117398			7/10	7.37448e-05			5/10	0.000608751	5/10	0.85871	2/10	0.854226	3/10	0.652199	DNA replication-dependent nucleosome assembly __GO_Biological_Process_2021
DNA replication-dependent nucleosome organization	GO_Biological_Process_2021	7/10	0.0068485	5/10	0.0117398			7/10	7.37448e-05			5/10	0.000608751	5/10	0.85871	2/10	0.854226	3/10	0.652199	DNA replication-dependent nucleosome organization __GO_Biological_Process_2021
neuron projection maintenance	GO_Biological_Process_2021	7/10	0.0068485	4/10	0.0568773	7/10	9.36204e-05			4/10	0.00469451			7/10	0.422093	5/10	0.154098	2/10	0.870504	neuron projection maintenance __GO_Biological_Process_2021
small nucleolar ribonucleoprotein complex assembly	GO_Biological_Process_2021	7/10	0.0068485	1/10	0.817207			7/10	7.37448e-05			1/10	0.569224	5/10	0.85871	3/10	0.623245	2/10	0.870504	small nucleolar ribonucleoprotein complex assembly __GO_Biological_Process_2021
negative regulation of cell cycle	GO_Biological_Process_2021	33/80	0.00686494	23/80	0.00207307	22/80	0.00138418	11/80	0.544097	13/80	0.00666756	10/80	0.109652	50/80	0.480401	27/80	0.28215	23/80	0.729553	negative regulation of cell cycle __GO_Biological_Process_2021
plasma membrane bounded cell projection organization	GO_Biological_Process_2021	49/128	0.00687784	37/128	9.88922e-05	20/128	0.359033	29/128	0.00390753	15/128	0.0589353	22/128	0.000567955	85/128	0.149103	50/128	0.0200681	35/128	0.858929	plasma membrane bounded cell projection organization __GO_Biological_Process_2021
RNA polymerase II-specific DNA-binding transcription factor binding	GO_Molecular_Function_2021	69/190	0.00689154	41/190	0.0178679	41/190	0.0036479	28/190	0.36911	25/190	0.00463885	16/190	0.468524	126/190	0.0997083	69/190	0.0410429	57/190	0.681196	RNA polymerase II-specific DNA-binding transcription factor binding __GO_Molecular_Function_2021
Pathogenic Escherichia coli infection	BioPlanet_2019	25/57	0.00707072	22/57	2.23963e-05	4/57	0.970023	21/57	1.01903e-05	4/57	0.633016	18/57	2.84544e-07	43/57	0.0194191	22/57	0.110115	21/57	0.223275	Pathogenic Escherichia coli infection__BioPlanet_2019
protein import	GO_Biological_Process_2021	36/89	0.00708907	25/89	0.00194029	14/89	0.384244	22/89	0.0037304	8/89	0.357704	17/89	0.000684706	63/89	0.0442476	39/89	0.00450967	24/89	0.842892	protein import __GO_Biological_Process_2021
positive regulation of cell cycle process	GO_Biological_Process_2021	40/101	0.00718957	24/101	0.0210126	10/101	0.922835	30/101	2.21963e-05	3/101	0.984712	21/101	4.73072e-05	55/101	0.941169	27/101	0.80823	28/101	0.813384	positive regulation of cell cycle process __GO_Biological_Process_2021
androgen receptor binding	GO_Molecular_Function_2021	14/27	0.00720912	9/27	0.017754	9/27	0.00971832	5/27	0.307703	5/27	0.0488571	4/27	0.169644	21/27	0.058714	16/27	0.0016356	5/27	0.956175	androgen receptor binding __GO_Molecular_Function_2021
mitotic chromosome condensation	GO_Biological_Process_2021	14/27	0.00720912	11/27	0.00151656	3/27	0.75907	11/27	0.000490169	1/27	0.880086	10/27	2.69058e-05	11/27	0.991501	7/27	0.751892	4/27	0.985828	mitotic chromosome condensation __GO_Biological_Process_2021
Insulin regulation of blood glucose	BioPlanet_2019	14/27	0.00720912	10/27	0.00557018	4/27	0.546885	10/27	0.00208455	2/27	0.615311	8/27	0.000978366	18/27	0.369497	15/27	0.00533434	3/27	0.996642	Insulin regulation of blood glucose__BioPlanet_2019
Rev-mediated nuclear export of HIV-1 RNA	BioPlanet_2019	14/27	0.00720912	8/27	0.0489655	2/27	0.912748	12/27	0.000100074	1/27	0.880086	7/27	0.00464757	22/27	0.0228515	18/27	0.000100394	4/27	0.985828	Rev-mediated nuclear export of HIV-1 RNA__BioPlanet_2019
Photodynamic therapy-induced unfolded protein response WP3613	WikiPathway_2021_Human	14/27	0.00720912	8/27	0.0489655	12/27	0.000142898	2/27	0.901199	7/27	0.00319285	1/27	0.897188	21/27	0.058714	12/27	0.0836782	9/27	0.483236	Photodynamic therapy-induced unfolded protein response WP3613__WikiPathway_2021_Human
regulation of angiogenesis	GO_Biological_Process_2021	73/203	0.00728533	50/203	0.00054761	40/203	0.0186608	33/203	0.167382	21/203	0.0878001	29/203	0.00188098	139/203	0.0237862	71/203	0.0813685	68/203	0.275608	regulation of angiogenesis __GO_Biological_Process_2021
adrenergic receptor binding	GO_Molecular_Function_2021	10/17	0.00731566	10/17	5.74727e-05	7/17	0.00608965	3/17	0.417874	7/17	0.000136432	3/17	0.153255	15/17	0.0168926	10/17	0.0133837	5/17	0.656617	adrenergic receptor binding __GO_Molecular_Function_2021
U5 snRNP	GO_Cellular_Component_2021	10/17	0.00731566	7/17	0.010331			10/17	1.77177e-05			7/17	0.000208215	16/17	0.00303229	10/17	0.0133837	6/17	0.451187	U5 snRNP __GO_Cellular_Component_2021
positive regulation of cyclin-dependent protein serine/threonine kinase activity	GO_Biological_Process_2021	10/17	0.00731566	5/17	0.113087	3/17	0.442346	7/17	0.00496311	3/17	0.132326	2/17	0.404173	12/17	0.308782	7/17	0.231049	5/17	0.656617	positive regulation of cyclin-dependent protein serine/threonine kinase activity __GO_Biological_Process_2021
protein localization to chromosome, centromeric region	GO_Biological_Process_2021	10/17	0.00731566	5/17	0.113087	1/17	0.926146	9/17	0.000143865	1/17	0.736866	4/17	0.0430998	9/17	0.836741	7/17	0.231049	2/17	0.985358	protein localization to chromosome, centromeric region __GO_Biological_Process_2021
retrograde protein transport, ER to cytosol	GO_Biological_Process_2021	10/17	0.00731566	4/17	0.268951	6/17	0.0249077	4/17	0.195538	3/17	0.132326	1/17	0.761156	12/17	0.308782	7/17	0.231049	5/17	0.656617	retrograde protein transport, ER to cytosol __GO_Biological_Process_2021
ribosomal small subunit assembly	GO_Biological_Process_2021	10/17	0.00731566	5/17	0.113087			10/17	1.77177e-05			5/17	0.00927166	14/17	0.0602049	4/17	0.803753	10/17	0.0174791	ribosomal small subunit assembly __GO_Biological_Process_2021
Destabilization of mRNA by KSRP	BioPlanet_2019	10/17	0.00731566	4/17	0.268951			10/17	1.77177e-05			4/17	0.0430998	10/17	0.689564	8/17	0.108452	2/17	0.985358	Destabilization of mRNA by KSRP__BioPlanet_2019
PI3K/AKT/MTOR Signaling Activation in Cancer	Elsevier_Pathway_Collection	10/17	0.00731566	6/17	0.0380835	8/17	0.00120111	2/17	0.697962	5/17	0.00699485	1/17	0.761156	14/17	0.0602049	6/17	0.411201	8/17	0.129162	PI3K/AKT/MTOR Signaling Activation in Cancer__Elsevier_Pathway_Collection
NTRK -> FOXO/MYCN Signaling	Elsevier_Pathway_Collection	10/17	0.00731566	2/17	0.769189	6/17	0.0249077	4/17	0.195538	1/17	0.736866	1/17	0.761156	13/17	0.154928	9/17	0.0421029	4/17	0.829675	NTRK -> FOXO/MYCN Signaling__Elsevier_Pathway_Collection
Protein Nuclear Import and Export	Elsevier_Pathway_Collection	10/17	0.00731566	9/17	0.000401892	2/17	0.718082	8/17	0.000940468	2/17	0.371236	7/17	0.000208215	10/17	0.689564	10/17	0.0133837			Protein Nuclear Import and Export__Elsevier_Pathway_Collection
MAP3K1 role in promoting and blocking gonadal determination WP4872	WikiPathway_2021_Human	10/17	0.00731566	5/17	0.113087	6/17	0.0249077	4/17	0.195538	1/17	0.736866	4/17	0.0430998	11/17	0.500972	6/17	0.411201	5/17	0.656617	MAP3K1 role in promoting and blocking gonadal determination WP4872__WikiPathway_2021_Human
Notch signaling pathway	GO_Biological_Process_2021	26/60	0.00735781	14/60	0.0759905	18/60	0.00124951	8/60	0.589854	8/60	0.0806193	6/60	0.355525	40/60	0.249702	26/60	0.0213621	14/60	0.933679	Notch signaling pathway __GO_Biological_Process_2021
Natural killer cell receptor signaling pathway	BioPlanet_2019	26/60	0.00735781	14/60	0.0759905	18/60	0.00124951	8/60	0.589854	10/60	0.0137111	4/60	0.724511	41/60	0.172041	12/60	0.973065	29/60	0.00434032	Natural killer cell receptor signaling pathway__BioPlanet_2019
Neurotrophic factor-mediated Trk receptor signaling	BioPlanet_2019	26/60	0.00735781	15/60	0.0398781	12/60	0.136251	14/60	0.029699	7/60	0.164864	8/60	0.108382	47/60	0.00431917	27/60	0.0109552	20/60	0.416673	Neurotrophic factor-mediated Trk receptor signaling__BioPlanet_2019
Mucinous Ovarian Carcinoma	Elsevier_Pathway_Collection	26/60	0.00735781	15/60	0.0398781	18/60	0.00124951	8/60	0.589854	8/60	0.0806193	7/60	0.20816	44/60	0.0381677	22/60	0.17116	22/60	0.224019	Mucinous Ovarian Carcinoma__Elsevier_Pathway_Collection
regulation of trans-synaptic signaling	GO_Biological_Process_2021	17/35	0.00742993	4/35	0.818617	13/35	0.000641864	4/35	0.725305	2/35	0.753012	2/35	0.786338	25/35	0.151893	21/35	0.000247424	4/35	0.998537	regulation of trans-synaptic signaling __GO_Biological_Process_2021
regulation of mitotic spindle organization	GO_Biological_Process_2021	17/35	0.00742993	8/35	0.169751	6/35	0.378313	11/35	0.00552284			8/35	0.00581663	29/35	0.00574299	21/35	0.000247424	8/35	0.900225	regulation of mitotic spindle organization __GO_Biological_Process_2021
Base excision repair	BioPlanet_2019	17/35	0.00742993	9/35	0.0846262	2/35	0.968233	15/35	2.32862e-05	1/35	0.936071	8/35	0.00581663	23/35	0.374891	17/35	0.0171333	6/35	0.981838	Base excision repair__BioPlanet_2019
Glucocorticoids in Insulin Resistance in Skeletal Muscles	Elsevier_Pathway_Collection	17/35	0.00742993	8/35	0.169751	10/35	0.0205567	7/35	0.195258	4/35	0.269927	4/35	0.31205	24/35	0.251029	13/35	0.235957	11/35	0.558929	Glucocorticoids in Insulin Resistance in Skeletal Muscles__Elsevier_Pathway_Collection
Huntingtin Gene Mutation in Striatal Neuron	Elsevier_Pathway_Collection	17/35	0.00742993	9/35	0.0846262	10/35	0.0205567	7/35	0.195258	4/35	0.269927	5/35	0.148242	22/35	0.511759	13/35	0.235957	9/35	0.814836	Huntingtin Gene Mutation in Striatal Neuron__Elsevier_Pathway_Collection
N2 Neutrophils in Tumor-Promoting Inflammation and Tumor Progression	Elsevier_Pathway_Collection	17/35	0.00742993	13/35	0.00159834	9/35	0.0514611	8/35	0.0968372	7/35	0.0142609	6/35	0.0591033	27/35	0.0391211	12/35	0.359323	15/35	0.100897	N2 Neutrophils in Tumor-Promoting Inflammation and Tumor Progression__Elsevier_Pathway_Collection
Mitochondrial CIV Assembly WP4922	WikiPathway_2021_Human	17/35	0.00742993	11/35	0.0146682			17/35	7.7594e-07			11/35	6.22612e-05	22/35	0.511759	6/35	0.974862	16/35	0.0522781	Mitochondrial CIV Assembly WP4922__WikiPathway_2021_Human
Myogenesis	MSigDB_Hallmark_2020	72/200	0.00743515	57/200	2.52699e-06	35/200	0.109524	37/200	0.0337844	29/200	0.000522941	28/200	0.00299703	129/200	0.216594	84/200	0.000256547	45/200	0.997894	Myogenesis__MSigDB_Hallmark_2020
positive regulation of dendritic spine development	GO_Biological_Process_2021	12/22	0.00757204	6/22	0.116314	7/22	0.0281391	5/22	0.173961	2/22	0.502838	4/22	0.0964859	15/22	0.343183	13/22	0.00462853	2/22	0.997187	positive regulation of dendritic spine development __GO_Biological_Process_2021
Ras-GAP Regulation Signaling	Elsevier_Pathway_Collection	21/46	0.00757481	16/46	0.00110134	12/46	0.024101	9/46	0.170489	9/46	0.00670281	7/46	0.0742696	39/46	0.000540959	20/46	0.0389865	19/46	0.0987392	Ras-GAP Regulation Signaling__Elsevier_Pathway_Collection
Translation inhibitors in chronically activated PDGFRA cells WP4566	WikiPathway_2021_Human	21/46	0.00757481	15/46	0.0032142	13/46	0.00980396	8/46	0.290453	8/46	0.0205852	7/46	0.0742696	38/46	0.00175496	22/46	0.00897412	16/46	0.358774	Translation inhibitors in chronically activated PDGFRA cells WP4566__WikiPathway_2021_Human
PDZ domain binding	GO_Molecular_Function_2021	27/63	0.00761132	22/63	0.000130903	16/63	0.0131536	11/63	0.23901	12/63	0.00237485	10/63	0.0286994	48/63	0.0101774	34/63	7.15453e-05	14/63	0.958962	PDZ domain binding __GO_Molecular_Function_2021
positive regulation of cellular process	GO_Biological_Process_2021	202/625	0.00762955	129/625	0.000422246	88/625	0.554227	114/625	0.00073737	52/625	0.249897	77/625	0.000127361	381/625	0.639696	195/625	0.308851	186/625	0.818073	positive regulation of cellular process __GO_Biological_Process_2021
mitogen-activated protein kinase kinase binding	GO_Molecular_Function_2021	6/8	0.00765698	3/8	0.115896	5/8	0.00221746	1/8	0.692397	1/8	0.466412	2/8	0.131771	5/8	0.630055	3/8	0.453947	2/8	0.770315	mitogen-activated protein kinase kinase binding __GO_Molecular_Function_2021
bubble DNA binding	GO_Molecular_Function_2021	6/8	0.00765698	4/8	0.0245588	3/8	0.0922394	3/8	0.084449	1/8	0.466412	3/8	0.0216099	5/8	0.630055	4/8	0.198167	1/8	0.950641	bubble DNA binding __GO_Molecular_Function_2021
ESC/E(Z) complex	GO_Cellular_Component_2021	6/8	0.00765698	3/8	0.115896	1/8	0.706508	5/8	0.0018765	1/8	0.466412	2/8	0.131771	4/8	0.849579	2/8	0.749176	2/8	0.770315	ESC/E(Z) complex __GO_Cellular_Component_2021
regulation of protein localization to nucleolus	GO_Biological_Process_2021	6/8	0.00765698	4/8	0.0245588			6/8	0.000143644			4/8	0.00227484	8/8	0.0206066	8/8	6.94236e-05			regulation of protein localization to nucleolus __GO_Biological_Process_2021
endonucleolytic cleavage in ITS1 to separate SSU-rRNA from 5.8S rRNA and LSU-rRNA from tricistronic rRNA transcript (SSU-rRNA, 5.8S rRNA, LSU-rRNA)	GO_Biological_Process_2021	6/8	0.00765698	2/8	0.362593			6/8	0.000143644			2/8	0.131771	6/8	0.348789	5/8	0.0596981	1/8	0.950641	endonucleolytic cleavage in ITS1 to separate SSU-rRNA from 5.8S rRNA and LSU-rRNA from tricistronic rRNA transcript (SSU-rRNA, 5.8S rRNA, LSU-rRNA) __GO_Biological_Process_2021
regulation of collateral sprouting	GO_Biological_Process_2021	6/8	0.00765698	3/8	0.115896	4/8	0.0176432	2/8	0.301587	3/8	0.0180273			5/8	0.630055	4/8	0.198167	1/8	0.950641	regulation of collateral sprouting __GO_Biological_Process_2021
U4 snRNA 3'-end processing	GO_Biological_Process_2021	6/8	0.00765698	1/8	0.743198			6/8	0.000143644			1/8	0.490181	4/8	0.849579	4/8	0.198167			U4 snRNA 3'-end processing __GO_Biological_Process_2021
box C/D snoRNP assembly	GO_Biological_Process_2021	6/8	0.00765698					6/8	0.000143644					5/8	0.630055	3/8	0.453947	2/8	0.770315	box C/D snoRNP assembly __GO_Biological_Process_2021
CHL1 interactions	BioPlanet_2019	6/8	0.00765698	4/8	0.0245588	5/8	0.00221746	1/8	0.692397	3/8	0.0180273	1/8	0.490181	6/8	0.348789	5/8	0.0596981	1/8	0.950641	CHL1 interactions__BioPlanet_2019
Folate and pterine metabolism	BioPlanet_2019	6/8	0.00765698	5/8	0.00343121	1/8	0.706508	5/8	0.0018765			5/8	0.000155276	5/8	0.630055	3/8	0.453947	2/8	0.770315	Folate and pterine metabolism__BioPlanet_2019
Metaphase/Anaphase Phase Transition	Elsevier_Pathway_Collection	6/8	0.00765698	6/8	0.000304678			6/8	0.000143644			6/8	6.67174e-06	2/8	0.993423	2/8	0.749176			Metaphase/Anaphase Phase Transition__Elsevier_Pathway_Collection
thyroid hormone transmembrane transporter activity	GO_Molecular_Function_2021	5/6	0.00778278	2/6	0.238269	3/6	0.0409791	2/6	0.19339	1/6	0.375668	1/6	0.396644	5/6	0.25829	2/6	0.584701	3/6	0.280867	thyroid hormone transmembrane transporter activity __GO_Molecular_Function_2021
box C/D RNP complex	GO_Cellular_Component_2021	5/6	0.00778278	4/6	0.00684191			5/6	0.000255747			4/6	0.000556392	3/6	0.841693	2/6	0.584701	1/6	0.895268	box C/D RNP complex __GO_Cellular_Component_2021
chondrocyte development	GO_Biological_Process_2021	5/6	0.00778278	4/6	0.00684191	4/6	0.00479415	1/6	0.586939	4/6	0.000428909			5/6	0.25829	4/6	0.07224	1/6	0.895268	chondrocyte development __GO_Biological_Process_2021
adherens junction maintenance	GO_Biological_Process_2021	5/6	0.00778278	4/6	0.00684191	1/6	0.601233	4/6	0.00418525			4/6	0.000556392	5/6	0.25829	5/6	0.0113119			adherens junction maintenance __GO_Biological_Process_2021
postsynaptic density assembly	GO_Biological_Process_2021	5/6	0.00778278	2/6	0.238269	5/6	0.000305072			2/6	0.0696671			6/6	0.0543984	3/6	0.259845	3/6	0.280867	postsynaptic density assembly __GO_Biological_Process_2021
protein localization to nucleolus	GO_Biological_Process_2021	5/6	0.00778278	2/6	0.238269	1/6	0.601233	4/6	0.00418525			2/6	0.0785532	4/6	0.576644	4/6	0.07224			protein localization to nucleolus __GO_Biological_Process_2021
regulation of DNA-dependent DNA replication initiation	GO_Biological_Process_2021	5/6	0.00778278	2/6	0.238269	1/6	0.601233	4/6	0.00418525			2/6	0.0785532	3/6	0.841693	2/6	0.584701	1/6	0.895268	regulation of DNA-dependent DNA replication initiation __GO_Biological_Process_2021
snoRNA localization	GO_Biological_Process_2021	5/6	0.00778278	2/6	0.238269			5/6	0.000255747			2/6	0.0785532	5/6	0.25829	3/6	0.259845	2/6	0.608337	snoRNA localization __GO_Biological_Process_2021
snRNA modification	GO_Biological_Process_2021	5/6	0.00778278	3/6	0.052652	1/6	0.601233	4/6	0.00418525	1/6	0.375668	2/6	0.0785532	5/6	0.25829	3/6	0.259845	2/6	0.608337	snRNA modification __GO_Biological_Process_2021
regulation of glomerular filtration	GO_Biological_Process_2021	5/6	0.00778278	3/6	0.052652			5/6	0.000255747			3/6	0.008726	5/6	0.25829	5/6	0.0113119			regulation of glomerular filtration __GO_Biological_Process_2021
Phosphorylation of Emi1	BioPlanet_2019	5/6	0.00778278	4/6	0.00684191			5/6	0.000255747			4/6	0.000556392	3/6	0.841693	2/6	0.584701	1/6	0.895268	Phosphorylation of Emi1__BioPlanet_2019
Co-Translational ER Protein Import	Elsevier_Pathway_Collection	5/6	0.00778278	3/6	0.052652	5/6	0.000305072			3/6	0.00722061			4/6	0.576644	4/6	0.07224			Co-Translational ER Protein Import__Elsevier_Pathway_Collection
Hyperosmotic Stress in Diabetic Neuropathy	Elsevier_Pathway_Collection	5/6	0.00778278	3/6	0.052652	5/6	0.000305072			3/6	0.00722061			5/6	0.25829	5/6	0.0113119			Hyperosmotic Stress in Diabetic Neuropathy__Elsevier_Pathway_Collection
INSR -> ARRB2/AKT/SRC Signaling	Elsevier_Pathway_Collection	5/6	0.00778278	2/6	0.238269	3/6	0.0409791	2/6	0.19339	1/6	0.375668	1/6	0.396644	5/6	0.25829	3/6	0.259845	2/6	0.608337	INSR -> ARRB2/AKT/SRC Signaling__Elsevier_Pathway_Collection
Nuclear Receptors Meta-Pathway WP2882	WikiPathway_2021_Human	109/319	0.00793164	70/319	0.00167251	68/319	0.000330409	41/319	0.695536	41/319	0.000576327	29/319	0.278703	179/319	0.980383	94/319	0.637448	85/319	0.971518	Nuclear Receptors Meta-Pathway WP2882__WikiPathway_2021_Human
glutamatergic synapse	GO_Cellular_Component_2021	29/69	0.00802527	17/69	0.0341909	14/69	0.104152	15/69	0.0445154	7/69	0.263928	10/69	0.049561	51/69	0.0213286	36/69	0.000112531	15/69	0.971414	glutamatergic synapse __GO_Cellular_Component_2021
DNA-templated transcription, elongation	GO_Biological_Process_2021	29/69	0.00802527	10/69	0.652928	3/69	0.998054	26/69	5.61251e-07			10/69	0.049561	48/69	0.105323	27/69	0.0714113	21/69	0.609168	DNA-templated transcription, elongation __GO_Biological_Process_2021
adherens junction	GO_Cellular_Component_2021	50/132	0.00804814	40/132	1.59296e-05	18/132	0.61242	32/132	0.000774844	7/132	0.8783	33/132	3.23611e-09	96/132	0.00457523	76/132	5.89799e-11	20/132	0.99999	adherens junction __GO_Cellular_Component_2021
response to unfolded protein	GO_Biological_Process_2021	22/49	0.0080524	15/49	0.0062532	10/49	0.149049	12/49	0.0298914	4/49	0.511644	11/49	0.00152301	37/49	0.0285922	26/49	0.000698875	11/49	0.936716	response to unfolded protein __GO_Biological_Process_2021
regulation of cellular protein metabolic process	GO_Biological_Process_2021	22/49	0.0080524	17/49	0.000804908	7/49	0.555666	15/49	0.00172602	6/49	0.162112	11/49	0.00152301	36/49	0.055827	23/49	0.0100476	13/49	0.809557	regulation of cellular protein metabolic process __GO_Biological_Process_2021
Hippo signaling pathway	KEGG_2021_Human	60/163	0.00811504	49/163	2.42399e-06	26/163	0.29206	34/163	0.00749018	14/163	0.347787	35/163	7.27386e-08	119/163	0.0013602	77/163	3.43619e-06	42/163	0.94996	Hippo signaling pathway__KEGG_2021_Human
Fc-gamma receptor signaling pathway	GO_Biological_Process_2021	30/72	0.00818965	20/72	0.00599873	11/72	0.447452	19/72	0.0031222	6/72	0.463119	14/72	0.00165124	56/72	0.00254854	29/72	0.0441109	27/72	0.158193	Fc-gamma receptor signaling pathway __GO_Biological_Process_2021
negative regulation of epithelial cell proliferation	GO_Biological_Process_2021	30/72	0.00818965	19/72	0.0129033	19/72	0.00468662	11/72	0.398353	13/72	0.00262428	6/72	0.529909	48/72	0.221585	29/72	0.0441109	19/72	0.849923	negative regulation of epithelial cell proliferation __GO_Biological_Process_2021
Non-small cell lung cancer WP4255	WikiPathway_2021_Human	30/72	0.00818965	23/72	0.000416486	15/72	0.0791296	15/72	0.0614788	13/72	0.00262428	10/72	0.0630462	54/72	0.0113513	31/72	0.0141398	23/72	0.500254	Non-small cell lung cancer WP4255__WikiPathway_2021_Human
BMAL1-CLOCK/NPAS2 activates circadian expression	BioPlanet_2019	18/38	0.00822142	10/38	0.0623069	15/38	0.000112788	3/38	0.908593	9/38	0.00170885	1/38	0.959341	27/38	0.149528	12/38	0.488569	15/38	0.181166	BMAL1-CLOCK/NPAS2 activates circadian expression__BioPlanet_2019
Transport of mature mRNAs derived from intronless transcripts	BioPlanet_2019	18/38	0.00822142	8/38	0.234152	2/38	0.978487	16/38	1.63689e-05	1/38	0.949507	7/38	0.0304527	29/38	0.0409742	21/38	0.00112942	8/38	0.943324	Transport of mature mRNAs derived from intronless transcripts__BioPlanet_2019
microtubule	GO_Cellular_Component_2021	66/182	0.00837644	39/182	0.0227497	24/182	0.685373	42/182	0.000401712	9/182	0.93786	30/182	0.000137382	113/182	0.474194	87/182	4.36374e-07	26/182	0.999995	microtubule __GO_Cellular_Component_2021
negative regulation of cytoskeleton organization	GO_Biological_Process_2021	15/30	0.00839979	11/30	0.00404828	7/30	0.123319	8/30	0.0443736	5/30	0.0717257	6/30	0.0303797	21/30	0.224815	12/30	0.165969	9/30	0.630204	negative regulation of cytoskeleton organization __GO_Biological_Process_2021
positive regulation of phosphate metabolic process	GO_Biological_Process_2021	15/30	0.00839979	8/30	0.0845467	9/30	0.0199947	6/30	0.220946	4/30	0.187412	4/30	0.220519	21/30	0.224815	10/30	0.421795	11/30	0.325785	positive regulation of phosphate metabolic process __GO_Biological_Process_2021
Apoptosis of Renal Tubule Epithelial Cell in Pyelonephritis	Elsevier_Pathway_Collection	15/30	0.00839979	6/30	0.324062	12/30	0.000470477	3/30	0.798982	5/30	0.0717257	1/30	0.920166	21/30	0.224815	13/30	0.0887157	8/30	0.769471	Apoptosis of Renal Tubule Epithelial Cell in Pyelonephritis__Elsevier_Pathway_Collection
Vascular Reactivity in Raynaud Disease	Elsevier_Pathway_Collection	15/30	0.00839979	11/30	0.00404828	6/30	0.246778	9/30	0.0160228	4/30	0.187412	7/30	0.00861405	23/30	0.0616608	12/30	0.165969	11/30	0.325785	Vascular Reactivity in Raynaud Disease__Elsevier_Pathway_Collection
CFTR Misfolding and Degradation (Class II Mutations)	Elsevier_Pathway_Collection	15/30	0.00839979	10/30	0.0127287	8/30	0.0532899	7/30	0.106572	4/30	0.187412	6/30	0.0303797	22/30	0.126215	12/30	0.165969	10/30	0.474774	CFTR Misfolding and Degradation (Class II Mutations)__Elsevier_Pathway_Collection
negative regulation of protein metabolic process	GO_Biological_Process_2021	23/52	0.00847897	13/52	0.0533355	7/52	0.621421	16/52	0.00115514	5/52	0.355988	8/52	0.0556072	35/52	0.240617	19/52	0.198432	16/52	0.58722	negative regulation of protein metabolic process __GO_Biological_Process_2021
regulation of telomere maintenance via telomerase	GO_Biological_Process_2021	23/52	0.00847897	18/52	0.000588923	4/52	0.94949	19/52	3.05212e-05	4/52	0.559421	14/52	4.4824e-05	38/52	0.0561662	24/52	0.0111018	14/52	0.79708	regulation of telomere maintenance via telomerase __GO_Biological_Process_2021
positive regulation of apoptotic process	GO_Biological_Process_2021	106/310	0.00854036	67/310	0.00305547	57/310	0.0232328	49/310	0.157624	32/310	0.0443866	35/310	0.0275325	208/310	0.0241187	118/310	0.00178558	90/310	0.827338	positive regulation of apoptotic process __GO_Biological_Process_2021
MicroRNAs in cardiomyocyte hypertrophy WP1544	WikiPathway_2021_Human	34/84	0.00860773	27/84	0.000121811	20/84	0.0125777	14/84	0.255832	14/84	0.0039415	13/84	0.0168455	61/84	0.0223025	35/84	0.0168693	26/84	0.571536	MicroRNAs in cardiomyocyte hypertrophy WP1544__WikiPathway_2021_Human
Breast Cancer	Elsevier_Pathway_Collection	42/108	0.00862743	29/108	0.00190298	25/108	0.00834088	17/108	0.307193	15/108	0.0156528	14/108	0.0523391	73/108	0.11568	44/108	0.0127321	29/108	0.867749	Breast Cancer__Elsevier_Pathway_Collection
Mitotic G2-G2/M phases	BioPlanet_2019	35/87	0.00866119	23/87	0.00651428	9/87	0.886353	26/87	6.80651e-05	2/87	0.991332	21/87	4.15457e-06	64/87	0.0125623	43/87	0.000131502	21/87	0.94433	Mitotic G2-G2/M phases__BioPlanet_2019
negative regulation of translation	GO_Biological_Process_2021	36/90	0.00869743	27/90	0.000429817	19/90	0.0472016	17/90	0.103301	11/90	0.0760241	16/90	0.00213372	64/90	0.0375173	37/90	0.0180601	27/90	0.646603	negative regulation of translation __GO_Biological_Process_2021
Senescence and autophagy	BioPlanet_2019	39/99	0.00871675	29/99	0.000418415	22/99	0.0202313	17/99	0.191999	19/99	0.000134949	10/99	0.276882	73/99	0.00726505	37/99	0.0763821	36/99	0.165381	Senescence and autophagy__BioPlanet_2019
ESR1/ERBB Positive Luminal Breast Cancer	Elsevier_Pathway_Collection	37/93	0.00871789	21/93	0.0486586	21/93	0.0193361	16/93	0.19884	9/93	0.268194	12/93	0.0707552	63/93	0.13049	31/93	0.29073	32/93	0.295609	ESR1/ERBB Positive Luminal Breast Cancer__Elsevier_Pathway_Collection
Amino acid metabolism	BioPlanet_2019	70/195	0.00883916	49/195	0.000379712	16/195	0.996316	54/195	1.93175e-07	12/195	0.807825	37/195	8.33949e-07	108/195	0.9674	83/195	0.000164426	25/195	0.999995	Amino acid metabolism__BioPlanet_2019
pyruvate metabolic process	GO_Biological_Process_2021	24/55	0.00885681	13/55	0.0782858	6/55	0.812257	18/55	0.000249533	2/55	0.927055	11/55	0.00400421	39/55	0.097256	32/55	1.53706e-05	7/55	0.999638	pyruvate metabolic process __GO_Biological_Process_2021
Calcineurin-dependent NFAT signaling role in lymphocytes	BioPlanet_2019	24/55	0.00885681	18/55	0.00124619	10/55	0.248557	14/55	0.0143171	4/55	0.604547	14/55	8.76951e-05	42/55	0.0148295	29/55	0.000403247	13/55	0.9191	Calcineurin-dependent NFAT signaling role in lymphocytes__BioPlanet_2019
regulation of filopodium assembly	GO_Biological_Process_2021	19/41	0.00893807	12/41	0.0197454	12/41	0.00959079	7/41	0.327394	6/41	0.0855405	6/41	0.109444	29/41	0.146999	18/41	0.0441643	11/41	0.783258	regulation of filopodium assembly __GO_Biological_Process_2021
positive regulation of TOR signaling	GO_Biological_Process_2021	19/41	0.00893807	9/41	0.180667	8/41	0.219277	11/41	0.0192863	5/41	0.194491	4/41	0.424916	34/41	0.00270775	15/41	0.233316	19/41	0.0311968	positive regulation of TOR signaling __GO_Biological_Process_2021
Astrocytoma	Elsevier_Pathway_Collection	19/41	0.00893807	14/41	0.00269773	10/41	0.0570803	9/41	0.0996616	6/41	0.0855405	8/41	0.0153656	33/41	0.00775358	20/41	0.00956243	13/41	0.538477	Astrocytoma__Elsevier_Pathway_Collection
DNA Persistent Repair Inhibits mTOR Signaling	Elsevier_Pathway_Collection	19/41	0.00893807	8/41	0.305452	10/41	0.0570803	9/41	0.0996616	5/41	0.194491	3/41	0.654032	27/41	0.346848	10/41	0.837516	17/41	0.110842	DNA Persistent Repair Inhibits mTOR Signaling__Elsevier_Pathway_Collection
recycling endosome	GO_Cellular_Component_2021	54/145	0.00894093	34/145	0.00866182	36/145	0.000465892	18/145	0.709975	22/145	0.00129288	12/145	0.508489	96/145	0.142332	61/145	0.00158987	35/145	0.977449	recycling endosome __GO_Cellular_Component_2021
protein localization to organelle	GO_Biological_Process_2021	53/142	0.00907513	35/142	0.0033945	22/142	0.364721	31/142	0.00524432	12/142	0.385917	23/142	0.001008	97/142	0.0565605	55/142	0.0183775	42/142	0.704381	protein localization to organelle __GO_Biological_Process_2021
mitochondrial intermembrane space	GO_Cellular_Component_2021	25/58	0.00918861	10/58	0.42122	3/58	0.992327	22/58	3.61128e-06	2/58	0.939821	8/58	0.0932404	43/58	0.0307237	22/58	0.128727	21/58	0.252068	mitochondrial intermembrane space __GO_Cellular_Component_2021
recycling endosome membrane	GO_Cellular_Component_2021	25/58	0.00918861	17/58	0.00608348	16/58	0.0057205	9/58	0.399042	10/58	0.0108719	7/58	0.185145	40/58	0.152293	24/58	0.0464254	16/58	0.77365	recycling endosome membrane __GO_Cellular_Component_2021
Wnt-activated receptor activity	GO_Molecular_Function_2021	9/15	0.00919749	3/15	0.423013	8/15	0.000414479	1/15	0.890401	2/15	0.314628	1/15	0.717313	11/15	0.255315	8/15	0.0520637	3/15	0.894488	Wnt-activated receptor activity __GO_Molecular_Function_2021
dermatan sulfate proteoglycan biosynthetic process	GO_Biological_Process_2021	9/15	0.00919749	7/15	0.00455063	9/15	5.15977e-05			6/15	0.000505963	1/15	0.717313	13/15	0.0354028	4/15	0.709736	9/15	0.0204587	dermatan sulfate proteoglycan biosynthetic process __GO_Biological_Process_2021
establishment of apical/basal cell polarity	GO_Biological_Process_2021	9/15	0.00919749	9/15	0.000111541	2/15	0.650195	7/15	0.00210748	1/15	0.692094	8/15	6.82366e-06	14/15	0.00714704	10/15	0.00386934	4/15	0.740766	establishment of apical/basal cell polarity __GO_Biological_Process_2021
positive regulation of protein export from nucleus	GO_Biological_Process_2021	9/15	0.00919749	7/15	0.00455063	2/15	0.650195	7/15	0.00210748			7/15	7.95951e-05	13/15	0.0354028	9/15	0.0160066	4/15	0.740766	positive regulation of protein export from nucleus __GO_Biological_Process_2021
positive regulation of endothelial cell chemotaxis	GO_Biological_Process_2021	9/15	0.00919749	6/15	0.0203091	5/15	0.0504415	4/15	0.139127	3/15	0.0988371	3/15	0.115314	15/15	0.000688721	7/15	0.135357	8/15	0.0635055	positive regulation of endothelial cell chemotaxis __GO_Biological_Process_2021
regulation of endothelial cell chemotaxis	GO_Biological_Process_2021	9/15	0.00919749	6/15	0.0203091	4/15	0.153468	5/15	0.0440499	3/15	0.0988371	3/15	0.115314	12/15	0.111914	7/15	0.135357	5/15	0.530196	regulation of endothelial cell chemotaxis __GO_Biological_Process_2021
BMP signaling pathway in stem cells	BioPlanet_2019	9/15	0.00919749	9/15	0.000111541	7/15	0.00261074	2/15	0.629214	8/15	4.12173e-06	1/15	0.717313	12/15	0.111914	8/15	0.0520637	4/15	0.740766	BMP signaling pathway in stem cells__BioPlanet_2019
Validated nuclear estrogen receptor beta network	BioPlanet_2019	9/15	0.00919749	5/15	0.0714211	4/15	0.153468	5/15	0.0440499	1/15	0.692094	4/15	0.028106	8/15	0.8221	6/15	0.284974	2/15	0.972163	Validated nuclear estrogen receptor beta network__BioPlanet_2019
Lagging strand processive biosynthesis	BioPlanet_2019	9/15	0.00919749	6/15	0.0203091			9/15	3.84034e-05	1/15	0.692094	5/15	0.0051532	9/15	0.657464	6/15	0.284974	3/15	0.894488	Lagging strand processive biosynthesis__BioPlanet_2019
Messenger RNA decay by 5' to 3' exoribonuclease	BioPlanet_2019	9/15	0.00919749	4/15	0.196965	2/15	0.650195	7/15	0.00210748	1/15	0.692094	3/15	0.115314	11/15	0.255315	1/15	0.995485	10/15	0.00518919	Messenger RNA decay by 5' to 3' exoribonuclease__BioPlanet_2019
Mu-calpain pathway	BioPlanet_2019	9/15	0.00919749	9/15	0.000111541	3/15	0.360973	6/15	0.0108738	2/15	0.314628	7/15	7.95951e-05	13/15	0.0354028	9/15	0.0160066	4/15	0.740766	Mu-calpain pathway__BioPlanet_2019
TrkA receptor signaling pathway	BioPlanet_2019	9/15	0.00919749	1/15	0.921875	5/15	0.0504415	4/15	0.139127	1/15	0.692094			12/15	0.111914	5/15	0.492249	7/15	0.15787	TrkA receptor signaling pathway__BioPlanet_2019
Arf6 vesicle-mediated transport	BioPlanet_2019	9/15	0.00919749	6/15	0.0203091	3/15	0.360973	6/15	0.0108738	2/15	0.314628	4/15	0.028106	13/15	0.0354028	6/15	0.284974	7/15	0.15787	Arf6 vesicle-mediated transport__BioPlanet_2019
Mechanisms of transcriptional repression by DNA methylation	BioPlanet_2019	9/15	0.00919749	7/15	0.00455063	2/15	0.650195	7/15	0.00210748			7/15	7.95951e-05	11/15	0.255315	8/15	0.0520637	3/15	0.894488	Mechanisms of transcriptional repression by DNA methylation__BioPlanet_2019
Sema3A/PAK-dependent axon repulsion	BioPlanet_2019	9/15	0.00919749	4/15	0.196965	5/15	0.0504415	4/15	0.139127	1/15	0.692094	3/15	0.115314	14/15	0.00714704	8/15	0.0520637	6/15	0.318725	Sema3A/PAK-dependent axon repulsion__BioPlanet_2019
miRNAs involved in DNA damage response WP1545	WikiPathway_2021_Human	9/15	0.00919749	6/15	0.0203091	2/15	0.650195	7/15	0.00210748	1/15	0.692094	5/15	0.0051532	8/15	0.8221	4/15	0.709736	4/15	0.740766	miRNAs involved in DNA damage response WP1545__WikiPathway_2021_Human
p53 signaling pathway	BioPlanet_2019	52/139	0.00920745	31/139	0.023437	29/139	0.0201316	23/139	0.193733	16/139	0.0598104	15/139	0.152854	91/139	0.194599	48/139	0.154608	43/139	0.572978	p53 signaling pathway__BioPlanet_2019
Basigin interactions	BioPlanet_2019	13/25	0.00923765	8/25	0.03171	10/25	0.00139257	3/25	0.685251	5/25	0.0363879	3/25	0.328447	20/25	0.0412806	10/25	0.196238	10/25	0.232512	Basigin interactions__BioPlanet_2019
IGF1 receptor signaling through beta-arrestin	BioPlanet_2019	13/25	0.00923765	8/25	0.03171	8/25	0.018739	5/25	0.251797	5/25	0.0363879	3/25	0.328447	16/25	0.488428	9/25	0.332054	7/25	0.710857	IGF1 receptor signaling through beta-arrestin__BioPlanet_2019
Proteins Involved in Frontotemporal Dementia	Elsevier_Pathway_Collection	13/25	0.00923765	9/25	0.0103614	6/25	0.133443	7/25	0.0458998	5/25	0.0363879	4/25	0.138362	15/25	0.647636	11/25	0.102145	4/25	0.975773	Proteins Involved in Frontotemporal Dementia__Elsevier_Pathway_Collection
SERPINA1 Associated Liver Damage	Elsevier_Pathway_Collection	13/25	0.00923765	7/25	0.0830101	11/25	0.000301915	2/25	0.875271	4/25	0.115415	3/25	0.328447	16/25	0.488428	10/25	0.196238	6/25	0.843368	SERPINA1 Associated Liver Damage__Elsevier_Pathway_Collection
Physiological and pathological hypertrophy of the heart WP1528	WikiPathway_2021_Human	13/25	0.00923765	8/25	0.03171	6/25	0.133443	7/25	0.0458998	4/25	0.115415	4/25	0.138362	19/25	0.0979339	11/25	0.102145	8/25	0.546626	Physiological and pathological hypertrophy of the heart WP1528__WikiPathway_2021_Human
Androgen receptor proteolysis and transcription regulation	BioPlanet_2019	26/61	0.00947724	25/61	1.73777e-06	11/61	0.242608	15/61	0.0157708	10/61	0.0153229	15/61	7.62731e-05	40/61	0.306588	25/61	0.0479063	15/61	0.901402	Androgen receptor proteolysis and transcription regulation__BioPlanet_2019
Notch Signaling Pathway Netpath WP61	WikiPathway_2021_Human	26/61	0.00947724	16/61	0.0225999	18/61	0.00154073	8/61	0.609343	10/61	0.0153229	6/61	0.370304	42/61	0.148726	32/61	0.000233099	10/61	0.99752	Notch Signaling Pathway Netpath WP61__WikiPathway_2021_Human
DNA secondary structure binding	GO_Molecular_Function_2021	16/33	0.00948946	9/33	0.0614702	7/33	0.179189	9/33	0.029608	3/33	0.45903	6/33	0.0461849	20/33	0.619377	10/33	0.561515	10/33	0.615644	DNA secondary structure binding __GO_Molecular_Function_2021
exoribonuclease activity, producing 5'-phosphomonoesters	GO_Molecular_Function_2021	16/33	0.00948946	7/33	0.249235	4/33	0.709023	12/33	0.000923778	1/33	0.925183	6/33	0.0461849	25/33	0.0638962	14/33	0.0929738	11/33	0.467067	exoribonuclease activity, producing 5'-phosphomonoesters __GO_Molecular_Function_2021
lytic vacuole organization	GO_Biological_Process_2021	16/33	0.00948946	10/33	0.0252389	12/33	0.00127918	4/33	0.680263	8/33	0.00261162	2/33	0.758008	24/33	0.125859	13/33	0.168307	11/33	0.467067	lytic vacuole organization __GO_Biological_Process_2021
negative regulation of smooth muscle cell proliferation	GO_Biological_Process_2021	16/33	0.00948946	15/33	4.8516e-05	7/33	0.179189	9/33	0.029608	4/33	0.236028	11/33	3.35795e-05	25/33	0.0638962	15/33	0.0463926	10/33	0.615644	negative regulation of smooth muscle cell proliferation __GO_Biological_Process_2021
Glycoprotein VI-mediated activation cascade	BioPlanet_2019	16/33	0.00948946	9/33	0.0614702	10/33	0.0135111	6/33	0.293957	5/33	0.0994989	4/33	0.274762	29/33	0.000859523	10/33	0.561515	19/33	0.00161102	Glycoprotein VI-mediated activation cascade__BioPlanet_2019
positive regulation of phosphorylation	GO_Biological_Process_2021	88/253	0.00957225	54/253	0.00932723	51/253	0.00564604	37/253	0.360366	29/253	0.0161055	25/253	0.17112	164/253	0.156595	83/253	0.20225	81/253	0.431319	positive regulation of phosphorylation __GO_Biological_Process_2021
cation transmembrane transport	GO_Biological_Process_2021	20/44	0.0095805	10/44	0.138565	14/44	0.0022894	6/44	0.571191	7/44	0.0452393	3/44	0.700945	25/44	0.78995	11/44	0.820291	14/44	0.529409	cation transmembrane transport __GO_Biological_Process_2021
HIF1A as Master Regulator of Angiogenesis in Cancer	Elsevier_Pathway_Collection	20/44	0.0095805	9/44	0.24153	6/44	0.608668	14/44	0.00161357	2/44	0.855075	7/44	0.0610106	33/44	0.0436791	13/44	0.595468	20/44	0.0343411	HIF1A as Master Regulator of Angiogenesis in Cancer__Elsevier_Pathway_Collection
tau-protein kinase activity	GO_Molecular_Function_2021	11/20	0.00967699	3/20	0.624924	10/20	0.000154937	1/20	0.947571	2/20	0.452251	1/20	0.814513	13/20	0.472858	10/20	0.0502272	3/20	0.973103	tau-protein kinase activity __GO_Molecular_Function_2021
NuA4 histone acetyltransferase complex	GO_Cellular_Component_2021	11/20	0.00967699	5/20	0.192072	3/20	0.555589	8/20	0.00333008	2/20	0.452251	3/20	0.215979	15/20	0.157095	9/20	0.117684	6/20	0.63382	NuA4 histone acetyltransferase complex __GO_Cellular_Component_2021
positive regulation of cyclin-dependent protein kinase activity	GO_Biological_Process_2021	11/20	0.00967699	5/20	0.192072	4/20	0.313872	7/20	0.0136441	3/20	0.188486	2/20	0.488303	15/20	0.157095	9/20	0.117684	6/20	0.63382	positive regulation of cyclin-dependent protein kinase activity __GO_Biological_Process_2021
protein-DNA complex disassembly	GO_Biological_Process_2021	11/20	0.00967699	6/20	0.0791491	2/20	0.798838	9/20	0.000674388	1/20	0.792124	5/20	0.0189772	13/20	0.472858	9/20	0.117684	4/20	0.914384	protein-DNA complex disassembly __GO_Biological_Process_2021
mitotic cytokinetic process	GO_Biological_Process_2021	11/20	0.00967699	5/20	0.192072	1/20	0.95338	10/20	0.000113561			5/20	0.0189772	16/20	0.0672083	11/20	0.0181092	5/20	0.800394	mitotic cytokinetic process __GO_Biological_Process_2021
positive regulation of peptidyl-lysine acetylation	GO_Biological_Process_2021	11/20	0.00967699	2/20	0.842841	7/20	0.0165063	4/20	0.289855	1/20	0.792124	1/20	0.814513	16/20	0.0672083	8/20	0.234541	8/20	0.270132	positive regulation of peptidyl-lysine acetylation __GO_Biological_Process_2021
regulation of fibroblast growth factor receptor signaling pathway	GO_Biological_Process_2021	11/20	0.00967699	9/20	0.00177824	7/20	0.0165063	4/20	0.289855	5/20	0.0145069	4/20	0.0724924	16/20	0.0672083	9/20	0.117684	7/20	0.443695	regulation of fibroblast growth factor receptor signaling pathway __GO_Biological_Process_2021
Dual incision reaction in GG-NER	BioPlanet_2019	11/20	0.00967699	6/20	0.0791491	4/20	0.313872	7/20	0.0136441	2/20	0.452251	4/20	0.0724924	13/20	0.472858	10/20	0.0502272	3/20	0.973103	Dual incision reaction in GG-NER__BioPlanet_2019
BMP2 and WNT Signaling in Pulmonary Artery Smooth Muscle Cells	Elsevier_Pathway_Collection	11/20	0.00967699	9/20	0.00177824	5/20	0.143805	6/20	0.0461763	4/20	0.0592959	5/20	0.0189772	16/20	0.0672083	11/20	0.0181092	5/20	0.800394	BMP2 and WNT Signaling in Pulmonary Artery Smooth Muscle Cells__Elsevier_Pathway_Collection
Protein Degradation Dysregulation in Dementia (Hypothesis)	Elsevier_Pathway_Collection	11/20	0.00967699	5/20	0.192072	7/20	0.0165063	4/20	0.289855	2/20	0.452251	3/20	0.215979	14/20	0.297484	9/20	0.117684	5/20	0.800394	Protein Degradation Dysregulation in Dementia (Hypothesis)__Elsevier_Pathway_Collection
HPV E1 and E2 Expression in Early Phase of Cancer	Elsevier_Pathway_Collection	11/20	0.00967699	9/20	0.00177824	2/20	0.798838	9/20	0.000674388	1/20	0.792124	8/20	9.2518e-05	12/20	0.650823	4/20	0.896884	8/20	0.270132	HPV E1 and E2 Expression in Early Phase of Cancer__Elsevier_Pathway_Collection
regulation of transcription initiation from RNA polymerase II promoter	GO_Biological_Process_2021	27/64	0.00972564	17/64	0.0169281	14/64	0.0627766	13/64	0.091608	7/64	0.206749	10/64	0.0316429	42/64	0.296905	27/64	0.027979	15/64	0.936471	regulation of transcription initiation from RNA polymerase II promoter __GO_Biological_Process_2021
Validated nuclear estrogen receptor alpha network	BioPlanet_2019	27/64	0.00972564	21/64	0.000488478	12/64	0.190526	15/64	0.0240573	7/64	0.206749	14/64	0.000485303	42/64	0.296905	22/64	0.274559	20/64	0.553225	Validated nuclear estrogen receptor alpha network__BioPlanet_2019
intrinsic component of endoplasmic reticulum membrane	GO_Cellular_Component_2021	46/121	0.00993696	24/121	0.125794	30/121	0.00135724	16/121	0.600943	17/121	0.00943416	7/121	0.866282	81/121	0.12939	45/121	0.0596512	36/121	0.679495	intrinsic component of endoplasmic reticulum membrane __GO_Cellular_Component_2021
Fragile X Syndrome WP4549	WikiPathway_2021_Human	46/121	0.00993696	30/121	0.00580219	28/121	0.00549637	18/121	0.391869	12/121	0.202265	18/121	0.00836775	89/121	0.00364469	70/121	2.48306e-10	19/121	0.999971	Fragile X Syndrome WP4549__WikiPathway_2021_Human
wound healing	GO_Biological_Process_2021	29/70	0.0101134	21/70	0.00178716	18/70	0.00775653	11/70	0.36156	12/70	0.00581838	9/70	0.10959	49/70	0.0901099	25/70	0.190619	24/70	0.33864	wound healing __GO_Biological_Process_2021
CDC42 signaling events	BioPlanet_2019	29/70	0.0101134	24/70	9.19943e-05	7/70	0.885531	22/70	0.000105998	6/70	0.435882	18/70	7.72533e-06	51/70	0.0319957	25/70	0.190619	26/70	0.178263	CDC42 signaling events__BioPlanet_2019
cellular response to lectin	GO_Biological_Process_2021	44/115	0.0101421	31/115	0.0012666	11/115	0.947466	33/115	1.95704e-05	7/115	0.774118	24/115	1.31378e-05	69/115	0.672443	45/115	0.0255162	24/115	0.995524	cellular response to lectin __GO_Biological_Process_2021
stimulatory C-type lectin receptor signaling pathway	GO_Biological_Process_2021	44/115	0.0101421	31/115	0.0012666	11/115	0.947466	33/115	1.95704e-05	7/115	0.774118	24/115	1.31378e-05	69/115	0.672443	45/115	0.0255162	24/115	0.995524	stimulatory C-type lectin receptor signaling pathway __GO_Biological_Process_2021
glycosphingolipid metabolic process	GO_Biological_Process_2021	21/47	0.0101512	12/47	0.05373	14/47	0.00450263	7/47	0.468941	10/47	0.00229072	2/47	0.902231	30/47	0.437016	14/47	0.580778	16/47	0.397224	glycosphingolipid metabolic process __GO_Biological_Process_2021
polyol metabolic process	GO_Biological_Process_2021	21/47	0.0101512	7/47	0.61665	17/47	0.000144455	4/47	0.901413	6/47	0.140758	1/47	0.980973	34/47	0.0831578	18/47	0.147668	16/47	0.397224	polyol metabolic process __GO_Biological_Process_2021
BSG (CD147) in Cancer Cells Motility, Invasion and Survival	Elsevier_Pathway_Collection	21/47	0.0101512	16/47	0.00143065	11/47	0.0615415	10/47	0.10114	6/47	0.140758	10/47	0.00373763	39/47	0.00128771	22/47	0.012134	17/47	0.284276	BSG (CD147) in Cancer Cells Motility, Invasion and Survival__Elsevier_Pathway_Collection
Gastric cancer	KEGG_2021_Human	55/149	0.0102363	35/149	0.00760221	34/149	0.00304537	21/149	0.480276	18/149	0.0320819	17/149	0.0930563	102/149	0.0478874	52/149	0.124211	50/149	0.306799	Gastric cancer__KEGG_2021_Human
Signaling by NOTCH1	BioPlanet_2019	30/73	0.0102583	19/73	0.0149541	24/73	4.17608e-05	6/73	0.946297	13/73	0.00297683	6/73	0.5437	53/73	0.0321109	36/73	0.00047455	17/73	0.949812	Signaling by NOTCH1__BioPlanet_2019
Chromosomal and microsatellite instability in colorectal cancer WP4216	WikiPathway_2021_Human	30/73	0.0102583	20/73	0.00707489	13/73	0.231104	17/73	0.0181056	6/73	0.476613	14/73	0.00189412	55/73	0.00912664	31/73	0.0176012	24/73	0.431601	Chromosomal and microsatellite instability in colorectal cancer WP4216__WikiPathway_2021_Human
regulation of cell division	GO_Biological_Process_2021	31/76	0.0103741	16/76	0.127259	12/76	0.39411	19/76	0.0059224	5/76	0.688764	11/76	0.04105	49/76	0.345674	26/76	0.260306	23/76	0.622659	regulation of cell division __GO_Biological_Process_2021
cellular response to hormone stimulus	GO_Biological_Process_2021	31/76	0.0103741	23/76	0.000971201	24/76	8.6459e-05	7/76	0.910759	16/76	0.000145798	7/76	0.41656	47/76	0.530465	27/76	0.187585	20/76	0.858296	cellular response to hormone stimulus __GO_Biological_Process_2021
protein kinase binding	GO_Molecular_Function_2021	165/506	0.0104247	122/506	3.30787e-07	85/506	0.0541107	80/506	0.0930289	57/506	0.00157199	65/506	0.000128129	332/506	0.0313693	195/506	3.24896e-05	137/506	0.98484	protein kinase binding __GO_Molecular_Function_2021
positive regulation of ubiquitin-dependent protein catabolic process	GO_Biological_Process_2021	32/79	0.0104632	25/79	0.000280879	16/79	0.0878193	16/79	0.0679153	11/79	0.0346518	14/79	0.00405153	59/79	0.00968059	34/79	0.0105912	25/79	0.519031	positive regulation of ubiquitin-dependent protein catabolic process __GO_Biological_Process_2021
membrane assembly	GO_Biological_Process_2021	17/36	0.0104725	14/36	0.000625429	10/36	0.0249405	7/36	0.215763	6/36	0.0507449	8/36	0.00695991	28/36	0.0303085	15/36	0.0965782	13/36	0.324471	membrane assembly __GO_Biological_Process_2021
negative regulation of toll-like receptor signaling pathway	GO_Biological_Process_2021	17/36	0.0104725	12/36	0.00661361	13/36	0.00087526	4/36	0.745977	8/36	0.00465177	4/36	0.330874	29/36	0.0121842	11/36	0.545471	18/36	0.0148673	negative regulation of toll-like receptor signaling pathway __GO_Biological_Process_2021
positive regulation of mitotic nuclear division	GO_Biological_Process_2021	17/36	0.0104725	7/36	0.327938	3/36	0.902704	14/36	0.000154856	3/36	0.517799	4/36	0.330874	24/36	0.327269	11/36	0.545471	13/36	0.324471	positive regulation of mitotic nuclear division __GO_Biological_Process_2021
Hedgehog Signaling	MSigDB_Hallmark_2020	17/36	0.0104725	11/36	0.0182122	13/36	0.00087526	4/36	0.745977	8/36	0.00465177	3/36	0.564669	26/36	0.125046	17/36	0.0234957	9/36	0.84161	Hedgehog Signaling__MSigDB_Hallmark_2020
positive regulation of cytoskeleton organization	GO_Biological_Process_2021	33/82	0.0105279	19/82	0.0466939	10/82	0.745381	23/82	0.000484714	4/82	0.875514	15/82	0.00216826	57/82	0.0839592	27/82	0.335006	30/82	0.181546	positive regulation of cytoskeleton organization __GO_Biological_Process_2021
High-Grade Serous Ovarian Carcinoma	Elsevier_Pathway_Collection	33/82	0.0105279	18/82	0.0807873	22/82	0.00195731	11/82	0.578753	9/82	0.16473	9/82	0.2154	57/82	0.0839592	28/82	0.253643	29/82	0.249488	High-Grade Serous Ovarian Carcinoma__Elsevier_Pathway_Collection
Growth Factor Signaling in Hepatocellular Carcinoma	Elsevier_Pathway_Collection	33/82	0.0105279	21/82	0.0131199	23/82	0.000810573	10/82	0.70204	13/82	0.00821118	8/82	0.342448	64/82	0.00109273	30/82	0.128693	34/82	0.033513	Growth Factor Signaling in Hepatocellular Carcinoma__Elsevier_Pathway_Collection
MicroRNAs in cardiomyocyte hypertrophy	BioPlanet_2019	34/85	0.0105704	28/85	5.64526e-05	20/85	0.0143099	14/85	0.270551	14/85	0.00439861	14/85	0.00787829	62/85	0.0184852	36/85	0.0116635	26/85	0.599896	MicroRNAs in cardiomyocyte hypertrophy__BioPlanet_2019
regulation of cell population proliferation	GO_Biological_Process_2021	242/764	0.0105776	161/764	2.84338e-05	114/764	0.29668	128/764	0.00830265	76/764	0.00808378	85/764	0.00153852	458/764	0.834528	250/764	0.0685133	208/764	0.994866	regulation of cell population proliferation __GO_Biological_Process_2021
ERBB signaling pathway	BioPlanet_2019	37/94	0.0105833	23/94	0.0168534	23/94	0.00553432	14/94	0.412246	11/94	0.0965817	12/94	0.0754438	74/94	0.000282705	41/94	0.00403989	33/94	0.246731	ERBB signaling pathway__BioPlanet_2019
negative regulation of binding	GO_Biological_Process_2021	35/88	0.0105925	24/88	0.00360315	13/88	0.485457	22/88	0.00321597	4/88	0.907045	20/88	1.82923e-05	51/88	0.790841	29/88	0.324768	22/88	0.921659	negative regulation of binding __GO_Biological_Process_2021
ErbB signaling pathway WP673	WikiPathway_2021_Human	36/91	0.0105963	21/91	0.0394945	23/91	0.00360322	13/91	0.481222	10/91	0.147838	11/91	0.11539	70/91	0.0013414	39/91	0.007078	31/91	0.32295	ErbB signaling pathway WP673__WikiPathway_2021_Human
Non-coding RNA metabolism	BioPlanet_2019	22/50	0.0106537	7/50	0.683328	1/50	0.999531	21/50	8.4284e-07			7/50	0.105457	37/50	0.04535	22/50	0.0271176	15/50	0.633001	Non-coding RNA metabolism__BioPlanet_2019
L-amino acid transport	GO_Biological_Process_2021	14/28	0.0107646	12/28	0.000539517	11/28	0.000965986	3/28	0.758342	9/28	0.000143816	3/28	0.396475	15/28	0.856048	9/28	0.482951	6/28	0.913396	L-amino acid transport __GO_Biological_Process_2021
neutral amino acid transport	GO_Biological_Process_2021	14/28	0.0107646	9/28	0.0226248	12/28	0.000217878	2/28	0.912187	8/28	0.000819712	1/28	0.905501	16/28	0.752505	8/28	0.645023	8/28	0.691296	neutral amino acid transport __GO_Biological_Process_2021
Messenger RNA capping	BioPlanet_2019	14/28	0.0107646	4/28	0.65697			14/28	4.79446e-06			4/28	0.186133	20/28	0.190596	12/28	0.107586	8/28	0.691296	Messenger RNA capping__BioPlanet_2019
Diabetes pathways	BioPlanet_2019	51/137	0.0109171	35/137	0.00178694	24/137	0.160216	27/137	0.0313731	17/137	0.0291687	18/137	0.0273672	93/137	0.0739489	51/137	0.0467151	42/137	0.600477	Diabetes pathways__BioPlanet_2019
positive regulation of NIK/NF-kappaB signaling	GO_Biological_Process_2021	23/53	0.0110922	17/53	0.00215218	10/53	0.212995	13/53	0.0241041	9/53	0.0168152	8/53	0.0610655	41/53	0.0110348	20/53	0.148795	21/53	0.125343	positive regulation of NIK/NF-kappaB signaling __GO_Biological_Process_2021
IRE1-mediated unfolded protein response	GO_Biological_Process_2021	23/53	0.0110922	12/53	0.114215	14/53	0.0139411	9/53	0.297487	5/53	0.371346	7/53	0.132794	38/53	0.0822096	27/53	0.00125868	11/53	0.969041	IRE1-mediated unfolded protein response __GO_Biological_Process_2021
Neuroblastoma	Elsevier_Pathway_Collection	49/131	0.0112475	34/131	0.00154743	30/131	0.00488093	19/131	0.43218	19/131	0.00445365	15/131	0.10706	87/131	0.145428	51/131	0.0203363	36/131	0.853431	Neuroblastoma__Elsevier_Pathway_Collection
GAB1 signalosome	BioPlanet_2019	18/39	0.0113492	10/39	0.0725399	15/39	0.00015936	3/39	0.917573	8/39	0.00773515	2/39	0.834348	34/39	0.000418177	18/39	0.0259812	16/39	0.129645	GAB1 signalosome__BioPlanet_2019
E-cadherin nascent AJ-like junctions pathway	BioPlanet_2019	18/39	0.0113492	14/39	0.00156812	3/39	0.929621	15/39	0.000105131	1/39	0.953327	13/39	6.52201e-06	30/39	0.0320835	13/39	0.393666	17/39	0.072363	E-cadherin nascent AJ-like junctions pathway__BioPlanet_2019
microtubule minus-end binding	GO_Molecular_Function_2021	8/13	0.0115153	2/13	0.625796	7/13	0.000903378	1/13	0.852811	1/13	0.63971	1/13	0.665428	11/13	0.0720156	6/13	0.169996	5/13	0.386376	microtubule minus-end binding __GO_Molecular_Function_2021
phosphatidate phosphatase activity	GO_Molecular_Function_2021	8/13	0.0115153	5/13	0.039963	7/13	0.000903378	1/13	0.852811	4/13	0.0133142	1/13	0.665428	10/13	0.198967	6/13	0.169996	4/13	0.620355	phosphatidate phosphatase activity __GO_Molecular_Function_2021
cytoplasmic side of endoplasmic reticulum membrane	GO_Cellular_Component_2021	8/13	0.0115153	6/13	0.00920419	3/13	0.278013	5/13	0.0238398	3/13	0.0694252	3/13	0.0816108	8/13	0.620073	3/13	0.802473	5/13	0.386376	cytoplasmic side of endoplasmic reticulum membrane __GO_Cellular_Component_2021
RISC complex	GO_Cellular_Component_2021	8/13	0.0115153	7/13	0.00161847	5/13	0.0275386	3/13	0.25924	4/13	0.0133142	3/13	0.0816108	9/13	0.397216	6/13	0.169996	3/13	0.825359	RISC complex __GO_Cellular_Component_2021
regulation of retrograde protein transport, ER to cytosol	GO_Biological_Process_2021	8/13	0.0115153	5/13	0.039963	8/13	0.000108191			5/13	0.00187562			7/13	0.805602	1/13	0.990722	6/13	0.194147	regulation of retrograde protein transport, ER to cytosol __GO_Biological_Process_2021
pseudouridine synthesis	GO_Biological_Process_2021	8/13	0.0115153	1/13	0.890233	1/13	0.863627	7/13	0.00072219			1/13	0.665428	9/13	0.397216	5/13	0.352432	4/13	0.620355	pseudouridine synthesis __GO_Biological_Process_2021
regulation of cell aging	GO_Biological_Process_2021	8/13	0.0115153	6/13	0.00920419	1/13	0.863627	7/13	0.00072219	1/13	0.63971	5/13	0.00253105	9/13	0.397216	7/13	0.06466	2/13	0.947798	regulation of cell aging __GO_Biological_Process_2021
central nervous system neuron axonogenesis	GO_Biological_Process_2021	8/13	0.0115153	6/13	0.00920419	6/13	0.00571466	2/13	0.548844	3/13	0.0694252	3/13	0.0816108	11/13	0.0720156	7/13	0.06466	4/13	0.620355	central nervous system neuron axonogenesis __GO_Biological_Process_2021
positive regulation of nuclear-transcribed mRNA poly(A) tail shortening	GO_Biological_Process_2021	8/13	0.0115153	3/13	0.331878	7/13	0.000903378	1/13	0.852811	3/13	0.0694252			13/13	0.00181893	6/13	0.169996	7/13	0.0771903	positive regulation of nuclear-transcribed mRNA poly(A) tail shortening __GO_Biological_Process_2021
platelet degranulation	GO_Biological_Process_2021	47/125	0.0115659	35/125	0.000295996	24/125	0.0739895	23/125	0.0841269	18/125	0.0059746	17/125	0.0233147	84/125	0.11278	46/125	0.0675793	38/125	0.622882	platelet degranulation __GO_Biological_Process_2021
protein polymerization	GO_Biological_Process_2021	25/59	0.0117949	21/59	0.000135517	8/59	0.613239	17/59	0.00183805	6/59	0.285348	15/59	5.02988e-05	41/59	0.130616	21/59	0.222144	20/59	0.382316	protein polymerization __GO_Biological_Process_2021
MET in type 1 papillary renal cell carcinoma WP4205	WikiPathway_2021_Human	25/59	0.0117949	14/59	0.0675643	13/59	0.0678378	12/59	0.101509	7/59	0.155035	7/59	0.196519	50/59	9.02174e-05	31/59	0.00027977	19/59	0.491952	MET in type 1 papillary renal cell carcinoma WP4205__WikiPathway_2021_Human
regulation of protein export from nucleus	GO_Biological_Process_2021	12/23	0.0118604	12/23	5.14853e-05	2/23	0.858377	10/23	0.000475256	2/23	0.526973	10/23	4.92594e-06	21/23	0.00161708	16/23	0.000114559	5/23	0.891868	regulation of protein export from nucleus __GO_Biological_Process_2021
membrane protein ectodomain proteolysis	GO_Biological_Process_2021	12/23	0.0118604	8/23	0.0191447	9/23	0.0028796	3/23	0.627989	6/23	0.00605006	2/23	0.564585	14/23	0.616763	9/23	0.23645	5/23	0.891868	membrane protein ectodomain proteolysis __GO_Biological_Process_2021
positive regulation of cell cycle G2/M phase transition	GO_Biological_Process_2021	12/23	0.0118604	7/23	0.0558805	3/23	0.65386	9/23	0.00223093			7/23	0.00170619	14/23	0.616763	6/23	0.739021	8/23	0.436959	positive regulation of cell cycle G2/M phase transition __GO_Biological_Process_2021
cytoskeleton-dependent intracellular transport	GO_Biological_Process_2021	12/23	0.0118604	8/23	0.0191447	7/23	0.0356301	5/23	0.198853	4/23	0.090805	4/23	0.109704	18/23	0.0723676	14/23	0.0022464	4/23	0.959263	cytoskeleton-dependent intracellular transport __GO_Biological_Process_2021
Angiogenesis	BioPlanet_2019	12/23	0.0118604	8/23	0.0191447	7/23	0.0356301	5/23	0.198853	4/23	0.090805	4/23	0.109704	21/23	0.00161708	13/23	0.0077253	8/23	0.436959	Angiogenesis__BioPlanet_2019
Collagen binding in corneal epithelia mediated by Erk and PI-3 Kinase	BioPlanet_2019	12/23	0.0118604	8/23	0.0191447	6/23	0.0969146	6/23	0.0843475	3/23	0.249428	5/23	0.0336999	21/23	0.00161708	12/23	0.0226922	9/23	0.274757	Collagen binding in corneal epithelia mediated by Erk and PI-3 Kinase__BioPlanet_2019
Macroautophagy Decline	Elsevier_Pathway_Collection	12/23	0.0118604	10/23	0.00137097	10/23	0.000638621	2/23	0.843187	9/23	2.40371e-05	1/23	0.855956	20/23	0.00774279	15/23	0.000553727	5/23	0.891868	Macroautophagy Decline__Elsevier_Pathway_Collection
beta-Catenin/Androgen Receptor Signaling in Prostate Cancer	Elsevier_Pathway_Collection	12/23	0.0118604	9/23	0.00555733	6/23	0.0969146	6/23	0.0843475	2/23	0.526973	7/23	0.00170619	16/23	0.286976	13/23	0.0077253	3/23	0.988766	beta-Catenin/Androgen Receptor Signaling in Prostate Cancer__Elsevier_Pathway_Collection
Aqueous Humor Production	Elsevier_Pathway_Collection	12/23	0.0118604	9/23	0.00555733	9/23	0.0028796	3/23	0.627989	6/23	0.00605006	3/23	0.282892	16/23	0.286976	11/23	0.0572793	5/23	0.891868	Aqueous Humor Production__Elsevier_Pathway_Collection
NRF2-ARE regulation WP4357	WikiPathway_2021_Human	12/23	0.0118604	12/23	5.14853e-05	9/23	0.0028796	3/23	0.627989	8/23	0.000181653	4/23	0.109704	19/23	0.0268904	13/23	0.0077253	6/23	0.774892	NRF2-ARE regulation WP4357__WikiPathway_2021_Human
positive regulation of nucleic acid-templated transcription	GO_Biological_Process_2021	166/511	0.0118606	97/511	0.0218657	105/511	4.71378e-05	61/511	0.893981	48/511	0.0684734	49/511	0.118469	327/511	0.135743	177/511	0.0165224	150/511	0.848256	positive regulation of nucleic acid-templated transcription __GO_Biological_Process_2021
ESC Pluripotency Pathways WP3931	WikiPathway_2021_Human	44/116	0.01201	30/116	0.0029944	34/116	1.9505e-05	10/116	0.965162	24/116	4.94002e-06	6/116	0.914656	82/116	0.025202	47/116	0.0115357	35/116	0.641056	ESC Pluripotency Pathways WP3931__WikiPathway_2021_Human
protein serine/threonine phosphatase activity	GO_Molecular_Function_2021	26/62	0.012068	19/62	0.00220761	14/62	0.0498824	12/62	0.134377	10/62	0.0170715	9/62	0.0600196	44/62	0.0798102	21/62	0.308175	23/62	0.198644	protein serine/threonine phosphatase activity __GO_Molecular_Function_2021
cortical actin cytoskeleton	GO_Cellular_Component_2021	19/42	0.0121232	18/42	2.33695e-05	5/42	0.731037	14/42	0.000967952	4/42	0.392459	14/42	2.88498e-06	28/42	0.304167	18/42	0.0560535	10/42	0.891112	cortical actin cytoskeleton __GO_Cellular_Component_2021
Signaling events mediated by T cell protein tyrosine phosphatase (TC-PTP)	BioPlanet_2019	19/42	0.0121232	14/42	0.00347358	13/42	0.00424154	6/42	0.523453	8/42	0.0121462	6/42	0.119466	36/42	0.000576283	24/42	0.000258689	12/42	0.704789	Signaling events mediated by T cell protein tyrosine phosphatase (TC-PTP)__BioPlanet_2019
Metabolic reprogramming in colon cancer WP4290	WikiPathway_2021_Human	19/42	0.0121232	17/42	9.38845e-05	2/42	0.987298	17/42	1.67776e-05	2/42	0.836427	15/42	4.61337e-07	33/42	0.0148727	28/42	1.1815e-06	5/42	0.999153	Metabolic reprogramming in colon cancer WP4290__WikiPathway_2021_Human
CD28 co-stimulation	BioPlanet_2019	15/31	0.0121379	10/31	0.0162175	10/31	0.0084488	5/31	0.422645	7/31	0.0072553	3/31	0.462514	25/31	0.0192857	12/31	0.20002	13/31	0.140834	CD28 co-stimulation__BioPlanet_2019
Base Excision Repair WP4752	WikiPathway_2021_Human	15/31	0.0121379	8/31	0.0990646	1/31	0.991375	14/31	2.11597e-05	1/31	0.912442	7/31	0.0103677	21/31	0.304435	15/31	0.0254344	6/31	0.954432	Base Excision Repair WP4752__WikiPathway_2021_Human
cadherin binding involved in cell-cell adhesion	GO_Molecular_Function_2021	10/18	0.0123834	10/18	0.000111179			10/18	3.49576e-05			10/18	2.74509e-07	10/18	0.780177	7/18	0.285492	3/18	0.952815	cadherin binding involved in cell-cell adhesion __GO_Molecular_Function_2021
DNA polymerase binding	GO_Molecular_Function_2021	10/18	0.0123834	8/18	0.00352412	1/18	0.936646	9/18	0.000252773	1/18	0.756749	7/18	0.000317034	13/18	0.249629	7/18	0.285492	6/18	0.515572	DNA polymerase binding __GO_Molecular_Function_2021
positive regulation of mRNA splicing, via spliceosome	GO_Biological_Process_2021	10/18	0.0123834	4/18	0.306529			10/18	3.49576e-05			4/18	0.0519858	14/18	0.118504	10/18	0.0220585	4/18	0.863621	positive regulation of mRNA splicing, via spliceosome __GO_Biological_Process_2021
acidic amino acid transport	GO_Biological_Process_2021	10/18	0.0123834	8/18	0.00352412	7/18	0.00875937	3/18	0.45625	5/18	0.00909239	3/18	0.173508	12/18	0.427089	9/18	0.0621473	3/18	0.952815	acidic amino acid transport __GO_Biological_Process_2021
rRNA catabolic process	GO_Biological_Process_2021	10/18	0.0123834	4/18	0.306529	1/18	0.936646	9/18	0.000252773			4/18	0.0519858	8/18	0.956849	7/18	0.285492	1/18	0.998852	rRNA catabolic process __GO_Biological_Process_2021
DNA strand elongation	GO_Biological_Process_2021	10/18	0.0123834	4/18	0.306529			10/18	3.49576e-05			4/18	0.0519858	8/18	0.956849	6/18	0.474056	2/18	0.989425	DNA strand elongation __GO_Biological_Process_2021
nucleoside-triphosphatase activity	GO_Molecular_Function_2021	95/278	0.0124378	59/278	0.00772229	35/278	0.804649	60/278	0.000197085	21/278	0.532035	38/278	0.000969369	176/278	0.295177	100/278	0.0221276	76/278	0.936349	nucleoside-triphosphatase activity __GO_Molecular_Function_2021
canonical Wnt signaling pathway	GO_Biological_Process_2021	28/68	0.0124787	13/68	0.257753	21/68	0.000330087	7/68	0.840565	6/68	0.408407	7/68	0.30885	46/68	0.182224	22/68	0.394923	24/68	0.279726	canonical Wnt signaling pathway __GO_Biological_Process_2021
protein ubiquitination	GO_Biological_Process_2021	170/525	0.0124859	110/525	0.000620525	85/525	0.105691	85/525	0.0552619	53/525	0.0186393	57/525	0.0135137	330/525	0.283858	214/525	1.31611e-07	116/525	0.999992	protein ubiquitination __GO_Biological_Process_2021
Interleukin-6 signaling pathway	BioPlanet_2019	29/71	0.0126241	16/71	0.0791152	21/71	0.000629182	8/71	0.774185	8/71	0.165467	8/71	0.212678	49/71	0.119896	32/71	0.00577018	17/71	0.932767	Interleukin-6 signaling pathway__BioPlanet_2019
Adherens junction	KEGG_2021_Human	29/71	0.0126241	25/71	3.99271e-05	12/71	0.304188	17/71	0.0138294	7/71	0.287944	18/71	9.57495e-06	57/71	0.000562169	30/71	0.0208294	27/71	0.138584	Adherens junction__KEGG_2021_Human
modification-dependent protein catabolic process	GO_Biological_Process_2021	71/201	0.0126583	52/201	0.000117417	36/201	0.0821497	35/201	0.0787704	26/201	0.00495065	26/201	0.0114253	151/201	3.03153e-05	95/201	2.56039e-07	56/201	0.874606	modification-dependent protein catabolic process __GO_Biological_Process_2021
Coagulation	MSigDB_Hallmark_2020	51/138	0.012712	35/138	0.00204113	26/138	0.07824	25/138	0.0858306	13/138	0.24263	22/138	0.00158394	84/138	0.603036	46/138	0.238599	38/138	0.855507	Coagulation__MSigDB_Hallmark_2020
negative regulation of protein binding	GO_Biological_Process_2021	30/74	0.0127343	21/74	0.00375896	13/74	0.246514	17/74	0.0205929	4/74	0.819423	17/74	6.58359e-05	47/74	0.413955	29/74	0.0622661	18/74	0.926265	negative regulation of protein binding __GO_Biological_Process_2021
Fc receptor mediated stimulatory signaling pathway	GO_Biological_Process_2021	30/74	0.0127343	20/74	0.00830301	11/74	0.485593	19/74	0.00433886	6/74	0.490006	14/74	0.00216589	57/74	0.00347476	30/74	0.0376636	27/74	0.201759	Fc receptor mediated stimulatory signaling pathway __GO_Biological_Process_2021
amino acid transmembrane transport	GO_Biological_Process_2021	20/45	0.0128	13/45	0.0174097	15/45	0.000947178	5/45	0.756825	8/45	0.0181709	5/45	0.296779	24/45	0.900301	11/45	0.843443	13/45	0.691469	amino acid transmembrane transport __GO_Biological_Process_2021
chromosome condensation	GO_Biological_Process_2021	20/45	0.0128	15/45	0.00252522	4/45	0.898921	16/45	0.00018472	1/45	0.970887	14/45	7.23216e-06	16/45	0.999881	10/45	0.912105	6/45	0.998564	chromosome condensation __GO_Biological_Process_2021
neural crest cell development	GO_Biological_Process_2021	20/45	0.0128	15/45	0.00252522	12/45	0.0203714	8/45	0.26959	6/45	0.120812	9/45	0.00886741	32/45	0.120892	20/45	0.0304884	12/45	0.797011	neural crest cell development __GO_Biological_Process_2021
Glycolysis and Gluconeogenesis WP534	WikiPathway_2021_Human	20/45	0.0128	12/45	0.0397153	4/45	0.898921	16/45	0.00018472	1/45	0.970887	11/45	0.0007152	28/45	0.52937	25/45	0.000351273	3/45	0.999987	Glycolysis and Gluconeogenesis WP534__WikiPathway_2021_Human
Small cell lung cancer	KEGG_2021_Human	36/92	0.0128226	26/92	0.00144848	18/92	0.0959	18/92	0.0731697	15/92	0.00360439	11/92	0.122062	73/92	0.000197107	45/92	0.000126808	28/92	0.613029	Small cell lung cancer__KEGG_2021_Human
Nuclear beta-catenin signaling and target gene transcription regulation	BioPlanet_2019	32/80	0.012862	24/80	0.000873925	13/80	0.345605	19/80	0.0105019	6/80	0.567586	18/80	5.44315e-05	52/80	0.304424	33/80	0.0233161	19/80	0.946817	Nuclear beta-catenin signaling and target gene transcription regulation__BioPlanet_2019
regulation of Ras protein signal transduction	GO_Biological_Process_2021	34/86	0.0128849	22/86	0.0114531	24/86	0.000683342	10/86	0.75751	10/86	0.113044	12/86	0.0432132	60/86	0.0709637	43/86	9.37095e-05	17/86	0.994277	regulation of Ras protein signal transduction __GO_Biological_Process_2021
negative regulation of multicellular organismal process	GO_Biological_Process_2021	75/214	0.0130172	49/214	0.00320304	43/214	0.0109467	32/214	0.324505	29/214	0.00154869	20/214	0.279783	134/214	0.403699	70/214	0.234021	64/214	0.699122	negative regulation of multicellular organismal process __GO_Biological_Process_2021
cellular response to insulin stimulus	GO_Biological_Process_2021	48/129	0.0133458	24/129	0.20523	29/129	0.00731012	19/129	0.404521	14/129	0.107948	10/129	0.600701	92/129	0.012924	51/129	0.0148798	41/129	0.489897	cellular response to insulin stimulus __GO_Biological_Process_2021
Proteins Involved in Breast Cancer Related to WNT Signaling Pathway	Elsevier_Pathway_Collection	16/34	0.0133556	12/34	0.00391596	6/34	0.351408	10/34	0.0131683	2/34	0.738473	10/34	0.000247896	27/34	0.0214482	14/34	0.115732	13/34	0.243798	Proteins Involved in Breast Cancer Related to WNT Signaling Pathway__Elsevier_Pathway_Collection
3'-5' exonuclease activity	GO_Molecular_Function_2021	21/48	0.0133863	10/48	0.207967	5/48	0.830981	16/48	0.000430044	2/48	0.886662	8/48	0.0369368	33/48	0.191143	20/48	0.0609353	13/48	0.783623	3'-5' exonuclease activity __GO_Molecular_Function_2021
ribosome binding	GO_Molecular_Function_2021	21/48	0.0133863	16/48	0.00183895	6/48	0.694597	15/48	0.00136853	5/48	0.295054	11/48	0.00127252	34/48	0.119154	17/48	0.261446	17/48	0.319666	ribosome binding __GO_Molecular_Function_2021
base-excision repair	GO_Biological_Process_2021	21/48	0.0133863	13/48	0.0293667	5/48	0.830981	16/48	0.000430044	3/48	0.712955	10/48	0.00438634	33/48	0.191143	23/48	0.00742112	10/48	0.962246	base-excision repair __GO_Biological_Process_2021
cellular response to ionizing radiation	GO_Biological_Process_2021	21/48	0.0133863	15/48	0.00505538	7/48	0.532656	14/48	0.00398505	3/48	0.712955	12/48	0.000331572	33/48	0.191143	14/48	0.617056	19/48	0.141227	cellular response to ionizing radiation __GO_Biological_Process_2021
inositol phosphate metabolic process	GO_Biological_Process_2021	21/48	0.0133863	7/48	0.639712	17/48	0.000194314	4/48	0.910143	6/48	0.151266	1/48	0.982513	34/48	0.119154	18/48	0.172527	16/48	0.436003	inositol phosphate metabolic process __GO_Biological_Process_2021
mTOR Signaling Hyperfunction	Elsevier_Pathway_Collection	21/48	0.0133863	9/48	0.331476	14/48	0.0055413	7/48	0.49211	8/48	0.0260798	1/48	0.982513	37/48	0.0170365	23/48	0.00742112	14/48	0.67901	mTOR Signaling Hyperfunction__Elsevier_Pathway_Collection
regulation of I-kappaB kinase/NF-kappaB signaling	GO_Biological_Process_2021	78/224	0.0136194	47/224	0.0194409	46/224	0.00582778	32/224	0.428115	27/224	0.0107148	20/224	0.352838	155/224	0.0101553	76/224	0.127522	79/224	0.115354	regulation of I-kappaB kinase/NF-kappaB signaling __GO_Biological_Process_2021
DNA-binding transcription factor binding	GO_Molecular_Function_2021	73/208	0.0136416	47/208	0.00499357	42/208	0.0108673	31/208	0.33501	24/208	0.0248951	23/208	0.076798	123/208	0.787091	66/208	0.341789	57/208	0.905323	DNA-binding transcription factor binding __GO_Molecular_Function_2021
lamellipodium assembly	GO_Biological_Process_2021	13/26	0.0138222	8/26	0.0397176	7/26	0.0655138	6/26	0.135557	4/26	0.128701	4/26	0.153702	22/26	0.0101023	15/26	0.00327948	7/26	0.752398	lamellipodium assembly __GO_Biological_Process_2021
Glutamate Overdose and Aura Effect Caused by Mutations in PRRT2 Gene	Elsevier_Pathway_Collection	13/26	0.0138222	6/26	0.211017	11/26	0.00045649	2/26	0.888936	6/26	0.0113635			18/26	0.277154	8/26	0.549557	10/26	0.27808	Glutamate Overdose and Aura Effect Caused by Mutations in PRRT2 Gene__Elsevier_Pathway_Collection
regulation of epithelial cell migration	GO_Biological_Process_2021	22/51	0.013889	15/51	0.00932831	11/51	0.0997511	11/51	0.0816242	7/51	0.08723	8/51	0.0504698	38/51	0.0366379	29/51	6.84936e-05	9/51	0.991137	regulation of epithelial cell migration __GO_Biological_Process_2021
Pathways in cancer	BioPlanet_2019	109/325	0.0142832	69/325	0.00420977	65/325	0.00241655	44/325	0.558843	31/325	0.106007	38/325	0.0135404	238/325	5.31537e-06	125/325	0.000850063	113/325	0.10043	Pathways in cancer__BioPlanet_2019
Regulation of actin cytoskeleton	KEGG_2021_Human	76/218	0.0142879	60/218	4.77307e-06	27/218	0.806791	49/218	0.000271351	21/218	0.148985	39/218	1.98003e-06	148/218	0.0302524	79/218	0.0322399	69/218	0.485963	Regulation of actin cytoskeleton__KEGG_2021_Human
vinculin binding	GO_Molecular_Function_2021	7/11	0.0143128	6/11	0.00328317	2/11	0.477013	5/11	0.0108308	2/11	0.199502	4/11	0.00880795	11/11	0.00480322	10/11	5.05175e-05	1/11	0.984032	vinculin binding __GO_Molecular_Function_2021
3'-5'-exodeoxyribonuclease activity	GO_Molecular_Function_2021	7/11	0.0143128	2/11	0.531452	1/11	0.814695	6/11	0.00163609	1/11	0.578421	1/11	0.604027	5/11	0.918607	2/11	0.890039	3/11	0.720628	3'-5'-exodeoxyribonuclease activity __GO_Molecular_Function_2021
cell-cell junction maintenance	GO_Biological_Process_2021	7/11	0.0143128	6/11	0.00328317	2/11	0.477013	5/11	0.0108308	1/11	0.578421	5/11	0.00104194	6/11	0.786834	4/11	0.437042	2/11	0.903809	cell-cell junction maintenance __GO_Biological_Process_2021
nuclear DNA replication	GO_Biological_Process_2021	7/11	0.0143128	6/11	0.00328317			7/11	0.0001787			6/11	8.89314e-05	6/11	0.786834	5/11	0.215229	1/11	0.984032	nuclear DNA replication __GO_Biological_Process_2021
PERK-mediated unfolded protein response	GO_Biological_Process_2021	7/11	0.0143128	7/11	0.000415851	5/11	0.0126236	2/11	0.456966	5/11	0.000765135	2/11	0.2212	6/11	0.786834	3/11	0.693071	3/11	0.720628	PERK-mediated unfolded protein response __GO_Biological_Process_2021
postsynapse assembly	GO_Biological_Process_2021	7/11	0.0143128	1/11	0.845783	7/11	0.000225742			1/11	0.578421			8/11	0.334288	5/11	0.215229	3/11	0.720628	postsynapse assembly __GO_Biological_Process_2021
regulation of long-term neuronal synaptic plasticity	GO_Biological_Process_2021	7/11	0.0143128	6/11	0.00328317	7/11	0.000225742			6/11	6.08142e-05			7/11	0.575752	6/11	0.0807418	1/11	0.984032	regulation of long-term neuronal synaptic plasticity __GO_Biological_Process_2021
regulation of toll-like receptor 2 signaling pathway	GO_Biological_Process_2021	7/11	0.0143128	4/11	0.0786431	3/11	0.197415	4/11	0.0522483	1/11	0.578421	3/11	0.0530774	11/11	0.00480322	3/11	0.693071	8/11	0.00578615	regulation of toll-like receptor 2 signaling pathway __GO_Biological_Process_2021
Glypican-3 pathway	BioPlanet_2019	7/11	0.0143128	2/11	0.531452	6/11	0.00198463	1/11	0.802334			2/11	0.2212	8/11	0.334288	3/11	0.693071	5/11	0.240661	Glypican-3 pathway__BioPlanet_2019
Notch receptor processing	BioPlanet_2019	7/11	0.0143128	2/11	0.531452	6/11	0.00198463	1/11	0.802334	2/11	0.199502			8/11	0.334288	3/11	0.693071	5/11	0.240661	Notch receptor processing__BioPlanet_2019
Tricarboxylic Acid Cycle Enzymes Involvement in Alzheimer Disease	Elsevier_Pathway_Collection	7/11	0.0143128	5/11	0.018787	3/11	0.197415	4/11	0.0522483	1/11	0.578421	4/11	0.00880795	9/11	0.140976	7/11	0.0225123	2/11	0.903809	Tricarboxylic Acid Cycle Enzymes Involvement in Alzheimer Disease__Elsevier_Pathway_Collection
WNT Canonical Signaling in Mantle Cell Lymphoma	Elsevier_Pathway_Collection	7/11	0.0143128	6/11	0.00328317	4/11	0.0585705	3/11	0.182789	2/11	0.199502	4/11	0.00880795	8/11	0.334288	7/11	0.0225123	1/11	0.984032	WNT Canonical Signaling in Mantle Cell Lymphoma__Elsevier_Pathway_Collection
regulation of focal adhesion assembly	GO_Biological_Process_2021	23/54	0.0143151	18/54	0.000979506	8/54	0.507756	15/54	0.00487659	2/54	0.922259	16/54	3.33568e-06	45/54	0.000450981	28/54	0.00071791	17/54	0.542259	regulation of focal adhesion assembly __GO_Biological_Process_2021
Endothelial Cell Dysfunction in Pyelonephritis	Elsevier_Pathway_Collection	17/37	0.0144229	11/37	0.0223539	8/37	0.145305	9/37	0.0579791	8/37	0.00554981	3/37	0.583633	28/37	0.0520001	15/37	0.118759	13/37	0.366933	Endothelial Cell Dysfunction in Pyelonephritis__Elsevier_Pathway_Collection
Effect of progerin on genes involved in Hutchinson-Gilford progeria syndrome WP4320	WikiPathway_2021_Human	17/37	0.0144229	9/37	0.112336	5/37	0.619473	12/37	0.00285125	1/37	0.945376	8/37	0.00826491	15/37	0.997069	8/37	0.910278	7/37	0.969764	Effect of progerin on genes involved in Hutchinson-Gilford progeria syndrome WP4320__WikiPathway_2021_Human
Wnt signaling pathway	BioPlanet_2019	80/231	0.0145308	49/231	0.0142791	49/231	0.00231579	31/231	0.578801	22/231	0.154442	27/231	0.033318	158/231	0.0178101	89/231	0.00411102	69/231	0.70869	Wnt signaling pathway__BioPlanet_2019
dicarboxylic acid metabolic process	GO_Biological_Process_2021	24/57	0.0146714	18/57	0.00196706	9/57	0.421764	15/57	0.00835568	5/57	0.432556	13/57	0.000499539	41/57	0.0679522	30/57	0.000335848	11/57	0.98567	dicarboxylic acid metabolic process __GO_Biological_Process_2021
Synovial Fibroblast Proliferation in Rheumatoid Arthritis	Elsevier_Pathway_Collection	24/57	0.0146714	24/57	1.56238e-06	13/57	0.0535646	11/57	0.149603	11/57	0.0031943	13/57	0.000499539	47/57	0.000548349	25/57	0.0201459	22/57	0.149407	Synovial Fibroblast Proliferation in Rheumatoid Arthritis__Elsevier_Pathway_Collection
cell junction assembly	GO_Biological_Process_2021	39/102	0.0150226	26/102	0.00668841	18/102	0.193279	21/102	0.0348946	7/102	0.658115	19/102	0.000473821	74/102	0.0130787	44/102	0.00382147	30/102	0.697756	cell junction assembly __GO_Biological_Process_2021
Pathways in cancer	KEGG_2021_Human	171/531	0.0151754	110/531	0.000944175	101/531	0.00115186	70/531	0.656552	57/531	0.00452522	53/531	0.0634157	349/531	0.0247144	183/531	0.0183637	166/531	0.532368	Pathways in cancer__KEGG_2021_Human
negative regulation of microtubule depolymerization	GO_Biological_Process_2021	11/21	0.0152626	4/21	0.420553	7/21	0.0217906	4/21	0.322676	1/21	0.807835	3/21	0.237963	18/21	0.0157462	16/21	1.84277e-05	2/21	0.996071	negative regulation of microtubule depolymerization __GO_Biological_Process_2021
Glutamate Overdose and Aura Effect in Migraine Type 1	Elsevier_Pathway_Collection	11/21	0.0152626	4/21	0.420553	9/21	0.00135249	2/21	0.803775	4/21	0.0690401			15/21	0.243506	6/21	0.645789	9/21	0.18175	Glutamate Overdose and Aura Effect in Migraine Type 1__Elsevier_Pathway_Collection
regulation of cell motility	GO_Biological_Process_2021	49/133	0.0152779	30/133	0.0220048	24/133	0.126896	25/133	0.060507	10/133	0.55279	20/133	0.00499995	77/133	0.831922	41/133	0.472388	36/133	0.877799	regulation of cell motility __GO_Biological_Process_2021
regulation of nitric oxide biosynthetic process	GO_Biological_Process_2021	18/40	0.0153487	16/40	0.00017707	7/40	0.338325	11/40	0.0160458	8/40	0.00904373	8/40	0.0132822	31/40	0.0249714	14/40	0.307616	17/40	0.0903042	regulation of nitric oxide biosynthetic process __GO_Biological_Process_2021
ATM Signaling Pathway WP2516	WikiPathway_2021_Human	18/40	0.0153487	13/40	0.00609595	6/40	0.510888	12/40	0.00580858	4/40	0.3573	9/40	0.00393573	20/40	0.950708	8/40	0.948144	12/40	0.630767	ATM Signaling Pathway WP2516__WikiPathway_2021_Human
ERBB signaling pathway	GO_Biological_Process_2021	27/66	0.0153832	19/66	0.0047925	18/66	0.00399713	9/66	0.560252	11/66	0.00999945	8/66	0.16118	47/66	0.0664407	29/66	0.0126012	18/66	0.799954	ERBB signaling pathway __GO_Biological_Process_2021
Signaling by TGF-beta receptor complex	BioPlanet_2019	27/66	0.0153832	18/66	0.010803	15/66	0.0412452	12/66	0.186067	9/66	0.0590778	9/66	0.0825712	51/66	0.00498517	23/66	0.243825	28/66	0.037406	Signaling by TGF-beta receptor complex__BioPlanet_2019
cell junction organization	GO_Biological_Process_2021	29/72	0.0156148	21/72	0.00262055	14/72	0.135382	15/72	0.0614788	6/72	0.463119	15/72	0.000538238	49/72	0.155266	31/72	0.0141398	18/72	0.903474	cell junction organization __GO_Biological_Process_2021
regulation of cytokinesis	GO_Biological_Process_2021	33/84	0.0156531	22/84	0.00862163	10/84	0.772131	23/84	0.000702465	5/84	0.769566	17/84	0.000338985	47/84	0.878702	25/84	0.577866	22/84	0.873389	regulation of cytokinesis __GO_Biological_Process_2021
response to insulin	GO_Biological_Process_2021	33/84	0.0156531	21/84	0.0171864	25/84	0.000180027	8/84	0.904196	15/84	0.00143504	6/84	0.681434	61/84	0.0223025	32/84	0.0748789	29/84	0.300516	response to insulin __GO_Biological_Process_2021
Glioma Invasion Signaling	Elsevier_Pathway_Collection	30/75	0.0156717	23/75	0.000792832	17/75	0.0319202	13/75	0.221597	11/75	0.0246461	12/75	0.0165594	62/75	6.24202e-05	36/75	0.00090042	26/75	0.305458	Glioma Invasion Signaling__Elsevier_Pathway_Collection
Integrins in Cancer Cell Motility, Invasion and Survival	Elsevier_Pathway_Collection	30/75	0.0156717	26/75	3.84244e-05	13/75	0.262296	17/75	0.0233328	8/75	0.20372	18/75	2.15934e-05	64/75	5.68575e-06	34/75	0.00403661	30/75	0.0695209	Integrins in Cancer Cell Motility, Invasion and Survival__Elsevier_Pathway_Collection
Glioma	KEGG_2021_Human	30/75	0.0156717	23/75	0.000792832	16/75	0.0597098	14/75	0.139791	13/75	0.00379779	10/75	0.078692	59/75	0.00119074	31/75	0.0265217	28/75	0.159432	Glioma__KEGG_2021_Human
MAP kinase signaling pathway	BioPlanet_2019	32/81	0.0156875	17/81	0.121267	23/81	0.000672249	9/81	0.796666	10/81	0.0834244	7/81	0.483594	57/81	0.0626207	26/81	0.396875	31/81	0.110976	MAP kinase signaling pathway__BioPlanet_2019
Signaling by SCF-KIT	BioPlanet_2019	31/78	0.0156948	21/78	0.00728117	23/78	0.000372502	8/78	0.855055	14/78	0.00193956	7/78	0.443553	63/78	0.000209349	30/78	0.0737782	33/78	0.0264904	Signaling by SCF-KIT__BioPlanet_2019
negative regulation of protein phosphorylation	GO_Biological_Process_2021	55/152	0.0157337	39/152	0.000929971	31/152	0.0226179	24/152	0.257687	21/152	0.00514642	18/152	0.0649223	106/152	0.021698	60/152	0.00918611	46/152	0.642655	negative regulation of protein phosphorylation __GO_Biological_Process_2021
actin filament organization	GO_Biological_Process_2021	55/152	0.0157337	45/152	9.51966e-06	19/152	0.760423	36/152	0.000603871	11/152	0.602794	34/152	3.86035e-08	105/152	0.0323573	52/152	0.162082	53/152	0.19586	actin filament organization __GO_Biological_Process_2021
C4-dicarboxylate transmembrane transporter activity	GO_Molecular_Function_2021	9/16	0.0158685	8/16	0.0013886	6/16	0.018266	3/16	0.378638	4/16	0.0282782	4/16	0.0351403	10/16	0.578628	6/16	0.347618	4/16	0.788955	C4-dicarboxylate transmembrane transporter activity __GO_Molecular_Function_2021
cation-transporting ATPase complex	GO_Cellular_Component_2021	9/16	0.0158685	2/16	0.738634	7/16	0.00407672	2/16	0.66501	2/16	0.343129			9/16	0.758824	6/16	0.347618	3/16	0.918842	cation-transporting ATPase complex __GO_Cellular_Component_2021
DNA unwinding involved in DNA replication	GO_Biological_Process_2021	9/16	0.0158685	7/16	0.00700999	1/16	0.913907	8/16	0.000565595			7/16	0.000131641	10/16	0.578628	9/16	0.0268986	1/16	0.997565	DNA unwinding involved in DNA replication __GO_Biological_Process_2021
histone H2A acetylation	GO_Biological_Process_2021	9/16	0.0158685	4/16	0.232277	2/16	0.685643	7/16	0.00330672	1/16	0.715358	3/16	0.133815	13/16	0.0824926	8/16	0.0772288	5/16	0.596196	histone H2A acetylation __GO_Biological_Process_2021
autophagy of nucleus	GO_Biological_Process_2021	9/16	0.0158685	7/16	0.00700999	8/16	0.000725921	1/16	0.905427	6/16	0.000758036	1/16	0.740157	14/16	0.024536	11/16	0.00166988	3/16	0.918842	autophagy of nucleus __GO_Biological_Process_2021
filopodium assembly	GO_Biological_Process_2021	9/16	0.0158685	3/16	0.467029	7/16	0.00407672	2/16	0.66501			3/16	0.133815	12/16	0.200179	8/16	0.0772288	4/16	0.788955	filopodium assembly __GO_Biological_Process_2021
dendritic spine morphogenesis	GO_Biological_Process_2021	9/16	0.0158685	5/16	0.0910269	8/16	0.000725921	1/16	0.905427	3/16	0.11512	2/16	0.374653	14/16	0.024536	9/16	0.0268986	5/16	0.596196	dendritic spine morphogenesis __GO_Biological_Process_2021
Gap-filling DNA repair biosynthesis and ligation in global genomic nucleotide excision repair	BioPlanet_2019	9/16	0.0158685	8/16	0.0013886			9/16	7.70808e-05	1/16	0.715358	7/16	0.000131641	12/16	0.200179	8/16	0.0772288	4/16	0.788955	Gap-filling DNA repair biosynthesis and ligation in global genomic nucleotide excision repair__BioPlanet_2019
Hedgehog Family -> ARRB1/ARRB2 Canonical Signaling	Elsevier_Pathway_Collection	9/16	0.0158685	1/16	0.934091	7/16	0.00407672	2/16	0.66501			1/16	0.740157	12/16	0.200179	8/16	0.0772288	4/16	0.788955	Hedgehog Family -> ARRB1/ARRB2 Canonical Signaling__Elsevier_Pathway_Collection
Mitochondrial complex III assembly WP4921	WikiPathway_2021_Human	9/16	0.0158685	6/16	0.0282885			9/16	7.70808e-05			6/16	0.00108271	13/16	0.0824926	7/16	0.180568	6/16	0.384997	Mitochondrial complex III assembly WP4921__WikiPathway_2021_Human
TCA Cycle and Deficiency of Pyruvate Dehydrogenase complex (PDHc) WP2453	WikiPathway_2021_Human	9/16	0.0158685	6/16	0.0282885			9/16	7.70808e-05			6/16	0.00108271	13/16	0.0824926	13/16	3.64403e-05			TCA Cycle and Deficiency of Pyruvate Dehydrogenase complex (PDHc) WP2453__WikiPathway_2021_Human
substantia nigra development	GO_Biological_Process_2021	19/43	0.0161438	15/43	0.00150884	7/43	0.412129	12/43	0.0107913	4/43	0.40994	11/43	0.000470697	29/43	0.264759	21/43	0.00788917	8/43	0.979746	substantia nigra development __GO_Biological_Process_2021
WNT Signaling in Cystic Kidney Disease	Elsevier_Pathway_Collection	19/43	0.0161438	12/43	0.0284815	13/43	0.00530308	6/43	0.547605	4/43	0.40994	8/43	0.0202245	33/43	0.0263772	21/43	0.00788917	12/43	0.738119	WNT Signaling in Cystic Kidney Disease__Elsevier_Pathway_Collection
Neural Crest Cell Migration in Cancer WP4565	WikiPathway_2021_Human	19/43	0.0161438	13/43	0.0117815	11/43	0.0344532	8/43	0.22929	6/43	0.102379	7/43	0.0549672	39/43	1.89688e-05	20/43	0.0177299	19/43	0.0519618	Neural Crest Cell Migration in Cancer WP4565__WikiPathway_2021_Human
negative regulation of cell population proliferation	GO_Biological_Process_2021	125/379	0.0161968	89/379	3.59373e-05	66/379	0.0443675	59/379	0.160429	45/379	0.00169251	44/379	0.00946274	246/379	0.0964077	143/379	0.000965063	103/379	0.966888	negative regulation of cell population proliferation __GO_Biological_Process_2021
regulation of cellular response to stress	GO_Biological_Process_2021	44/118	0.016595	26/118	0.0406711	12/118	0.923362	32/118	8.69863e-05	7/118	0.796269	19/118	0.00284472	93/118	4.49034e-05	60/118	2.13485e-06	33/118	0.813101	regulation of cellular response to stress __GO_Biological_Process_2021
Osteoblast differentiation WP4787	WikiPathway_2021_Human	44/118	0.016595	25/118	0.0656885	35/118	1.11368e-05	9/118	0.985984	18/118	0.00321676	7/118	0.849085	77/118	0.233037	46/118	0.0258669	31/118	0.903099	Osteoblast differentiation WP4787__WikiPathway_2021_Human
receptor-mediated endocytosis	GO_Biological_Process_2021	52/143	0.0167031	40/143	0.000116909	34/143	0.00147778	18/143	0.687299	22/143	0.00107369	18/143	0.0396525	96/143	0.0978955	57/143	0.00868844	39/143	0.874233	receptor-mediated endocytosis __GO_Biological_Process_2021
positive regulation of nucleocytoplasmic transport	GO_Biological_Process_2021	20/46	0.0168195	18/46	9.94096e-05	5/46	0.801623	15/46	0.000836762	4/46	0.461629	14/46	9.62787e-06	38/46	0.00175496	25/46	0.000549871	13/46	0.724557	positive regulation of nucleocytoplasmic transport __GO_Biological_Process_2021
Alpha-6 beta-1 and alpha-6 beta-4 integrin signaling	BioPlanet_2019	20/46	0.0168195	12/46	0.0463597	7/46	0.485328	13/46	0.0072613	4/46	0.461629	8/46	0.0294175	38/46	0.00175496	21/46	0.0194408	17/46	0.250283	Alpha-6 beta-1 and alpha-6 beta-4 integrin signaling__BioPlanet_2019
Transfer RNA aminoacylation	BioPlanet_2019	20/46	0.0168195	11/46	0.0935876	2/46	0.992553	18/46	1.65955e-05	1/46	0.97309	10/46	0.00316726	38/46	0.00175496	32/46	4.29682e-08	6/46	0.998902	Transfer RNA aminoacylation__BioPlanet_2019
neutral amino acid transmembrane transporter activity	GO_Molecular_Function_2021	15/32	0.0170544	9/32	0.0515889	11/32	0.00337274	4/32	0.655886	7/32	0.00869416	2/32	0.742659	17/32	0.876975	7/32	0.892227	10/32	0.570621	neutral amino acid transmembrane transporter activity __GO_Molecular_Function_2021
regulation of cellular amide metabolic process	GO_Biological_Process_2021	15/32	0.0170544	13/32	0.000594717	2/32	0.953345	13/32	0.000157751	4/32	0.219479	9/32	0.000725364	22/32	0.259244	15/32	0.0347869	7/32	0.91486	regulation of cellular amide metabolic process __GO_Biological_Process_2021
7-methylguanosine mRNA capping	GO_Biological_Process_2021	15/32	0.0170544	4/32	0.758879			15/32	6.08392e-06			4/32	0.256401	23/32	0.154017	13/32	0.13863	10/32	0.570621	7-methylguanosine mRNA capping __GO_Biological_Process_2021
7-methylguanosine RNA capping	GO_Biological_Process_2021	15/32	0.0170544	4/32	0.758879			15/32	6.08392e-06			4/32	0.256401	23/32	0.154017	13/32	0.13863	10/32	0.570621	7-methylguanosine RNA capping __GO_Biological_Process_2021
Netrin-mediated signaling events	BioPlanet_2019	15/32	0.0170544	13/32	0.000594717	7/32	0.159494	8/32	0.0623764	5/32	0.0897118	8/32	0.00322685	27/32	0.00467959	20/32	0.000157924	7/32	0.91486	Netrin-mediated signaling events__BioPlanet_2019
Exocytosis: Vesicle Tethering	Elsevier_Pathway_Collection	15/32	0.0170544	7/32	0.224364	6/32	0.298212	9/32	0.024414	2/32	0.707198	5/32	0.111604	27/32	0.00467959	12/32	0.236854	15/32	0.0472547	Exocytosis: Vesicle Tethering__Elsevier_Pathway_Collection
Notch Signaling	MSigDB_Hallmark_2020	15/32	0.0170544	5/32	0.574677	11/32	0.00337274	4/32	0.655886	2/32	0.707198	3/32	0.483836	26/32	0.0143654	17/32	0.00566437	9/32	0.714258	Notch Signaling__MSigDB_Hallmark_2020
cellular response to tumor necrosis factor	GO_Biological_Process_2021	68/194	0.0172891	50/194	0.000173434	20/194	0.95696	48/194	2.55359e-05	12/194	0.802378	38/194	2.57297e-07	123/194	0.325908	62/194	0.323541	61/194	0.514787	cellular response to tumor necrosis factor __GO_Biological_Process_2021
Proteins Involved in Myocardial Ischemia	Elsevier_Pathway_Collection	86/252	0.0172899	54/252	0.00861469	38/252	0.371338	48/252	0.010573	21/252	0.351051	33/252	0.004002	165/252	0.110546	86/252	0.0997299	79/252	0.522671	Proteins Involved in Myocardial Ischemia__Elsevier_Pathway_Collection
modulation of chemical synaptic transmission	GO_Biological_Process_2021	41/109	0.0173413	20/109	0.251374	31/109	8.35408e-05	10/109	0.94213	14/109	0.0348796	6/109	0.882792	73/109	0.142912	53/109	4.09612e-05	20/109	0.999256	modulation of chemical synaptic transmission __GO_Biological_Process_2021
G alpha 12 pathway	BioPlanet_2019	21/49	0.0173868	15/49	0.0062532	15/49	0.00248475	6/49	0.678966	10/49	0.0031685	5/49	0.362202	33/49	0.248243	18/49	0.199392	15/49	0.597019	G alpha 12 pathway__BioPlanet_2019
ciliary neurotrophic factor receptor binding	GO_Molecular_Function_2021	6/9	0.0175543	6/9	0.000792609	5/9	0.00440647	1/9	0.734555	5/9	0.000237261	1/9	0.531365	6/9	0.521935	4/9	0.275469	2/9	0.826843	ciliary neurotrophic factor receptor binding __GO_Molecular_Function_2021
potassium:chloride symporter activity	GO_Molecular_Function_2021	6/9	0.0175543			5/9	0.00440647	1/9	0.734555					8/9	0.0840016	5/9	0.101539	3/9	0.572467	potassium:chloride symporter activity __GO_Molecular_Function_2021
mitochondrial respiratory chain complex III	GO_Cellular_Component_2021	6/9	0.0175543	3/9	0.154433			6/9	0.000380704			3/9	0.0304979	7/9	0.262216	4/9	0.275469	3/9	0.572467	mitochondrial respiratory chain complex III __GO_Cellular_Component_2021
U4 snRNP	GO_Cellular_Component_2021	6/9	0.0175543	3/9	0.154433			6/9	0.000380704			3/9	0.0304979	8/9	0.0840016	4/9	0.275469	4/9	0.301512	U4 snRNP __GO_Cellular_Component_2021
axon regeneration	GO_Biological_Process_2021	6/9	0.0175543	5/9	0.00672948	2/9	0.372851	4/9	0.0249729			5/9	0.000326074	6/9	0.521935	3/9	0.543186	3/9	0.572467	axon regeneration __GO_Biological_Process_2021
exonucleolytic trimming involved in rRNA processing	GO_Biological_Process_2021	6/9	0.0175543	3/9	0.154433			6/9	0.000380704			3/9	0.0304979	6/9	0.521935	4/9	0.275469	2/9	0.826843	exonucleolytic trimming involved in rRNA processing __GO_Biological_Process_2021
exonucleolytic trimming to generate mature 3'-end of 5.8S rRNA from tricistronic rRNA transcript (SSU-rRNA, 5.8S rRNA, LSU-rRNA)	GO_Biological_Process_2021	6/9	0.0175543	3/9	0.154433			6/9	0.000380704			3/9	0.0304979	6/9	0.521935	4/9	0.275469	2/9	0.826843	exonucleolytic trimming to generate mature 3'-end of 5.8S rRNA from tricistronic rRNA transcript (SSU-rRNA, 5.8S rRNA, LSU-rRNA) __GO_Biological_Process_2021
lysosomal lumen acidification	GO_Biological_Process_2021	6/9	0.0175543	3/9	0.154433	5/9	0.00440647	1/9	0.734555	3/9	0.0255436			7/9	0.262216	2/9	0.80803	5/9	0.116016	lysosomal lumen acidification __GO_Biological_Process_2021
postsynaptic membrane assembly	GO_Biological_Process_2021	6/9	0.0175543	1/9	0.783339	6/9	0.000466264			1/9	0.506714			6/9	0.521935	4/9	0.275469	2/9	0.826843	postsynaptic membrane assembly __GO_Biological_Process_2021
PPAR-gamma coactivator role in obesity and thermogenesis	BioPlanet_2019	6/9	0.0175543	2/9	0.422067	6/9	0.000466264			2/9	0.143996			7/9	0.262216	2/9	0.80803	5/9	0.116016	PPAR-gamma coactivator role in obesity and thermogenesis__BioPlanet_2019
APP Processing in Alzheimer Disease	Elsevier_Pathway_Collection	6/9	0.0175543	5/9	0.00672948	6/9	0.000466264			5/9	0.000237261			8/9	0.0840016	7/9	0.00448893	1/9	0.966116	APP Processing in Alzheimer Disease__Elsevier_Pathway_Collection
chromosome organization	GO_Biological_Process_2021	40/106	0.0175768	32/106	0.000116683	15/106	0.548841	25/106	0.00407534	9/106	0.407787	23/106	1.00854e-05	66/106	0.483391	39/106	0.0869358	27/106	0.923049	chromosome organization __GO_Biological_Process_2021
mitochondrion organization	GO_Biological_Process_2021	62/175	0.0175915	38/175	0.0199779	10/175	0.999895	52/175	2.64464e-08	11/175	0.777549	27/175	0.000837516	118/175	0.0625131	68/175	0.00886219	50/175	0.808518	mitochondrion organization __GO_Biological_Process_2021
INO80-type complex	GO_Cellular_Component_2021	12/24	0.0177885	3/24	0.747472	2/24	0.874327	10/24	0.000715269			3/24	0.305636	20/24	0.0195254	14/24	0.00390074	6/24	0.811565	INO80-type complex __GO_Cellular_Component_2021
regulation of axon extension involved in axon guidance	GO_Biological_Process_2021	12/24	0.0177885	6/24	0.160642	10/24	0.000956308	2/24	0.86007	4/24	0.102771	2/24	0.588125	19/24	0.0548774	11/24	0.0777056	8/24	0.492646	regulation of axon extension involved in axon guidance __GO_Biological_Process_2021
canonical glycolysis	GO_Biological_Process_2021	12/24	0.0177885	8/24	0.0248784	3/24	0.682924	9/24	0.00314033			8/24	0.000403224	19/24	0.0548774	15/24	0.00106474	4/24	0.968515	canonical glycolysis __GO_Biological_Process_2021
glucose catabolic process to pyruvate	GO_Biological_Process_2021	12/24	0.0177885	8/24	0.0248784	3/24	0.682924	9/24	0.00314033			8/24	0.000403224	19/24	0.0548774	15/24	0.00106474	4/24	0.968515	glucose catabolic process to pyruvate __GO_Biological_Process_2021
potassium ion homeostasis	GO_Biological_Process_2021	12/24	0.0177885	2/24	0.907856	10/24	0.000956308	2/24	0.86007	2/24	0.550299			17/24	0.23724	10/24	0.158601	7/24	0.664873	potassium ion homeostasis __GO_Biological_Process_2021
TRRAP/TIP60 in Chromatin Remodeling	Elsevier_Pathway_Collection	12/24	0.0177885	6/24	0.160642	3/24	0.682924	9/24	0.00314033	2/24	0.550299	4/24	0.123679	19/24	0.0548774	10/24	0.158601	9/24	0.325584	TRRAP/TIP60 in Chromatin Remodeling__Elsevier_Pathway_Collection
Angiogenesis WP1539	WikiPathway_2021_Human	12/24	0.0177885	8/24	0.0248784	7/24	0.0443271	5/24	0.224861	4/24	0.102771	4/24	0.123679	21/24	0.00538627	13/24	0.0122453	8/24	0.492646	Angiogenesis WP1539__WikiPathway_2021_Human
MHC class II antigen presentation	BioPlanet_2019	39/103	0.0178034	28/103	0.00185099	18/103	0.205044	21/103	0.0383698	10/103	0.249702	18/103	0.00142605	62/103	0.653046	47/103	0.000681909	15/103	0.99997	MHC class II antigen presentation__BioPlanet_2019
Chromosome maintenance	BioPlanet_2019	39/103	0.0178034	20/103	0.17565	5/103	0.99941	34/103	4.45912e-07	2/103	0.997147	18/103	0.00142605	47/103	0.999635	28/103	0.780983	19/103	0.998929	Chromosome maintenance__BioPlanet_2019
Endometrial cancer	BioPlanet_2019	22/52	0.0178564	17/52	0.00170661	11/52	0.111098	11/52	0.0913128	7/52	0.0945825	10/52	0.00791055	40/52	0.0141023	21/52	0.0765208	19/52	0.251576	Endometrial cancer__BioPlanet_2019
DNA repair	GO_Biological_Process_2021	100/298	0.0179752	55/298	0.102744	31/298	0.979519	69/298	6.125e-06	15/298	0.967601	40/298	0.00103307	183/298	0.547058	107/298	0.0195193	76/298	0.988887	DNA repair __GO_Biological_Process_2021
regulation of cardiac conduction	GO_Biological_Process_2021	23/55	0.0182383	14/55	0.0401262	16/55	0.00322489	7/55	0.642399	9/55	0.0210967	5/55	0.460324	34/55	0.543726	22/55	0.0781927	12/55	0.956491	regulation of cardiac conduction __GO_Biological_Process_2021
regulation of gene silencing by RNA	GO_Biological_Process_2021	23/55	0.0182383	9/55	0.496708	5/55	0.906977	18/55	0.000249533	3/55	0.795146	6/55	0.282726	37/55	0.233361	24/55	0.024081	13/55	0.9191	regulation of gene silencing by RNA __GO_Biological_Process_2021
regulation of posttranscriptional gene silencing	GO_Biological_Process_2021	23/55	0.0182383	9/55	0.496708	5/55	0.906977	18/55	0.000249533	3/55	0.795146	6/55	0.282726	37/55	0.233361	24/55	0.024081	13/55	0.9191	regulation of posttranscriptional gene silencing __GO_Biological_Process_2021
Proteins Involved in Breast Cancer Related to IGF1R/Akt Signaling Pathway	Elsevier_Pathway_Collection	23/55	0.0182383	17/55	0.00333733	11/55	0.149333	12/55	0.0660027	7/55	0.118617	10/55	0.011745	46/55	0.000328865	27/55	0.00252772	19/55	0.35093	Proteins Involved in Breast Cancer Related to IGF1R/Akt Signaling Pathway__Elsevier_Pathway_Collection
regulation of muscle cell differentiation	GO_Biological_Process_2021	16/35	0.0183457	12/35	0.00512515	9/35	0.0514611	7/35	0.195258	6/35	0.0450508	6/35	0.0591033	16/35	0.981013	12/35	0.359323	4/35	0.998537	regulation of muscle cell differentiation __GO_Biological_Process_2021
WNT Signaling in Breast Cancer	Elsevier_Pathway_Collection	16/35	0.0183457	15/35	0.000111356	6/35	0.378313	10/35	0.0162264	3/35	0.498581	12/35	1.06304e-05	26/35	0.0820831	16/35	0.0382025	10/35	0.697836	WNT Signaling in Breast Cancer__Elsevier_Pathway_Collection
Genes with Mutation in Cancer-Associated Dysregulated DNA Repair	Elsevier_Pathway_Collection	16/35	0.0183457	6/35	0.472514	4/35	0.75255	12/35	0.00166982			6/35	0.0591033	19/35	0.855037	14/35	0.141448	5/35	0.994182	Genes with Mutation in Cancer-Associated Dysregulated DNA Repair__Elsevier_Pathway_Collection
Neurotrophic Factor Deprivation in Retinal Ganglion Cell Death	Elsevier_Pathway_Collection	16/35	0.0183457	9/35	0.0846262	11/35	0.00727587	5/35	0.533665	8/35	0.00386948	1/35	0.947633	26/35	0.0820831	16/35	0.0382025	10/35	0.697836	Neurotrophic Factor Deprivation in Retinal Ganglion Cell Death__Elsevier_Pathway_Collection
Tight junction	KEGG_2021_Human	60/169	0.0184089	53/169	2.18409e-07	14/169	0.993284	46/169	2.53046e-06	10/169	0.829229	43/169	7.46316e-12	110/169	0.193229	70/169	0.00125083	40/169	0.989026	Tight junction__KEGG_2021_Human
positive regulation of supramolecular fiber organization	GO_Biological_Process_2021	35/91	0.0185881	23/91	0.0114569	11/91	0.762157	24/91	0.000973453	6/91	0.692752	17/91	0.000890348	63/91	0.0793746	33/91	0.127322	30/91	0.407015	positive regulation of supramolecular fiber organization __GO_Biological_Process_2021
Interleukin-1 signaling pathway	BioPlanet_2019	46/125	0.0187003	35/125	0.000295996	25/125	0.0461759	21/125	0.187155	18/125	0.0059746	17/125	0.0233147	90/125	0.0092756	38/125	0.516816	52/125	0.00967772	Interleukin-1 signaling pathway__BioPlanet_2019
positive regulation of DNA biosynthetic process	GO_Biological_Process_2021	25/61	0.0187747	21/61	0.000231978	5/61	0.946389	20/61	0.000112084	5/61	0.492402	16/61	1.86643e-05	48/61	0.00333362	29/61	0.00327406	19/61	0.561055	positive regulation of DNA biosynthetic process __GO_Biological_Process_2021
positive regulation of protein phosphorylation	GO_Biological_Process_2021	122/371	0.0190208	81/371	0.000895694	59/371	0.190794	63/371	0.040501	43/371	0.00331991	38/371	0.0769171	234/371	0.291883	124/371	0.0981065	110/371	0.777001	positive regulation of protein phosphorylation __GO_Biological_Process_2021
vascular endothelial growth factor receptor signaling pathway	GO_Biological_Process_2021	27/67	0.0190596	25/67	1.26831e-05	11/67	0.351671	16/67	0.0170288	9/67	0.0638877	16/67	6.51084e-05	55/67	0.000234669	26/67	0.0830159	29/67	0.026087	vascular endothelial growth factor receptor signaling pathway __GO_Biological_Process_2021
transcription elongation from RNA polymerase II promoter	GO_Biological_Process_2021	27/67	0.0190596	9/67	0.739257	3/67	0.997494	24/67	4.29874e-06			9/67	0.0889084	46/67	0.141837	25/67	0.129557	21/67	0.545767	transcription elongation from RNA polymerase II promoter __GO_Biological_Process_2021
p53 transcriptional gene network WP4963	WikiPathway_2021_Human	27/67	0.0190596	19/67	0.00572932	18/67	0.00475416	9/67	0.579263	14/67	0.000403678	5/67	0.638209	44/67	0.287698	21/67	0.466596	23/67	0.341021	p53 transcriptional gene network WP4963__WikiPathway_2021_Human
positive regulation of proteasomal ubiquitin-dependent protein catabolic process	GO_Biological_Process_2021	31/79	0.0190735	28/79	1.22252e-05	14/79	0.225578	17/79	0.0371031	12/79	0.015033	16/79	0.00049691	60/79	0.0048548	34/79	0.0105912	26/79	0.422867	positive regulation of proteasomal ubiquitin-dependent protein catabolic process __GO_Biological_Process_2021
p73 transcription factor network	BioPlanet_2019	31/79	0.0190735	23/79	0.00172831	10/79	0.70141	21/79	0.00176496	6/79	0.555038	17/79	0.000155875	50/79	0.423758	31/79	0.0543798	19/79	0.938809	p73 transcription factor network__BioPlanet_2019
Parkin-Ubiquitin Proteasomal System pathway WP2359	WikiPathway_2021_Human	28/70	0.0191244	23/70	0.000262817	4/70	0.992871	24/70	1.02426e-05	2/70	0.972599	21/70	8.0181e-08	49/70	0.0901099	39/70	7.91706e-06	10/70	0.999705	Parkin-Ubiquitin Proteasomal System pathway WP2359__WikiPathway_2021_Human
regulation of RNA splicing	GO_Biological_Process_2021	30/76	0.0191267	23/76	0.000971201	7/76	0.92864	23/76	0.000141886	7/76	0.349827	16/76	0.000314081	51/76	0.190719	31/76	0.0321276	20/76	0.858296	regulation of RNA splicing __GO_Biological_Process_2021
establishment of protein localization to organelle	GO_Biological_Process_2021	30/76	0.0191267	22/76	0.00233214	10/76	0.65297	20/76	0.00255353	6/76	0.516438	16/76	0.000314081	51/76	0.190719	28/76	0.129296	23/76	0.622659	establishment of protein localization to organelle __GO_Biological_Process_2021
positive regulation of cysteine-type endopeptidase activity involved in apoptotic process	GO_Biological_Process_2021	44/119	0.0193685	28/119	0.0153637	15/119	0.730378	29/119	0.00122111	8/119	0.684167	20/119	0.00131684	75/119	0.409799	35/119	0.610893	40/119	0.327525	positive regulation of cysteine-type endopeptidase activity involved in apoptotic process __GO_Biological_Process_2021
innate immune response activating cell surface receptor signaling pathway	GO_Biological_Process_2021	44/119	0.0193685	31/119	0.00228382	11/119	0.960725	33/119	4.19334e-05	7/119	0.803275	24/119	2.39373e-05	69/119	0.816022	45/119	0.0458084	24/119	0.99772	innate immune response activating cell surface receptor signaling pathway __GO_Biological_Process_2021
Glycosphingolipid metabolism	BioPlanet_2019	17/38	0.0194432	11/38	0.0271443	12/38	0.00493664	5/38	0.610096	8/38	0.00657407	3/38	0.602061	20/38	0.901983	12/38	0.488569	8/38	0.943324	Glycosphingolipid metabolism__BioPlanet_2019
single-stranded DNA helicase activity	GO_Molecular_Function_2021	10/19	0.0196932	9/19	0.0011343	1/19	0.945653	9/19	0.000422015			9/19	6.25368e-06	11/19	0.717489	7/19	0.34248	4/19	0.891586	single-stranded DNA helicase activity __GO_Molecular_Function_2021
RNA cap binding	GO_Molecular_Function_2021	10/19	0.0196932	6/19	0.0634774	1/19	0.945653	9/19	0.000422015			6/19	0.00297208	13/19	0.358865	10/19	0.0341682	3/19	0.964295	RNA cap binding __GO_Molecular_Function_2021
H4/H2A histone acetyltransferase complex	GO_Cellular_Component_2021	10/19	0.0196932	4/19	0.344579	2/19	0.774514	8/19	0.0022678	1/19	0.775131	3/19	0.194456	14/19	0.199212	9/19	0.0873286	5/19	0.758751	H4/H2A histone acetyltransferase complex __GO_Cellular_Component_2021
vacuolar proton-transporting V-type ATPase complex	GO_Cellular_Component_2021	10/19	0.0196932	3/19	0.588591	2/19	0.774514	8/19	0.0022678	1/19	0.775131	2/19	0.461071	12/19	0.544044	6/19	0.534783	6/19	0.576783	vacuolar proton-transporting V-type ATPase complex __GO_Cellular_Component_2021
positive regulation of establishment of protein localization	GO_Biological_Process_2021	10/19	0.0196932	8/19	0.00526219	2/19	0.774514	8/19	0.0022678	4/19	0.0503381	4/19	0.0617894	18/19	0.00127149	10/19	0.0341682	8/19	0.218649	positive regulation of establishment of protein localization __GO_Biological_Process_2021
pore complex assembly	GO_Biological_Process_2021	10/19	0.0196932	7/19	0.0201463	3/19	0.519332	7/19	0.0100342	3/19	0.169108	4/19	0.0617894	17/19	0.0078707	12/19	0.00301406	5/19	0.758751	pore complex assembly __GO_Biological_Process_2021
regulation of glucose transmembrane transport	GO_Biological_Process_2021	10/19	0.0196932	5/19	0.163842	9/19	0.000555652	1/19	0.939239	4/19	0.0503381	1/19	0.798203	14/19	0.199212	9/19	0.0873286	5/19	0.758751	regulation of glucose transmembrane transport __GO_Biological_Process_2021
regulation of leukocyte chemotaxis	GO_Biological_Process_2021	10/19	0.0196932	5/19	0.163842	8/19	0.00286804	2/19	0.755783	4/19	0.0503381	1/19	0.798203	12/19	0.544044	8/19	0.187798	4/19	0.891586	regulation of leukocyte chemotaxis __GO_Biological_Process_2021
Destabilization of mRNA by butyrate response factor 1 (BRF1)	BioPlanet_2019	10/19	0.0196932	5/19	0.163842	1/19	0.945653	9/19	0.000422015	2/19	0.425874	3/19	0.194456	12/19	0.544044	6/19	0.534783	6/19	0.576783	Destabilization of mRNA by butyrate response factor 1 (BRF1)__BioPlanet_2019
modulation of excitatory postsynaptic potential	GO_Biological_Process_2021	13/27	0.0199629	5/27	0.417146	12/27	0.000142898	1/27	0.981331	4/27	0.142587	1/27	0.897188	19/27	0.230983	12/27	0.0836782	7/27	0.789474	modulation of excitatory postsynaptic potential __GO_Biological_Process_2021
positive regulation of muscle cell differentiation	GO_Biological_Process_2021	13/27	0.0199629	11/27	0.00151656	7/27	0.0780479	6/27	0.155263	4/27	0.142587	7/27	0.00464757	13/27	0.946883	11/27	0.162813	2/27	0.999481	positive regulation of muscle cell differentiation __GO_Biological_Process_2021
dendritic spine organization	GO_Biological_Process_2021	13/27	0.0199629	8/27	0.0489655	11/27	0.000672086	2/27	0.901199	5/27	0.0488571	3/27	0.373939	24/27	0.00176432	16/27	0.0016356	8/27	0.646468	dendritic spine organization __GO_Biological_Process_2021
Kinesins	BioPlanet_2019	13/27	0.0199629	10/27	0.00557018	5/27	0.336037	8/27	0.0243963	2/27	0.615311	8/27	0.000978366	15/27	0.800578	14/27	0.015201	1/27	0.999959	Kinesins__BioPlanet_2019
CTCF pathway	BioPlanet_2019	13/27	0.0199629	12/27	0.000359051	10/27	0.00274559	3/27	0.735647	9/27	0.000104558	3/27	0.373939	21/27	0.058714	11/27	0.162813	10/27	0.325937	CTCF pathway__BioPlanet_2019
Mammalian calpain regulation of cell motility	BioPlanet_2019	13/27	0.0199629	11/27	0.00151656	5/27	0.336037	8/27	0.0243963	2/27	0.615311	9/27	0.000175247	23/27	0.00720471	12/27	0.0836782	11/27	0.196724	Mammalian calpain regulation of cell motility__BioPlanet_2019
Glutamate Overdose and Aura Effect Caused by Mutations in SLC1A3 Gene	Elsevier_Pathway_Collection	13/27	0.0199629	6/27	0.238034	11/27	0.000672086	2/27	0.901199	6/27	0.013698			19/27	0.230983	9/27	0.432802	10/27	0.325937	Glutamate Overdose and Aura Effect Caused by Mutations in SLC1A3 Gene__Elsevier_Pathway_Collection
Glutamate Overdose and Aura Effect Overiew	Elsevier_Pathway_Collection	13/27	0.0199629	6/27	0.238034	11/27	0.000672086	2/27	0.901199	6/27	0.013698			19/27	0.230983	9/27	0.432802	10/27	0.325937	Glutamate Overdose and Aura Effect Overiew__Elsevier_Pathway_Collection
WNT Canonical Signaling Activation in Cancer	Elsevier_Pathway_Collection	13/27	0.0199629	9/27	0.017754	7/27	0.0780479	6/27	0.155263	2/27	0.615311	7/27	0.00464757	21/27	0.058714	15/27	0.00533434	6/27	0.893854	WNT Canonical Signaling Activation in Cancer__Elsevier_Pathway_Collection
response to endoplasmic reticulum stress	GO_Biological_Process_2021	41/110	0.020352	25/110	0.0314757	30/110	0.000244011	11/110	0.902636	16/110	0.00837321	9/110	0.534052	71/110	0.294047	44/110	0.0180951	27/110	0.952454	response to endoplasmic reticulum stress __GO_Biological_Process_2021
positive regulation of mitochondrial translation	GO_Biological_Process_2021	8/14	0.0203613	4/14	0.163486			8/14	0.000170439			4/14	0.0219853	7/14	0.87691	2/14	0.95425	5/14	0.459706	positive regulation of mitochondrial translation __GO_Biological_Process_2021
AKT phosphorylation of cytosolic targets	BioPlanet_2019	8/14	0.0203613	3/14	0.377803	6/14	0.0088113	2/14	0.5905	2/14	0.285856	1/14	0.692462	11/14	0.150154	4/14	0.651739	7/14	0.113833	AKT phosphorylation of cytosolic targets__BioPlanet_2019
Signaling by NOTCH2	BioPlanet_2019	8/14	0.0203613	3/14	0.377803	7/14	0.00158582	1/14	0.872989	3/14	0.0835744			10/14	0.321	5/14	0.423157	5/14	0.459706	Signaling by NOTCH2__BioPlanet_2019
SWI/SNF BRM/BAF in Chromatin Remodeling	Elsevier_Pathway_Collection	8/14	0.0203613	5/14	0.0543837	3/14	0.319472	5/14	0.0329912	2/14	0.285856	3/14	0.0978723	12/14	0.0507051	10/14	0.00176869	2/14	0.961806	SWI/SNF BRM/BAF in Chromatin Remodeling__Elsevier_Pathway_Collection
PNPLA3 in non-Alcoholic Fatty Liver Disease	Elsevier_Pathway_Collection	8/14	0.0203613	3/14	0.377803	6/14	0.0088113	2/14	0.5905	2/14	0.285856	1/14	0.692462	10/14	0.321	5/14	0.423157	5/14	0.459706	PNPLA3 in non-Alcoholic Fatty Liver Disease__Elsevier_Pathway_Collection
response to growth factor	GO_Biological_Process_2021	18/41	0.0203658	14/41	0.00269773	7/41	0.362834	11/41	0.0192863	8/41	0.0105105	6/41	0.109444	28/41	0.235841	14/41	0.346141	14/41	0.4056	response to growth factor __GO_Biological_Process_2021
regulation of response to DNA damage stimulus	GO_Biological_Process_2021	18/41	0.0203658	8/41	0.305452	6/41	0.536268	12/41	0.00720825	2/41	0.82631	6/41	0.109444	26/41	0.471654	15/41	0.233316	11/41	0.783258	regulation of response to DNA damage stimulus __GO_Biological_Process_2021
gluconeogenesis	GO_Biological_Process_2021	18/41	0.0203658	12/41	0.0197454	7/41	0.362834	11/41	0.0192863	3/41	0.607438	9/41	0.00468822	28/41	0.235841	21/41	0.00390535	7/41	0.987734	gluconeogenesis __GO_Biological_Process_2021
carbohydrate catabolic process	GO_Biological_Process_2021	18/41	0.0203658	12/41	0.0197454	6/41	0.536268	12/41	0.00720825	4/41	0.374901	8/41	0.0153656	23/41	0.811373	18/41	0.0441643	5/41	0.998877	carbohydrate catabolic process __GO_Biological_Process_2021
GTP binding	GO_Molecular_Function_2021	66/189	0.0204185	43/189	0.00618	19/189	0.964711	47/189	2.68626e-05	14/189	0.569638	29/189	0.000601933	125/189	0.109736	61/189	0.293133	64/189	0.249047	GTP binding __GO_Molecular_Function_2021
positive regulation of gene expression	GO_Biological_Process_2021	155/482	0.0209519	102/482	0.000674084	69/482	0.492322	86/482	0.00567894	41/482	0.233114	61/482	0.000304799	309/482	0.131877	171/482	0.00690711	138/482	0.911945	positive regulation of gene expression __GO_Biological_Process_2021
NADH dehydrogenase activity	GO_Molecular_Function_2021	5/7	0.020964	3/7	0.0816448			5/7	0.000793461			3/7	0.0143592	7/7	0.0334814	7/7	0.000229877			NADH dehydrogenase activity __GO_Molecular_Function_2021
oxidoreductase activity, acting on a sulfur group of donors, oxygen as acceptor	GO_Molecular_Function_2021	5/7	0.020964	2/7	0.300919	4/7	0.00993032	1/7	0.643546	2/7	0.0927618			4/7	0.739817	2/7	0.675369	2/7	0.698274	oxidoreductase activity, acting on a sulfur group of donors, oxygen as acceptor __GO_Molecular_Function_2021
phosphatidylinositol-4,5-bisphosphate 5-phosphatase activity	GO_Molecular_Function_2021	5/7	0.020964	1/7	0.695622	4/7	0.00993032	1/7	0.643546	1/7	0.42282			7/7	0.0334814	3/7	0.35803	4/7	0.144031	phosphatidylinositol-4,5-bisphosphate 5-phosphatase activity __GO_Molecular_Function_2021
RNA polymerase II CTD heptapeptide repeat phosphatase activity	GO_Molecular_Function_2021	5/7	0.020964	3/7	0.0816448	4/7	0.00993032	1/7	0.643546	2/7	0.0927618	1/7	0.44538	5/7	0.454264			5/7	0.0347565	RNA polymerase II CTD heptapeptide repeat phosphatase activity __GO_Molecular_Function_2021
organic acid:sodium symporter activity	GO_Molecular_Function_2021	5/7	0.020964	1/7	0.695622	4/7	0.00993032	1/7	0.643546	1/7	0.42282			5/7	0.454264	3/7	0.35803	2/7	0.698274	organic acid:sodium symporter activity __GO_Molecular_Function_2021
amino sugar catabolic process	GO_Biological_Process_2021	5/7	0.020964	2/7	0.300919	1/7	0.657895	4/7	0.00870766			2/7	0.104231	5/7	0.454264	4/7	0.128933	1/7	0.928101	amino sugar catabolic process __GO_Biological_Process_2021
late nucleophagy	GO_Biological_Process_2021	5/7	0.020964	2/7	0.300919	5/7	0.000942034			2/7	0.0927618			6/7	0.179901	5/7	0.0297207	1/7	0.928101	late nucleophagy __GO_Biological_Process_2021
lysosomal microautophagy	GO_Biological_Process_2021	5/7	0.020964	4/7	0.013995	5/7	0.000942034			4/7	0.000940813			5/7	0.454264	4/7	0.128933	1/7	0.928101	lysosomal microautophagy __GO_Biological_Process_2021
negative regulation of stress-activated protein kinase signaling cascade	GO_Biological_Process_2021	5/7	0.020964	3/7	0.0816448	1/7	0.657895	4/7	0.00870766			3/7	0.0143592	5/7	0.454264	3/7	0.35803	2/7	0.698274	negative regulation of stress-activated protein kinase signaling cascade __GO_Biological_Process_2021
Notch receptor processing, ligand-dependent	GO_Biological_Process_2021	5/7	0.020964	2/7	0.300919	4/7	0.00993032	1/7	0.643546	2/7	0.0927618			6/7	0.179901	2/7	0.675369	4/7	0.144031	Notch receptor processing, ligand-dependent __GO_Biological_Process_2021
piecemeal microautophagy of the nucleus	GO_Biological_Process_2021	5/7	0.020964	4/7	0.013995	5/7	0.000942034			4/7	0.000940813			5/7	0.454264	4/7	0.128933	1/7	0.928101	piecemeal microautophagy of the nucleus __GO_Biological_Process_2021
protein localization to cytoplasmic stress granule	GO_Biological_Process_2021	5/7	0.020964	3/7	0.0816448			5/7	0.000793461			3/7	0.0143592	6/7	0.179901	4/7	0.128933	2/7	0.698274	protein localization to cytoplasmic stress granule __GO_Biological_Process_2021
regulation of lens fiber cell differentiation	GO_Biological_Process_2021	5/7	0.020964	5/7	0.00147712	3/7	0.0642658	2/7	0.247302	3/7	0.0119305	2/7	0.104231	6/7	0.179901	2/7	0.675369	4/7	0.144031	regulation of lens fiber cell differentiation __GO_Biological_Process_2021
positive regulation of miRNA mediated inhibition of translation	GO_Biological_Process_2021	5/7	0.020964	3/7	0.0816448	4/7	0.00993032	1/7	0.643546	2/7	0.0927618	1/7	0.44538	6/7	0.179901	4/7	0.128933	2/7	0.698274	positive regulation of miRNA mediated inhibition of translation __GO_Biological_Process_2021
regulation of miRNA mediated inhibition of translation	GO_Biological_Process_2021	5/7	0.020964	3/7	0.0816448	4/7	0.00993032	1/7	0.643546	2/7	0.0927618	1/7	0.44538	6/7	0.179901	4/7	0.128933	2/7	0.698274	regulation of miRNA mediated inhibition of translation __GO_Biological_Process_2021
Homologous DNA pairing and strand exchange	BioPlanet_2019	5/7	0.020964	5/7	0.00147712	1/7	0.657895	4/7	0.00870766	1/7	0.42282	4/7	0.00121506	4/7	0.739817	2/7	0.675369	2/7	0.698274	Homologous DNA pairing and strand exchange__BioPlanet_2019
Negative regulation of the PI3K/Akt network	BioPlanet_2019	5/7	0.020964	3/7	0.0816448	4/7	0.00993032	1/7	0.643546	3/7	0.0119305			6/7	0.179901	2/7	0.675369	4/7	0.144031	Negative regulation of the PI3K/Akt network__BioPlanet_2019
Neurofascin interactions	BioPlanet_2019	5/7	0.020964	4/7	0.013995	5/7	0.000942034			4/7	0.000940813			5/7	0.454264	5/7	0.0297207			Neurofascin interactions__BioPlanet_2019
Post-transcriptional silencing by small RNAs	BioPlanet_2019	5/7	0.020964	2/7	0.300919	5/7	0.000942034			2/7	0.0927618			6/7	0.179901	6/7	0.00394837			Post-transcriptional silencing by small RNAs__BioPlanet_2019
CSF2 -> STAT Signaling	Elsevier_Pathway_Collection	5/7	0.020964	6/7	8.78824e-05	4/7	0.00993032	1/7	0.643546	4/7	0.000940813	2/7	0.104231	6/7	0.179901	5/7	0.0297207	1/7	0.928101	CSF2 -> STAT Signaling__Elsevier_Pathway_Collection
ARRB2 and Frizzled Receptors Endocytosis	Elsevier_Pathway_Collection	5/7	0.020964	2/7	0.300919	4/7	0.00993032	1/7	0.643546	2/7	0.0927618			5/7	0.454264	4/7	0.128933	1/7	0.928101	ARRB2 and Frizzled Receptors Endocytosis__Elsevier_Pathway_Collection
hexose biosynthetic process	GO_Biological_Process_2021	19/44	0.021132	13/44	0.0143864	8/44	0.28216	11/44	0.0318934	4/44	0.427314	9/44	0.0076276	29/44	0.334294	22/44	0.00463534	7/44	0.993984	hexose biosynthetic process __GO_Biological_Process_2021
positive regulation of stress fiber assembly	GO_Biological_Process_2021	19/44	0.021132	15/44	0.00196297	4/44	0.888839	15/44	0.000491318	2/44	0.855075	13/44	2.84531e-05	32/44	0.0833399	21/44	0.0108601	11/44	0.858631	positive regulation of stress fiber assembly __GO_Biological_Process_2021
PI3K events in ERBB2 signaling	BioPlanet_2019	19/44	0.021132	11/44	0.0718858	15/44	0.000725655	4/44	0.870582	8/44	0.0159662	3/44	0.700945	35/44	0.0086738	16/44	0.231703	19/44	0.0653535	PI3K events in ERBB2 signaling__BioPlanet_2019
Vasopressin-regulated water reabsorption	KEGG_2021_Human	19/44	0.021132	11/44	0.0718858	7/44	0.436717	12/44	0.0130321	2/44	0.855075	9/44	0.0076276	27/44	0.576597	19/44	0.0467479	8/44	0.983699	Vasopressin-regulated water reabsorption__KEGG_2021_Human
regulation of wound healing	GO_Biological_Process_2021	20/47	0.0217589	17/47	0.000463312	6/47	0.674355	14/47	0.0032219	5/47	0.280076	12/47	0.000268168	30/47	0.437016	15/47	0.454508	15/47	0.520965	regulation of wound healing __GO_Biological_Process_2021
CDC42 activity regulation	BioPlanet_2019	14/30	0.0218091	6/30	0.324062	9/30	0.0199947	5/30	0.393934	1/30	0.90528	5/30	0.0899533	24/30	0.025734	16/30	0.00685951	8/30	0.769471	CDC42 activity regulation__BioPlanet_2019
Androgens Promote Scalp Dermal Papilla Regression	Elsevier_Pathway_Collection	14/30	0.0218091	12/30	0.00113166	5/30	0.425803	9/30	0.0160228	3/30	0.397399	9/30	0.000428698	24/30	0.025734	13/30	0.0887157	11/30	0.325785	Androgens Promote Scalp Dermal Papilla Regression__Elsevier_Pathway_Collection
Transport of inorganic cations/anions and amino acids/oligopeptides	BioPlanet_2019	36/95	0.021861	19/95	0.150318	28/95	9.16624e-05	8/95	0.958218	13/95	0.0261044	6/95	0.788954	57/95	0.664722	29/95	0.513218	28/95	0.689091	Transport of inorganic cations/anions and amino acids/oligopeptides__BioPlanet_2019
regulation of anatomical structure morphogenesis	GO_Biological_Process_2021	45/123	0.0220802	34/123	0.000464035	32/123	0.00039083	13/123	0.876411	22/123	0.000123885	12/123	0.289879	90/123	0.00446301	60/123	1.16019e-05	30/123	0.963611	regulation of anatomical structure morphogenesis __GO_Biological_Process_2021
transcription by RNA polymerase II	GO_Biological_Process_2021	106/320	0.0221818	47/320	0.702249	48/320	0.364495	58/320	0.0149283	20/320	0.840099	27/320	0.434875	214/320	0.0270794	121/320	0.00206821	93/320	0.827767	transcription by RNA polymerase II __GO_Biological_Process_2021
regulation of generation of precursor metabolites and energy	GO_Biological_Process_2021	21/50	0.0222624	7/50	0.683328	5/50	0.856695	16/50	0.000717722	1/50	0.980357	6/50	0.213924	33/50	0.311532	26/50	0.00104063	7/50	0.998658	regulation of generation of precursor metabolites and energy __GO_Biological_Process_2021
amino acid transport	GO_Biological_Process_2021	21/50	0.0222624	12/50	0.0804195	18/50	9.96557e-05	3/50	0.974976	10/50	0.00369787	2/50	0.92019	28/50	0.830402	14/50	0.684736	14/50	0.742453	amino acid transport __GO_Biological_Process_2021
integral component of endoplasmic reticulum membrane	GO_Cellular_Component_2021	51/142	0.0224731	28/142	0.111018	35/142	0.000639177	16/142	0.83338	21/142	0.00227095	7/142	0.946546	80/142	0.913936	47/142	0.253591	33/142	0.987114	integral component of endoplasmic reticulum membrane __GO_Cellular_Component_2021
chromatin organization	GO_Biological_Process_2021	51/142	0.0224731	32/142	0.018731	24/142	0.207971	27/142	0.0467077	12/142	0.385917	20/142	0.0102723	95/142	0.109273	57/142	0.00735338	38/142	0.899586	chromatin organization __GO_Biological_Process_2021
cytoskeleton organization	GO_Biological_Process_2021	44/120	0.0225017	34/120	0.000281487	21/120	0.180798	23/120	0.0580057	10/120	0.420737	24/120	2.76633e-05	84/120	0.0334436	48/120	0.0140414	36/120	0.657524	cytoskeleton organization __GO_Biological_Process_2021
DNA Repair Pathways Full Network WP4946	WikiPathway_2021_Human	44/120	0.0225017	22/120	0.239373	9/120	0.992015	35/120	7.49371e-06	5/120	0.953706	17/120	0.0161587	71/120	0.738499	42/120	0.148707	29/120	0.96638	DNA Repair Pathways Full Network WP4946__WikiPathway_2021_Human
positive regulation of proteasomal protein catabolic process	GO_Biological_Process_2021	33/86	0.0226107	29/86	2.55879e-05	15/86	0.234097	18/86	0.0417691	12/86	0.0277565	17/86	0.000452816	69/86	0.000156253	38/86	0.00422859	31/86	0.203005	positive regulation of proteasomal protein catabolic process __GO_Biological_Process_2021
Androgen receptor regulation of biosynthesis and transcription	BioPlanet_2019	22/53	0.0226568	13/53	0.0609542	15/53	0.00567367	7/53	0.602064	6/53	0.208547	7/53	0.132794	36/53	0.209486	20/53	0.148795	16/53	0.622504	Androgen receptor regulation of biosynthesis and transcription__BioPlanet_2019
cellular response to DNA damage stimulus	GO_Biological_Process_2021	115/350	0.0227556	70/350	0.015999	48/350	0.628025	67/350	0.00260884	29/350	0.327703	41/350	0.0103353	221/350	0.289178	128/350	0.00597707	93/350	0.978391	cellular response to DNA damage stimulus __GO_Biological_Process_2021
MAPK signaling pathway	KEGG_2021_Human	98/294	0.022797	60/294	0.0163874	60/294	0.00214313	38/294	0.676834	34/294	0.0086142	26/294	0.342987	202/294	0.00611446	94/294	0.274698	108/294	0.0270179	MAPK signaling pathway__KEGG_2021_Human
telomerase RNA binding	GO_Molecular_Function_2021	11/22	0.0229532	6/22	0.116314	1/22	0.965695	10/22	0.000306037	1/22	0.822358	5/22	0.0281928	17/22	0.0946079	14/22	0.00121608	3/22	0.984917	telomerase RNA binding __GO_Molecular_Function_2021
positive regulation of peptidase activity	GO_Biological_Process_2021	11/22	0.0229532	9/22	0.00391919	5/22	0.193549	6/22	0.0701335	3/22	0.228738	6/22	0.00662976	11/22	0.907552	6/22	0.694783	5/22	0.866439	positive regulation of peptidase activity __GO_Biological_Process_2021
cellular response to nerve growth factor stimulus	GO_Biological_Process_2021	11/22	0.0229532	6/22	0.116314	3/22	0.622928	8/22	0.00656774	3/22	0.228738	3/22	0.260302	18/22	0.0367767	12/22	0.0148834	6/22	0.733087	cellular response to nerve growth factor stimulus __GO_Biological_Process_2021
regulation of centrosome cycle	GO_Biological_Process_2021	11/22	0.0229532	8/22	0.0144187	3/22	0.622928	8/22	0.00656774	2/22	0.502838	6/22	0.00662976	16/22	0.196991	10/22	0.0954965	6/22	0.733087	regulation of centrosome cycle __GO_Biological_Process_2021
PI3K/AKT/mTOR - VitD3 signaling WP4141	WikiPathway_2021_Human	11/22	0.0229532	5/22	0.252891	7/22	0.0281391	4/22	0.355724	3/22	0.228738	2/22	0.54009	20/22	0.00241608	8/22	0.337255	12/22	0.020018	PI3K/AKT/mTOR - VitD3 signaling WP4141__WikiPathway_2021_Human
DNA damage response, signal transduction by p53 class mediator resulting in cell cycle arrest	GO_Biological_Process_2021	23/56	0.0229549	16/56	0.00994057	10/56	0.267066	13/56	0.0367282	4/56	0.618949	12/56	0.00145594	39/56	0.13337	15/56	0.756994	24/56	0.0456215	DNA damage response, signal transduction by p53 class mediator resulting in cell cycle arrest __GO_Biological_Process_2021
glycosaminoglycan catabolic process	GO_Biological_Process_2021	23/56	0.0229549	18/56	0.00157205	21/56	1.30704e-05	2/56	0.99744	14/56	5.2361e-05	4/56	0.6725	42/56	0.0242543	25/56	0.0157383	17/56	0.612611	glycosaminoglycan catabolic process __GO_Biological_Process_2021
nuclear-transcribed mRNA catabolic process, deadenylation-dependent decay	GO_Biological_Process_2021	23/56	0.0229549	10/56	0.376373	7/56	0.700022	16/56	0.00271855	3/56	0.805119	7/56	0.163258	36/56	0.392757	17/56	0.541775	19/56	0.385849	nuclear-transcribed mRNA catabolic process, deadenylation-dependent decay __GO_Biological_Process_2021
Steroids Induced Cataract	Elsevier_Pathway_Collection	24/59	0.0231679	11/59	0.311367	18/59	0.00100638	6/59	0.83645	6/59	0.285348	5/59	0.52331	41/59	0.130616	22/59	0.149092	19/59	0.491952	Steroids Induced Cataract__Elsevier_Pathway_Collection
DNA damage response, signal transduction by p53 class mediator	GO_Biological_Process_2021	29/74	0.0232766	18/74	0.0336884	13/74	0.246514	16/74	0.0406349	5/74	0.665817	13/74	0.0059371	53/74	0.0461317	21/74	0.677188	32/74	0.0204288	DNA damage response, signal transduction by p53 class mediator __GO_Biological_Process_2021
regulation of stress fiber assembly	GO_Biological_Process_2021	29/74	0.0232766	23/74	0.000643542	7/74	0.916174	22/74	0.000260549	3/74	0.925198	20/74	1.04654e-06	55/74	0.0143845	38/74	0.000114291	17/74	0.956834	regulation of stress fiber assembly __GO_Biological_Process_2021
proteolysis involved in cellular protein catabolic process	GO_Biological_Process_2021	29/74	0.0232766	21/74	0.00375896	15/74	0.0955828	14/74	0.129069	10/74	0.0508423	11/74	0.034644	50/74	0.172694	32/74	0.0119102	18/74	0.926265	proteolysis involved in cellular protein catabolic process __GO_Biological_Process_2021
Seven transmembrane receptor signaling through beta-arrestin	BioPlanet_2019	29/74	0.0232766	20/74	0.00830301	15/74	0.0955828	14/74	0.129069	8/74	0.193839	12/74	0.0149761	48/74	0.323428	25/74	0.290323	23/74	0.562871	Seven transmembrane receptor signaling through beta-arrestin__BioPlanet_2019
Shigellosis	BioPlanet_2019	25/62	0.0233062	18/62	0.0054032	7/62	0.796195	18/62	0.001243	5/62	0.507013	13/62	0.0011616	43/62	0.127886	23/62	0.149	20/62	0.485628	Shigellosis__BioPlanet_2019
phosphatase binding	GO_Molecular_Function_2021	42/114	0.0233452	24/114	0.0745038	28/114	0.00223417	14/114	0.710923	14/114	0.0481913	10/114	0.440779	81/114	0.0216596	51/114	0.000729098	30/114	0.897867	phosphatase binding __GO_Molecular_Function_2021
neuron projection extension	GO_Biological_Process_2021	15/33	0.0233586	9/33	0.0614702	9/33	0.0364328	6/33	0.293957	4/33	0.236028	5/33	0.123286	29/33	0.000859523	14/33	0.0929738	15/33	0.0622144	neuron projection extension __GO_Biological_Process_2021
positive regulation of telomere maintenance via telomerase	GO_Biological_Process_2021	15/33	0.0233586	12/33	0.00294688	3/33	0.866803	12/33	0.000923778	3/33	0.45903	9/33	0.00092668	26/33	0.0282059	14/33	0.0929738	12/33	0.325265	positive regulation of telomere maintenance via telomerase __GO_Biological_Process_2021
phosphatidylcholine biosynthetic process	GO_Biological_Process_2021	15/33	0.0233586	7/33	0.249235	11/33	0.00441953	4/33	0.680263	6/33	0.0349037	1/33	0.938011	23/33	0.218782	14/33	0.0929738	9/33	0.751238	phosphatidylcholine biosynthetic process __GO_Biological_Process_2021
DNA Repair and Chromatin Remodeling Block in Pancreatic Neoplasms	Elsevier_Pathway_Collection	15/33	0.0233586	8/33	0.131984	3/33	0.866803	12/33	0.000923778	2/33	0.723209	6/33	0.0461849	22/33	0.340166	18/33	0.00305834	4/33	0.997379	DNA Repair and Chromatin Remodeling Block in Pancreatic Neoplasms__Elsevier_Pathway_Collection
Type I collagen synthesis in the context of Osteogenesis imperfecta WP4786	WikiPathway_2021_Human	15/33	0.0233586	9/33	0.0614702	13/33	0.000328481	2/33	0.95188	8/33	0.00261162	1/33	0.938011	23/33	0.218782	10/33	0.561515	13/33	0.206627	Type I collagen synthesis in the context of Osteogenesis imperfecta WP4786__WikiPathway_2021_Human
late endosome membrane	GO_Cellular_Component_2021	27/68	0.0233934	15/68	0.100873	20/68	0.000907181	7/68	0.840565	10/68	0.0307776	5/68	0.651307	39/68	0.800062	21/68	0.498621	18/68	0.840923	late endosome membrane __GO_Cellular_Component_2021
isocitrate dehydrogenase activity	GO_Molecular_Function_2021	4/5	0.0235347	3/5	0.0297469			4/5	0.00156558			3/5	0.00464119	5/5	0.0883805	5/5	0.00251955			isocitrate dehydrogenase activity __GO_Molecular_Function_2021
voltage-gated sodium channel activity involved in cardiac muscle cell action potential	GO_Molecular_Function_2021	4/5	0.0235347	4/5	0.00260384	3/5	0.0228866	1/5	0.521348	3/5	0.00382475	1/5	0.343629	5/5	0.0883805	4/5	0.0316213	1/5	0.847446	voltage-gated sodium channel activity involved in cardiac muscle cell action potential __GO_Molecular_Function_2021
oxidoreductase activity, acting on a sulfur group of donors, NAD(P) as acceptor	GO_Molecular_Function_2021	4/5	0.0235347	2/5	0.176397			4/5	0.00156558			2/5	0.0552774	3/5	0.709169	2/5	0.476416	1/5	0.847446	oxidoreductase activity, acting on a sulfur group of donors, NAD(P) as acceptor __GO_Molecular_Function_2021
oxoglutarate dehydrogenase complex	GO_Cellular_Component_2021	4/5	0.0235347	4/5	0.00260384	1/5	0.535191	3/5	0.0207036	1/5	0.324668	3/5	0.00464119	5/5	0.0883805	4/5	0.0316213	1/5	0.847446	oxoglutarate dehydrogenase complex __GO_Cellular_Component_2021
negative regulation of macrophage cytokine production	GO_Biological_Process_2021	4/5	0.0235347	4/5	0.00260384	3/5	0.0228866	1/5	0.521348	2/5	0.0488516	2/5	0.0552774	5/5	0.0883805	3/5	0.166043	2/5	0.49918	negative regulation of macrophage cytokine production __GO_Biological_Process_2021
postsynaptic density protein 95 clustering	GO_Biological_Process_2021	4/5	0.0235347	1/5	0.572408	4/5	0.00180143			1/5	0.324668			5/5	0.0883805	4/5	0.0316213	1/5	0.847446	postsynaptic density protein 95 clustering __GO_Biological_Process_2021
isocitrate metabolic process	GO_Biological_Process_2021	4/5	0.0235347	3/5	0.0297469			4/5	0.00156558			3/5	0.00464119	5/5	0.0883805	5/5	0.00251955			isocitrate metabolic process __GO_Biological_Process_2021
receptor transactivation	GO_Biological_Process_2021	4/5	0.0235347	2/5	0.176397	4/5	0.00180143			2/5	0.0488516			3/5	0.709169	2/5	0.476416	1/5	0.847446	receptor transactivation __GO_Biological_Process_2021
regulation of growth hormone receptor signaling pathway	GO_Biological_Process_2021	4/5	0.0235347	3/5	0.0297469	3/5	0.0228866	1/5	0.521348	3/5	0.00382475			3/5	0.709169	1/5	0.834649	2/5	0.49918	regulation of growth hormone receptor signaling pathway __GO_Biological_Process_2021
succinyl-CoA metabolic process	GO_Biological_Process_2021	4/5	0.0235347	2/5	0.176397			4/5	0.00156558			2/5	0.0552774	4/5	0.364408	4/5	0.0316213			succinyl-CoA metabolic process __GO_Biological_Process_2021
Amyloid beta Clearance in Alzheimer Disease	Elsevier_Pathway_Collection	4/5	0.0235347	2/5	0.176397	3/5	0.0228866	1/5	0.521348	1/5	0.324668	1/5	0.343629	5/5	0.0883805	5/5	0.00251955			Amyloid beta Clearance in Alzheimer Disease__Elsevier_Pathway_Collection
Signaling by EGFR in cancer	BioPlanet_2019	41/111	0.0237654	29/111	0.00296353	28/111	0.0014591	13/111	0.768693	15/111	0.0197067	14/111	0.0631453	90/111	7.1465e-06	56/111	6.26024e-06	34/111	0.599527	Signaling by EGFR in cancer__BioPlanet_2019
Estrogen Response Early	MSigDB_Hallmark_2020	69/200	0.0238368	52/200	0.000102353	41/200	0.00910938	28/200	0.481946	30/200	0.00023407	22/200	0.085637	130/200	0.175844	73/200	0.032662	57/200	0.827888	Estrogen Response Early__MSigDB_Hallmark_2020
positive regulation of signal transduction	GO_Biological_Process_2021	85/252	0.0240223	51/252	0.0290261	50/252	0.0082933	35/252	0.493052	33/252	0.00138148	18/252	0.740485	172/252	0.015629	87/252	0.0780765	85/252	0.22413	positive regulation of signal transduction __GO_Biological_Process_2021
Actin cytoskeleton regulation	BioPlanet_2019	77/226	0.0241183	61/226	7.84107e-06	31/226	0.612816	46/226	0.00350779	23/226	0.0883025	38/226	1.19575e-05	155/226	0.0163487	82/226	0.0287574	73/226	0.401581	Actin cytoskeleton regulation__BioPlanet_2019
nucleotide-excision repair	GO_Biological_Process_2021	39/105	0.0245966	23/105	0.0548474	6/105	0.998316	33/105	2.26529e-06	4/105	0.961385	19/105	0.000688383	71/105	0.118475	42/105	0.0205619	29/105	0.823254	nucleotide-excision repair __GO_Biological_Process_2021
mitochondrion disassembly	GO_Biological_Process_2021	16/36	0.0246442	10/36	0.0447564	11/36	0.00915907	5/36	0.559928	8/36	0.00465177	2/36	0.799378	28/36	0.0303085	16/36	0.0499679	12/36	0.459975	mitochondrion disassembly __GO_Biological_Process_2021
positive regulation of substrate adhesion-dependent cell spreading	GO_Biological_Process_2021	16/36	0.0246442	12/36	0.00661361	5/36	0.59415	11/36	0.00698644	2/36	0.766848	10/36	0.000414073	26/36	0.125046	14/36	0.170002	12/36	0.459975	positive regulation of substrate adhesion-dependent cell spreading __GO_Biological_Process_2021
positive regulation of telomere maintenance via telomere lengthening	GO_Biological_Process_2021	16/36	0.0246442	13/36	0.00214825	3/36	0.902704	13/36	0.000616494	3/36	0.517799	10/36	0.000414073	28/36	0.0303085	16/36	0.0499679	12/36	0.459975	positive regulation of telomere maintenance via telomere lengthening __GO_Biological_Process_2021
Necrosis	Elsevier_Pathway_Collection	16/36	0.0246442	8/36	0.190275	7/36	0.243651	9/36	0.0496825	4/36	0.287186	4/36	0.330874	27/36	0.0655589	19/36	0.00387112	8/36	0.916972	Necrosis__Elsevier_Pathway_Collection
JNK/MAPK Signaling	Elsevier_Pathway_Collection	16/36	0.0246442	12/36	0.00661361	12/36	0.00299588	4/36	0.745977	7/36	0.0165804	5/36	0.16146	27/36	0.0655589	13/36	0.273235	14/36	0.210313	JNK/MAPK Signaling__Elsevier_Pathway_Collection
supramolecular fiber organization	GO_Biological_Process_2021	115/351	0.0247253	87/351	4.91891e-06	70/351	0.00182616	45/351	0.708514	42/351	0.00204617	45/351	0.00136391	233/351	0.0337045	130/351	0.00343961	103/351	0.80767	supramolecular fiber organization __GO_Biological_Process_2021
regulation of proteasomal ubiquitin-dependent protein catabolic process	GO_Biological_Process_2021	38/102	0.0250049	30/102	0.000310985	20/102	0.0812204	18/102	0.154195	15/102	0.00949245	15/102	0.0167743	73/102	0.0221941	41/102	0.0201129	32/102	0.534536	regulation of proteasomal ubiquitin-dependent protein catabolic process __GO_Biological_Process_2021
Signaling by ERBB2	BioPlanet_2019	38/102	0.0250049	26/102	0.00668841	26/102	0.0018027	12/102	0.757052	13/102	0.0432541	13/102	0.0668852	77/102	0.00203573	47/102	0.000522214	30/102	0.697756	Signaling by ERBB2__BioPlanet_2019
GTPase regulator activity	GO_Molecular_Function_2021	79/233	0.0253876	44/233	0.100994	46/233	0.0119823	33/233	0.446963	21/233	0.229016	23/233	0.184305	159/233	0.0197038	98/233	7.78525e-05	61/233	0.964067	GTPase regulator activity __GO_Molecular_Function_2021
sulfuric ester hydrolase activity	GO_Molecular_Function_2021	9/17	0.0254904	6/17	0.0380835	8/17	0.00120111	1/17	0.918394	5/17	0.00699485	1/17	0.761156	10/17	0.689564	5/17	0.619152	5/17	0.656617	sulfuric ester hydrolase activity __GO_Molecular_Function_2021
negative regulation of vascular associated smooth muscle cell proliferation	GO_Biological_Process_2021	9/17	0.0254904	8/17	0.00226567	4/17	0.214054	5/17	0.0720462	2/17	0.371236	6/17	0.00155971	13/17	0.154928	8/17	0.108452	5/17	0.656617	negative regulation of vascular associated smooth muscle cell proliferation __GO_Biological_Process_2021
membrane depolarization during cardiac muscle cell action potential	GO_Biological_Process_2021	9/17	0.0254904	7/17	0.010331	8/17	0.00120111	1/17	0.918394	6/17	0.00109709	1/17	0.761156	16/17	0.00303229	10/17	0.0133837	6/17	0.451187	membrane depolarization during cardiac muscle cell action potential __GO_Biological_Process_2021
midbody abscission	GO_Biological_Process_2021	9/17	0.0254904	4/17	0.268951	1/17	0.926146	8/17	0.000940468			4/17	0.0430998	13/17	0.154928	8/17	0.108452	5/17	0.656617	midbody abscission __GO_Biological_Process_2021
Post-chaperonin tubulin folding pathway	BioPlanet_2019	9/17	0.0254904	5/17	0.113087			9/17	0.000143865			5/17	0.00927166	14/17	0.0602049	10/17	0.0133837	4/17	0.829675	Post-chaperonin tubulin folding pathway__BioPlanet_2019
SIRT7 Signaling in Aging	Elsevier_Pathway_Collection	9/17	0.0254904	9/17	0.000401892	2/17	0.718082	7/17	0.00496311	1/17	0.736866	8/17	2.22509e-05	12/17	0.308782	11/17	0.00344113	1/17	0.998328	SIRT7 Signaling in Aging__Elsevier_Pathway_Collection
Histone Phosphorylation	Elsevier_Pathway_Collection	9/17	0.0254904	6/17	0.0380835	1/17	0.926146	8/17	0.000940468	1/17	0.736866	5/17	0.00927166	11/17	0.500972	4/17	0.803753	7/17	0.263649	Histone Phosphorylation__Elsevier_Pathway_Collection
Glycosaminoglycan degradation WP4815	WikiPathway_2021_Human	9/17	0.0254904	5/17	0.113087	9/17	0.000191339			5/17	0.00699485			11/17	0.500972	5/17	0.619152	6/17	0.451187	Glycosaminoglycan degradation WP4815__WikiPathway_2021_Human
negative regulation of cell junction assembly	GO_Biological_Process_2021	12/25	0.0256815	10/25	0.00290581	4/25	0.483441	8/25	0.0152488	2/25	0.572803	8/25	0.000551295	21/25	0.0140866	11/25	0.102145	10/25	0.232512	negative regulation of cell junction assembly __GO_Biological_Process_2021
regulation of microtubule depolymerization	GO_Biological_Process_2021	12/25	0.0256815	5/25	0.350716	8/25	0.018739	4/25	0.453856	1/25	0.859672	4/25	0.138362	22/25	0.00372906	19/25	3.08695e-06	3/25	0.993825	regulation of microtubule depolymerization __GO_Biological_Process_2021
glycolytic process through glucose-6-phosphate	GO_Biological_Process_2021	12/25	0.0256815	8/25	0.03171	3/25	0.710127	9/25	0.00431795			8/25	0.000551295	20/25	0.0412806	15/25	0.00192096	5/25	0.930408	glycolytic process through glucose-6-phosphate __GO_Biological_Process_2021
APC/C- and Cdc20-mediated degradation of Nek2A	BioPlanet_2019	12/25	0.0256815	7/25	0.0830101			12/25	3.90495e-05			7/25	0.00290048	19/25	0.0979339	11/25	0.102145	8/25	0.546626	APC/C- and Cdc20-mediated degradation of Nek2A__BioPlanet_2019
C-Myc pathway	BioPlanet_2019	12/25	0.0256815	4/25	0.563596	3/25	0.710127	9/25	0.00431795			4/25	0.138362	20/25	0.0412806	14/25	0.00642046	6/25	0.843368	C-Myc pathway__BioPlanet_2019
Sialophorin -> CTNNB/MYC/TP53 Signaling	Elsevier_Pathway_Collection	12/25	0.0256815	9/25	0.0103614	3/25	0.710127	9/25	0.00431795	3/25	0.29151	6/25	0.0127802	18/25	0.19402	8/25	0.498071	10/25	0.232512	Sialophorin -> CTNNB/MYC/TP53 Signaling__Elsevier_Pathway_Collection
MTOR/TORC in Cancer Cell Motility and Invasion	Elsevier_Pathway_Collection	12/25	0.0256815	5/25	0.350716	4/25	0.483441	8/25	0.0152488	1/25	0.859672	4/25	0.138362	22/25	0.00372906	11/25	0.102145	11/25	0.126342	MTOR/TORC in Cancer Cell Motility and Invasion__Elsevier_Pathway_Collection
cellular response to ketone	GO_Biological_Process_2021	17/39	0.0256975	13/39	0.00478753	11/39	0.0170945	6/39	0.448284	4/39	0.33969	9/39	0.00328106	25/39	0.440722	13/39	0.393666	12/39	0.590441	cellular response to ketone __GO_Biological_Process_2021
membrane protein proteolysis	GO_Biological_Process_2021	17/39	0.0256975	15/39	0.000463897	12/39	0.00622565	5/39	0.633892	11/39	0.000101684	4/39	0.387487	25/39	0.440722	15/39	0.171183	10/39	0.82595	membrane protein proteolysis __GO_Biological_Process_2021
regulation of protein tyrosine kinase activity	GO_Biological_Process_2021	17/39	0.0256975	14/39	0.00156812	11/39	0.0170945	6/39	0.448284	9/39	0.00207492	5/39	0.203702	29/39	0.0667572	16/39	0.0996307	13/39	0.453393	regulation of protein tyrosine kinase activity __GO_Biological_Process_2021
regulation of ion transmembrane transporter activity	GO_Biological_Process_2021	17/39	0.0256975	13/39	0.00478753	10/39	0.0420418	7/39	0.2813	6/39	0.0703567	7/39	0.0346177	28/39	0.123894	21/39	0.00175541	7/39	0.9806	regulation of ion transmembrane transporter activity __GO_Biological_Process_2021
Proteins Involved in Stem Cell Exhaustion in Aging	Elsevier_Pathway_Collection	17/39	0.0256975	15/39	0.000463897	7/39	0.314044	10/39	0.033815	8/39	0.00773515	7/39	0.0346177	25/39	0.440722	11/39	0.666358	14/39	0.323472	Proteins Involved in Stem Cell Exhaustion in Aging__Elsevier_Pathway_Collection
Inhibition of THBS1 Activates Angiogenesis in Cancer	Elsevier_Pathway_Collection	17/39	0.0256975	13/39	0.00478753	9/39	0.0923416	8/39	0.156374	5/39	0.168271	8/39	0.0114129	28/39	0.123894	14/39	0.270351	14/39	0.323472	Inhibition of THBS1 Activates Angiogenesis in Cancer__Elsevier_Pathway_Collection
G13 Signaling Pathway WP524	WikiPathway_2021_Human	17/39	0.0256975	17/39	3.00802e-05	5/39	0.667189	12/39	0.00463317	6/39	0.0703567	11/39	0.000185132	24/39	0.571255	15/39	0.171183	9/39	0.903934	G13 Signaling Pathway WP524__WikiPathway_2021_Human
small GTPase binding	GO_Molecular_Function_2021	61/175	0.025946	36/175	0.047748	36/175	0.0131277	25/175	0.443603	13/175	0.565791	23/175	0.0139402	124/175	0.00622544	84/175	5.50167e-07	40/175	0.995003	small GTPase binding __GO_Molecular_Function_2021
protein autophosphorylation	GO_Biological_Process_2021	56/159	0.0259606	27/159	0.35031	39/159	0.000360731	17/159	0.892545	15/159	0.22037	12/159	0.63919	112/159	0.0119104	68/159	0.000519903	44/159	0.861886	protein autophosphorylation __GO_Biological_Process_2021
Swr1 complex	GO_Cellular_Component_2021	7/12	0.0261551	1/12	0.869892	1/12	0.841032	6/12	0.00289414			1/12	0.636019	10/12	0.101312	7/12	0.0401044	3/12	0.77805	Swr1 complex __GO_Cellular_Component_2021
glycine metabolic process	GO_Biological_Process_2021	7/12	0.0261551	4/12	0.103898	3/12	0.237126	4/12	0.0701226	2/12	0.228107	2/12	0.252111	8/12	0.48293	8/12	0.0099466			glycine metabolic process __GO_Biological_Process_2021
cellular response to thyroid hormone stimulus	GO_Biological_Process_2021	7/12	0.0261551	5/12	0.0281327	6/12	0.00349406	1/12	0.829429	5/12	0.00123035			9/12	0.259967	6/12	0.121379	3/12	0.77805	cellular response to thyroid hormone stimulus __GO_Biological_Process_2021
chromatin assembly or disassembly	GO_Biological_Process_2021	7/12	0.0261551	4/12	0.103898	1/12	0.841032	6/12	0.00289414			4/12	0.012378	7/12	0.705702	6/12	0.121379	1/12	0.989039	chromatin assembly or disassembly __GO_Biological_Process_2021
lysine catabolic process	GO_Biological_Process_2021	7/12	0.0261551	3/12	0.285825	1/12	0.841032	6/12	0.00289414			3/12	0.0666439	10/12	0.101312	10/12	0.000220177			lysine catabolic process __GO_Biological_Process_2021
lysine metabolic process	GO_Biological_Process_2021	7/12	0.0261551	3/12	0.285825	1/12	0.841032	6/12	0.00289414			3/12	0.0666439	10/12	0.101312	10/12	0.000220177			lysine metabolic process __GO_Biological_Process_2021
maintenance of protein localization in endoplasmic reticulum	GO_Biological_Process_2021	7/12	0.0261551	4/12	0.103898	6/12	0.00349406	1/12	0.829429	4/12	0.00979465			9/12	0.259967	3/12	0.752617	6/12	0.140167	maintenance of protein localization in endoplasmic reticulum __GO_Biological_Process_2021
negative regulation of cell division	GO_Biological_Process_2021	7/12	0.0261551	7/12	0.000863253	1/12	0.841032	6/12	0.00289414	2/12	0.228107	5/12	0.00166783	7/12	0.705702	4/12	0.514431	3/12	0.77805	negative regulation of cell division __GO_Biological_Process_2021
positive regulation of metaphase/anaphase transition of cell cycle	GO_Biological_Process_2021	7/12	0.0261551	2/12	0.580578	1/12	0.841032	6/12	0.00289414	1/12	0.610267	1/12	0.636019	9/12	0.259967	6/12	0.121379	3/12	0.77805	positive regulation of metaphase/anaphase transition of cell cycle __GO_Biological_Process_2021
positive regulation of mitotic metaphase/anaphase transition	GO_Biological_Process_2021	7/12	0.0261551	2/12	0.580578	1/12	0.841032	6/12	0.00289414	1/12	0.610267	1/12	0.636019	9/12	0.259967	6/12	0.121379	3/12	0.77805	positive regulation of mitotic metaphase/anaphase transition __GO_Biological_Process_2021
positive regulation of mitotic sister chromatid separation	GO_Biological_Process_2021	7/12	0.0261551	2/12	0.580578	1/12	0.841032	6/12	0.00289414	1/12	0.610267	1/12	0.636019	9/12	0.259967	6/12	0.121379	3/12	0.77805	positive regulation of mitotic sister chromatid separation __GO_Biological_Process_2021
sno(s)RNA 3'-end processing	GO_Biological_Process_2021	7/12	0.0261551	3/12	0.285825			7/12	0.000378033			3/12	0.0666439	7/12	0.705702	7/12	0.0401044			sno(s)RNA 3'-end processing __GO_Biological_Process_2021
Activation of chaperones by ATF6 alpha	BioPlanet_2019	7/12	0.0261551	3/12	0.285825	6/12	0.00349406	1/12	0.829429	3/12	0.0564765			9/12	0.259967	2/12	0.917523	7/12	0.0484593	Activation of chaperones by ATF6 alpha__BioPlanet_2019
Platelet endothelial cell adhesion molecule 1 (PECAM1) interactions	BioPlanet_2019	7/12	0.0261551	6/12	0.00570309	6/12	0.00349406	1/12	0.829429	5/12	0.00123035	1/12	0.636019	10/12	0.101312	6/12	0.121379	4/12	0.548361	Platelet endothelial cell adhesion molecule 1 (PECAM1) interactions__BioPlanet_2019
Cochlear Inflammation (Noise-Induced)	Elsevier_Pathway_Collection	7/12	0.0261551	7/12	0.000863253	4/12	0.0782834	3/12	0.220344	5/12	0.00123035	2/12	0.252111	9/12	0.259967	3/12	0.752617	6/12	0.140167	Cochlear Inflammation (Noise-Induced)__Elsevier_Pathway_Collection
Androgen Receptor/NKX3-1 Signaling	Elsevier_Pathway_Collection	7/12	0.0261551	6/12	0.00570309	4/12	0.0782834	3/12	0.220344	3/12	0.0564765	3/12	0.0666439	8/12	0.48293	3/12	0.752617	5/12	0.312442	Androgen Receptor/NKX3-1 Signaling__Elsevier_Pathway_Collection
histone deacetylase binding	GO_Molecular_Function_2021	35/93	0.0261796	24/93	0.00761258	15/93	0.339576	20/93	0.0254473	6/93	0.712706	18/93	0.000408427	69/93	0.00700924	46/93	7.61163e-05	23/93	0.934374	histone deacetylase binding __GO_Molecular_Function_2021
protein complex oligomerization	GO_Biological_Process_2021	34/90	0.0265472	21/90	0.0354192	14/90	0.401079	20/90	0.0181981	6/90	0.682437	15/90	0.00543449	57/90	0.409069	33/90	0.11264	24/90	0.858674	protein complex oligomerization __GO_Biological_Process_2021
positive regulation of binding	GO_Biological_Process_2021	34/90	0.0265472	24/90	0.00491614	14/90	0.401079	20/90	0.0181981	7/90	0.524364	17/90	0.000781771	64/90	0.0375173	36/90	0.0303122	28/90	0.558374	positive regulation of binding __GO_Biological_Process_2021
VEGF, hypoxia, and angiogenesis	BioPlanet_2019	18/42	0.0265477	12/42	0.023821	6/42	0.561068	12/42	0.00885968	3/42	0.623975	9/42	0.00554791	32/42	0.0335703	19/42	0.028312	13/42	0.579375	VEGF, hypoxia, and angiogenesis__BioPlanet_2019
Cowden Syndrome	Elsevier_Pathway_Collection	18/42	0.0265477	13/42	0.00955652	11/42	0.0292769	7/42	0.350873	6/42	0.0937558	7/42	0.0493114	32/42	0.0335703	20/42	0.0131528	12/42	0.704789	Cowden Syndrome__Elsevier_Pathway_Collection
[truncated: 1,999 more rows]

## Sheet: Sheet1
In compiled IP IN IPvIN sheet, Bold terms are significant in IP, IPup, IPdn; Underlined terms are Significant in IN, INup, Indn
