# Supplementary material for: Ethanol-induced transcriptional and translational changes in Aldh1l1-Egfp/Rpl10a cortical astrocyte cultures
Source: Front Neurosci. 2023 Jun 21;17:1193304. doi: 10.3389/fnins.2023.1193304 (PMC10320287; doi:10.3389/fnins.2023.1193304)
Supplement: Supplementary file 7 [file Table_7.XLSX]

## Sheet: enrichr_sigAll
Term Significant in All IP Comparisons	Source			Term Significant in All Input Comparisons	Source
Androgen receptor signaling pathway WP138	WikiPathway_2021_Human			focal adhesion	GO_Cellular_Component_2021
Androgen receptor signaling, proteolysis, and transcription regulation	BioPlanet_2019			cell-substrate junction	GO_Cellular_Component_2021
Spinocerebellar ataxia	KEGG_2021_Human			regulation of cell migration	GO_Biological_Process_2021
Integrin signaling pathway	BioPlanet_2019			Epithelial Mesenchymal Transition	MSigDB_Hallmark_2020
FoxO family signaling	BioPlanet_2019			Apical Junction	MSigDB_Hallmark_2020
PI3K/AKT/mTOR Signaling	MSigDB_Hallmark_2020			TGF-beta signaling pathway	BioPlanet_2019
regulation of canonical Wnt signaling pathway	GO_Biological_Process_2021			Proteins Involved in Glioblastoma	Elsevier_Pathway_Collection
negative regulation of Wnt signaling pathway	GO_Biological_Process_2021			kinase binding	GO_Molecular_Function_2021
BDNF signaling pathway	BioPlanet_2019			Proteins Involved in Melanoma	Elsevier_Pathway_Collection
UV Response Up	MSigDB_Hallmark_2020			TGF-beta regulation of extracellular matrix	BioPlanet_2019
Peutz-Jeghers Syndrome	Elsevier_Pathway_Collection			PDGFB signaling pathway	BioPlanet_2019
SCF/BTRC Complex	Elsevier_Pathway_Collection			Hypoxia	MSigDB_Hallmark_2020
ATPase binding	GO_Molecular_Function_2021			Adipogenesis	MSigDB_Hallmark_2020
Apical Junction	MSigDB_Hallmark_2020			Proteins with Altered Expression in Cancer Metastases	Elsevier_Pathway_Collection
tube closure	GO_Biological_Process_2021			positive regulation of cell migration	GO_Biological_Process_2021
				TGF-beta Signaling Pathway WP366	WikiPathway_2021_Human
				TGF-beta Signaling	MSigDB_Hallmark_2020
				Primary focal segmental glomerulosclerosis (FSGS) WP2572	WikiPathway_2021_Human
				BDNF signaling pathway	BioPlanet_2019
				intracellular organelle lumen	GO_Cellular_Component_2021
				neutrophil mediated immunity	GO_Biological_Process_2021
				Interleukin-2 signaling pathway	BioPlanet_2019
				protein kinase binding	GO_Molecular_Function_2021
				neutrophil degranulation	GO_Biological_Process_2021
				negative regulation of cellular process	GO_Biological_Process_2021
				Proteins Involved in Astrocytoma	Elsevier_Pathway_Collection
				neutrophil activation involved in immune response	GO_Biological_Process_2021
				Proteins with Altered Expression in Cancer Metabolic Reprogramming	Elsevier_Pathway_Collection
				Fluid shear stress and atherosclerosis	KEGG_2021_Human
				regulation of G1/S transition of mitotic cell cycle	GO_Biological_Process_2021
				Glycolysis	MSigDB_Hallmark_2020
				Synovial Fibroblast Proliferation in Rheumatoid Arthritis	Elsevier_Pathway_Collection
				Proteins Involved in Hepatocellular Carcinoma	Elsevier_Pathway_Collection
				positive regulation of cell motility	GO_Biological_Process_2021
				IL-2/STAT5 Signaling	MSigDB_Hallmark_2020
				TNF-alpha Signaling via NF-kB	MSigDB_Hallmark_2020
				Myogenesis	MSigDB_Hallmark_2020
				cellular protein modification process	GO_Biological_Process_2021
				positive regulation of ubiquitin-protein transferase activity	GO_Biological_Process_2021
				Medulloblastoma	Elsevier_Pathway_Collection
				positive regulation of transferase activity	GO_Biological_Process_2021
				supramolecular fiber organization	GO_Biological_Process_2021
				TGFB Family in Epithelial to Mesenchymal Transition in Cancer	Elsevier_Pathway_Collection
				PI3K/AKT/mTOR Signaling	MSigDB_Hallmark_2020
				filopodium	GO_Cellular_Component_2021
				membrane raft	GO_Cellular_Component_2021
				negative regulation of gene expression	GO_Biological_Process_2021
				negative regulation of cellular amide metabolic process	GO_Biological_Process_2021
				Envelope proteins and their potential roles in EDMD physiopathology WP4535	WikiPathway_2021_Human
				regulation of cell population proliferation	GO_Biological_Process_2021
				neuron projection morphogenesis	GO_Biological_Process_2021
				regulation of protein phosphorylation	GO_Biological_Process_2021
				regulation of cell growth	GO_Biological_Process_2021
				negative regulation of cell population proliferation	GO_Biological_Process_2021
				regulation of small GTPase mediated signal transduction	GO_Biological_Process_2021
				collagen-containing extracellular matrix	GO_Cellular_Component_2021
				MicroRNAs in cardiomyocyte hypertrophy	BioPlanet_2019
				UV Response Up	MSigDB_Hallmark_2020
				Epidermal growth factor receptor (EGFR) pathway	BioPlanet_2019
