# Supplementary material for: Ethanol-induced transcriptional and translational changes in Aldh1l1-Egfp/Rpl10a cortical astrocyte cultures
Source: Front Neurosci. 2023 Jun 21;17:1193304. doi: 10.3389/fnins.2023.1193304 (PMC10320287; doi:10.3389/fnins.2023.1193304)
Supplement: Supplementary file 8 [file Table_8.XLSX]

## Sheet: SheetContents
OverlapSigIP - Genes in common between IP EtOH Reg and Erickson
OverlapSigIN - Genes in common between Input EtOH Reg and Erickson
OverlapSigIPsame - Genes regulated in the same direction by EtOH in IP and Erickson
OverlapSigIPoppo - Genes regulated in the opposite direction by EtOH in IP and Erickson
OverlapSigINsame - Genes regulated in the same direction by EtOH in Input and Erickson
OverlapSigINoppo - Genes regulated in the opposite direction by EtOH in Input and Erickson

## Sheet: OverlapSigIP
Term	Overlap	P.value	Adjusted.P.value	Odds.Ratio	Combined.Score	Genes	Source
postsynapse assembly (GO:0099068)	5/11	1.95041e-06	0.00466538	37.9953	499.543	NLGN3;NLGN2;WNT5A;LRP4;NRXN2	GO_Biological_Process_2021
lysosome (GO:0005764)	26/477	1.80014e-05	0.0038523	2.70092	29.5077	SCARB1;RAMP2;STX17;SRC;SLC44A2;NCAN;PSEN2;ARRB1;PSEN1;SGSH;AP3M1;HYAL1;LAMP2;PSAP;ARSA;HGSNAT;HSP90AA1;FUCA2;EPDR1;CP;TMEM175;BCAN;MFHAS1;P2RX4;OSTM1;ADA	GO_Cellular_Component_2021
postsynaptic membrane assembly (GO:0097104)	4/9	2.52736e-05	0.0253453	36.3926	385.243	NLGN3;NLGN2;LRP4;NRXN2	GO_Biological_Process_2021
presynapse assembly (GO:0099054)	5/18	3.18986e-05	0.0253453	17.53	181.488	FZD1;NLGN3;NLGN2;WNT5A;LRP4	GO_Biological_Process_2021
Invadopodia Formation in Cancer Cells	9/75	3.47429e-05	0.0224123	6.25668	64.2407	MMP14;STIM1;SRC;SH3PXD2B;WNT5A;INPPL1;FSCN1;FGD1;HBEGF	Elsevier_Pathway_Collection
skeletal system development (GO:0001501)	13/158	4.23834e-05	0.0253453	4.13585	41.6429	GDF11;NCAN;WNT5A;COL11A2;EIF2AK3;SULF2;BCAN;MMP14;HYAL1;TRPS1;SH3PXD2B;SOX9;SOX5	GO_Biological_Process_2021
Genes with Mutations in Cancer Immune Escape	4/11	6.39439e-05	0.0224123	25.992	251.018	CD274;TAP2;TAP1;B2M	Elsevier_Pathway_Collection
Disruption of postsynaptic signaling by CNV WP4875	6/33	6.79563e-05	0.023241	10.1449	97.3566	NLGN3;NLGN2;SYNGAP1;NRXN2;CAMK2G;SHANK1	WikiPathway_2021_Human
regulation of GTPase activity (GO:0043087)	14/189	6.88914e-05	0.0299243	3.69352	35.395	RALBP1;PLXND1;ARAP1;RAP1GAP;FGD1;FGD6;SGSM2;PLXNA1;RSU1;FERMT2;EPHB3;RGS7;PLXNA3;MAP4K4	GO_Biological_Process_2021
cell junction assembly (GO:0034329)	10/102	7.50611e-05	0.0299243	4.99231	47.413	KIRREL3;NLGN3;NLGN2;PLXND1;FZD5;FSCN1;NRXN2;DCHS1;FERMT2;CDH19	GO_Biological_Process_2021
presynapse organization (GO:0099172)	4/12	9.42741e-05	0.0322148	22.7419	210.801	FZD1;NLGN3;NLGN2;WNT5A	GO_Biological_Process_2021
synapse assembly (GO:0007416)	8/69	0.000121071	0.0344063	6.00477	54.1579	KIRREL3;NLGN3;FZD1;NLGN2;PLXND1;FZD5;WNT5A;NRXN2	GO_Biological_Process_2021
nervous system development (GO:0007399)	23/447	0.000129455	0.0344063	2.52643	22.6171	NLGN3;KIRREL3;IGSF8;GDF11;NLGN2;FZD5;PLXND1;INTU;NCAN;TMOD2;NRXN2;CELSR1;CYP46A1;ARHGAP26;KALRN;POU3F2;POU3F3;GLIS2;BCAN;RNF103;DPYSL5;DCHS1;FGF11	GO_Biological_Process_2021
connective tissue development (GO:0061448)	6/38	0.00015456	0.0369707	8.55754	75.0918	HYAL1;COL11A2;SH3PXD2B;SOX9;SOX5;SULF2	GO_Biological_Process_2021
Wnt signaling pathway	15/231	0.000168335	0.127934	3.20704	27.8678	FZD1;TLE4;FZD5;WNT5A;CACYBP;ARRB1;SOX12;PSEN1;SOX21;SOX2;WNT6;CHP1;SOX9;CAMK2G;SOX5	BioPlanet_2019
endoplasmic reticulum lumen (GO:0005788)	17/285	0.000176639	0.0151243	2.93556	25.3673	ARSA;FUCA2;COL11A2;WNT5A;TMEM132A;CP;CLN6;C3;MYDGF;WNT6;OS9;P4HA1;SPP1;COL4A6;CASQ1;MFGE8;B2M	GO_Cellular_Component_2021
regulation of hydrolase activity (GO:0051336)	8/73	0.000180499	0.0385319	5.63409	48.5647	RALBP1;FGD6;PLXND1;PLXNA1;FGD1;RAP1GAP;EPHB3;PLXNA3	GO_Biological_Process_2021
chondrocyte development (GO:0002063)	3/6	0.000193304	0.0385319	45.3898	388.139	EIF2AK3;SOX9;SULF2	GO_Biological_Process_2021
vacuolar lumen (GO:0005775)	12/161	0.000212023	0.0151243	3.70565	31.3454	C3;ARSA;BCAN;PYGB;HSP90AA1;FABP5;HYAL1;NCAN;LAMP2;PSAP;FUCA2;SGSH	GO_Cellular_Component_2021
positive regulation of cell junction assembly (GO:1901890)	7/57	0.000223835	0.0393666	6.39869	53.7784	NLGN3;NLGN2;CLSTN2;DLG5;FERMT2;EPHB3;MAP4K4	GO_Biological_Process_2021
contractile actin filament bundle assembly (GO:0030038)	4/15	0.000246864	0.0393666	16.537	137.367	PDLIM1;SRC;KCTD13;ARRB1	GO_Biological_Process_2021
stress fiber assembly (GO:0043149)	4/15	0.000246864	0.0393666	16.537	137.367	PDLIM1;SRC;KCTD13;ARRB1	GO_Biological_Process_2021
Proteins Involved in Pulmonary Hypertension	12/165	0.000266158	0.0621922	3.60803	29.6992	HSP90AA1;VCAM1;DDAH1;DDAH2;SRC;HGF;SPP1;CYBB;ADM;SKP2;SGK1;XDH	Elsevier_Pathway_Collection
positive regulation of synapse assembly (GO:0051965)	5/28	0.000305984	0.0457446	9.90321	80.1366	NLGN3;NLGN2;CLSTN2;DLG5;EPHB3	GO_Biological_Process_2021
lytic vacuole (GO:0000323)	14/219	0.000322956	0.0172782	3.14813	25.3046	ARSA;SCARB1;RAMP2;SRC;FUCA2;EPDR1;TMEM175;SGSH;MFHAS1;AP3M1;HYAL1;LAMP2;PSAP;ADA	GO_Cellular_Component_2021
mTORC1 Signaling	13/200	0.000446595	0.0140121	3.20001	24.6844	CDKN1A;FGL2;RPA1;CACYBP;PLOD2;SLC1A4;HSPE1;HSPD1;STIP1;P4HA1;PSAT1;CCNG1;NUPR1	MSigDB_Hallmark_2020
regulation of synapse assembly (GO:0051963)	6/47	0.000510018	0.0661668	6.67597	50.611	NLGN3;NLGN2;CLSTN2;DLG5;MDGA1;EPHB3	GO_Biological_Process_2021
antigen processing and presentation of endogenous peptide antigen via MHC class I (GO:0019885)	3/8	0.000523962	0.0661668	27.2311	205.706	TAP2;TAP1;B2M	GO_Biological_Process_2021
regulation of cartilage development (GO:0061035)	4/18	0.000525572	0.0661668	12.9914	98.0981	TRPS1;MBOAT2;SOX9;SOX5	GO_Biological_Process_2021
lysosomal lumen (GO:0043202)	8/86	0.00055792	0.0233398	4.69195	35.1488	ARSA;BCAN;HSP90AA1;HYAL1;NCAN;LAMP2;PSAP;SGSH	GO_Cellular_Component_2021
Notch Signaling	5/32	0.000583836	0.0140121	8.43434	62.8012	FZD1;FZD5;WNT5A;PSEN2;ARRB1	MSigDB_Hallmark_2020
response to unfolded protein (GO:0006986)	6/49	0.000640433	0.0745377	6.36481	46.8028	DNAJA1;HSP90AA1;HSPH1;HSPB1;HSPE1;HSPD1	GO_Biological_Process_2021
smooth endoplasmic reticulum (GO:0005790)	4/19	0.000654386	0.0233398	12.1247	88.8957	STX17;TTYH1;PSEN1;CASQ1	GO_Cellular_Component_2021
postsynaptic membrane organization (GO:0001941)	4/19	0.000654386	0.0745377	12.1247	88.8957	NLGN3;NLGN2;LRP4;NRXN2	GO_Biological_Process_2021
negative regulation of programmed cell death (GO:0043069)	19/381	0.00071501	0.0777411	2.42878	17.5922	SRC;HGF;WNT5A;PSEN2;HSPB1;PSEN1;NOL3;ATAD3A;POU3F3;HSPD1;DNAJA1;MYDGF;DDAH2;SOX9;NUPR1;NAA15;ATF5;HTATIP2;MAP4K4	GO_Biological_Process_2021
semaphorin-plexin signaling pathway involved in axon guidance (GO:1902287)	3/9	0.000773307	0.0804239	22.6914	162.58	PLXND1;PLXNA1;PLXNA3	GO_Biological_Process_2021
frizzled binding (GO:0005109)	5/34	0.000778533	0.213429	7.85186	56.2044	FZD1;WNT6;ZNRF3;WNT5A;CCDC88C	GO_Molecular_Function_2021
G1/S Phase Transition	5/34	0.000778533	0.136438	7.85186	56.2044	HELLS;CDKN1A;ATAD2;MYBL2;SKP2	Elsevier_Pathway_Collection
regulation of apoptotic process (GO:0042981)	30/742	0.000859204	0.0836742	1.96636	13.8815	SRC;PSEN2;HSPB1;PSEN1;NOL3;KALRN;FGD1;HSPD1;PREX1;MYDGF;SOX9;SKP2;PHLDA1;HTATIP2;MAP4K4;HSP90AA1;DAPK1;HGF;WNT5A;OSGIN1;ATAD3A;POU3F3;DNAJA1;DDAH2;TNFRSF25;RNPS1;NUPR1;NAA15;ATF5;SGK1	GO_Biological_Process_2021
Wnt signaling pathway (GO:0016055)	8/92	0.000874522	0.0836742	4.35547	30.6705	FZD1;WNT6;FZD5;WNT5A;CCDC88C;CELSR2;FERMT2;BCL9L	GO_Biological_Process_2021
intracellular organelle lumen (GO:0070013)	33/848	0.000918864	0.0261176	1.89337	13.2392	GFM2;NCAN;COL11A2;FGL2;AK3;OGDHL;CLN6;HSPD1;C3;MYDGF;WNT6;HSPH1;OS9;ALDH2;SPP1;ME2;B2M;PCK2;ARSA;HSP90AA1;FUCA2;TMEM132A;WNT5A;HSPE1;CP;MCAT;BCAN;MMP14;P4HA1;COL4A6;CASQ1;MFGE8;NAT8L	GO_Cellular_Component_2021
platelet dense granule (GO:0042827)	4/21	0.00097636	0.0261176	10.6971	74.1491	LGALS3BP;ABCC4;ECM1;LAMP2	GO_Cellular_Component_2021
regulation of ossification (GO:0030278)	5/36	0.00101796	0.0913558	7.34454	50.6035	ACVR1;ECM1;WNT5A;LRP4;SOX9	GO_Biological_Process_2021
regulation of small GTPase mediated signal transduction (GO:0051056)	10/141	0.00103119	0.0913558	3.49903	24.063	PREX1;RALBP1;SRC;RHOJ;RHOU;SRGAP3;ARAP1;ARHGAP26;KALRN;FGD1	GO_Biological_Process_2021
presynaptic membrane assembly (GO:0097105)	3/10	0.00108698	0.0928594	19.4488	132.725	NLGN3;NLGN2;LRP4	GO_Biological_Process_2021
MHC1-Mediated Antigen Presentation	3/10	0.00108698	0.152395	19.4488	132.725	TAP2;TAP1;B2M	Elsevier_Pathway_Collection
positive regulation of dendritic spine development (GO:0060999)	4/22	0.00117305	0.0967563	10.1023	68.172	DLG5;PSEN1;DBN1;SHANK1	GO_Biological_Process_2021
actomyosin structure organization (GO:0031032)	7/76	0.00130142	0.101019	4.63222	30.7778	PDLIM1;SRC;TMOD2;KCTD13;ARRB1;CASQ1;CDC42BPA	GO_Biological_Process_2021
glycosaminoglycan catabolic process (GO:0006027)	6/56	0.0013092	0.101019	5.47178	36.3235	HGSNAT;BCAN;HYAL1;NCAN;CHP1;SGSH	GO_Biological_Process_2021
Rho GTPase cycle	9/123	0.0014624	0.3652	3.61337	23.5869	PREX1;RALBP1;RHOJ;RHOU;SRGAP3;ARAP1;ARHGAP26;KALRN;FGD1	BioPlanet_2019
Interferon Gamma Response	12/200	0.00146434	0.0234295	2.93103	19.1289	GBP6;LGALS3BP;CD274;CDKN1A;VCAM1;FGL2;SSPN;TAP1;IFI35;UPP1;B2M;GBP4	MSigDB_Hallmark_2020
semaphorin receptor activity (GO:0017154)	3/11	0.00147063	0.213429	17.0168	110.985	PLXND1;PLXNA1;PLXNA3	GO_Molecular_Function_2021
presynaptic membrane organization (GO:0097090)	3/11	0.00147063	0.106848	17.0168	110.985	NLGN3;NLGN2;LRP4	GO_Biological_Process_2021
Uric Acid Synthesis in Gout	3/11	0.00147063	0.171818	17.0168	110.985	XDH;ADA;KHK	Elsevier_Pathway_Collection
cellular response to ketone (GO:1901655)	5/39	0.00147408	0.106848	6.69546	43.6525	SRC;SPP1;TRERF1;ADCY5;PCK2	GO_Biological_Process_2021
purine ribonucleotide catabolic process (GO:0009154)	4/24	0.00164665	0.115846	9.09116	58.2654	HINT1;NUDT7;NUDT16;XDH	GO_Biological_Process_2021
Photodynamic therapy-induced NFE2L2 (NRF2) survival signaling WP3612	4/24	0.00164665	0.227468	9.09116	58.2654	ABCC4;SRXN1;EPHX1;GCLM	WikiPathway_2021_Human
Proteins Involved in Glioma	15/290	0.0017727	0.177523	2.5113	15.9097	CDKN1A;HSP90AA1;VCAM1;HGF;HSPB1;ADM;PSEN1;NOL3;SOX21;BCAN;MMP14;SPP1;ELMO1;ATF5;FKBP5	Elsevier_Pathway_Collection
BDNF signaling pathway	14/261	0.00178155	0.3652	2.60715	16.504	CDKN1A;IGSF3;HGF;HSPB1;ADM;CBFA2T2;RND3;DNAJA1;STIP1;P4HA1;SPP1;H1FX;UPP1;TRIB2	BioPlanet_2019
integral component of vacuolar membrane (GO:0031166)	3/12	0.00192941	0.0406285	15.1253	94.5412	SLC46A3;LAMP2;TMEM175	GO_Cellular_Component_2021
protein localization to synapse (GO:0035418)	3/12	0.00192941	0.124734	15.1253	94.5412	NLGN2;NRXN2;SHANK1	GO_Biological_Process_2021
dermatan sulfate biosynthetic process (GO:0030208)	3/12	0.00192941	0.124734	15.1253	94.5412	BCAN;CHST12;NCAN	GO_Biological_Process_2021
negative regulation of vascular permeability (GO:0043116)	3/12	0.00192941	0.124734	15.1253	94.5412	RAMP2;DDAH1;FERMT2	GO_Biological_Process_2021
lytic vacuole membrane (GO:0098852)	14/267	0.00219736	0.0406285	2.54453	15.5738	SCARB1;HGSNAT;STX17;SLC44A2;PSEN2;ARRB1;PSEN1;CP;TMEM175;AP3M1;P2RX4;OSTM1;LAMP2;PSAP	GO_Cellular_Component_2021
regulation of chondrocyte differentiation (GO:0032330)	4/26	0.00223884	0.14046	8.26385	50.4243	TRPS1;MBOAT2;SOX9;SOX5	GO_Biological_Process_2021
regulation of cell-cell adhesion (GO:0022407)	5/43	0.00229595	0.14046	5.98945	36.3955	SRC;CELSR2;MDGA1;ADA;EPHB3	GO_Biological_Process_2021
Basal cell carcinoma	6/63	0.00241306	0.311326	4.79808	28.9174	FZD1;WNT6;CDKN1A;FZD5;WNT5A;GLI3	KEGG_2021_Human
endocytic vesicle membrane (GO:0030666)	10/158	0.00241391	0.0406285	3.0944	18.6484	SCARB1;WNT6;FZD5;WNT5A;TAP2;CYBB;TAP1;B2M;CAMK2G;HBEGF	GO_Cellular_Component_2021
lysosomal membrane (GO:0005765)	16/330	0.00243497	0.0406285	2.34687	14.1231	SLC46A3;SCARB1;HGSNAT;STX17;SLC44A2;MGST1;PSEN2;ARRB1;PSEN1;CP;TMEM175;AP3M1;P2RX4;OSTM1;LAMP2;PSAP	GO_Cellular_Component_2021
podosome (GO:0002102)	3/13	0.00246808	0.0406285	13.6121	81.7311	VCAM1;SH3PXD2B;FSCN1	GO_Cellular_Component_2021
chondroitin sulfate catabolic process (GO:0030207)	3/13	0.00246808	0.14046	13.6121	81.7311	BCAN;HYAL1;NCAN	GO_Biological_Process_2021
dermatan sulfate metabolic process (GO:0030205)	3/13	0.00246808	0.14046	13.6121	81.7311	BCAN;CHST12;NCAN	GO_Biological_Process_2021
semaphorin-plexin signaling pathway involved in neuron projection guidance (GO:1902285)	3/13	0.00246808	0.14046	13.6121	81.7311	PLXND1;PLXNA1;PLXNA3	GO_Biological_Process_2021
Chondroitin sulfate/dermatan sulfate degradation	3/13	0.00246808	0.3652	13.6121	81.7311	BCAN;HYAL1;NCAN	BioPlanet_2019
chondroitin sulfate proteoglycan biosynthetic process (GO:0050650)	4/27	0.00258371	0.14046	7.90415	47.0971	BCAN;CHST12;NCAN;PXYLP1	GO_Biological_Process_2021
positive regulation of nitric oxide biosynthetic process (GO:0045429)	4/27	0.00258371	0.14046	7.90415	47.0971	HSP90AA1;P2RX4;DDAH1;DDAH2	GO_Biological_Process_2021
purine ribonucleoside triphosphate binding (GO:0035639)	20/460	0.00269876	0.213429	2.09991	12.4209	GBP6;ACVR1;NIM1K;BLM;HSP90AA1;DAPK1;ATL1;TAP2;TAP1;CDC42BPA;RND3;MFHAS1;TUBB2A;P2RX4;RHOJ;SCG5;RHOU;NUDT16;GBP4;MAP4K4	GO_Molecular_Function_2021
positive regulation of nervous system development (GO:0051962)	5/45	0.00281286	0.149519	5.68939	33.417	NLGN3;NLGN2;CLSTN2;DLG5;EPHB3	GO_Biological_Process_2021
ABC transporters	5/45	0.00281286	0.311326	5.68939	33.417	ABCC4;ABCA3;TAP2;TAP1;ABCG4	KEGG_2021_Human
positive regulation of nitric oxide metabolic process (GO:1904407)	4/28	0.00296333	0.154093	7.57442	44.094	HSP90AA1;P2RX4;DDAH1;DDAH2	GO_Biological_Process_2021
antigen processing and presentation of endogenous peptide antigen (GO:0002483)	3/14	0.00309097	0.157311	12.374	71.5125	TAP2;TAP1;B2M	GO_Biological_Process_2021
cytoskeleton (GO:0005856)	24/600	0.00315882	0.0482848	1.92988	11.1114	CD274;DAPK1;TMOD2;IPP;ALG2;HSPB1;CDC42BPA;EFR3B;KALRN;RND3;ADCY5;DNAJA1;PDLIM1;MFHAS1;MMP14;HINT1;IFT43;CROCC;FSCN1;MAP7;CHP1;KANK4;DBN1;MSRB1	GO_Cellular_Component_2021
Ectoderm Differentiation WP2858	9/138	0.00320934	0.227468	3.19075	18.3203	SOX2;ABCC4;FZD5;ARX;CCDC88C;DMD;CELSR2;GLI3;RGMA	WikiPathway_2021_Human
limb development (GO:0060173)	4/29	0.00337935	0.168404	7.27107	41.3729	ZNRF3;INTU;LRP4;GLI3	GO_Biological_Process_2021
ABC transporters	5/47	0.00340904	0.3652	5.41792	30.7809	ABCC4;ABCA3;TAP2;TAP1;ABCG4	BioPlanet_2019
dermatan sulfate proteoglycan biosynthetic process (GO:0050651)	3/15	0.003802	0.175488	11.3422	63.2015	BCAN;CHST12;NCAN	GO_Biological_Process_2021
Sema3A/PAK-dependent axon repulsion	3/15	0.003802	0.3652	11.3422	63.2015	HSP90AA1;PLXNA1;PLXNA3	BioPlanet_2019
chondroitin sulfate metabolic process (GO:0030204)	4/30	0.00383339	0.175488	6.99106	38.8983	BCAN;CHST12;HYAL1;NCAN	GO_Biological_Process_2021
Vascular Reactivity in Raynaud Disease	4/30	0.00383339	0.3359	6.99106	38.8983	DDAH1;SRC;DDAH2;PLD2	Elsevier_Pathway_Collection
nitrogen compound transport (GO:0071705)	9/143	0.00406263	0.175488	3.0709	16.9082	RALBP1;RAMP2;SLC6A8;SLC44A1;SLC43A2;SLC44A2;ARRDC2;ARRDC3;SLC1A4	GO_Biological_Process_2021
Nuclear Receptors Meta-Pathway WP2882	15/319	0.00435673	0.227468	2.26832	12.3307	ABCC4;HSP90AA1;SRXN1;SRC;TSC22D3;HGF;SLC2A12;MGST1;SULT1A1;SLC6A8;GPAM;MFGE8;GCLM;HBEGF;FKBP5	WikiPathway_2021_Human
Hypoxia	11/200	0.00442462	0.0353969	2.6661	14.4518	NDST1;BCAN;SCARB1;CDKN1A;LXN;P4HA1;PHKG1;NCAN;KIF5A;ADM;CP	MSigDB_Hallmark_2020
Inflammatory Response	11/200	0.00442462	0.0353969	2.6661	14.4518	CDKN1A;MMP14;GABBR1;P2RX4;FZD5;IRAK2;CYBB;ADM;PSEN1;HBEGF;IFNAR1	MSigDB_Hallmark_2020
Glycolysis	11/200	0.00442462	0.0353969	2.6661	14.4518	PYGB;P4HA1;CHST12;CAPN5;AK3;PLOD2;SOX9;ME2;NOL3;CLN6;ALDH9A1	MSigDB_Hallmark_2020
TAP1 binding (GO:0046978)	2/5	0.0044985	0.213429	30.1898	163.146	TAP2;TAP1	GO_Molecular_Function_2021
apolipoprotein A-I binding (GO:0034186)	2/5	0.0044985	0.213429	30.1898	163.146	SCARB1;HSPD1	GO_Molecular_Function_2021
choline transmembrane transporter activity (GO:0015220)	2/5	0.0044985	0.213429	30.1898	163.146	SLC44A1;SLC44A2	GO_Molecular_Function_2021
epoxide hydrolase activity (GO:0004301)	2/5	0.0044985	0.213429	30.1898	163.146	EPHX2;EPHX1	GO_Molecular_Function_2021
ganglioside binding (GO:0035594)	2/5	0.0044985	0.213429	30.1898	163.146	PSAP;EPDR1	GO_Molecular_Function_2021
glutathione transmembrane transporter activity (GO:0034634)	2/5	0.0044985	0.213429	30.1898	163.146	ABCC4;SLC13A3	GO_Molecular_Function_2021
smooth endoplasmic reticulum membrane (GO:0030868)	2/5	0.0044985	0.0641785	30.1898	163.146	STX17;TTYH1	GO_Cellular_Component_2021
alditol phosphate metabolic process (GO:0052646)	2/5	0.0044985	0.175488	30.1898	163.146	GPAM;GPD1	GO_Biological_Process_2021
amino-acid betaine biosynthetic process (GO:0006578)	2/5	0.0044985	0.175488	30.1898	163.146	SHMT1;ALDH9A1	GO_Biological_Process_2021
carnitine biosynthetic process (GO:0045329)	2/5	0.0044985	0.175488	30.1898	163.146	SHMT1;ALDH9A1	GO_Biological_Process_2021
regulation of microvillus assembly (GO:0032534)	2/5	0.0044985	0.175488	30.1898	163.146	FSCN1;RAP1GAP	GO_Biological_Process_2021
regulation of respiratory gaseous exchange by nervous system process (GO:0002087)	2/5	0.0044985	0.175488	30.1898	163.146	NLGN3;NLGN2	GO_Biological_Process_2021
glutathione transport (GO:0034635)	2/5	0.0044985	0.175488	30.1898	163.146	SLC13A3;MGST1	GO_Biological_Process_2021
inosine metabolic process (GO:0046102)	2/5	0.0044985	0.175488	30.1898	163.146	XDH;ADA	GO_Biological_Process_2021
positive regulation of protein localization to synapse (GO:1902474)	2/5	0.0044985	0.175488	30.1898	163.146	NLGN2;WNT5A	GO_Biological_Process_2021
positive regulation of store-operated calcium channel activity (GO:1901341)	2/5	0.0044985	0.175488	30.1898	163.146	STIM1;CASQ1	GO_Biological_Process_2021
postsynaptic density protein 95 clustering (GO:0097119)	2/5	0.0044985	0.175488	30.1898	163.146	NLGN2;NRXN2	GO_Biological_Process_2021
Proteins with Altered Expression in Muscular Dystrophy, Facioscapulohumeral	2/5	0.0044985	0.350383	30.1898	163.146	CDKN1A;CRYM	Elsevier_Pathway_Collection
neuron cell-cell adhesion (GO:0007158)	3/16	0.00460473	0.175488	10.4692	56.3314	NLGN3;NLGN2;NRXN2	GO_Biological_Process_2021
CRMPs in Sema3A signaling	3/16	0.00460473	0.3652	10.4692	56.3314	DPYSL5;PLXNA1;PLXNA3	BioPlanet_2019
negative regulation of apoptotic process (GO:0043066)	20/485	0.00486025	0.175488	1.98442	10.5703	SRC;HGF;MAZ;WNT5A;PSEN2;HSPB1;PSEN1;NOL3;ATAD3A;POU3F3;HSPD1;DNAJA1;MYDGF;DDAH2;SOX9;NUPR1;NAA15;ATF5;HTATIP2;MAP4K4	GO_Biological_Process_2021
chondrocyte differentiation (GO:0002062)	4/32	0.00486175	0.175488	6.49103	34.5735	EIF2AK3;SOX9;SOX5;SULF2	GO_Biological_Process_2021
regulation of axonogenesis (GO:0050770)	5/51	0.00486515	0.175488	4.94578	26.3395	PLXND1;LRP4;PLXNA1;EPHB3;PLXNA3	GO_Biological_Process_2021
regulation of angiogenesis (GO:0045765)	11/203	0.00494292	0.175488	2.62404	13.9331	MYDGF;ECM1;RAMP2;PLXND1;STIM1;HYAL1;ADAMTS1;RHOJ;WNT5A;HSPB1;HTATIP2	GO_Biological_Process_2021
glycosaminoglycan biosynthetic process (GO:0006024)	7/97	0.00519541	0.175488	3.54754	18.66	NDST1;BCAN;CHST12;HYAL1;NCAN;PXYLP1;ST3GAL2	GO_Biological_Process_2021
cartilage development (GO:0051216)	5/52	0.0052888	0.175488	4.8403	25.3737	HYAL1;COL11A2;SOX9;SOX5;SULF2	GO_Biological_Process_2021
Netrin-UNC5B signaling pathway WP4747	5/52	0.0052888	0.227468	4.8403	25.3737	VCAM1;DAPK1;SRC;CTGF;RGMA	WikiPathway_2021_Human
positive regulation of hydrolase activity (GO:0051345)	9/149	0.00530997	0.175488	2.93839	15.3918	RALBP1;PSAP;SGSM2;RSU1;ARAP1;RAP1GAP;FERMT2;RGS7;MAP4K4	GO_Biological_Process_2021
Integrins in angiogenesis	6/74	0.00539355	0.3652	4.01965	20.9928	HSP90AA1;SRC;COL11A2;COL4A6;SPP1;MFGE8	BioPlanet_2019
positive regulation of developmental process (GO:0051094)	10/177	0.00540988	0.175488	2.73966	14.2997	ACVR1;PHLDB1;RALBP1;SRC;DLG5;WNT5A;SOX9;PSEN1;SOX5;SHANK1	GO_Biological_Process_2021
regulation of anatomical structure morphogenesis (GO:0022603)	8/123	0.00542552	0.175488	3.17632	16.5697	PHLDB1;PLXND1;HECW2;KNDC1;FERMT2;EPHB3;BCL9L;HTATIP2	GO_Biological_Process_2021
antigen processing and presentation of peptide antigen via MHC class I (GO:0002474)	4/33	0.0054391	0.175488	6.26688	32.6764	MFSD6;TAP2;TAP1;B2M	GO_Biological_Process_2021
negative regulation of smooth muscle cell proliferation (GO:0048662)	4/33	0.0054391	0.175488	6.26688	32.6764	CDKN1A;NDRG4;EFEMP2;PDCD4	GO_Biological_Process_2021
Type I collagen synthesis in the context of Osteogenesis imperfecta WP4786	4/33	0.0054391	0.227468	6.26688	32.6764	FZD1;ADAMTS2;P4HA1;PLOD2	WikiPathway_2021_Human
sulfuric ester hydrolase activity (GO:0008484)	3/17	0.00550234	0.23495	9.72091	50.5739	ARSA;SGSH;SULF2	GO_Molecular_Function_2021
modified amino acid transport (GO:0072337)	3/17	0.00550234	0.175488	9.72091	50.5739	SLC6A8;MGST1;SLC1A4	GO_Biological_Process_2021
negative regulation of vascular associated smooth muscle cell proliferation (GO:1904706)	3/17	0.00550234	0.175488	9.72091	50.5739	CDKN1A;EFEMP2;PDCD4	GO_Biological_Process_2021
Syndecan 3 pathway	3/17	0.00550234	0.3652	9.72091	50.5739	SRC;NCAN;PSEN1	BioPlanet_2019
Glycosaminoglycan degradation WP4815	3/17	0.00550234	0.227468	9.72091	50.5739	HGSNAT;HYAL1;SGSH	WikiPathway_2021_Human
regulation of protein phosphorylation (GO:0001932)	13/266	0.00561018	0.176573	2.35717	12.2176	RALBP1;HSP90AA1;HGF;EIF2AK3;HSPB1;KNDC1;ARRB1;C3;MYDGF;CCDC88C;CHP1;SOX9;XDH	GO_Biological_Process_2021
EGFR1 pathway	9/152	0.00603553	0.3652	2.8763	14.6981	CDKN1A;PIK3IP1;HGF;SPP1;HSPB1;MYBL2;PHLDA1;TRIB2;HBEGF	BioPlanet_2019
synaptic vesicle recycling (GO:0036465)	4/34	0.00606051	0.180789	6.05767	30.9303	NLGN3;NLGN2;STON1;PLD2	GO_Biological_Process_2021
Interleukin-2 signaling pathway	30/847	0.00606737	0.3652	1.7041	8.69916	BLM;SMARCD3;SRC;MAST3;MGST1;INPPL1;PREX1;STIP1;CHST12;BCAP29;H1FX;UPP1;CRYM;HSP90AA1;KLF13;TSC22D3;TAP1;PASK;MFHAS1;RNF103;STIM1;DDAH1;PSAT1;PDCD4;NMT2;TNFRSF25;ATF5;SGK1;TRIB2;ADA	BioPlanet_2019
Androgen Response	7/100	0.00612763	0.042018	3.43258	17.4888	ABCC4;TMEM50A;ADAMTS1;MAP7;SGK1;B2M;FKBP5	MSigDB_Hallmark_2020
glycosaminoglycan metabolic process (GO:0030203)	5/54	0.00621319	0.180789	4.64226	23.5877	NDST1;HGSNAT;PXYLP1;CLN6;SGSH	GO_Biological_Process_2021
synapse organization (GO:0050808)	8/126	0.00625791	0.180789	3.09509	15.7042	KIRREL3;NLGN3;NLGN2;PLXND1;FZD5;LRP4;NRXN2;PSEN1	GO_Biological_Process_2021
GABA-ergic synapse (GO:0098982)	3/18	0.0064977	0.0769859	9.07239	45.6913	NLGN3;NLGN2;MDGA1	GO_Cellular_Component_2021
positive regulation of excitatory postsynaptic potential (GO:2000463)	3/18	0.0064977	0.180789	9.07239	45.6913	NLGN3;NLGN2;SHANK1	GO_Biological_Process_2021
Axon guidance	10/182	0.00655002	0.311326	2.65934	13.3719	DPYSL5;SRC;SEMA4B;WNT5A;PLXNA1;SRGAP3;CAMK2G;EPHB3;PLXNA3;RGMA	KEGG_2021_Human
VEGFA-VEGFR2 Signaling Pathway WP3888	18/432	0.00662408	0.227468	2.00167	10.0425	HSP90AA1;SSR4;SRC;EIF2AK3;CYBB;HSPB1;CTGF;DNAJA1;STIP1;MMP14;ADAMTS1;RCAN2;RHOJ;FSCN1;LUC7L;SH3BGRL3;TNFRSF25;HBEGF	WikiPathway_2021_Human
tripeptide transmembrane transporter activity (GO:0042937)	2/6	0.0066511	0.247055	22.6412	113.5	ABCC4;SLC13A3	GO_Molecular_Function_2021
platelet dense granule membrane (GO:0031088)	2/6	0.0066511	0.0769859	22.6412	113.5	ABCC4;LAMP2	GO_Cellular_Component_2021
symmetric synapse (GO:0032280)	2/6	0.0066511	0.0769859	22.6412	113.5	NLGN3;NLGN2	GO_Cellular_Component_2021
purine ribonucleoside catabolic process (GO:0046130)	2/6	0.0066511	0.180789	22.6412	113.5	XDH;ADA	GO_Biological_Process_2021
amylin receptor signaling pathway (GO:0097647)	2/6	0.0066511	0.180789	22.6412	113.5	RAMP2;ADM	GO_Biological_Process_2021
choline transport (GO:0015871)	2/6	0.0066511	0.180789	22.6412	113.5	SLC44A1;SLC44A2	GO_Biological_Process_2021
glycerol-3-phosphate metabolic process (GO:0006072)	2/6	0.0066511	0.180789	22.6412	113.5	GPAM;GPD1	GO_Biological_Process_2021
vesicle fusion with endoplasmic reticulum-Golgi intermediate compartment (ERGIC) membrane (GO:1990668)	2/6	0.0066511	0.180789	22.6412	113.5	TAP2;TAP1	GO_Biological_Process_2021
negative regulation of cellular response to hypoxia (GO:1900038)	2/6	0.0066511	0.180789	22.6412	113.5	DDAH1;NOL3	GO_Biological_Process_2021
positive regulation of immune response to tumor cell (GO:0002839)	2/6	0.0066511	0.180789	22.6412	113.5	CD274;HSPD1	GO_Biological_Process_2021
postsynaptic density assembly (GO:0097107)	2/6	0.0066511	0.180789	22.6412	113.5	NLGN2;NRXN2	GO_Biological_Process_2021
Activation of C3 and C5	2/6	0.0066511	0.3652	22.6412	113.5	C3;C4B	BioPlanet_2019
NO and ADMA Signaling in Raynaud Disease	2/6	0.0066511	0.434682	22.6412	113.5	DDAH1;DDAH2	Elsevier_Pathway_Collection
Fluoroacetic acid toxicity WP4966	2/6	0.0066511	0.227468	22.6412	113.5	ALDH2;ALDH9A1	WikiPathway_2021_Human
LncRNA-mediated mechanisms of therapeutic resistance WP3672	2/6	0.0066511	0.227468	22.6412	113.5	WNT6;CDKN1A	WikiPathway_2021_Human
Basal cell carcinoma	5/55	0.00671547	0.3652	4.54918	22.7611	FZD1;WNT6;FZD5;WNT5A;GLI3	BioPlanet_2019
Arf6 signal transduction regulation	4/35	0.00672738	0.3652	5.86197	29.319	SRC;HGF;ARRB1;GIT1	BioPlanet_2019
positive regulation of vasculature development (GO:1904018)	7/102	0.00681491	0.18316	3.35997	16.7617	MYDGF;ECM1;RAMP2;STIM1;HYAL1;WNT5A;HSPB1	GO_Biological_Process_2021
azurophil granule (GO:0042582)	9/155	0.0068352	0.0769859	2.81676	14.0434	C3;ARSA;PYGB;FABP5;LAMP2;PSAP;FUCA2;MGST1;PSEN1	GO_Cellular_Component_2021
Cushing syndrome	9/155	0.0068352	0.311326	2.81676	14.0434	FZD1;SCARB1;WNT6;CDKN1A;FZD5;WNT5A;CAMK2G;KCNK2;ADCY5	KEGG_2021_Human
Lysosome	8/128	0.0068644	0.311326	3.04319	15.1594	ARSA;HGSNAT;AP3M1;HYAL1;LAMP2;PSAP;FUCA2;SGSH	KEGG_2021_Human
GTPase activator activity (GO:0005096)	15/336	0.00694301	0.247055	2.1463	10.6671	RALBP1;ARRB1;ARAP1;ARHGAP26;KALRN;FGD1;RAP1GAP;PREX1;FGD6;CCDC88C;SGSM2;ELMO1;RGL1;RGS7;TBC1D16	GO_Molecular_Function_2021
protein-containing complex disassembly (GO:0032984)	5/56	0.0072455	0.192569	4.45976	21.9749	FZD1;GABARAPL1;STX17;FZD5;LAMP2	GO_Biological_Process_2021
Hyaluronic Acid, CD44 and HMMR in Cancer Cell Invasion and Survival	5/56	0.0072455	0.434682	4.45976	21.9749	SOX2;MMP14;SRC;SPP1;PDCD4	Elsevier_Pathway_Collection
dendrite morphogenesis (GO:0048813)	4/36	0.00744106	0.193467	5.67849	27.8288	LRP4;CELSR2;EPHB3;SHANK1	GO_Biological_Process_2021
membrane assembly (GO:0071709)	4/36	0.00744106	0.193467	5.67849	27.8288	NLGN3;NLGN2;LRP4;NRXN2	GO_Biological_Process_2021
Tumor Infiltrating Macrophages in Cancer Progression and Immune Escape	4/36	0.00744106	0.434682	5.67849	27.8288	CD274;SPP1;CYBB;MFGE8	Elsevier_Pathway_Collection
Wnt signaling in kidney disease WP4150	4/36	0.00744106	0.231349	5.67849	27.8288	FZD1;WNT6;FZD5;WNT5A	WikiPathway_2021_Human
endoplasmic reticulum mannose trimming (GO:1904380)	3/19	0.00759332	0.195304	8.50493	41.5082	RNF103;OS9;DERL2	GO_Biological_Process_2021
Glycosaminoglycan degradation	3/19	0.00759332	0.384728	8.50493	41.5082	HGSNAT;HYAL1;SGSH	BioPlanet_2019
Glycosaminoglycan degradation	3/19	0.00759332	0.311326	8.50493	41.5082	HGSNAT;HYAL1;SGSH	KEGG_2021_Human
regulation of cell migration (GO:0030334)	17/408	0.00818979	0.199589	1.99927	9.60623	ACVR1;SUN2;PLXND1;SRC;SEMA4B;HGF;MAZ;OSGIN1;MMP14;DLG5;PLXNA1;SRGAP3;SGK1;FERMT2;HBEGF;PLXNA3;MAP4K4	GO_Biological_Process_2021
serine/threonine protein kinase complex (GO:1902554)	4/37	0.00820285	0.0818409	5.50613	26.4475	ACVR1;CDKN1A;CCNI;CCNG1	GO_Cellular_Component_2021
regulation of vascular associated smooth muscle cell proliferation (GO:1904705)	4/37	0.00820285	0.199589	5.50613	26.4475	CDKN1A;EFEMP2;ADAMTS1;PDCD4	GO_Biological_Process_2021
GTP binding (GO:0005525)	10/189	0.00844984	0.277545	2.55442	12.1938	GBP6;MFHAS1;TUBB2A;ATL1;RHOJ;SCG5;RHOU;NUDT16;RND3;GBP4	GO_Molecular_Function_2021
regulation of cell adhesion (GO:0030155)	8/133	0.00857463	0.199589	2.92071	13.8995	PLXND1;HYAL1;SRC;PLXNA1;RSU1;CELSR2;EPHB3;PLXNA3	GO_Biological_Process_2021
positive regulation of protein kinase B signaling (GO:0051897)	9/161	0.00867581	0.199589	2.70474	12.84	MFHAS1;MYDGF;HSP90AA1;P2RX4;SRC;HGF;MAZ;FERMT2;HBEGF	GO_Biological_Process_2021
negative regulation of dephosphorylation (GO:0035305)	3/20	0.00879143	0.199589	8.00423	37.8918	PPP1R26;MFHAS1;CHP1	GO_Biological_Process_2021
organic cation transport (GO:0015695)	3/20	0.00879143	0.199589	8.00423	37.8918	RALBP1;SLC44A1;SLC44A2	GO_Biological_Process_2021
Chondroitin sulfate biosynthesis	3/20	0.00879143	0.402979	8.00423	37.8918	BCAN;CHST12;NCAN	BioPlanet_2019
ephrin receptor signaling pathway (GO:0048013)	6/82	0.00882881	0.199589	3.59506	17.0037	SRC;PSEN2;PSEN1;KALRN;GIT1;EPHB3	GO_Biological_Process_2021
neuromuscular junction (GO:0031594)	4/38	0.009014	0.0818409	5.34391	25.1644	FCHSD1;PSEN2;LRP4;PSEN1	GO_Cellular_Component_2021
RAC1 activity regulation	4/38	0.009014	0.402979	5.34391	25.1644	PREX1;RALBP1;ELMO1;KALRN	BioPlanet_2019
peptide transmembrane transporter activity (GO:1904680)	2/7	0.00917842	0.279942	18.112	84.9618	TAP2;TAP1	GO_Molecular_Function_2021
G protein-coupled receptor dimeric complex (GO:0038037)	2/7	0.00917842	0.0818409	18.112	84.9618	GABBR1;RAMP2	GO_Cellular_Component_2021
gamma-secretase complex (GO:0070765)	2/7	0.00917842	0.0818409	18.112	84.9618	PSEN2;PSEN1	GO_Cellular_Component_2021
integral component of postsynaptic membrane (GO:0099055)	2/7	0.00917842	0.0818409	18.112	84.9618	NLGN3;NLGN2	GO_Cellular_Component_2021
calcitonin family receptor signaling pathway (GO:0097646)	2/7	0.00917842	0.199589	18.112	84.9618	RAMP2;ADM	GO_Biological_Process_2021
Cdc42 protein signal transduction (GO:0032488)	2/7	0.00917842	0.199589	18.112	84.9618	RHOJ;RHOU	GO_Biological_Process_2021
citrulline metabolic process (GO:0000052)	2/7	0.00917842	0.199589	18.112	84.9618	DDAH1;DDAH2	GO_Biological_Process_2021
regulation of mesenchymal stem cell differentiation (GO:2000739)	2/7	0.00917842	0.199589	18.112	84.9618	SOX9;SOX5	GO_Biological_Process_2021
detection of molecule of bacterial origin (GO:0032490)	2/7	0.00917842	0.199589	18.112	84.9618	C4B;SCARB1	GO_Biological_Process_2021
regulation of respiratory system process (GO:0044065)	2/7	0.00917842	0.199589	18.112	84.9618	NLGN3;NLGN2	GO_Biological_Process_2021
G protein-coupled receptor internalization (GO:0002031)	2/7	0.00917842	0.199589	18.112	84.9618	ADM;ARRB1	GO_Biological_Process_2021
vascular associated smooth muscle cell development (GO:0097084)	2/7	0.00917842	0.199589	18.112	84.9618	EFEMP2;RAMP2	GO_Biological_Process_2021
Notch receptor processing, ligand-dependent (GO:0035333)	2/7	0.00917842	0.199589	18.112	84.9618	PSEN2;PSEN1	GO_Biological_Process_2021
peptide transport (GO:0015833)	2/7	0.00917842	0.199589	18.112	84.9618	TAP2;TAP1	GO_Biological_Process_2021
Complement Activation in Alzheimer's Disease	2/7	0.00917842	0.481321	18.112	84.9618	C3;C4B	Elsevier_Pathway_Collection
regulation of nitric-oxide synthase activity (GO:0050999)	4/39	0.0098757	0.210827	5.19096	23.9702	SCARB1;HSP90AA1;DDAH1;DDAH2	GO_Biological_Process_2021

## Sheet: OverlapSigIN
Term	Overlap	P.value	Adjusted.P.value	Odds.Ratio	Combined.Score	Genes	Source
ganglioside binding (GO:0035594)	3/5	1.9632e-05	0.00653747	118.47	1284.02	RTN4R;PSAP;EPDR1	GO_Molecular_Function_2021
Cushing syndrome	10/155	2.89385e-05	0.00636647	5.56322	58.1375	FZD1;SCARB1;WNT6;CDKN1A;NCEH1;FZD5;ADCY1;CAMK2G;KCNK2;ADCY5	KEGG_2021_Human
VEGFA-VEGFR2 Signaling Pathway WP3888	17/432	3.88633e-05	0.0113481	3.35556	34.0773	HSP90AA1;SRC;SSR3;EIF2AK3;CYBB;HSPB1;CTGF;STIP1;ADAMTS1;RCAN2;RHOJ;FSCN1;LUC7L;SH3BGRL3;ITGAV;EPHB2;HBEGF	WikiPathway_2021_Human
vacuolar lumen (GO:0005775)	10/161	4.00515e-05	0.00785009	5.34053	54.0747	ARSA;BCAN;PYGB;HSP90AA1;FABP5;NCAN;LAMP2;PSAP;FUCA2;SGSH	GO_Cellular_Component_2021
Integrins in angiogenesis	7/74	4.17186e-05	0.0281184	8.35821	84.2889	HSP90AA1;CSF1;SRC;COL11A2;COL4A6;ITGAV;MFGE8	BioPlanet_2019
mTORC1 Signaling	11/200	5.06498e-05	0.00243119	4.7037	46.5223	STIP1;CDKN1A;PSAT1;CCNG1;RPA1;CACYBP;PLOD2;SLC1A4;NUPR1;HSPE1;HSPD1	MSigDB_Hallmark_2020
antigen processing and presentation of endogenous peptide antigen via MHC class I (GO:0019885)	3/8	0.000106883	0.0867792	47.3808	433.239	TAP2;TAP1;B2M	GO_Biological_Process_2021
lysosomal lumen (GO:0043202)	7/86	0.000109538	0.00851609	7.08429	64.6033	ARSA;BCAN;HSP90AA1;NCAN;LAMP2;PSAP;SGSH	GO_Cellular_Component_2021
lysosome (GO:0005764)	17/477	0.000130348	0.00851609	3.02026	27.0171	SLC48A1;ARSA;SCARB1;HGSNAT;HSP90AA1;SRC;NCAN;FUCA2;EPDR1;PSEN1;TMEM175;SGSH;BCAN;P2RX4;OSTM1;LAMP2;PSAP	GO_Cellular_Component_2021
Signaling events mediated by PRL	4/23	0.000183227	0.0417813	16.6798	143.526	PTP4A1;CDKN1A;SRC;ATF5	BioPlanet_2019
Beta-1 integrin cell surface interactions	6/66	0.00018597	0.0417813	7.97045	68.4655	IGSF8;VCAM1;COL11A2;COL4A6;ITGAV;TGFBI	BioPlanet_2019
endocytic vesicle membrane (GO:0030666)	9/158	0.000187856	0.00920492	4.85152	41.6253	SCARB1;WNT6;FZD5;TAP2;CYBB;TAP1;B2M;CAMK2G;HBEGF	GO_Cellular_Component_2021
Photodynamic therapy-induced NFE2L2 (NRF2) survival signaling WP3612	4/24	0.000217698	0.031784	15.845	133.611	ABCC4;SRXN1;EPHX1;GCLM	WikiPathway_2021_Human
MHC1-Mediated Antigen Presentation	3/10	0.000224775	0.089864	33.84	284.27	TAP2;TAP1;B2M	Elsevier_Pathway_Collection
Inflammatory Response	10/200	0.000241558	0.00579738	4.23587	35.278	CDKN1A;P2RX4;FZD5;CSF1;IRAK2;CYBB;ADM;PSEN1;HBEGF;IFNAR1	MSigDB_Hallmark_2020
phagocytic vesicle membrane (GO:0030670)	5/45	0.000251663	0.00986519	9.93296	82.3186	TAP2;CYBB;TAP1;B2M;APPL2	GO_Cellular_Component_2021
positive regulation of cellular respiration (GO:1901857)	3/11	0.000306181	0.0867792	29.6085	239.572	PINK1;NUPR1;IFNAR1	GO_Biological_Process_2021
Genes with Mutations in Cancer Immune Escape	3/11	0.000306181	0.089864	29.6085	239.572	TAP2;TAP1;B2M	Elsevier_Pathway_Collection
positive regulation of nitric oxide biosynthetic process (GO:0045429)	4/27	0.000349001	0.0867792	13.7761	109.664	HSP90AA1;P2RX4;DDAH1;DDAH2	GO_Biological_Process_2021
response to unfolded protein (GO:0006986)	5/49	0.000376976	0.0867792	9.02813	71.1717	HSP90AA1;HSPH1;HSPB1;HSPE1;HSPD1	GO_Biological_Process_2021
positive regulation of nitric oxide metabolic process (GO:1904407)	4/28	0.000403148	0.0867792	13.2015	103.185	HSP90AA1;P2RX4;DDAH1;DDAH2	GO_Biological_Process_2021
dermatan sulfate biosynthetic process (GO:0030208)	3/12	0.000404432	0.0867792	26.3173	205.618	BCAN;CHST12;NCAN	GO_Biological_Process_2021
extracellular structure organization (GO:0043062)	10/216	0.000445163	0.0867792	3.90367	30.1249	BCAN;VCAM1;ADAMTSL5;ADAM15;ADAMTS1;NCAN;COL11A2;COL4A6;ITGAV;TGFBI	GO_Biological_Process_2021
external encapsulating structure organization (GO:0045229)	10/217	0.000461582	0.0867792	3.88461	29.8371	BCAN;VCAM1;ADAMTSL5;ADAM15;ADAMTS1;NCAN;COL11A2;COL4A6;ITGAV;TGFBI	GO_Biological_Process_2021
antigen processing and presentation of exogenous peptide antigen via MHC class I (GO:0042590)	6/78	0.000463446	0.0867792	6.63799	50.9587	MFSD6;TAP2;CYBB;TAP1;ITGAV;B2M	GO_Biological_Process_2021
extracellular matrix organization (GO:0030198)	12/300	0.000463883	0.0867792	3.36428	25.8238	BCAN;GSN;VCAM1;ADAMTSL5;ADAM15;ADAMTS1;NCAN;COL11A2;COL4A6;PLOD2;ITGAV;TGFBI	GO_Biological_Process_2021
Netrin-UNC5B signaling pathway WP4747	5/52	0.000498218	0.0484932	8.45058	64.2622	VCAM1;DAPK1;SRC;RLF;CTGF	WikiPathway_2021_Human
podosome (GO:0002102)	3/13	0.000520859	0.0170147	23.6844	179.055	GSN;VCAM1;FSCN1	GO_Cellular_Component_2021
dermatan sulfate metabolic process (GO:0030205)	3/13	0.000520859	0.0867792	23.6844	179.055	BCAN;CHST12;NCAN	GO_Biological_Process_2021
Vascular Reactivity in Raynaud Disease	4/30	0.000529003	0.103508	12.1847	91.928	DDAH1;SRC;DDAH2;PLD2	Elsevier_Pathway_Collection
positive regulation of protein targeting to mitochondrion (GO:1903955)	4/31	0.000601386	0.0867792	11.7329	87.0141	LEPROT;PINK1;FZD5;RHOU	GO_Biological_Process_2021
antigen processing and presentation of endogenous peptide antigen (GO:0002483)	3/14	0.000656734	0.0867792	21.5302	157.778	TAP2;TAP1;B2M	GO_Biological_Process_2021
glycosaminoglycan catabolic process (GO:0006027)	5/56	0.000702836	0.0867792	7.78621	56.5309	HGSNAT;BCAN;NCAN;CHP1;SGSH	GO_Biological_Process_2021
regulation of cell migration (GO:0030334)	14/408	0.000738112	0.0867792	2.87728	20.7493	ACVR1;SUN2;CSF1;SRC;SEMA4B;OSGIN1;PTP4A1;DUSP10;ADAM15;SRGAP3;EPHB2;FERMT2;APPL2;HBEGF	GO_Biological_Process_2021
Wnt signaling pathway	10/231	0.000749557	0.100824	3.63592	26.1642	SOX2;FZD1;TLE4;WNT6;FZD5;CHP1;CACYBP;PSEN1;SOX21;CAMK2G	BioPlanet_2019
antigen processing and presentation of peptide antigen via MHC class I (GO:0002474)	4/33	0.00076676	0.0867792	10.9226	78.3514	MFSD6;TAP2;TAP1;B2M	GO_Biological_Process_2021
positive regulation of ATP metabolic process (GO:1903580)	4/33	0.00076676	0.0867792	10.9226	78.3514	PINK1;BEND3;PSEN1;NUPR1	GO_Biological_Process_2021
secretory granule membrane (GO:0030667)	11/274	0.000771199	0.0200241	3.36744	24.1363	ABCC4;HGSNAT;PGRMC1;FABP5;ABCA3;LAMP2;PSAP;MGST1;CYBB;ITGAV;PSEN1	GO_Cellular_Component_2021
purine ribonucleoside triphosphate binding (GO:0035639)	15/460	0.000810225	0.097311	2.73374	19.4593	ACVR1;GBP6;NIM1K;BLM;HSP90AA1;DAPK1;TAP2;TAP1;RND3;PINK1;TUBB2A;P2RX4;RHOJ;RHOU;GBP4	GO_Molecular_Function_2021
dermatan sulfate proteoglycan biosynthetic process (GO:0050651)	3/15	0.000813272	0.0869298	19.735	140.404	BCAN;CHST12;NCAN	GO_Biological_Process_2021
azurophil granule (GO:0042582)	8/155	0.00081731	0.0200241	4.35374	30.9529	ARSA;PYGB;FABP5;LAMP2;PSAP;FUCA2;MGST1;PSEN1	GO_Cellular_Component_2021
Bile secretion	6/90	0.000990649	0.0494302	5.68623	39.3325	SCARB1;ABCC4;NCEH1;EPHX1;ADCY1;ADCY5	KEGG_2021_Human
Cell-extracellular matrix interactions	3/16	0.000991634	0.100824	18.216	125.985	FLNC;RSU1;FERMT2	BioPlanet_2019
Interferon Gamma Response	9/200	0.0010427	0.0166831	3.77659	25.9298	GBP6;LGALS3BP;CDKN1A;VCAM1;IFI27;SSPN;TAP1;B2M;GBP4	MSigDB_Hallmark_2020
endoplasmic reticulum lumen (GO:0005788)	11/285	0.00106196	0.0231272	3.23042	22.1208	ARSA;WNT6;OS9;CSF1;FUCA2;COL11A2;TMEM132A;COL4A6;CASQ1;MFGE8;B2M	GO_Cellular_Component_2021
GnRH signaling pathway	6/93	0.00117534	0.0494302	5.48932	37.032	SRC;ADCY1;CAMK2G;HBEGF;ADCY5;PLD2	KEGG_2021_Human
serine/threonine protein kinase complex (GO:1902554)	4/37	0.00118955	0.0233151	9.59669	64.6259	ACVR1;CDKN1A;CCNI;CCNG1	GO_Cellular_Component_2021
sulfuric ester hydrolase activity (GO:0008484)	3/17	0.00119293	0.097311	16.914	113.854	ARSA;SGSH;SULF2	GO_Molecular_Function_2021
modified amino acid transport (GO:0072337)	3/17	0.00119293	0.109804	16.914	113.854	SLC6A8;MGST1;SLC1A4	GO_Biological_Process_2021
Syndecan 3 pathway	3/17	0.00119293	0.100824	16.914	113.854	SRC;NCAN;PSEN1	BioPlanet_2019
Proteoglycans in cancer	9/205	0.00123899	0.0494302	3.6793	24.6273	FZD1;WNT6;CDKN1A;FZD5;SRC;ITGAV;FLNC;CAMK2G;HBEGF	KEGG_2021_Human
Pathways in cancer	16/531	0.00125552	0.0494302	2.52109	16.8414	FZD1;CDKN1A;HSP90AA1;FZD5;DAPK1;MGST1;ADCY1;ADCY5;PLD2;WNT6;HEY1;TRAF4;COL4A6;ITGAV;CAMK2G;IFNAR1	KEGG_2021_Human
neutrophil degranulation (GO:0043312)	15/481	0.00126519	0.109804	2.6077	17.4	ARSA;PYGB;HGSNAT;HSP90AA1;GSN;FUCA2;MGST1;CYBB;PSEN1;PGRMC1;FABP5;LAMP2;PSAP;ITGAV;B2M	GO_Biological_Process_2021
neutrophil activation involved in immune response (GO:0002283)	15/485	0.00137261	0.109804	2.58497	17.0377	ARSA;PYGB;HGSNAT;HSP90AA1;GSN;FUCA2;MGST1;CYBB;PSEN1;PGRMC1;FABP5;LAMP2;PSAP;ITGAV;B2M	GO_Biological_Process_2021
Interferon signaling	8/168	0.00137321	0.100824	3.99735	26.3449	EIF4A2;GBP6;VCAM1;IFI27;B2M;CAMK2G;GBP4;IFNAR1	BioPlanet_2019
LPA receptor mediated events	5/65	0.0013861	0.100824	6.61526	43.5367	SRC;ADCY1;HBEGF;ADCY5;PLD2	BioPlanet_2019
Cortisol synthesis and secretion	5/65	0.0013861	0.0494302	6.61526	43.5367	SCARB1;NCEH1;ADCY1;KCNK2;ADCY5	KEGG_2021_Human
cellular response to ketone (GO:1901655)	4/39	0.00145245	0.109804	9.04739	59.1202	ADAM15;SRC;ADCY1;ADCY5	GO_Biological_Process_2021
regulation of nitric-oxide synthase activity (GO:0050999)	4/39	0.00145245	0.109804	9.04739	59.1202	SCARB1;HSP90AA1;DDAH1;DDAH2	GO_Biological_Process_2021
regulation of protein targeting to mitochondrion (GO:1903214)	4/39	0.00145245	0.109804	9.04739	59.1202	LEPROT;PINK1;FZD5;RHOU	GO_Biological_Process_2021
neutrophil mediated immunity (GO:0002446)	15/488	0.00145812	0.109804	2.56818	16.7718	ARSA;PYGB;HGSNAT;HSP90AA1;GSN;FUCA2;MGST1;CYBB;PSEN1;PGRMC1;FABP5;LAMP2;PSAP;ITGAV;B2M	GO_Biological_Process_2021
Interferon-gamma signaling pathway	6/97	0.00146131	0.100824	5.24696	34.2544	GBP6;VCAM1;DAPK1;B2M;CAMK2G;GBP4	BioPlanet_2019
Interferon Alpha Response	6/97	0.00146131	0.0175357	5.24696	34.2544	LGALS3BP;CSF1;IFI27;TAP1;B2M;GBP4	MSigDB_Hallmark_2020
TAP1 binding (GO:0046978)	2/5	0.00155431	0.097311	52.4409	339.121	TAP2;TAP1	GO_Molecular_Function_2021
apolipoprotein A-I binding (GO:0034186)	2/5	0.00155431	0.097311	52.4409	339.121	SCARB1;HSPD1	GO_Molecular_Function_2021
positive regulation of store-operated calcium channel activity (GO:1901341)	2/5	0.00155431	0.109804	52.4409	339.121	STIM1;CASQ1	GO_Biological_Process_2021
vascular endothelial growth factor receptor signaling pathway (GO:0048010)	5/67	0.00158789	0.109804	6.40121	41.258	HSP90AA1;SRC;HSPB1;CYBB;ITGAV	GO_Biological_Process_2021
regulation of nitric oxide biosynthetic process (GO:0045428)	4/40	0.00159798	0.109804	8.79563	56.6352	HSP90AA1;P2RX4;DDAH1;DDAH2	GO_Biological_Process_2021
Bladder cancer WP2828	4/40	0.00159798	0.116653	8.79563	56.6352	CDKN1A;SRC;DAPK1;HBEGF	WikiPathway_2021_Human
phagocytic vesicle (GO:0045335)	6/100	0.00170843	0.0304411	5.07873	32.3626	TAP2;CYBB;TAP1;ITGAV;B2M;APPL2	GO_Cellular_Component_2021
carboxylic acid binding (GO:0031406)	4/41	0.00175335	0.097311	8.55747	54.3077	RTN4R;SHMT1;PSAP;EPDR1	GO_Molecular_Function_2021
Bladder cancer	4/41	0.00175335	0.0494302	8.55747	54.3077	CDKN1A;SRC;DAPK1;HBEGF	KEGG_2021_Human
supramolecular fiber organization (GO:0097435)	12/351	0.00179543	0.119118	2.85066	18.0233	EFEMP2;GSN;COL11A2;TMOD2;COL4A6;CHP1;PLOD2;TGFBI;MFGE8;B2M;RND3;DBN1	GO_Biological_Process_2021
GnRH signaling pathway	6/101	0.00179746	0.100824	5.02502	31.765	SRC;ADCY1;CAMK2G;PLD2;HBEGF;ADCY5	BioPlanet_2019
Melanogenesis	6/101	0.00179746	0.100824	5.02502	31.765	FZD1;WNT6;FZD5;ADCY1;CAMK2G;ADCY5	BioPlanet_2019
Melanogenesis	6/101	0.00179746	0.0494302	5.02502	31.765	FZD1;WNT6;FZD5;ADCY1;CAMK2G;ADCY5	KEGG_2021_Human
Signaling by ERBB2	6/102	0.00188997	0.100824	4.97242	31.183	CDKN1A;HSP90AA1;SRC;ADCY1;HBEGF;ADCY5	BioPlanet_2019
Chondroitin sulfate biosynthesis	3/20	0.00194468	0.100824	13.9271	86.9419	BCAN;CHST12;NCAN	BioPlanet_2019
lytic vacuole (GO:0000323)	9/219	0.00195154	0.0318751	3.43156	21.41	ARSA;SCARB1;SRC;FUCA2;LAMP2;PSAP;EPDR1;TMEM175;SGSH	GO_Cellular_Component_2021
positive regulation of cellular biosynthetic process (GO:0031328)	8/180	0.00212056	0.120795	3.71618	22.8771	SCARB1;HSP90AA1;P2RX4;DDAH1;DDAH2;HNRNPD;CHP1;PASK	GO_Biological_Process_2021
pyridoxal phosphate binding (GO:0030170)	3/21	0.00224774	0.106928	13.1527	80.2027	PYGB;PSAT1;SHMT1	GO_Molecular_Function_2021
platelet dense granule (GO:0042827)	3/21	0.00224774	0.0323683	13.1527	80.2027	LGALS3BP;ABCC4;LAMP2	GO_Cellular_Component_2021
chondroitin sulfate biosynthetic process (GO:0030206)	3/21	0.00224774	0.120795	13.1527	80.2027	BCAN;CHST12;NCAN	GO_Biological_Process_2021
platelet dense granule membrane (GO:0031088)	2/6	0.00231202	0.0323683	39.3287	238.711	ABCC4;LAMP2	GO_Cellular_Component_2021
choline transport (GO:0015871)	2/6	0.00231202	0.120795	39.3287	238.711	SEC14L1;SLC44A1	GO_Biological_Process_2021
chondrocyte development (GO:0002063)	2/6	0.00231202	0.120795	39.3287	238.711	EIF2AK3;SULF2	GO_Biological_Process_2021
vesicle fusion with endoplasmic reticulum-Golgi intermediate compartment (ERGIC) membrane (GO:1990668)	2/6	0.00231202	0.120795	39.3287	238.711	TAP2;TAP1	GO_Biological_Process_2021
positive regulation of microglial cell migration (GO:1904141)	2/6	0.00231202	0.120795	39.3287	238.711	P2RX4;CSF1	GO_Biological_Process_2021
NO and ADMA Signaling in Raynaud Disease	2/6	0.00231202	0.314045	39.3287	238.711	DDAH1;DDAH2	Elsevier_Pathway_Collection
LncRNA-mediated mechanisms of therapeutic resistance WP3672	2/6	0.00231202	0.122548	39.3287	238.711	WNT6;CDKN1A	WikiPathway_2021_Human
nitrogen compound transport (GO:0071705)	7/143	0.00232191	0.120795	4.10321	24.8875	SLC48A1;SEC14L1;SLC6A8;SLC44A1;SLC43A2;ARRDC3;SLC1A4	GO_Biological_Process_2021
antigen processing and presentation of exogenous peptide antigen via MHC class I, TAP-dependent (GO:0002479)	5/73	0.00232298	0.120795	5.83462	35.3864	TAP2;CYBB;TAP1;ITGAV;B2M	GO_Biological_Process_2021
ABC transporters	4/45	0.0024799	0.0606199	7.72103	46.3226	ABCC4;ABCA3;TAP2;TAP1	KEGG_2021_Human
autophagosome membrane (GO:0000421)	3/22	0.00257851	0.0328285	12.4598	74.2671	GABARAPL1;TEX264;WIPI1	GO_Cellular_Component_2021
cell projection assembly (GO:0030031)	3/22	0.00257851	0.122733	12.4598	74.2671	GSN;RHOJ;RHOU	GO_Biological_Process_2021
chaperone-mediated protein complex assembly (GO:0051131)	3/22	0.00257851	0.122733	12.4598	74.2671	HSP90AA1;HOPX;HSPD1	GO_Biological_Process_2021
osteoclast differentiation (GO:0030316)	3/22	0.00257851	0.122733	12.4598	74.2671	CSF1;OSTM1;SRC	GO_Biological_Process_2021
Nuclear Receptors Meta-Pathway WP2882	11/319	0.00257957	0.122548	2.8688	17.0984	SULT1A1;ABCC4;HSP90AA1;SEC14L1;SLC6A8;SRXN1;SRC;MGST1;MFGE8;GCLM;HBEGF	WikiPathway_2021_Human
integrin-mediated signaling pathway (GO:0007229)	5/75	0.00261541	0.122733	5.66734	33.6999	ADAM15;ADAMTS1;SRC;ITGAV;FERMT2	GO_Biological_Process_2021
intracellular organelle lumen (GO:0070013)	21/848	0.00267988	0.0328285	2.07084	12.2635	ARSA;HSP90AA1;GSN;CSF1;NCAN;FUCA2;COL11A2;TMEM132A;AK3;OGDHL;HSPE1;HSPD1;BCAN;WNT6;HSPH1;OS9;ALDH2;COL4A6;CASQ1;MFGE8;B2M	GO_Cellular_Component_2021
ABC transporters	4/47	0.00291086	0.123755	7.36117	42.9841	ABCC4;ABCA3;TAP2;TAP1	BioPlanet_2019
positive regulation of tumor necrosis factor production (GO:0032760)	5/77	0.00293365	0.123076	5.50935	32.1278	IL33;FZD5;HSPB1;PSEN1;EPHB2	GO_Biological_Process_2021
Mitochondrial pathway of apoptosis: caspases	5/77	0.00293365	0.123755	5.50935	32.1278	HSP90AA1;GSN;HSPB1;HSPE1;HSPD1	BioPlanet_2019
Hypoxia and p53 in the cardiovascular system	3/23	0.0029378	0.123755	11.8362	69.0062	CDKN1A;HSP90AA1;RPA1	BioPlanet_2019
NRF2-ARE regulation WP4357	3/23	0.0029378	0.122548	11.8362	69.0062	SRC;EPHB2;GCLM	WikiPathway_2021_Human
cellular response to alcohol (GO:0097306)	4/48	0.00314439	0.123076	7.1935	41.4499	BLM;ADAM15;ADCY1;ADCY5	GO_Biological_Process_2021
Unfolded Protein Response	6/113	0.00316206	0.0193932	4.45874	25.6669	EIF4A2;TUBB2A;PSAT1;EIF2AK3;SLC1A4;WIPI1	MSigDB_Hallmark_2020
peptide transmembrane transporter activity (GO:1904680)	2/7	0.00320986	0.13361	31.4614	180.636	TAP2;TAP1	GO_Molecular_Function_2021
Cdc42 protein signal transduction (GO:0032488)	2/7	0.00320986	0.123076	31.4614	180.636	RHOJ;RHOU	GO_Biological_Process_2021
regulation of entry of bacterium into host cell (GO:2000535)	2/7	0.00320986	0.123076	31.4614	180.636	FUCA2;ITGAV	GO_Biological_Process_2021
citrulline metabolic process (GO:0000052)	2/7	0.00320986	0.123076	31.4614	180.636	DDAH1;DDAH2	GO_Biological_Process_2021
regulation of microglial cell migration (GO:1904139)	2/7	0.00320986	0.123076	31.4614	180.636	P2RX4;CSF1	GO_Biological_Process_2021
negative regulation of low-density lipoprotein receptor activity (GO:1905598)	2/7	0.00320986	0.123076	31.4614	180.636	ITGAV;PSEN1	GO_Biological_Process_2021
peptide transport (GO:0015833)	2/7	0.00320986	0.123076	31.4614	180.636	TAP2;TAP1	GO_Biological_Process_2021
positive regulation of synaptic plasticity (GO:0031915)	2/7	0.00320986	0.123076	31.4614	180.636	EPHB2;DBN1	GO_Biological_Process_2021
CSF2 -> STAT Signaling	2/7	0.00320986	0.314045	31.4614	180.636	CSF1;SRC	Elsevier_Pathway_Collection
Phagosome	7/152	0.0032652	0.0718344	3.84676	22.0205	SCARB1;TUBB2A;LAMP2;TAP2;CYBB;TAP1;ITGAV	KEGG_2021_Human
Antigen processing: cross presentation	5/79	0.00327897	0.130001	5.35991	30.6599	TAP2;CYBB;TAP1;ITGAV;B2M	BioPlanet_2019
regulation of monooxygenase activity (GO:0032768)	3/24	0.00332639	0.123076	11.272	64.3165	HSP90AA1;DDAH1;DDAH2	GO_Biological_Process_2021
negative regulation of neuron differentiation (GO:0045665)	3/24	0.00332639	0.123076	11.272	64.3165	SOX2;HEY1;B2M	GO_Biological_Process_2021
regulation of cellular localization (GO:0060341)	4/49	0.00339039	0.123077	7.03329	39.997	HSP90AA1;PINK1;GSN;ADCY5	GO_Biological_Process_2021
Reactive Oxygen Species Pathway	4/49	0.00339039	0.0193932	7.03329	39.997	PDLIM1;SRXN1;MGST1;GCLM	MSigDB_Hallmark_2020
Phagosome	7/154	0.00350967	0.130027	3.79404	21.4448	SCARB1;TUBB2A;LAMP2;TAP2;CYBB;TAP1;ITGAV	BioPlanet_2019
positive regulation of tumor necrosis factor superfamily cytokine production (GO:1903557)	5/81	0.00365261	0.130141	5.21833	29.2869	IL33;FZD5;HSPB1;PSEN1;EPHB2	GO_Biological_Process_2021
Alpha-9 beta-1 integrin pathway	3/25	0.003745	0.130027	10.7591	60.1146	VCAM1;ADAM15;SRC	BioPlanet_2019
MHC1 Causes Antigen Presentation Failure in Cancer Immune Escape	3/25	0.003745	0.314045	10.7591	60.1146	TAP2;TAP1;B2M	Elsevier_Pathway_Collection
Hereditary Hemorrhagic Telangiectasia	3/25	0.003745	0.314045	10.7591	60.1146	ACVR1;SRC;SMAD5	Elsevier_Pathway_Collection
regulation of cellular response to stress (GO:0080135)	6/118	0.00391495	0.136952	4.2586	23.6052	HSP90AA1;PINK1;HSPH1;RPA1;NUPR1;CAMK2G	GO_Biological_Process_2021
Amyloids	4/51	0.003921	0.130027	6.73332	37.3121	GSN;TGFBI;MFGE8;B2M	BioPlanet_2019
focal adhesion (GO:0005925)	12/387	0.00396813	0.0457502	2.57222	14.223	FZD1;PDLIM1;GSN;SRC;CHP1;HSPB1;ITGAV;RSU1;FLNC;B2M;RND3;FERMT2	GO_Cellular_Component_2021
Hypoxia	8/200	0.00404025	0.0193932	3.32568	18.3293	NDST1;BCAN;SCARB1;CDKN1A;LXN;NCAN;ADM;TGFBI	MSigDB_Hallmark_2020
Apical Junction	8/200	0.00404025	0.0193932	3.32568	18.3293	VCAM1;ADAM15;SRC;FSCN1;NRXN2;RSU1;FLNC;TGFBI	MSigDB_Hallmark_2020
Epithelial Mesenchymal Transition	8/200	0.00404025	0.0193932	3.32568	18.3293	EFEMP2;SLC6A8;VCAM1;PRRX1;PLOD2;ITGAV;TGFBI;FERMT2	MSigDB_Hallmark_2020
p53 Pathway	8/200	0.00404025	0.0193932	3.32568	18.3293	CDKN1A;TRAF4;CCNG1;EPHX1;OSGIN1;TAP1;NUPR1;HBEGF	MSigDB_Hallmark_2020
regulation of intrinsic apoptotic signaling pathway (GO:2001242)	4/52	0.00420623	0.13985	6.5927	36.0699	PINK1;SRC;EIF2AK3;NUPR1	GO_Biological_Process_2021
Heparan sulfate/heparin glycosaminoglycan (HS-GAG) metabolism	4/52	0.00420623	0.130027	6.5927	36.0699	NDST1;BCAN;NCAN;SGSH	BioPlanet_2019
MHC class Ib protein binding (GO:0023029)	2/8	0.00424419	0.157035	26.2165	143.2	TAP2;TAP1	GO_Molecular_Function_2021
amine metabolic process (GO:0009308)	2/8	0.00424419	0.13985	26.2165	143.2	SULT1A1;VCAM1	GO_Biological_Process_2021
positive regulation of glial cell migration (GO:1903977)	2/8	0.00424419	0.13985	26.2165	143.2	P2RX4;CSF1	GO_Biological_Process_2021
Cross-presentation of particulate exogenous antigens (phagosomes)	2/8	0.00424419	0.130027	26.2165	143.2	CYBB;ITGAV	BioPlanet_2019
Serine Metabolism WP4688	2/8	0.00424419	0.154913	26.2165	143.2	PSAT1;SHMT1	WikiPathway_2021_Human
generation of neurons (GO:0048699)	8/202	0.00428853	0.13985	3.29106	17.9422	FZD1;WNT6;TUBB2A;FZD5;HEY1;MAP1B;POU3F2;MDGA1	GO_Biological_Process_2021
cellular response to interferon-gamma (GO:0071346)	6/121	0.00442607	0.141929	4.14688	22.4771	GBP6;VCAM1;DAPK1;B2M;CAMK2G;GBP4	GO_Biological_Process_2021
cell-substrate junction (GO:0030055)	12/394	0.00457011	0.0497634	2.52417	13.6008	FZD1;PDLIM1;GSN;SRC;CHP1;HSPB1;ITGAV;RSU1;FLNC;B2M;RND3;FERMT2	GO_Cellular_Component_2021
chondroitin sulfate proteoglycan biosynthetic process (GO:0050650)	3/27	0.00467498	0.147453	9.8615	52.9122	BCAN;CHST12;NCAN	GO_Biological_Process_2021
regulation of cyclin-dependent protein kinase activity (GO:1904029)	4/54	0.00481805	0.149515	6.32835	33.7642	CDKN1A;BLM;CCNI;CCNG1	GO_Biological_Process_2021
Proteins Involved in Pulmonary Hypertension	7/165	0.00511222	0.352318	3.52791	18.6137	HSP90AA1;VCAM1;DDAH1;DDAH2;SRC;CYBB;ADM	Elsevier_Pathway_Collection
platelet degranulation (GO:0002576)	6/125	0.00518208	0.150812	4.00667	21.0853	LGALS3BP;ABCC4;TEX264;LAMP2;PSAP;MAGED2	GO_Biological_Process_2021
Wnt signaling pathway	7/166	0.00528128	0.105626	3.50555	18.3816	TLE4;FZD1;WNT6;FZD5;CACYBP;PSEN1;CAMK2G	KEGG_2021_Human
actin-mediated cell contraction (GO:0070252)	2/9	0.00541144	0.150812	22.4701	117.277	GSN;EPDR1	GO_Biological_Process_2021
cellular response to forskolin (GO:1904322)	2/9	0.00541144	0.150812	22.4701	117.277	ADCY1;ADCY5	GO_Biological_Process_2021
response to forskolin (GO:1904321)	2/9	0.00541144	0.150812	22.4701	117.277	ADCY1;ADCY5	GO_Biological_Process_2021
second-messenger-mediated signaling (GO:0019932)	5/89	0.00545566	0.150812	4.71942	24.5934	P2RX4;DDAH1;DDAH2;RCAN2;EIF2AK3	GO_Biological_Process_2021
transforming growth factor beta receptor signaling pathway (GO:0007179)	5/89	0.00545566	0.150812	4.71942	24.5934	ACVR1;SRC;SMAD5;APPL2;FERMT2	GO_Biological_Process_2021
protein-containing complex disassembly (GO:0032984)	4/56	0.00548694	0.150812	6.08434	31.6713	FZD1;GABARAPL1;FZD5;LAMP2	GO_Biological_Process_2021
positive regulation of establishment of protein localization to mitochondrion (GO:1903749)	4/56	0.00548694	0.150812	6.08434	31.6713	LEPROT;PINK1;FZD5;RHOU	GO_Biological_Process_2021
Lysosome	6/128	0.00580825	0.106485	3.90755	20.1179	ARSA;HGSNAT;LAMP2;PSAP;FUCA2;SGSH	KEGG_2021_Human
microvillus (GO:0005902)	4/57	0.0058435	0.0562248	5.96924	30.6964	VCAM1;STARD10;FSCN1;ITGAV	GO_Cellular_Component_2021
integral component of organelle membrane (GO:0031301)	8/214	0.00603396	0.0562248	3.09744	15.829	P2RX4;STIM1;CHST12;EIF2AK3;TAP2;TAP1;A4GALT;TMEM175	GO_Cellular_Component_2021
azurophil granule membrane (GO:0035577)	4/58	0.00621516	0.0562248	5.8584	29.7651	LAMP2;PSAP;MGST1;PSEN1	GO_Cellular_Component_2021
regulation of calcium ion transport (GO:0051924)	4/58	0.00621516	0.16133	5.8584	29.7651	P2RX4;STIM1;CASQ1;CAMK2G	GO_Biological_Process_2021
cyclin-dependent protein kinase holoenzyme complex (GO:0000307)	3/30	0.00631094	0.0562248	8.76444	44.396	CDKN1A;CCNI;CCNG1	GO_Cellular_Component_2021
cell projection organization (GO:0030030)	3/30	0.00631094	0.16133	8.76444	44.396	GSN;RHOJ;RHOU	GO_Biological_Process_2021
chondroitin sulfate metabolic process (GO:0030204)	3/30	0.00631094	0.16133	8.76444	44.396	BCAN;CHST12;NCAN	GO_Biological_Process_2021
Focal Junction Assembly	3/30	0.00631094	0.352318	8.76444	44.396	SRC;ITGAV;FERMT2	Elsevier_Pathway_Collection
Proteins Involved in Spontaneous Abortion	5/93	0.00655961	0.352318	4.50399	22.6407	IL33;VCAM1;UCP2;EPHX1;HSPE1	Elsevier_Pathway_Collection
Bone Remodeling in Hyperthyroidism	4/59	0.00660221	0.352318	5.75159	28.875	ACVR1;CSF1;SRC;SMAD5	Elsevier_Pathway_Collection
arginine metabolic process (GO:0006525)	2/10	0.00670812	0.16133	19.6604	98.389	DDAH1;DDAH2	GO_Biological_Process_2021
cAMP biosynthetic process (GO:0006171)	2/10	0.00670812	0.16133	19.6604	98.389	ADCY1;ADCY5	GO_Biological_Process_2021
regulation of podosome assembly (GO:0071801)	2/10	0.00670812	0.16133	19.6604	98.389	GSN;FSCN1	GO_Biological_Process_2021
regulation of receptor binding (GO:1900120)	2/10	0.00670812	0.16133	19.6604	98.389	ADAM15;B2M	GO_Biological_Process_2021
regulation of store-operated calcium entry (GO:2001256)	2/10	0.00670812	0.16133	19.6604	98.389	STIM1;CASQ1	GO_Biological_Process_2021
L-serine metabolic process (GO:0006563)	2/10	0.00670812	0.16133	19.6604	98.389	PSAT1;SHMT1	GO_Biological_Process_2021
negative regulation of receptor binding (GO:1900121)	2/10	0.00670812	0.16133	19.6604	98.389	ADAM15;B2M	GO_Biological_Process_2021
Dermatan sulfate biosynthesis	2/10	0.00670812	0.181589	19.6604	98.389	BCAN;NCAN	BioPlanet_2019
ubiquitin protein ligase binding (GO:0031625)	9/265	0.00680056	0.183119	2.80832	14.0156	GABARAPL1;CDKN1A;HSP90AA1;PINK1;FZD5;TRAF4;ERLIN2;SMAD5;HSPD1	GO_Molecular_Function_2021
ERBB signaling pathway	5/94	0.00685833	0.181589	4.45315	22.1869	CDKN1A;HSP90AA1;SRC;CAMK2G;HBEGF	BioPlanet_2019
L1CAM interactions	5/94	0.00685833	0.181589	4.45315	22.1869	STIP1;SRC;NCAN;ITGAV;EPHB2	BioPlanet_2019
Trans-sulfuration and one-carbon metabolism WP2525	3/31	0.00692268	0.206967	8.451	42.0264	PSAT1;SHMT1;GCLM	WikiPathway_2021_Human
RAGE pathway	4/60	0.0070049	0.181589	5.64859	28.0235	VCAM1;DDAH2;MFGE8;CTGF	BioPlanet_2019
lytic vacuole membrane (GO:0098852)	9/267	0.00712911	0.0587043	2.78627	13.7741	SLC48A1;SCARB1;HGSNAT;P2RX4;OSTM1;LAMP2;PSAP;PSEN1;TMEM175	GO_Cellular_Component_2021
secretory granule lumen (GO:0034774)	10/316	0.00718828	0.0587043	2.61451	12.9034	LGALS3BP;ARSA;PYGB;HSP90AA1;GSN;FABP5;TEX264;FUCA2;MAGED2;B2M	GO_Cellular_Component_2021
protein homodimerization activity (GO:0042803)	16/636	0.00725955	0.183119	2.0827	10.2582	ACVR1;BLM;HSP90AA1;CSF1;SHMT1;TAP1;HSPB1;CACYBP;PGRMC1;EFEMP2;IRAK2;PSAP;B2M;CAMK2G;APPL2;GBP4	GO_Molecular_Function_2021
positive regulation of cell motility (GO:2000147)	8/221	0.00727533	0.172812	2.99458	14.7431	ACVR1;PTP4A1;SUN2;CSF1;SEMA4B;EPHB2;FERMT2;HBEGF	GO_Biological_Process_2021
Notch Signaling Pathway Netpath WP61	4/61	0.00742349	0.206967	5.54921	27.2084	CDKN1A;HEY1;SRC;PSEN1	WikiPathway_2021_Human
actin binding (GO:0003779)	7/177	0.00742955	0.183119	3.27688	16.0642	PDLIM1;GSN;MAP1B;FSCN1;FERMT2;DBN1;MSRB1	GO_Molecular_Function_2021
positive regulation of cell migration (GO:0030335)	9/269	0.00746969	0.173222	2.76455	13.5377	ACVR1;PTP4A1;SUN2;CSF1;SRC;SEMA4B;EPHB2;FERMT2;HBEGF	GO_Biological_Process_2021
amino acid binding (GO:0016597)	3/32	0.00756842	0.183119	8.15917	39.8475	DDAH1;DDAH2;SHMT1	GO_Molecular_Function_2021
ERBB2 signaling pathway (GO:0038128)	3/32	0.00756842	0.173222	8.15917	39.8475	HSP90AA1;SRC;HBEGF	GO_Biological_Process_2021
negative regulation of developmental growth (GO:0048640)	3/32	0.00756842	0.173222	8.15917	39.8475	RTN4R;CDKN1A;DUSP10	GO_Biological_Process_2021
Netrin-mediated signaling events	3/32	0.00756842	0.18893	8.15917	39.8475	SRC;DAPK1;MAP1B	BioPlanet_2019
regulation of translation (GO:0006417)	7/178	0.00765273	0.173222	3.25755	15.873	EIF4A2;DAPK1;SHMT1;EIF2AK3;HNRNPD;HSPB1;PASK	GO_Biological_Process_2021
protein stabilization (GO:0050821)	7/179	0.00788082	0.17631	3.23844	15.6848	CDKN1A;HSP90AA1;PINK1;LAMP2;CHP1;NAA15;HSPD1	GO_Biological_Process_2021
Human cytomegalovirus infection	8/225	0.00806617	0.125856	2.93878	14.1651	CDKN1A;SRC;TAP2;TAP1;ITGAV;ADCY1;B2M;ADCY5	KEGG_2021_Human
hydrolase activity, acting on carbon-nitrogen (but not peptide) bonds, in linear amidines (GO:0016813)	2/11	0.00813077	0.183119	17.475	84.0914	DDAH1;DDAH2	GO_Molecular_Function_2021
microfibril (GO:0001527)	2/11	0.00813077	0.0637453	17.475	84.0914	EFEMP2;ADAMTSL5	GO_Cellular_Component_2021
positive regulation of actin nucleation (GO:0051127)	2/11	0.00813077	0.177636	17.475	84.0914	FCHSD2;GSN	GO_Biological_Process_2021
positive regulation of integrin activation (GO:0033625)	2/11	0.00813077	0.177636	17.475	84.0914	SRC;FERMT2	GO_Biological_Process_2021
ALK2 pathway	2/11	0.00813077	0.195719	17.475	84.0914	ACVR1;SMAD5	BioPlanet_2019
telomeric DNA binding (GO:0042162)	3/33	0.00824859	0.183119	7.8868	37.8386	BLM;RPA1;HNRNPD	GO_Molecular_Function_2021
negative regulation of smooth muscle cell proliferation (GO:0048662)	3/33	0.00824859	0.177636	7.8868	37.8386	CDKN1A;NDRG4;EFEMP2	GO_Biological_Process_2021
Pregnane X receptor pathway WP2876	3/33	0.00824859	0.206967	7.8868	37.8386	ABCC4;HSP90AA1;SRC	WikiPathway_2021_Human
amyloid fibril formation (GO:1990000)	4/63	0.00830938	0.177636	5.36056	25.6791	GSN;TGFBI;MFGE8;B2M	GO_Biological_Process_2021
Basal cell carcinoma	4/63	0.00830938	0.125856	5.36056	25.6791	FZD1;WNT6;CDKN1A;FZD5	KEGG_2021_Human
Senescence and autophagy	5/99	0.00849568	0.197451	4.21521	20.099	GABARAPL1;CDKN1A;GSN;SRC;LAMP2	BioPlanet_2019
Fluid shear stress and atherosclerosis	6/139	0.00858112	0.125856	3.58236	17.0455	ACVR1;HSP90AA1;VCAM1;SRC;MGST1;ITGAV	KEGG_2021_Human
cellular response to cytokine stimulus (GO:0071345)	13/482	0.00867853	0.183489	2.22649	10.5689	GBP6;CDKN1A;HSP90AA1;VCAM1;CSF1;DAPK1;SHMT1;SOX2;IRAK2;FSCN1;RHOU;GBP4;IFNAR1	GO_Biological_Process_2021
cell-matrix adhesion (GO:0007160)	5/100	0.00885291	0.185141	4.17063	19.7146	VCAM1;ADAM15;SRC;ITGAV;FERMT2	GO_Biological_Process_2021
Androgen Response	5/100	0.00885291	0.0386309	4.17063	19.7146	ABCC4;TMEM50A;ADAMTS1;ITGAV;B2M	MSigDB_Hallmark_2020
bounding membrane of organelle (GO:0098588)	18/767	0.00902325	0.0653967	1.94281	9.14666	SLC48A1;SCARB1;TAP2;TAP1;WIPI1;NDST1;WNT6;FABP5;STIM1;CHST12;IRAK2;CHP1;GCNT4;CASQ1;B2M;CAMK2G;APPL2;HBEGF	GO_Cellular_Component_2021
ATP binding (GO:0005524)	9/278	0.00915859	0.184923	2.67082	12.5343	ACVR1;NIM1K;BLM;HSP90AA1;PINK1;P2RX4;DAPK1;TAP2;TAP1	GO_Molecular_Function_2021
regulation of small GTPase mediated signal transduction (GO:0051056)	6/141	0.00917218	0.18878	3.52892	16.5562	SRC;RHOJ;ITGAV;RHOU;SRGAP3;ARAP1	GO_Biological_Process_2021
regulation of cellular catabolic process (GO:0031329)	4/65	0.00926182	0.18878	5.18428	24.272	DAPK1;PSAP;HSPB1;NUPR1	GO_Biological_Process_2021
collagen-containing extracellular matrix (GO:0062023)	11/380	0.00933594	0.0653967	2.38704	11.1568	LGALS3BP;HNRNPM;EFEMP2;FRAS1;ADAMTS1;COL11A2;PSAP;COL4A6;TGFBI;MFGE8;MEGF9	GO_Cellular_Component_2021
Immune system signaling by interferons, interleukins, prolactin, and growth hormones	9/280	0.0095703	0.201147	2.65084	12.324	EIF4A2;GBP6;VCAM1;IFI27;IRAK2;B2M;CAMK2G;GBP4;IFNAR1	BioPlanet_2019
lysosomal membrane (GO:0005765)	10/330	0.00958708	0.0653967	2.49833	11.6106	SLC48A1;SCARB1;HGSNAT;P2RX4;OSTM1;LAMP2;PSAP;MGST1;PSEN1;TMEM175	GO_Cellular_Component_2021
cell junction assembly (GO:0034329)	5/102	0.00959823	0.18878	4.08422	18.976	FZD5;FSCN1;NRXN2;FLNC;FERMT2	GO_Biological_Process_2021
integral component of vacuolar membrane (GO:0031166)	2/12	0.00967605	0.0653967	15.7267	72.942	LAMP2;TMEM175	GO_Cellular_Component_2021
negative regulation of vascular permeability (GO:0043116)	2/12	0.00967605	0.18878	15.7267	72.942	DDAH1;FERMT2	GO_Biological_Process_2021
positive regulation of neuroinflammatory response (GO:0150078)	2/12	0.00967605	0.18878	15.7267	72.942	IL33;NUPR1	GO_Biological_Process_2021
Platelet endothelial cell adhesion molecule 1 (PECAM1) interactions	2/12	0.00967605	0.201147	15.7267	72.942	SRC;ITGAV	BioPlanet_2019
EPHB -> NMDA Receptor Activation	2/12	0.00967605	0.36586	15.7267	72.942	SRC;EPHB2	Elsevier_Pathway_Collection
EGFR -> CTNND Signaling	2/12	0.00967605	0.36586	15.7267	72.942	SRC;HBEGF	Elsevier_Pathway_Collection
phosphatidylinositol-3,4,5-trisphosphate binding (GO:0005547)	3/35	0.00971374	0.184923	7.39313	34.2613	FCHSD2;ARAP1;FERMT2	GO_Molecular_Function_2021
regulation of protein polymerization (GO:0032271)	3/35	0.00971374	0.18878	7.39313	34.2613	HSP90AA1;FCHSD2;DBN1	GO_Biological_Process_2021
negative regulation of neurogenesis (GO:0050768)	3/35	0.00971374	0.18878	7.39313	34.2613	RTN4R;B2M;APPL2	GO_Biological_Process_2021
PIK3C1/AKT pathway	3/35	0.00971374	0.201147	7.39313	34.2613	CDKN1A;HSP90AA1;SRC	BioPlanet_2019
Association Between Physico-Chemical Features and Toxicity Associated Pathways WP3680	4/66	0.00976359	0.206967	5.1004	23.6102	FZD1;CDKN1A;FZD5;SRC	WikiPathway_2021_Human
Signaling pathways regulating pluripotency of stem cells	6/143	0.0097918	0.134637	3.47705	16.0856	SOX2;ACVR1;FZD1;WNT6;FZD5;SMAD5	KEGG_2021_Human
ubiquitin-like protein ligase binding (GO:0044389)	9/282	0.00999586	0.184923	2.63115	12.118	GABARAPL1;CDKN1A;HSP90AA1;PINK1;FZD5;TRAF4;ERLIN2;SMAD5;HSPD1	GO_Molecular_Function_2021

## Sheet: OverlapSigIPsame
Term	Overlap	P.value	Adjusted.P.value	Odds.Ratio	Combined.Score	Genes	Source
lysosome (GO:0005764)	20/477	3.51927e-06	0.000651065	3.59197	45.1053	ARSA;SCARB1;HGSNAT;RAMP2;HSP90AA1;STX17;SLC44A2;SRC;FUCA2;PSEN2;EPDR1;PSEN1;CP;TMEM175;SGSH;P2RX4;OSTM1;HYAL1;LAMP2;PSAP	GO_Cellular_Component_2021
Genes with Mutations in Cancer Immune Escape	4/11	7.93858e-06	0.004136	44.9357	527.715	CD274;TAP2;TAP1;B2M	Elsevier_Pathway_Collection
response to unfolded protein (GO:0006986)	6/49	3.57796e-05	0.0607181	11.0406	113.035	DNAJA1;HSP90AA1;HSPH1;HSPB1;HSPE1;HSPD1	GO_Biological_Process_2021
lysosomal membrane (GO:0005765)	14/330	9.30057e-05	0.00602255	3.57169	33.1555	SLC46A3;SCARB1;HGSNAT;STX17;SLC44A2;MGST1;PSEN2;PSEN1;CP;TMEM175;P2RX4;OSTM1;LAMP2;PSAP	GO_Cellular_Component_2021
antigen processing and presentation of endogenous peptide antigen via MHC class I (GO:0019885)	3/8	0.000109407	0.0928315	47	428.661	TAP2;TAP1;B2M	GO_Biological_Process_2021
lytic vacuole (GO:0000323)	11/219	0.000122394	0.00602255	4.23445	38.1451	ARSA;SCARB1;RAMP2;HYAL1;SRC;FUCA2;LAMP2;PSAP;EPDR1;TMEM175;SGSH	GO_Cellular_Component_2021
platelet dense granule (GO:0042827)	4/21	0.000130217	0.00602255	18.4936	165.449	LGALS3BP;ABCC4;ECM1;LAMP2	GO_Cellular_Component_2021
lytic vacuole membrane (GO:0098852)	12/267	0.000172769	0.00606012	3.77439	32.6996	SCARB1;HGSNAT;P2RX4;STX17;OSTM1;SLC44A2;LAMP2;PSAP;PSEN2;PSEN1;CP;TMEM175	GO_Cellular_Component_2021
endocytic vesicle membrane (GO:0030666)	9/158	0.000199205	0.00606012	4.81159	41.0004	SCARB1;FZD5;WNT5A;TAP2;CYBB;TAP1;B2M;CAMK2G;HBEGF	GO_Cellular_Component_2021
Photodynamic therapy-induced NFE2L2 (NRF2) survival signaling WP3612	4/24	0.000224346	0.0540675	15.7171	132.06	ABCC4;SRXN1;EPHX1;GCLM	WikiPathway_2021_Human
vacuolar lumen (GO:0005775)	9/161	0.000229302	0.00606012	4.7159	39.5215	C3;ARSA;HSP90AA1;FABP5;HYAL1;LAMP2;PSAP;FUCA2;SGSH	GO_Cellular_Component_2021
MHC1-Mediated Antigen Presentation	3/10	0.000230048	0.0599275	33.568	281.207	TAP2;TAP1;B2M	Elsevier_Pathway_Collection
positive regulation of nitric oxide biosynthetic process (GO:0045429)	4/27	0.000359573	0.117468	13.665	108.372	HSP90AA1;P2RX4;DDAH1;DDAH2	GO_Biological_Process_2021
negative regulation of programmed cell death (GO:0043069)	14/381	0.000407095	0.117468	3.06728	23.9446	SRC;WNT5A;PSEN2;HSPB1;PSEN1;NOL3;ATAD3A;HSPD1;DNAJA1;DDAH2;NUPR1;NAA15;ATF5;HTATIP2	GO_Biological_Process_2021
integral component of vacuolar membrane (GO:0031166)	3/12	0.000413857	0.00957045	26.1058	203.364	SLC46A3;LAMP2;TMEM175	GO_Cellular_Component_2021
negative regulation of vascular permeability (GO:0043116)	3/12	0.000413857	0.117468	26.1058	203.364	RAMP2;DDAH1;FERMT2	GO_Biological_Process_2021
positive regulation of nitric oxide metabolic process (GO:1904407)	4/28	0.000415327	0.117468	13.095	101.963	HSP90AA1;P2RX4;DDAH1;DDAH2	GO_Biological_Process_2021
nitrogen compound transport (GO:0071705)	8/143	0.000506221	0.121816	4.70475	35.7022	RALBP1;RAMP2;SLC6A8;SLC44A1;SLC43A2;SLC44A2;ARRDC2;ARRDC3	GO_Biological_Process_2021
glycosaminoglycan metabolic process (GO:0030203)	5/54	0.000615479	0.121816	8.03918	59.4346	NDST1;HGSNAT;PXYLP1;CLN6;SGSH	GO_Biological_Process_2021
Proteins Involved in Age-Related Macular Degeneration	8/148	0.000635507	0.110366	4.53557	33.3867	C3;P2RX4;FABP5;CAPN5;EPHX1;SPP1;HSPB1;HSPD1	Elsevier_Pathway_Collection
antigen processing and presentation of endogenous peptide antigen (GO:0002483)	3/14	0.000671939	0.121816	21.3571	156.021	TAP2;TAP1;B2M	GO_Biological_Process_2021
Notch Signaling	4/32	0.000700861	0.0157902	11.222	81.5074	FZD1;FZD5;WNT5A;PSEN2	MSigDB_Hallmark_2020
protein-containing complex disassembly (GO:0032984)	5/56	0.000728201	0.121816	7.72314	55.7992	FZD1;GABARAPL1;STX17;FZD5;LAMP2	GO_Biological_Process_2021
antigen processing and presentation of peptide antigen via MHC class I (GO:0002474)	4/33	0.000789612	0.121816	10.8345	77.401	MFSD6;TAP2;TAP1;B2M	GO_Biological_Process_2021
lysosomal lumen (GO:0043202)	6/86	0.000812636	0.0144639	5.92319	42.1449	ARSA;HSP90AA1;HYAL1;LAMP2;PSAP;SGSH	GO_Cellular_Component_2021
secretory granule membrane (GO:0030667)	11/274	0.000822551	0.0144639	3.33949	23.7208	ABCC4;HGSNAT;PGRMC1;FABP5;SLC44A2;ABCA3;LAMP2;PSAP;MGST1;CYBB;PSEN1	GO_Cellular_Component_2021
azurophil granule (GO:0042582)	8/155	0.000860014	0.0144639	4.31805	30.4792	C3;ARSA;FABP5;LAMP2;PSAP;FUCA2;MGST1;PSEN1	GO_Cellular_Component_2021
G1/S Phase Transition	4/34	0.00088601	0.115403	10.4728	73.6109	HELLS;ATAD2;MYBL2;SKP2	Elsevier_Pathway_Collection
IL-2/STAT5 Signaling	9/199	0.00106365	0.0157902	3.7654	25.7782	GABARAPL1;ECM1;P2RX4;P4HA1;FGL2;SPP1;PHLDA1;HOPX;GBP4	MSigDB_Hallmark_2020
Interferon Gamma Response	9/200	0.00110164	0.0157902	3.7455	25.5104	GBP6;LGALS3BP;CD274;FGL2;SSPN;TAP1;UPP1;B2M;GBP4	MSigDB_Hallmark_2020
endoplasmic reticulum lumen (GO:0005788)	11/285	0.00113158	0.0174451	3.20362	21.7338	C3;ARSA;OS9;P4HA1;FUCA2;WNT5A;SPP1;COL4A6;B2M;CP;CLN6	GO_Cellular_Component_2021
sulfuric ester hydrolase activity (GO:0008484)	3/17	0.00122027	0.0728839	16.7781	112.559	ARSA;SGSH;SULF2	GO_Molecular_Function_2021
Glycosaminoglycan degradation WP4815	3/17	0.00122027	0.147043	16.7781	112.559	HGSNAT;HYAL1;SGSH	WikiPathway_2021_Human
Proteins Involved in Pulmonary Hypertension	8/165	0.00128685	0.13409	4.04095	26.8948	HSP90AA1;DDAH1;DDAH2;SRC;SPP1;CYBB;ADM;SKP2	Elsevier_Pathway_Collection
Lysosome	7/128	0.00128836	0.176898	4.57771	30.4619	ARSA;HGSNAT;HYAL1;LAMP2;PSAP;FUCA2;SGSH	KEGG_2021_Human
neutrophil degranulation (GO:0043312)	15/481	0.00136796	0.142315	2.5857	17.0513	ARSA;HGSNAT;HSP90AA1;SLC44A2;FUCA2;FGL2;MGST1;CYBB;PSEN1;C3;PGRMC1;FABP5;LAMP2;PSAP;B2M	GO_Biological_Process_2021
regulation of apoptotic process (GO:0042981)	20/742	0.00138971	0.142315	2.24235	14.7517	HSP90AA1;SRC;WNT5A;OSGIN1;PSEN2;HSPB1;PSEN1;NOL3;ATAD3A;HSPD1;DNAJA1;PREX1;DDAH2;RNPS1;NUPR1;NAA15;SKP2;ATF5;PHLDA1;HTATIP2	GO_Biological_Process_2021
neutrophil activation involved in immune response (GO:0002283)	15/485	0.00148357	0.142315	2.56316	16.6947	ARSA;HGSNAT;HSP90AA1;SLC44A2;FUCA2;FGL2;MGST1;CYBB;PSEN1;C3;PGRMC1;FABP5;LAMP2;PSAP;B2M	GO_Biological_Process_2021
cellular response to ketone (GO:1901655)	4/39	0.00149504	0.142315	8.97439	58.3838	SRC;SPP1;ADCY5;PCK2	GO_Biological_Process_2021
regulation of nitric-oxide synthase activity (GO:0050999)	4/39	0.00149504	0.142315	8.97439	58.3838	SCARB1;HSP90AA1;DDAH1;DDAH2	GO_Biological_Process_2021
neutrophil mediated immunity (GO:0002446)	15/488	0.00157556	0.142315	2.54651	16.433	ARSA;HGSNAT;HSP90AA1;SLC44A2;FUCA2;FGL2;MGST1;CYBB;PSEN1;C3;PGRMC1;FABP5;LAMP2;PSAP;B2M	GO_Biological_Process_2021
TAP1 binding (GO:0046978)	2/5	0.00157871	0.0728839	52.0211	335.596	TAP2;TAP1	GO_Molecular_Function_2021
apolipoprotein A-I binding (GO:0034186)	2/5	0.00157871	0.0728839	52.0211	335.596	SCARB1;HSPD1	GO_Molecular_Function_2021
choline transmembrane transporter activity (GO:0015220)	2/5	0.00157871	0.0728839	52.0211	335.596	SLC44A1;SLC44A2	GO_Molecular_Function_2021
epoxide hydrolase activity (GO:0004301)	2/5	0.00157871	0.0728839	52.0211	335.596	EPHX2;EPHX1	GO_Molecular_Function_2021
ganglioside binding (GO:0035594)	2/5	0.00157871	0.0728839	52.0211	335.596	PSAP;EPDR1	GO_Molecular_Function_2021
regulation of nitric oxide biosynthetic process (GO:0045428)	4/40	0.0016447	0.142315	8.72466	55.9268	HSP90AA1;P2RX4;DDAH1;DDAH2	GO_Biological_Process_2021
endoplasmic reticulum mannose trimming (GO:1904380)	3/19	0.00170646	0.142315	14.6793	93.5562	RNF103;OS9;DERL2	GO_Biological_Process_2021
Glycosaminoglycan degradation	3/19	0.00170646	0.347131	14.6793	93.5562	HGSNAT;HYAL1;SGSH	BioPlanet_2019
Glycosaminoglycan degradation	3/19	0.00170646	0.176898	14.6793	93.5562	HGSNAT;HYAL1;SGSH	KEGG_2021_Human
integral component of organelle membrane (GO:0031301)	9/214	0.00175904	0.0250325	3.48721	22.1193	P2RX4;STIM1;CHST12;EIF2AK3;TAP2;DERL2;TAP1;A4GALT;TMEM175	GO_Cellular_Component_2021
positive regulation of vasculature development (GO:1904018)	6/102	0.00196627	0.142315	4.93198	30.7342	ECM1;RAMP2;STIM1;HYAL1;WNT5A;HSPB1	GO_Biological_Process_2021
organic cation transport (GO:0015695)	3/20	0.00198881	0.142315	13.8151	85.9331	RALBP1;SLC44A1;SLC44A2	GO_Biological_Process_2021
positive regulation of cellular biosynthetic process (GO:0031328)	8/180	0.00222659	0.142315	3.68572	22.5097	SCARB1;HSP90AA1;P2RX4;DDAH1;DDAH2;HNRNPD;CHP1;PASK	GO_Biological_Process_2021
platelet dense granule membrane (GO:0031088)	2/6	0.00234816	0.0304861	39.0138	236.195	ABCC4;LAMP2	GO_Cellular_Component_2021
amylin receptor signaling pathway (GO:0097647)	2/6	0.00234816	0.142315	39.0138	236.195	RAMP2;ADM	GO_Biological_Process_2021
choline transport (GO:0015871)	2/6	0.00234816	0.142315	39.0138	236.195	SLC44A1;SLC44A2	GO_Biological_Process_2021
chondrocyte development (GO:0002063)	2/6	0.00234816	0.142315	39.0138	236.195	EIF2AK3;SULF2	GO_Biological_Process_2021
vesicle fusion with endoplasmic reticulum-Golgi intermediate compartment (ERGIC) membrane (GO:1990668)	2/6	0.00234816	0.142315	39.0138	236.195	TAP2;TAP1	GO_Biological_Process_2021
negative regulation of cellular response to hypoxia (GO:1900038)	2/6	0.00234816	0.142315	39.0138	236.195	DDAH1;NOL3	GO_Biological_Process_2021
positive regulation of immune response to tumor cell (GO:0002839)	2/6	0.00234816	0.142315	39.0138	236.195	CD274;HSPD1	GO_Biological_Process_2021
Activation of C3 and C5	2/6	0.00234816	0.347131	39.0138	236.195	C3;C4B	BioPlanet_2019
NO and ADMA Signaling in Raynaud Disease	2/6	0.00234816	0.169837	39.0138	236.195	DDAH1;DDAH2	Elsevier_Pathway_Collection
Fluoroacetic acid toxicity WP4966	2/6	0.00234816	0.164243	39.0138	236.195	ALDH2;ALDH9A1	WikiPathway_2021_Human
phagocytic vesicle membrane (GO:0030670)	4/45	0.00255141	0.0304861	7.65873	45.7311	TAP2;CYBB;TAP1;B2M	GO_Cellular_Component_2021
ABC transporters	4/45	0.00255141	0.176898	7.65873	45.7311	ABCC4;ABCA3;TAP2;TAP1	KEGG_2021_Human
autophagosome membrane (GO:0000421)	3/22	0.00263664	0.0304861	12.3596	73.3947	GABARAPL1;STX17;WIPI1	GO_Cellular_Component_2021
chaperone-mediated protein complex assembly (GO:0051131)	3/22	0.00263664	0.147982	12.3596	73.3947	HSP90AA1;HOPX;HSPD1	GO_Biological_Process_2021
Invadopodia Formation in Cancer Cells	5/75	0.00270563	0.169837	5.62143	33.2363	STIM1;SRC;WNT5A;FSCN1;HBEGF	Elsevier_Pathway_Collection
NRF2 pathway WP2884	7/146	0.00272602	0.164243	3.98126	23.509	ABCC4;HSP90AA1;SLC6A8;SRXN1;SLC2A12;GCLM;HBEGF	WikiPathway_2021_Human
Interleukin-2 signaling pathway	21/847	0.00290181	0.347131	2.05552	12.0092	HSP90AA1;KLF13;SMARCD3;MAST3;SRC;TSC22D3;MGST1;TAP1;PASK;PREX1;STIP1;RNF103;STIM1;DDAH1;CHST12;BCAP29;NMT2;H1FX;UPP1;ATF5;CRYM	BioPlanet_2019
intracellular organelle lumen (GO:0070013)	21/848	0.002942	0.0320158	2.05293	11.9658	ARSA;HSP90AA1;GFM2;FUCA2;WNT5A;FGL2;OGDHL;HSPE1;CP;MCAT;CLN6;HSPD1;C3;HSPH1;OS9;P4HA1;ALDH2;SPP1;COL4A6;B2M;PCK2	GO_Cellular_Component_2021
glycosphingolipid metabolic process (GO:0006687)	4/47	0.00299433	0.147982	7.30177	42.4308	ARSA;PSAP;A4GALT;CLN6	GO_Biological_Process_2021
ABC transporters	4/47	0.00299433	0.347131	7.30177	42.4308	ABCC4;ABCA3;TAP2;TAP1	BioPlanet_2019
GTP binding (GO:0005525)	8/189	0.00300763	0.112871	3.50084	20.328	GBP6;TUBB2A;ATL1;SCG5;RHOU;NUDT16;RND3;GBP4	GO_Molecular_Function_2021
phosphatidylcholine metabolic process (GO:0046470)	5/77	0.00303436	0.147982	5.46472	31.6831	SLC44A1;SLC44A2;ABCA3;STARD10;MBOAT2	GO_Biological_Process_2021
Mitochondrial pathway of apoptosis: caspases	5/77	0.00303436	0.347131	5.46472	31.6831	HSP90AA1;CAPN5;HSPB1;HSPE1;HSPD1	BioPlanet_2019
antigen processing and presentation of exogenous peptide antigen via MHC class I (GO:0042590)	5/78	0.0032091	0.147982	5.38959	30.9457	MFSD6;TAP2;CYBB;TAP1;B2M	GO_Biological_Process_2021
Vascular Smooth Muscle Cell/Pericyte Migration and Proliferation	4/48	0.0032343	0.169837	7.13546	40.9143	SRC;SPP1;HSPB1;HBEGF	Elsevier_Pathway_Collection
Proteins with Altered Expression in Cancer Immune Escape	4/48	0.0032343	0.169837	7.13546	40.9143	CD274;TAP2;TAP1;B2M	Elsevier_Pathway_Collection
peptide transmembrane transporter activity (GO:1904680)	2/7	0.00325982	0.112871	31.2095	178.708	TAP2;TAP1	GO_Molecular_Function_2021
gamma-secretase complex (GO:0070765)	2/7	0.00325982	0.0335037	31.2095	178.708	PSEN2;PSEN1	GO_Cellular_Component_2021
calcitonin family receptor signaling pathway (GO:0097646)	2/7	0.00325982	0.147982	31.2095	178.708	RAMP2;ADM	GO_Biological_Process_2021
citrulline metabolic process (GO:0000052)	2/7	0.00325982	0.147982	31.2095	178.708	DDAH1;DDAH2	GO_Biological_Process_2021
detection of molecule of bacterial origin (GO:0032490)	2/7	0.00325982	0.147982	31.2095	178.708	C4B;SCARB1	GO_Biological_Process_2021
Notch receptor processing, ligand-dependent (GO:0035333)	2/7	0.00325982	0.147982	31.2095	178.708	PSEN2;PSEN1	GO_Biological_Process_2021
peptide transport (GO:0015833)	2/7	0.00325982	0.147982	31.2095	178.708	TAP2;TAP1	GO_Biological_Process_2021
Complement Activation in Alzheimer's Disease	2/7	0.00325982	0.169837	31.2095	178.708	C3;C4B	Elsevier_Pathway_Collection
regulation of monooxygenase activity (GO:0032768)	3/24	0.00340088	0.147982	11.1814	63.552	HSP90AA1;DDAH1;DDAH2	GO_Biological_Process_2021
protein alpha-1,2-demannosylation (GO:0036508)	3/24	0.00340088	0.147982	11.1814	63.552	RNF103;OS9;DERL2	GO_Biological_Process_2021
Phagosome	7/152	0.00340964	0.177301	3.81535	21.6756	C3;SCARB1;TUBB2A;LAMP2;TAP2;CYBB;TAP1	KEGG_2021_Human
calcium ion transport (GO:0006816)	6/115	0.00358432	0.152065	4.34089	24.4443	MCUR1;RAMP2;P2RX4;STIM1;PSEN2;PSEN1	GO_Biological_Process_2021
Phagosome	7/154	0.00366431	0.34933	3.76306	21.1074	C3;SCARB1;TUBB2A;LAMP2;TAP2;CYBB;TAP1	BioPlanet_2019
positive regulation of angiogenesis (GO:0045766)	6/116	0.00374041	0.154693	4.3012	24.0375	ECM1;RAMP2;STIM1;HYAL1;WNT5A;HSPB1	GO_Biological_Process_2021
positive regulation of vascular endothelial growth factor production (GO:0010575)	3/25	0.00382858	0.154693	10.6726	59.3959	C3;EIF2AK3;SULF2	GO_Biological_Process_2021
MHC1 Causes Antigen Presentation Failure in Cancer Immune Escape	3/25	0.00382858	0.181335	10.6726	59.3959	TAP2;TAP1;B2M	Elsevier_Pathway_Collection
negative regulation of apoptotic process (GO:0043066)	14/485	0.00392494	0.154898	2.37718	13.1705	SRC;WNT5A;PSEN2;HSPB1;PSEN1;NOL3;ATAD3A;HSPD1;DNAJA1;DDAH2;NUPR1;NAA15;ATF5;HTATIP2	GO_Biological_Process_2021
mTORC1 Signaling	8/200	0.00423508	0.0364217	3.29841	18.0237	STIP1;P4HA1;CCNG1;FGL2;CACYBP;NUPR1;HSPE1;HSPD1	MSigDB_Hallmark_2020
Xenobiotic Metabolism	8/200	0.00423508	0.0364217	3.29841	18.0237	SLC46A3;GABARAPL1;PGRMC1;ALDH2;DDAH2;EPHX1;UPP1;ALDH9A1	MSigDB_Hallmark_2020
positive regulation of filopodium assembly (GO:0051491)	3/26	0.00428761	0.159	10.2081	55.6547	PALM;FSCN1;ARAP1	GO_Biological_Process_2021
MHC class Ib protein binding (GO:0023029)	2/8	0.00430996	0.119386	26.0066	141.653	TAP2;TAP1	GO_Molecular_Function_2021
ether hydrolase activity (GO:0016803)	2/8	0.00430996	0.119386	26.0066	141.653	EPHX2;EPHX1	GO_Molecular_Function_2021
regulation of apoptotic cell clearance (GO:2000425)	2/8	0.00430996	0.159	26.0066	141.653	C3;C4B	GO_Biological_Process_2021
positive regulation of apoptotic cell clearance (GO:2000427)	2/8	0.00430996	0.159	26.0066	141.653	C3;C4B	GO_Biological_Process_2021
Lysosome	6/121	0.00459757	0.363226	4.11315	22.1379	ARSA;HGSNAT;HYAL1;LAMP2;PSAP;SGSH	BioPlanet_2019
regulation of angiogenesis (GO:0045765)	8/203	0.00462883	0.16713	3.24717	17.455	ECM1;RAMP2;STIM1;HYAL1;ADAMTS1;WNT5A;HSPB1;HTATIP2	GO_Biological_Process_2021
regulation of vascular endothelial growth factor production (GO:0010574)	3/27	0.00477861	0.168944	9.78224	52.2724	C3;EIF2AK3;SULF2	GO_Biological_Process_2021
membrane raft (GO:0045121)	7/163	0.0049935	0.0486209	3.54433	18.7836	STIM1;SRC;PSEN2;DMD;PSEN1;ERLIN2;CLN6	GO_Cellular_Component_2021
Proteins Involved in Myocarditis	8/207	0.00519687	0.22022	3.18125	16.7324	C3;CD274;SRC;SPP1;CYBB;ADM;DMD;B2M	Elsevier_Pathway_Collection
platelet degranulation (GO:0002576)	6/125	0.00538111	0.179325	3.97408	20.764	LGALS3BP;ABCC4;ECM1;LAMP2;PSAP;MAGED2	GO_Biological_Process_2021
amyloid-beta formation (GO:0034205)	2/9	0.00549494	0.179325	22.2902	115.997	PSEN2;PSEN1	GO_Biological_Process_2021
negative regulation of retrograde protein transport, ER to cytosol (GO:1904153)	2/9	0.00549494	0.179325	22.2902	115.997	OS9;DERL2	GO_Biological_Process_2021
Notch receptor processing (GO:0007220)	2/9	0.00549494	0.179325	22.2902	115.997	PSEN2;PSEN1	GO_Biological_Process_2021
APP Processing in Alzheimer Disease	2/9	0.00549494	0.22022	22.2902	115.997	PSEN2;PSEN1	Elsevier_Pathway_Collection
glycosaminoglycan catabolic process (GO:0006027)	4/56	0.00564034	0.180597	6.03524	31.2494	HGSNAT;HYAL1;CHP1;SGSH	GO_Biological_Process_2021
transition metal ion homeostasis (GO:0055076)	3/29	0.00585897	0.184123	9.02885	46.4063	FBXL5;B2M;CP	GO_Biological_Process_2021
guanyl ribonucleotide binding (GO:0032561)	8/214	0.0063175	0.14513	3.07205	15.5582	GBP6;TUBB2A;ATL1;SCG5;RHOU;NUDT16;RND3;GBP4	GO_Molecular_Function_2021
purine ribonucleoside triphosphate binding (GO:0035639)	13/460	0.00637253	0.14513	2.31917	11.7252	GBP6;HSP90AA1;ATL1;TAP2;TAP1;CDC42BPA;RND3;TUBB2A;P2RX4;SCG5;RHOU;NUDT16;GBP4	GO_Molecular_Function_2021
azurophil granule membrane (GO:0035577)	4/58	0.00638793	0.0572757	5.81113	29.3656	LAMP2;PSAP;MGST1;PSEN1	GO_Cellular_Component_2021
Vascular Reactivity in Raynaud Disease	3/30	0.00644942	0.22401	8.694	43.8505	DDAH1;SRC;DDAH2	Elsevier_Pathway_Collection
CFTR Misfolding and Degradation (Class II Mutations)	3/30	0.00644942	0.22401	8.694	43.8505	DNAJA1;EIF2AK3;DERL2	Elsevier_Pathway_Collection
BDNF signaling pathway	9/261	0.0064937	0.363226	2.82999	14.2545	DNAJA1;STIP1;P4HA1;SPP1;HSPB1;ADM;H1FX;UPP1;RND3	BioPlanet_2019
Tat protein binding (GO:0030957)	2/10	0.00681117	0.14513	19.503	97.304	DNAJA1;GABARAPL1	GO_Molecular_Function_2021
Hrd1p ubiquitin ligase complex (GO:0000836)	2/10	0.00681117	0.0572757	19.503	97.304	OS9;DERL2	GO_Cellular_Component_2021
integral component of lysosomal membrane (GO:1905103)	2/10	0.00681117	0.0572757	19.503	97.304	SLC46A3;TMEM175	GO_Cellular_Component_2021
arginine metabolic process (GO:0006525)	2/10	0.00681117	0.195908	19.503	97.304	DDAH1;DDAH2	GO_Biological_Process_2021
Wnt signaling pathway involved in midbrain dopaminergic neuron differentiation (GO:1904953)	2/10	0.00681117	0.195908	19.503	97.304	FZD1;WNT5A	GO_Biological_Process_2021
negative regulation of glycolytic process (GO:0045820)	2/10	0.00681117	0.195908	19.503	97.304	NUPR1;GIT1	GO_Biological_Process_2021
negative regulation of protein exit from endoplasmic reticulum (GO:0070862)	2/10	0.00681117	0.195908	19.503	97.304	OS9;DERL2	GO_Biological_Process_2021
negative regulation of purine nucleotide metabolic process (GO:1900543)	2/10	0.00681117	0.195908	19.503	97.304	NUPR1;GIT1	GO_Biological_Process_2021
Calcitonin-like ligand receptors	2/10	0.00681117	0.363226	19.503	97.304	RAMP2;ADM	BioPlanet_2019
positive regulation of protein targeting to mitochondrion (GO:1903955)	3/31	0.00707407	0.200078	8.38308	41.5073	LEPROT;FZD5;RHOU	GO_Biological_Process_2021
Class B GPCRs (secretin family receptors)	5/95	0.00740181	0.363226	4.36778	21.4285	FZD1;RAMP2;FZD5;WNT5A;ADM	BioPlanet_2019
ERBB2 signaling pathway (GO:0038128)	3/32	0.00773336	0.207274	8.0936	39.3528	HSP90AA1;SRC;HBEGF	GO_Biological_Process_2021
organic substance transport (GO:0071702)	6/136	0.00803683	0.207274	3.63577	17.538	RAMP2;ARRDC2;ABCA3;ARRDC3;TAP2;TAP1	GO_Biological_Process_2021
protein maturation (GO:0051604)	5/97	0.00806668	0.207274	4.27239	20.593	PSEN2;CPXM1;PSEN1;NAA15;HSPD1	GO_Biological_Process_2021
Nuclear Receptors Meta-Pathway WP2882	10/319	0.00807218	0.308281	2.56733	12.3728	ABCC4;HSP90AA1;SLC6A8;SRXN1;SRC;TSC22D3;SLC2A12;MGST1;GCLM;HBEGF	WikiPathway_2021_Human
hydrolase activity, acting on carbon-nitrogen (but not peptide) bonds, in linear amidines (GO:0016813)	2/11	0.00825513	0.163334	17.3351	83.155	DDAH1;DDAH2	GO_Molecular_Function_2021
protein localization to phagophore assembly site (GO:0034497)	2/11	0.00825513	0.207274	17.3351	83.155	STX17;WIPI1	GO_Biological_Process_2021
midbrain dopaminergic neuron differentiation (GO:1904948)	2/11	0.00825513	0.207274	17.3351	83.155	FZD1;WNT5A	GO_Biological_Process_2021
positive regulation of integrin activation (GO:0033625)	2/11	0.00825513	0.207274	17.3351	83.155	SRC;FERMT2	GO_Biological_Process_2021
postsynapse assembly (GO:0099068)	2/11	0.00825513	0.207274	17.3351	83.155	WNT5A;NRXN2	GO_Biological_Process_2021
Regulated proteolysis of p75 neurotrophin receptor	2/11	0.00825513	0.363226	17.3351	83.155	PSEN2;PSEN1	BioPlanet_2019
Bone mineralization regulation	2/11	0.00825513	0.363226	17.3351	83.155	COL4A6;SPP1	BioPlanet_2019
Notch receptor processing	2/11	0.00825513	0.363226	17.3351	83.155	PSEN2;PSEN1	BioPlanet_2019
phosphatidylcholine biosynthetic process (GO:0006656)	3/33	0.00842774	0.207274	7.82341	37.3664	SLC44A1;SLC44A2;STARD10	GO_Biological_Process_2021
positive regulation of cytokine production involved in immune response (GO:0002720)	3/33	0.00842774	0.207274	7.82341	37.3664	FZD5;WNT5A;B2M	GO_Biological_Process_2021
Pregnane X receptor pathway WP2876	3/33	0.00842774	0.308281	7.82341	37.3664	ABCC4;HSP90AA1;SRC	WikiPathway_2021_Human
negative regulation of intrinsic apoptotic signaling pathway (GO:2001243)	4/64	0.009017	0.218598	5.22842	24.6188	DNAJA1;SRC;HSPB1;NOL3	GO_Biological_Process_2021
Androgen Response	5/100	0.00914004	0.0637565	4.13684	19.4228	ABCC4;TMEM50A;ADAMTS1;MAP7;B2M	MSigDB_Hallmark_2020
autophagosome maturation (GO:0097352)	3/34	0.00915759	0.218879	7.57066	35.5304	GABARAPL1;STX17;LAMP2	GO_Biological_Process_2021
Insulin Synthesis in beta-Cell	3/34	0.00915759	0.260785	7.57066	35.5304	EIF2AK3;SCG5;PASK	Elsevier_Pathway_Collection
regulation of small GTPase mediated signal transduction (GO:0051056)	6/141	0.00951212	0.224195	3.50022	16.2942	PREX1;RALBP1;SRC;RHOU;ARAP1;ARHGAP26	GO_Biological_Process_2021
Melanogenesis	5/101	0.00951868	0.381256	4.09354	19.0534	FZD1;FZD5;WNT5A;CAMK2G;ADCY5	BioPlanet_2019
Melanogenesis	5/101	0.00951868	0.387006	4.09354	19.0534	FZD1;FZD5;WNT5A;CAMK2G;ADCY5	KEGG_2021_Human
VEGFA-VEGFR2 Signaling Pathway WP3888	12/432	0.00978665	0.308281	2.27219	10.5128	DNAJA1;STIP1;HSP90AA1;ADAMTS1;SRC;EIF2AK3;FSCN1;LUC7L;CYBB;HSPB1;HBEGF;CTGF	WikiPathway_2021_Human
m7G(5')pppN diphosphatase activity (GO:0050072)	2/12	0.00982339	0.181405	15.6008	72.1223	NUDT7;NUDT16	GO_Molecular_Function_2021
filopodium membrane (GO:0031527)	2/12	0.00982339	0.073893	15.6008	72.1223	PALM;DMD	GO_Cellular_Component_2021
presynapse organization (GO:0099172)	2/12	0.00982339	0.227214	15.6008	72.1223	FZD1;WNT5A	GO_Biological_Process_2021
EGFR -> CTNND Signaling	2/12	0.00982339	0.260785	15.6008	72.1223	SRC;HBEGF	Elsevier_Pathway_Collection
MPB-Related Complement Cascade Activation	2/12	0.00982339	0.260785	15.6008	72.1223	C3;C4B	Elsevier_Pathway_Collection
collagen-containing extracellular matrix (GO:0062023)	11/380	0.00986614	0.073893	2.36723	10.9334	VIT;LGALS3BP;HNRNPM;ECM1;ADAMTS1;WNT5A;PSAP;FGL2;COL4A6;EMILIN2;MEGF9	GO_Cellular_Component_2021
cell junction assembly (GO:0034329)	5/102	0.00990798	0.227214	4.05113	18.6936	FZD5;FSCN1;NRXN2;FERMT2;CDH19	GO_Biological_Process_2021

## Sheet: OverlapSigIPoppo
Term	Overlap	P.value	Adjusted.P.value	Odds.Ratio	Combined.Score	Genes	Source
regulation of synapse assembly (GO:0051963)	6/47	3.74214e-06	0.00198092	16.732	209.08	NLGN3;NLGN2;CLSTN2;DLG5;MDGA1;EPHB3	GO_Biological_Process_2021
regulation of hydrolase activity (GO:0051336)	7/73	4.05135e-06	0.00198092	12.1816	151.252	FGD6;PLXND1;PLXNA1;FGD1;RAP1GAP;EPHB3;PLXNA3	GO_Biological_Process_2021
positive regulation of synapse assembly (GO:0051965)	5/28	4.51577e-06	0.00198092	24.7351	304.438	NLGN3;NLGN2;CLSTN2;DLG5;EPHB3	GO_Biological_Process_2021
regulation of GTPase activity (GO:0043087)	10/189	8.11305e-06	0.00242199	6.49301	76.1113	FGD6;PLXND1;SGSM2;PLXNA1;RSU1;RAP1GAP;FGD1;EPHB3;PLXNA3;MAP4K4	GO_Biological_Process_2021
positive regulation of cell junction assembly (GO:1901890)	6/57	1.17444e-05	0.00242199	13.4444	152.623	NLGN3;NLGN2;CLSTN2;DLG5;EPHB3;MAP4K4	GO_Biological_Process_2021
nervous system development (GO:0007399)	15/447	1.25877e-05	0.00242199	4.10506	46.3165	KIRREL3;NLGN3;GDF11;NLGN2;PLXND1;NCAN;CELSR1;CYP46A1;POU3F2;KALRN;POU3F3;GLIS2;BCAN;DCHS1;FGF11	GO_Biological_Process_2021
skeletal system development (GO:0001501)	9/158	1.28829e-05	0.00242199	6.98966	78.7008	BCAN;GDF11;MMP14;NCAN;TRPS1;SH3PXD2B;COL11A2;SOX9;SOX5	GO_Biological_Process_2021
positive regulation of nervous system development (GO:0051962)	5/45	4.9638e-05	0.00749025	14.2105	140.837	NLGN3;NLGN2;CLSTN2;DLG5;EPHB3	GO_Biological_Process_2021
semaphorin-plexin signaling pathway involved in axon guidance (GO:1902287)	3/9	5.69168e-05	0.00749025	56.2926	550.2	PLXND1;PLXNA1;PLXNA3	GO_Biological_Process_2021
postsynaptic membrane assembly (GO:0097104)	3/9	5.69168e-05	0.00749025	56.2926	550.2	NLGN3;NLGN2;LRP4	GO_Biological_Process_2021
presynaptic membrane assembly (GO:0097105)	3/10	8.07745e-05	0.00966357	48.2484	454.685	NLGN3;NLGN2;LRP4	GO_Biological_Process_2021
regulation of axonogenesis (GO:0050770)	5/51	9.13902e-05	0.0100225	12.3532	114.889	PLXND1;LRP4;PLXNA1;EPHB3;PLXNA3	GO_Biological_Process_2021
semaphorin receptor activity (GO:0017154)	3/11	0.000110334	0.0273629	42.2152	384.665	PLXND1;PLXNA1;PLXNA3	GO_Molecular_Function_2021
postsynapse assembly (GO:0099068)	3/11	0.000110334	0.0103714	42.2152	384.665	NLGN3;NLGN2;LRP4	GO_Biological_Process_2021
presynaptic membrane organization (GO:0097090)	3/11	0.000110334	0.0103714	42.2152	384.665	NLGN3;NLGN2;LRP4	GO_Biological_Process_2021
semaphorin-plexin signaling pathway involved in neuron projection guidance (GO:1902285)	3/13	0.000188739	0.0165587	33.7687	289.572	PLXND1;PLXNA1;PLXNA3	GO_Biological_Process_2021
negative regulation of smooth muscle cell proliferation (GO:0048662)	4/33	0.000207262	0.0170473	15.5996	132.309	CDKN1A;NDRG4;EFEMP2;PDCD4	GO_Biological_Process_2021
Disruption of postsynaptic signaling by CNV WP4875	4/33	0.000207262	0.0435249	15.5996	132.309	NLGN3;NLGN2;SYNGAP1;SHANK1	WikiPathway_2021_Human
synaptic vesicle recycling (GO:0036465)	4/34	0.000233264	0.0180574	15.0789	126.11	NLGN3;NLGN2;STON1;PLD2	GO_Biological_Process_2021
dendrite morphogenesis (GO:0048813)	4/36	0.000292182	0.0194987	14.135	115.033	LRP4;CELSR2;EPHB3;SHANK1	GO_Biological_Process_2021
contractile actin filament bundle assembly (GO:0030038)	3/15	0.000296333	0.0194987	28.1378	228.592	PDLIM1;KCTD13;ARRB1	GO_Biological_Process_2021
stress fiber assembly (GO:0043149)	3/15	0.000296333	0.0194987	28.1378	228.592	PDLIM1;KCTD13;ARRB1	GO_Biological_Process_2021
regulation of cell migration (GO:0030334)	12/408	0.000321227	0.0201302	3.52477	28.351	ACVR1;MMP14;PLXND1;HGF;DLG5;SEMA4B;MAZ;PLXNA1;SRGAP3;SGK1;PLXNA3;MAP4K4	GO_Biological_Process_2021
connective tissue development (GO:0061448)	4/38	0.000361074	0.0215988	13.3022	105.439	COL11A2;SH3PXD2B;SOX9;SOX5	GO_Biological_Process_2021
negative regulation of vascular associated smooth muscle cell proliferation (GO:1904706)	3/17	0.000437075	0.0250083	24.1157	186.544	CDKN1A;EFEMP2;PDCD4	GO_Biological_Process_2021
GABA-ergic synapse (GO:0098982)	3/18	0.000521049	0.0473602	22.5068	170.144	NLGN3;NLGN2;MDGA1	GO_Cellular_Component_2021
regulation of cartilage development (GO:0061035)	3/18	0.000521049	0.0263731	22.5068	170.144	TRPS1;SOX9;SOX5	GO_Biological_Process_2021
positive regulation of excitatory postsynaptic potential (GO:2000463)	3/18	0.000521049	0.0263731	22.5068	170.144	NLGN3;NLGN2;SHANK1	GO_Biological_Process_2021
presynapse assembly (GO:0099054)	3/18	0.000521049	0.0263731	22.5068	170.144	NLGN3;NLGN2;LRP4	GO_Biological_Process_2021
regulation of cell-cell adhesion (GO:0022407)	4/43	0.000583029	0.0284173	11.5938	86.3425	CELSR2;MDGA1;ADA;EPHB3	GO_Biological_Process_2021
postsynaptic membrane organization (GO:0001941)	3/19	0.000614687	0.0288903	21.0991	156.015	NLGN3;NLGN2;LRP4	GO_Biological_Process_2021
central nervous system development (GO:0007417)	9/268	0.000713599	0.0312076	3.99859	28.9706	BCAN;NDRG4;NCAN;SOX9;SOX12;CELSR1;MDGA1;POU3F3;GLIS2	GO_Biological_Process_2021
negative regulation of canonical Wnt signaling pathway (GO:0090090)	7/165	0.000725427	0.0312076	5.0648	36.6122	SOX2;TLE4;ZNRF3;CCDC88C;LRP4;SOX9;GLI3	GO_Biological_Process_2021
alditol phosphate metabolic process (GO:0052646)	2/5	0.000782562	0.0312076	74.6441	533.924	GPAM;GPD1	GO_Biological_Process_2021
regulation of respiratory gaseous exchange by nervous system process (GO:0002087)	2/5	0.000782562	0.0312076	74.6441	533.924	NLGN3;NLGN2	GO_Biological_Process_2021
inosine metabolic process (GO:0046102)	2/5	0.000782562	0.0312076	74.6441	533.924	XDH;ADA	GO_Biological_Process_2021
pyridoxal phosphate binding (GO:0030170)	3/21	0.000832662	0.10325	18.7528	132.974	PYGB;PSAT1;SHMT1	GO_Molecular_Function_2021
Wnt signaling pathway	8/231	0.00115443	0.314781	4.1115	27.8108	SOX2;TLE4;WNT6;ARRB1;SOX9;SOX12;SOX21;SOX5	BioPlanet_2019
symmetric synapse (GO:0032280)	2/6	0.00116693	0.0473602	55.9802	378.055	NLGN3;NLGN2	GO_Cellular_Component_2021
purine ribonucleoside catabolic process (GO:0046130)	2/6	0.00116693	0.0438767	55.9802	378.055	XDH;ADA	GO_Biological_Process_2021
glycerol-3-phosphate metabolic process (GO:0006072)	2/6	0.00116693	0.0438767	55.9802	378.055	GPAM;GPD1	GO_Biological_Process_2021
LncRNA-mediated mechanisms of therapeutic resistance WP3672	2/6	0.00116693	0.107247	55.9802	378.055	WNT6;CDKN1A	WikiPathway_2021_Human
regulation of cell adhesion (GO:0030155)	6/133	0.00126821	0.0463601	5.37818	35.8733	PLXND1;PLXNA1;RSU1;CELSR2;EPHB3;PLXNA3	GO_Biological_Process_2021
regulation of AMPA receptor activity (GO:2000311)	3/25	0.0014026	0.049887	15.3401	100.776	NLGN3;NLGN2;SHANK1	GO_Biological_Process_2021
Axonal Transport	3/25	0.0014026	0.313147	15.3401	100.776	KIF5A;SGK1;KALRN	Elsevier_Pathway_Collection
Ectoderm Differentiation WP2858	6/138	0.00153209	0.107247	5.17315	33.5278	SOX2;ARX;CCDC88C;CELSR2;GLI3;RGMA	WikiPathway_2021_Human
regulation of chondrocyte differentiation (GO:0032330)	3/26	0.00157518	0.0526546	14.6724	94.6869	TRPS1;SOX9;SOX5	GO_Biological_Process_2021
integral component of postsynaptic membrane (GO:0099055)	2/7	0.0016241	0.0473602	44.7819	287.625	NLGN3;NLGN2	GO_Cellular_Component_2021
regulation of mesenchymal stem cell differentiation (GO:2000739)	2/7	0.0016241	0.0526546	44.7819	287.625	SOX9;SOX5	GO_Biological_Process_2021
regulation of respiratory system process (GO:0044065)	2/7	0.0016241	0.0526546	44.7819	287.625	NLGN3;NLGN2	GO_Biological_Process_2021
neuron projection morphogenesis (GO:0048812)	6/140	0.00164861	0.0526546	5.09542	32.6505	LRP4;SGK1;CELSR2;EPHB3;SHANK1;MAP4K4	GO_Biological_Process_2021
negative regulation of Wnt signaling pathway (GO:0030178)	7/191	0.00169508	0.0526546	4.34337	27.7108	SOX2;TLE4;ZNRF3;CCDC88C;LRP4;SOX9;GLI3	GO_Biological_Process_2021
modulation of excitatory postsynaptic potential (GO:0098815)	3/27	0.00176049	0.0526546	14.0604	89.1732	NLGN3;NLGN2;SHANK1	GO_Biological_Process_2021
presynaptic endocytosis (GO:0140238)	3/27	0.00176049	0.0526546	14.0604	89.1732	NLGN3;NLGN2;STON1	GO_Biological_Process_2021
Phosphatidic acid biosynthesis	3/28	0.00195886	0.314781	13.4973	84.1608	GPAM;GPD1;PLD2	BioPlanet_2019
inhibitory synapse (GO:0060077)	2/8	0.00215274	0.0473602	37.3164	229.16	NLGN3;NLGN2	GO_Cellular_Component_2021
integral component of synaptic membrane (GO:0099699)	2/8	0.00215274	0.0473602	37.3164	229.16	NLGN3;NLGN2	GO_Cellular_Component_2021
amine metabolic process (GO:0009308)	2/8	0.00215274	0.0620983	37.3164	229.16	SULT1A1;VCAM1	GO_Biological_Process_2021
Serine Metabolism WP4688	2/8	0.00215274	0.113019	37.3164	229.16	PSAT1;SHMT1	WikiPathway_2021_Human
limb development (GO:0060173)	3/29	0.00217061	0.0620983	12.9775	79.5877	ZNRF3;LRP4;GLI3	GO_Biological_Process_2021
cell junction assembly (GO:0034329)	5/102	0.0022463	0.0628965	5.84311	35.634	KIRREL3;NLGN3;NLGN2;PLXND1;DCHS1	GO_Biological_Process_2021
guanyl-nucleotide exchange factor activity (GO:0005085)	6/149	0.00225829	0.142197	4.77255	29.0798	FGD6;CCDC88C;ELMO1;RGL1;KALRN;FGD1	GO_Molecular_Function_2021
axon guidance (GO:0007411)	7/203	0.00239137	0.0655635	4.07496	24.596	PLXND1;SEMA4B;KIF5A;PLXNA1;RAP1GAP;EPHB3;PLXNA3	GO_Biological_Process_2021
GnRH secretion	4/64	0.00259496	0.386649	7.528	44.8231	HCN3;GABBR1;ARRB1;HCN2	KEGG_2021_Human
volume-sensitive anion channel activity (GO:0005225)	2/9	0.00275155	0.142197	31.9839	188.564	TTYH3;TTYH1	GO_Molecular_Function_2021
adenosine metabolic process (GO:0046085)	2/9	0.00275155	0.0724207	31.9839	188.564	XDH;ADA	GO_Biological_Process_2021
mitral valve morphogenesis (GO:0003183)	2/9	0.00275155	0.0724207	31.9839	188.564	ACVR1;DCHS1	GO_Biological_Process_2021
negative regulation of signal transduction (GO:0009968)	8/267	0.00285418	0.073649	3.53352	20.7028	ACVR1;NDRG4;MMP14;MAZ;ARRB1;XDH;GLI3;GLIS2	GO_Biological_Process_2021
GTPase activator activity (GO:0005096)	9/336	0.00335581	0.142197	3.15607	17.9803	FGD6;CCDC88C;SGSM2;ELMO1;ARRB1;RGL1;KALRN;RAP1GAP;FGD1	GO_Molecular_Function_2021
synapse assembly (GO:0007416)	4/69	0.00341085	0.0849004	6.94716	39.4654	KIRREL3;NLGN3;NLGN2;PLXND1	GO_Biological_Process_2021
L-serine metabolic process (GO:0006563)	2/10	0.00341924	0.0849004	27.9845	158.905	PSAT1;SHMT1	GO_Biological_Process_2021
Dermatan sulfate biosynthesis	2/10	0.00341924	0.314781	27.9845	158.905	BCAN;NCAN	BioPlanet_2019
frizzled binding (GO:0005109)	3/34	0.00344026	0.142197	10.8816	61.7227	WNT6;ZNRF3;CCDC88C	GO_Molecular_Function_2021
heart development (GO:0007507)	6/164	0.00363321	0.0872945	4.31616	24.2466	ACVR1;PDLIM1;NDRG4;CDKN1A;SH3PXD2B;SOX9	GO_Biological_Process_2021
semaphorin-plexin signaling pathway (GO:0071526)	3/35	0.00373827	0.0872945	10.541	58.9151	PLXND1;SEMA4B;PLXNA3	GO_Biological_Process_2021
cellular response to BMP stimulus (GO:0071773)	4/71	0.00378099	0.0872945	6.7391	37.5892	ACVR1;PDCD4;SOX9;RGMA	GO_Biological_Process_2021
gland development (GO:0048732)	4/71	0.00378099	0.0872945	6.7391	37.5892	SOX2;IGSF3;SOX9;EPHB3	GO_Biological_Process_2021
MECP2 and Associated Rett Syndrome WP3584	4/72	0.00397588	0.166987	6.63966	36.7008	NREP;SGK1;POU3F2;FKBP5	WikiPathway_2021_Human
regulation of ossification (GO:0030278)	3/36	0.00405155	0.0886699	10.2211	56.3044	ACVR1;LRP4;SOX9	GO_Biological_Process_2021
membrane assembly (GO:0071709)	3/36	0.00405155	0.0886699	10.2211	56.3044	NLGN3;NLGN2;LRP4	GO_Biological_Process_2021
positive regulation of cell projection organization (GO:0031346)	5/117	0.00405987	0.0886699	5.0567	27.8453	NDRG4;PLXND1;PLXNA1;CBFA2T2;PLXNA3	GO_Biological_Process_2021
positive regulation of chondrocyte differentiation (GO:0032332)	2/11	0.00415456	0.0886699	24.8738	136.397	SOX9;SOX5	GO_Biological_Process_2021
Uric Acid Synthesis in Gout	2/11	0.00415456	0.313147	24.8738	136.397	XDH;ADA	Elsevier_Pathway_Collection
positive regulation of synaptic transmission (GO:0050806)	4/73	0.00417746	0.0886699	6.54311	35.8435	NLGN3;NLGN2;CLSTN2;KCTD13	GO_Biological_Process_2021
regulation of vascular associated smooth muscle cell proliferation (GO:1904705)	3/37	0.00438034	0.0915004	9.91995	53.8716	CDKN1A;EFEMP2;PDCD4	GO_Biological_Process_2021
Invadopodia Formation in Cancer Cells	4/75	0.00460109	0.313147	6.35815	34.2161	MMP14;SH3PXD2B;INPPL1;FGD1	Elsevier_Pathway_Collection
Metastatic Colorectal Cancer	5/121	0.0046816	0.313147	4.88134	26.1841	CDKN1A;DAPK1;HGF;PDCD4;SOX9	Elsevier_Pathway_Collection
Proteins Involved in Glioma	8/290	0.0046936	0.313147	3.24151	17.3795	BCAN;CDKN1A;MMP14;VCAM1;HGF;ELMO1;SOX21;FKBP5	Elsevier_Pathway_Collection
synaptic vesicle endocytosis (GO:0048488)	3/38	0.00472485	0.0931774	9.63604	51.6002	NLGN3;NLGN2;STON1	GO_Biological_Process_2021
actomyosin structure organization (GO:0031032)	4/76	0.00482336	0.0931774	6.26952	33.4434	PDLIM1;KCTD13;ARRB1;CASQ1	GO_Biological_Process_2021
neurexin family protein binding (GO:0042043)	2/12	0.00495624	0.154378	22.3853	118.801	NLGN3;NLGN2	GO_Molecular_Function_2021
protein localization to synapse (GO:0035418)	2/12	0.00495624	0.0931774	22.3853	118.801	NLGN2;SHANK1	GO_Biological_Process_2021
regulation of DNA-dependent DNA replication (GO:0090329)	2/12	0.00495624	0.0931774	22.3853	118.801	BLM;WRNIP1	GO_Biological_Process_2021
dermatan sulfate biosynthetic process (GO:0030208)	2/12	0.00495624	0.0931774	22.3853	118.801	BCAN;NCAN	GO_Biological_Process_2021
urogenital system development (GO:0001655)	2/12	0.00495624	0.0931774	22.3853	118.801	SOX9;EPHB3	GO_Biological_Process_2021
presynapse organization (GO:0099172)	2/12	0.00495624	0.0931774	22.3853	118.801	NLGN3;NLGN2	GO_Biological_Process_2021
small GTPase binding (GO:0031267)	6/175	0.00497994	0.154378	4.03297	21.3842	AP3M1;FGD6;SGSM2;KCTD13;RAP1GAP;FGD1	GO_Molecular_Function_2021
positive regulation of phosphatidylinositol 3-kinase signaling (GO:0014068)	4/77	0.00505273	0.0936533	6.18333	32.6964	MYDGF;HGF;MAZ;SOX9	GO_Biological_Process_2021
Dendritic Spine Morphogenesis and Stabilization	3/40	0.00546187	0.313147	9.11425	47.4849	SYNGAP1;KALRN;SHANK1	Elsevier_Pathway_Collection
circulatory system development (GO:0072359)	5/126	0.00555043	0.0982456	4.67845	24.2993	ACVR1;PDLIM1;CDKN1A;SH3PXD2B;SOX9	GO_Biological_Process_2021
synapse organization (GO:0050808)	5/126	0.00555043	0.0982456	4.67845	24.2993	KIRREL3;NLGN3;NLGN2;PLXND1;LRP4	GO_Biological_Process_2021
extracellular matrix organization (GO:0030198)	8/300	0.00573151	0.0982456	3.1289	16.1507	BCAN;ADAMTS2;MMP14;VCAM1;NCAN;SH3PXD2B;COL11A2;PLOD2	GO_Biological_Process_2021
beta-catenin-TCF complex (GO:1990907)	2/13	0.00582307	0.0915053	20.3493	104.716	TLE4;BCL9L	GO_Cellular_Component_2021
podosome (GO:0002102)	2/13	0.00582307	0.0915053	20.3493	104.716	VCAM1;SH3PXD2B	GO_Cellular_Component_2021
purine nucleotide catabolic process (GO:0006195)	2/13	0.00582307	0.0982456	20.3493	104.716	HINT1;XDH	GO_Biological_Process_2021
AMP metabolic process (GO:0046033)	2/13	0.00582307	0.0982456	20.3493	104.716	AK3;XDH	GO_Biological_Process_2021
chondroitin sulfate catabolic process (GO:0030207)	2/13	0.00582307	0.0982456	20.3493	104.716	BCAN;NCAN	GO_Biological_Process_2021
dermatan sulfate metabolic process (GO:0030205)	2/13	0.00582307	0.0982456	20.3493	104.716	BCAN;NCAN	GO_Biological_Process_2021
Chondroitin sulfate/dermatan sulfate degradation	2/13	0.00582307	0.314781	20.3493	104.716	BCAN;NCAN	BioPlanet_2019
Purine metabolism WP4792	2/13	0.00582307	0.203807	20.3493	104.716	XDH;ADA	WikiPathway_2021_Human
Axon guidance	6/182	0.00600874	0.447651	3.87119	19.7994	SEMA4B;PLXNA1;SRGAP3;EPHB3;PLXNA3;RGMA	KEGG_2021_Human
positive regulation of axonogenesis (GO:0050772)	3/43	0.00669026	0.111448	8.4294	42.2069	PLXND1;PLXNA1;PLXNA3	GO_Biological_Process_2021
Sema3A-plexin repulsion signaling by inhibiting integrin adhesion	2/14	0.00675381	0.314781	18.6525	93.2189	PLXNA1;PLXNA3	BioPlanet_2019
Glycogen breakdown (glycogenolysis)	2/14	0.00675381	0.314781	18.6525	93.2189	PYGB;PHKG1	BioPlanet_2019
dermatan sulfate proteoglycan biosynthetic process (GO:0050651)	2/15	0.00774727	0.124334	17.2169	83.6811	BCAN;NCAN	GO_Biological_Process_2021
glucan catabolic process (GO:0009251)	2/15	0.00774727	0.124334	17.2169	83.6811	PYGB;PHKG1	GO_Biological_Process_2021
glycogen catabolic process (GO:0005980)	2/15	0.00774727	0.124334	17.2169	83.6811	PYGB;PHKG1	GO_Biological_Process_2021
Arf6 vesicle-mediated transport	2/15	0.00774727	0.314781	17.2169	83.6811	KALRN;PLD2	BioPlanet_2019
Sema3A/PAK-dependent axon repulsion	2/15	0.00774727	0.314781	17.2169	83.6811	PLXNA1;PLXNA3	BioPlanet_2019
regulation of canonical Wnt signaling pathway (GO:0060828)	7/253	0.00788082	0.124954	3.23844	15.6848	SOX2;TLE4;ZNRF3;CCDC88C;LRP4;SOX9;GLI3	GO_Biological_Process_2021
regulation of cation channel activity (GO:2001257)	4/89	0.00839438	0.128709	5.30716	25.3692	NLGN2;DAPK1;FGF11;SHANK1	GO_Biological_Process_2021
epithelial to mesenchymal transition (GO:0001837)	3/47	0.00856457	0.128709	7.66154	36.4699	HGF;DLG5;SOX9	GO_Biological_Process_2021
Development of ureteric collection system WP5053	3/47	0.00856457	0.256937	7.66154	36.4699	GDF11;CELSR1;GLI3	WikiPathway_2021_Human
C4-dicarboxylate transmembrane transporter activity (GO:0015556)	2/16	0.00880227	0.204964	15.9863	75.659	SLC13A3;SLC1A4	GO_Molecular_Function_2021
cellular polysaccharide catabolic process (GO:0044247)	2/16	0.00880227	0.128709	15.9863	75.659	PYGB;PHKG1	GO_Biological_Process_2021
neuron cell-cell adhesion (GO:0007158)	2/16	0.00880227	0.128709	15.9863	75.659	NLGN3;NLGN2	GO_Biological_Process_2021
dendritic spine morphogenesis (GO:0060997)	2/16	0.00880227	0.128709	15.9863	75.659	EPHB3;SHANK1	GO_Biological_Process_2021
DNA unwinding involved in DNA replication (GO:0006268)	2/16	0.00880227	0.128709	15.9863	75.659	BLM;RPA1	GO_Biological_Process_2021
filopodium assembly (GO:0046847)	2/16	0.00880227	0.128709	15.9863	75.659	FGD6;FGD1	GO_Biological_Process_2021
CRMPs in Sema3A signaling	2/16	0.00880227	0.314781	15.9863	75.659	PLXNA1;PLXNA3	BioPlanet_2019
Other semaphorin interactions	2/16	0.00880227	0.314781	15.9863	75.659	PLXND1;PLXNA1	BioPlanet_2019
phosphatidic acid biosynthetic process (GO:0006654)	3/48	0.00907635	0.131258	7.49091	35.2229	GPAM;GPD1;PLD2	GO_Biological_Process_2021
ATM pathway	3/48	0.00907635	0.314781	7.49091	35.2229	BLM;CDKN1A;RPA1	BioPlanet_2019
Axon guidance	8/325	0.00909011	0.314781	2.87845	13.5303	PLXND1;NCAN;SEMA4B;PLXNA1;SRGAP3;EPHB3;PLXNA3;RGMA	BioPlanet_2019
Estrogen Response Late	6/200	0.00935627	0.151978	3.50879	16.392	DLG5;PDCD4;SLC1A4;SGK1;CELSR2;FKBP5	MSigDB_Hallmark_2020
Wnt signaling pathway (GO:0016055)	4/92	0.00941072	0.134614	5.12545	23.9149	WNT6;CCDC88C;CELSR2;BCL9L	GO_Biological_Process_2021
GTPase binding (GO:0051020)	6/201	0.00957455	0.204964	3.49062	16.2266	AP3M1;FGD6;SGSM2;KCTD13;RAP1GAP;FGD1	GO_Molecular_Function_2021
mTOR Signaling Activation by Fatty Acids and Glucose	3/49	0.00960567	0.417108	7.32769	34.0401	GPAM;GPD1;PLD2	Elsevier_Pathway_Collection
Extracellular matrix organization	4/93	0.00976649	0.314781	5.06761	23.4569	ADAMTS2;MMP14;COL11A2;PLOD2	BioPlanet_2019
intracellular calcium activated chloride channel activity (GO:0005229)	2/17	0.00991763	0.204964	14.9198	68.8315	TTYH3;TTYH1	GO_Molecular_Function_2021
intracellular chloride channel activity (GO:0061778)	2/17	0.00991763	0.204964	14.9198	68.8315	TTYH3;TTYH1	GO_Molecular_Function_2021
regulation of cellular respiration (GO:0043457)	2/17	0.00991763	0.137385	14.9198	68.8315	PRDM16;IFNAR1	GO_Biological_Process_2021
positive regulation of stem cell differentiation (GO:2000738)	2/17	0.00991763	0.137385	14.9198	68.8315	SOX9;SOX5	GO_Biological_Process_2021
mesenchyme morphogenesis (GO:0072132)	2/17	0.00991763	0.137385	14.9198	68.8315	ACVR1;SOX9	GO_Biological_Process_2021
Ethanol Induced Hepatotoxicity	2/17	0.00991763	0.417108	14.9198	68.8315	COL11A2;XDH	Elsevier_Pathway_Collection

## Sheet: OverlapSigINsame
Term	Overlap	P.value	Adjusted.P.value	Odds.Ratio	Combined.Score	Genes	Source
ganglioside binding (GO:0035594)	3/5	6.50068e-06	0.00156666	172.875	2064.75	RTN4R;PSAP;EPDR1	GO_Molecular_Function_2021
lysosome (GO:0005764)	15/477	2.05562e-05	0.00278975	3.92918	42.4051	SLC48A1;SCARB1;ARSA;HGSNAT;HSP90AA1;SRC;FUCA2;EPDR1;PSEN1;TMEM175;SGSH;P2RX4;OSTM1;LAMP2;PSAP	GO_Cellular_Component_2021
VEGFA-VEGFR2 Signaling Pathway WP3888	14/432	2.81719e-05	0.00535346	4.03724	42.2989	HSP90AA1;SRC;SSR3;EIF2AK3;CYBB;HSPB1;CTGF;STIP1;ADAMTS1;FSCN1;LUC7L;ITGAV;EPHB2;HBEGF	WikiPathway_2021_Human
secretory granule membrane (GO:0030667)	11/274	3.0826e-05	0.00278975	4.98892	51.8206	ABCC4;HGSNAT;PGRMC1;FABP5;ABCA3;LAMP2;PSAP;MGST1;CYBB;ITGAV;PSEN1	GO_Cellular_Component_2021
antigen processing and presentation of endogenous peptide antigen via MHC class I (GO:0019885)	3/8	3.57053e-05	0.0189465	69.1395	708.004	TAP2;TAP1;B2M	GO_Biological_Process_2021
Photodynamic therapy-induced NFE2L2 (NRF2) survival signaling WP3612	4/24	5.24849e-05	0.00535346	23.1637	228.278	ABCC4;SRXN1;EPHX1;GCLM	WikiPathway_2021_Human
antigen processing and presentation of exogenous peptide antigen via MHC class I (GO:0042590)	6/78	6.2801e-05	0.0189465	9.74014	94.2411	MFSD6;TAP2;CYBB;TAP1;ITGAV;B2M	GO_Biological_Process_2021
response to unfolded protein (GO:0006986)	5/49	6.76308e-05	0.0189465	13.2226	126.956	HSP90AA1;HSPH1;HSPB1;HSPE1;HSPD1	GO_Biological_Process_2021
MHC1-Mediated Antigen Presentation	3/10	7.553e-05	0.0212047	49.3804	468.668	TAP2;TAP1;B2M	Elsevier_Pathway_Collection
endocytic vesicle membrane (GO:0030666)	8/158	7.72986e-05	0.00466368	6.28343	59.4905	SCARB1;FZD5;TAP2;CYBB;TAP1;B2M;CAMK2G;HBEGF	GO_Cellular_Component_2021
positive regulation of nitric oxide biosynthetic process (GO:0045429)	4/27	8.49272e-05	0.0189465	20.1393	188.78	HSP90AA1;P2RX4;DDAH1;DDAH2	GO_Biological_Process_2021
neutrophil degranulation (GO:0043312)	14/481	8.94724e-05	0.0189465	3.60451	33.5997	ARSA;HGSNAT;HSP90AA1;GSN;FUCA2;MGST1;CYBB;PSEN1;PGRMC1;FABP5;LAMP2;PSAP;ITGAV;B2M	GO_Biological_Process_2021
neutrophil activation involved in immune response (GO:0002283)	14/485	9.76341e-05	0.0189465	3.57316	32.9955	ARSA;HGSNAT;HSP90AA1;GSN;FUCA2;MGST1;CYBB;PSEN1;PGRMC1;FABP5;LAMP2;PSAP;ITGAV;B2M	GO_Biological_Process_2021
positive regulation of nitric oxide metabolic process (GO:1904407)	4/28	9.84079e-05	0.0189465	19.2992	178.062	HSP90AA1;P2RX4;DDAH1;DDAH2	GO_Biological_Process_2021
Genes with Mutations in Cancer Immune Escape	3/11	0.000103186	0.0212047	43.2057	396.584	TAP2;TAP1;B2M	Elsevier_Pathway_Collection
neutrophil mediated immunity (GO:0002446)	14/488	0.000104173	0.0189465	3.54999	32.5515	ARSA;HGSNAT;HSP90AA1;GSN;FUCA2;MGST1;CYBB;PSEN1;PGRMC1;FABP5;LAMP2;PSAP;ITGAV;B2M	GO_Biological_Process_2021
lytic vacuole (GO:0000323)	9/219	0.000137564	0.00622477	5.06411	45.0272	SCARB1;ARSA;SRC;LAMP2;PSAP;FUCA2;EPDR1;TMEM175;SGSH	GO_Cellular_Component_2021
Bile secretion	6/90	0.000139624	0.0247134	8.34362	74.0626	SCARB1;ABCC4;NCEH1;EPHX1;ADCY1;ADCY5	KEGG_2021_Human
positive regulation of protein targeting to mitochondrion (GO:1903955)	4/31	0.000148166	0.0231182	17.1523	151.235	LEPROT;PINK1;FZD5;RHOU	GO_Biological_Process_2021
antigen processing and presentation of peptide antigen via MHC class I (GO:0002474)	4/33	0.000190079	0.0231182	15.9677	136.813	MFSD6;TAP2;TAP1;B2M	GO_Biological_Process_2021
positive regulation of ATP metabolic process (GO:1903580)	4/33	0.000190079	0.0231182	15.9677	136.813	PINK1;BEND3;PSEN1;NUPR1	GO_Biological_Process_2021
positive regulation of cellular biosynthetic process (GO:0031328)	8/180	0.000190665	0.0231182	5.47361	46.8814	SCARB1;HSP90AA1;P2RX4;DDAH1;DDAH2;HNRNPD;CHP1;PASK	GO_Biological_Process_2021
antigen processing and presentation of endogenous peptide antigen (GO:0002483)	3/14	0.000223274	0.0249895	31.4175	264.131	TAP2;TAP1;B2M	GO_Biological_Process_2021
vascular endothelial growth factor receptor signaling pathway (GO:0048010)	5/67	0.000301725	0.0313578	9.37524	75.9956	HSP90AA1;SRC;HSPB1;CYBB;ITGAV	GO_Biological_Process_2021
regulation of nitric-oxide synthase activity (GO:0050999)	4/39	0.000366773	0.0333534	13.2264	104.631	SCARB1;HSP90AA1;DDAH1;DDAH2	GO_Biological_Process_2021
regulation of protein targeting to mitochondrion (GO:1903214)	4/39	0.000366773	0.0333534	13.2264	104.631	LEPROT;PINK1;FZD5;RHOU	GO_Biological_Process_2021
Phagosome	7/152	0.000388466	0.0257825	5.65517	44.4118	SCARB1;TUBB2A;LAMP2;TAP2;CYBB;TAP1;ITGAV	KEGG_2021_Human
regulation of nitric oxide biosynthetic process (GO:0045428)	4/40	0.000404763	0.0346429	12.8583	100.452	HSP90AA1;P2RX4;DDAH1;DDAH2	GO_Biological_Process_2021
sulfuric ester hydrolase activity (GO:0008484)	3/17	0.000409125	0.045078	24.6815	192.552	ARSA;SGSH;SULF2	GO_Molecular_Function_2021
Phagosome	7/154	0.000420307	0.0960422	5.57766	43.3637	SCARB1;TUBB2A;LAMP2;TAP2;CYBB;TAP1;ITGAV	BioPlanet_2019
azurophil granule (GO:0042582)	7/155	0.000436991	0.0122526	5.5397	42.8529	ARSA;FABP5;LAMP2;PSAP;FUCA2;MGST1;PSEN1	GO_Cellular_Component_2021
Cushing syndrome	7/155	0.000436991	0.0257825	5.5397	42.8529	FZD1;SCARB1;NCEH1;FZD5;ADCY1;CAMK2G;ADCY5	KEGG_2021_Human
antigen processing and presentation of exogenous peptide antigen via MHC class I, TAP-dependent (GO:0002479)	5/73	0.000449882	0.0363655	8.54542	65.8555	TAP2;CYBB;TAP1;ITGAV;B2M	GO_Biological_Process_2021
vacuolar lumen (GO:0005775)	7/161	0.000548543	0.0122526	5.32224	39.9607	ARSA;HSP90AA1;FABP5;LAMP2;PSAP;FUCA2;SGSH	GO_Cellular_Component_2021
Mitochondrial pathway of apoptosis: caspases	5/77	0.000575382	0.0960422	8.06904	60.1989	HSP90AA1;GSN;HSPB1;HSPE1;HSPD1	BioPlanet_2019
lytic vacuole membrane (GO:0098852)	9/267	0.000590863	0.0122526	4.11187	30.5673	SLC48A1;SCARB1;HGSNAT;P2RX4;OSTM1;LAMP2;PSAP;PSEN1;TMEM175	GO_Cellular_Component_2021
integral component of organelle membrane (GO:0031301)	8/214	0.000607665	0.0122526	4.56229	33.7878	P2RX4;STIM1;CHST12;TAP2;EIF2AK3;TAP1;A4GALT;TMEM175	GO_Cellular_Component_2021
phagocytic vesicle membrane (GO:0030670)	4/45	0.000637841	0.0122526	11.2874	83.0462	TAP2;CYBB;TAP1;B2M	GO_Cellular_Component_2021
ABC transporters	4/45	0.000637841	0.0282245	11.2874	83.0462	ABCC4;ABCA3;TAP2;TAP1	KEGG_2021_Human
Antigen processing: cross presentation	5/79	0.00064718	0.0960422	7.85016	57.6428	TAP2;CYBB;TAP1;ITGAV;B2M	BioPlanet_2019
lysosomal membrane (GO:0005765)	10/330	0.00067694	0.0122526	3.69413	26.9595	SLC48A1;SCARB1;HGSNAT;P2RX4;OSTM1;LAMP2;PSAP;MGST1;PSEN1;TMEM175	GO_Cellular_Component_2021
TAP1 binding (GO:0046978)	2/5	0.000748182	0.045078	76.3854	549.811	TAP2;TAP1	GO_Molecular_Function_2021
apolipoprotein A-I binding (GO:0034186)	2/5	0.000748182	0.045078	76.3854	549.811	SCARB1;HSPD1	GO_Molecular_Function_2021
ABC transporters	4/47	0.000753272	0.0960422	10.7613	77.3856	ABCC4;ABCA3;TAP2;TAP1	BioPlanet_2019
platelet dense granule (GO:0042827)	3/21	0.00077988	0.0128326	19.1928	137.351	LGALS3BP;ABCC4;LAMP2	GO_Cellular_Component_2021
platelet degranulation (GO:0002576)	6/125	0.000818094	0.0621656	5.87917	41.7923	LGALS3BP;ABCC4;TEX264;LAMP2;PSAP;MAGED2	GO_Biological_Process_2021
regulation of cellular localization (GO:0060341)	4/49	0.000882731	0.0621656	10.282	72.3081	HSP90AA1;PINK1;GSN;ADCY5	GO_Biological_Process_2021
autophagosome membrane (GO:0000421)	3/22	0.000897236	0.0132568	18.1818	127.567	GABARAPL1;TEX264;WIPI1	GO_Cellular_Component_2021
chaperone-mediated protein complex assembly (GO:0051131)	3/22	0.000897236	0.0621656	18.1818	127.567	HSP90AA1;HOPX;HSPD1	GO_Biological_Process_2021
Lysosome	6/128	0.000925823	0.0327741	5.73373	40.0491	ARSA;HGSNAT;LAMP2;PSAP;FUCA2;SGSH	KEGG_2021_Human
lysosomal lumen (GO:0043202)	5/86	0.000952144	0.0132568	7.16921	49.8747	ARSA;HSP90AA1;LAMP2;PSAP;SGSH	GO_Cellular_Component_2021
NRF2-ARE regulation WP4357	3/23	0.00102522	0.0697147	17.2718	118.879	SRC;EPHB2;GCLM	WikiPathway_2021_Human
regulation of intrinsic apoptotic signaling pathway (GO:2001242)	4/52	0.00110519	0.0649406	9.63791	65.6124	PINK1;SRC;EIF2AK3;NUPR1	GO_Biological_Process_2021
platelet dense granule membrane (GO:0031088)	2/6	0.00111582	0.0144259	57.2861	389.441	ABCC4;LAMP2	GO_Cellular_Component_2021
choline transport (GO:0015871)	2/6	0.00111582	0.0649406	57.2861	389.441	SEC14L1;SLC44A1	GO_Biological_Process_2021
chondrocyte development (GO:0002063)	2/6	0.00111582	0.0649406	57.2861	389.441	EIF2AK3;SULF2	GO_Biological_Process_2021
vesicle fusion with endoplasmic reticulum-Golgi intermediate compartment (ERGIC) membrane (GO:1990668)	2/6	0.00111582	0.0649406	57.2861	389.441	TAP2;TAP1	GO_Biological_Process_2021
NO and ADMA Signaling in Raynaud Disease	2/6	0.00111582	0.135062	57.2861	389.441	DDAH1;DDAH2	Elsevier_Pathway_Collection
regulation of monooxygenase activity (GO:0032768)	3/24	0.00116418	0.0651492	16.4485	111.122	HSP90AA1;DDAH1;DDAH2	GO_Biological_Process_2021
MHC1 Causes Antigen Presentation Failure in Cancer Immune Escape	3/25	0.00131447	0.135062	15.7001	104.159	TAP2;TAP1;B2M	Elsevier_Pathway_Collection
GnRH signaling pathway	5/93	0.00135289	0.0399104	6.59659	43.5738	SRC;ADCY1;CAMK2G;HBEGF;ADCY5	KEGG_2021_Human
protein-containing complex disassembly (GO:0032984)	4/56	0.0014593	0.0684804	8.89474	58.0808	FZD1;GABARAPL1;FZD5;LAMP2	GO_Biological_Process_2021
positive regulation of establishment of protein localization to mitochondrion (GO:1903749)	4/56	0.0014593	0.0684804	8.89474	58.0808	LEPROT;PINK1;FZD5;RHOU	GO_Biological_Process_2021
peptide transmembrane transporter activity (GO:1904680)	2/7	0.00155316	0.0748625	45.8266	296.382	TAP2;TAP1	GO_Molecular_Function_2021
negative regulation of low-density lipoprotein receptor activity (GO:1905598)	2/7	0.00155316	0.0684804	45.8266	296.382	ITGAV;PSEN1	GO_Biological_Process_2021
regulation of entry of bacterium into host cell (GO:2000535)	2/7	0.00155316	0.0684804	45.8266	296.382	FUCA2;ITGAV	GO_Biological_Process_2021
citrulline metabolic process (GO:0000052)	2/7	0.00155316	0.0684804	45.8266	296.382	DDAH1;DDAH2	GO_Biological_Process_2021
peptide transport (GO:0015833)	2/7	0.00155316	0.0684804	45.8266	296.382	TAP2;TAP1	GO_Biological_Process_2021
positive regulation of synaptic plasticity (GO:0031915)	2/7	0.00155316	0.0684804	45.8266	296.382	EPHB2;DBN1	GO_Biological_Process_2021
Interferon Alpha Response	5/97	0.00163133	0.0162627	6.3085	40.4903	LGALS3BP;IFI27;TAP1;B2M;GBP4	MSigDB_Hallmark_2020
nitrogen compound transport (GO:0071705)	6/143	0.00163745	0.0700733	5.10206	32.7277	SLC48A1;SEC14L1;SLC6A8;SLC44A1;SLC43A2;ARRDC3	GO_Biological_Process_2021
azurophil granule membrane (GO:0035577)	4/58	0.00166302	0.0200671	8.56444	54.8049	LAMP2;PSAP;MGST1;PSEN1	GO_Cellular_Component_2021
NRF2 pathway WP2884	6/146	0.00181937	0.0832261	4.99197	31.4957	ABCC4;HSP90AA1;SLC6A8;SRXN1;GCLM;HBEGF	WikiPathway_2021_Human
phagocytic vesicle (GO:0045335)	5/100	0.0018662	0.0203727	6.10836	38.384	TAP2;CYBB;TAP1;ITGAV;B2M	GO_Cellular_Component_2021
Androgen Response	5/100	0.0018662	0.0162627	6.10836	38.384	ABCC4;TMEM50A;ADAMTS1;ITGAV;B2M	MSigDB_Hallmark_2020
secretory granule lumen (GO:0034774)	9/316	0.00191346	0.0203727	3.44692	21.5737	LGALS3BP;ARSA;HSP90AA1;GSN;FABP5;TEX264;FUCA2;MAGED2;B2M	GO_Cellular_Component_2021
Interferon Gamma Response	7/200	0.00193604	0.0162627	4.23834	26.4774	GBP6;LGALS3BP;IFI27;SSPN;TAP1;B2M;GBP4	MSigDB_Hallmark_2020
Inflammatory Response	7/200	0.00193604	0.0162627	4.23834	26.4774	P2RX4;FZD5;IRAK2;CYBB;ADM;PSEN1;HBEGF	MSigDB_Hallmark_2020
Xenobiotic Metabolism	7/200	0.00193604	0.0162627	4.23834	26.4774	GABARAPL1;PGRMC1;PINK1;ALDH2;DDAH2;EPHX1;SSR3	MSigDB_Hallmark_2020
positive regulation of intracellular protein transport (GO:0090316)	6/148	0.0019489	0.0802394	4.92116	30.7105	LEPROT;PINK1;FZD5;CHP1;RHOU;PSEN1	GO_Biological_Process_2021
GnRH signaling pathway	5/101	0.00194972	0.13126	6.04442	37.7176	SRC;ADCY1;CAMK2G;HBEGF;ADCY5	BioPlanet_2019
Melanogenesis	5/101	0.00194972	0.13126	6.04442	37.7176	FZD1;FZD5;ADCY1;CAMK2G;ADCY5	BioPlanet_2019
Melanogenesis	5/101	0.00194972	0.0493	6.04442	37.7176	FZD1;FZD5;ADCY1;CAMK2G;ADCY5	KEGG_2021_Human
negative regulation of programmed cell death (GO:0043069)	10/381	0.0019853	0.0802394	3.17798	19.7733	DDAH2;SRC;HSPB1;NUPR1;PSEN1;NAA15;ATF5;ATAD3A;HTATIP2;HSPD1	GO_Biological_Process_2021
Signaling by ERBB2	5/102	0.00203594	0.13126	5.98181	37.068	HSP90AA1;SRC;ADCY1;HBEGF;ADCY5	BioPlanet_2019
Nuclear Receptors Meta-Pathway WP2882	9/319	0.00203986	0.0832261	3.41304	21.1434	ABCC4;HSP90AA1;SEC14L1;SLC6A8;SRXN1;SRC;MGST1;GCLM;HBEGF	WikiPathway_2021_Human
MHC class Ib protein binding (GO:0023029)	2/8	0.00205899	0.0827026	38.1869	236.207	TAP2;TAP1	GO_Molecular_Function_2021
Cross-presentation of particulate exogenous antigens (phagosomes)	2/8	0.00205899	0.13126	38.1869	236.207	CYBB;ITGAV	BioPlanet_2019
Vascular Reactivity in Raynaud Disease	3/30	0.00224715	0.15393	12.7894	77.991	DDAH1;SRC;DDAH2	Elsevier_Pathway_Collection
Focal Junction Assembly	3/30	0.00224715	0.15393	12.7894	77.991	SRC;ITGAV;FERMT2	Elsevier_Pathway_Collection
LPA receptor mediated events	4/65	0.0025311	0.136489	7.57895	45.3153	SRC;ADCY1;HBEGF;ADCY5	BioPlanet_2019
Cortisol synthesis and secretion	4/65	0.0025311	0.0560007	7.57895	45.3153	SCARB1;NCEH1;ADCY1;ADCY5	KEGG_2021_Human
actin-mediated cell contraction (GO:0070252)	2/9	0.00263207	0.0981963	32.73	194.416	GSN;EPDR1	GO_Biological_Process_2021
cellular response to forskolin (GO:1904322)	2/9	0.00263207	0.0981963	32.73	194.416	ADCY1;ADCY5	GO_Biological_Process_2021
response to forskolin (GO:1904321)	2/9	0.00263207	0.0981963	32.73	194.416	ADCY1;ADCY5	GO_Biological_Process_2021
Beta-1 integrin cell surface interactions	4/66	0.00267626	0.136489	7.45633	44.1663	IGSF8;COL4A6;ITGAV;TGFBI	BioPlanet_2019
ERBB2 signaling pathway (GO:0038128)	3/32	0.00271037	0.0985899	11.9062	70.3735	HSP90AA1;SRC;HBEGF	GO_Biological_Process_2021
Endothelial Cell Dysfunction in Pulmonary Hypertension	4/67	0.00282703	0.165987	7.3376	43.0609	DDAH1;DDAH2;SRC;CYBB	Elsevier_Pathway_Collection
Pregnane X receptor pathway WP2876	3/33	0.0029624	0.100722	11.5087	67.0009	ABCC4;HSP90AA1;SRC	WikiPathway_2021_Human
positive regulation of protein kinase B signaling (GO:0051897)	6/161	0.00296851	0.104895	4.50544	26.2203	HSP90AA1;PINK1;P2RX4;SRC;FERMT2;HBEGF	GO_Biological_Process_2021
Mitophagy	4/68	0.0029835	0.0586756	7.22259	41.9969	GABARAPL1;PINK1;SRC;EIF2AK3	KEGG_2021_Human
transmembrane receptor protein tyrosine kinase signaling pathway (GO:0007169)	10/404	0.0030279	0.104895	2.98892	17.3354	HNRNPM;HSP90AA1;SRC;COL4A6;EIF2AK3;CYBB;ITGAV;PSEN1;EPHB2;SULF2	GO_Biological_Process_2021
autophagosome (GO:0005776)	4/69	0.0031458	0.0316328	7.11111	40.972	GABARAPL1;TEX264;LAMP2;WIPI1	GO_Cellular_Component_2021
arginine metabolic process (GO:0006525)	2/10	0.0032712	0.105769	28.6373	163.88	DDAH1;DDAH2	GO_Biological_Process_2021
cAMP biosynthetic process (GO:0006171)	2/10	0.0032712	0.105769	28.6373	163.88	ADCY1;ADCY5	GO_Biological_Process_2021
regulation of podosome assembly (GO:0071801)	2/10	0.0032712	0.105769	28.6373	163.88	GSN;FSCN1	GO_Biological_Process_2021
Proteins Involved in Pulmonary Hypertension	6/165	0.00335053	0.172133	4.3912	25.0239	HSP90AA1;DDAH1;DDAH2;SRC;CYBB;ADM	Elsevier_Pathway_Collection
negative regulation of apoptotic process (GO:0043066)	11/485	0.00370785	0.112896	2.73826	15.3268	PINK1;DDAH2;SRC;HSPB1;NUPR1;PSEN1;NAA15;ATF5;ATAD3A;HTATIP2;HSPD1	GO_Biological_Process_2021
Human cytomegalovirus infection	7/225	0.00372875	0.0659988	3.74752	20.9549	SRC;TAP2;TAP1;ITGAV;ADCY1;B2M;ADCY5	KEGG_2021_Human
positive regulation of T cell mediated immunity (GO:0002711)	3/36	0.00380314	0.112896	10.4609	58.2873	FZD5;B2M;HSPD1	GO_Biological_Process_2021
mitochondrion disassembly (GO:0061726)	3/36	0.00380314	0.112896	10.4609	58.2873	GABARAPL1;PINK1;WIPI1	GO_Biological_Process_2021
Phospholipids as signaling intermediaries	3/36	0.00380314	0.166971	10.4609	58.2873	SRC;ITGAV;ADCY1	BioPlanet_2019
regulation of cellular response to stress (GO:0080135)	5/118	0.00382501	0.112896	5.13066	28.5583	HSP90AA1;PINK1;HSPH1;NUPR1;CAMK2G	GO_Biological_Process_2021
hydrolase activity, acting on carbon-nitrogen (but not peptide) bonds, in linear amidines (GO:0016813)	2/11	0.00397521	0.136861	25.4541	140.702	DDAH1;DDAH2	GO_Molecular_Function_2021
positive regulation of cellular respiration (GO:1901857)	2/11	0.00397521	0.112896	25.4541	140.702	PINK1;NUPR1	GO_Biological_Process_2021
positive regulation of integrin activation (GO:0033625)	2/11	0.00397521	0.112896	25.4541	140.702	SRC;FERMT2	GO_Biological_Process_2021
Integrins in angiogenesis	4/74	0.00404814	0.166971	6.6015	36.371	HSP90AA1;SRC;COL4A6;ITGAV	BioPlanet_2019
macroautophagy (GO:0016236)	5/120	0.00410875	0.112896	5.04092	27.698	GABARAPL1;PINK1;SRC;LAMP2;WIPI1	GO_Biological_Process_2021
glutamine family amino acid metabolic process (GO:0009064)	3/37	0.00411237	0.112896	10.1527	55.7765	DDAH1;DDAH2;GCLM	GO_Biological_Process_2021
integrin-mediated signaling pathway (GO:0007229)	4/75	0.00424749	0.114446	6.5082	35.544	ADAMTS1;SRC;ITGAV;FERMT2	GO_Biological_Process_2021
Invadopodia Formation in Cancer Cells	4/75	0.00424749	0.177213	6.5082	35.544	STIM1;SRC;FSCN1;HBEGF	Elsevier_Pathway_Collection
Lysosome	5/121	0.00425612	0.166971	4.99721	27.2818	ARSA;HGSNAT;LAMP2;PSAP;SGSH	BioPlanet_2019
positive regulation of tumor necrosis factor production (GO:0032760)	4/77	0.00466585	0.121903	6.32925	33.9721	FZD5;HSPB1;PSEN1;EPHB2	GO_Biological_Process_2021
integral component of vacuolar membrane (GO:0031166)	2/12	0.00474292	0.0451825	22.9075	122.58	LAMP2;TMEM175	GO_Cellular_Component_2021
negative regulation of vascular permeability (GO:0043116)	2/12	0.00474292	0.121903	22.9075	122.58	DDAH1;FERMT2	GO_Biological_Process_2021
Platelet endothelial cell adhesion molecule 1 (PECAM1) interactions	2/12	0.00474292	0.167518	22.9075	122.58	SRC;ITGAV	BioPlanet_2019
EPHB -> NMDA Receptor Activation	2/12	0.00474292	0.177213	22.9075	122.58	SRC;EPHB2	Elsevier_Pathway_Collection
EGFR -> CTNND Signaling	2/12	0.00474292	0.177213	22.9075	122.58	SRC;HBEGF	Elsevier_Pathway_Collection
cellular response to ketone (GO:1901655)	3/39	0.0047756	0.121903	9.58769	51.2389	SRC;ADCY1;ADCY5	GO_Biological_Process_2021
Antigen processing and presentation	4/78	0.00488506	0.0786051	6.2434	33.2247	HSP90AA1;TAP2;TAP1;B2M	KEGG_2021_Human
protein stabilization (GO:0050821)	6/179	0.00497994	0.124402	4.03297	21.3842	HSP90AA1;PINK1;LAMP2;CHP1;NAA15;HSPD1	GO_Biological_Process_2021
regulated exocytosis (GO:0045055)	6/180	0.00511518	0.124402	4.00959	21.1528	LGALS3BP;ABCC4;TEX264;LAMP2;PSAP;MAGED2	GO_Biological_Process_2021
autophagy of mitochondrion (GO:0000422)	3/40	0.00512999	0.124402	9.3281	49.1838	GABARAPL1;PINK1;WIPI1	GO_Biological_Process_2021
carboxylic acid binding (GO:0031406)	3/41	0.00549982	0.162645	9.08216	47.2548	RTN4R;PSAP;EPDR1	GO_Molecular_Function_2021
podosome (GO:0002102)	2/13	0.00557317	0.0504372	20.824	108.072	GSN;FSCN1	GO_Cellular_Component_2021
negative regulation of autophagosome assembly (GO:1902902)	2/13	0.00557317	0.124994	20.824	108.072	PINK1;NUPR1	GO_Biological_Process_2021
central nervous system neuron axonogenesis (GO:0021955)	2/13	0.00557317	0.124994	20.824	108.072	HSP90AA1;EPHB2	GO_Biological_Process_2021
entry into host (GO:0044409)	2/13	0.00557317	0.124994	20.824	108.072	SRC;ITGAV	GO_Biological_Process_2021
relaxation of cardiac muscle (GO:0055119)	2/13	0.00557317	0.124994	20.824	108.072	GSN;P2RX4	GO_Biological_Process_2021
Adenylate cyclase inhibitory pathway	2/13	0.00557317	0.167518	20.824	108.072	ADCY1;ADCY5	BioPlanet_2019
Keap1-Nrf2 pathway	2/13	0.00557317	0.167518	20.824	108.072	EPHB2;GCLM	BioPlanet_2019
EGFR/ERBB2 -> CTNNB Signaling	2/13	0.00557317	0.190881	20.824	108.072	SRC;HBEGF	Elsevier_Pathway_Collection
NO metabolism in cystic fibrosis WP4947	2/13	0.00557317	0.12897	20.824	108.072	DDAH1;DDAH2	WikiPathway_2021_Human
positive regulation of tumor necrosis factor superfamily cytokine production (GO:1903557)	4/81	0.00558393	0.124994	5.99924	31.1232	FZD5;HSPB1;PSEN1;EPHB2	GO_Biological_Process_2021
Antigen processing and presentation	4/81	0.00558393	0.167518	5.99924	31.1232	HSP90AA1;TAP2;TAP1;B2M	BioPlanet_2019
regulation of apoptotic process (GO:0042981)	14/742	0.00577307	0.12727	2.28106	11.7578	HSP90AA1;SRC;OSGIN1;HSPB1;PSEN1;ATAD3A;HSPD1;PINK1;DDAH2;NUPR1;NAA15;ATF5;PHLDA1;HTATIP2	GO_Biological_Process_2021
Beta-3 integrin cell surface interactions	3/43	0.0062865	0.170356	8.62718	43.7342	COL4A6;ITGAV;TGFBI	BioPlanet_2019
Differentiation pathway in PC12 cells	4/84	0.0063466	0.170356	5.77339	29.2124	SRC;ADCY1;EPHB2;ADCY5	BioPlanet_2019
endocytic vesicle (GO:0030139)	6/189	0.00645655	0.0531878	3.81065	19.2158	SCARB1;HSP90AA1;HSPH1;ITGAV;CAMK2G;HBEGF	GO_Cellular_Component_2021
arylsulfatase activity (GO:0004065)	2/14	0.00646482	0.162645	19.0877	96.2282	ARSA;SULF2	GO_Molecular_Function_2021
axonal growth cone (GO:0044295)	2/14	0.00646482	0.0531878	19.0877	96.2282	RTN4R;HSP90AA1	GO_Cellular_Component_2021
cAMP metabolic process (GO:0046058)	2/14	0.00646482	0.130643	19.0877	96.2282	ADCY1;ADCY5	GO_Biological_Process_2021
defense response to protozoan (GO:0042832)	2/14	0.00646482	0.130643	19.0877	96.2282	GBP6;GBP4	GO_Biological_Process_2021
regulation of response to endoplasmic reticulum stress (GO:1905897)	2/14	0.00646482	0.130643	19.0877	96.2282	EIF2AK3;NUPR1	GO_Biological_Process_2021
relaxation of muscle (GO:0090075)	2/14	0.00646482	0.130643	19.0877	96.2282	GSN;P2RX4	GO_Biological_Process_2021
renal absorption (GO:0070293)	2/14	0.00646482	0.130643	19.0877	96.2282	GSN;MAGED2	GO_Biological_Process_2021
positive regulation of long-term synaptic potentiation (GO:1900273)	2/14	0.00646482	0.130643	19.0877	96.2282	ADCY1;EPHB2	GO_Biological_Process_2021
Oxidative Stress in Amyotrophic Lateral Sclerosis	2/14	0.00646482	0.204388	19.0877	96.2282	CYBB;GCLM	Elsevier_Pathway_Collection
organic substance transport (GO:0071702)	5/136	0.00694321	0.138389	4.42164	21.9755	SLC48A1;ABCA3;ARRDC3;TAP2;TAP1	GO_Biological_Process_2021
vacuolar membrane (GO:0005774)	3/45	0.00713695	0.0541353	8.21553	40.605	GABARAPL1;TEX264;WIPI1	GO_Cellular_Component_2021
Estrogen signaling pathway	5/137	0.00715639	0.0981837	4.38792	21.6752	HSP90AA1;SRC;ADCY1;HBEGF;ADCY5	KEGG_2021_Human
focal adhesion (GO:0005925)	9/387	0.00717816	0.0541353	2.7893	13.77	FZD1;GSN;SRC;CHP1;HSPB1;ITGAV;B2M;RND3;FERMT2	GO_Cellular_Component_2021
Wnt-activated receptor activity (GO:0042813)	2/15	0.00741675	0.162645	17.6185	86.4014	FZD1;FZD5	GO_Molecular_Function_2021
regulation of endothelial cell chemotaxis (GO:2001026)	2/15	0.00741675	0.141992	17.6185	86.4014	P2RX4;HSPB1	GO_Biological_Process_2021
regulation of integrin activation (GO:0033623)	2/15	0.00741675	0.141992	17.6185	86.4014	SRC;FERMT2	GO_Biological_Process_2021
positive regulation of endothelial cell chemotaxis (GO:2001028)	2/15	0.00741675	0.141992	17.6185	86.4014	P2RX4;HSPB1	GO_Biological_Process_2021
Actin Cytoskeleton	2/15	0.00741675	0.207191	17.6185	86.4014	GSN;FSCN1	Elsevier_Pathway_Collection
Major receptors targeted by epinephrine and norepinephrine WP4589	2/15	0.00741675	0.12897	17.6185	86.4014	ADCY1;ADCY5	WikiPathway_2021_Human
Phytochemical activity on NRF2 transcriptional activation WP3	2/15	0.00741675	0.12897	17.6185	86.4014	EPHB2;GCLM	WikiPathway_2021_Human
purine ribonucleoside triphosphate binding (GO:0035639)	10/460	0.00742361	0.162645	2.60943	12.7943	GBP6;HSP90AA1;PINK1;TUBB2A;P2RX4;TAP2;TAP1;RHOU;RND3;GBP4	GO_Molecular_Function_2021
Gap junction	4/88	0.00746685	0.0981837	5.49735	26.9221	TUBB2A;SRC;ADCY1;ADCY5	KEGG_2021_Human
Aryl Hydrocarbon Receptor Pathway WP2873	3/46	0.00758647	0.12897	8.02407	39.1686	HSP90AA1;SRC;MGST1	WikiPathway_2021_Human
Envelope proteins and their potential roles in EDMD physiopathology WP4535	3/46	0.00758647	0.12897	8.02407	39.1686	ADCY1;ADCY5;CTGF	WikiPathway_2021_Human
Regulation of Microtubule Cytoskeleton WP2038	3/46	0.00758647	0.12897	8.02407	39.1686	SRC;MAP1B;EPHB2	WikiPathway_2021_Human
second-messenger-mediated signaling (GO:0019932)	4/89	0.00776594	0.146746	5.4324	26.3907	P2RX4;DDAH1;DDAH2;EIF2AK3	GO_Biological_Process_2021
GABAergic synapse	4/89	0.00776594	0.0981837	5.4324	26.3907	GABARAPL1;SRC;ADCY1;ADCY5	KEGG_2021_Human
cell-substrate junction (GO:0030055)	9/394	0.00802552	0.0562275	2.7376	13.2093	FZD1;GSN;SRC;CHP1;HSPB1;ITGAV;B2M;RND3;FERMT2	GO_Cellular_Component_2021
glycosphingolipid metabolic process (GO:0006687)	3/47	0.00805237	0.150208	7.84131	37.8091	ARSA;PSAP;A4GALT	GO_Biological_Process_2021
Gap junction pathway	4/90	0.00807281	0.182574	5.36897	25.8744	TUBB2A;SRC;ADCY1;ADCY5	BioPlanet_2019
IL-2/STAT5 Signaling	6/199	0.00822854	0.0421579	3.61137	17.3351	GABARAPL1;P2RX4;ITGAV;PHLDA1;HOPX;GBP4	MSigDB_Hallmark_2020
organelle outer membrane (GO:0031968)	5/142	0.0082912	0.0562275	4.22671	20.2568	PGRMC1;PINK1;IFI27;SLC44A1;PSEN1	GO_Cellular_Component_2021
heme binding (GO:0020037)	4/91	0.00838753	0.16845	5.30698	25.3727	SLC48A1;PGRMC1;SRC;CYBB	GO_Molecular_Function_2021
specific granule membrane (GO:0035579)	4/91	0.00838753	0.0562275	5.30698	25.3727	HGSNAT;PGRMC1;CYBB;ITGAV	GO_Cellular_Component_2021
mTORC1 Signaling	6/200	0.00842316	0.0421579	3.59257	17.1609	STIP1;CCNG1;CACYBP;NUPR1;HSPE1;HSPD1	MSigDB_Hallmark_2020
p53 Pathway	6/200	0.00842316	0.0421579	3.59257	17.1609	EPHX1;CCNG1;OSGIN1;TAP1;NUPR1;HBEGF	MSigDB_Hallmark_2020
regulation of oxidative phosphorylation (GO:0002082)	2/16	0.00842785	0.151389	16.3592	78.1351	PINK1;NUPR1	GO_Biological_Process_2021
regulation of systemic arterial blood pressure (GO:0003073)	2/16	0.00842785	0.151389	16.3592	78.1351	DDAH1;ADM	GO_Biological_Process_2021
late endosome to vacuole transport via multivesicular body sorting pathway (GO:0032511)	2/16	0.00842785	0.151389	16.3592	78.1351	LEPROT;TMEM50A	GO_Biological_Process_2021
LPA4-mediated signaling events	2/16	0.00842785	0.182574	16.3592	78.1351	ADCY1;ADCY5	BioPlanet_2019
substrate adhesion-dependent cell spreading (GO:0034446)	3/48	0.00853479	0.15144	7.66667	36.521	ITGAV;FERMT2;MEGF9	GO_Biological_Process_2021
Vascular Smooth Muscle Cell/Pericyte Migration and Proliferation	3/48	0.00853479	0.207191	7.66667	36.521	SRC;HSPB1;HBEGF	Elsevier_Pathway_Collection
Proteins with Altered Expression in Cancer Immune Escape	3/48	0.00853479	0.207191	7.66667	36.521	TAP2;TAP1;B2M	Elsevier_Pathway_Collection
Reactive Oxygen Species Pathway	3/49	0.00903383	0.0421579	7.49962	35.2991	SRXN1;MGST1;GCLM	MSigDB_Hallmark_2020
Pathways of neurodegeneration	10/475	0.00918671	0.0995013	2.5233	11.8343	FZD1;GABARAPL1;PINK1;TUBB2A;FZD5;EIF2AK3;CYBB;WIPI1;PSEN1;CAMK2G	KEGG_2021_Human
ERBB signaling pathway	4/94	0.0093796	0.182574	5.1293	23.9498	HSP90AA1;SRC;CAMK2G;HBEGF	BioPlanet_2019
L1CAM interactions	4/94	0.0093796	0.182574	5.1293	23.9498	STIP1;SRC;ITGAV;EPHB2	BioPlanet_2019
Proteoglycans in cancer	6/205	0.00944611	0.0995013	3.50141	16.3241	FZD1;FZD5;SRC;ITGAV;CAMK2G;HBEGF	KEGG_2021_Human
MHC class I protein binding (GO:0042288)	2/17	0.00949701	0.17606	15.2678	71.0989	TAP2;TAP1	GO_Molecular_Function_2021
activation of protein kinase A activity (GO:0034199)	2/17	0.00949701	0.162567	15.2678	71.0989	ADCY1;ADCY5	GO_Biological_Process_2021
regulation of metal ion transport (GO:0010959)	2/17	0.00949701	0.162567	15.2678	71.0989	STIM1;CAMK2G	GO_Biological_Process_2021
modified amino acid transport (GO:0072337)	2/17	0.00949701	0.162567	15.2678	71.0989	SLC6A8;MGST1	GO_Biological_Process_2021
Syndecan 3 pathway	2/17	0.00949701	0.182574	15.2678	71.0989	SRC;PSEN1	BioPlanet_2019
Ion channel function in vascular endothelium	2/17	0.00949701	0.182574	15.2678	71.0989	HSP90AA1;ADCY1	BioPlanet_2019
Proteins Involved in Bronchiectasis	2/17	0.00949701	0.207191	15.2678	71.0989	TAP2;TAP1	Elsevier_Pathway_Collection
Hyperparathyroidism, Neonatal Severe	2/17	0.00949701	0.207191	15.2678	71.0989	SRC;HNRNPD	Elsevier_Pathway_Collection
Glycosaminoglycan degradation WP4815	2/17	0.00949701	0.14903	15.2678	71.0989	HGSNAT;SGSH	WikiPathway_2021_Human
positive regulation of transferase activity (GO:0051347)	5/148	0.00981079	0.16522	4.04813	18.7196	HSP90AA1;PINK1;ARRDC3;HNRNPD;EPHB2	GO_Biological_Process_2021
Proteins Involved in Age-Related Macular Degeneration	5/148	0.00981079	0.207191	4.04813	18.7196	P2RX4;FABP5;EPHX1;HSPB1;HSPD1	Elsevier_Pathway_Collection
regulation of protein kinase B signaling (GO:0051896)	6/207	0.00987913	0.16522	3.46622	16.0047	HSP90AA1;PINK1;P2RX4;SRC;FERMT2;HBEGF	GO_Biological_Process_2021

## Sheet: OverlapSigINoppo
Term	Overlap	P.value	Adjusted.P.value	Odds.Ratio	Combined.Score	Genes	Source
pyridoxal phosphate binding (GO:0030170)	3/21	7.21463e-05	0.0116156	44.2311	421.824	PYGB;PSAT1;SHMT1	GO_Molecular_Function_2021
regulation of cell migration (GO:0030334)	8/408	0.00018878	0.0949464	5.57771	47.8285	ACVR1;PTP4A1;DUSP10;CSF1;ADAM15;SEMA4B;SRGAP3;APPL2	GO_Biological_Process_2021
LncRNA-mediated mechanisms of therapeutic resistance WP3672	2/6	0.000222956	0.0325055	131.039	1101.85	WNT6;CDKN1A	WikiPathway_2021_Human
negative regulation of smooth muscle cell proliferation (GO:0048662)	3/33	0.000286163	0.0949464	26.5227	216.397	CDKN1A;NDRG4;EFEMP2	GO_Biological_Process_2021
amine metabolic process (GO:0009308)	2/8	0.000414082	0.0949464	87.3509	680.415	SULT1A1;VCAM1	GO_Biological_Process_2021
Serine Metabolism WP4688	2/8	0.000414082	0.0325055	87.3509	680.415	PSAT1;SHMT1	WikiPathway_2021_Human
L-serine metabolic process (GO:0006563)	2/10	0.00066213	0.0949464	65.5066	479.511	PSAT1;SHMT1	GO_Biological_Process_2021
Dermatan sulfate biosynthesis	2/10	0.00066213	0.0683571	65.5066	479.511	BCAN;NCAN	BioPlanet_2019
ALK2 pathway	2/11	0.000807225	0.0683571	58.2251	414.674	ACVR1;SMAD5	BioPlanet_2019
endoplasmic reticulum lumen (GO:0005788)	6/285	0.000864224	0.0674095	5.86708	41.3845	WNT6;CSF1;COL11A2;TMEM132A;CASQ1;MFGE8	GO_Cellular_Component_2021
ATM pathway	3/48	0.000869841	0.0683571	17.6684	124.513	BLM;CDKN1A;RPA1	BioPlanet_2019
dermatan sulfate biosynthetic process (GO:0030208)	2/12	0.000966223	0.0949464	52.4	363.767	BCAN;NCAN	GO_Biological_Process_2021
Heparan sulfate/heparin glycosaminoglycan (HS-GAG) metabolism	3/52	0.00109908	0.0683571	16.2229	110.531	NDST1;BCAN;NCAN	BioPlanet_2019
Netrin-UNC5B signaling pathway WP4747	3/52	0.00109908	0.0575184	16.2229	110.531	VCAM1;DAPK1;RLF	WikiPathway_2021_Human
mTORC1 Signaling	5/200	0.00111177	0.0355768	6.92905	47.13	CDKN1A;PSAT1;RPA1;PLOD2;SLC1A4	MSigDB_Hallmark_2020
extracellular matrix organization (GO:0030198)	6/300	0.00112581	0.0949464	5.56349	37.7719	BCAN;VCAM1;ADAM15;NCAN;COL11A2;PLOD2	GO_Biological_Process_2021
chondroitin sulfate catabolic process (GO:0030207)	2/13	0.00113902	0.0949464	47.634	322.844	BCAN;NCAN	GO_Biological_Process_2021
dermatan sulfate metabolic process (GO:0030205)	2/13	0.00113902	0.0949464	47.634	322.844	BCAN;NCAN	GO_Biological_Process_2021
Chondroitin sulfate/dermatan sulfate degradation	2/13	0.00113902	0.0683571	47.634	322.844	BCAN;NCAN	BioPlanet_2019
TAp63 pathway	3/55	0.00129382	0.0683571	15.2846	101.645	CDKN1A;TRAF4;MFGE8	BioPlanet_2019
circulatory system development (GO:0072359)	4/126	0.00149479	0.0949464	8.77271	57.0732	ACVR1;PDLIM1;CDKN1A;HEY1	GO_Biological_Process_2021
dermatan sulfate proteoglycan biosynthetic process (GO:0050651)	2/15	0.00152556	0.0949464	40.3016	261.372	BCAN;NCAN	GO_Biological_Process_2021
BMP signaling pathway in stem cells	2/15	0.00152556	0.0689117	40.3016	261.372	ACVR1;SMAD5	BioPlanet_2019
extracellular structure organization (GO:0043062)	5/216	0.00156249	0.0949464	6.39843	41.3433	BCAN;VCAM1;ADAM15;NCAN;COL11A2	GO_Biological_Process_2021
Bone Remodeling in Hyperthyroidism	3/59	0.00158542	0.181017	14.19	91.4816	ACVR1;CSF1;SMAD5	Elsevier_Pathway_Collection
external encapsulating structure organization (GO:0045229)	5/217	0.00159453	0.0949464	6.36792	41.0169	BCAN;VCAM1;ADAM15;NCAN;COL11A2	GO_Biological_Process_2021
DNA unwinding involved in DNA replication (GO:0006268)	2/16	0.0017391	0.0949464	37.4211	237.788	BLM;RPA1	GO_Biological_Process_2021
Cell-extracellular matrix interactions	2/16	0.0017391	0.0689117	37.4211	237.788	FLNC;RSU1	BioPlanet_2019
aorta morphogenesis (GO:0035909)	2/17	0.001966	0.0949464	34.9246	217.641	EFEMP2;HEY1	GO_Biological_Process_2021
cell surface receptor signaling pathway involved in heart development (GO:0061311)	2/17	0.001966	0.0949464	34.9246	217.641	ACVR1;HEY1	GO_Biological_Process_2021
negative regulation of vascular associated smooth muscle cell proliferation (GO:1904706)	2/17	0.001966	0.0949464	34.9246	217.641	CDKN1A;EFEMP2	GO_Biological_Process_2021
mesenchyme morphogenesis (GO:0072132)	2/17	0.001966	0.0949464	34.9246	217.641	ACVR1;HEY1	GO_Biological_Process_2021
Familial Partial Lipodystrophy Type 4 Progression (Hypothesis)	2/17	0.001966	0.181017	34.9246	217.641	UCP2;PLIN4	Elsevier_Pathway_Collection
Ethanol Induced Hepatotoxicity	2/17	0.001966	0.181017	34.9246	217.641	COL11A2;SMAD5	Elsevier_Pathway_Collection
embryonic heart tube development (GO:0035050)	2/18	0.00220618	0.0961551	32.7401	200.255	ACVR1;NDRG4	GO_Biological_Process_2021
Signaling pathways regulating pluripotency of stem cells	4/143	0.00237306	0.24316	7.69318	46.4943	SOX2;ACVR1;WNT6;SMAD5	KEGG_2021_Human
negative regulation of cell migration (GO:0030336)	4/144	0.00243373	0.0961551	7.63784	45.967	NDRG4;DUSP10;ADAM15;SRGAP3	GO_Biological_Process_2021
atrioventricular valve morphogenesis (GO:0003181)	2/19	0.00245951	0.0961551	30.8127	185.116	ACVR1;HEY1	GO_Biological_Process_2021
endocardial cushion morphogenesis (GO:0003203)	2/19	0.00245951	0.0961551	30.8127	185.116	ACVR1;HEY1	GO_Biological_Process_2021
Chondroitin sulfate biosynthesis	2/20	0.0027259	0.090993	29.0994	171.831	BCAN;NCAN	BioPlanet_2019
cellular response to cytokine stimulus (GO:0071345)	7/482	0.00273618	0.102109	4.03644	23.8198	SOX2;CDKN1A;VCAM1;CSF1;DAPK1;SHMT1;IFNAR1	GO_Biological_Process_2021
chondroitin sulfate biosynthetic process (GO:0030206)	2/21	0.00300524	0.102804	27.5665	160.09	BCAN;NCAN	GO_Biological_Process_2021
endocardial cushion development (GO:0003197)	2/21	0.00300524	0.102804	27.5665	160.09	ACVR1;HEY1	GO_Biological_Process_2021
Integrins in angiogenesis	3/74	0.00303183	0.090993	11.1837	64.8494	CSF1;COL11A2;MFGE8	BioPlanet_2019
Hypoxia and p53 in the cardiovascular system	2/23	0.00360238	0.090993	24.9386	140.309	CDKN1A;RPA1	BioPlanet_2019
Signaling events mediated by PRL	2/23	0.00360238	0.090993	24.9386	140.309	PTP4A1;CDKN1A	BioPlanet_2019
heart development (GO:0007507)	4/164	0.00388179	0.123781	6.67635	37.0635	ACVR1;PDLIM1;CDKN1A;NDRG4	GO_Biological_Process_2021
negative regulation of neuron differentiation (GO:0045665)	2/24	0.00391998	0.123781	23.8038	131.913	SOX2;HEY1	GO_Biological_Process_2021
cardiac conduction system development (GO:0003161)	2/25	0.00425012	0.129235	22.7677	124.33	HEY1;SMAD5	GO_Biological_Process_2021
Alpha-9 beta-1 integrin pathway	2/25	0.00425012	0.090993	22.7677	124.33	VCAM1;ADAM15	BioPlanet_2019
Hereditary Hemorrhagic Telangiectasia	2/25	0.00425012	0.181017	22.7677	124.33	ACVR1;SMAD5	Elsevier_Pathway_Collection
G1/S transition of mitotic cell cycle (GO:0000082)	3/85	0.00448019	0.131365	9.67805	52.3398	ACVR1;CDK18;CDKN1A	GO_Biological_Process_2021
Pathways in clear cell renal cell carcinoma WP4018	3/85	0.00448019	0.175847	9.67805	52.3398	PSAT1;SHMT1;PLOD2	WikiPathway_2021_Human
ALK1 pathway	2/26	0.0045927	0.090993	21.818	117.452	ACVR1;SMAD5	BioPlanet_2019
TGF-beta signaling in development	2/26	0.0045927	0.090993	21.818	117.452	ACVR1;SMAD5	BioPlanet_2019
Tetrasaccharide linker sequence formation in glycosaminoglycan biosynthesis	2/26	0.0045927	0.090993	21.818	117.452	BCAN;NCAN	BioPlanet_2019
Pathways in cancer	7/531	0.00465053	0.24316	3.64977	19.6021	WNT6;CDKN1A;HEY1;TRAF4;DAPK1;IFNAR1;PLD2	KEGG_2021_Human
chondroitin sulfate proteoglycan biosynthetic process (GO:0050650)	2/27	0.00494764	0.139413	20.9442	111.19	BCAN;NCAN	GO_Biological_Process_2021
Ketogenic Diet Mechanism (Hypothesis)	2/27	0.00494764	0.181017	20.9442	111.19	UCP2;KCNK2	Elsevier_Pathway_Collection
ActivinR/BMPR -> SMAD1/5/9 Signaling	2/27	0.00494764	0.181017	20.9442	111.19	ACVR1;SMAD5	Elsevier_Pathway_Collection
transforming growth factor beta receptor signaling pathway (GO:0007179)	3/89	0.00509427	0.139413	9.22605	48.7102	ACVR1;SMAD5;APPL2	GO_Biological_Process_2021
ventricular septum morphogenesis (GO:0060412)	2/28	0.00531483	0.140757	20.1377	105.466	ACVR1;HEY1	GO_Biological_Process_2021
intracellular organelle lumen (GO:0070013)	9/848	0.00565104	0.175412	2.96673	15.3555	BCAN;WNT6;CSF1;NCAN;COL11A2;TMEM132A;AK3;CASQ1;MFGE8	GO_Cellular_Component_2021
Homologous recombination	2/29	0.00569416	0.106179	19.3908	100.218	BLM;RPA1	BioPlanet_2019
NOTCH Receptors Signaling	2/29	0.00569416	0.181017	19.3908	100.218	CDKN1A;HEY1	Elsevier_Pathway_Collection
NOTCH Signaling Deregulation in Cancer	2/29	0.00569416	0.181017	19.3908	100.218	CDKN1A;HEY1	Elsevier_Pathway_Collection
Proteins Involved in Spontaneous Abortion	3/93	0.00575672	0.181017	8.81422	45.4584	IL33;VCAM1;UCP2	Elsevier_Pathway_Collection
cellular protein metabolic process (GO:0044267)	6/417	0.00575843	0.14774	3.956	20.4015	MRPL41;CSF1;TMEM132A;PLOD2;MFGE8;MSRB1	GO_Biological_Process_2021
chondroitin sulfate metabolic process (GO:0030204)	2/30	0.00608555	0.151401	18.6974	95.3909	BCAN;NCAN	GO_Biological_Process_2021
glycosaminoglycan biosynthetic process (GO:0006024)	3/97	0.00646853	0.156196	8.43745	42.5315	NDST1;BCAN;NCAN	GO_Biological_Process_2021
Trans-sulfuration and one-carbon metabolism WP2525	2/31	0.0064889	0.203751	18.0517	90.9385	PSAT1;SHMT1	WikiPathway_2021_Human
negative regulation of developmental growth (GO:0048640)	2/32	0.0069041	0.158139	17.4491	86.8206	CDKN1A;DUSP10	GO_Biological_Process_2021
Glycine, serine and threonine metabolism	2/32	0.0069041	0.121589	17.4491	86.8206	PSAT1;SHMT1	BioPlanet_2019
Replication Stress Triggers Genomic Instability	2/32	0.0069041	0.195386	17.4491	86.8206	BLM;RPA1	Elsevier_Pathway_Collection
Golgi lumen (GO:0005796)	3/100	0.00703534	0.175412	8.17526	40.5232	BCAN;WNT6;NCAN	GO_Cellular_Component_2021
telomeric DNA binding (GO:0042162)	2/33	0.00733106	0.150555	16.8854	83.0025	BLM;RPA1	GO_Molecular_Function_2021
mitotic G2 DNA damage checkpoint signaling (GO:0007095)	2/33	0.00733106	0.158139	16.8854	83.0025	BLM;CDKN1A	GO_Biological_Process_2021
synaptic vesicle recycling (GO:0036465)	2/34	0.00776969	0.158139	16.3569	79.4541	STON1;PLD2	GO_Biological_Process_2021
Hypoxia	4/200	0.00778167	0.0622534	5.44015	26.4173	NDST1;BCAN;CDKN1A;NCAN	MSigDB_Hallmark_2020
Apical Junction	4/200	0.00778167	0.0622534	5.44015	26.4173	VCAM1;ADAM15;FLNC;RSU1	MSigDB_Hallmark_2020
Epithelial Mesenchymal Transition	4/200	0.00778167	0.0622534	5.44015	26.4173	EFEMP2;VCAM1;PRRX1;PLOD2	MSigDB_Hallmark_2020
Medulloblastoma	3/104	0.00783567	0.20159	7.8499	38.0647	SOX2;CDKN1A;SMAD5	Elsevier_Pathway_Collection
positive regulation of cellular metabolic process (GO:0031325)	3/105	0.0080438	0.158139	7.77255	37.4859	CDKN1A;CSF1;IFNAR1	GO_Biological_Process_2021
generation of neurons (GO:0048699)	4/202	0.00805305	0.158139	5.38466	25.9632	WNT6;HEY1;POU3F2;MDGA1	GO_Biological_Process_2021
negative regulation of DNA metabolic process (GO:0051053)	2/36	0.00868158	0.158139	15.3932	73.0646	BLM;CDKN1A	GO_Biological_Process_2021
regulation of cell cycle G1/S phase transition (GO:1902806)	2/36	0.00868158	0.158139	15.3932	73.0646	CDKN1A;APPL2	GO_Biological_Process_2021
Tumor Infiltrating Macrophages in Cancer Progression and Immune Escape	2/36	0.00868158	0.204741	15.3932	73.0646	CSF1;MFGE8	Elsevier_Pathway_Collection
regulation of protein kinase activity (GO:0045859)	3/110	0.00913329	0.158139	7.40748	34.7842	CDKN1A;CSF1;TRAF4	GO_Biological_Process_2021
Glycosaminoglycan metabolism	3/110	0.00913329	0.145101	7.40748	34.7842	NDST1;BCAN;NCAN	BioPlanet_2019
serine/threonine protein kinase complex (GO:1902554)	2/37	0.00915464	0.175412	14.9526	70.1801	ACVR1;CDKN1A	GO_Cellular_Component_2021
regulation of vascular associated smooth muscle cell proliferation (GO:1904705)	2/37	0.00915464	0.158139	14.9526	70.1801	CDKN1A;EFEMP2	GO_Biological_Process_2021
ALK in cardiac myocytes	2/37	0.00915464	0.145101	14.9526	70.1801	ACVR1;SMAD5	BioPlanet_2019
ventricular septum development (GO:0003281)	2/38	0.009639	0.158139	14.5365	67.4778	ACVR1;HEY1	GO_Biological_Process_2021
Unfolded Protein Response	3/113	0.00982643	0.0623331	7.20436	33.3035	EIF4A2;PSAT1;SLC1A4	MSigDB_Hallmark_2020
