# Supplementary material for: Ethanol-induced transcriptional and translational changes in Aldh1l1-Egfp/Rpl10a cortical astrocyte cultures
Source: Front Neurosci. 2023 Jun 21;17:1193304. doi: 10.3389/fnins.2023.1193304 (PMC10320287; doi:10.3389/fnins.2023.1193304)
Supplement: Supplementary file 9 [file Table_9.XLSX]

## Sheet: SheetContents
PinsonHipSig - EtOH regulated genes in Hippocampus from Pinson
PinsonCblSig - EtOH regulated genes in Cerebellum from Pinson
OverlapSigHipIP - EtOH regulated genes in both IP and Hippocampus from Pinson
OverlapSigHipIN - EtOH regulated genes in both Input and Hippocampus from Pinson
OverlapSigHipIPsame - EtOH regulated genes in the same direction in IP and Hippocampus from Pinson
OverlapSigHipIPoppo - EtOH regulated genes in the opposite direction in IP and hippocampus from Pinson
OverlapSigHipINsame - EtOH regulated genes in the same direction in Input and Hippocampus from Pinson
OverlapSigHipINoppo - EtOH regulated genes in the opposite direction in Input and Hippocampus from Pinson
OverlapSigCblIP - EtOH regulated genes in both IP and Cerebellum from Pinson
OverlapSigCblIN - EtOH regulated genes in both Input and Cerebellum from Pinson
OverlapSigCblIPsame - EtOH regulated genes in the same direction in IP and Cerebellum from Pinson
OverlapSigCblIPoppo - EtOH regulated genes in the opposite direction in IP and Cerebellum from Pinson
OverlapSigCblINsame - EtOH regulated genes in the same direction in Input and Cerebellum from Pinson
OverlapSigCblINoppo - EtOH regulated genes in the opposite direction in Input and Cerebellum from Pinson

## Sheet: PinsonHipSig
GeneName	baseMean	log2FoldChange	lfcSE	stat	pvalue	padj
Tubb2b	44600.5	0.350501	0.036907	9.49689	2.16261e-21	3.34967e-17
Hlf	1869.86	-0.497217	0.0584525	-8.50635	1.79489e-17	1.39005e-13
Akap8l	2071.4	-0.322348	0.0382195	-8.43411	3.33744e-17	1.72312e-13
Actg1	32631.1	0.208765	0.0251449	8.30245	1.01985e-16	3.15929e-13
Insig1	2361.62	0.299229	0.035968	8.31932	8.84686e-17	3.15929e-13
Tubb5	52293.9	0.301102	0.0365323	8.24207	1.6925e-16	4.36918e-13
Setd7	3467.16	-0.325666	0.0399161	-8.15878	3.38438e-16	7.48867e-13
Cxcl12	2171.36	-0.35517	0.0438234	-8.10457	5.29321e-16	1.02483e-12
Fcrls	1071.16	-0.407487	0.0503742	-8.0892	6.00576e-16	1.03359e-12
Sqle	7013.91	0.262899	0.0333844	7.87491	3.40987e-15	5.26435e-12
Tuba1a	101561	0.232828	0.0296091	7.86339	3.73865e-15	5.26435e-12
Fdft1	5105.14	0.245435	0.0315811	7.77157	7.75165e-15	1.00054e-11
Fdps	3695.12	0.29924	0.0387413	7.72406	1.12683e-14	1.24668e-11
Tkt	6701.44	0.218175	0.0282143	7.73279	1.05217e-14	1.24668e-11
Daam2	2064.25	-0.432559	0.0569047	-7.60145	2.9283e-14	3.02376e-11
Slc13a3	709.653	-0.440618	0.0583479	-7.55157	4.30027e-14	4.16293e-11
Abcd2	1120	-0.331067	0.0451988	-7.32468	2.39461e-13	2.18177e-10
Dtna	4333.01	-0.265082	0.0365126	-7.26001	3.87071e-13	3.33075e-10
Elavl2	3814.37	0.263797	0.0367805	7.1722	7.38005e-13	5.44332e-10
Nipal3	2682.02	-0.283547	0.0395287	-7.17321	7.32598e-13	5.44332e-10
Prmt1	3869.42	0.254113	0.035375	7.18338	6.80076e-13	5.44332e-10
Kcnj9	2516.3	-0.423813	0.0597863	-7.0888	1.35282e-12	9.52447e-10
Igsf9b	3672.29	-0.296244	0.0420153	-7.05086	1.77811e-12	1.19744e-09
Trim67	4347.84	0.444659	0.0632403	7.03127	2.04669e-12	1.32088e-09
Septin4	974.962	-0.288406	0.0410854	-7.01967	2.22389e-12	1.37783e-09
Dhx9	6858.09	0.211335	0.0301742	7.00384	2.49042e-12	1.42867e-09
Robo3	819.394	-0.595417	0.0849765	-7.00684	2.43769e-12	1.42867e-09
Neu4	428.064	-0.529391	0.0756902	-6.99418	2.66818e-12	1.47598e-09
Siglech	331.716	-0.463364	0.0673215	-6.88286	5.86618e-12	3.13315e-09
Hnrnpab	7196.12	0.198982	0.0289626	6.87032	6.40593e-12	3.30738e-09
Hmgcr	11369.3	0.271571	0.0399591	6.79622	1.074e-11	5.36619e-09
Lrrc3	1311.26	0.333612	0.0491223	6.79146	1.11007e-11	5.3731e-09
Abhd3	1060.36	-0.325618	0.0480023	-6.78338	1.17392e-11	5.50997e-09
Cdh4	1223.12	0.448052	0.0661318	6.77514	1.24288e-11	5.66204e-09
Cemip	1843.77	-0.391876	0.0579075	-6.76727	1.31233e-11	5.80764e-09
Kcnc2	1706.47	-0.331547	0.0490298	-6.76216	1.35953e-11	5.84939e-09
Ddx21	1715.87	0.270355	0.0401984	6.72551	1.74974e-11	7.20261e-09
Nsg1	17683.5	0.178971	0.0266164	6.72408	1.76705e-11	7.20261e-09
Rnf19b	2732.32	0.20965	0.0312884	6.70056	2.07624e-11	8.24588e-09
Bex1	2047.81	0.24124	0.0360763	6.68695	2.27872e-11	8.82378e-09
Sesn1	1433.91	-0.269295	0.041178	-6.53978	6.16098e-11	2.3275e-08
Mtss1	5341	0.207679	0.0318467	6.52122	6.97392e-11	2.57188e-08
Ypel4	322.695	-0.417663	0.0641226	-6.5135	7.34191e-11	2.64463e-08
Mir124a-1hg	3105.38	-0.415687	0.0638933	-6.50596	7.71986e-11	2.71757e-08
Tacc1	2211.86	-0.234055	0.0360113	-6.49948	8.06004e-11	2.77427e-08
Cacng3	1279.15	-0.338334	0.0523413	-6.46399	1.01979e-10	3.43381e-08
Zfp804a	1170.37	0.265233	0.0417134	6.35845	2.03804e-10	6.71641e-08
Ncl	11978.8	0.231955	0.0364995	6.35501	2.08411e-10	6.72518e-08
S1pr1	3427.87	-0.247642	0.0391371	-6.32756	2.49062e-10	7.87291e-08
Baalc	4689.27	-0.183651	0.0290576	-6.32023	2.61167e-10	8.09043e-08
Hr	952.001	-0.358299	0.0567951	-6.30863	2.81515e-10	8.38537e-08
Ssrp1	4187.37	0.166483	0.0263844	6.30988	2.79244e-10	8.38537e-08
Bzw2	4777.22	0.208107	0.033036	6.29939	2.98828e-10	8.57139e-08
Ptprb	1552.25	-0.26605	0.0422241	-6.30091	2.95911e-10	8.57139e-08
Ifrd1	1536.05	0.27594	0.0439286	6.28157	3.35174e-10	9.4391e-08
Tubb3	38155.3	0.241565	0.0384737	6.2787	3.41417e-10	9.44322e-08
Col19a1	789.881	-0.376111	0.0600627	-6.26197	3.80146e-10	1.033e-07
Ppm1g	3688.11	0.169548	0.0271226	6.25119	4.07339e-10	1.08781e-07
Zfp831	302.137	-0.487371	0.0783698	-6.21886	5.00792e-10	1.31471e-07
Avpr1a	211.523	0.470823	0.0764066	6.16207	7.17987e-10	1.8231e-07
Gpr83	386.904	-0.475055	0.077091	-6.16226	7.1715e-10	1.8231e-07
Eif3d	3024.66	0.20009	0.0325859	6.14038	8.23248e-10	2.05666e-07
Trp53inp2	9596.01	-0.201635	0.0329516	-6.11912	9.40918e-10	2.31331e-07
Etl4	1646.92	-0.284335	0.0465912	-6.10277	1.04246e-09	2.52291e-07
Hira	2802.02	0.189466	0.0310951	6.0931	1.10743e-09	2.63892e-07
Zfp365	3970.85	-0.358933	0.0589525	-6.0885	1.13973e-09	2.67473e-07
Tiam1	3082.44	-0.233835	0.038427	-6.08518	1.16359e-09	2.68997e-07
Gpld1	390.019	-0.374182	0.0616288	-6.07155	1.2668e-09	2.8855e-07
Abcb1a	624.678	-0.307452	0.0507382	-6.05957	1.36488e-09	3.06385e-07
Glul	25276.2	-0.230813	0.0382417	-6.03565	1.58324e-09	3.45392e-07
Ntsr2	1740.18	-0.330225	0.054695	-6.03758	1.56443e-09	3.45392e-07
Ddx39	745.723	0.282489	0.046919	6.02078	1.73578e-09	3.73409e-07
Clmp	2052.34	0.266324	0.0444113	5.99676	2.01293e-09	4.27099e-07
Cct7	7976.26	0.153559	0.0258614	5.93777	2.88927e-09	5.96691e-07
Mxi1	1820.33	-0.245702	0.0413712	-5.93897	2.86823e-09	5.96691e-07
Pum3	2480.78	0.194138	0.0328626	5.90758	3.47166e-09	7.07534e-07
Meg3	48747.8	-0.304933	0.0516701	-5.90153	3.60145e-09	7.24452e-07
Acad11	773.344	-0.282459	0.0481799	-5.8626	4.55675e-09	8.71352e-07
Cct6a	8479.17	0.146521	0.0249794	5.86566	4.47344e-09	8.71352e-07
Khdrbs1	4633.16	0.203693	0.0347364	5.86397	4.51932e-09	8.71352e-07
Mcm5	425.942	0.320908	0.0547213	5.86441	4.5074e-09	8.71352e-07
Dpysl3	49357.7	0.304743	0.0520522	5.85456	4.78278e-09	8.86849e-07
Eif4g1	15959.9	0.171758	0.0293421	5.85363	4.80956e-09	8.86849e-07
Pspc1	2380.81	0.240403	0.0410673	5.85388	4.80249e-09	8.86849e-07
Nfat5	1789.5	-0.247205	0.042268	-5.84851	4.95986e-09	9.03802e-07
Rbm3	4014.16	0.291647	0.0500436	5.82785	5.6146e-09	1.01122e-06
Slc16a1	4430.6	-0.232715	0.0399448	-5.82591	5.68016e-09	1.01126e-06
Mvd	1852.38	0.258722	0.0446275	5.79737	6.73621e-09	1.18565e-06
Crmp1	38657.1	0.239995	0.0414783	5.78603	7.20682e-09	1.25423e-06
Eml5	2050.15	-0.244572	0.0422912	-5.78305	7.33572e-09	1.26248e-06
Robo1	4654.27	0.290104	0.0501825	5.78098	7.42659e-09	1.26407e-06
Rpsa	18742.2	0.208823	0.0361496	5.77663	7.62111e-09	1.28308e-06
Zscan26	1438.97	-0.2094	0.0363146	-5.76627	8.10467e-09	1.34982e-06
Lzts3	2321.12	-0.242616	0.0421578	-5.75494	8.66724e-09	1.42816e-06
6330403K07Rik	5658.48	0.227251	0.0395164	5.75079	8.8828e-09	1.44827e-06
Dhcr24	4509.67	0.202622	0.0352604	5.74645	9.11384e-09	1.4553e-06
Exd2	1942.17	-0.217172	0.0377874	-5.74721	9.07277e-09	1.4553e-06
Ccl27a	1594.6	-0.229419	0.0400263	-5.73169	9.94344e-09	1.5557e-06
Uhrf1	321.083	0.328035	0.0572172	5.73315	9.85832e-09	1.5557e-06
Actb	45550.6	0.181624	0.0318094	5.70975	1.13139e-08	1.75241e-06
Eogt	1275.38	-0.220586	0.0387833	-5.68765	1.28798e-08	1.97519e-06
Bcl2l11	337.009	-0.3553	0.062569	-5.67853	1.35854e-08	2.06298e-06
Fn1	5126.92	-0.241571	0.0426609	-5.66258	1.49114e-08	2.24235e-06
Cct2	8166.84	0.163083	0.0289019	5.64264	1.67467e-08	2.49413e-06
Jcad	1989.02	-0.28699	0.0510337	-5.62353	1.87092e-08	2.75987e-06
Vip	335.996	-0.442793	0.0789507	-5.60847	2.0412e-08	2.98266e-06
Ntn3	570.042	0.296087	0.0528892	5.59825	2.16524e-08	3.13434e-06
Ipcef1	793.032	-0.366238	0.0654643	-5.59446	2.21305e-08	3.17388e-06
Dusp4	878.005	0.303254	0.054245	5.59045	2.26486e-08	3.21838e-06
Deptor	444.21	-0.325034	0.0582307	-5.58183	2.38004e-08	3.33643e-06
Zfp692	708.276	-0.279793	0.0501329	-5.58103	2.39101e-08	3.33643e-06
Syn3	2637.1	-0.228517	0.0411498	-5.55329	2.80348e-08	3.87706e-06
Il34	1138.71	-0.363439	0.0655656	-5.54313	2.97111e-08	4.07253e-06
Cct5	7818.27	0.152396	0.0275828	5.52505	3.29385e-08	4.47531e-06
Ampd3	903.453	-0.26562	0.0482557	-5.50443	3.70374e-08	4.94544e-06
Stard9	589.291	-0.32047	0.0582173	-5.50472	3.6975e-08	4.94544e-06
Fgf1	1017.48	-0.286172	0.0520747	-5.49541	3.89809e-08	5.16047e-06
Slc18a2	527.677	0.441295	0.0803494	5.49221	3.96946e-08	5.21041e-06
Lmo1	1523.13	0.290803	0.0529771	5.48921	4.03726e-08	5.25489e-06
Ly6h	8735.28	0.1873	0.0341466	5.48519	4.13033e-08	5.33122e-06
Galt	1010.71	-0.202476	0.0369399	-5.48122	4.22399e-08	5.40706e-06
Trp53inp1	577.51	-0.361157	0.0660552	-5.4675	4.56432e-08	5.79482e-06
Nono	6789.42	0.144028	0.0263506	5.46582	4.60776e-08	5.8024e-06
A2ml1	176.955	-0.448323	0.0825705	-5.42957	5.64896e-08	7.05618e-06
Septin3	24018.2	0.168268	0.031052	5.41889	5.99685e-08	7.43082e-06
Rala	5301.24	0.20326	0.0375515	5.41282	6.2039e-08	7.62637e-06
Tmem181b-ps	2259.18	-0.213701	0.0395849	-5.39854	6.71855e-08	8.19398e-06
Aacs	4563.52	0.202378	0.0375406	5.3909	7.01061e-08	8.29005e-06
Cpne5	1612.92	0.229519	0.0425492	5.3942	6.88292e-08	8.29005e-06
Lpcat1	3064.82	0.193476	0.0358896	5.39088	7.01141e-08	8.29005e-06
Psmb6	3847.32	0.160934	0.0298481	5.39178	6.97649e-08	8.29005e-06
Rgma	4583.55	0.233178	0.0433551	5.37832	7.51826e-08	8.822e-06
Ybx1	16231.4	0.198922	0.0370217	5.3731	7.73925e-08	9.01302e-06
Nectin3	1857.13	0.306085	0.0571027	5.36025	8.31046e-08	9.60602e-06
Ctps	2494.93	0.164305	0.0306627	5.35847	8.393e-08	9.62956e-06
Zfp950	665.044	-0.280389	0.0523947	-5.35147	8.7243e-08	9.93608e-06
Kdm7a	995.662	-0.263373	0.0493207	-5.34001	9.29408e-08	1.05077e-05
Flt1	1520.07	-0.221036	0.0414547	-5.33198	9.71476e-08	1.09038e-05
Vac14	1254.76	0.21112	0.0396083	5.33019	9.81092e-08	1.09325e-05
Ptprg	5330.98	0.205821	0.0386955	5.31898	1.04348e-07	1.15447e-05
Cxadr	9690.32	0.263587	0.0496105	5.31313	1.07758e-07	1.17539e-05
Kcna2	3740.29	-0.200919	0.037815	-5.3132	1.07714e-07	1.17539e-05
Clk4	1044.32	-0.318315	0.0601296	-5.29381	1.19791e-07	1.29751e-05
Cirbp	2547.38	0.326231	0.06167	5.28994	1.22355e-07	1.31608e-05
Cd24a	6313.22	0.302993	0.0573625	5.28207	1.2773e-07	1.35507e-05
Nkain1	3993.26	0.267003	0.0505469	5.28228	1.27584e-07	1.35507e-05
Tgfb2	1961.65	0.224276	0.0424796	5.27962	1.29453e-07	1.36401e-05
Kars	2977.39	0.146484	0.0277878	5.27152	1.35301e-07	1.416e-05
Lrrc59	3741.23	0.144474	0.0274733	5.25872	1.45062e-07	1.50302e-05
S100b	1355.28	-0.361363	0.068725	-5.25809	1.45557e-07	1.50302e-05
Coro1c	4984.86	0.19437	0.0369762	5.25661	1.46732e-07	1.50512e-05
Gpc1	4917.1	0.228946	0.0436036	5.25063	1.51584e-07	1.54466e-05
Dlg1	2306.68	-0.242181	0.0462452	-5.2369	1.633e-07	1.65318e-05
Dhrs13	616.275	0.272637	0.0520981	5.23315	1.66645e-07	1.67608e-05
Eif3l	3672.71	0.157817	0.0301975	5.22615	1.73076e-07	1.72953e-05
Eif3c	7419.82	0.126577	0.0242647	5.2165	1.82336e-07	1.77649e-05
Fxyd6	11411.2	0.20175	0.0386755	5.21647	1.82363e-07	1.77649e-05
Lrfn5	3105.52	0.267988	0.0513444	5.21943	1.79477e-07	1.77649e-05
Snhg11	21375.8	-0.291571	0.0558826	-5.21757	1.81289e-07	1.77649e-05
Lamp5	641.862	-0.418102	0.0802568	-5.20955	1.89296e-07	1.8325e-05
Camsap1	4800.21	0.155861	0.0300267	5.19077	2.0943e-07	2.00238e-05
Tpp1	1470.87	-0.231239	0.0445393	-5.19179	2.08279e-07	2.00238e-05
Plppr3	4858.26	0.24113	0.0465901	5.17557	2.27216e-07	2.15911e-05
Ccdc141	650.041	-0.342558	0.0662252	-5.17262	2.3084e-07	2.18017e-05
Tubb2a-ps2	299.378	0.318322	0.0615992	5.16763	2.37079e-07	2.22553e-05
Arf2	3568.01	0.187611	0.0363309	5.16395	2.41787e-07	2.25605e-05
Eif4a1	12127.6	0.173134	0.0335806	5.15577	2.52597e-07	2.33058e-05
Gls2	254.233	-0.356361	0.0691208	-5.15563	2.52784e-07	2.33058e-05
Rdh11	1786.56	0.180136	0.0350003	5.14669	2.65126e-07	2.4299e-05
Cd38	403.575	-0.354323	0.0689407	-5.13954	2.75417e-07	2.4947e-05
Tenm1	1070.46	0.34861	0.0678187	5.14032	2.74273e-07	2.4947e-05
Ilf3	3546.43	0.186267	0.0362583	5.13723	2.78813e-07	2.51078e-05
Hmgcs1	24984.8	0.16942	0.0329888	5.13567	2.81133e-07	2.51704e-05
P2ry12	947.742	-0.355973	0.0693372	-5.13393	2.83752e-07	2.52588e-05
Rab10	9318.64	0.14081	0.0274862	5.12294	3.00808e-07	2.6624e-05
Nme2	5086.65	0.164103	0.0320557	5.11931	3.06654e-07	2.69873e-05
Slc38a10	3904.73	0.139737	0.0273126	5.11621	3.11737e-07	2.72796e-05
U2af2	5078.05	0.134636	0.0263278	5.11382	3.157e-07	2.74712e-05
Sytl2	750.356	-0.309881	0.0606267	-5.11129	3.19969e-07	2.76872e-05
Pih1d1	1123.01	0.222079	0.0435387	5.10073	3.38338e-07	2.91139e-05
Arnt	966.462	-0.225777	0.0442787	-5.099	3.41447e-07	2.92192e-05
Acly	7570.43	0.13078	0.0256583	5.09701	3.45052e-07	2.93623e-05
Cpne2	2923.16	0.289569	0.0568256	5.09576	3.47352e-07	2.93623e-05
Fndc9	294.306	0.349717	0.0686397	5.09496	3.48806e-07	2.93623e-05
Ptma	7937.47	0.159549	0.0314	5.08119	3.75072e-07	3.14026e-05
Igsf11	902.033	-0.19397	0.0382653	-5.06909	3.99713e-07	3.32858e-05
Pnrc2	1805.45	-0.224056	0.0442727	-5.06081	4.17475e-07	3.4579e-05
Jpt1	6550.19	0.17152	0.0339245	5.05592	4.28318e-07	3.52884e-05
Eng	1288.93	-0.232236	0.045951	-5.054	4.32661e-07	3.54576e-05
Ftx	300.151	-0.351876	0.0696633	-5.05109	4.39288e-07	3.57161e-05
Rbbp7	5961.72	0.164755	0.0326208	5.0506	4.40427e-07	3.57161e-05
Htra1	4288.6	-0.272906	0.0540924	-5.04518	4.5309e-07	3.63623e-05
Nrp2	4865.25	0.272914	0.0540841	5.04611	4.50895e-07	3.63623e-05
Cyp46a1	2704.12	-0.225835	0.0448105	-5.03977	4.66096e-07	3.68335e-05
Lgi4	356.96	-0.364737	0.0723547	-5.04095	4.63216e-07	3.68335e-05
Rnf144b	427.672	-0.281219	0.0557925	-5.04045	4.6445e-07	3.68335e-05
Sox8	1580.73	-0.289651	0.0575548	-5.03262	4.83824e-07	3.80403e-05
Hnrnpd	5658.32	0.190291	0.0378865	5.02266	5.09605e-07	3.9865e-05
Ttc14	2405.91	-0.246938	0.0492091	-5.01815	5.21714e-07	4.06072e-05
Slc1a6	585.219	0.332991	0.0664158	5.01373	5.33859e-07	4.13447e-05
Tomm20	8806.05	0.140641	0.0280664	5.011	5.41468e-07	4.17254e-05
Ldhb	7593.27	-0.179355	0.0358519	-5.00267	5.65405e-07	4.33543e-05
Tbcb	3393.63	0.164053	0.032821	4.99842	5.78012e-07	4.41026e-05
Tpm3	7251.57	0.156104	0.0312752	4.99131	5.99701e-07	4.55332e-05
Cachd1	2270.28	0.27865	0.0558444	4.98975	6.0458e-07	4.56797e-05
Nell1	2824.3	0.286123	0.0573947	4.98519	6.19018e-07	4.65435e-05
Clk1	1896.69	-0.413521	0.0831097	-4.97561	6.5042e-07	4.86684e-05
Ell2	490.473	-0.359229	0.0723695	-4.96382	6.91195e-07	5.09806e-05
Rfx3	2588.16	-0.202747	0.0408419	-4.96419	6.8988e-07	5.09806e-05
Srsf2	4284.8	0.183537	0.0369639	4.96532	6.85884e-07	5.09806e-05
Shtn1	5677.61	0.251911	0.0508342	4.95554	7.21282e-07	5.26978e-05
Usp10	2388.19	0.157509	0.031784	4.95562	7.2101e-07	5.26978e-05
Trim9	9909.53	-0.165098	0.0333752	-4.94673	7.54705e-07	5.48809e-05
Acsbg1	3963.38	-0.155022	0.0313509	-4.94475	7.62427e-07	5.51833e-05
D430019H16Rik	12328.6	0.165702	0.0335237	4.94284	7.69917e-07	5.54663e-05
Wdr1	9602.87	0.119519	0.024186	4.94168	7.74508e-07	5.55387e-05
Efr3a	2539.45	-0.229557	0.0464661	-4.94031	7.79989e-07	5.5674e-05
Nr2f1	2669.47	0.176073	0.03565	4.93892	7.85551e-07	5.58138e-05
Nde1	862.823	-0.212703	0.043093	-4.93591	7.97773e-07	5.64233e-05
C530008M17Rik	7589.43	0.223557	0.0453134	4.93357	8.07389e-07	5.68439e-05
Plcd4	463.896	-0.331003	0.0672303	-4.92341	8.50477e-07	5.96065e-05
Cdk18	564.871	-0.318669	0.0647593	-4.92083	8.61793e-07	6.01275e-05
Ptpn5	6048.16	0.178191	0.036313	4.90709	9.24379e-07	6.4205e-05
Utrn	1200.27	-0.220944	0.0450446	-4.90501	9.34223e-07	6.4599e-05
Slc25a37	387.065	-0.319371	0.0652094	-4.89763	9.70002e-07	6.67749e-05
Dusp6	2382.23	0.257311	0.0525837	4.89335	9.91334e-07	6.79415e-05
P2ry13	347.467	-0.343678	0.0702709	-4.89076	1.00447e-06	6.85385e-05
Gpr34	279.053	-0.354246	0.0725199	-4.88482	1.03523e-06	7.02101e-05
Stmn4	13443.9	-0.140421	0.0287495	-4.88429	1.03803e-06	7.02101e-05
Trim17	167.667	-0.346419	0.071031	-4.87701	1.07707e-06	7.25336e-05
Rac3	4533.71	0.216583	0.0444878	4.86836	1.12527e-06	7.54517e-05
Rimkla	1234.41	0.308188	0.0633389	4.86569	1.14059e-06	7.61489e-05
Ctnnb1	31614.2	0.110259	0.0226656	4.86459	1.14692e-06	7.6243e-05
Idh1	5425.85	0.214744	0.0441946	4.85906	1.17942e-06	7.78044e-05
Sppl3	3589.13	0.149883	0.0308471	4.85889	1.18045e-06	7.78044e-05
Ttpa	185.903	-0.356643	0.0734156	-4.85786	1.18662e-06	7.78793e-05
Lss	2107.58	0.249989	0.0514968	4.85446	1.20712e-06	7.88908e-05
Tubb4b	12576.4	0.15036	0.0309886	4.8521	1.22158e-06	7.95005e-05
Tmem127	8043.18	0.148087	0.0305366	4.84949	1.23779e-06	8.02179e-05
Btf3	4132.72	0.162459	0.03352	4.84662	1.25584e-06	8.10488e-05
Masp1	1168.04	0.272974	0.0563496	4.8443	1.27059e-06	8.16604e-05
Dipk2a	871	-0.236601	0.0489047	-4.83799	1.31156e-06	8.3945e-05
Ensa	7940.23	-0.162124	0.0335304	-4.83514	1.33052e-06	8.48084e-05
Pafah1b3	1104.29	0.281414	0.0582392	4.83205	1.35137e-06	8.57843e-05
Tef	6526.82	-0.20262	0.0419663	-4.82817	1.37796e-06	8.71149e-05
Ptn	18694.7	-0.200161	0.0415172	-4.82115	1.42729e-06	8.98673e-05
Sh3pxd2a	1489.62	-0.211479	0.0438728	-4.82028	1.43354e-06	8.9895e-05
Kdm2b	2011.55	0.195653	0.0405998	4.81906	1.4424e-06	9.00858e-05
Gabrd	417.29	-0.330829	0.0686919	-4.81612	1.46376e-06	9.1053e-05
Dcx	10156.5	0.251518	0.0522492	4.81381	1.48077e-06	9.17428e-05
2700081O15Rik	4583.64	0.204042	0.0424025	4.81202	1.49411e-06	9.18346e-05
Arhgap31	1290.42	-0.197972	0.0411348	-4.81275	1.4887e-06	9.18346e-05
Slco1c1	4721.32	-0.21319	0.0443446	-4.80757	1.52775e-06	9.35309e-05
Set	5039.65	0.15158	0.0315486	4.80465	1.55026e-06	9.45353e-05
Cyp11a1	406.784	-0.346557	0.0721448	-4.80363	1.55817e-06	9.46452e-05
Actr3	7967.21	0.171735	0.0357691	4.80122	1.57699e-06	9.54142e-05
Trak2	7678.67	-0.191053	0.0398085	-4.79929	1.59226e-06	9.59633e-05
Ubn2	1211.62	-0.244178	0.0508942	-4.79775	1.60459e-06	9.63314e-05
Sf3b4	1365.33	0.186998	0.0389831	4.7969	1.61143e-06	9.63685e-05
Dcc	2477.28	0.226802	0.047321	4.79284	1.64434e-06	9.79581e-05
Gars	5968.8	0.160341	0.0334715	4.79036	1.66481e-06	9.84209e-05
Srsf3	5782.72	0.148918	0.0310853	4.79062	1.66264e-06	9.84209e-05
Srebf1	1379.1	0.272863	0.0570254	4.78494	1.71036e-06	0.000100729
Deaf1	6391.2	0.195382	0.0408981	4.7773	1.77667e-06	0.000103845
Mbnl2	3435.27	-0.251833	0.0527128	-4.77746	1.77523e-06	0.000103845
Tmem132a	11051.9	0.170742	0.0357508	4.77588	1.78926e-06	0.000104187
Map7	1266.83	-0.247829	0.0519433	-4.77114	1.83185e-06	0.000105871
Nr3c1	2358.12	-0.217109	0.0455024	-4.77138	1.82971e-06	0.000105871
Cdh2	5153.06	0.179465	0.0377118	4.75886	1.94689e-06	0.000111886
Tmco3	1322.2	-0.165899	0.0348638	-4.7585	1.95036e-06	0.000111886
Zfp182	283.676	-0.329082	0.0691707	-4.75754	1.95971e-06	0.000112007
Scn2b	3494.76	-0.273826	0.0576407	-4.75056	2.02851e-06	0.000115513
Eif2s3x	2454.79	0.176317	0.0371432	4.74697	2.06486e-06	0.00011713
Nf2	10163.9	0.200029	0.0421445	4.74627	2.07202e-06	0.00011713
Ccng1	2597.58	-0.175322	0.0369608	-4.74345	2.10113e-06	0.000118343
Gpr137c	546.484	-0.25221	0.0531922	-4.74147	2.12169e-06	0.000119068
Tesk1	2917.86	0.170508	0.0359936	4.73719	2.16706e-06	0.000121176
Plppr1	1402.22	0.213085	0.0450417	4.73084	2.23591e-06	0.000124576
Idi1	855.237	0.216465	0.0458469	4.72148	2.34134e-06	0.000129982
Lrfn4	2660.08	0.184594	0.0391222	4.71839	2.37716e-06	0.000131499
B3gat2	1049.52	0.301171	0.0638548	4.7165	2.39937e-06	0.000132256
Eif5a	12960.5	0.127012	0.0270116	4.70212	2.57474e-06	0.000141419
Nln	2191.43	0.171298	0.0364411	4.70068	2.59298e-06	0.000141918
Cntnap1	2985.27	-0.312123	0.0664182	-4.69936	2.60984e-06	0.000142337
Pllp	902.296	-0.272976	0.0581464	-4.69464	2.67083e-06	0.000145152
Inpp5f	12755	0.172323	0.0367199	4.6929	2.69353e-06	0.000145874
Cgref1	1416.86	0.225895	0.0481816	4.6884	2.75345e-06	0.0001486
Slc22a8	928.489	-0.24444	0.0522847	-4.67518	2.93693e-06	0.000157952
Dnaja4	817.802	-0.252185	0.0539679	-4.67288	2.97008e-06	0.000159182
Entpd1	477.75	-0.255646	0.0547594	-4.66853	3.0336e-06	0.000161826
Hdac2	4216.05	0.14445	0.030949	4.66737	3.05075e-06	0.000161826
Lap3	1426.67	-0.191317	0.0409861	-4.66784	3.04375e-06	0.000161826
Trim28	5654.96	0.145102	0.0311142	4.66352	3.10849e-06	0.000164326
Abca8b	716.11	-0.257904	0.0554186	-4.65374	3.2597e-06	0.000170689
Akt1	7051.88	0.165884	0.0356488	4.65329	3.26677e-06	0.000170689
Cldn12	1070.46	-0.234031	0.0502977	-4.6529	3.27294e-06	0.000170689
Wdr6	13974.2	0.253556	0.0544844	4.65374	3.25971e-06	0.000170689
Pik3ip1	721.949	-0.22695	0.0487985	-4.65076	3.3072e-06	0.000171897
Snx25	2723.86	0.144592	0.0311068	4.64823	3.3479e-06	0.00017343
Gm2a	3516.74	-0.137013	0.029504	-4.64388	3.41929e-06	0.000176538
Casp3	2247.39	0.245411	0.0529125	4.63805	3.51706e-06	0.000180982
Elmod3	670.462	-0.208198	0.0449409	-4.6327	3.60933e-06	0.000185115
Hnrnpul1	3737.09	0.162629	0.0351339	4.62884	3.67718e-06	0.000187973
Dcbld1	757.699	0.218669	0.047248	4.62811	3.69012e-06	0.000188014
Tuba1b	8803.18	0.166873	0.0360667	4.62679	3.71373e-06	0.000188597
Tbc1d9b	4499.35	-0.166524	0.0360336	-4.62136	3.81237e-06	0.000192973
Eif3a	8447.51	0.110123	0.0238333	4.62054	3.82735e-06	0.000193101
Strip1	5110.24	0.157563	0.0341087	4.61943	3.84791e-06	0.000193507
Dis3	717.81	0.250356	0.0542352	4.61611	3.90998e-06	0.000195511
Mycl	2537.82	0.176889	0.0383212	4.61595	3.913e-06	0.000195511
Lrrn2	8482.68	0.267035	0.0579435	4.60855	4.0549e-06	0.00020195
Tmem218	448.541	-0.260519	0.0565544	-4.60652	4.09465e-06	0.000203276
Zmat3	3627.38	-0.219755	0.0477372	-4.60343	4.15595e-06	0.00020566
Mapt	34473.7	0.218234	0.0474485	4.59938	4.23748e-06	0.000209026
Dhps	1179.68	0.176422	0.0383827	4.5964	4.29853e-06	0.000211365
Reep1	11001.8	0.157291	0.0342483	4.59265	4.37663e-06	0.000213462
Rxfp1	1100.85	-0.398382	0.0867352	-4.59308	4.36744e-06	0.000213462
Stub1	3839.47	0.133471	0.0290637	4.59236	4.38253e-06	0.000213462
Dennd6a	982.084	-0.180641	0.0393581	-4.58967	4.43938e-06	0.000215554
Gm5124	664.368	0.220528	0.0480809	4.58661	4.50503e-06	0.000218058
Glt8d2	193.981	-0.39104	0.0853466	-4.58179	4.61014e-06	0.00022245
Hnrnpdl	6256.05	0.212658	0.0464256	4.58063	4.63588e-06	0.000222997
Actr1a	10131.7	0.111819	0.0244339	4.57637	4.73118e-06	0.000226877
Gm38413	73.6546	-0.392021	0.0856941	-4.57466	4.76993e-06	0.000227327
Psmd1	5409.37	0.134561	0.0294117	4.57507	4.76065e-06	0.000227327
Ogfod1	1880.32	-0.234575	0.0513001	-4.57261	4.81692e-06	0.000228863
Nsdhl	2021.67	0.214482	0.046934	4.56987	4.88019e-06	0.00023116
Kcnd2	5182.36	0.198624	0.0434737	4.56883	4.90456e-06	0.000231606
Marchf9	1524.88	0.218719	0.0478918	4.56694	4.94898e-06	0.000232287
Tmem132c	371.428	0.373497	0.0817758	4.56733	4.93987e-06	0.000232287
Ddx39b	5176.98	0.13727	0.0301179	4.55776	5.17027e-06	0.000241941
Nfs1	1280.11	-0.192858	0.042327	-4.55638	5.20419e-06	0.000242794
Lpl	11384	0.263562	0.0579153	4.55081	5.34392e-06	0.000248564
Tuba1c	1483.72	0.185806	0.0408823	4.54489	5.49629e-06	0.000254886
Gprc5b	2139.74	-0.200786	0.0442013	-4.54253	5.55819e-06	0.000256988
Ypel5	1952.37	-0.189725	0.0418068	-4.53815	5.67496e-06	0.000261605
Plcd3	510.149	-0.258958	0.0570746	-4.53718	5.70104e-06	0.000262028
Asrgl1	4645.82	-0.135425	0.0298636	-4.5348	5.76579e-06	0.00026422
Hnrnpk	14367.7	0.117399	0.0258944	4.53374	5.79471e-06	0.000264762
Exosc8	571.034	0.211207	0.0465963	4.53271	5.82319e-06	0.00026528
Abi3bp	100.917	-0.390605	0.0862872	-4.52679	5.98852e-06	0.000272012
Tm6sf1	353.003	-0.256213	0.0566442	-4.5232	6.09116e-06	0.000275866
Kcp	297.058	-0.309442	0.0686804	-4.50553	6.62077e-06	0.000298977
Ddhd1	2247.15	-0.134696	0.0299247	-4.50118	6.75778e-06	0.000302518
Pcdha9	353.641	0.335608	0.0745544	4.50151	6.74714e-06	0.000302518
Rreb1	787.794	-0.300214	0.0666961	-4.50123	6.75617e-06	0.000302518
Tnrc6b	2756.8	-0.200489	0.0445505	-4.50028	6.7865e-06	0.000302928
Islr2	12820.3	0.235013	0.0522373	4.49896	6.82876e-06	0.000303068
Nlgn1	3829.35	0.225249	0.0500621	4.49939	6.81473e-06	0.000303068
Spink8	246.155	-0.302728	0.067303	-4.49799	6.85992e-06	0.000303581
Ephx2	382.87	-0.334521	0.0745044	-4.48995	7.12416e-06	0.000314376
Podxl2	7569.94	0.186223	0.0415108	4.48613	7.25278e-06	0.000319143
Slc39a12	1432.03	-0.206126	0.0460047	-4.48055	7.44497e-06	0.000326672
1600029O15Rik	142.43	0.340426	0.0760831	4.4744	7.66263e-06	0.000335272
S100a16	2099.21	-0.20723	0.0463725	-4.46881	7.86549e-06	0.000343179
Cdkn1a	1283.38	0.281755	0.0631095	4.46454	8.02414e-06	0.00034814
H3f3b	9800.04	0.249073	0.0557825	4.46507	8.00427e-06	0.00034814
Inpp5j	1769.73	-0.235628	0.0527949	-4.46308	8.07911e-06	0.000349364
Usp45	1053.9	-0.270447	0.0606032	-4.46259	8.09747e-06	0.000349364
Tpcn1	1954.91	-0.170113	0.038133	-4.46104	8.15639e-06	0.000350929
App	54918	0.13878	0.0311477	4.45557	8.36723e-06	0.000359003
Itpr1	4344.62	-0.219065	0.0491938	-4.4531	8.46383e-06	0.000362145
Vps13a	1387.68	-0.210142	0.0472182	-4.45045	8.56905e-06	0.000365636
Gabpb2	488.349	-0.239181	0.0537688	-4.44832	8.65454e-06	0.00036827
Faap100	2670.59	0.211986	0.0476812	4.4459	8.75258e-06	0.000371421
Sema4c	1034.88	0.227553	0.0512566	4.43948	9.01752e-06	0.000380579
Thap12	3704.16	0.140511	0.0316483	4.43975	9.00614e-06	0.000380579
Prmt5	3817.39	0.129834	0.0292879	4.43302	9.29238e-06	0.000391113
Ak1	2838.24	-0.129602	0.0292738	-4.42724	9.54472e-06	0.000399564
Castor2	2622.3	-0.223313	0.0504473	-4.42666	9.57055e-06	0.000399564
Rcan2	2057.01	-0.25643	0.0579223	-4.42714	9.54897e-06	0.000399564
Ero1lb	457.892	-0.254845	0.0576221	-4.4227	9.74766e-06	0.000405864
Cdkl4	666.385	-0.292061	0.0660538	-4.42157	9.79877e-06	0.000406898
Trim35	9085.73	0.154011	0.0348413	4.42035	9.85392e-06	0.000408095
Btbd6	1474.48	0.193921	0.0439089	4.41645	1.00336e-05	0.000414429
Tmem120a	520.309	0.250345	0.0566966	4.41552	1.00766e-05	0.000415097
Zranb1	2261.17	0.166053	0.0376715	4.40792	1.04369e-05	0.000428798
Arhgap36	181.061	0.371459	0.0842822	4.40732	1.04659e-05	0.000428852
Septin8	6002.53	-0.202765	0.0460403	-4.40408	1.06234e-05	0.000434157
Rad23b	8358.61	0.131118	0.0298153	4.39766	1.09424e-05	0.000446019
Cct3	5887.42	0.147306	0.033531	4.39314	1.11727e-05	0.000454211
Bclaf1	4534.07	0.189677	0.0432033	4.39034	1.13174e-05	0.00045889
Cmtm3	552.9	-0.223528	0.0509254	-4.38933	1.13703e-05	0.000459828
Flvcr2	151.471	-0.327165	0.0745789	-4.38682	1.15018e-05	0.000463934
Zfp874b	383.722	-0.253	0.0577157	-4.38355	1.16761e-05	0.000469745
Eif4a3	2406.67	0.16475	0.0376071	4.38083	1.18231e-05	0.000474423
Hs3st4	3480.13	0.225345	0.0514571	4.37928	1.19073e-05	0.00047657
Sccpdh	3318.04	0.152447	0.0348161	4.37865	1.19419e-05	0.000476721
Hmgb3	1650.95	0.236413	0.0540203	4.37638	1.20666e-05	0.000480462
Slc10a4	127.112	0.363026	0.0829695	4.37541	1.21204e-05	0.000481368
Scrn3	654.012	-0.224772	0.0514038	-4.37268	1.2273e-05	0.000486179
Fkbp5	1648.73	0.218432	0.0499751	4.37082	1.23784e-05	0.000489103
Fgfr1	6489.47	0.19031	0.0436127	4.36363	1.27924e-05	0.000504176
Ppard	886.131	-0.221206	0.0507862	-4.35562	1.32691e-05	0.000521639
Fasn	16149.6	0.213399	0.0490122	4.35399	1.33679e-05	0.00052419
Mapre2	16372.1	0.132394	0.0304362	4.3499	1.36197e-05	0.000532327
Serac1	939.343	-0.196812	0.0452492	-4.34951	1.36441e-05	0.000532327
Ptpro	4891.28	0.164402	0.0378068	4.34849	1.3708e-05	0.000533475
Rpl12	6907.34	0.160236	0.0369278	4.33919	1.43011e-05	0.000555162
Abcc6	76.4815	-0.372978	0.0859847	-4.33772	1.43967e-05	0.000557477
Rgs11	1363.3	-0.225188	0.0519295	-4.33642	1.44823e-05	0.000559115
Xrn2	2855.88	0.147547	0.0340286	4.33598	1.45112e-05	0.000559115
Efcab14	1213.91	-0.201458	0.04648	-4.33431	1.46221e-05	0.00056199
D430036J16Rik	87.9021	0.358615	0.082782	4.33204	1.47735e-05	0.000565951
Pik3r3	2679.68	-0.198711	0.045874	-4.33167	1.47983e-05	0.000565951
Ppip5k1	1783.93	-0.204847	0.0473068	-4.33017	1.48993e-05	0.000568411
2410002F23Rik	2998.97	0.160194	0.0370224	4.32694	1.51192e-05	0.000573974
Ift172	1461.79	-0.166072	0.0383772	-4.32737	1.50899e-05	0.000573974
Prokr2	538.483	0.212902	0.0492138	4.32607	1.51796e-05	0.000574859
Pnrc1	621.289	-0.274178	0.0634243	-4.32292	1.5398e-05	0.000581707
Gnb4	3002.35	0.188767	0.0436974	4.31988	1.56113e-05	0.000588329
Kpnb1	8380.19	0.112386	0.0260194	4.31931	1.56514e-05	0.000588411
Cdkl3	470.722	0.273926	0.0634845	4.31485	1.59712e-05	0.000598979
Galnt17	3659.26	0.235145	0.0545186	4.31312	1.60968e-05	0.000601727
Satb1	3786.35	-0.27003	0.0626116	-4.31277	1.61222e-05	0.000601727
Rimklb	2861.4	0.2044	0.0474028	4.31198	1.618e-05	0.000602432
Znhit1	1187.19	0.153626	0.0356542	4.30879	1.6415e-05	0.000609715
Pja1	7759.63	0.133748	0.0310448	4.30821	1.64579e-05	0.000609847
Psmd13	3493.55	0.133047	0.0308879	4.30742	1.6517e-05	0.000610579
Dpy19l1	2095.53	-0.225696	0.0524719	-4.30126	1.69828e-05	0.00062505
Pcna	1692.95	0.166279	0.038659	4.30118	1.69892e-05	0.00062505
Serbp1	7598.21	0.120771	0.0280992	4.29802	1.72329e-05	0.000632514
Fmn1	143.538	-0.347729	0.0809782	-4.2941	1.75402e-05	0.000642234
Maged2	3806.36	0.244806	0.0570167	4.29359	1.75807e-05	0.000642234
Fggy	183.373	-0.313056	0.0729659	-4.29045	1.7831e-05	0.000645734
Pdyn	678.993	-0.305074	0.0710945	-4.29111	1.77782e-05	0.000645734
Prdx6	5036.42	-0.188385	0.0439123	-4.29003	1.78647e-05	0.000645734
Prkar2a	2825.93	0.154222	0.0359517	4.28969	1.78923e-05	0.000645734
Tbcd	2235.39	0.14914	0.0347706	4.28926	1.79266e-05	0.000645734
Tspan18	2304.28	0.265096	0.0617761	4.29124	1.77676e-05	0.000645734
Gsta4	797.823	-0.286799	0.0668976	-4.28713	1.80995e-05	0.000650449
Cyb5r4	1371.52	-0.170856	0.0398678	-4.28555	1.82284e-05	0.000653564
Map6d1	1164.77	-0.223362	0.0521943	-4.27944	1.87367e-05	0.000670238
Copa	10114.5	0.097822	0.0228686	4.27756	1.88952e-05	0.000672929
Eif4enif1	1910.02	0.156225	0.0365222	4.27752	1.88988e-05	0.000672929
Mtmr3	3628.9	0.138624	0.0324623	4.27032	1.95193e-05	0.000693429
Creb3l2	193.523	-0.309951	0.0726255	-4.2678	1.97407e-05	0.000699108
Hadhb	1269.59	-0.21211	0.0497156	-4.26646	1.98597e-05	0.000699108
Mmp15	1961.78	0.20827	0.0488149	4.26653	1.98538e-05	0.000699108
Sst	8830.79	-0.249522	0.0584785	-4.2669	1.98208e-05	0.000699108
Rgs7bp	5194.81	-0.153607	0.036015	-4.26508	1.99828e-05	0.000701845
Bex4	1097.44	0.194201	0.0456122	4.25766	2.06573e-05	0.000723894
Sall1	903.358	-0.19453	0.0456967	-4.25698	2.07206e-05	0.000724474
Dnajc28	251.44	-0.328269	0.0771466	-4.25513	2.08927e-05	0.000728846
Sptlc2	2020.64	0.150644	0.0354155	4.25363	2.10337e-05	0.000732114
Faim2	4041.14	-0.192512	0.0452641	-4.25308	2.10851e-05	0.000732257
Sebox	142.925	-0.34	0.0799714	-4.25152	2.1232e-05	0.00073571
Dusp16	346.388	-0.281541	0.0663203	-4.24517	2.18425e-05	0.000755174
Epas1	4251	-0.159093	0.0375025	-4.24218	2.21355e-05	0.000763601
Dnajb4	1591.24	-0.164538	0.0388152	-4.23902	2.24496e-05	0.00077219
Rtcb	3964.37	0.1233	0.0290892	4.23868	2.24842e-05	0.00077219
Fyco1	1115.64	-0.187579	0.0442765	-4.23652	2.27007e-05	0.0007779
Rtkn	701.895	-0.23277	0.0550238	-4.23034	2.33336e-05	0.000797824
Zbtb46	352.875	0.259459	0.0614683	4.22102	2.43198e-05	0.000829711
Crym	22125.6	0.237767	0.0563599	4.21873	2.45685e-05	0.000835021
Mtmr1	1349.54	-0.156284	0.0370507	-4.2181	2.46371e-05	0.000835021
Sdk1	494.279	0.294348	0.0697781	4.21835	2.46095e-05	0.000835021
Ergic1	5204.44	0.147693	0.0350231	4.21702	2.47552e-05	0.000836243
Pip4k2b	8138.63	0.138245	0.0327844	4.21678	2.47812e-05	0.000836243
Map9	6985.02	0.15973	0.037884	4.21629	2.48354e-05	0.000836252
Hspa9	7744.23	0.159674	0.0378914	4.214	2.5089e-05	0.000841135
Sdc3	22883.6	0.194387	0.0461284	4.21404	2.5084e-05	0.000841135
Slc38a3	3502.02	-0.170807	0.0405454	-4.21272	2.5231e-05	0.000844066
Cldn10	785.469	-0.220101	0.052273	-4.21062	2.54676e-05	0.000850144
Trp53bp1	5681.7	0.137775	0.0327362	4.20864	2.56918e-05	0.000855785
Echdc2	431.567	-0.248623	0.0590839	-4.20797	2.57676e-05	0.000856467
Mvk	1580.74	0.165148	0.0392705	4.2054	2.60624e-05	0.000858894
Ppm1k	947.727	-0.206403	0.0490744	-4.20593	2.60008e-05	0.000858894
Rapgef5	3875.53	-0.14484	0.0344305	-4.20675	2.59069e-05	0.000858894
Shisal1	3422.27	0.242561	0.0576751	4.20565	2.60328e-05	0.000858894
Cnih3	2564.48	0.238889	0.0568135	4.2048	2.61317e-05	0.000859351
Siae	663.603	-0.215646	0.0513166	-4.20228	2.64243e-05	0.000867131
Scaper	1770.06	0.197455	0.0470321	4.1983	2.68929e-05	0.000876936
Uba1	16584.5	0.116856	0.0278332	4.19843	2.68774e-05	0.000876936
Vsir	636.002	-0.253171	0.0602985	-4.19863	2.68532e-05	0.000876936
Lppos	89.937	-0.343667	0.0818949	-4.19644	2.71144e-05	0.00088045
Rack1	9401.64	0.165531	0.0394446	4.19653	2.71032e-05	0.00088045
Cyld	1912.59	-0.194696	0.0464014	-4.19591	2.71775e-05	0.000880652
Ube2m	3649.1	0.104392	0.0249095	4.19083	2.77932e-05	0.000898725
Trmt1l	881.51	-0.282262	0.0673887	-4.18856	2.80725e-05	0.000905865
Tmc7	650.006	-0.242586	0.0579418	-4.18672	2.83018e-05	0.000911366
Matn4	560.043	-0.270004	0.0645025	-4.18594	2.83992e-05	0.000912606
Glp2r	85.0653	-0.334959	0.0800492	-4.18442	2.859e-05	0.000916833
Dda1	3859.98	0.127197	0.0304039	4.18358	2.86951e-05	0.000918301
Gja1	8181.49	-0.152359	0.0364332	-4.18187	2.8912e-05	0.000923338
Ssu72	1747.39	0.153781	0.0367944	4.17948	2.92177e-05	0.000931178
Cdhr1	1005.39	0.22181	0.0531241	4.17532	2.97573e-05	0.000946428
Eif3g	2363.78	0.128316	0.0307436	4.17374	2.99646e-05	0.000949123
Hnrnpul2	8967.06	0.103588	0.0248176	4.17395	2.99364e-05	0.000949123
Dlx1	1045.75	-0.235208	0.0564228	-4.16867	3.06376e-05	0.000968461
Mkrn3	823.776	0.188906	0.0453211	4.16816	3.07067e-05	0.000968667
Creld1	2467.7	-0.165815	0.0398714	-4.15874	3.20002e-05	0.00100742
Panx2	3357.65	-0.186928	0.0449808	-4.15572	3.24261e-05	0.00101876
Alg2	7902.18	0.122355	0.0294493	4.15477	3.25617e-05	0.00101889
Gpr155	1715.24	-0.176226	0.0424128	-4.15502	3.25265e-05	0.00101889
Slc25a27	1083.86	-0.18405	0.0443056	-4.15411	3.26561e-05	0.00101978
Chic1	470.433	-0.252494	0.0608418	-4.15001	3.32457e-05	0.00102912
Htr7	564.267	0.29256	0.0705011	4.14973	3.32874e-05	0.00102912
Nek1	1667.78	-0.170122	0.0409932	-4.15001	3.32458e-05	0.00102912
Psmd2	9721.4	0.119919	0.0288929	4.15048	3.31782e-05	0.00102912
Ydjc	1291.16	0.210955	0.0508152	4.15141	3.30439e-05	0.00102912
Necab3	780.403	-0.279056	0.067258	-4.14904	3.33871e-05	0.00103014
Trim62	1327.44	0.184232	0.0444246	4.14707	3.36754e-05	0.00103698
Eva1a	265.364	-0.274642	0.0662963	-4.14264	3.43325e-05	0.00105511
Pla2g6	614.673	-0.211497	0.0510627	-4.14192	3.44414e-05	0.00105636
Snx29	401.148	0.263597	0.0637124	4.13729	3.51424e-05	0.0010715
Stard8	398.367	-0.267817	0.0647315	-4.13735	3.51339e-05	0.0010715
Tmem229b	4563.53	0.147967	0.0357586	4.13794	3.5044e-05	0.0010715
Gpatch4	855.6	0.228533	0.0552438	4.13681	3.52167e-05	0.00107165
Hax1	874.548	-0.166007	0.0401446	-4.13522	3.54619e-05	0.001077
Cntn2	3875.47	0.183197	0.0443339	4.13222	3.59283e-05	0.0010869
Kcnj10	5340.67	-0.175057	0.0423618	-4.13243	3.58941e-05	0.0010869
Jam2	1964.28	-0.215893	0.0523014	-4.12786	3.6616e-05	0.00110555
Smarcd3	2922.65	0.175766	0.0426355	4.12253	3.7473e-05	0.00112922
E330033B04Rik	31.0489	-0.348968	0.0846712	-4.12145	3.76494e-05	0.00113233
Mcm2	467.525	0.239424	0.0580998	4.12091	3.77381e-05	0.0011328
Gng4	5491.28	0.184413	0.044766	4.11948	3.79721e-05	0.00113762
Nrxn2	16985.7	0.173623	0.0421812	4.11611	3.85316e-05	0.00115215
4931428F04Rik	3259.77	0.216962	0.0527617	4.11211	3.92051e-05	0.00117004
Stum	17670.9	0.22377	0.0544821	4.10723	4.00434e-05	0.00119276
Xpr1	5981.3	0.131265	0.0319631	4.10678	4.01219e-05	0.0011928
Eri3	5738.37	0.131427	0.0320339	4.10276	4.08257e-05	0.0012114
Acadsb	1723.82	-0.171786	0.0418788	-4.10199	4.09612e-05	0.00121309
Fam53c	2445.16	-0.167768	0.0409263	-4.09927	4.14448e-05	0.00122507
Selenop	5299.97	-0.254128	0.0620253	-4.09717	4.18231e-05	0.0012339
Stat6	331.456	-0.262337	0.0640438	-4.09622	4.19955e-05	0.00123663
Megf9	2358.72	0.202512	0.0494444	4.09575	4.20797e-05	0.00123676
Atp9a	18339.5	0.170701	0.0417166	4.09193	4.27791e-05	0.00125493
Gnaq	12470.2	0.143734	0.0351655	4.08736	4.36308e-05	0.00127113
Grm5	10072.6	0.164477	0.0402419	4.08721	4.36594e-05	0.00127113
Kcng4	69.0515	-0.354355	0.0866973	-4.08727	4.36487e-05	0.00127113
Tspan7	28214.5	-0.172657	0.0422329	-4.08821	4.34712e-05	0.00127113
Arcn1	5597.46	0.113666	0.0278193	4.08587	4.39117e-05	0.00127608
Frmd6	440.614	-0.231305	0.056649	-4.08313	4.44332e-05	0.00128881
Tmem119	394.488	-0.271649	0.0665633	-4.08106	4.48305e-05	0.00129791
Ankmy2	1760.03	0.145552	0.0357048	4.07654	4.57105e-05	0.00131661
Lmnb1	1203.49	0.183981	0.0451241	4.07721	4.55793e-05	0.00131661
Rps18	6624.55	0.183947	0.0451245	4.07643	4.57316e-05	0.00131661
Gal3st4	110.095	-0.334646	0.0821699	-4.07261	4.64884e-05	0.00133482
Nbl1	2166.98	0.227649	0.0559009	4.07237	4.65364e-05	0.00133482
Get4	1479.82	0.164652	0.0404568	4.06982	4.70497e-05	0.00134705
Ctla2a	393.082	0.240828	0.0592258	4.06627	4.77721e-05	0.00136019
Dnajc7	6346.95	0.144917	0.0356366	4.06652	4.77195e-05	0.00136019
Neo1	8605.21	0.184034	0.0452582	4.06631	4.77643e-05	0.00136019
Steap3	292.09	-0.280684	0.0690875	-4.06273	4.85021e-05	0.00137844
Crybb1	240.319	-0.328241	0.0808544	-4.05966	4.91445e-05	0.00139327
Smarca2	5014.58	-0.146477	0.0360835	-4.05938	4.92039e-05	0.00139327
1110004F10Rik	3869.78	0.174987	0.0431178	4.05836	4.94188e-05	0.0013968
Cacna1i	2201.74	-0.185408	0.045697	-4.05734	4.96356e-05	0.00140037
Grm2	2086.19	-0.254823	0.0628258	-4.05602	4.99158e-05	0.00140572
Extl1	1278.93	-0.332654	0.0820495	-4.05431	5.02827e-05	0.00141348
Calhm5	192.561	-0.308925	0.0762142	-4.05337	5.04841e-05	0.00141657
Marf1	2018.22	-0.140631	0.0347035	-4.05237	5.07024e-05	0.00142013
Epdr1	1588.6	-0.145417	0.0359446	-4.04558	5.21935e-05	0.00145925
Arid1b	3536.71	0.177578	0.0439548	4.04001	5.34481e-05	0.00149137
Nbas	1339.58	0.151231	0.0374368	4.03963	5.35351e-05	0.00149137
Pik3r1	5025.76	-0.143899	0.0356333	-4.03834	5.383e-05	0.0014969
Ndst3	752.646	-0.205888	0.051006	-4.03654	5.42459e-05	0.00150576
Gnb2	12287.5	0.119566	0.0296489	4.03273	5.51322e-05	0.00152653
Negr1	6618.62	0.17847	0.044258	4.03248	5.51913e-05	0.00152653
Zdhhc24	787.681	-0.19941	0.0494618	-4.03161	5.53971e-05	0.00152949
Tcfl5	118.148	0.348629	0.0865353	4.02875	5.6074e-05	0.00154543
Zbtb22	1102.43	0.184553	0.0458158	4.02814	5.62196e-05	0.00154669
Slc12a6	3377.93	-0.124664	0.0309698	-4.02534	5.68939e-05	0.00156247
Mtch1	11435.8	0.103649	0.0257547	4.02445	5.71082e-05	0.00156557
Gpr37l1	4511.78	-0.154803	0.0384958	-4.02129	5.78802e-05	0.00158393
Blnk	76.9366	-0.349439	0.0869093	-4.02073	5.80169e-05	0.00158487
Cttn	6765.26	0.142818	0.0355245	4.02027	5.81318e-05	0.00158522
Gm7694	124.516	-0.33002	0.0821336	-4.01808	5.86731e-05	0.00159157
Myo16	3930.91	0.169295	0.0421321	4.01819	5.86463e-05	0.00159157
Socs2	1390.84	0.200865	0.0499822	4.01872	5.85142e-05	0.00159157
Ada	118.578	0.336555	0.0837883	4.01673	5.90113e-05	0.00159339
Cort	613.531	-0.320401	0.0797575	-4.01719	5.88953e-05	0.00159339
Kcmf1	2016.34	0.130408	0.0324675	4.01658	5.90486e-05	0.00159339
Ly6c1	392.717	-0.24272	0.0604426	-4.01571	5.92663e-05	0.00159648
Slc7a10	1312.17	-0.202431	0.0504186	-4.01501	5.9444e-05	0.00159849
Acot13	1157.01	-0.209807	0.0522762	-4.01343	5.98435e-05	0.00160644
Papss2	269.802	-0.271627	0.0677039	-4.01199	6.02088e-05	0.00161066
Ppp1r3e	593.53	0.23837	0.0594127	4.01211	6.01781e-05	0.00161066
Kif5b	7008.76	0.125835	0.0314087	4.00639	6.16533e-05	0.00164646
Serinc5	2454.25	-0.123044	0.0307368	-4.00314	6.25061e-05	0.00166636
Trerf1	864.516	-0.211816	0.0529369	-4.00129	6.29982e-05	0.0016766
Jakmip2	3081.44	0.130157	0.0325387	4.00005	6.33282e-05	0.00168249
Maged1	23738.6	0.129443	0.0323719	3.99863	6.37102e-05	0.00168974
Panx1	1516.1	0.183711	0.0459592	3.99727	6.4078e-05	0.00169081
Reps1	1538.18	0.176352	0.0441141	3.99763	6.39788e-05	0.00169081
Tmem100	968.915	-0.210246	0.0525956	-3.99741	6.40395e-05	0.00169081
Per3	647.155	-0.255965	0.0640722	-3.99495	6.47081e-05	0.00170453
Tspan4	901.161	0.191171	0.0478813	3.99259	6.53547e-05	0.00171864
Fam193b	1838.1	-0.156171	0.0391228	-3.99181	6.55717e-05	0.00171894
Prss36	370.505	-0.223426	0.055972	-3.99175	6.55881e-05	0.00171894
Ccser1	442.386	0.224235	0.0561934	3.99041	6.59581e-05	0.00172572
Akap5	2403.28	-0.220834	0.0553574	-3.98924	6.62856e-05	0.00173136
Rab3d	1621.95	0.216502	0.0542846	3.98828	6.65536e-05	0.00173544
Gjb6	537.22	-0.31749	0.079615	-3.98782	6.66837e-05	0.00173591
Pcdhac2	1919.85	0.187614	0.0470539	3.98721	6.68539e-05	0.00173742
Arih2	1527.33	0.145556	0.036538	3.98369	6.78543e-05	0.00175973
Sms	3923.74	0.144119	0.03618	3.98339	6.79399e-05	0.00175973
Fam71e1	317.092	0.236385	0.0593503	3.98287	6.80876e-05	0.00176062
Zmynd19	1342.33	0.177552	0.0445944	3.98148	6.84871e-05	0.001768
Ddit4l	596.118	-0.34566	0.0868312	-3.98083	6.86753e-05	0.0017699
Cdt1	134.089	0.333708	0.0838555	3.97956	6.90423e-05	0.00177346
Nasp	2360.31	0.189693	0.0476647	3.97973	6.89941e-05	0.00177346
Rpap3	1149.42	0.187713	0.0471839	3.97832	6.94029e-05	0.00177977
Lrrc75b	1298.88	0.204218	0.0513841	3.97434	7.05736e-05	0.00180382
Plrg1	1513.44	0.15574	0.0391863	3.97435	7.05707e-05	0.00180382
Foxk2	5989.66	0.120101	0.0302243	3.97365	7.07785e-05	0.00180607
Styk1	202.444	0.288265	0.0725682	3.97234	7.11709e-05	0.0018131
Dipk1a	1428.17	0.159586	0.040179	3.97189	7.13059e-05	0.00181356
Helz	1516.27	-0.204775	0.051606	-3.96804	7.24649e-05	0.00184001
Necab2	3218.9	0.166598	0.0420494	3.96195	7.43392e-05	0.00188452
Cyth3	2236.01	0.153112	0.0386615	3.96032	7.48483e-05	0.00189432
Grwd1	802.361	0.20387	0.0515115	3.95775	7.56587e-05	0.00191171
Wipf2	1276.94	-0.208886	0.0527933	-3.95667	7.60017e-05	0.00191725
Draxin	853.271	0.229176	0.0579344	3.95579	7.62815e-05	0.00192118
Itm2a	2080.73	-0.219327	0.0554508	-3.95535	7.64238e-05	0.00192164
Ky	184.354	-0.307598	0.0777856	-3.95443	7.67162e-05	0.00192586
Glra2	1675.9	0.245633	0.0622418	3.94642	7.93268e-05	0.00198818
Creb3l1	424.054	0.230981	0.0585567	3.94457	7.9942e-05	0.00200036
Fam20a	542.904	-0.247924	0.0628938	-3.94195	8.08208e-05	0.00201259
Git1	7041.94	0.166257	0.0421731	3.94224	8.07226e-05	0.00201259
Pdap1	4016.51	0.0963999	0.0244513	3.94253	8.06264e-05	0.00201259
Dpf1	2259.76	0.182319	0.0462758	3.93984	8.15365e-05	0.00202067
Gmppa	1202.6	-0.165909	0.0421031	-3.94055	8.12957e-05	0.00202067
Igip	1129.95	-0.251191	0.0637528	-3.94008	8.14529e-05	0.00202067
Syce2	379.833	0.237615	0.0603477	3.93744	8.23564e-05	0.00203773
Eef2k	1964.89	0.17552	0.0446531	3.93075	8.46805e-05	0.0020888
Ifitm2	451.576	0.257032	0.0653904	3.93072	8.46904e-05	0.0020888
Rbm5	4301.68	-0.151215	0.0384749	-3.93022	8.48665e-05	0.00208982
Hnrnpll	2065.33	0.150569	0.0383209	3.92917	8.52399e-05	0.00209568
Fam126b	1596.63	-0.199262	0.0507339	-3.92758	8.58044e-05	0.00210622
Aldh1a1	681.996	-0.264873	0.0674974	-3.9242	8.7018e-05	0.00213263
Srek1	1795.29	-0.175859	0.0448343	-3.92242	8.76642e-05	0.00214507
Ajap1	1033.97	0.23646	0.0603421	3.91866	8.90424e-05	0.00216511
Ano4	742.245	-0.245589	0.0626662	-3.919	8.89162e-05	0.00216511
Pcif1	1448.02	0.163323	0.0416761	3.91886	8.89703e-05	0.00216511
Tubb2a	45100.1	0.161392	0.041176	3.91956	8.87093e-05	0.00216511
Fbxw9	1493.42	0.156378	0.0399176	3.91751	8.94667e-05	0.00217202
Tmtc1	1602.5	-0.188772	0.0481958	-3.91678	8.97396e-05	0.00217524
Sbf2	3647.8	0.161497	0.0412418	3.91586	9.00832e-05	0.00218015
Psmc1	5099.61	0.113117	0.0288964	3.91456	9.05679e-05	0.00218847
Btbd9	3789.39	0.174796	0.0446948	3.91087	9.19661e-05	0.00221879
Cib2	1337.2	0.19777	0.050591	3.90919	9.26047e-05	0.0022289
R3hdm1	6293.57	-0.154304	0.0394774	-3.90867	9.28063e-05	0.0022289
Rnf165	4086.12	-0.18935	0.0484438	-3.90864	9.28167e-05	0.0022289
Sbk1	12303.6	0.168617	0.0431534	3.90738	9.33016e-05	0.00223707
Hnrnpa0	4830.42	0.216255	0.0553901	3.90421	9.45335e-05	0.00226193
Matr3	14197.6	0.173038	0.0443236	3.90396	9.46302e-05	0.00226193
Adra2a	631.17	-0.222274	0.0569551	-3.90262	9.51586e-05	0.00226756
Nap1l4	5238.12	0.117739	0.0301672	3.90287	9.50576e-05	0.00226756
Foxj3	2778.83	0.130788	0.0335221	3.90154	9.55822e-05	0.00227415
Cacnb4	3038.72	-0.207149	0.0531105	-3.90034	9.60568e-05	0.00227875
Ccnl2	2063.18	-0.161373	0.0413744	-3.90031	9.60698e-05	0.00227875
Exoc3l	111.823	0.317865	0.0815163	3.89941	9.64291e-05	0.00228029
Gpr17	6276.44	-0.331585	0.0850344	-3.89942	9.6423e-05	0.00228029
Alg10b	1403.78	0.195194	0.0500832	3.89739	9.72359e-05	0.00229237
Cobll1	387.569	-0.258008	0.0661961	-3.89763	9.71383e-05	0.00229237
Apba2	11301.3	0.178684	0.0458705	3.8954	9.80354e-05	0.00230771
Gprin1	10096.7	0.189558	0.0486769	3.8942	9.85217e-05	0.00231563
Rab11fip1	96.0839	-0.33514	0.086078	-3.89345	9.88299e-05	0.00231936
Dzip3	3535.51	0.160366	0.0412232	3.89019	0.000100164	0.00234094
Slc1a2	73346.1	-0.171058	0.0439726	-3.8901	0.000100203	0.00234094
Slc6a6	7051.75	0.169345	0.043528	3.89048	0.000100046	0.00234094
Brd2	11720.9	0.1296	0.0333307	3.88829	0.000100951	0.00235487
Fgd1	1445.47	0.166418	0.0428641	3.88247	0.000103402	0.0024048
Vwf	1204.47	0.253666	0.0653321	3.88271	0.000103297	0.0024048
Evi2a	95.976	-0.334423	0.0862036	-3.87945	0.000104692	0.00243114
Lcat	753.142	-0.270052	0.0697207	-3.87335	0.000107351	0.00248917
Dnajc13	2967.39	0.120602	0.031159	3.87052	0.000108605	0.00251448
Srebf2	8669.35	0.143051	0.0369631	3.87011	0.000108784	0.00251487
Kctd15	890.938	0.186468	0.0482353	3.86581	0.000110722	0.00254826
Slc43a2	1704.25	-0.175064	0.0452825	-3.86603	0.000110622	0.00254826
Trmt2b	297.082	-0.236449	0.0611632	-3.86587	0.000110693	0.00254826
Rbp4	219.647	-0.321742	0.0832642	-3.8641	0.000111497	0.00256229
Olfml3	549.626	-0.294259	0.0761594	-3.86373	0.00011167	0.00256245
Hmgb1	2326.36	0.140928	0.0364945	3.86163	0.000112634	0.00258075
Pes1	1674.49	0.130395	0.0337753	3.86066	0.000113079	0.00258713
Cct4	4973.45	0.130551	0.0338259	3.85949	0.000113622	0.00259188
Prmt6	873.707	0.208675	0.0540651	3.8597	0.000113527	0.00259188
Rasgrf2	2341.44	-0.19547	0.0506539	-3.85893	0.000113885	0.00259407
Drp2	2356.57	-0.137056	0.0355292	-3.85755	0.000114529	0.00260491
Acsl6	3681.44	-0.110216	0.0285789	-3.85654	0.000115003	0.00261185
Frmpd3	1415.73	-0.186275	0.0483573	-3.85206	0.000117127	0.00264845
Map4	27196.7	0.153997	0.0399746	3.85238	0.000116973	0.00264845
Tsc22d3	1751	-0.180401	0.046832	-3.85208	0.000117121	0.00264845
Zbtb40	351.036	-0.276664	0.0718587	-3.85011	0.000118065	0.00266576
Asic4	1058.44	0.227809	0.0591833	3.84921	0.000118499	0.00266889
Ccdc39	792.603	-0.193535	0.0502804	-3.84911	0.000118548	0.00266889
Usp29	2101.64	0.187123	0.0486514	3.84621	0.00011996	0.00269675
Dmd	1929	-0.124477	0.0323714	-3.84527	0.000120417	0.00270311
Smg1	4555.16	-0.155007	0.0403317	-3.84331	0.000121384	0.00272086
Nae1	1631.7	0.172679	0.0449524	3.84138	0.000122347	0.00273848
Med20	563.387	-0.225656	0.0587505	-3.84091	0.000122577	0.00273968
Ryr1	669.798	-0.248873	0.0648352	-3.83855	0.000123762	0.0027582
Sdf2l1	294.115	-0.314306	0.0818753	-3.83884	0.000123616	0.0027582
A830009L08Rik	20.8136	-0.270206	0.0704269	-3.83669	0.000124703	0.00277519
Nectin1	2541.75	0.179872	0.046912	3.83424	0.000125952	0.00279895
Cx3cr1	1519.09	-0.197057	0.051404	-3.8335	0.000126335	0.00280062
Mmaa	633.844	-0.179936	0.0469391	-3.83339	0.000126388	0.00280062
Eif4h	11522.4	0.111077	0.0289885	3.83177	0.000127225	0.00281158
Gimap4	33.1802	0.324388	0.0846693	3.83124	0.000127499	0.00281158
Haus7	419.195	0.241018	0.0629121	3.83103	0.000127609	0.00281158
Pa2g4	3642.42	0.108356	0.0282816	3.83131	0.000127461	0.00281158
S100a9	23.864	0.157137	0.0410279	3.82999	0.000128149	0.00281546
Usp1	983.776	0.179026	0.0467392	3.83031	0.000127982	0.00281546
Prelid1	4168.17	0.105175	0.0275062	3.82368	0.000131476	0.00287631
Zfhx2	1164.39	-0.264208	0.0690902	-3.8241	0.00013125	0.00287631
Zfp318	2848.38	0.149774	0.0391674	3.82395	0.000131328	0.00287631
Caskin2	1042.71	-0.191333	0.0500672	-3.82153	0.000132627	0.00289741
Myadm	3943.11	-0.224719	0.0588411	-3.81908	0.000133953	0.00292225
Mlc1	7460.25	-0.132876	0.0348142	-3.81673	0.000135232	0.00294265
Slc6a15	5766.66	0.155754	0.0408088	3.81666	0.000135268	0.00294265
Usp47	4243.36	0.112949	0.0296263	3.81247	0.000137585	0.00298885
Sgta	5843.16	0.124149	0.032583	3.81023	0.000138837	0.00301184
Kank1	1096.47	-0.259763	0.0682293	-3.8072	0.000140549	0.00304471
Rtn4rl1	2280.74	0.173223	0.0455451	3.80332	0.000142768	0.00308845
Ano3	726.325	-0.249118	0.0655508	-3.80039	0.000144471	0.00312094
Ccdc126	275.207	-0.28482	0.0749702	-3.79911	0.000145218	0.0031327
Nol7	1415.88	0.190499	0.0501618	3.79768	0.000146055	0.00314637
Ccdc190	378.38	-0.288371	0.0759547	-3.79662	0.000146683	0.00315551
Gcnt4	93.6969	-0.327676	0.0863305	-3.7956	0.000147289	0.00316416
Gpr150	172.175	0.287925	0.0759227	3.79234	0.000149236	0.00320154
Rcor3	792.225	0.229311	0.0604899	3.7909	0.0001501	0.00321562
Hexa	1491.71	-0.172557	0.0455277	-3.79016	0.000150549	0.0032208
Tpra1	704.388	-0.184244	0.0486548	-3.78676	0.000152623	0.00326065
Lonrf3	580.314	-0.223601	0.0590601	-3.78599	0.000153098	0.00326317
Per2	782.537	-0.224147	0.0592059	-3.78589	0.000153162	0.00326317
Smad2	1575.93	0.144853	0.0382771	3.78432	0.000154131	0.0032793
Ranbp3	2933.31	0.12219	0.0323167	3.78101	0.000156194	0.00331864
D3Ertd751e	250.106	-0.275838	0.0729658	-3.78037	0.000156596	0.00332261
Ubc	3286.08	0.160677	0.0425137	3.77941	0.000157197	0.00333082
Rasal2	2112.92	-0.141491	0.0374538	-3.77776	0.000158248	0.00334851
Erc1	7788.4	0.137316	0.0363592	3.77666	0.000158948	0.00335873
Gstcd	240.541	0.254949	0.0675219	3.7758	0.000159496	0.00336572
Hexim2	394.899	0.229082	0.0606858	3.77488	0.000160082	0.00337349
Ddx3x	9163.69	0.181453	0.0480908	3.77313	0.000161214	0.00339273
Nnat	27285	0.201031	0.0532913	3.7723	0.00016175	0.00339939
Mkks	1053.44	-0.183534	0.04867	-3.77098	0.000162609	0.00340528
Nudc	3059.55	0.112565	0.0298513	3.77085	0.00016269	0.00340528
Tjp1	3306.54	-0.151064	0.0400556	-3.77135	0.00016237	0.00340528
Ivd	2813.02	-0.116895	0.0310118	-3.76938	0.000163657	0.00342089
Jun	3098.43	-0.215792	0.0572672	-3.76816	0.000164457	0.00343298
Spag1	352.671	-0.21885	0.058129	-3.76491	0.000166609	0.00347324
Fam49b	6281.55	0.157217	0.041765	3.76434	0.000166993	0.00347654
Arhgef10	586.509	-0.223029	0.0592562	-3.76381	0.000167341	0.00347912
Bzw1	12205.7	0.119314	0.0317127	3.76233	0.000168337	0.00349513
Tra2b	2853.99	0.160653	0.042717	3.76086	0.000169328	0.00351102
Pbxip1	2200.26	-0.178726	0.0475346	-3.75992	0.000169971	0.00351963
Gpsm1	3265.82	0.183493	0.0488152	3.75893	0.000170639	0.00352873
Phf20	2892.3	0.141188	0.0375752	3.75749	0.000171629	0.00354449
Dnah5	201.48	-0.25235	0.067237	-3.75314	0.000174632	0.0036017
Wnk1	5182.7	-0.0983319	0.0262063	-3.75222	0.000175275	0.00361015
Cyth4	413.886	-0.231548	0.0617164	-3.75181	0.000175564	0.00361131
Bmp4	226.287	-0.324605	0.086544	-3.75075	0.000176303	0.0036217
Tomm70a	8176.67	0.130315	0.034749	3.75017	0.000176712	0.00362528
Kif3b	6324.93	0.140873	0.0375726	3.74935	0.000177295	0.00363244
Marcksl1	22698	0.12278	0.0327599	3.74786	0.000178351	0.0036469
Mark3	4492.36	0.123357	0.0329155	3.74769	0.000178472	0.0036469
Akr1a1	14472	0.073706	0.0196782	3.74556	0.000179994	0.00367316
Dpysl5	21750.8	0.183812	0.049079	3.74523	0.000180232	0.00367317
Ppp2r5a	2092.22	-0.130856	0.034945	-3.74463	0.000180657	0.003677
Syncrip	4540.11	0.127285	0.0340211	3.74136	0.00018303	0.00372041
Mthfd2	340.207	0.253311	0.0677178	3.74068	0.000183522	0.00372258
Olfml2b	1079.72	0.20574	0.0550027	3.74055	0.000183617	0.00372258
Selplg	337.843	-0.292836	0.0783317	-3.73841	0.000185185	0.00374945
Shisa4	2084.19	-0.135931	0.0363753	-3.73689	0.000186309	0.00376728
Cryab	574.062	-0.243667	0.0652233	-3.73589	0.000187051	0.00377736
Pacs1	4252.13	0.142224	0.0380873	3.73415	0.000188347	0.00379858
Zfyve26	669.996	-0.241493	0.0646983	-3.73261	0.000189504	0.00381695
Rab36	1087.24	-0.155553	0.041684	-3.73173	0.000190172	0.00382543
Lpar6	166.616	-0.279497	0.0749105	-3.73108	0.000190661	0.00383028
Cyb5b	7128.26	0.0936582	0.0251066	3.73043	0.000191155	0.00383523
Slc25a42	764.953	-0.213101	0.057131	-3.73005	0.000191444	0.00383607
Coro6	317.768	-0.322871	0.0865906	-3.72871	0.000192463	0.00384657
Jrk	360.48	0.255212	0.0684564	3.72809	0.000192936	0.00384657
Purg	1162.39	-0.192866	0.0517331	-3.72809	0.000192939	0.00384657
Stmn2	53928.3	0.124235	0.0333244	3.72806	0.000192962	0.00384657
Smoc2	568.308	0.210311	0.0564265	3.72717	0.000193644	0.00385521
Phkg1	409.493	-0.245683	0.0659425	-3.72571	0.000194765	0.00387255
Ddx54	2365.29	0.142807	0.0383342	3.72532	0.000195071	0.00387366
B3galt6	596.001	0.195894	0.0526113	3.72341	0.000196547	0.0038964
Lrfn1	1879.08	0.167634	0.0450242	3.72319	0.000196719	0.0038964
Prkn	159.478	-0.277359	0.0745756	-3.71917	0.000199878	0.00395391
Zfp874a	375.583	-0.215262	0.0579014	-3.71774	0.000201009	0.00397121
Thrap3	3654.74	0.127708	0.0343586	3.71691	0.000201673	0.00397925
Aarsd1	1580.56	0.146271	0.0393687	3.71541	0.000202873	0.00399784
Arpc2	8909.85	0.103431	0.0278475	3.7142	0.00020385	0.00399793
Rpl27	3379.05	0.166035	0.0446964	3.71473	0.000203418	0.00399793
Smpd3	8134.6	0.183899	0.0495134	3.71412	0.00020391	0.00399793
Unc13b	1856.76	-0.208359	0.0560846	-3.71508	0.000203142	0.00399793
Glmp	991.842	-0.168547	0.0454098	-3.71168	0.000205888	0.00403161
Dnajc3	2093.28	-0.178081	0.0479913	-3.71069	0.000206693	0.00404226
Ankrd40	2683.9	-0.153069	0.0412574	-3.71009	0.000207188	0.00404683
Myo1e	386.629	-0.255337	0.0688433	-3.70896	0.00020811	0.00405971
Rsrp1	5198.78	-0.28266	0.0762538	-3.70683	0.00020987	0.0040889
Map1lc3b	6949.6	-0.0943185	0.0254529	-3.70561	0.000210881	0.00410059
Thoc3	1402.61	0.176009	0.0474998	3.70547	0.000210999	0.00410059
Calcoco1	2154.44	-0.169377	0.0457254	-3.70423	0.000212032	0.00411034
H2bc4	372.152	-0.272486	0.0735607	-3.70424	0.000212029	0.00411034
Ldlr	961.142	0.233081	0.0629335	3.70361	0.00021255	0.00411523
Chil1	110.932	-0.296783	0.0801562	-3.70256	0.000213439	0.00412339
Paf1	2076.18	0.127734	0.0344997	3.70248	0.000213504	0.00412339
Itpk1	2382.95	0.117673	0.0317922	3.70133	0.000214469	0.00413515
Zfp930	320.001	-0.230789	0.0623564	-3.70112	0.000214646	0.00413515
Kcnb1	3399.1	-0.152112	0.0411259	-3.69869	0.000216713	0.00416977
Nupl1	1932.39	0.118354	0.0320097	3.69745	0.000217778	0.00418506
Dmrt2	86.8207	-0.321138	0.0869066	-3.69521	0.000219709	0.00421694
Rtn4	25139.8	0.123068	0.0333283	3.6926	0.000221969	0.00425505
Ascl1	451.089	-0.24888	0.0674338	-3.69073	0.000223608	0.00428116
Ranbp1	1951.13	0.14538	0.0393946	3.69036	0.000223941	0.00428225
Rpl10a	4763.97	0.15294	0.0414495	3.68978	0.000224451	0.00428671
Psmd3	4789.3	0.109641	0.029718	3.68939	0.000224788	0.00428787
Fbxo21	6219.41	0.132928	0.0360909	3.68315	0.000230372	0.00438897
Entpd5	1223.99	-0.155421	0.0422045	-3.68256	0.000230903	0.00439368
Tecta	71.4865	-0.317572	0.0862705	-3.68111	0.000232217	0.00441326
Lnpk	1904.9	-0.150843	0.0409834	-3.68059	0.000232698	0.00441698
Bcap29	584.154	-0.195142	0.0530318	-3.67971	0.000233501	0.00442184
Eif4g2	40740.6	0.0995621	0.0270585	3.67951	0.000233683	0.00442184
Scarb2	5527.99	0.117721	0.0319948	3.67937	0.00023381	0.00442184
Lrrtm1	4504.65	0.121943	0.0331502	3.67849	0.000234622	0.00443178
Frem2	350.618	-0.218613	0.059444	-3.67763	0.000235413	0.00444131
Msrb2	557.911	-0.241803	0.0657702	-3.67648	0.000236473	0.00445588
Sbds	1468.49	-0.14431	0.0392603	-3.67572	0.000237178	0.00445831
Sltm	2270.56	0.129417	0.0352063	3.67596	0.000236958	0.00445831
Gask1b	139.156	-0.302909	0.0824447	-3.67409	0.000238699	0.00448146
Atp1a2	28233.7	-0.150338	0.0409252	-3.67349	0.000239261	0.00448658
Slc39a14	878.221	-0.16339	0.0445293	-3.66926	0.000243251	0.00455588
Rpl15	5764.46	0.126363	0.0344465	3.66838	0.000244088	0.00456604
Vps11	2165.65	0.145433	0.0396636	3.66666	0.000245739	0.00459138
Dbn1	12635.7	0.133044	0.0362885	3.66629	0.000246098	0.00459255
Hrh1	231.784	-0.274482	0.0748827	-3.66549	0.000246863	0.00460128
Cotl1	3800.83	0.161055	0.0439433	3.66505	0.000247286	0.00460361
D630045J12Rik	2795.81	0.137283	0.0374728	3.66353	0.000248759	0.00462548
Tmem132e	624.388	0.234409	0.0639909	3.66316	0.000249123	0.00462669
Igfbp3	1264.32	0.26033	0.0711165	3.66061	0.000251615	0.00466515
Lrp12	2046.4	0.178486	0.0487692	3.65981	0.000252398	0.00466515
Ovol2	40.1661	-0.311949	0.085233	-3.65996	0.00025226	0.00466515
Zc3h4	2140.07	0.146135	0.0399284	3.65992	0.000252297	0.00466515
Smim10l2a	1899.9	0.13253	0.0362252	3.65851	0.000253681	0.00468328
Gabra1	5941.93	-0.223392	0.0610865	-3.65698	0.000255204	0.00470377
Hsp90ab1	71756.2	0.115923	0.0317008	3.65678	0.000255399	0.00470377
Col22a1	206.937	-0.300662	0.0822385	-3.65598	0.000256204	0.004713
Kcnip3	2822.05	-0.158254	0.0433016	-3.65469	0.000257492	0.00473107
Nop56	3302.55	0.122926	0.0336459	3.65352	0.000258668	0.00474705
Snd1	4322.94	0.140094	0.0383521	3.65285	0.00025935	0.00475393
Agpat5	2149.85	-0.109549	0.0300163	-3.64966	0.000262592	0.00480707
Tamm41	354.211	0.235432	0.0645127	3.64938	0.000262869	0.00480707
Magee1	7382.63	0.132896	0.0364202	3.64896	0.000263303	0.00480932
Lmna	1466.85	0.148537	0.0407186	3.64788	0.00026441	0.00482384
Irf6	56.2676	-0.31701	0.0869103	-3.64755	0.00026475	0.00482437
Zfyve16	756.954	-0.213342	0.0585134	-3.64604	0.000266315	0.00484719
Lrrc4b	6485.28	0.170342	0.0467596	3.64293	0.000269557	0.00490043
Bud23	827.536	-0.165489	0.0454419	-3.64177	0.00027077	0.00490841
Pim3	1338.74	0.157071	0.0431344	3.64144	0.00027112	0.00490841
Rpl8	9797.06	0.151296	0.04155	3.6413	0.000271263	0.00490841
Tmem25	1043.9	-0.202308	0.0555585	-3.64135	0.000271207	0.00490841
Arhgef3	1895.02	-0.143376	0.0394018	-3.63881	0.000273902	0.00495037
Timm23	1109.44	0.149075	0.0409774	3.63799	0.000274778	0.00496042
Aifm3	749.167	-0.237221	0.0652435	-3.63593	0.000276982	0.00499438
Adgrb3	5445.08	0.143354	0.0394511	3.63372	0.000279359	0.00503138
C2cd5	1488.11	-0.141724	0.0390123	-3.6328	0.000280362	0.00503648
Hnrnpr	3666.52	0.14162	0.0389832	3.63286	0.000280296	0.00503648
Rab29	188.201	-0.264092	0.0727011	-3.63257	0.000280618	0.00503648
Armt1	377.503	-0.227857	0.0627433	-3.63157	0.000281704	0.00504429
Prep	2698.14	0.134005	0.036899	3.63167	0.000281588	0.00504429
Myh9	2440.81	-0.13076	0.0360157	-3.63064	0.000282719	0.00505172
Tcap	38.2858	-0.308562	0.0849894	-3.63059	0.000282771	0.00505172
1110008P14Rik	2499.85	-0.163561	0.0450587	-3.62996	0.000283465	0.0050542
Ube2z	4351.11	0.103077	0.028397	3.62987	0.000283562	0.0050542
Acat1	7279.37	0.123231	0.0339613	3.62857	0.000284993	0.00505643
Atp8b2	2055.44	-0.147364	0.0406062	-3.62909	0.000284423	0.00505643
Pacsin2	1171.34	-0.149129	0.0410973	-3.62868	0.000284874	0.00505643
Tmem62	873.95	-0.171445	0.0472374	-3.62943	0.000284045	0.00505643
Slc7a3	804.451	0.238653	0.0657949	3.62724	0.000286472	0.00507684
Nsd2	5179.52	0.126388	0.034854	3.62621	0.000287616	0.00509129
Lnx1	808.942	-0.196199	0.0541308	-3.62454	0.000289475	0.00511835
Ppp1r26	994.649	0.179684	0.0495836	3.62387	0.000290233	0.00512591
Dip2b	1899.61	-0.158955	0.0438678	-3.6235	0.000290646	0.00512736
Ldhd	168.475	-0.302713	0.0835574	-3.62281	0.000291418	0.00513513
Psmb4	4782.64	0.119569	0.0330179	3.62133	0.000293092	0.00515875
Crocc	1324.98	-0.199009	0.0550008	-3.6183	0.00029655	0.00521369
G2e3	601.339	-0.205017	0.0566822	-3.61697	0.000298077	0.00523459
Bscl2	2208.89	-0.111843	0.0309419	-3.61461	0.000300805	0.00527056
Mis12	630.225	-0.204753	0.0566443	-3.6147	0.00030069	0.00527056
Nefm	9983.37	-0.154508	0.0427515	-3.6141	0.000301394	0.00527491
Lrrc8d	2366.43	0.148913	0.0412331	3.61148	0.000304452	0.00531953
Mknk1	1136.75	-0.172167	0.0476741	-3.61133	0.00030463	0.00531953
Prpf19	7419.05	0.0995062	0.0275696	3.60927	0.00030706	0.00535592
Gm11627	61.0908	-0.313418	0.0869079	-3.60632	0.000310573	0.00540501
Susd5	129.242	-0.303632	0.0841943	-3.60633	0.00031056	0.00540501
Usp22	22034.4	0.147827	0.0410142	3.60428	0.000313015	0.0054414
Zfp691	115.903	-0.283898	0.078819	-3.60189	0.000315908	0.00548554
Dock6	1081.64	-0.184017	0.0511111	-3.60034	0.000317802	0.00551225
Cxcl14	2022.78	-0.289779	0.0805159	-3.59903	0.000319407	0.00553389
Extl2	1960	-0.13908	0.0386537	-3.59809	0.000320557	0.00554761
Sh3gl3	1170.58	0.157338	0.0437347	3.59756	0.000321214	0.00555278
Cyb5r3	3871.72	0.134655	0.037433	3.59723	0.000321626	0.00555369
Ppm1f	1716.01	-0.17472	0.0485894	-3.59586	0.000323323	0.00557678
Snrpb	2548.45	0.137519	0.0382528	3.59501	0.000324377	0.00558873
Zfp322a	1634.41	-0.208846	0.0581086	-3.59406	0.000325566	0.00560299
Amt	584.991	-0.195726	0.0544755	-3.59292	0.000326997	0.00562137
Rnasel	707.627	-0.20104	0.0559623	-3.59242	0.000327621	0.00562585
Acot9	1011.34	0.18719	0.052117	3.59173	0.000328493	0.00563458
Slc2a4rg-ps	146.785	-0.291679	0.0812475	-3.59	0.000330678	0.00566579
Fig4	1852.09	0.123325	0.0343621	3.58897	0.000331986	0.00568192
St3gal6	407.547	-0.227819	0.0634871	-3.58843	0.000332673	0.00568738
Stxbp4	648.497	-0.230559	0.0642754	-3.58705	0.000334445	0.00571138
Snapc5	562.352	-0.188684	0.0527173	-3.57918	0.00034468	0.00587967
Dmbx1	22.7223	0.209104	0.0584357	3.57836	0.000345753	0.00588155
Gart	1388.08	0.133699	0.0373646	3.57823	0.000345929	0.00588155
Ppic	608.107	-0.217244	0.0607081	-3.5785	0.000345572	0.00588155
Gnaz	3947.17	0.149849	0.041894	3.57686	0.00034775	0.00590603
Tchh	99.6923	0.294923	0.082516	3.57413	0.000351398	0.00596146
Pdk2	1619.96	-0.195181	0.0546444	-3.57184	0.000354489	0.00600074
Plaa	2815.42	0.120347	0.0336921	3.57198	0.000354296	0.00600074
Bcar3	274.452	-0.237637	0.0665631	-3.57011	0.000356838	0.00603391
Mxd1	630.703	-0.216713	0.0607158	-3.5693	0.000357939	0.00604593
Map6	7762.81	0.141294	0.0396152	3.56667	0.000361545	0.00610018
Rock1	903.076	-0.173767	0.0487263	-3.56619	0.000362214	0.00610483
Bhlhb9	3254.41	0.112565	0.0315685	3.56575	0.000362823	0.00610844
Psmb3	2469.92	0.126605	0.0355179	3.56454	0.00036449	0.00612985
Rbmx2	288.84	0.236211	0.0662765	3.56403	0.000365206	0.00613522
Cacng5	1071.38	0.259132	0.0727884	3.56008	0.000370746	0.00621185
Grem1	58.5546	0.307445	0.0863555	3.56023	0.00037053	0.00621185
Gzf1	1127.83	-0.159726	0.0448678	-3.55992	0.000370971	0.00621185
Trib1	485.955	0.179564	0.0504604	3.55852	0.000372956	0.00623835
Chordc1	1579.5	-0.169563	0.0476862	-3.55581	0.000376818	0.00628956
Gm5897	15.0679	0.267028	0.0751024	3.55552	0.000377236	0.00628956
Pcdhga11	1321.41	0.246382	0.0692928	3.55567	0.000377018	0.00628956
Afap1l2	955.87	-0.175013	0.0492412	-3.5542	0.000379135	0.00630088
Inafm1	880.693	0.175238	0.049302	3.55437	0.000378885	0.00630088
Zfp612	848.739	-0.165439	0.0465432	-3.55453	0.000378653	0.00630088
Efcab6	205.496	-0.273825	0.0770785	-3.55254	0.000381527	0.00632345
Foxo6	1751.98	0.247267	0.0696093	3.55221	0.000382008	0.00632345
Mcrs1	3635.74	0.121377	0.0341627	3.55292	0.000380976	0.00632345
Plxnb1	3745.87	-0.107192	0.0301768	-3.55213	0.000382126	0.00632345
Mcm3	385.723	0.235627	0.0663429	3.55166	0.000382814	0.00632534
Pabpc4	1557.82	0.124717	0.0351169	3.55149	0.000383057	0.00632534
Abhd14a	1320.75	-0.203362	0.0572738	-3.5507	0.00038421	0.00633088
Anxa3	469.838	-0.257127	0.0724107	-3.55096	0.00038383	0.00633088
Scn1a	1846.23	-0.149062	0.0419991	-3.54917	0.000386443	0.0063609
Ipo5	6214.45	0.131156	0.0369667	3.54794	0.00038825	0.00638386
Bbs1	1731.86	-0.131772	0.0371591	-3.54615	0.000390902	0.00642066
Rplp0	17112.2	0.162359	0.0457889	3.54581	0.000391412	0.00642223
Frmd4a	4533.58	0.14177	0.0400155	3.54289	0.000395771	0.00648688
Ice2	271.109	-0.232206	0.0655522	-3.54231	0.000396639	0.00649423
Pdzd4	4855.81	0.136514	0.0385547	3.54079	0.000398927	0.00652479
Eif2b3	648.341	0.19889	0.0561901	3.53959	0.000400756	0.00654302
Htr1a	801.941	-0.157274	0.0444338	-3.5395	0.000400886	0.00654302
Tafa5	3769.52	0.11891	0.033607	3.53825	0.000402787	0.00656712
Hapln1	2909.35	-0.220694	0.0623821	-3.53777	0.000403518	0.00657213
Csf1r	2593.13	-0.163204	0.0461939	-3.53301	0.00041085	0.00668451
Kcnd3	2661.24	0.164728	0.0466371	3.53213	0.000412227	0.00669285
Zfp932	556.412	-0.197238	0.0558402	-3.53219	0.000412132	0.00669285
Htra3	418.931	-0.216023	0.0611851	-3.53065	0.00041454	0.00670932
Maco1	2126.44	0.118793	0.0336458	3.5307	0.000414459	0.00670932
Rasl11a	416.531	0.239482	0.0678257	3.53085	0.000414232	0.00670932
Ddx27	1145.73	0.145461	0.0412142	3.52939	0.000416511	0.00672103
Dennd4a	1933.05	-0.131896	0.0373772	-3.52877	0.000417494	0.00672103
Dhrs1	2516.52	-0.124374	0.0352492	-3.52843	0.000418032	0.00672103
Garem1	1565.6	0.1827	0.0517859	3.52799	0.000418736	0.00672103
Nufip2	1861.85	-0.150463	0.0426472	-3.52808	0.000418588	0.00672103
Pde10a	2995.2	0.147973	0.041936	3.52853	0.000417872	0.00672103
Sirt4	343.178	-0.212876	0.0603184	-3.5292	0.00041682	0.00672103
Ube2i	3664.81	0.112078	0.0317605	3.52883	0.000417397	0.00672103
5930403L14Rik	1110.89	-0.19458	0.0551721	-3.52679	0.000420629	0.0067227
Ctsl	4613.12	-0.138358	0.0392332	-3.52655	0.000421009	0.0067227
Pcdhgc4	1304.97	0.225973	0.0640694	3.527	0.000420291	0.0067227
Tgoln1	1821.26	-0.116244	0.0329619	-3.52661	0.000420924	0.0067227
Ttc3	36234.7	0.116393	0.0329954	3.52754	0.000419435	0.0067227
Ankrd63	247.955	-0.281998	0.0800195	-3.52411	0.000424906	0.00677793
Atp2a3	296.979	-0.232431	0.0659899	-3.52222	0.000427957	0.00681256
Tra2a	2298.85	-0.149441	0.0424255	-3.52244	0.0004276	0.00681256
Fam181a	127.542	0.28489	0.0809115	3.52101	0.00042991	0.00683664
Dpf2	1430.73	-0.160069	0.0454663	-3.5206	0.000430575	0.00684018
Efhd1	300.215	-0.240911	0.0685192	-3.51597	0.000438154	0.00694633
Idh2	1571.78	0.167758	0.0477127	3.516	0.000438102	0.00694633
Atp6v0a2	1907.69	-0.168398	0.0479085	-3.515	0.00043976	0.00696467
Gpt	262.146	-0.255357	0.0726754	-3.51367	0.000441966	0.00699245
Phyhipl	5239.08	-0.123529	0.0351896	-3.5104	0.000447435	0.00707175
Eif5	7504.86	0.124909	0.0355965	3.50903	0.000449743	0.00708509
Gab2	1309.11	0.179552	0.0511609	3.50956	0.000448853	0.00708509
Galk1	470.059	0.207592	0.0591622	3.50887	0.000450017	0.00708509
Slc25a19	1473.73	-0.141385	0.0402943	-3.50881	0.000450108	0.00708509
Rfxank	477.823	-0.259729	0.0740468	-3.50764	0.000452102	0.00710203
Slc30a3	1757.85	-0.252491	0.0719783	-3.50788	0.000451691	0.00710203
Bag6	7284.48	0.0997715	0.0284563	3.50613	0.000454672	0.00712826
Phc3	1817.52	-0.164435	0.0468995	-3.50612	0.000454692	0.00712826
Rasgrp2	1852.09	0.246985	0.0704634	3.50515	0.000456344	0.00714693
Socs5	2120.56	-0.151669	0.0432854	-3.50393	0.000458444	0.00717257
Cdk20	375.128	-0.222205	0.0634454	-3.50231	0.000461245	0.00720248
Dexi	606.216	-0.202462	0.0578086	-3.50228	0.000461286	0.00720248
Lrrc57	948.031	-0.143386	0.0409566	-3.50094	0.000463624	0.00723169
Cldn3	76.3671	0.30405	0.0869147	3.49826	0.000468301	0.00729729
Tgfb3	327.407	-0.255024	0.0729636	-3.49523	0.00047366	0.00737339
Abat	7982.02	-0.168774	0.0483463	-3.49093	0.000481337	0.00747246
Grin3a	5257.86	0.184751	0.0529282	3.49059	0.000481954	0.00747246
Lix1l	1606.85	0.142476	0.0408128	3.49095	0.0004813	0.00747246
Timm29	2780.53	0.124147	0.0355643	3.49076	0.000481652	0.00747246
Rab11fip5	2566.38	0.121382	0.03478	3.49	0.000483016	0.00748143
Noc2l	2788.53	0.103601	0.0297167	3.48627	0.000489802	0.00757896
Tmem64	1022.92	-0.160376	0.0460131	-3.48544	0.000491331	0.00759504
Slc29a1	936.643	0.250087	0.0718035	3.48293	0.000495962	0.00765897
Akap10	873.677	-0.150701	0.0432725	-3.48261	0.00049655	0.00766041
Lin7c	5265.06	0.131968	0.037902	3.48183	0.000498005	0.00767523
Dnmt1	2495.23	0.143795	0.0413271	3.47944	0.00050247	0.00772865
Soga1	6786.97	0.148062	0.0425509	3.47965	0.000502078	0.00772865
Vash2	696.877	0.268134	0.0770921	3.4781	0.000504983	0.00775961
Myom1	130.665	-0.278202	0.0800347	-3.47602	0.000508917	0.0078123
0610040J01Rik	283.406	-0.235437	0.0677536	-3.47489	0.000511056	0.00783738
Guf1	1173.59	-0.154879	0.0445916	-3.47328	0.000514131	0.00786895
Irf2bpl	3520.86	0.171124	0.0492672	3.47339	0.000513931	0.00786895
Rrm1	1112.17	0.173606	0.0500017	3.47199	0.000516615	0.00789916
Gstk1	170.029	-0.249245	0.0718045	-3.47116	0.000518207	0.00791568
Ptpn22	22.5244	-0.286621	0.0825921	-3.47032	0.000519843	0.00793285
Terf1	222.106	-0.226933	0.0654347	-3.46808	0.000524197	0.00799143
Plagl1	1057.06	0.211088	0.0609139	3.46535	0.000529542	0.00806497
4922502B01Rik	211.585	0.264053	0.0762702	3.46207	0.000536042	0.0081507
Gnpda2	539.792	-0.20232	0.0584407	-3.46198	0.000536223	0.0081507
S100a8	13.1195	0.119616	0.0345652	3.46059	0.000538989	0.0081847
Ndrg2	14183.7	-0.142548	0.0411985	-3.46002	0.000540127	0.00819396
Ccng2	1649.75	-0.153512	0.0444381	-3.45452	0.000551268	0.00835021
Eef2	50231.6	0.129925	0.0376113	3.45441	0.000551505	0.00835021
Chrm4	699.399	-0.260952	0.0755525	-3.45391	0.000552521	0.00835741
4933416E14Rik	23.5151	-0.272304	0.0788823	-3.45203	0.000556387	0.00840769
Mir3064	29.7066	-0.282577	0.0819225	-3.44932	0.000561997	0.00848418
Tiam2	1219.06	-0.252881	0.0733267	-3.44868	0.000563326	0.00849597
Micu2	1082.22	0.150872	0.0437725	3.44674	0.000567398	0.00854906
Top2b	7260.46	0.117005	0.033953	3.44608	0.000568786	0.00856163
Tab1	1199.2	0.17048	0.0494813	3.44535	0.000570316	0.00857633
Snn	12231.3	0.162987	0.0473139	3.44481	0.000571466	0.00858529
Ino80	1068.21	0.151852	0.0440872	3.44436	0.000572422	0.00859133
Ppp2r2d	2655.22	0.127069	0.0368966	3.44391	0.000573369	0.0085972
Cdkn2aipnl	1527.47	0.131574	0.0382122	3.44324	0.000574793	0.00860877
Itpr2	1020.07	-0.21012	0.0610277	-3.44302	0.000575252	0.00860877
Afg1l	531.075	-0.192394	0.0559105	-3.44111	0.000579331	0.00863791
Hnrnpf	1682.65	0.107262	0.0311695	3.44125	0.000579025	0.00863791
Mpnd	2781.38	0.116546	0.0338691	3.44106	0.00057943	0.00863791
Slc9a6	4809.27	0.10838	0.0314934	3.44136	0.0005788	0.00863791
Grap	255.705	-0.239286	0.0695464	-3.44067	0.000580272	0.00863921
Tmem177	356.154	-0.208126	0.060493	-3.4405	0.000580633	0.00863921
St6galnac5	6819.24	0.17457	0.0507528	3.43962	0.000582535	0.0086592
Grin2c	729.91	-0.265471	0.0772183	-3.43793	0.000586173	0.00870296
Slc38a9	461.466	-0.238394	0.0693461	-3.43773	0.000586603	0.00870296
Rtl5	603.677	0.189204	0.0550477	3.43709	0.000588002	0.00871537
Camk2n1	10239	-0.181523	0.0528184	-3.43675	0.000588747	0.00871807
Hp1bp3	7329.52	0.0829437	0.0241433	3.43547	0.000591524	0.00872759
Inhbb	817.789	0.212697	0.061913	3.43542	0.000591644	0.00872759
Lrp4	1409.73	-0.155157	0.0451574	-3.43592	0.000590554	0.00872759
Mex3a	1163.12	0.19445	0.0565901	3.43611	0.000590122	0.00872759
Wscd1	3500.14	0.127919	0.0372418	3.43483	0.000592926	0.00873819
Mpv17	1500.1	-0.142205	0.0414156	-3.43361	0.000595601	0.00876925
Axin1	1046.65	0.17378	0.0506168	3.43324	0.000596407	0.00877279
Cpz	37.5856	-0.263808	0.0768527	-3.43264	0.000597742	0.00878408
Mapkbp1	4217.56	0.141703	0.0413115	3.43011	0.000603328	0.00885777
Cpsf2	3306.36	0.118459	0.0345467	3.42896	0.000605901	0.00887872
Sertm1	4267.36	0.155286	0.0452836	3.42918	0.000605403	0.00887872
Efhd2	2198.75	-0.166557	0.0485944	-3.42749	0.000609193	0.00891852
Marveld1	487.761	0.195657	0.0571148	3.42568	0.000613256	0.00896952
Snrpd3	1915.09	0.121309	0.0354236	3.42454	0.00061585	0.00899896
Snu13	2467.54	0.120774	0.0352929	3.42205	0.000621505	0.00907303
Tubgcp4	732.726	-0.168397	0.0492335	-3.42038	0.000625328	0.00912025
Pik3cd	1611.91	-0.148138	0.0433356	-3.41839	0.000629925	0.00917865
Lrch3	1295.81	-0.124732	0.0364991	-3.41741	0.000632198	0.00920311
Cdk6	307.582	-0.230501	0.0674673	-3.41648	0.000634358	0.00922588
Omg	2500	-0.146938	0.0430479	-3.41335	0.000641692	0.0093238
Tph2	59.1346	-0.278239	0.0815213	-3.41308	0.000642329	0.0093243
Luc7l3	4047.38	-0.16734	0.0490517	-3.41151	0.000646052	0.00936957
1110002J07Rik	92.6295	-0.296074	0.0868203	-3.41019	0.000649176	0.00940607
Mgat4b	6803.13	0.150148	0.0440765	3.40653	0.00065795	0.00952428
A330023F24Rik	259.816	-0.269329	0.0790712	-3.40615	0.00065885	0.0095284
Rps19	5472.66	0.147966	0.0434913	3.4022	0.000668445	0.00965517
Xpnpep1	2776.43	0.119297	0.0350663	3.40203	0.000668862	0.00965517
Syne1	6948.29	-0.186909	0.054959	-3.40087	0.00067171	0.00968726
Rpl6	6764.46	0.129367	0.0380458	3.40031	0.000673098	0.00969824
Gramd1b	6726.92	-0.141381	0.0415828	-3.39999	0.000673881	0.0097005
Rpl19	7651.61	0.1362	0.0400677	3.39924	0.000675723	0.00971799
Csrnp1	172.975	0.260551	0.0766576	3.3989	0.000676585	0.00972135
Rps4x	10392.9	0.152283	0.0448257	3.39722	0.000680746	0.00977208
Pdcd2l	518.126	0.163336	0.0481057	3.39536	0.000685387	0.00982049
Tk1	139.952	0.270913	0.0797838	3.39559	0.000684814	0.00982049
Frmd3	551.389	0.19227	0.0566343	3.39494	0.000686441	0.00982651
Fus	7405.93	0.150725	0.044401	3.39462	0.000687239	0.00982885
Igsf3	2998.01	0.156402	0.0460779	3.39429	0.000688057	0.00983147
Plcz1	68.5767	-0.291154	0.0858161	-3.39277	0.000691906	0.00986031
Ppp2r2b	6783.33	0.10462	0.0308388	3.39248	0.000692622	0.00986031
Tsta3	884.263	0.139475	0.0411117	3.39258	0.000692372	0.00986031
Zfp810	583.497	0.232934	0.0686511	3.39301	0.000691297	0.00986031
Grik1	1191.37	0.208028	0.0613311	3.39188	0.00069414	0.00987285
Mfsd4a	730.087	-0.189737	0.0559538	-3.39095	0.000696513	0.00989752
Suv39h1	1190.55	0.14112	0.0416817	3.38566	0.000710062	0.0100808
Slco2a1	389.988	0.220568	0.0651565	3.3852	0.000711254	0.0100885
Fam120c	2825.27	-0.108064	0.0319286	-3.38454	0.000712984	0.0101038
4933439C10Rik	814.83	-0.147835	0.0436829	-3.38427	0.000713686	0.0101045
Slc24a3	9779.15	0.124246	0.0367323	3.38249	0.000718328	0.0101609
9330133O14Rik	288.325	0.232794	0.068838	3.38177	0.000720213	0.0101783
Acaca	4011.58	0.135024	0.0399325	3.38131	0.000721401	0.010183
Rgs5	7197.45	-0.179872	0.0531987	-3.38114	0.000721865	0.010183
Cideb	41.8941	-0.289554	0.0856693	-3.37991	0.000725096	0.01021
Snap23	392.84	-0.227779	0.0673879	-3.38011	0.000724563	0.01021
Tgfb1i1	770.749	0.151659	0.0448754	3.37955	0.000726042	0.010214
Ankrd28	1906.89	0.159289	0.0471433	3.37884	0.000727933	0.0102314
Pm20d1	27.3324	-0.283843	0.0840399	-3.37748	0.000731536	0.0102727
Mybpc1	49.581	-0.293383	0.0868813	-3.37682	0.000733291	0.010288
Klhdc4	798.18	0.175974	0.0521263	3.37592	0.000735685	0.0103122
Neurl4	4701.68	0.114356	0.0338813	3.37518	0.000737665	0.0103306
Pnpla7	261.919	-0.237584	0.0704075	-3.37441	0.000739737	0.0103503
Ppp1r3g	159.907	-0.250246	0.0741734	-3.3738	0.000741376	0.0103639
Gpr37	1507.81	0.166122	0.0492487	3.37312	0.000743218	0.0103761
Hunk	1568.44	0.191084	0.0566515	3.37298	0.000743591	0.0103761
Cep97	417.857	-0.239923	0.0711493	-3.3721	0.000745963	0.0103811
Phf8	1053.44	-0.214607	0.0636341	-3.37251	0.00074486	0.0103811
Trappc10	3876.55	0.115394	0.0342189	3.37225	0.000745576	0.0103811
Alpk1	144.627	-0.255438	0.0757824	-3.37067	0.000749847	0.0104072
Hmgn5	604.205	0.172471	0.0511653	3.37086	0.000749349	0.0104072
Syk	307.598	-0.245053	0.0726993	-3.37077	0.000749573	0.0104072
Brip1	47.5752	0.292715	0.0869086	3.36808	0.000756938	0.0104868
Tpd52l1	586.545	0.186997	0.0555166	3.3683	0.000756324	0.0104868
Scg2	9069.96	0.19605	0.0582128	3.36781	0.000757676	0.0104876
Atp6ap1l	28.7005	-0.268938	0.0799202	-3.36508	0.000765203	0.0105635
Cartpt	81.1596	0.290769	0.0864049	3.36519	0.000764919	0.0105635
Mylip	1115.12	-0.204044	0.0606305	-3.36538	0.000764393	0.0105635
Timeless	282.751	0.213447	0.0634619	3.3634	0.000769893	0.0106188
Zhx2	1225.22	0.141349	0.0420513	3.36134	0.000775653	0.0106887
Edn3	158.776	-0.271527	0.0808549	-3.3582	0.000784505	0.0107915
Rps20	4982.65	0.145516	0.0433303	3.35828	0.000784278	0.0107915
Hsdl2	1207.91	-0.194193	0.057832	-3.35788	0.000785436	0.0107947
Nexmif	3448.59	0.171246	0.0510278	3.35594	0.000790949	0.0108608
Efna3	1786.08	0.156604	0.0466763	3.35512	0.000793319	0.0108762
P4hb	5776.94	0.104125	0.0310352	3.35506	0.000793471	0.0108762
Mdn1	1623.83	-0.170093	0.0507101	-3.35422	0.000795898	0.0108998
Mdm4	2474.13	-0.137924	0.0411262	-3.35369	0.000797421	0.010911
Gdi2	8774.89	0.0983737	0.0293396	3.35293	0.000799613	0.0109313
Fen1	409.022	0.215868	0.06439	3.35251	0.000800837	0.0109384
Scarb1	2109.48	0.148701	0.0443809	3.35055	0.000806513	0.0110062
Rae1	2020.68	0.151082	0.0451003	3.34992	0.000808358	0.0110217
Rlbp1	1109.89	-0.144901	0.0432767	-3.34824	0.00081326	0.0110788
Gucy1a1	2244.14	-0.193591	0.0578301	-3.34759	0.000815179	0.0110952
Aph1c	194.821	-0.245139	0.0732632	-3.346	0.000819857	0.011149
Fndc5	1926.42	-0.127945	0.0382573	-3.34434	0.0008248	0.0112064
Rps10	3735.06	0.160591	0.0480316	3.34346	0.00082742	0.0112322
Ctu2	815.065	0.149318	0.0446735	3.34243	0.000830479	0.011242
Nolc1	2350.88	0.115596	0.0345853	3.34233	0.000830772	0.011242
Ppp2r5d	4222.6	0.109712	0.0328258	3.34224	0.000831048	0.011242
Zc3h14	3199.08	0.120224	0.0359708	3.34225	0.000831008	0.011242
Cox8a	9714.65	-0.163385	0.0488935	-3.34166	0.000832804	0.0112544
Csdc2	7379.66	0.141319	0.0422928	3.34145	0.000833417	0.0112544
Mia3	4762.32	0.0997687	0.0298611	3.3411	0.000834486	0.011259
Erp29	3953.24	0.0981597	0.0293827	3.34073	0.00083558	0.011264
Kirrel3	1703.98	0.20655	0.0618332	3.34044	0.000836447	0.0112659
Grid1	2302.15	0.143836	0.0430732	3.33933	0.000839814	0.0113014
Mpp5	795.693	-0.153263	0.0459217	-3.33747	0.000845442	0.0113475
Rmnd5a	4266.81	-0.0803609	0.0240771	-3.33765	0.000844891	0.0113475
Serpind1	57.7726	-0.270142	0.080938	-3.33764	0.000844923	0.0113475
Cdc42bpb	7041.56	0.147295	0.04415	3.33624	0.000849201	0.0113488
Gm19410	1222.42	-0.227781	0.0682733	-3.33631	0.000848975	0.0113488
Ppp1r3f	696.046	0.187731	0.0562688	3.33632	0.000848949	0.0113488
Slc16a4	139.09	-0.279372	0.0837151	-3.33717	0.000846346	0.0113488
Slc27a3	625.831	0.198908	0.05961	3.33682	0.000847435	0.0113488
Psip1	7999.84	0.114092	0.0342248	3.3336	0.000857296	0.0114375
Tcp1	7434.18	0.11013	0.0330364	3.3336	0.000857314	0.0114375
Ap1m1	3657.47	0.101281	0.0303957	3.3321	0.000861936	0.0114893
Ccdc28a	199.097	-0.242889	0.0729329	-3.33031	0.000867509	0.0115536
Arpc4	3857.98	0.126659	0.0380403	3.3296	0.000869708	0.0115696
Sfxn1	2690.12	0.123769	0.0371742	3.32944	0.000870203	0.0115696
Fndc10	563.232	0.163424	0.0490942	3.32877	0.000872296	0.0115875
Itprid1	125.449	-0.289076	0.086898	-3.32661	0.000879104	0.0116679
Sulf2	9874.93	0.165086	0.0496343	3.32604	0.00088089	0.0116816
Kctd21	461.114	-0.237233	0.0713453	-3.32514	0.000883738	0.0117013
Lipa	703.315	-0.206425	0.0620811	-3.32509	0.000883889	0.0117013
Srrm2	12934.2	-0.152603	0.0459023	-3.32452	0.000885716	0.0117155
Tbc1d16	8626.04	0.13926	0.0418967	3.3239	0.000887674	0.0117214
Zscan25	396.786	0.198243	0.0596388	3.32406	0.000887161	0.0117214
Snrnp48	398.885	-0.198559	0.0597656	-3.32229	0.000892819	0.0117793
Dpf3	371.106	0.22949	0.0690885	3.32168	0.000894761	0.0117949
D630023F18Rik	515.04	-0.1981	0.0596619	-3.32038	0.000898944	0.0118399
Nol11	1088.13	0.136206	0.041052	3.31788	0.000907032	0.0119363
C1qbp	2218.92	0.12163	0.0366643	3.31739	0.000908629	0.0119472
Dnajc5	13956.6	0.10622	0.0320262	3.31666	0.000911019	0.0119583
Neto2	3293.97	0.166616	0.0502358	3.31668	0.000910949	0.0119583
Akap17b	526.105	-0.204677	0.0617465	-3.3148	0.000917102	0.0119975
Arhgap29	880.862	-0.195635	0.0590088	-3.31535	0.000915289	0.0119975
Itch	1744.6	-0.146657	0.044242	-3.31488	0.00091684	0.0119975
Tmem121	648.117	0.17971	0.0542119	3.31496	0.000916561	0.0119975
Lingo1	11865.6	0.153432	0.0462915	3.31448	0.000918141	0.0120009
Cadm1	9370.16	0.148136	0.0446985	3.31411	0.000919364	0.0120068
Txndc16	2740.71	-0.123004	0.037122	-3.31351	0.000921314	0.0120221
Aars	6954.78	0.111191	0.0335878	3.31046	0.000931429	0.0121439
Rpl7a	3723.38	0.141406	0.042736	3.30883	0.000936879	0.0121944
Sidt1	1767.38	-0.161002	0.0486577	-3.30888	0.000936709	0.0121944
Rbm45	1030.02	0.142677	0.0431335	3.30781	0.000940294	0.0122286
Ppp1r12a	2542.14	-0.151827	0.0459064	-3.30731	0.00094195	0.0122398
Grm7	2669.56	0.131351	0.039727	3.30634	0.000945231	0.0122722
Smc6	1789.39	0.123466	0.03735	3.30565	0.000947577	0.0122923
Carm1	2554.08	0.120288	0.0364071	3.30397	0.000953274	0.0123559
Tcp11l2	757.006	-0.189592	0.0573974	-3.30315	0.000956057	0.0123816
Plaur	27.1994	0.265219	0.0803153	3.30222	0.000959214	0.0124121
Sorbs2	2927.92	-0.123109	0.0372927	-3.30115	0.000962885	0.0124492
Rbm42	2225.36	0.136919	0.0414837	3.30055	0.000964956	0.0124656
Dchs1	2360.38	0.171758	0.0520794	3.298	0.00097377	0.0125388
Man2b1	1579.42	-0.145975	0.0442645	-3.2978	0.000974445	0.0125388
Ppp1r14c	4376.77	0.115925	0.0351529	3.29774	0.000974674	0.0125388
Shb	672.285	0.196427	0.0595583	3.29807	0.000973527	0.0125388
Zranb3	413.004	-0.173071	0.0524713	-3.29839	0.000972421	0.0125388
Mrps21	923.87	-0.15954	0.0484185	-3.29502	0.000984151	0.0126502
Rps6kb2	803.896	-0.167123	0.0507668	-3.29197	0.000994873	0.0127774
Fau	5370.46	0.150626	0.0457691	3.291	0.000998305	0.0128109
Dmwd	4739.54	0.115771	0.0351887	3.29001	0.00100183	0.0128455
Eif4b	7843.71	0.109897	0.033414	3.28894	0.00100566	0.0128839
Cnih2	18053.7	0.162523	0.0494287	3.28803	0.00100893	0.012906
Pantr1	1700.65	-0.200945	0.0611147	-3.28799	0.00100905	0.012906
Hpdl	59.1278	-0.285312	0.0868457	-3.28527	0.00101884	0.0130205
Rrp1	8903.03	0.108367	0.0330349	3.28038	0.00103667	0.0132266
Tppp	8856.32	-0.134921	0.0411276	-3.28055	0.00103604	0.0132266
Pcmtd2	1500.9	-0.164846	0.05026	-3.27986	0.00103857	0.0132399
Arl10	778.926	0.18707	0.0570576	3.27861	0.00104319	0.0132878
Hif1an	2087.04	-0.140622	0.0429085	-3.27726	0.00104818	0.0133404
Ap3d1	6385.71	0.096463	0.0294407	3.27651	0.00105097	0.0133649
Ddx46	2682.16	0.125868	0.0384283	3.27541	0.0010551	0.0133954
Pcdhga1	364.561	0.251373	0.0767453	3.27542	0.00105504	0.0133954
Plxna1	11188.5	0.1682	0.0513781	3.27377	0.00106123	0.0134623
Rsph9	642.409	0.188709	0.0576471	3.27351	0.0010622	0.0134635
Fam20c	1970.73	0.189081	0.0578016	3.27121	0.00107088	0.0135261
Gspt1	5205.52	0.091068	0.0278347	3.27175	0.00106885	0.0135261
Shisa6	9756.47	0.192541	0.0588622	3.27105	0.00107151	0.0135261
Tnfsf11	11.5253	0.207325	0.0633818	3.27106	0.00107147	0.0135261
Vgf	7191.66	0.254377	0.077762	3.27122	0.00107084	0.0135261
Car7	438.281	-0.230361	0.0704484	-3.26993	0.00107574	0.0135575
Mcam	968.699	0.1432	0.0437917	3.27003	0.00107534	0.0135575
Eif3h	4708.74	0.13427	0.0410699	3.26929	0.00107818	0.0135771
Dcaf17	676.826	-0.149302	0.0457033	-3.26676	0.00108785	0.0136878
Psmc2	4084.42	0.0896147	0.0274532	3.26427	0.00109745	0.0137974
AU021092	284.968	-0.233367	0.071497	-3.26402	0.00109845	0.0137988
Mapk11	862.161	-0.135142	0.0414072	-3.26373	0.00109955	0.0138014
Zscan22	379.01	-0.229292	0.0702609	-3.26344	0.00110069	0.0138045
Has2	87.5031	0.283021	0.0867353	3.26304	0.00110222	0.0138126
Il13ra2	13.5544	-0.238401	0.0730971	-3.26143	0.00110852	0.0138498
Lmo3	5628.73	0.157234	0.0482116	3.26132	0.00110893	0.0138498
Polr2b	3191.95	0.106548	0.0326717	3.26117	0.00110954	0.0138498
Rnf220	3982.71	0.136838	0.0419601	3.26114	0.00110967	0.0138498
Vwa5b1	80.4772	0.28208	0.0864766	3.26192	0.00110659	0.0138498
Firre	1616.18	-0.142436	0.0437003	-3.25939	0.00111654	0.0139244
Kif26b	736.655	0.196122	0.0601772	3.25907	0.00111777	0.0139285
Hnrnpa3	2231.44	0.151619	0.046527	3.25873	0.00111914	0.0139344
1500009C09Rik	2460.39	-0.12333	0.0378512	-3.25829	0.00112087	0.0139447
Fam104a	1064.83	0.126614	0.0388617	3.25806	0.00112177	0.0139447
Rasl10a	936.223	-0.246258	0.0755938	-3.25765	0.00112341	0.0139539
Tenm4	4190.73	0.187118	0.0574513	3.25699	0.00112601	0.013975
Svip	990.832	-0.160839	0.0494053	-3.25551	0.0011319	0.0140368
Chaf1a	340.59	0.220752	0.0678207	3.25494	0.00113417	0.0140379
Ube2ql1	8266.64	0.130774	0.0401767	3.25498	0.00113402	0.0140379
Zfp628	415.375	0.19429	0.0596934	3.2548	0.00113471	0.0140379
Fam229b	264.292	-0.218333	0.0670858	-3.25454	0.00113578	0.0140399
Ascc3	1230.39	0.136634	0.041988	3.25411	0.00113747	0.0140497
Noxred1	34.9702	-0.278483	0.0856064	-3.25307	0.00114167	0.0140791
Ss18	1330.48	-0.142211	0.0437141	-3.25321	0.00114109	0.0140791
Rps3	10347.6	0.143587	0.0441474	3.25244	0.0011442	0.0140991
Farp1	3364.88	0.169325	0.0520695	3.25191	0.00114634	0.0141141
Stk38	1320.62	-0.145299	0.044701	-3.25047	0.00115215	0.0141745
Slc1a3	27651.6	-0.106605	0.0328143	-3.24873	0.00115921	0.0142387
Tab3	835.123	0.17814	0.0548328	3.24879	0.00115897	0.0142387
Sorl1	5171.75	-0.200212	0.0616498	-3.24757	0.00116393	0.0142854
Tnfrsf25	160.645	-0.280317	0.086327	-3.24716	0.00116563	0.0142949
Bri3bp	4328.98	0.0970176	0.0298845	3.24642	0.00116866	0.0143207
Slc5a7	68.6289	-0.278169	0.0857308	-3.24468	0.00117583	0.0143972
Glcci1	980.531	-0.187065	0.0577005	-3.242	0.00118694	0.0145142
Lncenc1	14.0769	0.206188	0.0636006	3.24192	0.00118726	0.0145142
Usp25	1123.61	-0.128663	0.0397156	-3.23961	0.00119695	0.0146211
Nfx1	2821.6	0.0990613	0.0306072	3.23654	0.0012099	0.0147677
Trpv6	42.9685	-0.254119	0.0785544	-3.23494	0.00121668	0.0148387
Eef1a1	98325.1	0.144672	0.0447268	3.23456	0.0012183	0.0148468
Usp34	7021.3	0.151458	0.0468756	3.23106	0.00123331	0.0150179
Rnf32	368.013	-0.207088	0.0641083	-3.23028	0.0012367	0.0150474
Dcaf15	1249.19	0.1632	0.0505362	3.22938	0.00124061	0.0150831
Ctnnbip1	3566.36	0.107237	0.0332124	3.22884	0.00124293	0.0150987
Xpa	257.338	0.213159	0.0660216	3.22863	0.00124385	0.0150987
Gak	4116.27	0.108618	0.0336479	3.22806	0.00124632	0.015105
Nt5dc2	584.813	0.240731	0.0745739	3.22809	0.00124621	0.015105
Thbd	252.936	-0.279817	0.0867137	-3.2269	0.00125138	0.0151545
Srgap1	2104.34	0.205123	0.0636276	3.22381	0.00126498	0.0153035
Ttc28	2206.42	0.140283	0.0435168	3.22365	0.00126566	0.0153035
Chl1	18693.3	0.141989	0.0440535	3.2231	0.00126813	0.0153215
Dusp2	118.989	0.258164	0.080118	3.2223	0.00127165	0.015352
Akt2	3365.53	-0.154555	0.047973	-3.22171	0.00127429	0.0153599
Xrcc5	458.644	-0.200893	0.0623547	-3.22178	0.00127397	0.0153599
Rnf38	2101.56	-0.140863	0.0437269	-3.22142	0.00127559	0.0153636
Crem	383.039	-0.18713	0.0581133	-3.22008	0.00128155	0.0154169
Tada2b	1328.21	0.177778	0.0552111	3.21998	0.00128201	0.0154169
Fgd6	618.845	-0.247448	0.0768541	-3.21971	0.00128322	0.0154195
Bmp3	383.196	-0.223777	0.069514	-3.21916	0.00128568	0.0154252
Sf3b2	8199.41	0.0966115	0.0300108	3.21922	0.00128539	0.0154252
Piga	259.73	-0.217127	0.067456	-3.2188	0.00128729	0.0154326
Spag7	1442.25	0.131584	0.0408842	3.21847	0.00128877	0.0154383
Gnpda1	595.654	-0.145999	0.0454047	-3.2155	0.00130219	0.015587
Crip2	4809.66	0.131989	0.0410628	3.21432	0.00130752	0.0156388
Cdk5r1	11902.9	0.136496	0.0424808	3.21313	0.00131295	0.0156916
Acrbp	122.868	-0.277847	0.0865082	-3.2118	0.00131908	0.0157527
Fam117b	2905.97	0.122786	0.0382603	3.20923	0.0013309	0.0158694
Ubr2	2408.33	-0.124704	0.0388578	-3.20925	0.00133081	0.0158694
Tcn2	558.709	-0.233436	0.0727502	-3.20874	0.00133319	0.0158845
Akr1c18	79.4284	-0.278634	0.0868774	-3.20721	0.0013403	0.0159324
Fam171a1	2725.14	0.107254	0.0334408	3.20729	0.00133994	0.0159324
Tmem204	268.536	-0.225626	0.0703437	-3.20748	0.00133903	0.0159324
Hsf1	934.905	-0.160767	0.0501324	-3.20685	0.00134198	0.0159401
Cstf2	3666.82	-0.0986867	0.0307772	-3.20649	0.00134364	0.0159476
Lhx9	636.634	0.277895	0.0866976	3.20533	0.00134906	0.0159975
Tsen34	2093.49	0.136226	0.0425022	3.20515	0.00134991	0.0159975
Smarcc1	3043.19	0.0883237	0.027559	3.2049	0.00135112	0.0159996
Ilf2	3692.55	0.0930687	0.0290878	3.19958	0.00137629	0.0162728
Zfp974	321.847	-0.220742	0.0689865	-3.19978	0.00137533	0.0162728
Ap3m1	2306.51	-0.114742	0.0358723	-3.19861	0.0013809	0.0163026
Snx30	2377.11	0.129753	0.0405654	3.19861	0.00138092	0.0163026
Megf10	464.917	-0.191593	0.0599142	-3.19779	0.00138487	0.0163368
Ppp1ca	7981.09	0.095533	0.0298801	3.19721	0.00138766	0.0163572
N4bp3	568.99	0.155005	0.0484888	3.19671	0.00139002	0.0163727
Abca9	390.533	-0.206745	0.0647139	-3.19474	0.00139955	0.0164723
Fam13b	2791.13	0.164941	0.051673	3.19202	0.00141281	0.0166158
Impact	3246.14	-0.138947	0.0435382	-3.19139	0.0014159	0.0166396
Fbxw7	4219.74	-0.162863	0.0510452	-3.19056	0.00141999	0.0166557
Nuak2	120.036	0.247791	0.0776717	3.19023	0.00142158	0.0166557
Ormdl2	167.891	-0.26362	0.0826335	-3.19023	0.00142158	0.0166557
Zfp608	1848.18	0.149166	0.0467537	3.19046	0.00142046	0.0166557
Kcnj11	921.572	-0.172404	0.0540497	-3.18973	0.00142404	0.0166594
Zdhhc1	571.287	-0.162264	0.0508675	-3.18993	0.00142308	0.0166594
Bcas3	1251.04	-0.130085	0.0407888	-3.18923	0.00142654	0.0166636
Slc39a2	120.11	-0.266086	0.083433	-3.18922	0.00142656	0.0166636
Ovca2	322.263	-0.207756	0.0651699	-3.18791	0.00143307	0.0167271
Asap1	3411.13	-0.169693	0.0532429	-3.18715	0.00143681	0.0167581
Chuk	1004.83	-0.159327	0.0500007	-3.18649	0.00144009	0.0167837
Ctso	852.135	-0.152984	0.0480254	-3.18548	0.00144516	0.0168048
Pgls	1333.3	0.176369	0.0553654	3.18555	0.0014448	0.0168048
Upf2	1028.93	-0.170439	0.0535003	-3.18576	0.00144376	0.0168048
Hmcn1	258.847	-0.226336	0.0711326	-3.1819	0.00146315	0.0169933
Nr2c2	4572.4	0.113862	0.0357854	3.18181	0.00146356	0.0169933
Copb2	4494.04	0.103323	0.0324758	3.18155	0.00146491	0.0169962
Fbxw11	5362.31	0.0834152	0.0262254	3.1807	0.00146919	0.0170332
2210408F21Rik	83.2694	-0.268081	0.0843024	-3.17999	0.00147278	0.017062
2410131K14Rik	1043.08	0.158649	0.0499052	3.179	0.00147785	0.017108
Fam124b	32.5838	-0.26827	0.0843956	-3.17872	0.00147925	0.0171113
Lrfn3	1423.61	0.143678	0.0452057	3.17831	0.00148136	0.0171228
Vxn	7857.83	-0.162665	0.0511831	-3.1781	0.00148245	0.0171228
Syt11	25954.4	-0.109923	0.0346082	-3.17621	0.00149214	0.0172219
Zkscan17	732.76	0.167668	0.0528108	3.17488	0.00149901	0.0172882
Abcd1	683.566	-0.164913	0.0519516	-3.17436	0.00150165	0.0172974
Uhrf2	1607.23	-0.156021	0.0491516	-3.17429	0.00150203	0.0172974
Lipc	48.4516	-0.275601	0.0868766	-3.17232	0.00151224	0.017402
1700029J07Rik	113.422	-0.269693	0.085049	-3.17103	0.001519	0.0174668
Ctsf	1990.04	-0.125771	0.0396715	-3.17032	0.00152269	0.0174963
Wdr43	1064.32	0.134734	0.0425079	3.16962	0.00152636	0.0175254
Foxp1	3431.39	0.191323	0.0603777	3.16876	0.00153089	0.0175255
Ly6a	169.113	0.271397	0.0856366	3.16917	0.00152877	0.0175255
Mamdc2	166.42	0.25036	0.0790084	3.16878	0.00153082	0.0175255
Phtf1	1322.23	-0.123409	0.0389405	-3.16916	0.00152879	0.0175255
Mapk8ip1	15150.1	0.0906762	0.0286248	3.16775	0.00153624	0.0175737
Nceh1	3687.46	-0.133699	0.0422139	-3.16719	0.00153919	0.0175945
A030001D20Rik	225.169	-0.247783	0.0782469	-3.16668	0.00154189	0.0176124
Atp2b1	32703.6	0.153338	0.0484315	3.16607	0.00154511	0.0176284
Hck	92.672	0.274474	0.0867096	3.16544	0.00154846	0.0176284
Mettl7a1	413.971	-0.225384	0.0711894	-3.16598	0.00154564	0.0176284
Rundc3b	1959.26	0.125282	0.0395784	3.16541	0.00154862	0.0176284
Stil	76.8567	0.274382	0.0866829	3.16535	0.00154899	0.0176284
Prrg3	1411.78	-0.133321	0.0421334	-3.16427	0.00155473	0.0176808
Smurf1	2387.1	0.145928	0.0461329	3.1632	0.00156047	0.017733
Ints6l	1191.82	-0.1594	0.050401	-3.16263	0.00156349	0.0177543
Nxpe4	506.722	-0.164842	0.0521748	-3.15941	0.00158088	0.0179386
Ptpn13	572.446	-0.187043	0.0592218	-3.15835	0.00158665	0.017991
H60b	17.5861	0.235415	0.0745854	3.15632	0.00159772	0.0181033
Slitrk5	2828.07	0.12949	0.041037	3.15545	0.0016025	0.0181441
Mkx	149.087	-0.255823	0.0810906	-3.15478	0.00160617	0.0181723
Rab31	3036.55	-0.141997	0.0450137	-3.15454	0.00160753	0.0181745
6720489N17Rik	91.9013	-0.260748	0.0826642	-3.1543	0.00160886	0.0181762
Sdc4	1020.99	-0.161159	0.0511104	-3.15316	0.00161515	0.0182341
Tfdp1	2068.09	0.12604	0.0399805	3.15255	0.00161854	0.0182589
8030462N17Rik	576.444	-0.16298	0.0517687	-3.14823	0.00164262	0.0184078
Cog6	1392.62	-0.146617	0.0465659	-3.14859	0.00164062	0.0184078
Mapre1	9227.27	0.114537	0.0363835	3.14805	0.00164361	0.0184078
Npy	1697.79	-0.151076	0.0479863	-3.14832	0.0016421	0.0184078
Pdgfrb	1328.27	-0.149199	0.0473927	-3.14815	0.00164306	0.0184078
Rida	515.332	-0.17961	0.0570466	-3.14847	0.00164128	0.0184078
Rps4l	1201.7	0.183641	0.0583317	3.14821	0.00164271	0.0184078
Sacm1l	2091.67	-0.124256	0.0394584	-3.14904	0.00163805	0.0184078
Trim24	1415.42	0.121782	0.0386711	3.14916	0.00163741	0.0184078
Vsig2	26.6495	-0.258412	0.0820665	-3.14881	0.00163938	0.0184078
Slc25a25	1818.89	0.11972	0.0380346	3.14766	0.00164581	0.018419
Frat1	520.855	0.202055	0.0641993	3.14731	0.00164781	0.0184281
Ube2j1	3912.48	0.0954059	0.030317	3.14695	0.00164986	0.0184377
Nr4a3	4760.83	0.161453	0.051329	3.14545	0.00165829	0.0185052
Ogdhl	1630.97	-0.14103	0.044836	-3.14547	0.00165819	0.0185052
Cpne7	7120.17	0.206729	0.0657415	3.14457	0.00166329	0.0185343
Edaradd	101.854	0.254884	0.0810547	3.14459	0.00166321	0.0185343
Gm14569	94.4716	-0.272765	0.0867757	-3.14333	0.00167035	0.0185996
Dync1li1	3383.04	0.0970284	0.0308756	3.14256	0.00167477	0.0186354
D130043K22Rik	1525.65	-0.182675	0.0581379	-3.1421	0.00167743	0.0186516
Slc52a2	622.651	0.15029	0.0478359	3.14179	0.00167921	0.018658
Cerox1	515.961	-0.198173	0.0631243	-3.1394	0.00169294	0.0187851
Pid1	1577.57	-0.132156	0.0420992	-3.13917	0.00169428	0.0187851
Smarce1	2691.18	0.111062	0.0353781	3.13928	0.00169363	0.0187851
Dctn6	2231.03	0.100426	0.0320069	3.13763	0.00170318	0.0188702
Nucks1	6203.77	0.128238	0.0408845	3.1366	0.0017092	0.0189189
Rimbp2	4510.45	-0.161886	0.0516143	-3.13646	0.00171002	0.0189189
Brsk2	5698.73	0.138947	0.0443186	3.13519	0.00171742	0.0189737
Fam189a2	390.764	-0.193952	0.0618623	-3.13521	0.0017173	0.0189737
Gm10654	96.6092	0.266104	0.0849157	3.13374	0.00172594	0.0190542
Slc39a13	613.591	-0.157385	0.0502319	-3.13318	0.00172926	0.0190773
Dok4	3253.83	0.113228	0.0361451	3.13258	0.00173276	0.0191023
Gtf2ird1	772.828	0.197638	0.0631038	3.13195	0.00173649	0.0191256
Mpdu1	1862.94	0.100439	0.0320706	3.13181	0.00173734	0.0191256
Sars	5624.68	0.0758342	0.0242171	3.13143	0.00173959	0.0191343
Zscan20	206.306	-0.229164	0.0731859	-3.13126	0.0017406	0.0191343
Bfar	1819.46	-0.124871	0.0398844	-3.13083	0.00174312	0.0191434
Scrn1	4768	0.109906	0.035106	3.1307	0.00174391	0.0191434
Usp31	2554.81	-0.138811	0.0443444	-3.1303	0.00174628	0.0191559
Hs6st3	758.677	0.199281	0.0636693	3.12994	0.00174843	0.019166
Trhr2	21.1509	0.208169	0.0665186	3.12948	0.00175115	0.0191821
Farsa	1640.46	0.105158	0.0336072	3.12902	0.00175388	0.0191849
Trp53i11	2095.73	0.173255	0.05537	3.12903	0.00175384	0.0191849
Ap5m1	722.095	-0.140344	0.0448607	-3.12844	0.00175737	0.0192095
Ube2l6	165.556	0.230744	0.0737647	3.1281	0.00175938	0.0192179
Dennd5a	7404.11	-0.0861219	0.0275429	-3.12683	0.00176701	0.0192741
Tdrp	460.398	-0.201835	0.0645461	-3.12699	0.00176607	0.0192741
Ccdc117	510.318	-0.228395	0.0730561	-3.12629	0.00177026	0.019296
Aldh5a1	4282.69	-0.0922472	0.0295125	-3.1257	0.00177385	0.0193215
Rnft1	447.017	-0.193667	0.0619683	-3.12526	0.00177649	0.0193261
Zmym6	1206.69	-0.148781	0.0476066	-3.12521	0.00177677	0.0193261
Nckap5	600.797	0.174147	0.0557298	3.12484	0.00177902	0.019337
Fabp3	3254.5	0.112783	0.0360994	3.12425	0.00178259	0.019338
Ints8	1077	-0.160483	0.0513677	-3.12421	0.00178286	0.019338
Rbm17	1934.44	0.103941	0.0332673	3.12441	0.00178161	0.019338
Etf1	4208.7	0.0985761	0.0315694	3.12253	0.00179307	0.0194351
Rab3b	3036.67	-0.157262	0.0503767	-3.12172	0.00179799	0.0194749
Vtn	2381.33	-0.213367	0.0683617	-3.12115	0.00180146	0.0194988
Brpf3	1052.04	-0.12601	0.0403852	-3.12021	0.00180725	0.0195206
Eef1g	9988.5	0.123065	0.0394413	3.12021	0.00180725	0.0195206
Rab35	3315.96	0.0939788	0.0301186	3.1203	0.00180669	0.0195206
Rnps1	4394.12	0.113266	0.0363082	3.11956	0.0018112	0.0195496
Zfp882	325.029	-0.236284	0.0757554	-3.11904	0.00181439	0.0195704
Ndc1	580.615	0.152491	0.0489172	3.11734	0.00182492	0.0196703
Fgfr1op2	1655.63	-0.149372	0.0479421	-3.11567	0.00183525	0.0197504
Ift57	1595.36	0.148467	0.047663	3.11494	0.00183982	0.0197504
Igfbpl1	2072.08	0.175193	0.0562374	3.11524	0.00183792	0.0197504
Slc24a2	11681.3	-0.17112	0.0549252	-3.11551	0.00183627	0.0197504
Slf2	1660.82	-0.171292	0.0549909	-3.11491	0.00184	0.0197504
Syt9	652.564	0.269155	0.0864036	3.11509	0.00183891	0.0197504
Cenpb	6385.21	0.139308	0.044744	3.11344	0.00184919	0.0198352
Wrnip1	2122.39	0.12323	0.0395883	3.11279	0.0018533	0.0198656
Acadvl	1660.87	-0.122317	0.039303	-3.11215	0.00185727	0.0198944
Fam78b	1712.24	0.113646	0.0365228	3.11163	0.00186055	0.0199019
Rbbp4	4883.33	0.0894186	0.0287368	3.11164	0.00186051	0.0199019
Klhl23	6506.21	0.11188	0.0359581	3.1114	0.00186201	0.0199039
Smim13	6590.07	-0.134895	0.0433594	-3.1111	0.0018639	0.0199103
Prrc2b	21892.7	0.130608	0.0419911	3.11038	0.0018685	0.0199457
Ddx56	1365.63	0.11358	0.0365206	3.11002	0.00187076	0.0199561
Klf9	5768.84	-0.159519	0.0513332	-3.10752	0.00188667	0.0201119
Txnrd3	330.596	0.211509	0.0680914	3.10625	0.00189478	0.0201845
Igsf21	2574.87	0.157275	0.0506444	3.10548	0.00189972	0.0202232
Agl	1428.69	-0.115196	0.0371189	-3.10343	0.00191288	0.0203494
Usp4	3573.85	0.106382	0.0342814	3.1032	0.0019144	0.0203515
Layn	219.481	-0.239698	0.0772598	-3.10249	0.00191901	0.0203865
Rpp38	208.131	-0.218112	0.0703092	-3.10219	0.00192097	0.0203934
Mdc1	839.281	0.156964	0.0506232	3.10064	0.00193104	0.0204862
Npsr1	40.5119	-0.263437	0.0849797	-3.1	0.00193524	0.0205167
Acvr1	1622.63	0.127886	0.0412605	3.09947	0.00193866	0.0205272
Arhgef28	1953.84	0.183208	0.0591102	3.09944	0.00193888	0.0205272
Gca	304.714	-0.185564	0.0598784	-3.09902	0.00194162	0.0205421
Cbfa2t2	1565.5	0.115115	0.0371516	3.09853	0.00194486	0.0205624
Map1b	50261	0.149597	0.0482946	3.09759	0.00195103	0.0206136
Ranbp10	1332.21	-0.151426	0.0489092	-3.09607	0.00196102	0.020705
Wee1	296.12	-0.216755	0.0700287	-3.09524	0.00196655	0.0207493
Lrrc45	1766.05	-0.142309	0.0459825	-3.09485	0.0019691	0.020762
Nwd1	2053.93	-0.150113	0.0485161	-3.09408	0.00197423	0.0207878
Prkacb	10979.9	-0.114867	0.0371234	-3.09418	0.00197357	0.0207878
Eid2b	1194.64	0.158723	0.0513047	3.09372	0.00197661	0.0207987
Aldh1l2	562.521	0.171566	0.0554738	3.09274	0.0019832	0.0208539
Fbll1	1490.23	0.145518	0.0470546	3.09254	0.00198455	0.0208539
Nucb2	685.965	0.19212	0.0621354	3.09196	0.00198842	0.0208682
Serpine1	48.176	0.244261	0.0789997	3.09193	0.0019886	0.0208682
Nop9	733.682	0.128705	0.0416392	3.09095	0.00199519	0.0209204
Rfx5	606.674	-0.201401	0.0651619	-3.09079	0.00199628	0.0209204
Wdr35	1640.53	0.118587	0.038397	3.08846	0.00201199	0.0210708
Armc6	2659.98	0.116016	0.0375814	3.08705	0.00202156	0.0211289
Atxn3	948.667	-0.13952	0.0451955	-3.08704	0.00202163	0.0211289
Bag3	243.542	-0.212068	0.068689	-3.08737	0.00201937	0.0211289
5930438M14Rik	35.4359	-0.25805	0.0836536	-3.08474	0.00203728	0.0211985
Bid	871.666	0.14468	0.0469032	3.08466	0.00203787	0.0211985
Boc	543.065	-0.202865	0.0657524	-3.08528	0.00203357	0.0211985
Eif2s2	3270.22	0.141062	0.04573	3.08467	0.00203778	0.0211985
Khdrbs2	232.635	0.215228	0.0697669	3.08496	0.00203577	0.0211985
Thrb	929.603	-0.17201	0.0557567	-3.08502	0.00203541	0.0211985
Yrdc	647.928	0.197635	0.0640687	3.08474	0.00203732	0.0211985
Fibp	1100.06	0.125824	0.0407989	3.084	0.00204235	0.0212309
Morf4l1	9024.08	0.11289	0.0366081	3.08374	0.00204418	0.0212356
Fibcd1	5810.01	0.202919	0.065852	3.08144	0.00206	0.0213713
Rpgrip1l	814.136	-0.159134	0.0516418	-3.0815	0.00205961	0.0213713
Rapgef4	4805.45	-0.138284	0.0448998	-3.07985	0.00207108	0.0214718
AW549877	2018.14	-0.137582	0.0447334	-3.07559	0.00210085	0.0217091
Dab1	4627.52	0.0952473	0.0309682	3.07565	0.00210045	0.0217091
Gng13	332.564	-0.236074	0.0767577	-3.07558	0.00210097	0.0217091
Lypla2	3361.25	0.117757	0.0382811	3.07613	0.00209709	0.0217091
Slco3a1	1976.26	0.124767	0.0405637	3.07584	0.00209911	0.0217091
E130317F20Rik	169.092	0.241728	0.0786708	3.07266	0.00212163	0.021908
Azin1	11422.8	0.10222	0.033271	3.07235	0.00212378	0.0219155
Abcc8	994.14	-0.154907	0.0504239	-3.07209	0.00212568	0.0219205
Cdh22	620.052	0.168	0.0546918	3.07175	0.00212807	0.0219306
Lor	402.843	0.257254	0.0837737	3.07082	0.00213472	0.0219845
Lrp8	5820.06	0.106506	0.0346864	3.07054	0.0021367	0.0219903
Pald1	928.916	0.161068	0.0524685	3.06979	0.00214207	0.0220309
Stoml2	1784.01	0.106293	0.0346492	3.06769	0.00215721	0.0221719
Fam189a1	3804.69	0.156121	0.0509184	3.06611	0.00216863	0.0222597
Uros	869.75	-0.158902	0.0518232	-3.06623	0.00216779	0.0222597
Plk3	678.177	0.166717	0.0543829	3.06562	0.00217221	0.0222755
Tmem44	2785.78	-0.145334	0.0474094	-3.0655	0.00217304	0.0222755
Stx12	5504.12	0.0828377	0.0270276	3.06492	0.00217725	0.0223038
Prkcd	1158.73	0.198713	0.0648492	3.06423	0.00218231	0.0223409
Zbtb4	3444.18	-0.0992243	0.0323856	-3.06384	0.00218516	0.0223553
Car2	2525.65	-0.144392	0.0471431	-3.06284	0.00219248	0.0223787
Col6a2	834.2	0.17968	0.0586665	3.06274	0.00219322	0.0223787
Gnb1	30272.4	0.0846058	0.0276208	3.06312	0.00219043	0.0223787
Spin1	7789.91	0.108152	0.0353092	3.06299	0.00219138	0.0223787
Ssh3	1052.84	-0.171067	0.0558591	-3.06248	0.0021951	0.0223831
Dlk1	49.0373	0.245247	0.0800973	3.06186	0.00219967	0.0224002
Krt79	33.6626	-0.249129	0.0813646	-3.06188	0.00219949	0.0224002
A930009A15Rik	33.012	-0.262997	0.0859296	-3.06061	0.00220889	0.0224793
Sar1a	4989.05	0.0961444	0.0314212	3.05986	0.00221438	0.0225204
Abcb4	127.269	-0.239203	0.0781824	-3.05955	0.00221668	0.022529
Chka	1484.06	-0.131524	0.0430163	-3.05754	0.00223159	0.0226657
Banf1	2193.12	0.105223	0.0344223	3.05682	0.00223699	0.0227056
Sirt3	1495.67	-0.118807	0.0388837	-3.05544	0.00224729	0.0227952
Lsm2	261.187	0.214425	0.0701848	3.05515	0.00224945	0.0228022
9630028B13Rik	45.3383	-0.265378	0.0868921	-3.05411	0.00225727	0.0228467
Pcdhga10	499.92	0.213874	0.0700256	3.05423	0.00225639	0.0228467
Togaram1	1436.77	-0.154231	0.0505016	-3.05398	0.00225827	0.0228467
Gnl1	4802.25	0.129633	0.0424554	3.05339	0.00226273	0.0228769
Hspbp1	2911.5	0.115448	0.037815	3.05297	0.00226588	0.0228938
Elob	5019.39	0.0945723	0.0309858	3.05212	0.00227234	0.0229441
Plod1	1001.1	-0.152605	0.0500372	-3.04982	0.00228979	0.0231053
Ecel1	219.384	0.265043	0.0869161	3.04942	0.00229286	0.0231212
Kansl1l	372.689	-0.195663	0.0641738	-3.04895	0.00229642	0.023142
Tmsb10	9302.71	0.127211	0.0417259	3.04873	0.00229812	0.0231441
Orai2	5077.36	0.139709	0.0458422	3.04761	0.00230666	0.0231848
Samd14	6034.17	0.181106	0.0594229	3.04774	0.00230566	0.0231848
Selenom	3565.23	0.112811	0.037014	3.04778	0.00230539	0.0231848
Raf1	4168.12	0.0890779	0.0292342	3.04704	0.00231105	0.0232139
Ddb2	278.436	-0.193595	0.0635508	-3.0463	0.00231677	0.0232563
Pfkp	11148.7	0.11141	0.0365782	3.0458	0.00232064	0.0232649
Uqcr11	4252.96	-0.136894	0.0449434	-3.04592	0.00231969	0.0232649
Ddx25	1712.11	0.129446	0.0425048	3.04543	0.00232345	0.023278
Cops3	2224.53	0.12144	0.0398877	3.04454	0.00233038	0.0233324
Chmp6	1138.2	0.135377	0.0444798	3.04357	0.00233792	0.0233928
Ercc3	1456.31	0.143289	0.0470877	3.04303	0.0023421	0.0234195
Ccdc186	1486.29	-0.11963	0.0393383	-3.04105	0.00235752	0.0235485
Jmjd8	1373.49	-0.134145	0.0441124	-3.04099	0.00235805	0.0235485
Ldlrad3	932.493	0.155284	0.0510832	3.03984	0.00236707	0.0236082
Puf60	5126.37	0.101646	0.0334375	3.03986	0.00236685	0.0236082
Nudt18	1081.03	-0.134046	0.0441123	-3.03875	0.00237565	0.0236786
Ankrd35	369.169	-0.17988	0.0592061	-3.03819	0.00238002	0.0237069
Ccne1	361.802	-0.188901	0.0621846	-3.03774	0.00238356	0.0237269
Ube2o	5951.98	0.122685	0.0403937	3.03724	0.00238755	0.0237513
B4galt5	2619.26	0.125201	0.041229	3.03673	0.00239157	0.0237607
Tlcd5	758.691	-0.146941	0.0483857	-3.03686	0.00239054	0.0237607
Gm20300	953.089	-0.153496	0.0505517	-3.03641	0.00239415	0.0237685
Pak1	7172.26	-0.106739	0.0351548	-3.03625	0.00239542	0.0237685
Drap1	3274.04	0.112915	0.0372029	3.03512	0.00240443	0.0238283
Sp2	440.735	0.197467	0.0650609	3.0351	0.00240453	0.0238283
Il18	551.6	-0.150207	0.0495071	-3.03406	0.00241287	0.0238805
Wac	4020.46	0.0888278	0.0292758	3.03417	0.00241201	0.0238805
Enox1	1714.96	0.123947	0.0408577	3.03363	0.00241627	0.0238989
Nsg2	36381.2	0.0998002	0.0329133	3.03222	0.00242765	0.0239961
Akr1b10	476.529	-0.1694	0.0558852	-3.03121	0.00243574	0.0240607
Cox6b1	7615.05	-0.127321	0.0420082	-3.03085	0.00243866	0.0240742
B4galnt4	3540.86	0.120206	0.0396648	3.03055	0.00244111	0.024083
Zfp639	868.449	0.145225	0.0479367	3.02952	0.00244947	0.0241501
Cse1l	3234.65	0.115616	0.0381666	3.02925	0.00245158	0.0241555
Gm20743	25.3266	-0.256297	0.0846357	-3.02823	0.00245991	0.0241956
Phf14	2247.39	0.137177	0.0452979	3.02834	0.002459	0.0241956
Soga3	3050.64	0.120818	0.0398978	3.02818	0.00246033	0.0241956
Malsu1	294.276	0.223398	0.073791	3.02744	0.00246637	0.0242242
Peg13	6771.57	0.160239	0.0529257	3.02762	0.00246488	0.0242242
Lcn2	31.1101	0.106761	0.035291	3.02517	0.00248495	0.0243622
Mastl	90.6348	0.250369	0.0827677	3.02495	0.00248671	0.0243622
Phldb2	345.512	-0.202377	0.0668948	-3.0253	0.00248388	0.0243622
Shisa2	209.727	0.219008	0.0723967	3.02511	0.00248542	0.0243622
Gck	132.6	0.256031	0.0846567	3.02434	0.00249176	0.0243654
Ptpdc1	924.663	-0.153167	0.0506427	-3.02446	0.00249075	0.0243654
Zcchc18	11968.8	0.0946449	0.0312931	3.02446	0.00249074	0.0243654
Ap1ar	2830.82	0.0793995	0.0262622	3.02334	0.00250004	0.024431
R3hcc1	1016.12	0.123924	0.0409947	3.02292	0.00250349	0.0244493
Lhfpl4	6028.71	0.119717	0.039611	3.02232	0.00250841	0.0244819
Ehbp1	2544.02	0.100168	0.0331591	3.02084	0.00252077	0.0245871
Mrtfb	4497.93	-0.141937	0.047013	-3.01909	0.00253531	0.0247133
Apold1	169.33	0.243693	0.0807327	3.01851	0.0025402	0.0247298
Tnfaip8l1	305.287	0.191955	0.063592	3.01854	0.00253997	0.0247298
Fam167a	690.351	0.180522	0.0598188	3.01782	0.00254602	0.0247709
Cd164	1762.64	-0.155188	0.0514477	-3.01641	0.00255783	0.0248473
Lipm	11.2861	-0.137977	0.0457387	-3.01663	0.00255597	0.0248473
Pepd	1123.21	0.132239	0.0438413	3.01631	0.00255868	0.0248473
2510009E07Rik	3386.78	0.124088	0.0411535	3.01525	0.00256767	0.0249189
Mrps25	1186.32	-0.14147	0.0469227	-3.01496	0.00257012	0.0249271
Ddb1	10057.9	0.0759912	0.0252106	3.01425	0.00257614	0.0249699
Lhx1	76.477	0.239417	0.0794355	3.01398	0.00257845	0.0249766
Atp13a5	455.324	-0.19618	0.0650987	-3.01357	0.00258194	0.0249791
Lsm11	12093.3	0.142763	0.0473718	3.01366	0.00258116	0.0249791
Osbpl5	1572.71	0.142846	0.047409	3.01307	0.00258622	0.0250049
Snx17	2943.19	0.0928495	0.0308196	3.01268	0.00258951	0.0250211
Cfap69	266.606	-0.215474	0.0715332	-3.01222	0.00259348	0.0250401
Ggcx	387.42	-0.171664	0.0569921	-3.01207	0.0025947	0.0250401
Lrig1	1967.23	0.153884	0.0511105	3.01081	0.0026055	0.0251287
Clpp	1264.8	0.103169	0.03427	3.01047	0.00260841	0.0251326
Gdf10	1045.38	0.165684	0.0550374	3.01039	0.00260916	0.0251326
Lncppara	54.4779	0.251684	0.0836121	3.01013	0.00261134	0.025138
Fscn1	13532.3	0.113997	0.0378743	3.00988	0.00261347	0.0251429
Rnpep	1469.03	-0.12993	0.0431729	-3.00953	0.00261652	0.0251566
Wdr18	2406.33	0.0900289	0.0299309	3.00789	0.00263068	0.025277
Ppt1	2865.86	-0.10012	0.0333145	-3.00528	0.00265337	0.0254635
Scfd2	767.304	-0.150507	0.0500794	-3.00536	0.00265267	0.0254635
Eif6	1568.9	0.118237	0.0393509	3.00468	0.00265862	0.0254955
Twf2	1280.55	-0.151545	0.0504391	-3.00452	0.00266	0.0254955
Acp7	65.484	-0.261112	0.0869137	-3.00427	0.00266216	0.0255004
Zbtb18	25250.3	0.175696	0.0584867	3.00403	0.00266431	0.0255053
Coro1a	3816.83	0.138848	0.0462237	3.00383	0.00266606	0.0255062
Slco5a1	478.155	0.200532	0.0667808	3.00283	0.00267479	0.0255739
Arpc5	8327.98	0.117315	0.0390805	3.00188	0.00268319	0.025624
Leng8	5872.1	-0.157511	0.0524712	-3.00186	0.00268333	0.025624
Nudt7	96.2525	-0.256953	0.0856156	-3.00124	0.00268886	0.025661
Stk32b	596.251	0.259544	0.0864924	3.00078	0.00269293	0.0256839
Dnase1l2	95.6041	-0.259512	0.0865088	-2.99983	0.00270129	0.0257395
Hint1	5549.94	0.108853	0.0362874	2.99974	0.00270207	0.0257395
Supt5	4718.01	0.0933498	0.0311287	2.99883	0.00271018	0.0258008
Ppm1j	45.0784	0.206775	0.0690159	2.99606	0.00273497	0.0260208
Cys1	251.69	-0.230158	0.0768927	-2.99323	0.00276041	0.0262306
Pcdh12	226.843	-0.217273	0.0725846	-2.99338	0.00275908	0.0262306
Pcbp4	5856.61	0.111607	0.0372961	2.99246	0.00276735	0.0262805
Foxo4	514.026	-0.189171	0.0632334	-2.99163	0.00277488	0.0263173
Mitd1	232.951	-0.197199	0.0659179	-2.99158	0.00277537	0.0263173
Slc4a8	3757.3	-0.128174	0.0428464	-2.99148	0.00277633	0.0263173
Hsd3b7	223.636	-0.241506	0.0807421	-2.99108	0.00277997	0.0263358
Ctif	3588.55	0.117813	0.0394004	2.99014	0.00278852	0.0264006
Gramd3	725.646	-0.172942	0.0578458	-2.9897	0.00279249	0.026422
Agap3	9809.53	0.130475	0.0436815	2.98696	0.00281765	0.0265951
Arglu1	1944.3	-0.142911	0.0478438	-2.98703	0.00281702	0.0265951
Eif1a	1692.98	0.100451	0.0336283	2.9871	0.00281634	0.0265951
Spata5	462.733	0.156355	0.0523452	2.987	0.00281726	0.0265951
Senp3	2681.91	0.117077	0.039252	2.9827	0.00285716	0.0269516
Josd1	2352.6	-0.0983505	0.0329765	-2.98244	0.00285957	0.0269579
Mex3d	1156.32	0.187253	0.0627896	2.98223	0.00286152	0.0269599
Cdk5rap3	1232.55	0.111906	0.0375315	2.98166	0.00286687	0.0269939
Uhmk1	11285.2	-0.107478	0.0360515	-2.98124	0.00287087	0.0270151
Rnf214	2234.1	0.107051	0.0359107	2.98104	0.00287271	0.027016
Cln5	260.753	-0.209176	0.0702087	-2.97935	0.00288863	0.0271492
Dffa	1221.66	-0.122669	0.0411849	-2.97849	0.00289668	0.0272014
Gap43	25619.4	0.106908	0.0358946	2.97838	0.00289779	0.0272014
Riok3	2226.03	0.105743	0.0355058	2.9782	0.00289945	0.0272014
Klf7	622.09	0.210705	0.070765	2.97753	0.00290582	0.0272447
Apbb2	1754.34	0.118136	0.0396786	2.97731	0.00290786	0.0272474
Cnksr3	232.614	-0.249601	0.0838468	-2.97687	0.00291209	0.0272703
Kcnf1	2640.18	-0.188036	0.0631737	-2.9765	0.00291559	0.0272703
Tagln2	840.712	0.193488	0.0650037	2.97657	0.00291496	0.0272703
Filip1	573.005	0.18063	0.060704	2.97559	0.00292423	0.0273346
Epx	28.1897	-0.240413	0.0808114	-2.97499	0.00293003	0.0273723
Klhl24	2124.18	-0.132004	0.0443755	-2.9747	0.00293273	0.027381
Gng2	19830.4	0.105337	0.0354167	2.97421	0.00293744	0.0274084
Coq7	859.253	0.153972	0.0517755	2.97385	0.00294094	0.0274245
Mme	182.521	-0.215329	0.0724402	-2.97251	0.00295376	0.0275276
Gm1976	610.065	-0.142145	0.0478459	-2.9709	0.00296927	0.0276235
Laptm5	951.839	-0.178981	0.060245	-2.97089	0.00296941	0.0276235
Tbrg4	1145.99	0.148117	0.0498503	2.97123	0.00296608	0.0276235
Gabarapl1	13448.2	-0.114182	0.0384425	-2.97021	0.00297594	0.0276677
Abcc5	3054.71	-0.139292	0.0469064	-2.96958	0.00298207	0.027702
Epg5	1721.7	-0.143813	0.0484391	-2.96894	0.00298828	0.027702
Galnt2	3974.33	0.0986681	0.0332314	2.96912	0.00298652	0.027702
Szt2	1324.8	-0.166148	0.0559625	-2.96891	0.00298858	0.027702
Tmem19	1436.66	-0.124125	0.0418006	-2.96945	0.0029833	0.027702
Aamp	5122.95	0.0851912	0.0286972	2.96862	0.00299136	0.0277112
Idua	214.43	-0.199914	0.0673548	-2.96807	0.00299672	0.0277277
Nck2	1560.6	0.161039	0.054257	2.96809	0.00299659	0.0277277
Cramp1l	1239.36	-0.146541	0.0493849	-2.96732	0.00300405	0.027779
Fam81a	4278.42	-0.166629	0.0561615	-2.96697	0.00300755	0.0277947
Il6st	2927.2	-0.123966	0.0417849	-2.96677	0.00300945	0.0277957
Cmc2	230.834	-0.209364	0.0705937	-2.96576	0.0030194	0.0278577
Sh3rf1	2811.3	0.145399	0.0490266	2.96572	0.00301976	0.0278577
Ppil4	1696.08	0.112774	0.0380378	2.96478	0.00302898	0.0279261
N4bp2l2	1669.13	-0.107239	0.0361841	-2.96371	0.00303956	0.028007
Mal2	4463.84	-0.143863	0.0485466	-2.96339	0.00304268	0.0280191
Anln	519.4	-0.182365	0.0615498	-2.96289	0.00304768	0.0280484
Map4k3	2950.23	0.127823	0.0431598	2.96163	0.00306014	0.0281166
Mcm7	836.939	0.168548	0.0569099	2.96166	0.00305983	0.0281166
Swt1	248.031	-0.234771	0.0792719	-2.96159	0.00306053	0.0281166
Rps5	7087.66	0.149588	0.0505227	2.9608	0.00306838	0.028172
Lpp	444.599	-0.207739	0.0701729	-2.96039	0.0030725	0.0281786
Tbc1d30	2495.89	-0.124355	0.0420066	-2.96037	0.00307274	0.0281786
Insig2	1232.19	-0.12615	0.0426295	-2.95921	0.00308427	0.0282509
Pou2f2	193.21	0.25653	0.0866851	2.95933	0.00308313	0.0282509
Ranbp9	2518.23	-0.0946664	0.0319954	-2.95875	0.00308894	0.0282769
Supt16	2340.99	0.112153	0.0379268	2.9571	0.00310551	0.0284118
Ssbp3	3115.37	0.0999024	0.0337903	2.95654	0.00311113	0.0284464
L3mbtl3	1281.99	-0.157889	0.0534334	-2.95487	0.00312799	0.0285669
Thsd7b	1168.96	0.144711	0.0489716	2.955	0.00312666	0.0285669
Mras	5831.57	-0.0988522	0.0334589	-2.95443	0.00313243	0.0285906
Bms1	1162.6	-0.151524	0.051312	-2.95299	0.0031471	0.0287076
Exosc10	1981.85	0.101205	0.0342765	2.95261	0.00315101	0.0287263
Wif1	64.0121	0.256512	0.0869137	2.95134	0.00316397	0.0288275
Adamts17	862.872	0.192383	0.0652136	2.95005	0.00317724	0.0289314
Prkd2	274.184	-0.227262	0.0770455	-2.94971	0.00318076	0.0289464
Arf1	15749.1	0.0905957	0.0307233	2.94876	0.0031905	0.029018
Grin2d	1157.94	0.165615	0.0561897	2.94743	0.00320428	0.0291262
Pnck	3624.25	0.110379	0.0374552	2.94697	0.00320905	0.0291524
Zfp260	2229.26	-0.107615	0.0365275	-2.94613	0.00321781	0.0292149
Pcdhb7	467.629	-0.15286	0.0518899	-2.94585	0.00322067	0.0292237
Qars	2025.5	0.0981248	0.0333203	2.9449	0.00323063	0.029297
Tmem86b	115.111	-0.235348	0.0799345	-2.94425	0.00323735	0.0293407
Flnb	1430.71	-0.167209	0.056818	-2.94289	0.00325164	0.029453
Crabp1	148.535	0.247825	0.0842327	2.94215	0.00325945	0.0294893
Rnmt	2552.14	0.100396	0.0341234	2.94216	0.0032593	0.0294893
Appbp2	1676.63	0.136304	0.0463622	2.93998	0.0032823	0.0296268
Erc2	9743.37	0.135574	0.0461111	2.94016	0.00328041	0.0296268
Flna	7586.25	0.155609	0.0529211	2.94039	0.00327803	0.0296268
Selenoi	2886.35	0.0936642	0.0318578	2.94007	0.00328139	0.0296268
Akap13	2043.57	-0.11874	0.0403994	-2.93916	0.00329098	0.0296878
Slc35d1	616.387	-0.15289	0.0520248	-2.93878	0.00329503	0.0297071
Gad2	5266.41	-0.126727	0.0431359	-2.93785	0.00330495	0.0297792
Otogl	166.339	-0.213118	0.0725535	-2.93738	0.00330994	0.0298068
Pam	5160.34	-0.118588	0.0403948	-2.93571	0.00332781	0.0299381
Zfp952	597.137	-0.17012	0.0579494	-2.93566	0.00332839	0.0299381
Ifit3b	16.7148	-0.222599	0.0758464	-2.93486	0.00333696	0.0299977
AA387883	31.0575	-0.24555	0.083716	-2.93314	0.00335558	0.0301428
Bach1	859.991	0.125796	0.0428899	2.93301	0.00335698	0.0301428
Cars	1649.29	0.125208	0.0426963	2.93253	0.00336208	0.0301711
Cox6a1	9285.82	-0.108576	0.0370399	-2.93134	0.00337507	0.0302701
Rftn1	841.911	0.152809	0.0521425	2.9306	0.00338304	0.030324
Iyd	142.014	-0.251671	0.0859059	-2.92962	0.00339381	0.0304029
Mndal	304.109	0.228794	0.0781221	2.92867	0.00340419	0.0304783
Eml1	1890.56	-0.108338	0.0369951	-2.92845	0.00340656	0.0304819
Golga4	2000.86	-0.130868	0.0446941	-2.92807	0.0034107	0.0305013
Psma6	3107.85	0.117953	0.0402899	2.9276	0.00341587	0.03053
Rhoc	728.065	0.183328	0.0626345	2.92695	0.00342308	0.0305768
Aldh6a1	1441.35	-0.107545	0.0367834	-2.92373	0.00345868	0.0308769
Rpl22	5636.88	0.101617	0.0347647	2.92298	0.00346698	0.0309332
Arsa	1361.7	-0.134855	0.0461579	-2.9216	0.00348233	0.0310346
Lbh	2148.41	-0.110331	0.0377661	-2.92142	0.00348435	0.0310346
Nckap1l	444.912	-0.185519	0.063499	-2.9216	0.00348241	0.0310346
Cd34	1395.88	-0.165753	0.0567425	-2.92115	0.00348743	0.0310441
Ets1	1112.91	-0.154735	0.0529816	-2.92055	0.00349411	0.0310857
Abcd4	432.327	-0.171317	0.0586635	-2.92034	0.00349652	0.0310894
Gabra5	9420.27	0.217882	0.0746431	2.91898	0.00351175	0.031189
Thap2	672.411	-0.198122	0.06787	-2.91914	0.00350993	0.031189
Nrp1	6250.67	0.134429	0.0460649	2.91826	0.00351986	0.031243
Acyp2	445.884	-0.150435	0.0515623	-2.91755	0.00352796	0.031297
Tedc1	158.337	0.236051	0.0809147	2.91729	0.00353093	0.0313054
Hspa5	11733.5	-0.174718	0.0598986	-2.9169	0.00353535	0.0313266
Chn1	17060.1	-0.176257	0.0604381	-2.91632	0.00354188	0.0313666
Slc17a8	241.473	-0.217893	0.0747228	-2.91602	0.00354532	0.0313792
Exoc5	2508.45	0.121765	0.0417611	2.91575	0.00354835	0.031388
Mir5125	161.215	-0.252414	0.0865803	-2.91537	0.00355264	0.0314081
Psmb2	2492.97	0.0995567	0.0341729	2.91332	0.00357608	0.0315972
Kcnn3	711.972	-0.179716	0.0616929	-2.91308	0.00357888	0.0316039
Cst6	82.1898	-0.253034	0.0868812	-2.91242	0.00358644	0.0316438
Josd2	522.533	-0.181983	0.0624921	-2.91209	0.00359019	0.0316438
Kdm1a	3881.97	0.0839394	0.0288256	2.91197	0.00359156	0.0316438
Rps15a	5793.01	0.132055	0.0453478	2.91205	0.0035906	0.0316438
Nfe2l3	203.659	0.21493	0.0738158	2.91171	0.00359459	0.0316524
Psmb7	5002.19	0.108259	0.0371902	2.91096	0.00360323	0.0317105
Psma7	3839.73	0.109361	0.0375786	2.9102	0.00361196	0.0317692
Rbm12b2	294.7	-0.202985	0.069754	-2.91001	0.00361412	0.0317702
Wasl	2112.22	-0.131347	0.045143	-2.90957	0.00361927	0.0317974
Pyroxd2	138.856	-0.236229	0.0811974	-2.90932	0.00362213	0.0318046
Chaf1b	90.803	0.249761	0.085857	2.90903	0.00362549	0.031816
Kctd3	4800.01	0.0972692	0.0334443	2.9084	0.00363289	0.0318628
Bfsp2	96.9005	-0.250298	0.0860705	-2.90806	0.00363678	0.031879
Ssr4	1458.19	0.139445	0.0479697	2.90693	0.00364991	0.031976
Ahcyl1	9851.61	-0.0898441	0.0309158	-2.90609	0.00365972	0.0320437
Fhod3	1313.08	0.171453	0.0590087	2.90555	0.00366605	0.032063
Psmb5	1804.24	0.126478	0.0435287	2.90562	0.00366529	0.032063
Psmd7	4163.83	0.0765593	0.0263574	2.90466	0.00367651	0.0321258
Shh	32.759	-0.236275	0.0813454	-2.90459	0.00367739	0.0321258
Qpctl	743.466	0.122922	0.0423402	2.9032	0.00369375	0.0322506
Abcg1	989.546	-0.157636	0.0543099	-2.90253	0.00370158	0.0322825
Aldh3a1	46.5417	-0.232061	0.0799487	-2.90262	0.00370051	0.0322825
Rev3l	4995.28	0.134289	0.0462794	2.9017	0.0037114	0.0323159
Snrnp200	4461.7	0.0989697	0.0341077	2.90168	0.00371167	0.0323159
Usp12	2866.7	0.148835	0.0512899	2.90184	0.00370981	0.0323159
Sergef	718.63	0.17078	0.0588784	2.90056	0.00372502	0.0324139
Pcdh1	4236.53	0.18131	0.0625283	2.89965	0.00373582	0.0324897
Gps1	3255.9	0.0958024	0.033059	2.89792	0.00375643	0.0326506
Mta1	2786.5	0.110097	0.0380036	2.89701	0.0037674	0.0327112
Ttc39b	987.754	-0.137244	0.0473746	-2.89699	0.00376763	0.0327112
Trappc4	2026.89	0.122806	0.0424116	2.89556	0.00378479	0.0328418
Rpl5	8294.95	0.135511	0.0468078	2.89504	0.00379105	0.0328593
Slc35b1	1673.41	0.104727	0.0361729	2.89518	0.0037894	0.0328593
Mterf4	443.033	-0.174449	0.0602781	-2.89406	0.00380291	0.0329436
Slco2b1	837.185	-0.167062	0.0577305	-2.89383	0.00380571	0.0329495
Bdh1	7013.6	0.0944142	0.0326309	2.8934	0.00381099	0.0329759
Dleu2	65.2546	-0.251207	0.0868257	-2.89323	0.00381302	0.0329759
Zkscan8	616.297	-0.135591	0.0469165	-2.89005	0.00385177	0.0332924
Cyth2	2904.44	0.113819	0.0393909	2.88948	0.00385876	0.0333341
Emilin2	178.939	0.211775	0.073306	2.88892	0.0038657	0.0333341
Ephb2	3435.68	0.123448	0.0427413	2.88826	0.0038738	0.0333341
Gmfb	8459.7	-0.091839	0.0317861	-2.88929	0.00386118	0.0333341
Mark1	3148.17	0.101019	0.0349747	2.88835	0.00387263	0.0333341
Rasl11b	1579.52	-0.166323	0.0575794	-2.8886	0.00386966	0.0333341
Rpl13a	8242.53	0.131335	0.0454706	2.88834	0.00387284	0.0333341
Zim1	333.452	0.222218	0.076931	2.88854	0.00387034	0.0333341
Armh1	65.6924	0.250997	0.086908	2.88807	0.00387609	0.0333352
Aldh7a1	2289	-0.113737	0.0393866	-2.88771	0.00388059	0.0333427
Hpcal1	1112.5	0.157437	0.0545206	2.88765	0.00388127	0.0333427
Ddx24	5054.36	0.108768	0.0376699	2.8874	0.00388436	0.0333508
Gltp	1127.59	-0.179758	0.0622706	-2.88673	0.00389274	0.0334042
Atp2c2	44.3051	-0.250711	0.0868997	-2.88506	0.00391334	0.0335624
Cyp51	5034.24	0.117916	0.0408881	2.88388	0.00392811	0.0336452
Gskip	543.833	-0.161362	0.0559554	-2.88377	0.00392951	0.0336452
Pold2	617.213	0.141815	0.0491741	2.88393	0.00392742	0.0336452
A830082N09Rik	770.682	0.171812	0.0595977	2.88286	0.00394077	0.0336858
Chrm5	253.44	0.220112	0.0763499	2.88293	0.00393989	0.0336858
Lrrc47	1636.86	0.15615	0.0541605	2.8831	0.00393781	0.0336858
Fads3	2257.53	0.113095	0.0392445	2.8818	0.00395415	0.0337815
Adhfe1	587.423	-0.15465	0.0536702	-2.88149	0.00395795	0.0337953
Mob3a	839.871	0.179122	0.0621893	2.88027	0.00397339	0.0338949
Psme2	574.741	0.160732	0.0558056	2.88022	0.00397399	0.0338949
Rag1	18.2499	-0.221977	0.077084	-2.87968	0.0039808	0.0339343
Snrnp40	1039.92	0.12151	0.0421993	2.87944	0.0039838	0.0339412
Sdc1	167.225	0.244064	0.0847792	2.87882	0.00399162	0.0339891
Nptx2	1664.64	0.181215	0.0629695	2.87782	0.00400434	0.0340462
P2rx2	94.5144	0.249881	0.0868227	2.87806	0.00400132	0.0340462
Rpl14	4814.97	0.130242	0.0452581	2.87777	0.00400492	0.0340462
Topbp1	1312.3	0.207044	0.0719604	2.87719	0.00401235	0.0340907
Atf4	4622.36	0.0901398	0.031345	2.87573	0.00403091	0.0342209
Ghitm	9095.32	-0.0996377	0.0346489	-2.87564	0.0040321	0.0342209
Cyp4f14	105.753	-0.237198	0.0825197	-2.87444	0.0040475	0.0343328
Chpf	3544.97	0.133611	0.0464912	2.8739	0.00405435	0.0343721
Cntnap5b	1262.74	0.135839	0.0472928	2.87229	0.00407503	0.0344971
Cops4	2161.24	0.110902	0.0386125	2.87218	0.00407653	0.0344971
Ephx4	899.159	-0.179065	0.0623528	-2.8718	0.00408143	0.0344971
Gm9057	35.7823	-0.23898	0.0832183	-2.87172	0.00408246	0.0344971
Ppp5c	4146.79	0.0858692	0.0299005	2.87183	0.00408104	0.0344971
Zfp28	475.678	0.177233	0.0617109	2.87199	0.00407894	0.0344971
Mrgprf	46.8043	-0.245156	0.0853817	-2.8713	0.00408789	0.0345242
9130024F11Rik	135.92	-0.248145	0.0864332	-2.87094	0.00409252	0.0345262
Phb2	3075.32	0.104504	0.0364006	2.87094	0.00409259	0.0345262
Hs2st1	2969.96	0.11194	0.0389951	2.8706	0.00409687	0.0345435
Zfp961	446.882	-0.155801	0.0542799	-2.87033	0.00410044	0.0345548
Zfp383	366.39	-0.17089	0.0595721	-2.86863	0.00412259	0.0347225
St6gal2	1629.32	0.198153	0.0690814	2.8684	0.00412557	0.0347288
Thrsp	588.783	0.172114	0.0600072	2.86821	0.00412797	0.0347301
1700037H04Rik	1438.6	-0.154647	0.0539221	-2.86796	0.00413127	0.034739
Rnf31	672.927	0.154106	0.0537465	2.86728	0.00414013	0.0347569
Wdr46	538.458	0.160063	0.0558201	2.86747	0.00413764	0.0347569
Zfp871	3663.21	-0.0855919	0.0298497	-2.86743	0.0041382	0.0347569
Efnb3	9726.12	0.129704	0.0452553	2.86605	0.00415635	0.0348582
Secisbp2l	4366	0.107949	0.0376653	2.86602	0.00415669	0.0348582
Arl6ip4	1074.86	0.135084	0.0471375	2.86576	0.00416014	0.0348682
Bok	2490.39	0.151309	0.0528246	2.86436	0.00417852	0.0350033
Crhbp	1065.89	-0.211935	0.074015	-2.8634	0.00419116	0.0350902
Hdgfl3	4151.54	0.124363	0.0434472	2.86238	0.00420467	0.0351843
Eif3b	4594.08	0.110949	0.0387736	2.86146	0.00421696	0.0352681
Mxd3	99.6673	0.23919	0.0836415	2.85971	0.00424033	0.0354062
Pamr1	534.229	-0.184041	0.064354	-2.85982	0.00423877	0.0354062
Scn5a	125.824	0.236524	0.0827007	2.86	0.00423646	0.0354062
Gpc5	1326.59	-0.124103	0.0434208	-2.85814	0.0042613	0.0355622
Serpinb6b	74.026	-0.245595	0.085993	-2.85599	0.00429024	0.0357843
Dcaf12l1	1173.89	-0.130657	0.0457701	-2.85465	0.00430845	0.0358976
Pdcd4	2701.63	-0.110307	0.0386391	-2.85479	0.00430651	0.0358976
Thpo	106.08	-0.242747	0.085042	-2.85444	0.00431131	0.0359021
Usp8	1765.99	-0.144023	0.0504888	-2.85258	0.00433661	0.0360934
Grk5	443.924	-0.171484	0.060128	-2.85199	0.0043447	0.0361413
B930095G15Rik	1582.69	-0.143013	0.0501495	-2.85173	0.00434819	0.0361509
Cyba	186.903	0.201752	0.0707583	2.85128	0.00435429	0.0361822
Gtf2f2	792.668	0.145792	0.0511388	2.85092	0.00435935	0.0362048
Brox	3138.51	0.0917115	0.0321798	2.84997	0.00437228	0.0362927
Dock5	97.1006	-0.247632	0.0869173	-2.84905	0.00438498	0.0363787
Trmt5	308.055	-0.171569	0.0602374	-2.84822	0.00439644	0.0364542
Gprasp1	19188.4	0.110805	0.0389464	2.84508	0.00444006	0.0367962
Cpne4	4521.74	0.171558	0.0603092	2.84464	0.00444614	0.0368269
Fam32a	2869.15	0.136437	0.0479658	2.84446	0.00444863	0.0368278
Armc8	3385.43	0.0943381	0.0331758	2.84358	0.004461	0.0369105
Gnb1l	193.727	0.206445	0.0726055	2.84338	0.00446377	0.0369137
L3mbtl2	1773.1	0.102741	0.0361458	2.8424	0.00447758	0.0370081
Jam3	635.17	-0.186885	0.0657621	-2.84184	0.00448541	0.0370136
Msmo1	4327.28	0.0992707	0.0349311	2.8419	0.00448452	0.0370136
Tomm40	2591.25	0.103474	0.0364084	2.84203	0.00448275	0.0370136
Chrnb2	2416.67	0.115665	0.0407145	2.84087	0.00449905	0.0370776
Thoc1	1008.06	-0.130975	0.0460999	-2.84112	0.00449559	0.0370776
Thra	62639.2	0.133971	0.0471599	2.84078	0.00450035	0.0370776
Tmem238	78.3302	0.24683	0.0869126	2.83998	0.00451161	0.0371506
Pym1	841.323	0.125714	0.0442688	2.83978	0.00451443	0.0371541
Shfl	945.02	-0.144437	0.0508932	-2.83804	0.00453909	0.0373372
Cbarp	8871.99	0.103483	0.0364655	2.83784	0.00454195	0.0373409
Gcdh	945.13	-0.129423	0.0456107	-2.83756	0.00454598	0.0373542
Gnpnat1	246.802	-0.213653	0.075325	-2.83642	0.00456228	0.0374617
Rhpn1	314.05	-0.171842	0.0605866	-2.8363	0.0045639	0.0374617
Cpped1	1025.57	-0.125289	0.0441881	-2.83536	0.00457734	0.0375124
Kcnmb4os2	129.513	0.221959	0.0782822	2.83537	0.00457729	0.0375124
Klhl32	658.218	0.156271	0.0551114	2.83554	0.00457476	0.0375124
Htatip2	142.466	-0.229992	0.081131	-2.83482	0.00458516	0.0375566
Wnt7a	860.316	-0.140964	0.0497323	-2.83446	0.00459031	0.0375789
Ino80d	1044.29	-0.127816	0.0450997	-2.83408	0.00459581	0.0376041
Hars	4177.43	0.102432	0.0361457	2.83388	0.0045987	0.0376079
Uba2	3141.76	0.0868075	0.0306386	2.83327	0.00460747	0.0376597
Scg3	10224.1	-0.102606	0.0362229	-2.83263	0.00461675	0.0377156
Ikbkb	1542.69	-0.109388	0.0386258	-2.832	0.00462585	0.0377507
Tbc1d5	1034.91	-0.133702	0.0472115	-2.83199	0.00462592	0.0377507
Npc1l1	11.5084	-0.190815	0.0673908	-2.83147	0.00463349	0.0377926
Zfp607b	392.207	-0.199779	0.0705681	-2.83102	0.00464002	0.0378259
Dnajc11	2598.68	0.116125	0.041041	2.8295	0.00466212	0.0379861
Bcs1l	623.115	-0.137926	0.0487831	-2.82732	0.00469389	0.0382249
Triobp	1009.53	0.180317	0.0637934	2.82658	0.00470482	0.0382937
Cplx1	14382.1	-0.121305	0.0429235	-2.82607	0.0047123	0.0383344
Mertk	575.249	-0.190708	0.0674886	-2.82578	0.00471649	0.0383484
Stat2	908.788	-0.136386	0.0482721	-2.82536	0.00472274	0.0383791
Leo1	1054.93	0.13039	0.0461728	2.82397	0.00474328	0.0385258
Cuedc2	3498.43	0.105642	0.0374256	2.82271	0.00476193	0.038642
Tmem158	1453.28	0.196979	0.0697847	2.82267	0.00476258	0.038642
Ran	6262.06	0.0920766	0.0326265	2.82214	0.00477039	0.0386851
Tpm4	2449.82	0.141476	0.0501378	2.82174	0.00477639	0.0386932
Znrf2	1276.4	0.148572	0.0526515	2.82181	0.00477539	0.0386932
Unc45a	1404.28	0.144012	0.0510519	2.8209	0.00478894	0.0387746
Pttg1ip	1906.14	-0.0922322	0.0327022	-2.82037	0.00479687	0.0388186
Rbm34	763.349	0.150068	0.0532124	2.82018	0.00479974	0.0388215
Eml6	2036.73	-0.100779	0.0357523	-2.81882	0.00482008	0.0389657
Zer1	5371.99	-0.108524	0.038511	-2.81801	0.00483228	0.0390439
Cct8	7326.56	0.101423	0.0359938	2.81778	0.00483574	0.0390515
Lrfn2	1232.19	0.149525	0.0530984	2.81599	0.0048627	0.0392488
Zswim6	1635.31	0.158977	0.0564907	2.81422	0.00488958	0.0394451
Tspan6	1765.06	0.155564	0.0552894	2.81363	0.00489852	0.0394967
Cd320	408.111	-0.174334	0.0620305	-2.81045	0.00494724	0.0398688
B3gnt9	123.507	0.227551	0.0809816	2.8099	0.00495564	0.0399157
Setd3	3937.72	0.0915495	0.0325866	2.80942	0.00496309	0.0399353
Tbcel	2378.94	-0.114807	0.0408676	-2.80924	0.0049658	0.0399353
Yipf4	1182.57	-0.131314	0.0467427	-2.80929	0.00496505	0.0399353
Sri	1788.9	-0.120556	0.0429214	-2.80877	0.00497308	0.039973
Pltp	1855.48	-0.191269	0.0681266	-2.80755	0.00499193	0.0401038
Htt	4481.1	-0.128319	0.0457195	-2.80665	0.00500594	0.0401746
Mro	641.7	-0.125719	0.0447917	-2.80674	0.00500449	0.0401746
2310069G16Rik	105.054	-0.231804	0.0826123	-2.80592	0.00501727	0.0402447
Chst11	3626.4	0.130534	0.0465267	2.80557	0.00502272	0.0402675
Pop5	826.805	-0.139663	0.0498047	-2.80422	0.00504378	0.0404155
Mettl22	779.9	0.123714	0.0441296	2.80342	0.00505645	0.040496
Fcna	34.0835	0.233953	0.0834603	2.80316	0.00506043	0.0405069
Slc39a11	1054	0.137083	0.0489155	2.80245	0.00507165	0.0405758
Bag5	1229.93	0.119913	0.0428082	2.80117	0.00509171	0.0406943
P4ha1	1735.23	-0.145045	0.0517774	-2.80131	0.00508948	0.0406943
Ppp1r21	2511.85	0.0997489	0.0356335	2.7993	0.00512135	0.04091
Anapc1	4104.99	0.0751913	0.0268681	2.79853	0.0051335	0.0409649
Laptm4b	1322.75	-0.127506	0.045559	-2.7987	0.00513088	0.0409649
Fam155a	3399.55	0.102309	0.036565	2.79799	0.00514215	0.0409958
Rcn2	4570.32	-0.100054	0.0357617	-2.79779	0.00514531	0.0409958
Tma16	194.014	0.212793	0.0760576	2.79779	0.00514532	0.0409958
Gm3002	26.5231	-0.235409	0.0841798	-2.7965	0.00516594	0.0411389
Sec31a	3258.66	0.100356	0.0358906	2.79615	0.00517153	0.0411623
Nars	7269.21	0.0968016	0.0346451	2.79409	0.0052046	0.0414043
Cdh10	1985.49	0.101358	0.0362845	2.79342	0.00521535	0.0414684
Magel2	342.472	0.242448	0.0868096	2.79287	0.00522431	0.0414972
Pgr	385.907	-0.203752	0.0729574	-2.79276	0.00522611	0.0414972
Rasgrp3	477.189	-0.182207	0.0652439	-2.7927	0.00522701	0.0414972
Brd1	1922.67	0.137313	0.0491961	2.79113	0.00525237	0.0416559
Fktn	2344.67	-0.0958205	0.0343299	-2.79117	0.00525185	0.0416559
Gm3752	34.1955	0.230385	0.0825524	2.79077	0.00525823	0.041681
Abhd17c	2259.68	0.119572	0.0428562	2.79008	0.00526945	0.0417289
Uck2	1062.37	0.138573	0.0496664	2.79007	0.00526966	0.0417289
Fam89a	19.5746	-0.221263	0.0793245	-2.78934	0.00528151	0.0417587
Gpr139	380.016	0.194348	0.0696745	2.78938	0.00528094	0.0417587
Tank	980.362	-0.109175	0.0391358	-2.78966	0.00527636	0.0417587
Ddit3	357.494	-0.171866	0.0616199	-2.78914	0.0052849	0.0417642
Ergic3	3701.78	0.0803616	0.0288179	2.78861	0.00529355	0.0418112
Lats2	1056.03	0.149152	0.053491	2.78836	0.00529749	0.041821
Adamts19	45.3746	0.239736	0.0860092	2.78733	0.00531449	0.0418699
Sfxn5	5140.78	-0.0944979	0.0339006	-2.7875	0.00531166	0.0418699
Syt2	520.702	-0.223755	0.080272	-2.78746	0.00531238	0.0418699
Wdr47	6730.5	0.0857005	0.0307414	2.78779	0.0053069	0.0418699
Ccdc116	219.994	0.200726	0.0720207	2.78706	0.00531881	0.0418826
Tsn	3951.75	0.0996008	0.0357393	2.78687	0.00532193	0.0418859
Mical1	776.904	0.173163	0.0621403	2.78664	0.00532573	0.0418945
Zswim3	323.122	-0.232877	0.0835759	-2.78641	0.00532956	0.0419033
Tmeff1	5605.93	0.092885	0.033344	2.78566	0.00534192	0.0419792
Alkbh8	547.169	0.168987	0.0606727	2.78522	0.00534919	0.0420016
Cnot4	1265.74	-0.13744	0.0493475	-2.78516	0.0053502	0.0420016
Smpdl3a	1084.14	-0.124738	0.0448014	-2.78424	0.00536535	0.0420992
Tent4a	1801.51	0.106342	0.0382096	2.78311	0.00538399	0.0422241
Rogdi	3682.25	-0.137657	0.0494654	-2.78289	0.00538777	0.0422324
Dcun1d3	587.514	-0.152691	0.0548871	-2.78191	0.00540396	0.0423357
Rpl3	12518	0.122494	0.0440346	2.78177	0.00540641	0.0423357
Pcdhgc3	4249.78	0.0853161	0.0306761	2.78119	0.00541603	0.0423681
Zfp804b	34.8845	0.220509	0.0792815	2.78134	0.00541349	0.0423681
Pacs2	7152.52	0.102686	0.0369548	2.7787	0.00545768	0.0426724
Rpl4	17850.4	0.117218	0.0421974	2.77786	0.00547186	0.0427617
Ccdc173	107.002	-0.22446	0.0808118	-2.77757	0.00547672	0.0427725
Pcm1	4356.84	0.111303	0.0400739	2.77745	0.00547877	0.0427725
Dync1li2	6654.13	-0.0902364	0.0324928	-2.77712	0.0054843	0.0427941
6430584L05Rik	50.4817	-0.240679	0.086677	-2.77673	0.00549083	0.0428235
C5ar1	22.1619	0.22159	0.0798411	2.77539	0.00551352	0.0429033
Dmpk	313.696	-0.185114	0.0667003	-2.77531	0.00551491	0.0429033
Mtcl1	972.549	-0.181252	0.0652936	-2.77596	0.00550398	0.0429033
Pcdhgb1	331.37	0.201349	0.0725487	2.77537	0.00551392	0.0429033
Yars	4260.23	0.102637	0.0369786	2.77558	0.00551041	0.0429033
Enc1	29706.5	0.115696	0.0417117	2.7737	0.00554231	0.0430707
Pla2g7	4358.45	-0.157585	0.0568169	-2.77355	0.00554477	0.0430707
Tcerg1	2475.53	0.10729	0.0386829	2.77358	0.00554436	0.0430707
Dock10	802.837	-0.146884	0.0529704	-2.77295	0.00555515	0.0431081
Trim44	11628.7	0.0732312	0.0264085	2.77301	0.00555398	0.0431081
Cd53	173.372	-0.21759	0.0784784	-2.77261	0.0055609	0.0431311
Mdga1	3329.08	0.164126	0.0592055	2.77215	0.00556878	0.0431706
Clip2	6960.43	0.117462	0.0423755	2.77194	0.00557231	0.0431764
[truncated: 151 more rows]

## Sheet: PinsonCblSig
GeneName	baseMean	log2FoldChange	lfcSE	stat	pvalue	padj
Adamts4	2750.07	-0.478128	0.0558114	-8.56685	1.06e-17	1.64e-13
Gpr17	6896.48	-0.55225	0.0651861	-8.47189	2.41e-17	1.87e-13
Pde1c	5231.04	0.298393	0.0371696	8.02788	9.92e-16	5.11e-12
Trf	3505.77	-0.589549	0.0757392	-7.78393	7.03e-15	2.72e-11
Ypel2	1031	-0.376777	0.0487054	-7.73583	1.03e-14	3.18e-11
Tppp	5395.14	-0.438915	0.0571884	-7.67491	1.66e-14	4.26e-11
Gramd3	1072.6	-0.328485	0.0429784	-7.64303	2.12e-14	4.69e-11
Kank1	2254.7	-0.29319	0.0385556	-7.60433	2.86e-14	5.53e-11
Neu4	459.807	-0.533749	0.0706808	-7.55155	4.3e-14	7.39e-11
Arhgef10	989.118	-0.337193	0.0460208	-7.32696	2.35e-13	3.64e-10
Bcas1	5610.89	-0.354683	0.0497095	-7.13512	9.67e-13	1.36e-09
B930025P03Rik	569.087	-0.483772	0.0679499	-7.11954	1.08e-12	1.39e-09
Adgrg6	362.717	0.447426	0.0635162	7.04428	1.86e-12	2.18e-09
Plekhh1	788.505	-0.409065	0.0581354	-7.03642	1.97e-12	2.18e-09
Pla2g7	9051.61	-0.188275	0.0270054	-6.97176	3.13e-12	3.23e-09
Erbb3	316.498	-0.625417	0.0901757	-6.93554	4.05e-12	3.91e-09
Ipcef1	816.413	-0.467855	0.0697081	-6.71164	1.92e-11	1.75e-08
Ngp	21.7148	0.462137	0.0694557	6.65369	2.86e-11	2.45e-08
Ddn	94.2677	0.611111	0.0922209	6.62661	3.43e-11	2.79e-08
Clcf1	189.703	0.5331	0.0809162	6.58831	4.45e-11	3.44e-08
Galnt6	107.23	-0.553366	0.0849653	-6.51285	7.37e-11	5.43e-08
Gatm	1846.77	-0.288973	0.0445321	-6.48908	8.64e-11	5.94e-08
Zdhhc9	3298.44	-0.263034	0.0405574	-6.48548	8.84e-11	5.94e-08
BC034090	914.05	0.369823	0.0573346	6.45026	1.12e-10	7.08e-08
Cpox	1118.75	-0.334216	0.0518828	-6.44175	1.18e-10	7.08e-08
Rap2a	5248.75	-0.194304	0.030169	-6.4405	1.19e-10	7.08e-08
Rpl12	5747.97	0.265691	0.041425	6.41377	1.42e-10	8.13e-08
Crhr1	3362.52	0.285722	0.0446146	6.40422	1.51e-10	8.34e-08
Eml1	4790.65	-0.232407	0.0365173	-6.36431	1.96e-10	1.05e-07
Cnksr3	2115.97	-0.296726	0.0468803	-6.32944	2.46e-10	1.27e-07
Hapln2	96.9986	-0.580117	0.0919207	-6.31106	2.77e-10	1.38e-07
Bfsp2	382.498	-0.45103	0.0721566	-6.25072	4.09e-10	1.91e-07
Nos1	4530.19	-0.33501	0.0535766	-6.25292	4.03e-10	1.91e-07
Plekhb1	2106.07	-0.45745	0.0732647	-6.24379	4.27e-10	1.94e-07
B3galt5	1249.9	-0.344854	0.0553601	-6.2293	4.69e-10	2.07e-07
Gpd1	641.332	-0.468289	0.0753235	-6.21704	5.07e-10	2.18e-07
Cnp	17115.4	-0.443728	0.0715273	-6.20362	5.52e-10	2.31e-07
Zfp365	958.298	-0.320595	0.0523249	-6.12701	8.95e-10	3.64e-07
Tmem88b	769.954	-0.497085	0.0812204	-6.1202	9.35e-10	3.7e-07
Nipal4	283.15	-0.538868	0.0882387	-6.10693	1.02e-09	3.92e-07
Sptssb	188.61	-0.528554	0.0866729	-6.09826	1.07e-09	4.04e-07
Nkx6-2	130.168	-0.543538	0.089601	-6.06621	1.31e-09	4.74e-07
Sox10	1714.61	-0.418779	0.0690474	-6.06509	1.32e-09	4.74e-07
Mobp	14807	-0.551482	0.0911175	-6.05243	1.43e-09	5.01e-07
Man1a	771.242	-0.324968	0.0542746	-5.98747	2.13e-09	7.32e-07
Arc	200.037	-0.429382	0.0718311	-5.97767	2.26e-09	7.61e-07
Map6d1	2142.93	-0.326378	0.0553649	-5.89505	3.75e-09	1.23e-06
Clic1	3184.97	0.284997	0.0485096	5.87507	4.23e-09	1.36e-06
Sfrp1	5414.46	0.340904	0.0581982	5.85764	4.69e-09	1.48e-06
Prox1	1922.25	-0.266478	0.0455353	-5.8521	4.85e-09	1.5e-06
Ednrb	15499.7	0.250753	0.0429019	5.84479	5.07e-09	1.54e-06
Sox2ot	564.374	-0.407339	0.0699215	-5.82566	5.69e-09	1.69e-06
Elovl7	840.784	-0.436297	0.0749805	-5.8188	5.93e-09	1.73e-06
Gal3st1	527.052	-0.483355	0.0832817	-5.80386	6.48e-09	1.82e-06
Slc1a1	1971.38	-0.25085	0.0431996	-5.80676	6.37e-09	1.82e-06
Slc25a18	2435.66	0.238174	0.0410855	5.79704	6.75e-09	1.86e-06
Rps19	6663.99	0.262183	0.0458371	5.71988	1.07e-08	2.89e-06
Matn4	339.227	-0.419486	0.0734251	-5.71312	1.11e-08	2.96e-06
Fgf1	1089.6	-0.334379	0.0586573	-5.70055	1.19e-08	3.08e-06
Tspan2	6307	-0.385369	0.067569	-5.70334	1.17e-08	3.08e-06
Spred3	1239.48	0.208144	0.0366361	5.68137	1.34e-08	3.39e-06
Clgn	686.919	-0.292737	0.0515906	-5.67424	1.39e-08	3.42e-06
Klf9	7700.01	-0.270916	0.0477367	-5.67521	1.39e-08	3.42e-06
Lims2	538.723	-0.393268	0.0695919	-5.65106	1.59e-08	3.85e-06
Paqr6	884.244	0.313614	0.0556014	5.64039	1.7e-08	4.03e-06
Rexo2	1490.25	-0.249852	0.0444123	-5.62575	1.85e-08	4.33e-06
Enpp6	1796.8	-0.380283	0.0676558	-5.62085	1.9e-08	4.38e-06
Kif19a	407.749	-0.467813	0.0833493	-5.61268	1.99e-08	4.53e-06
Dhx32	2340.08	0.24427	0.0435502	5.60893	2.04e-08	4.55e-06
Gltp	2543.47	-0.32139	0.0573195	-5.60698	2.06e-08	4.55e-06
Cpne2	866.217	-0.274509	0.0493861	-5.55843	2.72e-08	5.93e-06
Ralgapa2	1999.88	0.233488	0.0422602	5.525	3.29e-08	7.07e-06
S1pr5	317.54	-0.460643	0.0834487	-5.52008	3.39e-08	7.13e-06
Sema3c	195.928	-0.41526	0.0752445	-5.5188	3.41e-08	7.13e-06
Tsc22d3	1832.48	-0.215972	0.0392288	-5.50545	3.68e-08	7.59e-06
Cers2	2965.45	-0.254706	0.0464925	-5.47842	4.29e-08	8.61e-06
Ermn	582.573	-0.50704	0.0925184	-5.48042	4.24e-08	8.61e-06
Rasgef1c	1567.96	0.311282	0.0568634	5.47421	4.39e-08	8.71e-06
Pik3r3	14017.3	-0.219354	0.0401353	-5.46535	4.62e-08	9.04e-06
Kit	5631.71	0.138653	0.0254134	5.45589	4.87e-08	9.3e-06
Rag1	323.643	-0.414049	0.0758876	-5.45609	4.87e-08	9.3e-06
Gli2	1406.4	0.394379	0.0725299	5.43746	5.4e-08	1.02e-05
Fnta	3121.66	-0.17928	0.0330138	-5.43045	5.62e-08	1.05e-05
Ptpn5	2558.26	0.263757	0.0485943	5.42773	5.71e-08	1.05e-05
Eml3	640.635	0.311763	0.057547	5.41753	6.04e-08	1.1e-05
Ebf3	4722.51	0.270014	0.0499327	5.40755	6.39e-08	1.14e-05
Gpr75	497.481	-0.317231	0.0586726	-5.40679	6.42e-08	1.14e-05
Cpm	238.781	-0.375631	0.0695327	-5.40222	6.58e-08	1.16e-05
Scn2b	2678.17	-0.41974	0.0779873	-5.38215	7.36e-08	1.28e-05
Pdlim2	268.474	-0.423982	0.0789379	-5.37108	7.83e-08	1.34e-05
Col11a2	650.492	-0.402702	0.0750048	-5.36902	7.92e-08	1.34e-05
Glcci1	5160.27	-0.187454	0.0349469	-5.36397	8.14e-08	1.37e-05
Rps5	11773.1	0.254706	0.047548	5.35682	8.47e-08	1.41e-05
Ddc	328.032	-0.419734	0.0784669	-5.34918	8.84e-08	1.45e-05
Slc13a1	241.752	-0.348068	0.065088	-5.34766	8.91e-08	1.45e-05
Lgi1	1298.7	-0.320659	0.0600818	-5.33704	9.45e-08	1.49e-05
Lpl	510.881	0.343655	0.0643806	5.33786	9.41e-08	1.49e-05
Phyhipl	4252.04	-0.242744	0.0454519	-5.34067	9.26e-08	1.49e-05
Gm5089	798.826	0.340804	0.063919	5.33181	9.72e-08	1.5e-05
Trp53inp2	12166.7	-0.208167	0.0390439	-5.3316	9.74e-08	1.5e-05
Bace1	3136.67	-0.221706	0.0416586	-5.32197	1.03e-07	1.54e-05
Hnrnpdl	10687.3	0.297905	0.0559623	5.32331	1.02e-07	1.54e-05
Zfp488	473.353	-0.32747	0.0615339	-5.32177	1.03e-07	1.54e-05
Acad11	983.843	-0.241044	0.0453283	-5.31773	1.05e-07	1.56e-05
Hapln1	222.513	-0.46191	0.0870138	-5.30847	1.11e-07	1.63e-05
Rbm3	6591.91	0.336401	0.0636209	5.2876	1.24e-07	1.81e-05
Rpl3	14892.7	0.219809	0.0417352	5.26676	1.39e-07	2.01e-05
Gpr153	1558.39	0.304786	0.0579486	5.25959	1.44e-07	2.07e-05
Gm14204	852.547	0.213952	0.0407686	5.24798	1.54e-07	2.18e-05
Notum	80.2676	-0.452031	0.0861765	-5.24541	1.56e-07	2.19e-05
Rnaseh2b	1160.61	0.29799	0.0568415	5.24248	1.58e-07	2.21e-05
Rasgef1b	928.276	-0.305486	0.0583487	-5.23553	1.65e-07	2.27e-05
Rps20	5507.15	0.266218	0.0509171	5.22846	1.71e-07	2.34e-05
Rpl10a	6042.94	0.219062	0.041929	5.22459	1.75e-07	2.36e-05
Ugt8a	4713.67	-0.462216	0.0884874	-5.22352	1.76e-07	2.36e-05
Creb3l2	310.917	-0.333682	0.0640723	-5.20789	1.91e-07	2.51e-05
Fibcd1	356.801	0.459258	0.0881645	5.2091	1.9e-07	2.51e-05
Mmp14	4146.96	0.236131	0.0453441	5.20752	1.91e-07	2.51e-05
Mir9-3hg	1726.34	0.363597	0.069986	5.19529	2.04e-07	2.65e-05
Ccdc92	2170.22	-0.330724	0.0638659	-5.1784	2.24e-07	2.88e-05
Plekhg3	413.453	-0.373611	0.07218	-5.1761	2.27e-07	2.89e-05
Cryab	581.868	-0.416902	0.0808605	-5.15582	2.53e-07	3.2e-05
Lcn2	22.3336	0.34681	0.0674312	5.14317	2.7e-07	3.39e-05
Ttll7	2579.78	-0.331207	0.0644242	-5.14104	2.73e-07	3.41e-05
Cacna2d3	3811.58	-0.265471	0.0516626	-5.13855	2.77e-07	3.42e-05
Cdk18	399.265	-0.396561	0.0772164	-5.13571	2.81e-07	3.45e-05
Rps6	7397.95	0.223213	0.0435565	5.12469	2.98e-07	3.63e-05
Per3	799.04	-0.334151	0.0652655	-5.11987	3.06e-07	3.68e-05
Trank1	3805.64	0.250808	0.0489952	5.11902	3.07e-07	3.68e-05
Ngfr	1930.29	0.345484	0.0675976	5.11089	3.21e-07	3.81e-05
Zfp703	1082.36	-0.35263	0.0690565	-5.1064	3.28e-07	3.87e-05
Lca5	1187.02	0.249857	0.0489557	5.10373	3.33e-07	3.9e-05
Sdf2l1	438.992	-0.421041	0.0825208	-5.10224	3.36e-07	3.9e-05
Bok	1245.62	0.351173	0.0688835	5.09806	3.43e-07	3.96e-05
Jam3	1068.04	-0.266201	0.0523912	-5.08103	3.75e-07	4.3e-05
Marchf8	4737.6	-0.153155	0.0302333	-5.06579	4.07e-07	4.56e-05
Tiam1	2533.03	-0.341297	0.0673709	-5.06594	4.06e-07	4.56e-05
Tnni1	73.7118	-0.459558	0.0906794	-5.06795	4.02e-07	4.56e-05
Rpsa	18147	0.190055	0.0375708	5.05857	4.22e-07	4.68e-05
Wfs1	967.581	-0.309049	0.0611026	-5.05787	4.24e-07	4.68e-05
Slc43a2	3384.43	-0.264223	0.052425	-5.04002	4.65e-07	5.1e-05
Cntnap4	1489.55	-0.214886	0.0426699	-5.03601	4.75e-07	5.14e-05
Klhl2	2256.33	-0.204462	0.0405992	-5.03613	4.75e-07	5.14e-05
C2cd2	1422.92	-0.210152	0.041909	-5.0145	5.32e-07	5.71e-05
Gm19500	18.5791	-0.430964	0.0860749	-5.00685	5.53e-07	5.9e-05
Cnnm2	983.061	-0.202022	0.0403966	-5.00098	5.7e-07	5.97e-05
Fgf5	391.151	0.317163	0.0634898	4.9955	5.87e-07	5.97e-05
Frmd8	973.751	-0.227614	0.0455364	-4.99851	5.78e-07	5.97e-05
Il12rb1	53.9993	-0.463607	0.0927964	-4.99595	5.85e-07	5.97e-05
Plp1	57643	-0.456903	0.0914312	-4.99723	5.82e-07	5.97e-05
Strn	2797.83	-0.207418	0.0414673	-5.00196	5.68e-07	5.97e-05
Usp2	711.236	-0.329657	0.0659757	-4.99664	5.83e-07	5.97e-05
Synj2	557.535	-0.344698	0.0690513	-4.99191	5.98e-07	6.04e-05
Mfsd6	1744.95	-0.221695	0.0444814	-4.984	6.23e-07	6.21e-05
Nbr1	9061.37	-0.136306	0.0273452	-4.98464	6.21e-07	6.21e-05
Chaf1b	567.444	0.393838	0.0790992	4.97904	6.39e-07	6.33e-05
Nap1l2	2416.6	-0.220044	0.0443485	-4.96171	6.99e-07	6.88e-05
Nipal3	1627.3	-0.251566	0.0507278	-4.95914	7.08e-07	6.93e-05
Tnnt1	127.863	0.448024	0.0904549	4.95301	7.31e-07	7.1e-05
Elovl1	759.345	-0.30711	0.062035	-4.95059	7.4e-07	7.15e-05
Pipox	264.284	0.41984	0.0848606	4.9474	7.52e-07	7.22e-05
Nanos2	23.0402	0.446968	0.0903896	4.9449	7.62e-07	7.27e-05
Cmtm3	896.679	0.242102	0.0490229	4.93853	7.87e-07	7.45e-05
Rps8	8843.71	0.239439	0.048493	4.9376	7.91e-07	7.45e-05
Tns3	4535.72	-0.231421	0.0469094	-4.93337	8.08e-07	7.57e-05
Omg	1775.21	-0.280855	0.0569493	-4.93167	8.15e-07	7.59e-05
Myo1a	382.216	-0.361208	0.0733048	-4.92749	8.33e-07	7.71e-05
Rpl32	8367.82	0.242325	0.049198	4.9255	8.41e-07	7.74e-05
Dnaja3	2191.13	-0.188109	0.0382844	-4.91346	8.95e-07	8.18e-05
Islr2	9476.79	0.335992	0.0684944	4.90539	9.32e-07	8.48e-05
Mapkapk2	2242.63	0.183823	0.037513	4.90026	9.57e-07	8.65e-05
Sema4d	2731.91	-0.278548	0.0568762	-4.89744	9.71e-07	8.73e-05
Gsn	2906.48	-0.453054	0.0926614	-4.88935	1.01e-06	9.04e-05
Rps15	9929.33	0.191315	0.0391598	4.88549	1.03e-06	9.17e-05
Lin7a	6573.81	-0.306706	0.0628286	-4.88164	1.05e-06	9.29e-05
Mog	1798.92	-0.450663	0.0926564	-4.86381	1.15e-06	0.000101128
Rhou	2445.96	-0.180977	0.0372279	-4.86134	1.17e-06	0.000101818
Cacng5	1739.25	0.218541	0.0451479	4.84057	1.29e-06	0.000112428
Mcm7	4179.96	0.251176	0.0519386	4.83602	1.32e-06	0.000114385
Mbp	87824.4	-0.437506	0.0905057	-4.83401	1.34e-06	0.000114904
Rps3	14035	0.201394	0.0416824	4.83162	1.35e-06	0.000115651
Add3	5531.77	-0.217516	0.0451362	-4.8191	1.44e-06	0.000121432
Gtf2ird1	2000.34	0.204255	0.0423886	4.81862	1.45e-06	0.000121432
Id1	984.564	0.282204	0.058556	4.81939	1.44e-06	0.000121432
Rbfox1	4023.04	-0.290678	0.0603837	-4.81384	1.48e-06	0.000123701
Hmgcs2	1029.12	0.367909	0.0764528	4.81224	1.49e-06	0.000124028
Ado	2967.8	-0.152631	0.0317299	-4.81032	1.51e-06	0.000124558
1600014C10Rik	797.048	-0.2189	0.0456373	-4.79652	1.61e-06	0.000132416
Myrf	1706.28	-0.375146	0.0782215	-4.79594	1.62e-06	0.000132416
Scube2	259.498	0.400723	0.0837858	4.78271	1.73e-06	0.000140698
Olig2	1105.29	-0.31083	0.0650098	-4.78128	1.74e-06	0.000140963
A830052D11Rik	28.1498	0.4388	0.0919158	4.77394	1.81e-06	0.000145437
Cep57	1331.39	0.199843	0.0418865	4.77106	1.83e-06	0.000146766
Mamdc2	798.906	0.259812	0.0544934	4.76778	1.86e-06	0.000148407
Rwdd3	742.908	0.318008	0.0667209	4.76624	1.88e-06	0.000148777
Mrps10	845.935	0.233906	0.0491027	4.76361	1.9e-06	0.000149965
Pdcd4	2603.68	-0.193252	0.040625	-4.75696	1.97e-06	0.000154136
Wipf3	819.648	-0.352682	0.0741548	-4.75602	1.97e-06	0.000154136
Ncl	17380.6	0.188784	0.0397603	4.74806	2.05e-06	0.000159041
Rps25	7608.25	0.218236	0.0459671	4.74766	2.06e-06	0.000159041
Cerox1	531.167	-0.344721	0.0726558	-4.74458	2.09e-06	0.000160262
Rassf4	4209.85	0.213764	0.045059	4.7441	2.09e-06	0.000160262
Aldh16a1	771.14	0.214038	0.0451862	4.7368	2.17e-06	0.000163382
Eef1a1	124484	0.213787	0.0451188	4.7383	2.16e-06	0.000163382
Lrig3	522.553	0.281833	0.0594844	4.73794	2.16e-06	0.000163382
Map7	714.572	-0.31704	0.0669396	-4.73622	2.18e-06	0.000163382
Mfsd12	1362.72	-0.225253	0.0475798	-4.73422	2.2e-06	0.000164199
Srebf1	3415.25	0.326521	0.0691109	4.7246	2.31e-06	0.000171344
Ano4	472.581	-0.297276	0.0629497	-4.72244	2.33e-06	0.000172301
Ptprc	74.6778	0.415675	0.0880385	4.72152	2.34e-06	0.000172301
Rpl19	10491.4	0.181468	0.0384527	4.71926	2.37e-06	0.000173399
Cnst	3373.7	-0.208747	0.044242	-4.71829	2.38e-06	0.000173409
Kifbp	3894.27	-0.180519	0.0382757	-4.71628	2.4e-06	0.000174305
Cdkn1c	824.781	0.301712	0.0639984	4.71437	2.42e-06	0.000174309
Rab7b	139.538	-0.411579	0.0872995	-4.71456	2.42e-06	0.000174309
Rpl35	5407.84	0.221231	0.0469471	4.71235	2.45e-06	0.000175236
Ccdc88b	148.183	0.369226	0.0784641	4.70567	2.53e-06	0.000179227
Fitm2	428.252	-0.275031	0.0584366	-4.70648	2.52e-06	0.000179227
Mpnd	3569.73	0.168009	0.035709	4.70494	2.54e-06	0.000179227
Dnajb2	1993.37	-0.22034	0.0468795	-4.70014	2.6e-06	0.000182185
Katnal1	2028.49	-0.224845	0.047842	-4.69975	2.6e-06	0.000182185
Rgp1	2100.53	0.17683	0.0376399	4.69794	2.63e-06	0.00018298
2900052L18Rik	429.797	0.313494	0.0668087	4.69242	2.7e-06	0.000187143
Pax6	9413.03	0.136378	0.0290923	4.68777	2.76e-06	0.000190585
Abi3bp	267.584	-0.305337	0.0651566	-4.6862	2.78e-06	0.000191202
Frzb	639.275	-0.331602	0.0708895	-4.67773	2.9e-06	0.000198389
Mag	7225.93	-0.43054	0.0921521	-4.67205	2.98e-06	0.000203055
Srsf5	8673.3	0.267419	0.0573338	4.66425	3.1e-06	0.000209983
Cx3cl1	722.476	-0.358309	0.0769311	-4.65753	3.2e-06	0.000216011
Rnf6	1616.54	-0.258875	0.0556014	-4.6559	3.23e-06	0.000216152
Runx1t1	962.193	-0.242664	0.0521229	-4.6556	3.23e-06	0.000216152
Plekha1	4011.09	-0.175074	0.0376165	-4.65419	3.25e-06	0.000216698
Bace2	264.498	-0.363258	0.0781164	-4.65022	3.32e-06	0.000219971
Gtf3c2	4344.6	0.143273	0.030825	4.64796	3.35e-06	0.000221441
Mfng	308.275	0.354277	0.0762458	4.6465	3.38e-06	0.000222059
Gpr37	675.427	-0.379368	0.0818328	-4.63589	3.55e-06	0.000232773
Itga7	4448	0.179072	0.0386602	4.63195	3.62e-06	0.000236251
Tpm4	6122.77	0.203444	0.0439409	4.62994	3.66e-06	0.000237556
Atxn7l2	1359.45	0.221857	0.047972	4.62472	3.75e-06	0.000242589
Rnf103	2072.32	-0.152814	0.0330743	-4.62032	3.83e-06	0.000246759
Apex1	2306.15	0.209404	0.045351	4.6174	3.89e-06	0.000248975
Rpl13a	11009.4	0.216932	0.0469881	4.61675	3.9e-06	0.000248975
Cdk14	3136.2	-0.207039	0.0448721	-4.61397	3.95e-06	0.000251284
Flnc	313.428	0.33076	0.071727	4.61138	4e-06	0.000252367
Rpl4	22715.1	0.197351	0.0427963	4.61141	4e-06	0.000252367
Ube2h	4269.26	-0.135485	0.0293867	-4.61043	4.02e-06	0.000252482
Ppfibp1	1076.38	-0.266304	0.0579004	-4.59935	4.24e-06	0.000264152
Tmem50b	3216.77	-0.252641	0.0549238	-4.59985	4.23e-06	0.000264152
Adamts1	1068.12	0.231048	0.0502523	4.59775	4.27e-06	0.000264812
Ecm2	311.063	-0.310992	0.0676488	-4.59715	4.28e-06	0.000264812
Eif5a2	1229.83	-0.208569	0.045404	-4.59363	4.36e-06	0.000268248
Itga5	843.67	0.228951	0.0499558	4.58307	4.58e-06	0.000281041
Septin4	8430.5	-0.256314	0.0559703	-4.57945	4.66e-06	0.000284818
Plxnb3	1565.79	-0.321395	0.0702874	-4.57258	4.82e-06	0.000292021
Uba52	7797.42	0.174802	0.0382233	4.57317	4.8e-06	0.000292021
Rpl22	5801.07	0.201511	0.0440939	4.57003	4.88e-06	0.000294437
Fmnl3	948.082	0.249255	0.0545556	4.56884	4.9e-06	0.000294971
Gpr158	3741.78	-0.304942	0.0668171	-4.56383	5.02e-06	0.00030092
Trp53i11	9156.61	0.219197	0.0480862	4.55842	5.15e-06	0.000307582
Col5a1	1152.29	0.276062	0.060613	4.5545	5.25e-06	0.000312172
Stil	551.832	0.313592	0.0688711	4.55332	5.28e-06	0.000312724
Nme2	5326.42	0.155627	0.0341942	4.55125	5.33e-06	0.000314118
Rap1a	2365.3	-0.183824	0.040401	-4.54998	5.37e-06	0.000314118
Use1	1752.04	0.188277	0.0413742	4.55059	5.35e-06	0.000314118
2410002F23Rik	3616.24	0.212983	0.0468821	4.54295	5.55e-06	0.000323567
Ankrd35	123.807	-0.368564	0.081182	-4.53997	5.63e-06	0.000326932
2810408A11Rik	351.528	0.339457	0.07485	4.53516	5.76e-06	0.000333221
Rmnd5a	7333.06	-0.208467	0.0459914	-4.53274	5.82e-06	0.000334989
Rpl6	8937.76	0.182629	0.0402936	4.53247	5.83e-06	0.000334989
Eny2	2615.43	0.227084	0.050127	4.53017	5.89e-06	0.00033616
Fam163a	62.3985	-0.416264	0.0918729	-4.53087	5.87e-06	0.00033616
Nasp	7507.38	0.219262	0.0484283	4.52756	5.97e-06	0.000339083
Enpp4	291.571	-0.27802	0.0614552	-4.52395	6.07e-06	0.000343656
Pex5l	256.85	-0.36756	0.0813471	-4.51841	6.23e-06	0.000351475
Pspc1	3132.62	0.247808	0.054906	4.5133	6.38e-06	0.000358747
Cfap100	149.388	0.362446	0.0803555	4.51053	6.47e-06	0.000361843
Cyba	190.405	0.32206	0.0714111	4.50994	6.48e-06	0.000361843
Ppp1r14b	3933.73	0.196329	0.0435458	4.50856	6.53e-06	0.0003629
Pou6f1	3993.14	0.176088	0.0390808	4.50575	6.61e-06	0.000366424
Tmem141	558.44	-0.285204	0.0633647	-4.50099	6.76e-06	0.000373376
Gins1	422.61	0.294521	0.0655156	4.49543	6.94e-06	0.000380842
Vxn	2597.4	-0.208715	0.0464299	-4.49527	6.95e-06	0.000380842
Snrk	3848.15	-0.24279	0.0540255	-4.49398	6.99e-06	0.000381804
Btbd3	19446.8	-0.184043	0.0409737	-4.49173	7.06e-06	0.0003845
Ptgfrn	2622.3	0.234714	0.0523517	4.48341	7.35e-06	0.000396767
Tmsb10	10715.8	0.213017	0.04751	4.48363	7.34e-06	0.000396767
Tubb5	51298.2	0.175078	0.0390555	4.4828	7.37e-06	0.000396767
Stat1	1160.42	-0.204414	0.0456985	-4.4731	7.71e-06	0.000413765
Tspan17	528.551	-0.311364	0.0696535	-4.47018	7.82e-06	0.000418001
Slc29a1	8817.63	0.208875	0.046734	4.46943	7.84e-06	0.000418019
Atg9a	3738.18	-0.15834	0.0354348	-4.46849	7.88e-06	0.000418417
Mpp2	1382	-0.22307	0.0499388	-4.46687	7.94e-06	0.00041872
Tnfrsf1a	641.049	0.22895	0.0512532	4.46703	7.93e-06	0.00041872
Scarf2	213.333	0.358293	0.080359	4.45865	8.25e-06	0.000433631
Cmtm5	1098.95	-0.234047	0.0525121	-4.45701	8.31e-06	0.000435477
Fgd5	611.974	-0.218566	0.049131	-4.44864	8.64e-06	0.000451263
Opalin	146.329	-0.410993	0.0925281	-4.44182	8.92e-06	0.000464234
Nsmf	3371.14	0.192464	0.0433702	4.43771	9.09e-06	0.000471603
Gfap	20424.9	0.238887	0.0538505	4.43611	9.16e-06	0.000472222
Snph	1817.55	-0.219413	0.0494621	-4.43599	9.17e-06	0.000472222
Anapc5	9682.27	0.114381	0.0258051	4.43249	9.32e-06	0.000476772
Rps18	9068.85	0.218659	0.0493251	4.43303	9.29e-06	0.000476772
Sstr2	2256.74	0.330107	0.0745186	4.42987	9.43e-06	0.000481014
Serpina3n	226.376	0.351393	0.0793559	4.42807	9.51e-06	0.000483443
Arpp21	5263.84	-0.151854	0.0343094	-4.426	9.6e-06	0.000485069
Rai1	3527.79	0.191581	0.0432861	4.42593	9.6e-06	0.000485069
Hbegf	1151.49	-0.207779	0.046978	-4.42291	9.74e-06	0.000490305
S100a8	36.9089	0.23017	0.05208	4.41955	9.89e-06	0.000496357
Gpr63	622.896	-0.347664	0.0786969	-4.41776	9.97e-06	0.000498864
Hr	2090	-0.338503	0.0766546	-4.41595	1.01e-05	0.000501447
Pik3ip1	1007.61	-0.206905	0.0469239	-4.40937	1.04e-05	0.000515262
E130114P18Rik	1436.63	0.252116	0.0571974	4.40783	1.04e-05	0.00051728
Nipa1	891.256	-0.224747	0.0510004	-4.40678	1.05e-05	0.000518131
Trmt1	1464.94	0.178199	0.0404689	4.40335	1.07e-05	0.000524704
Cdh9	91.9767	0.399105	0.0906932	4.4006	1.08e-05	0.000529713
Nyx	172.485	-0.325769	0.0740816	-4.39744	1.1e-05	0.000535797
Atp6v0a2	2810.82	-0.1829	0.0416912	-4.38703	1.15e-05	0.00056031
Hsph1	6260.95	-0.228885	0.0521921	-4.38543	1.16e-05	0.000560895
Snx18	1891.4	-0.154878	0.0353148	-4.38565	1.16e-05	0.000560895
Ltf	13.9482	0.251488	0.057361	4.3843	1.16e-05	0.000562054
Vps37b	5711.93	0.152928	0.0349145	4.38008	1.19e-05	0.000571261
Dynll2	14276.5	-0.155625	0.0355695	-4.37525	1.21e-05	0.000582233
Vim	8479.65	0.187347	0.0428269	4.3745	1.22e-05	0.000582432
Tbr1	106.999	-0.359892	0.0823068	-4.37257	1.23e-05	0.000585806
Dmtn	1328.88	-0.198363	0.0454099	-4.36828	1.25e-05	0.000595586
Tmem62	1075.84	-0.261719	0.0599256	-4.36741	1.26e-05	0.000596139
Rmdn3	2003.64	-0.236455	0.0541564	-4.36615	1.26e-05	0.000597739
Arhgef3	1004.25	-0.288897	0.0661857	-4.36494	1.27e-05	0.000598549
Tmcc3	1840.87	-0.159941	0.0366456	-4.36452	1.27e-05	0.000598549
Gabarapl1	5922.49	-0.155421	0.0356179	-4.36356	1.28e-05	0.000599375
Rps6-ps4	926.802	0.242076	0.0554895	4.36256	1.29e-05	0.000600298
Mycn	2812.14	0.266276	0.0610491	4.36168	1.29e-05	0.000600911
Lgals1	604.777	0.247764	0.0569164	4.35312	1.34e-05	0.000621123
Rps10	4857.33	0.232594	0.0534313	4.35314	1.34e-05	0.000621123
Rpl36	3799.31	0.176916	0.0406586	4.35126	1.35e-05	0.000624554
Fbxo25	2383.92	-0.198665	0.04567	-4.35002	1.36e-05	0.00062623
Gli1	1188.33	0.302195	0.069525	4.34656	1.38e-05	0.000634272
Cacna1i	1289.23	-0.345565	0.0795645	-4.34321	1.4e-05	0.000640242
Cbx6	5611.74	-0.221102	0.0509026	-4.34363	1.4e-05	0.000640242
Olfm3	777.481	-0.398438	0.091795	-4.34052	1.42e-05	0.000646209
Synpr	5811.2	-0.236291	0.0544559	-4.33912	1.43e-05	0.00064843
Klhl5	3447.54	-0.157049	0.0362106	-4.3371	1.44e-05	0.000650621
Rras2	931.649	-0.266181	0.0613724	-4.33714	1.44e-05	0.000650621
Rab33a	978.915	-0.214609	0.0495191	-4.33387	1.47e-05	0.000658324
Paqr9	1914.85	-0.267024	0.0616447	-4.33166	1.48e-05	0.000663024
Neurod6	849.7	0.262353	0.0605776	4.33086	1.49e-05	0.000663519
Eif4b	11027.6	0.139991	0.0323287	4.33022	1.49e-05	0.000663527
Ndst1	6333.4	0.167624	0.0387549	4.32524	1.52e-05	0.000676771
Armt1	623.546	-0.209586	0.0484754	-4.32356	1.54e-05	0.000679989
Lrrn1	5539	-0.105347	0.0243723	-4.3224	1.54e-05	0.000681626
Itgad	13.4943	-0.343639	0.079584	-4.31795	1.57e-05	0.000691968
Miat	19549.8	0.307989	0.0713298	4.31782	1.58e-05	0.000691968
Cyld	1518.34	-0.202787	0.04698	-4.31646	1.59e-05	0.000694246
Rab11fip1	176.657	-0.328745	0.0761825	-4.31524	1.59e-05	0.00069614
Aspa	201.208	-0.381267	0.0884866	-4.30875	1.64e-05	0.000714849
Dnaja4	440.688	-0.297996	0.06933	-4.29822	1.72e-05	0.000745927
Tubb2b	33295.7	0.184539	0.0429352	4.29808	1.72e-05	0.000745927
Gm14853	77.1798	0.396614	0.0923325	4.2955	1.74e-05	0.000752567
Rps7	10110	0.21117	0.0491864	4.29327	1.76e-05	0.000758054
Cdca3	1463.58	0.30731	0.0716158	4.2911	1.78e-05	0.000763371
Mical1	540.129	0.308499	0.07199	4.2853	1.82e-05	0.000781391
Hnrnpd	10317.9	0.166905	0.0389719	4.2827	1.85e-05	0.000788389
Rps11	8731.83	0.205713	0.0480861	4.27802	1.89e-05	0.000802936
Gpr155	998.101	-0.203025	0.0475044	-4.27381	1.92e-05	0.000816009
Cldn11	4046.93	-0.384499	0.0900528	-4.26971	1.96e-05	0.000826612
Ier5	1841.6	0.242254	0.0567312	4.27021	1.95e-05	0.000826612
Mtus1	7390.46	-0.1655	0.0387736	-4.26837	1.97e-05	0.0008293
Slc35b4	1020.17	-0.163422	0.0383261	-4.26399	2.01e-05	0.000843453
D130043K22Rik	214.286	-0.297629	0.0698903	-4.25851	2.06e-05	0.000860997
Sirt2	10462	-0.259062	0.0608388	-4.25818	2.06e-05	0.000860997
Nop53	2789.68	0.216136	0.0507758	4.25667	2.07e-05	0.000862165
Ror2	223.126	0.300421	0.0705702	4.25705	2.07e-05	0.000862165
Gm10654	118.544	0.38256	0.0898992	4.25543	2.09e-05	0.00086461
Alkbh3	478.329	0.242023	0.0569035	4.25321	2.11e-05	0.000866279
Khdrbs3	1115.92	0.202442	0.0475877	4.25408	2.1e-05	0.000866279
Nkain2	231.059	-0.353907	0.0832071	-4.25333	2.11e-05	0.000866279
Cldn10	286.977	-0.285121	0.0670583	-4.25184	2.12e-05	0.000869281
Slc15a4	765.49	-0.24405	0.0574126	-4.25081	2.13e-05	0.000871002
Gm6277	91.649	-0.384684	0.0905132	-4.25003	2.14e-05	0.000871725
Arhgef19	268.751	-0.294466	0.0693845	-4.24398	2.2e-05	0.000893228
Etv1	3612.34	-0.314993	0.0742821	-4.24049	2.23e-05	0.000904818
Kctd4	93.5815	-0.387894	0.091515	-4.23859	2.25e-05	0.00091015
Ccng1	1927.85	-0.225045	0.0531412	-4.23486	2.29e-05	0.000922975
Rps14	10542.9	0.203165	0.047986	4.23384	2.3e-05	0.000924759
Lats2	1214.84	-0.179519	0.0424232	-4.23162	2.32e-05	0.000931493
9330179D12Rik	61.3379	0.392194	0.092796	4.22642	2.37e-05	0.000945919
Cd63	5660.48	0.172125	0.0407171	4.22733	2.36e-05	0.000945919
Ell2	445.766	-0.271112	0.0641454	-4.22653	2.37e-05	0.000945919
Il23a	123.688	-0.386309	0.0914829	-4.22275	2.41e-05	0.000956511
Rps13	5438.37	0.213969	0.0506693	4.22286	2.41e-05	0.000956511
Sec62	5560.8	-0.177866	0.0421378	-4.22105	2.43e-05	0.000961274
Gse1	6416.66	0.203898	0.048346	4.21746	2.47e-05	0.000974214
Extl2	2161.03	-0.2591	0.0615105	-4.21229	2.53e-05	0.000994259
Eno3	289.154	0.288059	0.0684406	4.20888	2.57e-05	0.00100442
Nkain1	18491.1	0.17141	0.0407261	4.20885	2.57e-05	0.00100442
Pdgfra	3731.73	0.298374	0.0710407	4.20005	2.67e-05	0.00104162
Rpl18a	10375.1	0.225183	0.0536249	4.19923	2.68e-05	0.00104277
Cog7	4804.63	0.183986	0.0438342	4.19731	2.7e-05	0.00104711
Tgm5	70.397	-0.388491	0.0925607	-4.19715	2.7e-05	0.00104711
Sod3	228.863	-0.337324	0.0803806	-4.19658	2.71e-05	0.00104712
Ebp	1300.17	-0.245372	0.0584976	-4.19457	2.73e-05	0.00105381
Abcg1	1553.3	-0.225903	0.0539173	-4.1898	2.79e-05	0.00106619
Col2a1	1772.13	-0.239886	0.0572505	-4.1901	2.79e-05	0.00106619
Rab34	977.07	0.189397	0.0452119	4.18911	2.8e-05	0.00106619
Slc7a5	6251.84	0.207103	0.0494323	4.18964	2.79e-05	0.00106619
Tprkb	2084.52	-0.158289	0.0377847	-4.18924	2.8e-05	0.00106619
Tipin	1140.11	0.29996	0.0716293	4.18768	2.82e-05	0.0010703
Lhx1os	1243.76	0.184652	0.0441189	4.18533	2.85e-05	0.00107876
Lrrc4	1754.74	-0.181563	0.0434045	-4.18305	2.88e-05	0.00108701
Peak1	1279.08	-0.208049	0.0497507	-4.18183	2.89e-05	0.0010902
Endov	1384.43	0.189349	0.0453305	4.17708	2.95e-05	0.00111049
Pgm2l1	5900.19	-0.216566	0.0518598	-4.17598	2.97e-05	0.00111132
Ptx3	92.5617	0.365342	0.0874902	4.1758	2.97e-05	0.00111132
Sfxn1	2585.73	0.178911	0.0428566	4.17465	2.98e-05	0.00111427
P4ha1	1289.99	-0.267442	0.0641809	-4.167	3.09e-05	0.00114951
Nt5dc2	7754.29	0.199729	0.0479496	4.16539	3.11e-05	0.00115487
Podxl2	10248.5	0.174641	0.0419392	4.16414	3.13e-05	0.00115847
Ptp4a3	1040.72	0.235506	0.0565763	4.16262	3.15e-05	0.00116338
Map3k1	6489.57	0.218813	0.0525886	4.16084	3.17e-05	0.00116969
Sema4b	943.973	0.234397	0.0563732	4.15795	3.21e-05	0.00118179
Pdlim4	519.598	0.269547	0.0648508	4.15641	3.23e-05	0.00118695
Rffl	279.443	-0.309054	0.0743854	-4.15477	3.26e-05	0.00119265
Gca	173.11	-0.306993	0.0739337	-4.15227	3.29e-05	0.00119874
Pllp	1429.56	-0.370301	0.0891831	-4.15214	3.29e-05	0.00119874
Rad51ap1	790.441	0.25362	0.0610839	4.15199	3.3e-05	0.00119874
Prrt2	3789.5	-0.316757	0.0763915	-4.1465	3.38e-05	0.00122493
Pnrc1	1175.08	-0.178659	0.0430933	-4.14587	3.39e-05	0.00122543
Tef	5301.05	-0.182613	0.0440906	-4.14177	3.45e-05	0.00124465
Tmem121b	493.673	0.283536	0.0685087	4.13869	3.49e-05	0.0012585
Hmgb3	4854.13	0.215813	0.0521744	4.13637	3.53e-05	0.0012666
Pdk3	1004.09	-0.205209	0.0496172	-4.13585	3.54e-05	0.0012666
Prkcq	732.089	-0.213174	0.0515457	-4.13562	3.54e-05	0.0012666
Arid3a	692.429	0.20463	0.0495211	4.13218	3.59e-05	0.00128276
Tmem125	260.849	-0.378953	0.091722	-4.13154	3.6e-05	0.00128337
Ubqln2	7072.17	-0.144736	0.0350472	-4.12973	3.63e-05	0.00129053
Slc39a14	750.676	-0.205267	0.0497664	-4.12461	3.71e-05	0.00131653
Mapk9	6687.23	-0.141325	0.0342903	-4.12144	3.77e-05	0.00133177
Zkscan16	243.625	-0.30551	0.0742094	-4.11687	3.84e-05	0.00135532
C230035I16Rik	68.2996	0.379253	0.0921845	4.11407	3.89e-05	0.00136875
Rpl8	13889.2	0.173426	0.0421664	4.11289	3.91e-05	0.00137266
Dcc	3584.99	0.279471	0.0679716	4.11159	3.93e-05	0.00137729
Igf1	821.13	0.231705	0.0563625	4.11097	3.94e-05	0.00137784
Chrd	2407.89	0.175862	0.0428003	4.10889	3.98e-05	0.00138714
Car15	518.025	-0.237084	0.0577195	-4.10752	4e-05	0.00139227
Mal2	439.392	-0.228903	0.055742	-4.10647	4.02e-05	0.00139545
Pde4dip	9098.28	-0.113119	0.0275698	-4.10301	4.08e-05	0.00141018
Tmco3	1277.09	-0.206527	0.050333	-4.10322	4.07e-05	0.00141018
Gas2	341.624	0.249966	0.0609442	4.10156	4.1e-05	0.00141587
Slc35g2	481.412	-0.250333	0.0610465	-4.10069	4.12e-05	0.00141806
Ephb3	863.046	0.216501	0.0528075	4.09981	4.13e-05	0.00142026
Mmp2	315.055	-0.268126	0.0654302	-4.0979	4.17e-05	0.0014289
Dazap1	3575.01	0.181718	0.0443539	4.097	4.19e-05	0.00143126
Rps23	7360.74	0.213956	0.0522549	4.09448	4.23e-05	0.00144056
Stum	1608.37	0.228904	0.0559008	4.09482	4.22e-05	0.00144056
Chodl	54.3162	0.379526	0.0927351	4.09258	4.27e-05	0.00144604
Dusp2	137.764	0.318384	0.0777862	4.09306	4.26e-05	0.00144604
Rpl27	4771.83	0.168588	0.0412241	4.08955	4.32e-05	0.00146185
Etl4	271.588	-0.299008	0.0731855	-4.08562	4.4e-05	0.00148359
Mybl2	466.721	0.29646	0.0725798	4.08461	4.42e-05	0.00148681
Ubxn1	3251.17	0.148117	0.0362678	4.08398	4.43e-05	0.00148761
Lonrf2	6411.67	-0.131353	0.0322283	-4.0757	4.59e-05	0.00153816
Agpat4	2015.9	-0.167549	0.0411155	-4.0751	4.6e-05	0.00153885
Efcab14	1664.76	-0.162827	0.0400448	-4.06613	4.78e-05	0.00159579
Masp1	1037.41	0.176112	0.0433246	4.06493	4.8e-05	0.0015971
Rps9	16379.2	0.197757	0.0486451	4.0653	4.8e-05	0.0015971
Slc36a1	2538.61	-0.186454	0.0459096	-4.06132	4.88e-05	0.00161855
Ddit4	5071.63	-0.181681	0.0447761	-4.05753	4.96e-05	0.00164147
Pcdhga12	344.869	-0.275216	0.0678441	-4.05659	4.98e-05	0.00164284
Rps3a1	13539.5	0.20961	0.0516748	4.05634	4.98e-05	0.00164284
Ankrd40	3918.42	-0.133954	0.0330287	-4.05568	5e-05	0.00164399
Gda	22.2504	0.356149	0.0878554	4.05381	5.04e-05	0.0016537
Fau	6758.89	0.178566	0.0441283	4.04653	5.2e-05	0.00170234
A930017K11Rik	163.029	0.331729	0.0820877	4.04115	5.32e-05	0.00173635
Rhod	214.654	-0.336566	0.0832897	-4.0409	5.32e-05	0.00173635
Casr	330.853	-0.353106	0.0873944	-4.04037	5.34e-05	0.00173658
Nnat	10513.2	0.210879	0.0522007	4.03977	5.35e-05	0.00173743
Kcns2	595.777	0.230829	0.0571689	4.03767	5.4e-05	0.00174938
Baalc	1266.01	-0.302617	0.0750265	-4.03346	5.5e-05	0.00177448
Slitrk4	725.935	-0.306821	0.0760712	-4.03334	5.5e-05	0.00177448
Nfasc	15472.9	-0.236767	0.0587156	-4.03243	5.52e-05	0.00177763
Gjc2	563.898	-0.372559	0.0924183	-4.03123	5.55e-05	0.00178115
Rack1	14060.3	0.19981	0.0495685	4.03099	5.55e-05	0.00178115
Gpcpd1	3564.43	0.231221	0.0573984	4.02836	5.62e-05	0.00179746
Plxnd1	2052.35	0.162662	0.0404186	4.02444	5.71e-05	0.00182392
Pcbp4	9155.89	0.164654	0.0409542	4.02043	5.81e-05	0.00185138
Zfp408	896.517	0.200335	0.0498422	4.01938	5.84e-05	0.00185581
Magef1	453.6	0.260177	0.0647552	4.01785	5.87e-05	0.00186332
Socs5	1645.81	-0.177068	0.0440745	-4.01746	5.88e-05	0.00186332
Nr4a2	496.669	-0.237721	0.0591967	-4.01577	5.93e-05	0.00187288
Ccpg1	2450.77	-0.18877	0.0470306	-4.01377	5.98e-05	0.00188502
Tnr	1839.44	-0.306737	0.0764357	-4.01301	5.99e-05	0.00188725
Slc22a23	2874.86	-0.172854	0.0430821	-4.01221	6.02e-05	0.0018898
Cpeb1	331.893	-0.287463	0.0716597	-4.0115	6.03e-05	0.00189165
Susd4	1497.87	-0.227849	0.0568269	-4.00953	6.08e-05	0.00190361
Sybu	2425.59	-0.226431	0.0564828	-4.00885	6.1e-05	0.00190526
Slc45a3	135.343	-0.371733	0.0927669	-4.00717	6.14e-05	0.00191497
S100a9	61.8758	0.194129	0.0484718	4.00499	6.2e-05	0.00192889
Pkig	937.693	0.164478	0.0410805	4.00379	6.23e-05	0.0019348
Garnl3	1679.62	-0.247674	0.06187	-4.00314	6.25e-05	0.00193623
Kcnk13	68.9962	-0.359799	0.089918	-4.00141	6.3e-05	0.00194652
Ppan	1052.79	0.214147	0.0535651	3.99788	6.39e-05	0.00197069
Slc35a5	1291.04	-0.217297	0.0543575	-3.99755	6.4e-05	0.00197069
Gjb1	152.775	-0.332819	0.0832677	-3.99697	6.42e-05	0.00197153
Phlda1	898.564	-0.248084	0.0621134	-3.99406	6.5e-05	0.00199199
Rplp0	23154.9	0.201448	0.0504779	3.99082	6.58e-05	0.00201536
Fbxo28	2806.46	-0.183511	0.0459989	-3.98946	6.62e-05	0.002019
Prex1	8300.86	-0.129195	0.0323817	-3.98975	6.61e-05	0.002019
Afmid	90.8282	0.365032	0.0915119	3.9889	6.64e-05	0.00201907
Ccdc88c	1688.77	0.17705	0.04439	3.98852	6.65e-05	0.00201907
Mapk6	5576.22	0.147963	0.0371084	3.98732	6.68e-05	0.00202533
Alg5	1112.05	0.207474	0.0520832	3.98352	6.79e-05	0.00205396
Cacnb2	770.423	-0.226432	0.056858	-3.98242	6.82e-05	0.00205533
Knstrn	1130.26	0.287141	0.0721105	3.98197	6.83e-05	0.00205533
Sel1l3	5767.18	-0.224696	0.0564167	-3.98278	6.81e-05	0.00205533
Tspyl1	4770.17	-0.12355	0.0310436	-3.97988	6.9e-05	0.00206946
Msantd4	2460.64	-0.161322	0.0405414	-3.97921	6.91e-05	0.0020713
Psmb6	5121.85	0.133671	0.0336003	3.97827	6.94e-05	0.00207542
Fam167a	650.688	0.273022	0.0686541	3.97678	6.99e-05	0.00207938
Osbpl6	2848.18	-0.18233	0.0458486	-3.97678	6.99e-05	0.00207938
Tspyl4	14613.5	-0.162108	0.040767	-3.97644	7e-05	0.00207938
4930578G10Rik	43.9197	0.367812	0.0925418	3.97455	7.05e-05	0.00208791
Rtel1	1944.32	0.170008	0.0427734	3.97461	7.05e-05	0.00208791
Trim13	410.513	-0.214927	0.0541287	-3.97068	7.17e-05	0.00211814
St18	7196.17	0.144223	0.0363293	3.96987	7.19e-05	0.00212126
Mettl7a1	418.729	-0.328137	0.0827722	-3.96434	7.36e-05	0.00216687
Inppl1	2054.56	-0.200703	0.0506475	-3.96275	7.41e-05	0.00217312
Spry3	759.373	-0.278701	0.0703231	-3.96314	7.4e-05	0.00217312
Bid	625.663	0.246341	0.0621762	3.96199	7.43e-05	0.00217595
Fn3k	501.397	-0.264505	0.0668279	-3.958	7.56e-05	0.00220838
Atp10b	270.64	-0.342046	0.0865501	-3.952	7.75e-05	0.00226022
Bmp4	403.37	-0.339842	0.0860263	-3.95044	7.8e-05	0.00227078
A830036E02Rik	30.3552	0.362873	0.0919579	3.94607	7.94e-05	0.00229957
Atg4c	1034.09	-0.174773	0.0442889	-3.9462	7.94e-05	0.00229957
Lig1	1824.85	0.258797	0.0655763	3.9465	7.93e-05	0.00229957
Rhobtb2	2440	-0.155628	0.0394448	-3.94546	7.96e-05	0.00230111
Setd7	6546.1	-0.205354	0.0521357	-3.93884	8.19e-05	0.00236111
Cd93	1501.79	0.188376	0.0478339	3.93813	8.21e-05	0.0023637
Pgm5	1116.41	0.238871	0.0606706	3.93718	8.24e-05	0.0023687
Smim1	134.378	-0.310757	0.0790283	-3.93222	8.42e-05	0.00241363
Dhcr24	3944.62	-0.191154	0.0486604	-3.92833	8.55e-05	0.00244393
Gm10687	75.4588	-0.344655	0.0877311	-3.92853	8.55e-05	0.00244393
Ybx1	13585	0.142536	0.0363431	3.92195	8.78e-05	0.00250496
Glud1	11491.6	0.12057	0.0307974	3.91496	9.04e-05	0.0025739
Cacna1h	358.934	0.296449	0.0757627	3.91287	9.12e-05	0.00259152
Cdkn1a	2296.06	0.232011	0.059335	3.91019	9.22e-05	0.00261562
Slc12a2	4021.72	-0.143969	0.0368293	-3.9091	9.26e-05	0.00262264
Cdk6	706.049	0.293556	0.0751674	3.90536	9.41e-05	0.00265864
Crtam	158.06	-0.361776	0.0927218	-3.90174	9.55e-05	0.00269382
Cenpb	6007.59	0.236772	0.060694	3.90108	9.58e-05	0.0026962
Rfc3	725.067	0.250183	0.0641429	3.90039	9.6e-05	0.00269897
Syt5	760.399	0.251652	0.0645372	3.89933	9.65e-05	0.00270591
Ankrd34b	1101.81	-0.216226	0.0554719	-3.89794	9.7e-05	0.00271654
Mxd4	1735.41	-0.175502	0.0450298	-3.89745	9.72e-05	0.00271712
Cotl1	4397.6	0.137134	0.0351993	3.89593	9.78e-05	0.00272445
Igdcc4	2952.6	0.18527	0.0475517	3.89617	9.77e-05	0.00272445
Pdp1	1917.54	-0.14948	0.0383935	-3.89337	9.89e-05	0.00274349
Slc44a1	2729.79	-0.203447	0.0522523	-3.89355	9.88e-05	0.00274349
Map3k19	55.3404	-0.357162	0.091754	-3.89261	9.92e-05	0.00274712
Gm11266	890.196	0.186741	0.0480064	3.88991	0.000100282	0.00277291
Clec3b	551.859	0.236652	0.0608458	3.88936	0.000100507	0.00277418
Rac2	89.1222	0.353285	0.0908489	3.88872	0.000100776	0.00277664
Wsb1	5822.11	0.187808	0.0483764	3.88223	0.000103504	0.00284166
Zmat3	2761.22	-0.198288	0.0510723	-3.88249	0.000103392	0.00284166
Rcor2	7287.85	0.17794	0.0458594	3.88011	0.000104408	0.0028614
Piga	468.472	-0.247859	0.063894	-3.87922	0.00010479	0.00286679
Mcm9	440.067	0.231257	0.0596426	3.87738	0.000105586	0.00288347
Trip13	329.525	0.272601	0.0703145	3.87688	0.000105806	0.00288437
Degs1	2712.89	-0.167192	0.043136	-3.87592	0.000106224	0.00289067
Fam50a	1542.96	0.135029	0.0348515	3.87441	0.000106883	0.00289859
Tmem181c-ps	470.198	-0.320102	0.0826199	-3.8744	0.00010689	0.00289859
Ctu2	823.489	0.185434	0.0478726	3.87349	0.000107288	0.0029043
Dnajc7	7730	0.116993	0.0302087	3.87282	0.000107583	0.00290717
Ccdc57	227.022	0.256032	0.0661208	3.87218	0.000107868	0.0029098
Cdc42ep2	595.383	-0.231414	0.0597922	-3.87029	0.000108704	0.00291807
Ddx39b	9768.86	0.150352	0.0388464	3.87044	0.000108641	0.00291807
Trappc13	1535.07	-0.219278	0.0566578	-3.87021	0.000108741	0.00291807
E130307A14Rik	663.58	0.254234	0.0657089	3.86909	0.000109242	0.00292643
Parvb	1979.8	-0.223718	0.0578403	-3.86785	0.000109797	0.00293622
Slc25a10	711.593	0.188091	0.0486427	3.86679	0.000110275	0.00294392
Prdx4	1141.34	0.228607	0.0592087	3.86103	0.000112909	0.00300902
Hsd17b11	856.26	-0.170484	0.0441747	-3.85931	0.000113708	0.0030251
Creld1	2108.43	-0.211034	0.0546943	-3.85843	0.000114117	0.00303076
Setbp1	3884.01	0.197175	0.0511112	3.85777	0.000114427	0.00303378
Fgd3	455.151	-0.238838	0.0619435	-3.85575	0.000115378	0.00304853
Lgi3	2287.61	-0.293173	0.0760302	-3.856	0.000115258	0.00304853
Bahcc1	4018.72	0.206149	0.053482	3.85455	0.000115942	0.003053
Serpinb1b	126.484	-0.325944	0.0845577	-3.8547	0.000115873	0.003053
Fam13a	1148.78	-0.168903	0.0438301	-3.85358	0.000116402	0.00305991
Wdr34	636.306	0.222045	0.0576286	3.85303	0.000116665	0.00306163
Cybb	30.028	0.325526	0.0845279	3.8511	0.000117587	0.00307599
Dnajc28	340.961	-0.291813	0.0757787	-3.85086	0.000117704	0.00307599
Tspan13	4478.26	-0.11926	0.0309715	-3.85064	0.00011781	0.00307599
Usp1	3137.67	0.172793	0.0448864	3.84957	0.000118326	0.00308426
Ecscr	224.188	0.267786	0.0695701	3.84915	0.00011853	0.00308438
Jakmip3	732.155	-0.220399	0.0572781	-3.84788	0.000119146	0.00309519
Sec14l5	79.8528	-0.354215	0.0920931	-3.84627	0.000119928	0.00311029
Msn	2961.33	0.144795	0.0376532	3.8455	0.000120306	0.00311485
Fgfbp3	206.862	0.317542	0.0826039	3.84415	0.000120971	0.00312685
Phlda3	283.727	-0.302336	0.0786731	-3.84294	0.000121567	0.00313701
Xkr5	61.9972	0.35535	0.0924862	3.84219	0.000121939	0.00314136
Sec11c	869.571	-0.190155	0.0495038	-3.84123	0.000122419	0.00314847
Ctsc	440.579	0.220202	0.0573339	3.84069	0.000122687	0.00315012
Arpc1b	1143.91	-0.221702	0.0577388	-3.83974	0.000123166	0.00315555
Rassf3	1549.98	0.222346	0.0579108	3.83946	0.000123307	0.00315555
Pgr	352.846	-0.256361	0.0667857	-3.83856	0.000123758	0.00316186
Lrrtm3	2557.19	-0.193481	0.0504139	-3.83786	0.000124113	0.00316458
Pdlim3	735.4	0.276722	0.0721092	3.83754	0.000124274	0.00316458
Lhx1	4586.99	0.152383	0.0397261	3.83584	0.000125136	0.0031813
Dok5	487.724	-0.252028	0.0657111	-3.83539	0.000125363	0.00318183
Csf2ra	661.7	0.222518	0.0580243	3.83491	0.000125612	0.00318292
Dyrk1b	1030.91	-0.202948	0.0529363	-3.83381	0.000126171	0.00319187
Lman2l	1371.68	-0.179174	0.0467549	-3.83219	0.000127005	0.00320483
Map3k7	4452.91	0.121964	0.0318277	3.83201	0.000127099	0.00320483
Fam71e1	377.419	0.299333	0.078135	3.83098	0.000127635	0.0032079
Trim16	239.769	-0.257495	0.0672139	-3.83099	0.000127631	0.0032079
Timeless	1390.78	0.240116	0.0627045	3.82933	0.000128493	0.00322421
Glrb	3848.39	-0.185376	0.0484399	-3.82694	0.000129746	0.00324512
Sgk2	69.3381	-0.355138	0.0927978	-3.82701	0.000129708	0.00324512
Klf16	555.575	0.226133	0.0591288	3.82441	0.000131086	0.00327334
Tle3	4983.68	-0.135256	0.0353754	-3.82346	0.000131592	0.00328068
Oip5	163.124	0.299445	0.078374	3.82072	0.000133065	0.0033032
Sfxn2	643.391	0.197214	0.0516188	3.82058	0.000133137	0.0033032
Tmem30a	5699.29	-0.183224	0.0479488	-3.82123	0.000132787	0.0033032
Cd52	26.9812	0.336684	0.0881692	3.81861	0.000134204	0.00331142
Fam204a	686.667	0.215188	0.0563462	3.81904	0.000133972	0.00331142
Lgi2	2636.28	-0.185188	0.0484898	-3.81912	0.000133929	0.00331142
Ppib	9244.99	0.143675	0.037627	3.81839	0.000134325	0.00331142
Insm2	57.108	0.348683	0.0913556	3.81676	0.000135215	0.00332805
Celsr1	633.299	0.286956	0.0751995	3.81594	0.000135667	0.00333387
Aldh3a2	2175.75	-0.132226	0.0346556	-3.81543	0.000135944	0.00333538
Timm17a	1310.65	-0.171012	0.044829	-3.81477	0.000136311	0.00333907
Thrb	333.628	-0.231585	0.0607275	-3.81351	0.000137008	0.00335084
Dock7	4387.53	0.13407	0.0351639	3.81271	0.000137453	0.00335112
H1f0	13851.3	0.272481	0.0714659	3.81273	0.000137438	0.00335112
Cmtm7	75.3838	0.345026	0.0905121	3.81193	0.000137887	0.0033564
Kank3	880.372	0.19671	0.0516118	3.81134	0.000138215	0.00335909
Rps28	3417.64	0.209999	0.0551565	3.80734	0.000140471	0.00340857
Pgf	106.935	0.315474	0.0829036	3.80532	0.000141623	0.00343115
Atoh1	494.172	0.312077	0.0820459	3.80368	0.00014256	0.00344845
Dusp1	829.039	0.18629	0.0490195	3.80031	0.000144513	0.00349022
Tcp11l2	1781.68	-0.182309	0.0480112	-3.79723	0.000146325	0.00352846
Ckmt1	3408.48	-0.274736	0.072382	-3.79564	0.000147261	0.0035455
Rpl11	9060.15	0.173634	0.045764	3.79412	0.00014817	0.00356184
Cdt1	1005.54	0.256146	0.0675188	3.79369	0.000148423	0.00356238
Plcg1	4313.99	0.129008	0.0340229	3.79179	0.000149565	0.00358151
Wif1	311.78	-0.320251	0.0844633	-3.79159	0.000149683	0.00358151
Lrrtm2	1889.5	-0.208666	0.0550549	-3.79014	0.000150562	0.00359697
Plscr1	348.683	0.216785	0.0572554	3.78627	0.000152923	0.00364774
Gm17750	840.904	0.272019	0.0719366	3.78137	0.000155969	0.00370678
Hdgfl3	3596.88	0.163918	0.0433517	3.78113	0.000156118	0.00370678
Tbcel	2246.97	-0.141105	0.0373113	-3.78182	0.000155689	0.00370678
Gm8909	22.8885	0.322687	0.085409	3.77814	0.000158006	0.00374587
Ldah	1468.13	-0.135931	0.0359894	-3.77696	0.000158754	0.00375782
Snrnp200	7596.13	0.139858	0.0370398	3.77588	0.000159441	0.00376832
Col6a3	516.617	0.262968	0.0696705	3.77446	0.000160356	0.00378415
Amn	86.5939	0.349166	0.0925433	3.773	0.000161295	0.00380051
2610035F20Rik	212.878	0.260899	0.0692289	3.76865	0.000164134	0.00386152
Gss	539.922	-0.208185	0.0552475	-3.76822	0.000164415	0.00386224
Paqr8	7615.73	-0.140146	0.0372518	-3.76214	0.000168468	0.00394547
Smim17	106.01	-0.323966	0.0861094	-3.76226	0.000168385	0.00394547
Fance	589.22	0.217422	0.0578326	3.75951	0.000170248	0.00398113
2900079G21Rik	1019.45	0.210383	0.0559901	3.75751	0.000171614	0.00398792
Kcnh4	59.2373	0.346618	0.0922341	3.75803	0.000171259	0.00398792
Kcnip4	766.462	-0.311642	0.0829402	-3.75743	0.000171668	0.00398792
Slc24a2	4887.69	-0.193775	0.0515566	-3.75849	0.000170945	0.00398792
Spsb4	422.793	0.26668	0.0709785	3.75719	0.000171829	0.00398792
Ccdc190	190.239	-0.288496	0.076813	-3.75581	0.000172779	0.00400396
Dlg3	5554.28	-0.140063	0.037304	-3.75463	0.000173596	0.00401688
L3mbtl4	174.271	0.281272	0.0749316	3.75372	0.000174232	0.00402193
Tmem106b	4908.86	-0.13973	0.0372259	-3.75357	0.000174335	0.00402193
Cep89	711.67	0.246071	0.0655668	3.75298	0.000174747	0.00402544
Anapc15	611.953	0.176048	0.0469183	3.75221	0.000175281	0.00403173
Il3ra	110.164	0.329604	0.087892	3.75011	0.00017676	0.0040597
Celf3	6152.62	0.185233	0.0494413	3.74652	0.000179307	0.00411208
Jpt1	7911.73	0.158232	0.042258	3.74443	0.000180806	0.00414032
Mapk10	5333.9	-0.126165	0.0337037	-3.74336	0.000181572	0.00415173
Pknox2	1074.65	-0.16312	0.0435828	-3.74277	0.000182001	0.00415537
Xbp1	3679.68	-0.269469	0.0720581	-3.7396	0.000184311	0.0042019
Xrn2	4220.63	0.130802	0.0349821	3.73912	0.000184664	0.00420375
Rpl15	6496.24	0.124906	0.0334163	3.73787	0.000185584	0.00421849
A330023F24Rik	257.469	-0.320495	0.0858348	-3.73386	0.000188566	0.00427998
Gria4	10572.8	-0.177656	0.0476258	-3.73024	0.000191298	0.00433563
Kyat3	233.412	-0.264121	0.0708587	-3.72744	0.000193437	0.00437768
Il17rd	1157.94	0.189564	0.0508983	3.72438	0.000195798	0.00442463
Eif4a1	17538.1	0.132019	0.0354736	3.72161	0.00019796	0.00446696
Mdk	1833.44	0.204472	0.0549483	3.72117	0.0001983	0.0044681
Tnfrsf1b	130.008	0.309186	0.0831475	3.71853	0.000200389	0.00450204
Zdhhc24	843.984	-0.192594	0.051791	-3.71868	0.000200264	0.00450204
Eif3h	6654.11	0.172087	0.0462904	3.71755	0.000201161	0.00451284
Mblac2	614.494	-0.251361	0.0676526	-3.71547	0.000202826	0.00453703
Rgs7bp	5628.22	-0.218524	0.0588123	-3.71561	0.000202714	0.00453703
Efhd2	1683.4	-0.160481	0.0432076	-3.71419	0.000203859	0.00455355
Cep76	1440.81	-0.257642	0.0693958	-3.71264	0.000205111	0.00457488
Pvr	154.785	-0.285127	0.0768413	-3.71059	0.000206776	0.00460539
Hibadh	2056.95	-0.149973	0.0404475	-3.70785	0.000209028	0.00464216
Phkg1	248.779	-0.271931	0.0733376	-3.70794	0.000208954	0.00464216
Prcp	779.006	0.181917	0.0491133	3.70402	0.000212212	0.00470612
2410006H16Rik	762.49	0.233019	0.0629338	3.70261	0.000213393	0.00472553
Rragb	2008.74	-0.181527	0.0490653	-3.6997	0.000215855	0.0047732
Dlg1	2368.05	-0.161892	0.0437673	-3.69892	0.000216519	0.00478104
Pald1	1209.06	0.172244	0.0465968	3.69648	0.000218611	0.00482035
H2bc6	26.3299	-0.325743	0.0881838	-3.69391	0.000220829	0.00486233
Morn1	146.61	0.299041	0.0809829	3.69265	0.000221932	0.00487966
Bpnt1	2079.71	-0.155823	0.0422024	-3.69227	0.000222265	0.00488005
Ddx46	4473.34	0.122331	0.0331408	3.69123	0.000223169	0.00489293
Abhd6	1023.55	-0.145222	0.0393553	-3.69003	0.000224227	0.00490224
Bin2	85.339	0.324181	0.0878481	3.69024	0.00022404	0.00490224
Acot11	369.196	-0.291348	0.0789665	-3.68951	0.000224685	0.00490531
Aass	23.0664	-0.325268	0.0881782	-3.68876	0.000225348	0.0049091
Eif3b	4811.34	0.108015	0.0292835	3.6886	0.000225494	0.0049091
Cavin4	66.5596	0.33818	0.0917206	3.68707	0.000226851	0.00491068
Cldn12	1855.85	-0.208157	0.0564615	-3.68671	0.000227174	0.00491068
Ddah2	10961.4	0.152306	0.0413137	3.68656	0.000227308	0.00491068
Gap43	10495.8	0.106316	0.0288268	3.68809	0.000225947	0.00491068
Mmut	1372.38	-0.130644	0.0354397	-3.68637	0.000227473	0.00491068
Tubgcp2	2013.85	0.19671	0.0533576	3.68663	0.000227246	0.00491068
Ust	3335.28	-0.166557	0.0452015	-3.68478	0.000228903	0.00493467
Ptma	23047.8	0.164456	0.044641	3.68397	0.000229626	0.00494336
Rplp2	6461.18	0.173239	0.0470477	3.68221	0.000231225	0.00497085
Armh4	1882.94	-0.265568	0.0721595	-3.68029	0.000232968	0.00497765
Btg1	5815.52	-0.20755	0.0563829	-3.68108	0.000232252	0.00497765
Chmp5	2856.89	-0.156594	0.0425415	-3.68096	0.000232355	0.00497765
Klf11	681.795	0.293897	0.0798549	3.68039	0.000232878	0.00497765
Scn4b	533.822	-0.338524	0.0919899	-3.68001	0.000233225	0.00497765
Vwf	1071.42	0.23177	0.0629854	3.67974	0.000233473	0.00497765
Ppara	143.943	-0.280947	0.0763584	-3.67931	0.000233864	0.00497911
Get1	2012.34	-0.181284	0.0493168	-3.67591	0.000237004	0.00503211
Tinf2	958.779	0.199948	0.054389	3.67626	0.000236681	0.00503211
Foxp2	503.868	0.214446	0.0584067	3.67161	0.00024103	0.00511056
Kif24	224.213	0.299098	0.0814831	3.67068	0.000241906	0.0051151
Tk1	706.342	0.311413	0.0848363	3.67075	0.000241838	0.0051151
Cd36	88.2156	0.335832	0.0915568	3.66801	0.000244442	0.00515922
Mkks	1194.05	-0.254549	0.0694013	-3.66779	0.00024466	0.00515922
1700047M11Rik	108.896	-0.335633	0.0915956	-3.66429	0.000248024	0.00520884
Lypd1	681.652	-0.202953	0.0553849	-3.6644	0.000247917	0.00520884
Rmc1	1787.51	-0.156835	0.0427984	-3.66451	0.000247815	0.00520884
Hyou1	3644.67	-0.209364	0.0571499	-3.66342	0.000248866	0.00521942
2700099C18Rik	186.551	0.300912	0.0821531	3.66282	0.000249452	0.00522463
Zgrf1	603.094	0.256217	0.069998	3.66035	0.000251873	0.00526819
Manf	2473.94	-0.255908	0.0699207	-3.65997	0.000252246	0.00526888
Mdga1	5115.44	0.218077	0.0596048	3.65872	0.000253474	0.00528737
Mtbp	422.972	0.223086	0.0609932	3.65755	0.000254642	0.00530458
Chek2	296.667	0.247608	0.067722	3.65625	0.000255931	0.00532427
2310069G16Rik	92.4499	-0.316403	0.0865462	-3.65589	0.000256292	0.00532461
Dll3	165.466	0.289202	0.0791251	3.65499	0.000257187	0.00533603
Acads	603.186	0.216453	0.0592351	3.65413	0.00025806	0.00533981
H3f3b	40163.8	0.238478	0.065257	3.65444	0.000257744	0.00533981
Elovl6	5118.19	-0.167515	0.0458874	-3.65057	0.000261661	0.00540708
Mal	2191.74	-0.31933	0.0874962	-3.64965	0.000262601	0.00541903
Vamp1	2272.86	-0.26707	0.0731837	-3.64931	0.000262941	0.00541903
Fyb	119.106	0.31872	0.0873709	3.6479	0.000264393	0.0054417
Sel1l	5434.1	-0.132687	0.0363821	-3.64704	0.000265276	0.00545263
Slitrk1	1158.66	-0.239548	0.0657178	-3.64509	0.000267293	0.00548679
Adamts14	129.876	0.315966	0.0867191	3.64356	0.000268895	0.00550658
B4galnt4	3593.19	0.144276	0.0396057	3.64281	0.000269682	0.00550658
Septin9	1873.51	0.219987	0.0603875	3.64292	0.000269562	0.00550658
Ttc27	725.457	0.174165	0.0478094	3.64289	0.000269589	0.00550658
Fam107a	2723.32	-0.337391	0.0926438	-3.6418	0.000270734	0.00550736
Ppip5k1	1923.91	-0.224205	0.0615573	-3.64222	0.000270296	0.00550736
Zfp85	238.669	-0.256949	0.0705564	-3.64175	0.000270789	0.00550736
Glipr2	412.653	0.236554	0.0649746	3.64072	0.00027188	0.00552227
Mcrs1	4149.05	0.162869	0.0447404	3.64031	0.000272312	0.00552378
Nup210	3483.02	0.196809	0.0541005	3.63784	0.000274937	0.00556973
Tpd52	1311.59	-0.162309	0.0446222	-3.63741	0.000275391	0.00557162
Sulf2	2430.49	-0.23315	0.0641053	-3.63699	0.000275844	0.00557348
Abracl	765.967	0.247507	0.0680657	3.6363	0.000276585	0.00558118
Scara3	460.072	0.221864	0.0610363	3.63496	0.000278024	0.0056029
Il33	679.933	0.252509	0.069488	3.63385	0.00027922	0.00561966
9630013A20Rik	689.639	-0.291911	0.0803984	-3.63081	0.000282531	0.00562768
Anks1b	6997.99	-0.177197	0.0488001	-3.63107	0.000282249	0.00562768
Ddx3x	16238.2	0.205337	0.0565283	3.63246	0.000280733	0.00562768
Faim2	2022.66	-0.334897	0.0922042	-3.63212	0.000281101	0.00562768
Rab14	7748.43	-0.105402	0.0290202	-3.63202	0.000281216	0.00562768
Slc16a7	884.449	-0.220316	0.060675	-3.63108	0.000282234	0.00562768
Slc33a1	1037.83	-0.159282	0.0438559	-3.63194	0.000281296	0.00562768
Txndc16	2356.92	-0.140635	0.0387246	-3.63167	0.000281595	0.00562768
Nefm	5151.69	-0.272108	0.0749624	-3.62993	0.0002835	0.00563973
Gpatch4	533.166	0.186925	0.0515476	3.62626	0.00028756	0.00570285
Tesk2	365.475	-0.231656	0.0638866	-3.62606	0.00028778	0.00570285
Zbtb22	1371.47	0.254624	0.0702137	3.62641	0.000287384	0.00570285
Rgs16	267.591	-0.270064	0.0745369	-3.62323	0.000290951	0.00575829
Eif2b3	880.022	0.163281	0.0450699	3.62285	0.000291378	0.00575936
Cyp1b1	394.996	0.226154	0.0624788	3.61969	0.000294953	0.00582259
Dnajc18	2596.49	-0.125741	0.0347495	-3.61848	0.000296335	0.00584241
Acsf3	898.25	0.158407	0.0437828	3.61802	0.00029686	0.00584531
Fgfrl1	496.412	-0.188954	0.0522345	-3.61742	0.000297557	0.00585157
Rnf182	965.176	-0.181702	0.0502447	-3.61635	0.000298787	0.00586829
Sgpp2	1487.78	-0.252463	0.069838	-3.61498	0.00030037	0.00589191
Arhgef18	1763.82	-0.157903	0.0437056	-3.61288	0.00030281	0.00592623
Rps24	12522.5	0.180349	0.0499238	3.61249	0.00030327	0.00592623
Vrk1	774.574	0.223848	0.0619615	3.61268	0.000303044	0.00592623
Socs2	1916.02	0.169393	0.0469066	3.61129	0.00030468	0.00594626
A930017M01Rik	125.515	-0.278817	0.0772321	-3.61011	0.000306063	0.00595646
Ewsr1	13958.4	0.133768	0.0370522	3.61025	0.000305899	0.00595646
Lcp1	490.064	0.210699	0.0583675	3.60986	0.000306359	0.00595646
Zkscan17	1630.93	0.208744	0.0578399	3.60899	0.000307388	0.00596897
Myadm	1338.69	-0.193409	0.0536103	-3.60769	0.000308941	0.00598408
Tead1	2497.69	0.185638	0.0514527	3.60793	0.000308651	0.00598408
Hdac3	4144.09	0.116245	0.0322291	3.60682	0.000309973	0.00599656
Sh3gl3	916.419	-0.206142	0.0571782	-3.60525	0.000311855	0.00602543
Ogfr	3543.03	0.134128	0.0372084	3.60477	0.00031243	0.006029
Galnt9	1163.77	-0.222159	0.0616529	-3.60339	0.000314099	0.00604368
Itgam	295.808	0.280082	0.0777323	3.60317	0.000314364	0.00604368
Tsku	799.414	0.275083	0.0763392	3.60342	0.000314053	0.00604368
Fa2h	1330.49	-0.330942	0.0919036	-3.60097	0.000317037	0.0060875
Rassf8	1274.64	-0.150395	0.0417717	-3.60041	0.000317719	0.00609304
Rad21	9963.19	0.127118	0.0353118	3.59989	0.000318358	0.00609772
Coro1c	6327.84	0.141053	0.0391881	3.59939	0.000318966	0.0061018
Idh2	2757.81	0.21307	0.0592106	3.59851	0.000320046	0.0061149
Phgdh	4761.37	0.157927	0.0439219	3.59563	0.000323603	0.00617523
Ptprs	26774.6	0.164638	0.0458038	3.59442	0.00032512	0.00619653
Fn3krp	880.635	-0.20107	0.0559542	-3.59347	0.000326308	0.00621113
Hmgb2	4276.57	0.254276	0.0707704	3.59297	0.000326929	0.00621113
Necab1	856.6	-0.251847	0.070097	-3.59284	0.000327092	0.00621113
Sema5a	1805.67	-0.221	0.0615674	-3.58957	0.000331229	0.00628198
Tpcn1	3310.26	0.150724	0.0420498	3.58442	0.000337828	0.00639927
Calr	17853.1	-0.21301	0.0594689	-3.58186	0.000341152	0.00645433
N4bp3	683.101	0.238784	0.0666807	3.58101	0.000342275	0.00646765
Sapcd2	791.286	0.216897	0.0605825	3.5802	0.000343336	0.00647189
Slc35c1	854.768	-0.194485	0.0543179	-3.5805	0.000342932	0.00647189
Dtymk	1676.23	0.15106	0.042203	3.57935	0.000344444	0.00648487
Pld1	370.098	-0.228607	0.0638959	-3.5778	0.000346495	0.00651553
Prickle2	2558.71	0.22746	0.0636007	3.57638	0.000348389	0.0065432
Bex1	1613.09	0.141621	0.0396056	3.57577	0.000349196	0.00655039
Wnt3	410.013	-0.221714	0.0620253	-3.57457	0.000350801	0.00657253
Slc35b3	487.755	0.213499	0.0597366	3.574	0.000351568	0.00657893
Asxl1	3529.3	0.166543	0.0466223	3.57217	0.000354041	0.00661718
Dnajb4	1700.67	-0.179494	0.0502665	-3.57085	0.000355826	0.00663572
Rbm24	307.827	-0.209368	0.0586334	-3.5708	0.000355891	0.00663572
Alpk2	105.791	-0.322775	0.0904238	-3.56958	0.000357553	0.00665867
Mast2	4671.28	0.112558	0.0315725	3.56505	0.000363785	0.00676658
Dctpp1	669.022	0.205328	0.0576117	3.564	0.000365245	0.00678556
Spag5	2957.47	0.200897	0.0563991	3.56207	0.000367946	0.00682136
Vcan	6395.04	0.20436	0.0573724	3.56199	0.000368054	0.00682136
Mindy1	2637.88	-0.207394	0.0582363	-3.56125	0.000369093	0.00682426
Thrsp	1255.43	-0.231155	0.0649073	-3.56132	0.000368999	0.00682426
Dtl	883.625	0.265179	0.0744831	3.56026	0.000370484	0.00684179
Clasrp	1984.11	0.177209	0.0497921	3.55898	0.000372291	0.0068506
Tor1aip2	3238.31	-0.112533	0.0316179	-3.55915	0.000372056	0.0068506
Wdr60	443.296	0.205135	0.057638	3.55903	0.000372227	0.0068506
Bmp6	849.528	-0.17349	0.0487679	-3.55746	0.00037446	0.00688232
Rps12	2892.36	0.197803	0.0556345	3.5554	0.00037741	0.00692008
Yy2	168.739	0.280555	0.0789087	3.55543	0.000377359	0.00692008
Eya1	394.906	0.222696	0.0626495	3.55464	0.000378496	0.00693177
Cirbp	4601.53	0.324756	0.0914439	3.55142	0.000383155	0.00700879
Mctp1	678.082	-0.297628	0.0838414	-3.54989	0.000385395	0.00702482
Prim1	865.368	0.231873	0.0653136	3.55014	0.00038502	0.00702482
Snn	7274.1	0.177758	0.0500698	3.55021	0.000384919	0.00702482
Diras2	13873.2	-0.170144	0.0479434	-3.54885	0.000386917	0.00703615
Lcat	1259.8	-0.216687	0.0610584	-3.54884	0.000386927	0.00703615
Slco1a4	459.958	-0.242228	0.0683144	-3.54578	0.000391446	0.00710996
Mtrf1l	360.018	-0.253489	0.0714996	-3.54532	0.000392136	0.00711414
Kifc1	1080.15	0.269004	0.0758915	3.54458	0.000393233	0.00712568
Emb	464.098	-0.251551	0.0710029	-3.54283	0.000395862	0.00715653
Mmrn2	239.633	0.242367	0.0684054	3.5431	0.000395448	0.00715653
2410022M11Rik	79.6179	0.323987	0.0914924	3.54113	0.000398415	0.00718241
Gpsm1	7136.77	0.119092	0.0336328	3.54095	0.000398687	0.00718241
Plcd4	377.569	-0.205876	0.0581314	-3.54156	0.000397766	0.00718241
Kcna6	2995.06	-0.200868	0.0567363	-3.54039	0.000399539	0.00718937
Pim2	1051.63	-0.177018	0.0500132	-3.53943	0.000400998	0.00720724
Yipf4	1207.59	-0.174468	0.0493121	-3.53804	0.000403106	0.00723671
Hrh3	467.408	-0.301225	0.0851621	-3.53708	0.000404583	0.00725481
Eif4ebp1	80.5047	0.308894	0.0873824	3.53497	0.000407825	0.00730445
Nhsl2	2725.56	-0.21619	0.0611636	-3.53461	0.000408374	0.00730584
Zfp512b	3884.91	0.136316	0.038611	3.53051	0.000414758	0.00741147
Smo	2559.47	0.151637	0.0429654	3.52927	0.000416702	0.0074376
Ccnb2	1045.91	0.279044	0.0790861	3.52836	0.000418137	0.00745169
Etnk1	8904.21	-0.144247	0.040888	-3.52786	0.000418938	0.00745169
Per2	1103.14	-0.232778	0.0659805	-3.52798	0.000418746	0.00745169
Nphp1	569.437	0.220392	0.0624963	3.52649	0.000421112	0.00748176
Lipa	870.966	-0.176844	0.0501656	-3.52521	0.000423153	0.00750938
Epb41l4aos	194.094	0.261149	0.0740961	3.52447	0.000424337	0.00752176
Epn2	3599.9	-0.141596	0.0401812	-3.52394	0.000425181	0.00752232
Nkiras1	1449.67	-0.165184	0.0468761	-3.52384	0.000425342	0.00752232
Mrpl52	852.219	0.20159	0.0572266	3.52266	0.000427241	0.00754728
Ofd1	609.811	0.199642	0.0566899	3.52166	0.000428858	0.00756396
Ogfod1	914.616	-0.185554	0.0527014	-3.52086	0.000430143	0.00756396
Prnp	7715.03	-0.171473	0.048698	-3.52116	0.000429666	0.00756396
Rpl21	3976.12	0.20298	0.0576459	3.52115	0.000429681	0.00756396
Enox1	1777.86	0.12552	0.0356563	3.52027	0.000431109	0.00756596
Trim9	4708.39	-0.185188	0.0526075	-3.52019	0.000431236	0.00756596
Olfml2b	323.306	0.24806	0.070487	3.51923	0.0004328	0.00758479
Apold1	129.946	0.317464	0.090238	3.51808	0.000434686	0.00760923
Ttll5	2470.45	-0.202224	0.0575305	-3.51508	0.000439625	0.00768697
Xylt2	1448.72	0.153716	0.0437417	3.51417	0.000441131	0.0077046
Arid3c	32.6961	0.318748	0.0907181	3.5136	0.000442072	0.00771062
Lrrtm4	321.554	-0.219406	0.0624491	-3.51336	0.000442474	0.00771062
Calb2	3626.38	-0.31208	0.0888581	-3.51211	0.000444556	0.00772348
Dhx9	13167.8	0.137191	0.039059	3.51241	0.000444068	0.00772348
Slc7a2	1139.39	0.165751	0.0471953	3.51202	0.000444711	0.00772348
Ints3	3517.81	-0.14208	0.0404689	-3.51084	0.000446685	0.00773781
Lsg1	1210.55	0.147479	0.0420088	3.51066	0.000446987	0.00773781
Rgs6	960.738	-0.213522	0.0608216	-3.51064	0.000447038	0.00773781
Cep78	992.386	0.167905	0.0478794	3.50682	0.000453493	0.00784076
Gm3264	11.9063	0.274072	0.0781875	3.50532	0.000456063	0.00785882
Rbbp8	765.245	0.207862	0.0592963	3.50547	0.000455796	0.00785882
Tspan15	789.937	-0.219235	0.0625355	-3.50577	0.000455284	0.00785882
Rpl14	6003.58	0.158774	0.0452991	3.50501	0.000456594	0.00785922
Anxa6	4854.07	-0.111539	0.0318308	-3.50413	0.000458098	0.00787633
Ripply3	49.6452	0.324791	0.0927029	3.50357	0.000459064	0.00788417
Vav3	295.481	-0.231325	0.0660388	-3.50286	0.000460285	0.00789636
Disp2	8645.92	-0.170841	0.0487837	-3.50201	0.000461765	0.00791298
Haus5	944.461	0.20492	0.0585549	3.49962	0.000465915	0.00797525
Doc2b	2486.49	-0.263142	0.0751986	-3.49929	0.000466497	0.00797637
Tkt	6707.27	0.126997	0.0363035	3.49821	0.000468385	0.00799981
Gas6	2904.93	-0.188037	0.0537658	-3.49734	0.00046992	0.00801717
Pmf1	726.558	0.267993	0.0766599	3.49587	0.000472518	0.00805261
Il1rap	801.003	-0.219049	0.0626711	-3.49522	0.000473672	0.00805766
Mrpl58	1346.53	0.143127	0.0409504	3.49512	0.000473857	0.00805766
Trim37	8627.83	-0.136093	0.0389506	-3.494	0.00047584	0.00808249
Accs	461.721	0.246611	0.0706117	3.49249	0.000478542	0.00811946
Nek6	1780.25	0.137686	0.0394415	3.4909	0.000481401	0.00815901
Cdh19	37.7484	-0.311164	0.0891597	-3.48996	0.000483096	0.00817877
Gm5532	27.1747	-0.300466	0.0861644	-3.48713	0.000488238	0.00825678
Hyi	297.909	0.227652	0.0653839	3.48178	0.000498092	0.00841422
Ly6c1	279.89	-0.261012	0.0749804	-3.48107	0.000499412	0.00842731
Exosc8	1082.69	0.156589	0.0449932	3.48028	0.000500891	0.00844305
Mycl	2564.4	0.209873	0.0603106	3.47987	0.000501658	0.00844677
Bnip3	2268.34	-0.151494	0.0435455	-3.47897	0.00050335	0.00846102
Rftn1	734.717	0.166604	0.0478907	3.47883	0.0005036	0.00846102
Mbtd1	3605.69	0.137685	0.0395862	3.47811	0.000504961	0.00847469
Gm3696	40.3643	0.321081	0.0923912	3.47524	0.000510403	0.00855272
Slco1c1	2044.22	-0.176556	0.0508081	-3.47496	0.000510934	0.00855272
Ypel1	1179.49	0.212482	0.0611498	3.47478	0.000511271	0.00855272
Dach1	1806.52	0.187758	0.0540399	3.47444	0.000511927	0.00855444
Ncaph	1185.15	0.224332	0.0645753	3.47396	0.000512835	0.00856036
Rexo1	3019.95	0.174256	0.0501884	3.47205	0.000516509	0.00861238
Zfp612	1563.25	-0.198989	0.0573188	-3.47161	0.000517344	0.00861702
B4galt4	896.96	-0.1588	0.0457605	-3.47025	0.000519982	0.008641
Pomk	1126.09	-0.128313	0.0369738	-3.47036	0.000519752	0.008641
Prelid3a	1093.65	0.139263	0.0401334	3.47	0.000520461	0.008641
Pla2g4e	335.116	0.258887	0.07462	3.4694	0.000521614	0.00864412
Slc38a4	84.2557	0.305025	0.0879206	3.46932	0.000521768	0.00864412
Eef2	64666	0.146349	0.0422046	3.46762	0.000525099	0.00866341
Rapgefl1	1893.49	-0.149564	0.0431264	-3.46804	0.00052426	0.00866341
Sox8	1455.61	-0.210308	0.0606443	-3.4679	0.000524541	0.00866341
Tmem163	1101.22	-0.276336	0.0796914	-3.46758	0.000525174	0.00866341
Fnbp4	3651.94	0.137008	0.0395251	3.46636	0.000527561	0.00869008
Srsf2	7791.27	0.150208	0.0433354	3.46618	0.000527915	0.00869008
Fam131b	6101.4	-0.21669	0.0625507	-3.46423	0.000531759	0.00874404
Cxcr4	832.248	0.262874	0.07593	3.46206	0.000536056	0.00880533
Asphd2	3331.82	0.171048	0.0494329	3.46019	0.000539786	0.00884048
Kif21b	13877.2	0.163372	0.04721	3.46053	0.000539105	0.00884048
Rbbp5	2188.41	-0.128108	0.037024	-3.46013	0.000539911	0.00884048
Gbf1	3771.65	-0.124239	0.035926	-3.45821	0.000543779	0.00888499
Trmt1l	1208.73	-0.262725	0.0759655	-3.45848	0.000543236	0.00888499
Fibp	1532.46	0.178041	0.0515055	3.45673	0.000546769	0.00891818
Med29	617.556	0.179752	0.0520063	3.45635	0.000547541	0.00891818
Zfp280c	1236.93	0.179706	0.0519907	3.4565	0.000547229	0.00891818
Aktip	2703.16	-0.138058	0.0399479	-3.45594	0.000548383	0.00892248
F13a1	220.726	0.309841	0.0897018	3.45413	0.000552077	0.00897314
Chaf1a	962.01	0.234502	0.0679139	3.45293	0.000554537	0.00900366
Rps27a	6038.87	0.19462	0.0563992	3.45076	0.000559007	0.0090667
Myt1	5760.49	0.130093	0.0377071	3.4501	0.000560377	0.00907939
Ddx41	1932.37	0.117504	0.0340733	3.44857	0.000563559	0.00911502
Pole3	952.991	0.188254	0.0545921	3.44838	0.000563968	0.00911502
Rpl36a	3117.1	0.196317	0.0569334	3.4482	0.000564344	0.00911502
Bcl7c	2752.84	0.142374	0.0412983	3.44747	0.00056587	0.00913011
Hspa8	53017.5	-0.164054	0.0476028	-3.4463	0.00056831	0.00915993
S100b	3952.35	-0.18923	0.0549555	-3.44333	0.000574588	0.00924464
Trim2	7581.24	-0.167207	0.0485607	-3.44325	0.000574763	0.00924464
Rpl31	8187.67	0.178629	0.0519236	3.44024	0.000581208	0.0093386
Scrn3	535.688	-0.16489	0.0479401	-3.43949	0.000582815	0.00935469
Tex2	2422.12	-0.135885	0.0395307	-3.43745	0.000587211	0.00941547
Rai14	1156.7	0.201679	0.0586817	3.43683	0.000588572	0.00942752
Rnf32	215.048	-0.237685	0.0691667	-3.43641	0.000589484	0.00943236
Tgfa	861.961	-0.192919	0.0561611	-3.43511	0.000592322	0.00946797
Rpl18	7872.85	0.156467	0.0455575	3.43449	0.00059367	0.00947971
Fam129a	219.92	0.238943	0.069604	3.43289	0.000597179	0.00952589
Igf2bp3	124.414	0.317145	0.0923946	3.43251	0.000598026	0.00952676
Tmem26	38.5234	0.318422	0.0927719	3.43231	0.000598466	0.00952676
Il6st	3795.29	-0.156982	0.0457543	-3.43097	0.000601428	0.00956406
2810459M11Rik	545.996	0.213494	0.0622591	3.42913	0.000605528	0.00958729
Bcl6	259.984	-0.282635	0.0824022	-3.42995	0.0006037	0.00958729
Crybg3	1498.67	0.228461	0.0666432	3.42813	0.000607764	0.00958729
Dzank1	2704.85	-0.19076	0.0556409	-3.42841	0.000607117	0.00958729
Exoc8	1256.12	-0.16026	0.0467491	-3.42809	0.00060785	0.00958729
Prmt1	5903.34	0.130416	0.0380401	3.42837	0.00060721	0.00958729
Ptcd2	1086.08	-0.138861	0.040488	-3.4297	0.000604254	0.00958729
Tubb6	296.037	0.243839	0.0711037	3.42935	0.000605037	0.00958729
Pkdcc	719.431	0.235455	0.0687059	3.427	0.000610281	0.00961582
Rfc4	807.251	0.205346	0.0599431	3.42568	0.000613272	0.00965311
Fxyd1	300.097	-0.298404	0.0871282	-3.42488	0.000615065	0.00967147
Kirrel2	367.324	0.306908	0.0896456	3.42357	0.000618053	0.00970858
Mgat4a	1186.01	-0.129541	0.0378607	-3.42153	0.000622707	0.00976617
Phf14	3406.61	0.130459	0.0381304	3.42141	0.000622983	0.00976617
Psd3	10032.8	-0.165731	0.0484457	-3.42095	0.000624018	0.00977249
Cd163	88.4616	0.314457	0.0919361	3.42039	0.000625316	0.00977838
St6galnac3	420.747	-0.227044	0.0663877	-3.41996	0.000626292	0.00977838
Tmem100	446.367	-0.214006	0.0625727	-3.42012	0.000625939	0.00977838
Ly86	279.407	0.248422	0.0726623	3.41886	0.000628843	0.0098083
Herpud1	1652.47	-0.136737	0.0400024	-3.41821	0.000630344	0.0098218
Elk3	640.527	0.183658	0.0537414	3.41744	0.000632136	0.00983453
Slc25a46	2700.63	-0.145041	0.0424432	-3.41731	0.000632433	0.00983453
Epb41l3	7184.14	-0.133479	0.0390747	-3.41599	0.000635514	0.0098725
Adgrg1	6737	0.183317	0.0536967	3.41393	0.000640328	0.00992734
Notch3	1627.43	0.197793	0.0579326	3.4142	0.000639707	0.00992734
Gpr37l1	10849.8	-0.217635	0.0637553	-3.41359	0.000641123	0.00992918
Wdr90	1424.57	0.221532	0.064902	3.41333	0.000641732	0.00992918
Tfap4	309.772	0.266023	0.0779467	3.41289	0.000642785	0.00993552
Apopt1	835.48	0.193103	0.0566227	3.41034	0.00064881	0.0100186
Grid2ip	2239	0.163743	0.0480228	3.4097	0.000650344	0.0100255
Tfdp2	2724.67	0.165558	0.0485563	3.40961	0.000650554	0.0100255
Nap1l1	7909.05	0.141434	0.0414857	3.40923	0.000651465	0.0100296
Tmem41b	1214.52	-0.161231	0.0472985	-3.40879	0.000652528	0.0100359
Lrrcc1	1047.54	0.170315	0.0499825	3.40749	0.000655631	0.0100688
Qtrt1	645.127	0.154273	0.0452801	3.40708	0.000656621	0.0100688
Slc11a1	56.961	0.31513	0.0924882	3.40724	0.000656228	0.0100688
Slc5a1	460.082	-0.252241	0.0740648	-3.40568	0.000660004	0.0101107
Mpp5	949.294	-0.188736	0.0554425	-3.40418	0.000663623	0.0101561
Bckdk	1608.85	0.132426	0.0389097	3.40343	0.000665461	0.0101741
Tafa3	74.6627	0.311683	0.0915929	3.40291	0.000666721	0.0101833
Otud7b	2129.77	-0.138527	0.0407151	-3.40235	0.000668088	0.0101941
Ndufaf7	904.867	-0.150973	0.0443867	-3.40131	0.00067064	0.010223
Tunar	2297.87	-0.206588	0.0607532	-3.40045	0.000672761	0.0102452
Ubfd1	3442.21	-0.166809	0.0490772	-3.39892	0.000676529	0.0102924
Cyb5a	1861.79	-0.120943	0.0355931	-3.39794	0.000678961	0.0103193
Hpcal4	802.523	-0.192577	0.056685	-3.39732	0.000680495	0.0103223
Nos1ap	1537.3	-0.167575	0.0493251	-3.39735	0.000680415	0.0103223
Spats2l	500.857	-0.201125	0.0592343	-3.39541	0.000685264	0.0103844
Pcgf2	2284.71	0.178856	0.0527424	3.39112	0.000696083	0.0105381
Fam110a	997.66	0.227623	0.0671347	3.39054	0.000697539	0.0105498
Ssrp1	7731.51	0.130352	0.0384709	3.38833	0.000703203	0.0106168
Zfp423	3260.54	0.200445	0.0591586	3.38827	0.000703346	0.0106168
Ephb2	5909.61	0.126275	0.0372867	3.38661	0.000707627	0.010671
Daam2	1074.23	-0.235914	0.0696762	-3.38586	0.000709566	0.0106898
Uhmk1	6010.54	-0.141329	0.0417636	-3.38402	0.000714334	0.0107512
Eif2a	2158.8	0.15382	0.0454615	3.38352	0.00071562	0.0107601
C1qa	611.149	0.180792	0.0534471	3.38263	0.000717945	0.0107792
Pdia4	2450.74	-0.2595	0.0767184	-3.3825	0.000718285	0.0107792
Ptpru	674.699	-0.176296	0.0521595	-3.37994	0.000725015	0.0108696
Racgap1	3792.14	0.230149	0.0681622	3.37649	0.000734172	0.0109861
Rmnd1	13.6397	-0.257041	0.0761271	-3.37648	0.000734207	0.0109861
Scube1	1188.02	0.186881	0.0553566	3.37595	0.000735601	0.0109963
Dcaf7	14148.1	-0.0848735	0.0251514	-3.3745	0.000739504	0.011044
Sphk1	352.351	0.219304	0.0650235	3.37269	0.000744366	0.0111059
Fam222a	770.633	-0.216555	0.0642243	-3.37185	0.000746653	0.0111185
Nalcn	2416.08	-0.157538	0.0467193	-3.37201	0.000746222	0.0111185
Abca2	10783.7	-0.143547	0.0425808	-3.37116	0.000748534	0.0111189
Atp6v1c1	4538.35	-0.147172	0.043657	-3.37111	0.000748662	0.0111189
Man2a1	1511.56	0.148362	0.0440171	3.37055	0.000750182	0.0111189
Nme3	689.863	-0.169005	0.0501371	-3.37086	0.000749343	0.0111189
Pitpnc1	3551.6	-0.114453	0.0339572	-3.37051	0.000750278	0.0111189
Jag2	932.242	0.176021	0.0522331	3.36992	0.0007519	0.0111323
Cstdc5	13.4467	0.138685	0.0411678	3.36877	0.000755032	0.011136
Diaph2	408.769	0.205778	0.0610722	3.36942	0.000753267	0.011136
Pole	1022.19	0.245445	0.072851	3.36913	0.000754058	0.011136
Zfp810	1174.33	0.215715	0.0640319	3.36886	0.000754788	0.011136
C1galt1c1	729.99	-0.178275	0.052959	-3.36628	0.000761886	0.0112206
Cited4	59.1046	0.308734	0.091717	3.36616	0.000762217	0.0112206
Ccdc117	1095.28	-0.223654	0.0664854	-3.36396	0.000768338	0.0112999
Hspa4l	3090.77	-0.17915	0.0532833	-3.36221	0.000773219	0.0113609
Snrnp40	2485.54	0.145672	0.0433656	3.35916	0.000781786	0.0114758
Cnot10	2212.92	0.116086	0.0345813	3.3569	0.000788205	0.0115591
Kctd21	617.572	-0.235599	0.0702272	-3.35482	0.00079418	0.0116357
Kdm7a	2800.42	-0.224735	0.0669983	-3.35434	0.000795557	0.0116448
Plec	2549.66	0.154376	0.0460488	3.35244	0.000801037	0.0117139
Sfxn3	2291.32	0.133628	0.0398685	3.35173	0.00080308	0.011723
Wnt7a	1258.17	-0.218363	0.06515	-3.3517	0.000803176	0.011723
Kctd15	1436.1	0.143827	0.0429194	3.3511	0.000804914	0.0117373
Pask	572.677	0.232765	0.0694882	3.34971	0.000808953	0.0117851
Gm15706	188.689	0.269256	0.0804707	3.34601	0.000819839	0.0119324
Eldr	89.2985	0.296061	0.0885285	3.34425	0.00082505	0.011997
Gpr176	244.343	-0.227672	0.0680882	-3.34378	0.000826462	0.0120062
Fam184b	1655.2	-0.169742	0.0507798	-3.3427	0.000829674	0.0120139
Nceh1	1867.22	-0.196042	0.0586504	-3.34256	0.0008301	0.0120139
Pdk2	3284.6	-0.203033	0.0607407	-3.34261	0.000829938	0.0120139
Rpap3	1630.48	0.174326	0.0521515	3.34269	0.000829717	0.0120139
Arhgap44	2747.18	-0.185722	0.055577	-3.3417	0.000832663	0.0120201
Gm13034	19.8791	0.300383	0.089891	3.34164	0.000832858	0.0120201
Uso1	3770.91	-0.0949099	0.0284001	-3.34188	0.000832117	0.0120201
Dcun1d3	882.283	-0.204812	0.0613218	-3.33996	0.000837904	0.0120472
Ebf2	450.601	0.236217	0.0707254	3.33992	0.000838023	0.0120472
Klhl9	4099.46	-0.176291	0.0527772	-3.34028	0.000836934	0.0120472
Olig1	2753.29	-0.293994	0.0880387	-3.33937	0.000839675	0.0120472
Rimklb	2385.24	0.151296	0.0452961	3.34016	0.000837303	0.0120472
Rps15a	7600.85	0.17042	0.0510319	3.33948	0.000839342	0.0120472
Slc13a3	763.698	-0.251041	0.0751801	-3.3392	0.000840192	0.0120472
Adcy5	4214.52	-0.0940149	0.0281745	-3.33688	0.000847236	0.0121274
Lrrtm1	575.614	-0.202803	0.060777	-3.33684	0.000847358	0.0121274
Lbr	2127.38	0.18071	0.0541646	3.33631	0.000848993	0.0121284
Scoc	2459.08	-0.17148	0.0513959	-3.33645	0.000848567	0.0121284
Tmpo	7172.11	0.190285	0.0570402	3.33597	0.000850008	0.0121317
Slc5a7	119.247	-0.297563	0.0892288	-3.33483	0.000853527	0.0121706
Rgs12	2156.01	0.196031	0.0587881	3.33453	0.000854428	0.0121723
Rps16	6067.22	0.173583	0.0520719	3.33352	0.000857532	0.0121954
Slc39a12	1140.66	-0.220922	0.0662736	-3.33349	0.000857629	0.0121954
Reep5	8846.39	-0.12907	0.0387269	-3.33282	0.0008597	0.0122136
Ssr4	1746.98	0.142476	0.0427767	3.33068	0.00086633	0.0122965
Actl6a	2100.02	0.172679	0.0518893	3.32784	0.000875209	0.0124111
Cep126	814.76	-0.241952	0.0727328	-3.32658	0.000879183	0.012448
Zfp526	386.568	-0.19739	0.0593386	-3.32651	0.000879419	0.012448
Rps21	3611.98	0.171879	0.0516866	3.3254	0.000882906	0.0124859
Cdr2	1031.91	-0.176623	0.0531429	-3.32354	0.000888813	0.0125553
Wdcp	276.061	-0.252919	0.0761038	-3.32335	0.000889439	0.0125553
Rtn4	17777.6	-0.121926	0.0366927	-3.3229	0.000890877	0.0125641
Dnajc3	2408.58	-0.153693	0.046264	-3.32209	0.000893459	0.0125891
Eci2	2424.47	0.127211	0.0383082	3.32073	0.000897813	0.0126389
Elmod1	3558.31	-0.17338	0.0522268	-3.31975	0.000900978	0.0126629
Josd2	830.798	-0.190455	0.0573713	-3.3197	0.000901158	0.0126629
Otud6b	2440.72	-0.133664	0.0402693	-3.31926	0.000902552	0.012671
Hfm1	476.388	0.199814	0.0602031	3.319	0.000903392	0.0126713
Gabra2	1133.57	-0.20997	0.0632685	-3.31872	0.000904322	0.0126728
Zfp523	3079.42	0.123131	0.0371115	3.31785	0.000907121	0.0127005
Ap3m2	2203.21	-0.123986	0.0373815	-3.31677	0.000910636	0.0127284
Maf1	2986.34	0.151536	0.0456882	3.31673	0.000910763	0.0127284
Slc7a1	3698.23	0.153794	0.0464008	3.31448	0.000918136	0.0128199
Anp32e	8985.2	0.16731	0.0504856	3.31402	0.000919639	0.0128293
Rap1gds1	7489.11	-0.131614	0.0397239	-3.31321	0.000922329	0.0128552
Odc1	6567.58	0.208111	0.0628515	3.31115	0.000929127	0.0129383
Csf2rb2	23.4346	0.296082	0.0894438	3.31025	0.000932113	0.0129682
Ivd	3127.41	-0.0975968	0.0294894	-3.30956	0.000934427	0.012977
Rgs20	661.853	0.159681	0.0482475	3.30962	0.000934213	0.012977
Cxadr	3153.65	0.16029	0.0484498	3.30837	0.000938398	0.0130088
Mis18bp1	720.916	0.264933	0.0800741	3.3086	0.000937648	0.0130088
Sstr3	200.414	-0.281116	0.0849993	-3.30728	0.000942078	0.0130481
Cds2	9641.13	-0.105113	0.0318228	-3.30307	0.000956311	0.013198
Klhl18	1261.82	-0.138863	0.0420386	-3.30322	0.000955806	0.013198
Mxd1	1038.25	-0.171353	0.0518767	-3.30307	0.000956316	0.013198
Slco4a1	425.278	-0.191621	0.058007	-3.30341	0.000955169	0.013198
Atl1	1830	-0.144543	0.043768	-3.30248	0.000958349	0.0132143
Grin2d	596.199	0.196085	0.0593962	3.30131	0.000962344	0.0132575
Sncaip	1232.05	0.156576	0.0474366	3.30074	0.000964316	0.0132729
Sytl2	1153.32	-0.186747	0.0565958	-3.29967	0.000968002	0.0133117
Naa10	1463.2	0.117981	0.0357604	3.2992	0.000969615	0.0133177
Pcdha10	150.693	-0.284764	0.0863173	-3.29904	0.000970162	0.0133177
Acsbg1	4751.49	-0.182609	0.0553698	-3.298	0.000973778	0.0133555
Decr2	806.655	-0.149492	0.0453418	-3.297	0.000977239	0.0133777
Ninj2	25.8892	-0.285179	0.0865007	-3.29684	0.000977777	0.0133777
Vwc2	123.655	-0.295258	0.0895594	-3.29678	0.000977993	0.0133777
Oprk1	41.7243	-0.294803	0.0894631	-3.29524	0.00098337	0.0134394
Brca2	737.567	0.240787	0.0730879	3.29449	0.000985995	0.0134578
Prkcz	3947.32	-0.145528	0.0441749	-3.29436	0.00098646	0.0134578
Ggct	307.889	-0.218026	0.0662016	-3.29337	0.000989946	0.0134935
Adam9	3001.95	-0.0962076	0.0292232	-3.29217	0.000994177	0.0135334
Coq10b	823.596	-0.203536	0.0618265	-3.29204	0.000994629	0.0135334
Ptpro	1391.19	-0.138501	0.0421003	-3.28978	0.00100267	0.0136309
Cyth3	1903.97	0.117607	0.0357554	3.28923	0.00100463	0.0136339
Il16	7381.82	-0.199063	0.0605205	-3.28919	0.00100475	0.0136339
Sacm1l	2415.34	-0.185614	0.0564354	-3.28897	0.00100554	0.0136339
Khdrbs1	9090.07	0.113666	0.0345697	3.28802	0.00100895	0.0136681
H2az1	7050.13	0.195764	0.0595485	3.28747	0.00101091	0.0136826
Enpp2	8367.87	-0.298568	0.0908433	-3.28663	0.00101395	0.0137118
Nap1l3	1746.55	-0.156311	0.0475639	-3.28634	0.001015	0.013714
Ilf3	6226.58	0.118628	0.0361023	3.28589	0.0010166	0.0137236
Ablim1	8382.5	-0.200615	0.0610686	-3.28508	0.00101955	0.0137393
Clcn1	123.462	0.270982	0.0824949	3.28483	0.00102042	0.0137393
Hsd11b1	790.902	-0.299944	0.0913061	-3.28503	0.0010197	0.0137393
Fggy	132.196	-0.263908	0.0803939	-3.28268	0.00102825	0.013824
Sms	3004.55	0.113963	0.0347173	3.28261	0.0010285	0.013824
Galr1	645.224	-0.251247	0.0765647	-3.2815	0.00103256	0.0138544
Zfp28	603.339	0.180024	0.0548578	3.28164	0.00103205	0.0138544
Nfkbie	1345.02	0.160154	0.0488185	3.28059	0.0010359	0.0138781
Rpl37rt	641.582	0.222285	0.0677589	3.28053	0.00103612	0.0138781
Brd8	4293.47	0.143567	0.0437741	3.27973	0.00103908	0.0139057
Dusp4	1575.13	0.16058	0.0489653	3.27946	0.00104005	0.0139066
Car5b	75.8236	0.290782	0.0887123	3.27781	0.00104617	0.0139764
Pcif1	3076.19	0.166017	0.0506633	3.27688	0.00104963	0.0140104
Arhgap23	1530.7	-0.162107	0.0494919	-3.27542	0.00105504	0.0140343
Map2k1	2593.1	-0.166913	0.0509519	-3.2759	0.00105326	0.0140343
Snhg16	291.632	0.214233	0.065405	3.27548	0.00105483	0.0140343
Ung	477.557	0.22482	0.0686277	3.27594	0.00105311	0.0140343
Rpl24	7311.3	0.156447	0.0477706	3.27496	0.00105677	0.0140451
Cep250	2209.36	0.163818	0.0500289	3.27448	0.00105858	0.0140571
Fstl5	1394.18	0.172195	0.0525989	3.27375	0.00106132	0.0140814
Bag4	2050.94	-0.148579	0.0453901	-3.27339	0.00106266	0.0140871
Leprotl1	2056.13	-0.12717	0.0388528	-3.27313	0.00106364	0.014088
Gsdmd	604.392	0.244039	0.0745937	3.27158	0.00106949	0.0141533
Rfc5	771.524	0.205215	0.0627384	3.27097	0.0010718	0.0141718
Dhfr	839.616	0.162952	0.0498324	3.27001	0.00107542	0.0141875
Ppp2r2a	3366.22	-0.122152	0.0373525	-3.27025	0.00107454	0.0141875
Rnf207	41.6362	0.303275	0.0927467	3.26993	0.00107574	0.0141875
Fkbp14	561.979	-0.232216	0.0711184	-3.2652	0.00109388	0.0144144
Pip4k2a	1565.32	-0.16367	0.0501318	-3.26479	0.00109547	0.0144231
Medag	1639.78	0.16886	0.051772	3.26162	0.00110778	0.0145604
Nr1d2	2448.55	-0.182209	0.0558642	-3.26165	0.00110768	0.0145604
Acr	26.1749	0.267379	0.0820419	3.25906	0.00111783	0.014655
Kif22	1473.58	0.24257	0.0744293	3.25906	0.00111782	0.014655
Sgcd	362.298	0.22156	0.0679741	3.25948	0.00111617	0.014655
Entpd5	1915.97	-0.109331	0.0335694	-3.25687	0.00112647	0.0147185
Pla2g4a	171.229	-0.276077	0.084749	-3.25759	0.00112363	0.0147185
Rpl5	11056	0.176084	0.0540629	3.25702	0.0011259	0.0147185
Syvn1	2758.79	-0.157527	0.0483676	-3.25687	0.00112648	0.0147185
Igfbpl1	10736.2	0.154863	0.047565	3.25582	0.00113066	0.0147606
Acp1	1924.67	0.136005	0.0417814	3.25515	0.00113334	0.0147707
Htr1a	123.248	0.294888	0.0905912	3.25515	0.00113333	0.0147707
Abcc12	93.7013	-0.296899	0.0912192	-3.25478	0.00113479	0.0147747
Ranbp1	2804.06	0.170189	0.0522921	3.25459	0.00113556	0.0147747
Id3	2377.4	0.136591	0.0419973	3.25237	0.00114447	0.0148781
Micu3	2570.91	-0.195468	0.06012	-3.25131	0.00114876	0.0149213
Gtf2e2	1295.98	-0.157514	0.0484727	-3.24954	0.00115591	0.0150015
Hacd3	7293.08	-0.119126	0.0366681	-3.24877	0.00115904	0.015017
Nefl	9105.01	-0.212364	0.0653664	-3.24883	0.00115879	0.015017
Cdc25c	370.63	0.273566	0.0842339	3.24769	0.00116344	0.0150614
C5ar1	24.1716	0.288471	0.0888557	3.24651	0.00116831	0.0150971
Gas7	9314.31	-0.219139	0.067504	-3.24631	0.00116913	0.0150971
Got1	4307.03	-0.19179	0.0590746	-3.24657	0.00116805	0.0150971
Cblb	1287.35	-0.134308	0.0413771	-3.24596	0.00117057	0.015103
Endod1	1297.92	-0.19458	0.0599613	-3.2451	0.00117411	0.0151235
Ing5	622.594	0.210712	0.0649303	3.24521	0.00117366	0.0151235
Arih2	2266.36	0.122632	0.0378056	3.24375	0.00117966	0.0151824
Pxk	1842.23	-0.109572	0.0338071	-3.24109	0.00119074	0.0153121
Cenpa	1106.08	0.235112	0.0725997	3.23847	0.00120171	0.0154405
Arhgap33	5709.94	0.180138	0.0556327	3.23799	0.00120376	0.0154539
Bcl2l15	948.858	-0.29853	0.0922044	-3.2377	0.00120496	0.0154565
Tdrd7	1342.98	-0.111178	0.0343543	-3.23621	0.00121128	0.0155246
Zscan22	504.211	-0.236588	0.0731836	-3.2328	0.00122582	0.015698
Haus7	776.12	0.136887	0.0423507	3.23221	0.00122835	0.0157044
Smpx	395.471	0.205531	0.0635845	3.23241	0.0012275	0.0157044
Pcnt	2073.08	0.14546	0.0450097	3.23175	0.00123033	0.0157167
Abat	14997.4	-0.140943	0.0436168	-3.23139	0.00123189	0.0157236
Fus	13261.7	0.164094	0.0507902	3.23083	0.00123433	0.0157418
Cilp2	117.746	0.271017	0.0839382	3.22877	0.00124326	0.0158425
Lrp11	4886.81	-0.136218	0.0422088	-3.22725	0.00124986	0.0159136
Entpd2	505.535	0.23666	0.0733573	3.22613	0.00125479	0.0159631
Sema3f	186.945	0.256987	0.0796793	3.22527	0.00125855	0.0159938
Tpm1	5862.29	-0.126004	0.0390697	-3.22511	0.00125926	0.0159938
Ifitm3	268.741	0.241946	0.0750271	3.22477	0.00126072	0.0159992
Gatd3a	2083.46	-0.106953	0.0331787	-3.22354	0.00126618	0.0160028
Hnrnpab	14545.3	0.154762	0.0480062	3.2238	0.00126504	0.0160028
Myo1g	26.137	0.29431	0.0912788	3.2243	0.00126282	0.0160028
Rit2	1177.2	-0.178284	0.055305	-3.22364	0.00126573	0.0160028
Tia1	5332.43	0.12554	0.0389408	3.22387	0.00126471	0.0160028
Akt1	8077.98	0.117154	0.0363471	3.2232	0.00126768	0.0160086
Abtb2	1480.88	-0.14348	0.0445211	-3.22273	0.00126973	0.0160214
Slc12a5	10698	-0.191602	0.0594848	-3.22102	0.00127736	0.0161002
Tpm2	365.427	-0.239873	0.0744749	-3.22086	0.00127806	0.0161002
Asah2	173.039	-0.286211	0.0889149	-3.21893	0.00128668	0.0161957
Btf3l4	2162.45	0.126684	0.0393611	3.21851	0.00128857	0.0162062
Slc9a8	1454.5	0.155368	0.0482953	3.21703	0.00129524	0.0162636
Tsr1	1503.51	0.134242	0.0417264	3.21719	0.00129453	0.0162636
Trim32	3284.07	-0.125115	0.0389085	-3.21563	0.00130161	0.0163303
Actg1	32283.2	0.120847	0.0375896	3.2149	0.0013049	0.0163518
Snrpf	1305.96	0.182575	0.0567923	3.21478	0.00130543	0.0163518
Epdr1	1586.99	-0.176751	0.0550238	-3.21226	0.00131694	0.0164825
Cdc16	3554.65	0.0992793	0.0309088	3.21201	0.00131808	0.0164835
Fos	285.099	0.254783	0.0793388	3.21133	0.00132122	0.0165094
Desi1	4454.96	-0.150802	0.0469991	-3.20861	0.00133378	0.0166378
Map3k5	1339.16	-0.21314	0.0664316	-3.20841	0.00133473	0.0166378
Tac1	21.7673	-0.266731	0.0831339	-3.20845	0.00133451	0.0166378
Insm1	5979	0.14947	0.0466015	3.2074	0.00133941	0.0166827
Chac2	293.52	-0.223918	0.0698877	-3.20397	0.00135549	0.0168544
Mrc1	526.949	0.277776	0.0866989	3.20392	0.0013557	0.0168544
Zfp1	784.186	0.139858	0.0436544	3.20376	0.00135646	0.0168544
Psme1	1556.79	0.154462	0.0482401	3.20194	0.00136504	0.0169474
Gckr	125.375	0.258654	0.0807906	3.20154	0.00136696	0.0169575
Klhl3	1623.88	-0.146324	0.0457105	-3.2011	0.00136905	0.0169698
Rnf128	481.143	-0.21786	0.0680786	-3.20013	0.00137368	0.0170136
Rps2	6268.12	0.217261	0.0678964	3.19989	0.0013748	0.0170138
Kcnj10	6193.48	-0.182401	0.0570638	-3.19644	0.00139135	0.0172049
Txnrd3	299.994	0.246786	0.0772305	3.19545	0.00139614	0.0172503
Mad2l2	1242.71	0.201056	0.0629322	3.19481	0.00139924	0.0172749
Hjurp	415.755	0.200636	0.0628132	3.19416	0.00140236	0.0172995
Mbnl2	6248.61	-0.14601	0.0457476	-3.19164	0.00141467	0.0174374
Armcx5	384.765	0.263439	0.0825837	3.18996	0.00142292	0.0175241
Jaml	48.3938	-0.291585	0.0914131	-3.18975	0.00142397	0.0175241
Ccdc13	102.683	-0.284515	0.0892174	-3.18901	0.0014276	0.0175549
Rps4x	15142.4	0.161746	0.050728	3.18849	0.0014302	0.0175728
Phf5a	1532.16	0.118779	0.0372584	3.18797	0.00143274	0.01759
Plagl1	1465.34	0.214325	0.0672378	3.18756	0.00143479	0.0176012
Lrp4	957.051	0.147682	0.0463407	3.18688	0.00143815	0.0176284
Csf2rb	39.59	0.288023	0.0904177	3.18547	0.00144521	0.0176311
Egln3	255.648	0.206855	0.0649269	3.18598	0.00144267	0.0176311
Flna	16845.8	0.166117	0.0521338	3.18636	0.00144074	0.0176311
Kif4	1034.81	0.234569	0.073619	3.18625	0.0014413	0.0176311
Mex3a	6696.02	0.178928	0.0561682	3.18557	0.00144469	0.0176311
Sfswap	3770.17	0.120794	0.0379173	3.18572	0.00144393	0.0176311
Trak2	7338.09	-0.129898	0.0408472	-3.1801	0.00147222	0.0179464
Rybp	1319.84	-0.143103	0.0450043	-3.17977	0.0014739	0.0179528
Gal3st3	1113.97	-0.205488	0.0646323	-3.17934	0.00147613	0.0179658
Sec14l1	7699.68	-0.12501	0.039342	-3.17751	0.00148543	0.0180647
Ciao1	2244.58	-0.186041	0.0585613	-3.17686	0.00148878	0.0180913
Ahcyl2	3958.15	-0.134799	0.0424496	-3.1755	0.00149578	0.0181478
Smc2	2596.39	0.21674	0.0682521	3.17558	0.00149538	0.0181478
Mob3b	574.071	-0.208638	0.0657106	-3.1751	0.00149784	0.0181585
Rbl2	1985.04	-0.155513	0.0490042	-3.17346	0.00150633	0.0182472
Cyb561	605.771	-0.187032	0.0589709	-3.1716	0.00151603	0.0183215
Gm20300	725.103	-0.166351	0.0524493	-3.17166	0.00151572	0.0183215
Mrgbp	1054.13	0.160924	0.0507377	3.1717	0.00151552	0.0183215
Npc1	2360.39	-0.121783	0.0384161	-3.17011	0.00152382	0.018387
Pld4	192.52	0.265769	0.0838353	3.17013	0.00152369	0.018387
Rabgef1	1070.64	-0.134285	0.0423648	-3.16974	0.00152575	0.0183959
Clspn	812.629	0.266705	0.0841949	3.16771	0.00153645	0.0184961
Fgf11	2460.71	-0.170743	0.0538981	-3.16788	0.00153557	0.0184961
Laptm4b	1742.23	-0.161092	0.0508629	-3.16717	0.0015393	0.0185159
Ube2s	2686.99	0.152379	0.0481245	3.16634	0.00154368	0.0185542
Kctd7	606.02	-0.203748	0.0643629	-3.16561	0.00154758	0.0185866
Rpl7a	5391.13	0.144466	0.0456587	3.16404	0.00155594	0.0186724
Lnx1	566.587	-0.176434	0.0557818	-3.16293	0.00156192	0.0187297
Eif5a	15584.3	0.103711	0.032806	3.16135	0.00157042	0.018817
Hvcn1	36.9818	0.292998	0.0926917	3.16099	0.00157233	0.0188254
1110004F10Rik	4764	0.135133	0.0427599	3.16029	0.00157615	0.0188564
Rrm1	4198.68	0.202378	0.0640476	3.1598	0.00157875	0.018873
Gpr61	95.3659	-0.2722	0.0861578	-3.15932	0.00158139	0.0188753
Taldo1	6439.47	-0.0850132	0.0269106	-3.15909	0.00158261	0.0188753
Zcchc2	1403.77	-0.117594	0.0372217	-3.15928	0.00158159	0.0188753
Fhod3	831.785	0.192308	0.0608806	3.15878	0.00158432	0.0188812
Gmip	594.596	0.19502	0.0618022	3.15555	0.00160195	0.0190514
Kars	3772.1	0.105436	0.0334115	3.15567	0.00160129	0.0190514
Trp53	2045.32	0.181923	0.057653	3.15549	0.0016023	0.0190514
Als2	5061.73	-0.151966	0.0481658	-3.15505	0.00160468	0.019065
Fam89b	2507.9	0.12994	0.0411938	3.15436	0.00160853	0.0190814
Maco1	3573.82	0.111237	0.0352642	3.15439	0.00160835	0.0190814
Smim13	3810.01	-0.150626	0.0477573	-3.15399	0.00161057	0.019091
Fam210b	1359.17	0.186929	0.0592727	3.15371	0.00161208	0.0190941
Nr2f2	878.402	-0.224824	0.0713103	-3.15276	0.00161734	0.0191419
Ube2ql1	7513.54	-0.163013	0.0517125	-3.15229	0.00161994	0.0191579
Cdk4	9072.56	0.162236	0.051481	3.15138	0.00162503	0.0192034
Fbxw9	731.598	0.176472	0.0560145	3.15047	0.00163009	0.019227
Nsmce1	947.743	0.168979	0.0536321	3.15071	0.00162874	0.019227
Septin7	10393.6	-0.131523	0.0417489	-3.15035	0.00163076	0.019227
Rcor3	1298.02	0.118192	0.037531	3.14918	0.00163727	0.0192744
Spc24	511.193	0.221738	0.0704105	3.14922	0.00163707	0.0192744
Lama4	1324.76	0.1419	0.0450841	3.14744	0.00164704	0.0193747
Nhp2	1129.13	0.164938	0.05241	3.14707	0.00164917	0.019385
Smim15	1497.73	-0.1431	0.0455019	-3.14493	0.00166129	0.0194977
Snx13	3033.48	-0.142575	0.0453327	-3.14508	0.00166043	0.0194977
Ywhag	24121.7	-0.0992238	0.0315808	-3.1419	0.00167856	0.0196856
Syt9	3967.81	-0.15427	0.0491046	-3.14166	0.00167992	0.0196865
Psme2b	187.983	0.222743	0.0709116	3.14114	0.00168294	0.0197069
Myo1d	281.286	-0.242484	0.0772486	-3.13901	0.00169518	0.0198179
Snap91	9781.96	-0.152718	0.0486525	-3.13896	0.00169551	0.0198179
Zfp90	1129.58	0.129364	0.0412141	3.13883	0.00169626	0.0198179
Faah	899.493	-0.182765	0.0582443	-3.13791	0.00170159	0.0198652
Nkx2-2	392.785	-0.210599	0.0671607	-3.13575	0.00171413	0.0199964
Lancl3	248.261	0.219838	0.0701282	3.1348	0.00171972	0.0200465
Lmnb1	7776.74	0.187056	0.0597133	3.13257	0.00173282	0.020174
Mcm3	1744.24	0.204647	0.0653303	3.1325	0.00173327	0.020174
Smarca2	7694.91	-0.120649	0.0385277	-3.1315	0.00173919	0.0202173
Sptb	6156.21	-0.125809	0.0401763	-3.13143	0.0017396	0.0202173
Setd1a	3319.68	0.11016	0.0351912	3.13034	0.00174603	0.0202767
Arhgef10l	4314.1	0.133191	0.0425606	3.12945	0.00175136	0.0203234
Lhfp	2728.48	-0.184635	0.0590441	-3.12707	0.0017656	0.0204732
Xpa	377.998	0.215829	0.0690263	3.12676	0.00176744	0.0204793
Stam	3062.54	-0.126919	0.0405972	-3.1263	0.00177021	0.0204959
Snx16	1001.2	-0.201386	0.0644259	-3.12586	0.00177287	0.0205115
9930014A18Rik	130.45	0.286136	0.0915455	3.12562	0.00177433	0.0205129
Nek2	1167.61	0.191283	0.0612045	3.12531	0.00177615	0.0205187
Banf1	3796.43	0.139836	0.0447744	3.12312	0.00178943	0.0206567
Col23a1	2104.97	0.143925	0.0461031	3.1218	0.00179749	0.0207342
E130317F20Rik	197.664	0.279312	0.0894906	3.12113	0.0018016	0.0207617
Rpl28	5742.08	0.165533	0.0530406	3.12088	0.00180313	0.0207617
Rrm2	2460.64	0.223876	0.0717378	3.12075	0.00180391	0.0207617
Ghitm	8643.18	-0.143738	0.0460934	-3.1184	0.00181834	0.0208967
Tnc	8244.47	0.163591	0.0524587	3.11848	0.00181786	0.0208967
Npsr1	10.3989	0.235982	0.0757094	3.11694	0.00182739	0.0209851
5031439G07Rik	5813.34	-0.114293	0.0366893	-3.11515	0.00183851	0.0210503
Irgq	3928.55	-0.102872	0.0330212	-3.11533	0.00183737	0.0210503
Ly6h	2624.1	0.189624	0.0608599	3.11574	0.00183485	0.0210503
Scyl3	1064.1	0.132379	0.042494	3.11523	0.00183799	0.0210503
Cenpw	156.008	0.242487	0.0778575	3.1145	0.00184259	0.0210813
Fam126b	1449.47	-0.199741	0.0641398	-3.11415	0.00184476	0.0210905
Thap11	1352.53	-0.146351	0.0470034	-3.11362	0.00184808	0.0211129
Edem2	1133.55	-0.140966	0.0452948	-3.1122	0.00185701	0.0211993
Cand2	799.484	0.205161	0.0659814	3.10937	0.00187484	0.021387
Agpat5	2665.65	-0.10947	0.0352158	-3.10854	0.00188014	0.0214316
Arl4c	1253.48	-0.160722	0.0517201	-3.10754	0.0018865	0.0214362
Evi2a	116.52	-0.28161	0.0906011	-3.10824	0.00188202	0.0214362
Fam53b	3602.32	0.120277	0.0387149	3.10674	0.00189163	0.0214362
Grem2	89.2532	-0.272684	0.0877455	-3.10767	0.00188569	0.0214362
Ncf1	107.729	0.267643	0.0861415	3.10701	0.0018899	0.0214362
Pkmyt1	460.608	0.233081	0.0750123	3.10723	0.00188849	0.0214362
Rps29	9287.05	0.153082	0.0492696	3.10703	0.00188976	0.0214362
Stmn1	22394.8	0.145438	0.0468132	3.10678	0.00189136	0.0214362
Nxph3	679.521	0.1527	0.0491787	3.10499	0.00190283	0.0215473
Aldh3a1	19.2236	-0.272573	0.0878026	-3.10438	0.00190676	0.0215602
Rpl35a	1781.71	0.164063	0.0528479	3.10443	0.00190643	0.0215602
Fabp5	8834.78	0.136575	0.0440146	3.10295	0.001916	0.0216331
Rad51	500.67	0.23659	0.0762467	3.10296	0.00191598	0.0216331
Cdh13	2135.02	-0.195684	0.0630825	-3.10203	0.00192197	0.0216751
Hmgn2	7066.18	0.169318	0.0545845	3.10195	0.00192253	0.0216751
Icmt	6502.14	-0.271633	0.0876047	-3.10066	0.00193087	0.0217532
Hopx	3858.82	-0.193101	0.0623026	-3.09941	0.00193906	0.0218296
Itsn1	12914.5	-0.115144	0.0371707	-3.09772	0.00195017	0.0219387
Haus1	532.662	0.161704	0.0522088	3.09726	0.00195315	0.0219563
Col27a1	789.124	0.244158	0.0788961	3.09468	0.00197023	0.0221044
Sec13	3305.06	0.09546	0.0308452	3.09481	0.00196937	0.0221044
Slit3	550.484	-0.20253	0.0654456	-3.09462	0.00197062	0.0221044
Gsta4	686.897	-0.182934	0.0591599	-3.09221	0.00198675	0.0222615
Lsm7	976.325	0.131729	0.0426018	3.09209	0.00198751	0.0222615
Efnb3	1951.08	-0.176579	0.0571238	-3.09116	0.00199377	0.0222994
Sbno2	1471.26	0.162469	0.052557	3.09128	0.00199294	0.0222994
Pakap	634.401	-0.179368	0.0580496	-3.08991	0.0020022	0.0223613
Ppt2	1745.46	-0.176545	0.0571325	-3.0901	0.00200092	0.0223613
Ppp2r2c	37187.7	0.0858192	0.0277778	3.08949	0.00200501	0.0223765
1500009C09Rik	1972.91	-0.178222	0.0576954	-3.08901	0.00200822	0.0223961
Sema4c	3633.05	0.121197	0.0392423	3.08843	0.00201219	0.0224081
Sh3rf1	599.613	-0.170371	0.0551628	-3.08851	0.00201166	0.0224081
Mlh1	846.08	0.152153	0.049271	3.08809	0.00201446	0.0224172
Axin1	1885.14	0.115304	0.0373454	3.0875	0.00201848	0.0224297
Rpl23	6966.36	0.161608	0.0523398	3.08767	0.00201733	0.0224297
Ankdd1a	49.482	0.285131	0.0923629	3.08708	0.00202136	0.0224436
Erg	252.64	0.234363	0.0759233	3.08683	0.00202301	0.0224436
Nono	13851.8	0.102004	0.0330465	3.08668	0.00202409	0.0224436
Tmem184c	3399.97	-0.135841	0.0440172	-3.08609	0.00202806	0.0224715
B4galt6	3795.17	-0.165961	0.0537839	-3.0857	0.00203073	0.022485
Chst10	2502.59	-0.133276	0.0432029	-3.08488	0.00203631	0.0225296
Dct	56.5459	-0.286191	0.0927779	-3.08469	0.00203768	0.0225296
Prune2	2018.97	-0.206119	0.066828	-3.08432	0.00204021	0.0225415
Ankrd13c	2389.23	-0.134287	0.0435496	-3.08355	0.00204549	0.0225837
Ankrd29	763.346	-0.177996	0.0577432	-3.08255	0.00205234	0.0226298
Nck1	1450.94	-0.178297	0.0578414	-3.08252	0.00205259	0.0226298
D430020J02Rik	82.8627	0.284445	0.09229	3.08208	0.00205562	0.022639
Hdgf	9004.1	0.0913662	0.0296454	3.08197	0.00205636	0.022639
Chst2	2723.64	-0.128474	0.0416949	-3.0813	0.00206099	0.0226683
Snhg4	230.029	0.231855	0.0752492	3.08116	0.00206195	0.0226683
C1qc	716.586	0.193529	0.0628403	3.07969	0.00207215	0.0227481
Rhoc	1089.4	0.13162	0.042736	3.07984	0.0020711	0.0227481
Slc25a28	861.461	0.145017	0.047103	3.07872	0.0020789	0.0228059
A630072M18Rik	489.679	-0.192621	0.0625785	-3.07807	0.00208346	0.0228397
Myo1b	2523.58	0.122481	0.0398081	3.07677	0.00209253	0.0228582
Pim1	754.67	0.154132	0.0500828	3.07753	0.00208721	0.0228582
Tpk1	271.141	-0.196832	0.0639652	-3.07717	0.00208977	0.0228582
Wasl	2151.12	-0.152039	0.0494088	-3.07717	0.0020898	0.0228582
Wdr43	1913.23	0.140617	0.0457007	3.07692	0.0020915	0.0228582
Impa1	3118.74	-0.1209	0.0393034	-3.07607	0.0020975	0.0228801
Tspan7	13067.8	-0.153606	0.0499358	-3.07607	0.00209746	0.0228801
Map1a	15693.5	-0.18392	0.0598006	-3.07556	0.00210108	0.0228994
Purg	1791.24	-0.197405	0.0641886	-3.0754	0.00210223	0.0228994
Insig1	3518.09	0.175142	0.0569638	3.07461	0.00210776	0.0229434
Bloc1s1	2122.83	0.147994	0.0481613	3.07288	0.00212005	0.023061
Mettl22	680.961	0.170086	0.0553824	3.07112	0.00213261	0.0231812
Jup	2670.37	-0.167115	0.0544435	-3.0695	0.00214416	0.0232904
Tgfbr2	911.42	0.14507	0.0472799	3.06834	0.00215255	0.0233651
Rpl9	9404.9	0.153725	0.0501044	3.06809	0.0021543	0.0233677
Hspa5	14546.6	-0.267209	0.0870995	-3.06786	0.00215599	0.0233697
Elmod2	939.35	-0.171534	0.0559476	-3.06598	0.0021696	0.0234843
Padi2	459.976	-0.251475	0.0820166	-3.06614	0.00216841	0.0234843
Cnot4	1387.35	-0.175539	0.0572787	-3.06465	0.00217923	0.023572
Mfap4	6002.17	0.216767	0.0707369	3.06441	0.00218098	0.0235744
Coa6	394.575	-0.1891	0.0617144	-3.06411	0.00218318	0.0235818
Tubgcp3	2217.34	0.110633	0.0361185	3.06305	0.00219091	0.0236486
Sc5d	2527.7	-0.123902	0.0404617	-3.06221	0.00219707	0.0236986
Flt1	1292.45	-0.135571	0.0442865	-3.06122	0.00220439	0.023761
Cipc	5404.29	-0.103455	0.0338098	-3.05992	0.00221397	0.0238376
Map7d2	2994.71	-0.15458	0.050519	-3.05984	0.00221458	0.0238376
Doc2a	336.316	0.224207	0.0733114	3.05828	0.0022261	0.0238982
Haus4	426.905	0.223202	0.0729837	3.05824	0.00222639	0.0238982
Lrrk2	560.1	-0.180655	0.0590642	-3.05863	0.00222354	0.0238982
Rpl37	4783.71	0.170444	0.0557267	3.05857	0.00222398	0.0238982
Car2	1522.92	-0.272368	0.0890807	-3.05754	0.00223162	0.023933
Tox4	3116.4	-0.0926961	0.0303187	-3.05739	0.00223274	0.023933
Hs3st1	991.255	-0.230947	0.0755508	-3.05684	0.00223682	0.0239601
Arhgef28	411.799	-0.192433	0.0629814	-3.05539	0.00224764	0.0240435
Dynll1	8299.58	-0.211729	0.0692968	-3.05539	0.00224771	0.0240435
Kcnh1	863.736	-0.188538	0.0617292	-3.05428	0.00225603	0.0241158
1700030J22Rik	80.3813	-0.262241	0.0858718	-3.05386	0.00225918	0.0241328
Col7a1	225.861	0.250657	0.0821058	3.05285	0.0022668	0.0241975
Arhgap28	286.295	0.258363	0.0846391	3.05252	0.00226926	0.0242071
Grin2a	879.772	-0.189699	0.0621552	-3.05202	0.00227306	0.0242308
Sp5	581.547	0.232152	0.0760852	3.05121	0.00227919	0.0242794
9630028B13Rik	64.7019	0.270437	0.0886521	3.05054	0.00228428	0.0243169
Hspa2	1161.8	-0.169783	0.0556712	-3.04975	0.00229029	0.0243641
Kntc1	817.725	0.246591	0.0809083	3.04778	0.0023054	0.0245079
Cldn14	78.189	-0.280188	0.091953	-3.04708	0.00231078	0.0245227
Cpeb3	915.555	-0.166088	0.0545077	-3.04706	0.00231094	0.0245227
Pole4	987.911	0.134568	0.0441643	3.04698	0.00231155	0.0245227
Ino80	1812.77	0.0986537	0.0323842	3.04635	0.00231638	0.0245571
Cplx2	20289	0.198682	0.0652431	3.04525	0.00232487	0.0246302
D17H6S53E	459.767	-0.153825	0.0505178	-3.04497	0.00232703	0.0246362
Shc2	1879.9	0.155134	0.0509702	3.04362	0.00233753	0.0247305
Rpl23a	3727.44	0.15602	0.0512691	3.04316	0.00234104	0.0247463
Tedc1	488.767	0.216867	0.0712673	3.04301	0.00234223	0.0247463
2810454H06Rik	71.4982	0.280882	0.0924037	3.03972	0.00236795	0.024873
Acot7	5326.93	-0.178845	0.0588375	-3.03965	0.00236853	0.024873
Fgf18	42.7967	-0.281996	0.0927313	-3.04101	0.00235789	0.024873
Gm14403	177.96	-0.248294	0.0816785	-3.0399	0.00236659	0.024873
Hnrnpa2b1	34783.3	0.1081	0.0355607	3.03986	0.00236685	0.024873
Nek9	3263.89	0.109717	0.0360956	3.03963	0.0023687	0.024873
Nt5c2	2194.42	0.121524	0.039973	3.04016	0.00236449	0.024873
Pde7b	405.178	-0.205465	0.0675779	-3.04042	0.0023625	0.024873
Rbbp7	6311.9	0.0901141	0.0296322	3.04109	0.00235723	0.024873
Iqgap3	696.845	0.253123	0.0832935	3.03892	0.00237425	0.0249143
Plpp6	1133.96	-0.185728	0.0611263	-3.03842	0.0023782	0.0249388
Acot5	22.5284	-0.273032	0.0898669	-3.03819	0.00238007	0.0249415
Prickle1	843.662	-0.153687	0.0505938	-3.03766	0.00238421	0.0249607
Tceanc2	890.163	-0.151748	0.0499574	-3.03755	0.00238513	0.0249607
Slc35a2	784.734	-0.168973	0.0556328	-3.03728	0.00238721	0.0249655
Micall2	499.643	0.224014	0.0737597	3.03708	0.00238885	0.0249659
Gprc5c	503.3	-0.236321	0.0778509	-3.03556	0.0024009	0.0250742
Hhip	399.221	-0.16967	0.0558979	-3.03536	0.00240246	0.0250742
Mdrl	44.2186	0.274881	0.0906548	3.03217	0.00242799	0.0253235
Qsox1	1064.98	0.1822	0.0601049	3.03137	0.00243448	0.0253741
Prkacb	7469.66	-0.102828	0.0339324	-3.03037	0.00244252	0.0254408
Cebpb	32.9826	0.280182	0.0925143	3.02852	0.00245752	0.0255625
Rps6ka5	2244.77	-0.127375	0.0420564	-3.02868	0.00245623	0.0255625
E2f1	1807.53	0.197337	0.0651814	3.0275	0.00246582	0.0256166
Tmeff2	1998.79	-0.184823	0.0610486	-3.02748	0.00246604	0.0256166
Ppfibp2	132.073	-0.246872	0.0815636	-3.02675	0.002472	0.0256613
Rnpep	1965.52	-0.141072	0.0466187	-3.02608	0.00247748	0.025701
Gnl2	2386.69	0.100678	0.0332748	3.02566	0.00248095	0.0257197
0610009B22Rik	701.735	-0.138417	0.0457618	-3.02472	0.00248861	0.0257648
Ablim2	1676.67	-0.171277	0.0566257	-3.02472	0.00248864	0.0257648
Psrc1	573.862	0.247535	0.0818488	3.02429	0.00249215	0.0257839
Thy1	6611.47	-0.187441	0.0620054	-3.02298	0.002503	0.0258788
Rtkn	600.469	-0.22943	0.0759093	-3.02242	0.00250761	0.0259092
AB124611	12.5253	0.23673	0.0783562	3.0212	0.00251777	0.0259583
Hsp90ab1	89378.9	0.0943625	0.0312349	3.02106	0.00251892	0.0259583
Spsb1	975.471	-0.152783	0.0505728	-3.02104	0.00251908	0.0259583
Tmem98	500.763	-0.189937	0.0628613	-3.02152	0.00251506	0.0259583
Sema7a	7435.72	0.119906	0.0396986	3.02041	0.0025243	0.0259947
S100a11	462.739	0.158927	0.0526374	3.01928	0.00253377	0.0260749
Arl8b	5655.98	-0.110892	0.0367336	-3.01881	0.00253766	0.0260975
Cd59a	85.3246	-0.269265	0.0892057	-3.01847	0.00254052	0.0261096
Klhl11	1423.2	-0.133712	0.0443083	-3.01777	0.00254646	0.0261532
4930579G24Rik	276.171	0.195769	0.0648921	3.01684	0.00255422	0.0262156
Cabp7	1285.87	-0.275658	0.0914358	-3.01477	0.00257178	0.0263608
Oxct1	22199.3	-0.107346	0.0356059	-3.01483	0.00257121	0.0263608
Notch4	378.132	0.214268	0.0711212	3.01271	0.00258924	0.0265221
Acbd5	2489.16	-0.112755	0.0374404	-3.01157	0.002599	0.0265909
Mettl21a	434.261	-0.168375	0.0559103	-3.01152	0.0025994	0.0265909
Lbh	3039.03	0.165488	0.0549906	3.0094	0.00261766	0.0267599
Ssbp4	1861.1	0.192564	0.0639917	3.0092	0.00261938	0.0267599
D6Wsu163e	1018.15	-0.145471	0.0483455	-3.00899	0.00262114	0.0267602
Clmp	3887.18	0.133259	0.0443056	3.00773	0.0026321	0.0268544
Twf2	878.743	-0.150828	0.0501544	-3.00728	0.00263594	0.0268758
Mcee	424.476	-0.177744	0.0591215	-3.00642	0.00264346	0.0269169
Mtrr	617.094	-0.160344	0.053332	-3.00653	0.00264249	0.0269169
Slc17a8	77.3035	0.269013	0.0894904	3.00605	0.00264664	0.0269316
Nsd2	10005.7	0.141212	0.0469819	3.00568	0.00264992	0.0269472
Dmap1	1094.66	0.140469	0.0467574	3.0042	0.00266279	0.0270603
Rb1cc1	3555.36	-0.154313	0.0513863	-3.003	0.00267331	0.0271494
Dnajc6	6817.05	-0.135765	0.045218	-3.00245	0.00267818	0.027181
Angptl4	617.864	0.202478	0.067474	3.00083	0.00269246	0.0272456
Cmc1	474.411	0.184056	0.0613373	3.00073	0.00269336	0.0272456
Fut11	1175.76	-0.153548	0.0511567	-3.00151	0.00268642	0.0272456
Rplp1	11187.2	0.103696	0.0345543	3.00095	0.00269141	0.0272456
Tmbim1	806.86	-0.195526	0.0651571	-3.00084	0.00269236	0.0272456
Chka	2186.34	-0.156214	0.0520706	-3.00004	0.0026994	0.0272888
Mras	4268.05	0.11843	0.0394916	2.99886	0.00270993	0.0273774
Rcan1	1520.51	-0.114226	0.0381001	-2.99804	0.00271718	0.0274327
Rps17	6791.76	0.152402	0.0508397	2.9977	0.00272028	0.027446
Uhrf1	2686.15	0.223291	0.0745333	2.99585	0.00273681	0.0275948
Nphp3	441.229	0.181582	0.0606158	2.99563	0.00273882	0.0275971
Tab1	1819.03	0.172869	0.0577223	2.99484	0.00274587	0.0276501
Dis3l	1043.24	-0.152504	0.0509336	-2.99417	0.00275192	0.027693
Cyp2j12	19.8412	-0.224834	0.0751055	-2.99358	0.00275729	0.0277115
Ermp1	2623.44	-0.140237	0.046846	-2.99357	0.00275735	0.0277115
Ppm1g	4493.47	0.0935006	0.0312455	2.99245	0.00276751	0.0277956
Frmd5	2133.41	-0.105775	0.035357	-2.99164	0.00277485	0.0278512
Snhg17	537.108	0.16027	0.0536004	2.99009	0.00278891	0.0279742
Elmo1	7444.47	-0.0818543	0.027395	-2.98793	0.00280872	0.0281546
Hagh	2298.18	-0.170575	0.0570992	-2.98734	0.00281415	0.0281907
Epn3	752.148	-0.217526	0.0728339	-2.9866	0.00282095	0.0282405
Cdk2ap1	4633.73	0.124998	0.0418587	2.98618	0.00282482	0.028261
Fxn	473.516	0.193681	0.0648668	2.98583	0.00282814	0.0282688
Gpr85	2837.13	-0.081008	0.027132	-2.9857	0.00282926	0.0282688
Arl6ip4	1136.12	0.129145	0.0432576	2.98549	0.00283121	0.02827
Sesn1	3691.31	-0.120003	0.0402164	-2.98394	0.00284559	0.0283953
Myo16	4339.93	0.13065	0.0437959	2.98315	0.00285295	0.0284504
Dusp11	5067.44	0.118062	0.0395822	2.98271	0.00285709	0.0284549
Zc3h4	4447.22	0.124052	0.0415885	2.98285	0.00285577	0.0284549
Hirip3	1906.92	0.191049	0.064064	2.98217	0.00286216	0.0284871
Senp8	297.525	-0.230931	0.0774446	-2.98188	0.00286483	0.0284953
Zfp385b	1677.19	-0.196622	0.0659462	-2.98155	0.0028679	0.0285075
Pde1b	3629.24	0.101418	0.034019	2.9812	0.00287119	0.0285219
Zfp322a	1843.68	-0.224279	0.0752417	-2.98078	0.00287517	0.0285431
Chrnb4	126.122	0.274974	0.0922717	2.98004	0.00288209	0.028575
Rab21	1683.49	-0.131365	0.0440806	-2.98012	0.00288136	0.028575
Hsd11b2	397.286	0.260013	0.087269	2.97944	0.00288779	0.0285766
Kifc5b	421.062	0.240026	0.0805526	2.97974	0.00288495	0.0285766
Nfx1	4270.36	0.103593	0.0347682	2.97955	0.00288674	0.0285766
Zhx2	1735.76	-0.12523	0.0420408	-2.97877	0.00289411	0.0286208
Ctla2a	373.416	0.188995	0.0634799	2.97725	0.00290849	0.0287262
Pacsin2	1456.49	-0.137429	0.0461588	-2.97731	0.00290792	0.0287262
4930452G13Rik	37.0234	-0.27577	0.0926632	-2.97605	0.00291991	0.0288022
Sema3e	196.207	-0.243418	0.081787	-2.97624	0.00291806	0.0288022
Nuf2	1166.93	0.205861	0.0691804	2.9757	0.00292317	0.028816
Adarb1	7610.48	-0.121477	0.0408384	-2.97459	0.00293383	0.0288292
Cdc42ep4	1932.07	-0.120588	0.0405341	-2.97499	0.00292999	0.0288292
Dffb	379.71	0.187822	0.0631376	2.9748	0.00293177	0.0288292
Fzd2	1155.48	0.151041	0.0507765	2.97463	0.00293343	0.0288292
Hrk	401.659	0.180176	0.0605597	2.97518	0.00292813	0.0288292
Cpne8	397.226	0.189315	0.0636652	2.9736	0.00294327	0.0288851
Nck2	1359.16	0.120209	0.0404238	2.97371	0.00294221	0.0288851
Rims2	4067.08	-0.125827	0.042319	-2.97331	0.00294609	0.0288945
Brpf1	4968.53	0.0844478	0.0284127	2.97219	0.00295684	0.0289632
Mrpl2	1033.15	0.135414	0.0455597	2.97223	0.00295643	0.0289632
Galnt7	1014.6	-0.179707	0.0604736	-2.97167	0.00296188	0.0289869
Ngef	449.467	0.218671	0.0735881	2.97155	0.00296301	0.0289869
Hmcn2	60.5025	-0.275726	0.0927948	-2.97135	0.0029649	0.0289871
Sccpdh	3076.65	-0.120991	0.0407292	-2.97063	0.00297188	0.0290369
Igsf6	24.0392	0.260709	0.0877935	2.96957	0.00298217	0.029119
Itgb3	83.9356	-0.268904	0.0905723	-2.96894	0.00298828	0.0291603
Mettl9	3202.29	0.115635	0.0389508	2.96875	0.00299017	0.0291603
Spdef	12.8768	0.224935	0.0757895	2.96788	0.00299857	0.0292238
Narf	4395.14	-0.129599	0.0436875	-2.9665	0.00301212	0.0293373
Khnyn	2944.54	-0.159979	0.0539507	-2.96528	0.00302407	0.0294352
Kcna1	6786.34	-0.202826	0.0684071	-2.96498	0.00302701	0.0294453
3830408C21Rik	108.038	0.248772	0.0839183	2.96445	0.00303223	0.0294589
Cnbp	10533.6	0.126317	0.04261	2.9645	0.00303176	0.0294589
Mastl	338.427	0.211799	0.0714584	2.96395	0.00303721	0.0294888
Gprc5b	6775.97	-0.18753	0.0632955	-2.96277	0.0030488	0.0295547
Hid1	3461.38	-0.118306	0.039932	-2.96268	0.00304974	0.0295547
Ncapd2	5896.85	0.178573	0.0602719	2.96279	0.00304868	0.0295547
Sltm	3642.15	0.0938054	0.0316763	2.96137	0.00306274	0.0296621
Carhsp1	3755.62	0.136588	0.0461265	2.96117	0.00306476	0.0296632
Abcc6	69.3853	-0.270485	0.0913588	-2.96069	0.00306952	0.0296906
Dlg2	12253.1	-0.104883	0.0354348	-2.95989	0.0030775	0.0297306
Gramd4	4125.19	0.0887037	0.0299675	2.95999	0.00307645	0.0297306
Zdhhc2	1171.46	-0.130684	0.0441676	-2.95883	0.00308811	0.0298145
Snap29	1640.87	-0.154136	0.0521148	-2.95763	0.00310015	0.029912
Amdhd2	503.868	0.213122	0.072075	2.95695	0.00310694	0.0299215
Fpgt	674.061	-0.163717	0.0553609	-2.95726	0.00310387	0.0299215
Tmem63a	296.72	-0.258537	0.0874283	-2.95714	0.00310512	0.0299215
Ero1lb	429.855	-0.177121	0.059915	-2.95621	0.00311448	0.0299434
Irf8	109.608	0.244516	0.0827142	2.95615	0.00311502	0.0299434
Zbtb7a	1818.46	-0.149541	0.050584	-2.9563	0.00311356	0.0299434
Nfrkb	2370.61	0.100778	0.0341041	2.95502	0.00312648	0.0300161
Ptprb	1553.68	-0.149388	0.0505506	-2.95521	0.00312455	0.0300161
Kcnk1	5586.25	-0.13146	0.0444915	-2.95472	0.00312954	0.0300269
Antxr1	1006.57	0.132095	0.044722	2.95369	0.00313997	0.0301083
Cdc25b	1505.77	0.210905	0.0714289	2.95265	0.00315054	0.030158
Impdh2	2648.8	0.121387	0.0411118	2.95261	0.00315101	0.030158
Snx27	5754.08	-0.101208	0.0342775	-2.95261	0.00315097	0.030158
Pkp3	268.196	-0.27034	0.0915694	-2.9523	0.00315416	0.0301695
Dmrtb1	52.4126	-0.268454	0.0909516	-2.95161	0.00316118	0.0301995
Lrrc2	100.272	-0.271177	0.0918741	-2.95161	0.0031612	0.0301995
Kcna2	5710.64	-0.171644	0.0581901	-2.94971	0.00318075	0.0303674
Prpf31	1738.23	0.161947	0.0549393	2.94775	0.00320098	0.0305264
Zdhhc12	230.961	-0.205669	0.0697724	-2.94771	0.00320135	0.0305264
Kif14	662.809	0.251543	0.0853526	2.94711	0.00320764	0.0305675
Il19	20.2338	-0.257433	0.087371	-2.94643	0.00321463	0.0305827
Matk	775.7	0.184325	0.0625591	2.94642	0.0032148	0.0305827
Zfp493	173.436	-0.268067	0.0909818	-2.94638	0.00321517	0.0305827
Meaf6	2981.62	0.123711	0.0420101	2.94479	0.00323171	0.0307022
Prpf8	12126.9	0.113607	0.0385786	2.94481	0.00323157	0.0307022
Fam49a	5385.1	0.102487	0.0348196	2.94337	0.00324663	0.0308011
Nsmce2	951.594	0.14888	0.050578	2.94358	0.00324445	0.0308011
Tmem91	637.621	-0.202353	0.0687522	-2.94323	0.00324809	0.0308011
Kdsr	1126.21	-0.130879	0.0444823	-2.94228	0.00325806	0.0308767
Prim2	907.1	0.151257	0.0514234	2.9414	0.00326737	0.0309459
2310015A10Rik	443.51	0.165354	0.0562354	2.94039	0.00327797	0.0310273
Fgf9	1190.61	-0.145841	0.0496139	-2.93951	0.00328728	0.0310964
Map4k1	85.1249	0.264476	0.0899843	2.93913	0.00329134	0.0311158
Npr3	68.4081	-0.271051	0.0922539	-2.93809	0.00330236	0.0312009
B630019K06Rik	665.649	-0.161179	0.0548764	-2.93712	0.00331272	0.0312796
Hcls1	96.7086	0.242775	0.0826682	2.93674	0.00331685	0.0312995
Cgrrf1	628.504	-0.167023	0.0568776	-2.93653	0.00331905	0.0313011
Prdm13	204.372	0.267239	0.0910492	2.93511	0.0033343	0.0314258
Bex3	6418.92	0.0937416	0.0319452	2.93445	0.00334139	0.0314351
Dstyk	1951.73	-0.144962	0.0493957	-2.9347	0.00333874	0.0314351
Nelfe	824.822	0.154911	0.0527884	2.93457	0.00334009	0.0314351
Gmeb1	1764.36	0.12063	0.041126	2.93318	0.00335504	0.0315016
Lix1l	1836.05	0.112345	0.0383021	2.93312	0.00335574	0.0315016
Mcm6	3106.87	0.197702	0.0674011	2.93322	0.0033547	0.0315016
Plod1	1185.08	-0.151468	0.051642	-2.93304	0.00335662	0.0315016
Brinp1	3633.48	-0.113612	0.0387496	-2.93197	0.00336824	0.0315915
Rhof	478.724	-0.196299	0.0669732	-2.93101	0.00337858	0.0316693
Arsa	1037.71	-0.165405	0.0564387	-2.93071	0.00338192	0.0316814
Ptch2	646.401	0.245306	0.0837306	2.92971	0.00339279	0.031764
Edrf1	1824.56	-0.156817	0.0535306	-2.92949	0.00339517	0.0317671
Nemp2	484.157	0.177712	0.0607509	2.92525	0.00344175	0.0321445
Tmem33	3914.9	-0.124983	0.042723	-2.92542	0.00343989	0.0321445
Tsc22d1	18228.7	-0.0839027	0.0286803	-2.92545	0.0034396	0.0321445
Nucb2	341.102	0.176586	0.0603851	2.92433	0.00345195	0.0321814
Slc35e1	3093.09	-0.0883685	0.0302151	-2.92465	0.00344844	0.0321814
Tgif2	1035.61	0.211142	0.0721984	2.92448	0.00345036	0.0321814
Eif1ad	1712.87	0.114933	0.0393363	2.9218	0.00348013	0.0324246
Pcyox1l	786.303	-0.178614	0.0611382	-2.92147	0.0034838	0.0324392
Tlr3	162.134	-0.219668	0.0752035	-2.92098	0.00348927	0.0324706
Zfp658	1156.44	-0.169045	0.0578795	-2.92063	0.00349322	0.0324877
Epb41l2	3755.81	-0.156896	0.0537321	-2.91998	0.00350059	0.0325367
Gmeb2	1635.55	0.131858	0.0451633	2.91959	0.00350493	0.0325575
Bloc1s5	846.77	0.127489	0.0436708	2.91932	0.00350796	0.0325661
Tmem185a	1605.69	-0.137513	0.0471159	-2.9186	0.00351602	0.0326213
Cdipt	3767.08	-0.125861	0.0431269	-2.91839	0.00351843	0.0326241
Taf9b	764.434	-0.170044	0.0582821	-2.9176	0.00352739	0.0326876
Rpl17	1195.67	0.175249	0.0600715	2.91734	0.00353032	0.0326951
Mmaa	827.797	-0.137974	0.0473027	-2.91683	0.00353613	0.0326987
Smim10l1	3083.04	-0.157835	0.0541124	-2.91679	0.00353649	0.0326987
Uaca	974.961	0.141589	0.0485434	2.91674	0.00353705	0.0326987
2310057M21Rik	564.387	-0.164288	0.0563457	-2.91571	0.00354879	0.0327289
Arhgap24	265.399	-0.22963	0.0787485	-2.91599	0.00354566	0.0327289
Cyp27a1	149.839	-0.257503	0.0883135	-2.91578	0.00354798	0.0327289
Kiz	581.902	0.151982	0.0521208	2.91595	0.00354607	0.0327289
Dcbld2	2039.28	-0.148375	0.0508961	-2.91525	0.00355408	0.0327301
Ralyl	1284.19	-0.146755	0.0503422	-2.91514	0.00355527	0.0327301
Serac1	1500.77	-0.187593	0.0643438	-2.91547	0.00355152	0.0327301
Cacna1g	13770.3	-0.148068	0.0507986	-2.91481	0.00355902	0.0327451
Tpt1	21681.7	0.169628	0.0582177	2.91368	0.00357196	0.0328446
Ext1	2263.16	0.136773	0.0469463	2.9134	0.0035752	0.0328548
Zfp804a	541.443	-0.186035	0.0638836	-2.91209	0.00359019	0.032973
Eif4a3	4084.57	0.107282	0.0368991	2.90745	0.00364387	0.0334461
Dcaf15	2143.08	0.155459	0.0534902	2.9063	0.00365732	0.0335223
Hdc	334.287	-0.255587	0.0879466	-2.90616	0.00365891	0.0335223
Slitrk3	840.713	-0.136161	0.0468579	-2.90582	0.00366287	0.0335223
Spg20	1150.9	-0.113172	0.0389467	-2.90581	0.00366301	0.0335223
Tecta	19.8567	0.240276	0.0826784	2.90616	0.003659	0.0335223
Pskh1	588.122	0.200017	0.0688513	2.90506	0.00367185	0.0335833
Pja2	13706.2	-0.111124	0.0382809	-2.90286	0.00369767	0.0337995
Nudt21	1641.48	0.124387	0.0428553	2.90248	0.00370219	0.0338208
Akr1a1	12614.4	0.108048	0.0372446	2.90103	0.00371936	0.033949
Ampd3	1231.8	-0.114068	0.0393211	-2.90093	0.00372061	0.033949
Macroh2a2	4302.54	0.103111	0.0355481	2.90059	0.00372455	0.0339648
1810013L24Rik	2029.73	-0.175344	0.0604929	-2.89859	0.00374844	0.0341336
Rph3a	12068.4	-0.163319	0.0563431	-2.89866	0.00374764	0.0341336
Trub2	1211.24	0.146185	0.050435	2.89849	0.00374968	0.0341336
BC031181	3698.68	-0.100228	0.0345841	-2.89809	0.00375445	0.0341569
Ivns1abp	9426.14	0.104394	0.0360406	2.89655	0.0037729	0.0343045
Cenph	242.986	0.246311	0.0850453	2.89624	0.00377668	0.0343187
Dact1	2564.04	-0.169583	0.0585581	-2.89598	0.00377971	0.0343261
Adat2	233.737	0.197361	0.0681693	2.89515	0.00378973	0.0343565
Htra2	1112.97	0.118676	0.0409912	2.89517	0.00378958	0.0343565
Npm3	607.794	0.17737	0.061257	2.89551	0.00378542	0.0343565
Zmym6	1732.99	-0.177056	0.0611746	-2.89428	0.0038003	0.0344322
Emp1	269.792	0.209949	0.0725446	2.89407	0.00380287	0.0344352
Adamts19	103.432	0.233886	0.0808275	2.89365	0.00380794	0.0344541
Armcx1	1843.6	-0.158988	0.0549461	-2.89353	0.00380942	0.0344541
Mcm5	2397.96	0.195561	0.0675977	2.89301	0.00381572	0.0344845
Papln	151.999	0.247615	0.0855946	2.89288	0.00381723	0.0344845
Rps26	5868.16	0.175812	0.0607856	2.89233	0.00382393	0.0345248
Ppard	1291.4	-0.144753	0.0500587	-2.89167	0.00383203	0.0345777
Zfp790	1036.59	-0.22966	0.0794275	-2.89144	0.00383482	0.0345827
Ttc13	1866.72	0.093633	0.0323994	2.88996	0.00385289	0.0347255
Rtl8c	1710.48	-0.140766	0.048715	-2.88958	0.00385757	0.0347272
Slc19a3	81.3598	-0.251635	0.0870793	-2.88972	0.0038558	0.0347272
Mtx1	1133.72	0.118506	0.0410588	2.88624	0.00389875	0.0350774
Col9a1	437.536	-0.18659	0.0646608	-2.88568	0.00390568	0.0351115
Rexo4	1549.37	-0.159396	0.055239	-2.88557	0.00390708	0.0351115
Nrl	18.1853	0.236427	0.0819518	2.88496	0.00391468	0.0351593
Rpl41	9384.17	0.146972	0.0509627	2.88392	0.0039276	0.0352549
Prickle3	208.02	0.211204	0.0732518	2.88326	0.00393577	0.0353077
Macroh2a1	6366.9	0.112681	0.0391077	2.88131	0.00396026	0.0355068
Ckap4	3210.01	0.115779	0.0401896	2.88081	0.0039665	0.0355421
Mindy2	8550.57	-0.147995	0.0513806	-2.88037	0.00397213	0.0355514
Mtmr6	3655.81	-0.105519	0.0366332	-2.88043	0.00397133	0.0355514
Agfg2	1151.12	-0.163824	0.056895	-2.87941	0.00398423	0.035639
Pf4	81.0955	0.264765	0.0919725	2.87874	0.00399272	0.0356944
Mir1901	26.0243	-0.256843	0.089238	-2.87818	0.00399982	0.0357323
Pfdn5	3483.54	0.122087	0.0424203	2.87804	0.00400159	0.0357323
Ncaph2	4682.64	0.0866235	0.0301051	2.87737	0.00401008	0.0357874
Usp46	4706.88	-0.134709	0.0468211	-2.8771	0.00401344	0.0357967
Gorasp1	1046.5	-0.126889	0.0441067	-2.87686	0.00401655	0.0358038
Ciart	187.572	-0.23024	0.0800815	-2.87507	0.00403936	0.0359697
Pitpnm2	2605.67	0.131255	0.0456533	2.87504	0.00403981	0.0359697
Dync1i1	2489.1	-0.19051	0.0662688	-2.87481	0.00404271	0.0359748
Abcc3	75.6519	0.253109	0.0880743	2.87381	0.00405553	0.0360473
Brca1	1074.17	0.221927	0.0772214	2.8739	0.00405433	0.0360473
Lrrc49	2548	-0.141967	0.0494083	-2.87335	0.0040614	0.0360788
Ppm1k	928.805	-0.178424	0.0621009	-2.87313	0.00406427	0.0360836
Dbp	1039.26	-0.225068	0.0783765	-2.87163	0.0040836	0.0362343
Ilf2	8208.55	0.0927419	0.032332	2.86842	0.00412521	0.0365826
Sertm1	121.534	-0.259576	0.0905359	-2.86711	0.00414238	0.0367137
Scrt2	6765.47	-0.157717	0.0550155	-2.86677	0.00414682	0.0367269
Wdr31	74.5153	0.255508	0.0891316	2.86663	0.00414862	0.0367269
Lpcat1	3575.87	0.119814	0.0418047	2.86605	0.00415625	0.0367734
Gcnt1	129.26	-0.264485	0.0923086	-2.86522	0.00416715	0.0368477
Srprb	2413.94	-0.128065	0.0446989	-2.86505	0.00416942	0.0368477
Phospho1	233.997	-0.246622	0.0860852	-2.86486	0.00417196	0.0368491
Tmem135	1857.51	-0.139283	0.0486424	-2.86341	0.00419106	0.0369967
Rasa3	7404.81	-0.0984354	0.0343801	-2.86315	0.00419455	0.0370064
Pak7	2176.82	-0.115892	0.0404862	-2.8625	0.00420315	0.0370473
Zfp282	2132.48	-0.107031	0.0373916	-2.86244	0.00420398	0.0370473
Gm2237	77.7873	0.256677	0.0897363	2.86035	0.00423172	0.0372705
Nsdhl	1914.05	0.133457	0.0466607	2.86017	0.00423419	0.037271
Mfsd14b	1364.8	-0.126283	0.0441588	-2.85975	0.00423969	0.0372954
Syngap1	4532.8	0.109862	0.0384186	2.8596	0.00424178	0.0372954
Cacnb4	4158.61	-0.204721	0.0716293	-2.85807	0.00426232	0.0374338
Pip4p2	1343.6	-0.11721	0.0410125	-2.8579	0.00426456	0.0374338
Snx15	1277.53	-0.108361	0.0379189	-2.8577	0.00426721	0.0374338
Tgoln1	1980.96	-0.123712	0.0432896	-2.85778	0.0042661	0.0374338
Zbtb25	467.992	0.164067	0.0574379	2.85642	0.00428447	0.0375638
Taf2	2482.8	0.113158	0.0396225	2.85589	0.00429163	0.0376053
Paxx	1986.3	0.171918	0.0602272	2.85449	0.00431053	0.0377495
Slc25a24	135.617	0.229366	0.0803675	2.85396	0.00431777	0.0377915
Espl1	1084.82	0.225162	0.0789337	2.85255	0.004337	0.0379383
Hnrnpa0	8780.17	0.172572	0.0605338	2.85084	0.00436034	0.038121
Dis3	1312.51	0.128466	0.0450874	2.84927	0.00438194	0.0382881
Esyt3	13.9169	0.231664	0.0813144	2.84899	0.00438577	0.0382999
Smarcd1	6105.51	0.123952	0.0435116	2.84871	0.00438972	0.0383127
Ube2g2	2090.36	0.114461	0.0401944	2.84769	0.00440372	0.0384133
Csnk1e	7883.7	0.100277	0.0352406	2.84549	0.00443435	0.0386426
Polr3c	1123.76	0.128565	0.0451828	2.84544	0.00443501	0.0386426
Kif7	299.846	0.180782	0.063553	2.84458	0.00444704	0.0387255
Ppic	1103.15	0.123907	0.0435639	2.84425	0.00445164	0.0387438
Ppp1r3f	564.485	0.152707	0.0537083	2.84327	0.00446538	0.0388415
Fbxo2	564.437	0.179376	0.0630931	2.84304	0.00446861	0.0388477
Trpm3	4128.3	-0.200296	0.0704729	-2.84218	0.00448064	0.0389304
Selenot	6857.79	-0.106335	0.0374221	-2.84151	0.0044901	0.0389907
Hmox1	226.702	0.200306	0.0705	2.84122	0.00449412	0.0390037
Limd2	1369.93	0.179418	0.0631588	2.84075	0.00450081	0.0390399
Rpl7	17733.3	0.152243	0.0536077	2.83995	0.00451206	0.0391155
Tcf3	3736.42	0.163889	0.0577231	2.83922	0.00452237	0.0391829
Iqce	980.778	0.119683	0.0421675	2.83829	0.00453565	0.0392684
Ube2a	1624.6	-0.138916	0.0489456	-2.83817	0.00453732	0.0392684
Cab39l	1059.69	-0.184443	0.06502	-2.83671	0.00455809	0.03936
Myo1e	650.383	-0.16311	0.0574969	-2.83684	0.00455623	0.03936
Rpl13	6623.15	0.188959	0.0666006	2.8372	0.00455112	0.03936
Synpo	244.958	0.221822	0.0781962	2.83673	0.00455775	0.03936
C1qb	681.556	0.16075	0.0566976	2.83521	0.00457959	0.0395015
Nufip2	2201.37	-0.179337	0.06325	-2.83536	0.00457737	0.0395015
Reln	16591.1	0.17304	0.061038	2.83495	0.00458323	0.0395109
Cd47	4708.97	-0.125274	0.0441932	-2.8347	0.00458692	0.0395206
Pepd	850.287	-0.126021	0.0444656	-2.83412	0.00459517	0.0395259
S100a16	1820.07	-0.137399	0.0484802	-2.83412	0.00459521	0.0395259
Snhg8	406.922	0.176287	0.0621992	2.83423	0.00459363	0.0395259
C1ql3	800.194	-0.199613	0.0704537	-2.83325	0.00460778	0.0395681
Ptpn22	290.913	-0.25923	0.0914929	-2.83333	0.0046066	0.0395681
Syngr1	13010.6	-0.130624	0.0461005	-2.83345	0.00460483	0.0395681
Akain1	677.698	-0.216379	0.0763877	-2.83264	0.00461657	0.0395995
Bhlhe22	5247.46	-0.113208	0.0399648	-2.83269	0.00461586	0.0395995
Ltv1	926.647	0.123531	0.0436146	2.83233	0.00462097	0.0396152
Ninj1	493.97	-0.162313	0.057317	-2.83184	0.00462805	0.039654
Lrfn4	1843.9	0.135486	0.0478505	2.83145	0.00463373	0.0396806
Plp2	554.088	0.227989	0.0805385	2.83081	0.00464303	0.0397382
Abl1	4306.75	0.121161	0.0428086	2.83028	0.00465066	0.0397815
Ccdc9	1391.84	0.127633	0.0451259	2.82837	0.00467854	0.0399979
Slc35d1	531.984	-0.146345	0.0517762	-2.82649	0.00470618	0.0402102
Trpm2	546.984	-0.1741	0.0615996	-2.82632	0.00470858	0.0402102
Nsa2	2048.29	0.1527	0.0540575	2.82477	0.0047314	0.0403828
Gopc	2855.9	-0.104558	0.0370298	-2.82361	0.00474857	0.0404847
Lox	311.968	-0.219583	0.0777633	-2.82373	0.00474683	0.0404847
Kptn	775.72	0.126083	0.0446559	2.82343	0.00475122	0.0404849
Camta2	4522.61	-0.164674	0.0583339	-2.82295	0.00475838	0.0405236
Gspt2	935.323	-0.144494	0.0511915	-2.82262	0.00476323	0.0405425
Fam171a1	2005.73	0.0964732	0.0341808	2.82244	0.00476596	0.0405435
Dbndd2	4528	-0.144211	0.0511359	-2.82015	0.00480011	0.0406552
Gm2897	57.2739	0.259622	0.0920534	2.82034	0.00479724	0.0406552
Htra1	2539.77	-0.199992	0.0709096	-2.82038	0.00479665	0.0406552
Igf2bp1	11.4077	0.211853	0.0751211	2.82015	0.00480014	0.0406552
Iqgap1	2663.51	0.120115	0.0425819	2.8208	0.00479047	0.0406552
Lpar3	14.0655	-0.219226	0.0777275	-2.82044	0.00479581	0.0406552
Mgat5b	4562.31	0.140973	0.0499725	2.82102	0.0047871	0.0406552
Sgtb	1774.32	-0.125227	0.0443851	-2.82136	0.004782	0.0406552
Dnal1	1547.78	-0.124765	0.0442444	-2.8199	0.00480387	0.0406564
Stac3	124.21	0.215826	0.0765399	2.81979	0.00480554	0.0406564
Ppp1r16b	5956.23	-0.176072	0.0624579	-2.81905	0.00481654	0.0407271
Eef1b2	6951.27	0.125238	0.0444351	2.81843	0.00482584	0.0407835
Ltbp3	3716.77	0.1211	0.0429722	2.81811	0.00483078	0.040803
Zan	26.7484	-0.25207	0.0894702	-2.81737	0.00484193	0.0408748
Zfp874b	363.475	-0.230071	0.0817115	-2.81565	0.00486781	0.0410708
Ank1	5893.73	-0.187016	0.0664438	-2.81465	0.004883	0.0411383
Sbsn	262.117	0.192499	0.0683932	2.8146	0.00488379	0.0411383
Tmem255b	28.3097	-0.256042	0.0909686	-2.81462	0.00488353	0.0411383
Gpr165	172.819	-0.230604	0.0819552	-2.81379	0.00489617	0.0412201
Dscc1	96.2243	0.254518	0.0904717	2.81324	0.00490457	0.0412684
Arhgap11a	1995.24	0.199185	0.0708298	2.81216	0.00492101	0.0413841
Pdia3	11397.4	-0.152334	0.0541818	-2.81153	0.00493068	0.0414204
Ttc28	3139.83	0.141383	0.0502837	2.8117	0.00492808	0.0414204
Fcna	51.0952	0.256736	0.0913245	2.81125	0.00493497	0.0414339
St13	4206.13	-0.0863261	0.030723	-2.80982	0.00495695	0.0415959
Klk6	15.0712	-0.162162	0.05772	-2.80945	0.00496256	0.0416203
Fgf10	144.394	-0.236257	0.0841463	-2.80769	0.00498984	0.0418265
Gm16835	121.285	0.235602	0.083998	2.80486	0.0050339	0.0421729
Nxph1	640.232	0.184992	0.0659631	2.80448	0.00503975	0.0421762
Tmsb4x	37198	0.110766	0.0394938	2.80464	0.00503726	0.0421762
Rnf13	2784.15	-0.110457	0.0394135	-2.80253	0.00507037	0.0424095
Rab6b	15589.4	-0.0764071	0.0272691	-2.80197	0.00507919	0.0424417
Rhobtb1	381.34	0.189131	0.0675001	2.80193	0.00507971	0.0424417
Zfp758	347.349	-0.247267	0.0882733	-2.80115	0.00509209	0.0425221
Wdr41	1363.37	-0.101328	0.0361835	-2.80038	0.00510418	0.0425771
Zfp653	878.418	0.157031	0.0560722	2.80051	0.00510216	0.0425771
Nsf	9835.53	-0.16677	0.0595652	-2.79979	0.00511364	0.0426329
Srd5a1	1131.98	-0.114442	0.0408781	-2.79959	0.00511674	0.0426358
Nefh	3095.63	-0.251175	0.0897652	-2.79813	0.00513988	0.0428056
4632415L05Rik	1624.54	-0.145014	0.0518299	-2.79787	0.00514404	0.0428171
Cnnm1	1486.08	-0.214907	0.076864	-2.79594	0.00517495	0.0430512
Nfxl1	1113.15	0.16081	0.0575277	2.79536	0.00518427	0.0430969
Rngtt	1150.38	-0.167523	0.0599313	-2.79525	0.00518601	0.0430969
Nlrp10	28.7965	-0.253548	0.0907325	-2.79446	0.00519873	0.0431793
Vmn2r1	18.7453	0.24608	0.0880955	2.79333	0.00521687	0.0433068
Plxnc1	3231.65	0.157392	0.0563579	2.79272	0.00522669	0.0433417
Xkr7	1812.3	0.136069	0.0487202	2.79288	0.00522418	0.0433417
Tmcc1	2607.17	-0.0856623	0.0306807	-2.79206	0.00523737	0.043407
Tm9sf2	3946.53	-0.0870626	0.0311903	-2.79134	0.00524904	0.0434804
C130074G19Rik	754.689	0.156881	0.056212	2.79088	0.00525648	0.0435187
Dnaja1	9647.95	-0.108153	0.0387649	-2.78997	0.00527122	0.043594
U2af2	8301.06	0.0916247	0.0328393	2.79009	0.00526931	0.043594
Thnsl1	709.286	-0.143699	0.0515268	-2.78883	0.00528992	0.0437252
Tmem35a	3205.85	-0.139964	0.0501988	-2.7882	0.0053002	0.0437869
Eif3i	3967.48	0.0874703	0.0313775	2.78767	0.0053088	0.0438345
Sparc	31322.8	-0.125466	0.0450204	-2.78687	0.00532191	0.0439193
Hdac11	2580.53	-0.154827	0.0555753	-2.7859	0.00533796	0.0439884
Lias	1358.21	0.112985	0.0405561	2.78589	0.00533802	0.0439884
Mrps6	907.17	-0.128883	0.0462635	-2.78585	0.00533883	0.0439884
Aim2	164.642	0.239113	0.0858648	2.78476	0.00535672	0.0441123
Dcp2	3080.54	-0.144817	0.0520133	-2.78423	0.00536542	0.0441604
Gm28043	23.2156	0.252449	0.0906777	2.78403	0.00536884	0.0441651
Chd5	1407.6	0.185307	0.0665688	2.7837	0.0053743	0.0441836
Pdxk	2980.43	-0.128805	0.0462758	-2.78342	0.00537894	0.0441836
Sis	11.2836	-0.214234	0.076969	-2.78337	0.00537966	0.0441836
Mir682	1919.08	0.220152	0.079115	2.78269	0.00539106	0.0442537
Chd4	14824.4	0.0788158	0.0283289	2.78217	0.00539961	0.0442539
Ncapg2	1018.59	0.22264	0.0800264	2.78208	0.00540118	0.0442539
Phf20	3604.88	0.0955184	0.0343295	2.7824	0.00539584	0.0442539
Rragd	1476.65	-0.157983	0.0567877	-2.782	0.00540254	0.0442539
A230051N06Rik	49.301	0.255796	0.0920244	2.77966	0.00544164	0.0442918
Creld2	986.37	-0.202562	0.0728788	-2.77943	0.00544541	0.0442918
Elovl5	3701.19	-0.0946043	0.0340141	-2.78132	0.00541379	0.0442918
Exoc3l	289.08	0.19923	0.0716453	2.78078	0.00542279	0.0442918
Gigyf1	3002.03	0.144045	0.0518262	2.77939	0.00544603	0.0442918
Gm14169	131.67	-0.247859	0.08917	-2.77963	0.00544213	0.0442918
Id4	3962.47	0.118708	0.0426874	2.78087	0.00542139	0.0442918
Ky	563.755	-0.19671	0.0707731	-2.77945	0.00544512	0.0442918
Leng1	532.714	-0.162343	0.0583999	-2.77986	0.00543831	0.0442918
Mettl3	1128.47	-0.175076	0.0629709	-2.78027	0.0054314	0.0442918
Mxd3	671.26	0.230723	0.082979	2.78051	0.00542743	0.0442918
Rftn2	1322.9	0.115084	0.0413913	2.78038	0.00542952	0.0442918
Rtl5	1088.61	0.167318	0.0602012	2.77932	0.00544728	0.0442918
Tdrp	421.929	-0.183913	0.0661532	-2.7801	0.00543418	0.0442918
Klf3	1385.52	0.132882	0.0478199	2.77879	0.00545612	0.0443347
Nkrf	1071.92	-0.135796	0.0488711	-2.77866	0.0054583	0.0443347
Zdhhc14	1050.24	-0.209395	0.075375	-2.77804	0.00546875	0.0443963
Gabpb1	1430.19	0.117978	0.0424716	2.7778	0.00547277	0.0444056
Timm50	1958.51	0.111917	0.0403029	2.7769	0.00548796	0.0445055
Adss	2830.9	0.105546	0.0380146	2.77645	0.00549561	0.0445105
Pfn2	10962.9	-0.0875791	0.0315416	-2.77662	0.00549268	0.0445105
Zfp647	482.24	0.146297	0.052694	2.77635	0.00549722	0.0445105
Exosc5	800.809	0.154213	0.0555719	2.77502	0.00551979	0.0446464
Hps6	163.138	-0.21775	0.0784648	-2.77513	0.00551792	0.0446464
Ly6d	243.923	-0.254046	0.0915682	-2.7744	0.00553042	0.0447091
Rtcb	4999.35	0.0869009	0.0313316	2.77359	0.00554417	0.0447968
Snap25	23859.8	-0.202771	0.0731156	-2.77329	0.00554926	0.0448145
Plcb2	38.1865	0.256338	0.092451	2.77269	0.00555954	0.0448741
Gtpbp6	1237.42	0.112401	0.0405448	2.77226	0.00556682	0.0449093
Haus2	1155.67	0.127525	0.046006	2.77192	0.00557261	0.0449326
Cdkl2	768.758	-0.1726	0.0622749	-2.77159	0.00557835	0.0449554
Riok1	972.916	0.126768	0.0457449	2.77119	0.00558516	0.0449869
Rpl14-ps1	2507.22	0.158856	0.0573289	2.77097	0.00558903	0.0449946
Suox	556.51	-0.167018	0.0602857	-2.77043	0.00559817	0.0450447
Trabd2b	344.959	-0.219235	0.0791777	-2.7689	0.00562462	0.045234
Ippk	594.363	-0.144314	0.0521263	-2.76854	0.00563084	0.0452592
Mbd3	4199.32	0.100027	0.0361318	2.76838	0.00563361	0.0452592
Fxyd6	16125.5	0.124173	0.0448631	2.76783	0.00564313	0.0452886
Nsl1	370.809	0.212046	0.0766097	2.76788	0.00564225	0.0452886
Cenpn	408.928	0.194779	0.0703844	2.76736	0.0056513	0.0453306
Ralbp1	2412.95	-0.106314	0.0384197	-2.76717	0.00565455	0.0453332
Efr3b	11054	0.0768013	0.0277599	2.76663	0.00566397	0.0453852
Gpatch11	1099.7	-0.142614	0.051554	-2.7663	0.00566967	0.0454061
H2az2	3787.17	0.143976	0.0520496	2.76614	0.00567246	0.0454061
Selenoh	1932.34	0.1454	0.0525832	2.76514	0.00568986	0.0454982
Slc38a3	4161.99	-0.142902	0.0516774	-2.76528	0.00568737	0.0454982
Mylk2	41.8975	0.254197	0.0919604	2.7642	0.0057063	0.0456061
Tlx3	587.613	0.234452	0.084824	2.76399	0.00571001	0.0456123
Lsm3	1190.32	0.129173	0.046745	2.76335	0.00572108	0.045677
Ints6	1046.99	-0.134995	0.0488728	-2.76217	0.0057419	0.0458196
Nudt11	1290.12	-0.112413	0.0407049	-2.76165	0.00575103	0.0458688
Slc2a4	316.893	0.21673	0.0784917	2.76118	0.00575931	0.0459111
Ldb2	176.405	0.21177	0.0767167	2.76042	0.00577266	0.0459938
Blm	797.481	0.156361	0.0566591	2.75968	0.00578584	0.0460751
Mon1a	505.979	-0.158579	0.0574683	-2.75942	0.00579039	0.0460876
Tmem260	1106.3	-0.113055	0.040975	-2.75913	0.00579556	0.046105
Bclaf1	7341.94	0.0944955	0.0342801	2.75657	0.00584116	0.0463485
Cyp26b1	1528	0.169548	0.0614963	2.75705	0.00583254	0.0463485
Nmral1	909.461	0.185251	0.0671981	2.75679	0.00583714	0.0463485
Rasgrp2	415.139	0.180889	0.0656196	2.75662	0.00584015	0.0463485
Sgce	1198.4	-0.140518	0.0509648	-2.75717	0.00583045	0.0463485
Fubp3	2201.38	0.106729	0.0387371	2.75522	0.00586532	0.0465163
Fah	642.566	-0.186251	0.0676188	-2.75444	0.00587935	0.0466037
C130046K22Rik	307.666	0.160656	0.0583393	2.75382	0.0058905	0.0466216
Mms22l	374.03	0.21972	0.0797877	2.75381	0.00589066	0.0466216
Pus7	932.61	-0.128774	0.0467577	-2.75408	0.00588577	0.0466216
Agtr1a	43.6154	0.253087	0.0919258	2.75316	0.00590224	0.0466893
Dnajc19	804.416	0.153452	0.0557466	2.75268	0.00591099	0.0467346
Pex13	1295.63	-0.114637	0.0416501	-2.75238	0.00591636	0.0467531
Gsg1l	1888.27	0.180119	0.0654454	2.7522	0.00591956	0.0467546
Cenpm	329.778	0.212757	0.0773782	2.74957	0.00596742	0.0471085
Capg	81.188	0.236194	0.0859131	2.74922	0.00597365	0.0471336
Snx30	3195.04	-0.0921211	0.0335112	-2.74897	0.00597833	0.0471464
Epb41	10557.6	0.0905292	0.0329401	2.7483	0.00599058	0.047219
Snx25	1751.89	-0.143558	0.0522433	-2.74788	0.00599827	0.0472348
Tollip	4776.74	-0.0956	0.0347908	-2.74785	0.0059987	0.0472348
Noxred1	33.5234	-0.227968	0.0829908	-2.74691	0.00601601	0.0472995
Rab23	1368.27	-0.143306	0.05217	-2.7469	0.0060161	0.0472995
Taf13	909.957	-0.128567	0.0467998	-2.74717	0.00601116	0.0472995
Ankrd16	1177.47	0.16405	0.0597406	2.74603	0.00603206	0.0474009
Leng8	10511.5	0.174675	0.0636137	2.74587	0.00603512	0.0474009
Btbd16	21.2307	-0.227564	0.082901	-2.74501	0.00605085	0.0474761
Iffo2	3096.66	0.0792744	0.028879	2.74506	0.00605004	0.0474761
Clmn	3062.74	-0.179401	0.0653698	-2.74441	0.00606205	0.0475399
Mto1	790.657	-0.136911	0.0499024	-2.74358	0.00607726	0.047635
Cry1	1515.6	-0.112545	0.0410322	-2.74284	0.00609113	0.0477195
Ap1m1	3549.92	0.104626	0.0381669	2.74129	0.00611986	0.0478476
Eif3l	4350.94	0.116058	0.0423366	2.74132	0.00611932	0.0478476
Pcdh19	443.295	0.179563	0.0655019	2.74134	0.00611885	0.0478476
Rasgrp1	1273.64	-0.161912	0.0590602	-2.74147	0.00611648	0.0478476
Vipr1	539.65	0.181521	0.0662334	2.74063	0.00613222	0.04792
Fam76b	1469.81	0.105409	0.0384668	2.74025	0.0061393	0.047951
Cttn	6119.04	0.099614	0.0363571	2.73988	0.00614613	0.0479802
Fzd1	1977.32	-0.115797	0.0422775	-2.73897	0.00616326	0.0480213
Mgat3	10438	-0.113837	0.0415575	-2.73927	0.00615753	0.0480213
Rwdd2b	414.38	-0.151164	0.0551846	-2.73924	0.00615819	0.0480213
Ube2w	1645.87	-0.141454	0.0516456	-2.73894	0.00616383	0.0480213
Acot1	1133.16	0.193065	0.0705017	2.73844	0.00617312	0.0480695
Jkamp	1815.48	-0.110385	0.0403164	-2.73797	0.00618206	0.0481148
Brsk2	7885.12	0.0683784	0.0249761	2.73775	0.00618606	0.0481218
L3mbtl3	1256.86	-0.119377	0.0436371	-2.73568	0.00622511	0.0484012
Atp1b2	22667.5	-0.169899	0.0621168	-2.73515	0.00623519	0.048443
Slc4a2	1533.41	-0.176042	0.0643686	-2.7349	0.00623989	0.048443
Trib3	33.6328	0.25377	0.0927878	2.73495	0.00623894	0.048443
Grm2	448.988	-0.175165	0.0640559	-2.73457	0.00624627	0.0484682
Eps8	7037.14	-0.127827	0.0467592	-2.73372	0.00626232	0.0485683
Prmt6	1019.02	0.135938	0.0497472	2.73258	0.00628411	0.0487129
H2-Q4	170.801	0.221612	0.081126	2.73171	0.00630072	0.0488172
Rgs2	971.362	-0.151807	0.0555764	-2.7315	0.00630473	0.0488238
A930011G23Rik	22.1579	0.236431	0.086578	2.73084	0.00631724	0.0488815
Lpar1	1302.97	-0.14454	0.0529325	-2.73064	0.00632119	0.0488815
Psmc3ip	338.937	0.221249	0.0810256	2.73061	0.00632167	0.0488815
[truncated: 18 more rows]

## Sheet: OverlapSigHipIP
GeneName	GeneID	BioType	GeneDescription	baseMean	log2FoldChange	lfcSE	stat	pvalue	padj	EthRegIP.baseMean	EthRegIP.log2FoldChange	EthRegIP.lfcSE	EthRegIP.stat	EthRegIP.pvalue	EthRegIP.padj
Tubb2b	ENSMUSG00000045136	protein_coding	tubulin, beta 2B class IIB [Source:MGI Symbol;Acc:MGI:1920960]	44600.5	0.350501	0.036907	9.49689	2.16261e-21	3.34967e-17	32097.7	-0.107819	0.022675	-4.75498	1.98465e-06	1.98453e-05
Hlf	ENSMUSG00000003949	protein_coding	hepatic leukemia factor [Source:MGI Symbol;Acc:MGI:96108]	1869.86	-0.497217	0.0584525	-8.50635	1.79489e-17	1.39005e-13	367.901	0.225545	0.0894303	2.52202	0.0116684	0.0357658
Akap8l	ENSMUSG00000002625	protein_coding	A kinase (PRKA) anchor protein 8-like [Source:MGI Symbol;Acc:MGI:1860606]	2071.4	-0.322348	0.0382195	-8.43411	3.33744e-17	1.72312e-13	3580.29	0.110981	0.0297816	3.72651	0.000194153	0.0011068
Actg1	ENSMUSG00000062825	protein_coding	actin, gamma, cytoplasmic 1 [Source:MGI Symbol;Acc:MGI:87906]	32631.1	0.208765	0.0251449	8.30245	1.01985e-16	3.15929e-13	80647.7	-0.201219	0.0275809	-7.29559	2.97363e-13	1.14485e-11
Tubb5	ENSMUSG00000001525	protein_coding	tubulin, beta 5 class I [Source:MGI Symbol;Acc:MGI:107812]	52293.9	0.301102	0.0365323	8.24207	1.6925e-16	4.36918e-13	42577.2	-0.143598	0.0244217	-5.87995	4.10397e-09	7.69568e-08
Cxcl12	ENSMUSG00000061353	protein_coding	chemokine (C-X-C motif) ligand 12 [Source:MGI Symbol;Acc:MGI:103556]	2171.36	-0.35517	0.0438234	-8.10457	5.29321e-16	1.02483e-12	6887.14	-0.153031	0.0337788	-4.53039	5.88761e-06	5.15053e-05
Fcrls	ENSMUSG00000015852	protein_coding	Fc receptor-like S, scavenger receptor [Source:MGI Symbol;Acc:MGI:1933397]	1071.16	-0.407487	0.0503742	-8.0892	6.00576e-16	1.03359e-12	222.757	0.258289	0.08996	2.87115	0.00408982	0.0149646
Sqle	ENSMUSG00000022351	protein_coding	squalene epoxidase [Source:MGI Symbol;Acc:MGI:109296]	7013.91	0.262899	0.0333844	7.87491	3.40987e-15	5.26435e-12	7934.95	-0.0749513	0.0236328	-3.17149	0.00151658	0.00651029
Tuba1a	ENSMUSG00000072235	protein_coding	tubulin, alpha 1A [Source:MGI Symbol;Acc:MGI:98869]	101561	0.232828	0.0296091	7.86339	3.73865e-15	5.26435e-12	70416.2	-0.116828	0.0273319	-4.27441	1.91644e-05	0.000147353
Fdft1	ENSMUSG00000021273	protein_coding	farnesyl diphosphate farnesyl transferase 1 [Source:MGI Symbol;Acc:MGI:102706]	5105.14	0.245435	0.0315811	7.77157	7.75165e-15	1.00054e-11	5214.1	-0.114132	0.0270102	-4.22553	2.38383e-05	0.000178217
Slc13a3	ENSMUSG00000018459	protein_coding	solute carrier family 13 (sodium-dependent dicarboxylate transporter), member 3 [Source:MGI Symbol;Acc:MGI:2149635]	709.653	-0.440618	0.0583479	-7.55157	4.30027e-14	4.16293e-11	3580.98	0.0947387	0.0390322	2.42719	0.0152162	0.0445582
Abcd2	ENSMUSG00000055782	protein_coding	ATP-binding cassette, sub-family D (ALD), member 2 [Source:MGI Symbol;Acc:MGI:1349467]	1120	-0.331067	0.0451988	-7.32468	2.39461e-13	2.18177e-10	279.898	0.308471	0.097852	3.15243	0.00161919	0.00688037
Nipal3	ENSMUSG00000028803	protein_coding	NIPA-like domain containing 3 [Source:MGI Symbol;Acc:MGI:1921802]	2682.02	-0.283547	0.0395287	-7.17321	7.32598e-13	5.44332e-10	12847.4	0.200017	0.0274766	7.27953	3.34975e-13	1.27427e-11
Prmt1	ENSMUSG00000109324	protein_coding	protein arginine N-methyltransferase 1 [Source:MGI Symbol;Acc:MGI:107846]	3869.42	0.254113	0.035375	7.18338	6.80076e-13	5.44332e-10	9274.67	-0.320139	0.0256906	-12.4614	1.2128e-35	4.60258e-33
Dhx9	ENSMUSG00000042699	protein_coding	DEAH (Asp-Glu-Ala-His) box polypeptide 9 [Source:MGI Symbol;Acc:MGI:108177]	6858.09	0.211335	0.0301742	7.00384	2.49042e-12	1.42867e-09	11948	-0.238429	0.0290635	-8.20372	2.33055e-16	1.42872e-14
Hnrnpab	ENSMUSG00000020358	protein_coding	heterogeneous nuclear ribonucleoprotein A/B [Source:MGI Symbol;Acc:MGI:1330294]	7196.12	0.198982	0.0289626	6.87032	6.40593e-12	3.30738e-09	9292.66	-0.164347	0.0343859	-4.77948	1.75752e-06	1.77861e-05
Hmgcr	ENSMUSG00000021670	protein_coding	3-hydroxy-3-methylglutaryl-Coenzyme A reductase [Source:MGI Symbol;Acc:MGI:96159]	11369.3	0.271571	0.0399591	6.79622	1.074e-11	5.36619e-09	3205.08	-0.0748483	0.0286427	-2.61317	0.00897071	0.0287926
Ddx21	ENSMUSG00000020075	protein_coding	DEAD (Asp-Glu-Ala-Asp) box polypeptide 21 [Source:MGI Symbol;Acc:MGI:1860494]	1715.87	0.270355	0.0401984	6.72551	1.74974e-11	7.20261e-09	8094.64	-0.199463	0.0260985	-7.64267	2.12755e-14	9.63381e-13
Bex1	ENSMUSG00000050071	protein_coding	brain expressed X-linked 1 [Source:MGI Symbol;Acc:MGI:1328321]	2047.81	0.24124	0.0360763	6.68695	2.27872e-11	8.82378e-09	1771	-0.255576	0.0435899	-5.86321	4.54014e-09	8.40479e-08
Sesn1	ENSMUSG00000038332	protein_coding	sestrin 1 [Source:MGI Symbol;Acc:MGI:2155278]	1433.91	-0.269295	0.041178	-6.53978	6.16098e-11	2.3275e-08	6900.65	0.135239	0.0253056	5.34421	9.08134e-08	1.26087e-06
Ypel4	ENSMUSG00000034059	protein_coding	yippee-like 4 (Drosophila) [Source:MGI Symbol;Acc:MGI:3605071]	322.695	-0.417663	0.0641226	-6.5135	7.34191e-11	2.64463e-08	658.248	0.592184	0.0595442	9.94529	2.64412e-23	3.54182e-21
Ncl	ENSMUSG00000026234	protein_coding	nucleolin [Source:MGI Symbol;Acc:MGI:97286]	11978.8	0.231955	0.0364995	6.35501	2.08411e-10	6.72518e-08	44609.9	-0.0861614	0.0251976	-3.41942	0.000627538	0.00303285
Ssrp1	ENSMUSG00000027067	protein_coding	structure specific recognition protein 1 [Source:MGI Symbol;Acc:MGI:107912]	4187.37	0.166483	0.0263844	6.30988	2.79244e-10	8.38537e-08	19056.2	-0.0582705	0.021078	-2.76451	0.00570077	0.0197231
Ifrd1	ENSMUSG00000001627	protein_coding	interferon-related developmental regulator 1 [Source:MGI Symbol;Acc:MGI:1316717]	1536.05	0.27594	0.0439286	6.28157	3.35174e-10	9.4391e-08	3763.83	0.169005	0.0383349	4.40864	1.04022e-05	8.54865e-05
Ppm1g	ENSMUSG00000029147	protein_coding	protein phosphatase 1G (formerly 2C), magnesium-dependent, gamma isoform [Source:MGI Symbol;Acc:MGI:106065]	3688.11	0.169548	0.0271226	6.25119	4.07339e-10	1.08781e-07	8350.07	-0.101031	0.0275221	-3.67089	0.000241707	0.00134049
Eif3d	ENSMUSG00000016554	protein_coding	eukaryotic translation initiation factor 3, subunit D [Source:MGI Symbol;Acc:MGI:1933181]	3024.66	0.20009	0.0325859	6.14038	8.23248e-10	2.05666e-07	5352.62	-0.18787	0.0353766	-5.31057	1.09283e-07	1.47874e-06
Trp53inp2	ENSMUSG00000038375	protein_coding	transformation related protein 53 inducible nuclear protein 2 [Source:MGI Symbol;Acc:MGI:1915978]	9596.01	-0.201635	0.0329516	-6.11912	9.40918e-10	2.31331e-07	17290.7	-0.092255	0.0189849	-4.8594	1.17744e-06	1.25031e-05
Zfp365	ENSMUSG00000037855	protein_coding	zinc finger protein 365 [Source:MGI Symbol;Acc:MGI:2143676]	3970.85	-0.358933	0.0589525	-6.0885	1.13973e-09	2.67473e-07	7176.05	0.146856	0.0306685	4.78852	1.68017e-06	1.71558e-05
Glul	ENSMUSG00000026473	protein_coding	glutamate-ammonia ligase (glutamine synthetase) [Source:MGI Symbol;Acc:MGI:95739]	25276.2	-0.230813	0.0382417	-6.03565	1.58324e-09	3.45392e-07	53981.2	-0.0700392	0.0171327	-4.08803	4.3505e-05	0.000303071
Ddx39	ENSMUSG00000005481	protein_coding	DEAD (Asp-Glu-Ala-Asp) box polypeptide 39 [Source:MGI Symbol;Acc:MGI:1915528]	745.723	0.282489	0.046919	6.02078	1.73578e-09	3.73409e-07	1787.08	-0.448182	0.0448115	-10.0015	1.50115e-23	2.09885e-21
Cct7	ENSMUSG00000030007	protein_coding	chaperonin containing Tcp1, subunit 7 (eta) [Source:MGI Symbol;Acc:MGI:107184]	7976.26	0.153559	0.0258614	5.93777	2.88927e-09	5.96691e-07	20526.8	-0.109468	0.0248644	-4.40261	1.06955e-05	8.76025e-05
Mxi1	ENSMUSG00000025025	protein_coding	MAX interactor 1, dimerization protein [Source:MGI Symbol;Acc:MGI:97245]	1820.33	-0.245702	0.0413712	-5.93897	2.86823e-09	5.96691e-07	3574.38	0.174823	0.0302356	5.78202	7.38083e-09	1.29706e-07
Pum3	ENSMUSG00000041360	protein_coding	pumilio RNA-binding family member 3 [Source:MGI Symbol;Acc:MGI:106253]	2480.78	0.194138	0.0328626	5.90758	3.47166e-09	7.07534e-07	5875.71	-0.140636	0.0255019	-5.51475	3.49272e-08	5.32732e-07
Meg3	ENSMUSG00000021268	lincRNA	maternally expressed 3 [Source:MGI Symbol;Acc:MGI:1202886]	48747.8	-0.304933	0.0516701	-5.90153	3.60145e-09	7.24452e-07	84.2472	0.799601	0.30196	2.64804	0.00809605	0.0264378
Cct6a	ENSMUSG00000029447	processed_transcript	chaperonin containing Tcp1, subunit 6a (zeta) [Source:MGI Symbol;Acc:MGI:107943]	8479.17	0.146521	0.0249794	5.86566	4.47344e-09	8.71352e-07	13040.5	-0.156964	0.0260932	-6.01553	1.79302e-09	3.65459e-08
Khdrbs1	ENSMUSG00000028790	protein_coding	KH domain containing, RNA binding, signal transduction associated 1 [Source:MGI Symbol;Acc:MGI:893579]	4633.16	0.203693	0.0347364	5.86397	4.51932e-09	8.71352e-07	8004.52	-0.240792	0.0246587	-9.76497	1.5916e-22	2.02948e-20
Mcm5	ENSMUSG00000005410	protein_coding	minichromosome maintenance complex component 5 [Source:MGI Symbol;Acc:MGI:103197]	425.942	0.320908	0.0547213	5.86441	4.5074e-09	8.71352e-07	1064.11	-0.423263	0.0433961	-9.7535	1.78219e-22	2.20203e-20
Dpysl3	ENSMUSG00000024501	protein_coding	dihydropyrimidinase-like 3 [Source:MGI Symbol;Acc:MGI:1349762]	49357.7	0.304743	0.0520522	5.85456	4.78278e-09	8.86849e-07	15115.7	0.0655434	0.0242072	2.7076	0.00677716	0.0227749
Eif4g1	ENSMUSG00000045983	protein_coding	eukaryotic translation initiation factor 4, gamma 1 [Source:MGI Symbol;Acc:MGI:2384784]	15959.9	0.171758	0.0293421	5.85363	4.80956e-09	8.86849e-07	48844.8	-0.132209	0.0174906	-7.55886	4.06604e-14	1.79029e-12
Pspc1	ENSMUSG00000021938	protein_coding	paraspeckle protein 1 [Source:MGI Symbol;Acc:MGI:1913895]	2380.81	0.240403	0.0410673	5.85388	4.80249e-09	8.86849e-07	2600.59	-0.47703	0.032538	-14.6607	1.15123e-48	1.14684e-45
Nfat5	ENSMUSG00000003847	protein_coding	nuclear factor of activated T cells 5 [Source:MGI Symbol;Acc:MGI:1859333]	1789.5	-0.247205	0.042268	-5.84851	4.95986e-09	9.03802e-07	14716.2	0.134276	0.0397104	3.38139	0.000721195	0.0034171
Rbm3	ENSMUSG00000031167	protein_coding	RNA binding motif protein 3 [Source:MGI Symbol;Acc:MGI:1099460]	4014.16	0.291647	0.0500436	5.82785	5.6146e-09	1.01122e-06	4105.29	-0.422945	0.0275302	-15.363	2.90028e-53	5.1364e-50
Slc16a1	ENSMUSG00000032902	protein_coding	solute carrier family 16 (monocarboxylic acid transporters), member 1 [Source:MGI Symbol;Acc:MGI:106013]	4430.6	-0.232715	0.0399448	-5.82591	5.68016e-09	1.01126e-06	7146.38	0.170581	0.02775	6.14705	7.89354e-10	1.73061e-08
Rpsa	ENSMUSG00000032518	protein_coding	ribosomal protein SA [Source:MGI Symbol;Acc:MGI:105381]	18742.2	0.208823	0.0361496	5.77663	7.62111e-09	1.28308e-06	37179.3	-0.0793739	0.0260676	-3.04492	0.00232743	0.00932257
Zscan26	ENSMUSG00000022228	protein_coding	zinc finger and SCAN domain containing 26 [Source:MGI Symbol;Acc:MGI:3531417]	1438.97	-0.2094	0.0363146	-5.76627	8.10467e-09	1.34982e-06	1941.53	0.153543	0.038764	3.96098	7.46443e-05	0.000485813
Lzts3	ENSMUSG00000037703	protein_coding	leucine zipper, putative tumor suppressor family member 3 [Source:MGI Symbol;Acc:MGI:2656976]	2321.12	-0.242616	0.0421578	-5.75494	8.66724e-09	1.42816e-06	2188.67	0.0885332	0.0312593	2.83222	0.00462256	0.0165794
6330403K07Rik	ENSMUSG00000018451	lincRNA	RIKEN cDNA 6330403K07 gene [Source:MGI Symbol;Acc:MGI:1918001]	5658.48	0.227251	0.0395164	5.75079	8.8828e-09	1.44827e-06	2220.39	0.27536	0.0390799	7.04607	1.84048e-12	6.1629e-11
Dhcr24	ENSMUSG00000034926	protein_coding	24-dehydrocholesterol reductase [Source:MGI Symbol;Acc:MGI:1922004]	4509.67	0.202622	0.0352604	5.74645	9.11384e-09	1.4553e-06	1666.42	-0.0835128	0.0340822	-2.45034	0.0142723	0.0422052
Exd2	ENSMUSG00000032705	protein_coding	exonuclease 3'-5' domain containing 2 [Source:MGI Symbol;Acc:MGI:1922485]	1942.17	-0.217172	0.0377874	-5.74721	9.07277e-09	1.4553e-06	1852.05	0.270852	0.0343804	7.87809	3.32416e-15	1.70366e-13
Uhrf1	ENSMUSG00000001228	protein_coding	ubiquitin-like, containing PHD and RING finger domains, 1 [Source:MGI Symbol;Acc:MGI:1338889]	321.083	0.328035	0.0572172	5.73315	9.85832e-09	1.5557e-06	1275.98	-0.420338	0.0492337	-8.53761	1.37024e-17	1.01112e-15
Actb	ENSMUSG00000029580	protein_coding	actin, beta [Source:MGI Symbol;Acc:MGI:87904]	45550.6	0.181624	0.0318094	5.70975	1.13139e-08	1.75241e-06	262156	-0.238847	0.036094	-6.61734	3.65722e-11	9.96452e-10
Eogt	ENSMUSG00000035245	protein_coding	EGF domain-specific O-linked N-acetylglucosamine (GlcNAc) transferase [Source:MGI Symbol;Acc:MGI:2141669]	1275.38	-0.220586	0.0387833	-5.68765	1.28798e-08	1.97519e-06	2032.66	0.164839	0.0304542	5.41269	6.20848e-08	8.9635e-07
Bcl2l11	ENSMUSG00000027381	protein_coding	BCL2-like 11 (apoptosis facilitator) [Source:MGI Symbol;Acc:MGI:1197519]	337.009	-0.3553	0.062569	-5.67853	1.35854e-08	2.06298e-06	1296.82	0.205059	0.0428835	4.78178	1.73746e-06	1.76279e-05
Cct2	ENSMUSG00000034024	protein_coding	chaperonin containing Tcp1, subunit 2 (beta) [Source:MGI Symbol;Acc:MGI:107186]	8166.84	0.163083	0.0289019	5.64264	1.67467e-08	2.49413e-06	24153.2	-0.0458988	0.0156492	-2.93298	0.00335731	0.0126626
Il34	ENSMUSG00000031750	protein_coding	interleukin 34 [Source:MGI Symbol;Acc:MGI:1923777]	1138.71	-0.363439	0.0655656	-5.54313	2.97111e-08	4.07253e-06	2944.89	-0.0952469	0.0334535	-2.84715	0.0044113	0.0159727
Cct5	ENSMUSG00000022234	protein_coding	chaperonin containing Tcp1, subunit 5 (epsilon) [Source:MGI Symbol;Acc:MGI:107185]	7818.27	0.152396	0.0275828	5.52505	3.29385e-08	4.47531e-06	22422.7	-0.0758746	0.0168671	-4.49838	6.84736e-06	5.89628e-05
Ampd3	ENSMUSG00000005686	protein_coding	adenosine monophosphate deaminase 3 [Source:MGI Symbol;Acc:MGI:1096344]	903.453	-0.26562	0.0482557	-5.50443	3.70374e-08	4.94544e-06	5523.49	0.0945015	0.032214	2.93355	0.00335106	0.012648
Fgf1	ENSMUSG00000036585	protein_coding	fibroblast growth factor 1 [Source:MGI Symbol;Acc:MGI:95515]	1017.48	-0.286172	0.0520747	-5.49541	3.89809e-08	5.16047e-06	22731.6	-0.121177	0.0254989	-4.75225	2.01161e-06	2.01023e-05
Trp53inp1	ENSMUSG00000028211	protein_coding	transformation related protein 53 inducible nuclear protein 1 [Source:MGI Symbol;Acc:MGI:1926609]	577.51	-0.361157	0.0660552	-5.4675	4.56432e-08	5.79482e-06	14464.1	0.132581	0.0329784	4.02024	5.81401e-05	0.000390845
Rala	ENSMUSG00000008859	protein_coding	v-ral simian leukemia viral oncogene A (ras related) [Source:MGI Symbol;Acc:MGI:1927243]	5301.24	0.20326	0.0375515	5.41282	6.2039e-08	7.62637e-06	5747.88	-0.0935332	0.0338168	-2.76588	0.00567696	0.0196536
Psmb6	ENSMUSG00000018286	protein_coding	proteasome (prosome, macropain) subunit, beta type 6 [Source:MGI Symbol;Acc:MGI:104880]	3847.32	0.160934	0.0298481	5.39178	6.97649e-08	8.29005e-06	12014.3	-0.184715	0.0287224	-6.43104	1.26734e-10	3.18113e-09
Rgma	ENSMUSG00000070509	protein_coding	repulsive guidance molecule family member A [Source:MGI Symbol;Acc:MGI:2679262]	4583.55	0.233178	0.0433551	5.37832	7.51826e-08	8.822e-06	20438.1	0.116785	0.0205375	5.68642	1.29727e-08	2.15164e-07
Ybx1	ENSMUSG00000028639	protein_coding	Y box protein 1 [Source:MGI Symbol;Acc:MGI:99146]	16231.4	0.198922	0.0370217	5.3731	7.73925e-08	9.01302e-06	28344.1	-0.118952	0.0218525	-5.44343	5.22647e-08	7.67785e-07
Nectin3	ENSMUSG00000022656	protein_coding	nectin cell adhesion molecule 3 [Source:MGI Symbol;Acc:MGI:1930171]	1857.13	0.306085	0.0571027	5.36025	8.31046e-08	9.60602e-06	7908.68	0.081256	0.0305365	2.66095	0.00779215	0.0255869
Ctps	ENSMUSG00000028633	protein_coding	cytidine 5'-triphosphate synthase [Source:MGI Symbol;Acc:MGI:1858304]	2494.93	0.164305	0.0306627	5.35847	8.393e-08	9.62956e-06	39951	-0.109438	0.0235094	-4.65506	3.23893e-06	3.05695e-05
Ptprg	ENSMUSG00000021745	protein_coding	protein tyrosine phosphatase, receptor type, G [Source:MGI Symbol;Acc:MGI:97814]	5330.98	0.205821	0.0386955	5.31898	1.04348e-07	1.15447e-05	13092.6	0.094816	0.0301587	3.14391	0.0016671	0.00704104
Kcna2	ENSMUSG00000040724	protein_coding	potassium voltage-gated channel, shaker-related subfamily, member 2 [Source:MGI Symbol;Acc:MGI:96659]	3740.29	-0.200919	0.037815	-5.3132	1.07714e-07	1.17539e-05	333.977	0.388166	0.0741115	5.2376	1.62677e-07	2.09724e-06
Tgfb2	ENSMUSG00000039239	protein_coding	transforming growth factor, beta 2 [Source:MGI Symbol;Acc:MGI:98726]	1961.65	0.224276	0.0424796	5.27962	1.29453e-07	1.36401e-05	6784.97	0.0692052	0.0233201	2.96763	0.00300109	0.011518
Kars	ENSMUSG00000031948	protein_coding	lysyl-tRNA synthetase [Source:MGI Symbol;Acc:MGI:1934754]	2977.39	0.146484	0.0277878	5.27152	1.35301e-07	1.416e-05	13124.7	-0.106508	0.0232726	-4.57656	4.72695e-06	4.23751e-05
Lrrc59	ENSMUSG00000020869	protein_coding	leucine rich repeat containing 59 [Source:MGI Symbol;Acc:MGI:2138133]	3741.23	0.144474	0.0274733	5.25872	1.45062e-07	1.50302e-05	12878.5	-0.15116	0.0228612	-6.61207	3.78995e-11	1.02735e-09
Coro1c	ENSMUSG00000004530	protein_coding	coronin, actin binding protein 1C [Source:MGI Symbol;Acc:MGI:1345964]	4984.86	0.19437	0.0369762	5.25661	1.46732e-07	1.50512e-05	13542.7	-0.158809	0.0254296	-6.24504	4.23698e-10	9.78742e-09
Gpc1	ENSMUSG00000034220	protein_coding	glypican 1 [Source:MGI Symbol;Acc:MGI:1194891]	4917.1	0.228946	0.0436036	5.25063	1.51584e-07	1.54466e-05	2769.05	0.190404	0.0315981	6.02581	1.68267e-09	3.46066e-08
Dlg1	ENSMUSG00000022770	protein_coding	discs, large homolog 1 (Drosophila) [Source:MGI Symbol;Acc:MGI:107231]	2306.68	-0.242181	0.0462452	-5.2369	1.633e-07	1.65318e-05	12844.9	0.0649837	0.0215813	3.01111	0.00260298	0.0102315
Eif3c	ENSMUSG00000030738	protein_coding	eukaryotic translation initiation factor 3, subunit C [Source:MGI Symbol;Acc:MGI:1926966]	7419.82	0.126577	0.0242647	5.2165	1.82336e-07	1.77649e-05	37820.1	-0.0612316	0.0176438	-3.47042	0.000519639	0.00257586
Fxyd6	ENSMUSG00000066705	protein_coding	FXYD domain-containing ion transport regulator 6 [Source:MGI Symbol;Acc:MGI:1890226]	11411.2	0.20175	0.0386755	5.21647	1.82363e-07	1.77649e-05	1165.82	0.147148	0.0389326	3.77956	0.000157107	0.000918611
Camsap1	ENSMUSG00000026933	protein_coding	calmodulin regulated spectrin-associated protein 1 [Source:MGI Symbol;Acc:MGI:3036242]	4800.21	0.155861	0.0300267	5.19077	2.0943e-07	2.00238e-05	5826.93	0.0919301	0.0246751	3.72562	0.000194835	0.00111029
Plppr3	ENSMUSG00000035835	protein_coding	phospholipid phosphatase related 3 [Source:MGI Symbol;Acc:MGI:2388640]	4858.26	0.24113	0.0465901	5.17557	2.27216e-07	2.15911e-05	51.8837	0.487899	0.171145	2.85079	0.00436103	0.0158266
Arf2	ENSMUSG00000062421	protein_coding	ADP-ribosylation factor 2 [Source:MGI Symbol;Acc:MGI:99595]	3568.01	0.187611	0.0363309	5.16395	2.41787e-07	2.25605e-05	4045.96	-0.208045	0.0281141	-7.40002	1.36161e-13	5.45294e-12
Eif4a1	ENSMUSG00000059796	protein_coding	eukaryotic translation initiation factor 4A1 [Source:MGI Symbol;Acc:MGI:95303]	12127.6	0.173134	0.0335806	5.15577	2.52597e-07	2.33058e-05	32230.8	-0.250151	0.016831	-14.8626	5.76712e-50	6.12814e-47
Rdh11	ENSMUSG00000066441	protein_coding	retinol dehydrogenase 11 [Source:MGI Symbol;Acc:MGI:102581]	1786.56	0.180136	0.0350003	5.14669	2.65126e-07	2.4299e-05	3433.41	0.0823381	0.0303593	2.71212	0.00668542	0.0225235
Tenm1	ENSMUSG00000016150	protein_coding	teneurin transmembrane protein 1 [Source:MGI Symbol;Acc:MGI:1345185]	1070.46	0.34861	0.0678187	5.14032	2.74273e-07	2.4947e-05	159.919	0.382671	0.118669	3.22468	0.00126115	0.00555412
Nme2	ENSMUSG00000020857	protein_coding	NME/NM23 nucleoside diphosphate kinase 2 [Source:MGI Symbol;Acc:MGI:97356]	5086.65	0.164103	0.0320557	5.11931	3.06654e-07	2.69873e-05	75.1902	-0.383994	0.14247	-2.69527	0.00703314	0.0235013
Slc38a10	ENSMUSG00000061306	protein_coding	solute carrier family 38, member 10 [Source:MGI Symbol;Acc:MGI:1919305]	3904.73	0.139737	0.0273126	5.11621	3.11737e-07	2.72796e-05	14682.7	0.106647	0.0211536	5.04155	4.61778e-07	5.36855e-06
U2af2	ENSMUSG00000030435	protein_coding	U2 small nuclear ribonucleoprotein auxiliary factor (U2AF) 2 [Source:MGI Symbol;Acc:MGI:98886]	5078.05	0.134636	0.0263278	5.11382	3.157e-07	2.74712e-05	17568.2	-0.138683	0.0213951	-6.48202	9.05032e-11	2.34177e-09
Acly	ENSMUSG00000020917	protein_coding	ATP citrate lyase [Source:MGI Symbol;Acc:MGI:103251]	7570.43	0.13078	0.0256583	5.09701	3.45052e-07	2.93623e-05	14168.8	-0.0657333	0.0194753	-3.37522	0.000737576	0.00348539
Fndc9	ENSMUSG00000048721	protein_coding	fibronectin type III domain containing 9 [Source:MGI Symbol;Acc:MGI:2443410]	294.306	0.349717	0.0686397	5.09496	3.48806e-07	2.93623e-05	132.792	-0.324931	0.129764	-2.50401	0.0122794	0.0372168
Igsf11	ENSMUSG00000022790	protein_coding	immunoglobulin superfamily, member 11 [Source:MGI Symbol;Acc:MGI:2388477]	902.033	-0.19397	0.0382653	-5.06909	3.99713e-07	3.32858e-05	3804.83	0.101694	0.0393657	2.58332	0.00978537	0.0308972
Pnrc2	ENSMUSG00000028675	protein_coding	proline-rich nuclear receptor coactivator 2 [Source:MGI Symbol;Acc:MGI:106512]	1805.45	-0.224056	0.0442727	-5.06081	4.17475e-07	3.4579e-05	12150	0.0826103	0.0225436	3.66447	0.000247848	0.00136789
Rbbp7	ENSMUSG00000031353	protein_coding	retinoblastoma binding protein 7, chromatin remodeling factor [Source:MGI Symbol;Acc:MGI:1194910]	5961.72	0.164755	0.0326208	5.0506	4.40427e-07	3.57161e-05	13276.9	-0.072765	0.0198282	-3.66978	0.000242759	0.00134492
Htra1	ENSMUSG00000006205	protein_coding	HtrA serine peptidase 1 [Source:MGI Symbol;Acc:MGI:1929076]	4288.6	-0.272906	0.0540924	-5.04518	4.5309e-07	3.63623e-05	13108.6	0.181572	0.0263395	6.89353	5.44246e-12	1.70093e-10
Cyp46a1	ENSMUSG00000021259	protein_coding	cytochrome P450, family 46, subfamily a, polypeptide 1 [Source:MGI Symbol;Acc:MGI:1341877]	2704.12	-0.225835	0.0448105	-5.03977	4.66096e-07	3.68335e-05	2406.33	0.103913	0.0378987	2.74186	0.0061093	0.0208738
Hnrnpd	ENSMUSG00000000568	protein_coding	heterogeneous nuclear ribonucleoprotein D [Source:MGI Symbol;Acc:MGI:101947]	5658.32	0.190291	0.0378865	5.02266	5.09605e-07	3.9865e-05	6087.91	-0.320127	0.0340653	-9.39746	5.58986e-21	6.14461e-19
Ttc14	ENSMUSG00000027677	protein_coding	tetratricopeptide repeat domain 14 [Source:MGI Symbol;Acc:MGI:1914370]	2405.91	-0.246938	0.0492091	-5.01815	5.21714e-07	4.06072e-05	1454.46	0.182596	0.0500316	3.64961	0.000262644	0.00143513
Slc1a6	ENSMUSG00000005357	protein_coding	solute carrier family 1 (high affinity aspartate/glutamate transporter), member 6 [Source:MGI Symbol;Acc:MGI:1096331]	585.219	0.332991	0.0664158	5.01373	5.33859e-07	4.13447e-05	579.731	-0.450618	0.0543175	-8.296	1.07679e-16	6.964e-15
Tomm20	ENSMUSG00000093904	protein_coding	translocase of outer mitochondrial membrane 20 homolog (yeast) [Source:MGI Symbol;Acc:MGI:1915202]	8806.05	0.140641	0.0280664	5.011	5.41468e-07	4.17254e-05	17015.1	-0.130379	0.0176261	-7.39694	1.39358e-13	5.56697e-12
Ldhb	ENSMUSG00000030246	protein_coding	lactate dehydrogenase B [Source:MGI Symbol;Acc:MGI:96763]	7593.27	-0.179355	0.0358519	-5.00267	5.65405e-07	4.33543e-05	98303.6	-0.126692	0.026799	-4.72747	2.27329e-06	2.23897e-05
Tbcb	ENSMUSG00000006095	protein_coding	tubulin folding cofactor B [Source:MGI Symbol;Acc:MGI:1913661]	3393.63	0.164053	0.032821	4.99842	5.78012e-07	4.41026e-05	7332.88	-0.145767	0.026711	-5.45718	4.83756e-08	7.15267e-07
Tpm3	ENSMUSG00000027940	protein_coding	tropomyosin 3, gamma [Source:MGI Symbol;Acc:MGI:1890149]	7251.57	0.156104	0.0312752	4.99131	5.99701e-07	4.55332e-05	24785.6	-0.134598	0.0212774	-6.32586	2.51826e-10	6.05408e-09
Cachd1	ENSMUSG00000028532	protein_coding	cache domain containing 1 [Source:MGI Symbol;Acc:MGI:2444177]	2270.28	0.27865	0.0558444	4.98975	6.0458e-07	4.56797e-05	10073.7	0.195841	0.0267841	7.31183	2.63526e-13	1.02198e-11
Rfx3	ENSMUSG00000040929	protein_coding	regulatory factor X, 3 (influences HLA class II expression) [Source:MGI Symbol;Acc:MGI:106582]	2588.16	-0.202747	0.0408419	-4.96419	6.8988e-07	5.09806e-05	920.402	0.147537	0.0589356	2.50336	0.012302	0.0372636
Srsf2	ENSMUSG00000034120	protein_coding	serine/arginine-rich splicing factor 2 [Source:MGI Symbol;Acc:MGI:98284]	4284.8	0.183537	0.0369639	4.96532	6.85884e-07	5.09806e-05	1828.01	-0.421538	0.0383718	-10.9856	4.48218e-28	1.00622e-25
Acsbg1	ENSMUSG00000032281	protein_coding	acyl-CoA synthetase bubblegum family member 1 [Source:MGI Symbol;Acc:MGI:2385656]	3963.38	-0.155022	0.0313509	-4.94475	7.62427e-07	5.51833e-05	17056.2	-0.141065	0.0216768	-6.50765	7.63347e-11	2.00775e-09
D430019H16Rik	ENSMUSG00000094910	protein_coding	RIKEN cDNA D430019H16 gene [Source:MGI Symbol;Acc:MGI:2443127]	12328.6	0.165702	0.0335237	4.94284	7.69917e-07	5.54663e-05	299.417	0.337089	0.0768522	4.38619	1.15351e-05	9.38528e-05
Wdr1	ENSMUSG00000005103	protein_coding	WD repeat domain 1 [Source:MGI Symbol;Acc:MGI:1337100]	9602.87	0.119519	0.024186	4.94168	7.74508e-07	5.55387e-05	31092.4	-0.27944	0.022911	-12.1968	3.23385e-34	1.14543e-31
Efr3a	ENSMUSG00000015002	protein_coding	EFR3 homolog A [Source:MGI Symbol;Acc:MGI:1923990]	2539.45	-0.229557	0.0464661	-4.94031	7.79989e-07	5.5674e-05	6979.34	0.101305	0.0270491	3.74522	0.000180235	0.00103785
Nr2f1	ENSMUSG00000069171	protein_coding	nuclear receptor subfamily 2, group F, member 1 [Source:MGI Symbol;Acc:MGI:1352451]	2669.47	0.176073	0.03565	4.93892	7.85551e-07	5.58138e-05	3790.64	0.150803	0.0284229	5.30567	1.12257e-07	1.5165e-06
Nde1	ENSMUSG00000022678	protein_coding	nudE neurodevelopment protein 1 [Source:MGI Symbol;Acc:MGI:1914453]	862.823	-0.212703	0.043093	-4.93591	7.97773e-07	5.64233e-05	5952.16	-0.0724633	0.0254016	-2.8527	0.00433489	0.0157461
Plcd4	ENSMUSG00000026173	protein_coding	phospholipase C, delta 4 [Source:MGI Symbol;Acc:MGI:107469]	463.896	-0.331003	0.0672303	-4.92341	8.50477e-07	5.96065e-05	8015.52	-0.114767	0.0254369	-4.51183	6.42702e-06	5.56136e-05
Cdk18	ENSMUSG00000026437	protein_coding	cyclin-dependent kinase 18 [Source:MGI Symbol;Acc:MGI:97518]	564.871	-0.318669	0.0647593	-4.92083	8.61793e-07	6.01275e-05	2352.52	-0.15123	0.0360532	-4.19463	2.73315e-05	0.000202151
Slc25a37	ENSMUSG00000034248	protein_coding	solute carrier family 25, member 37 [Source:MGI Symbol;Acc:MGI:1914962]	387.065	-0.319371	0.0652094	-4.89763	9.70002e-07	6.67749e-05	925.238	-0.200042	0.0503066	-3.97646	6.995e-05	0.00045882
Ctnnb1	ENSMUSG00000006932	protein_coding	catenin (cadherin associated protein), beta 1 [Source:MGI Symbol;Acc:MGI:88276]	31614.2	0.110259	0.0226656	4.86459	1.14692e-06	7.6243e-05	83627.4	-0.062476	0.0185694	-3.36446	0.000766929	0.00360912
Sppl3	ENSMUSG00000029550	protein_coding	signal peptide peptidase 3 [Source:MGI Symbol;Acc:MGI:1891433]	3589.13	0.149883	0.0308471	4.85889	1.18045e-06	7.78044e-05	5070.14	0.0737469	0.0282412	2.61132	0.0090193	0.0289078
Tubb4b	ENSMUSG00000036752	protein_coding	tubulin, beta 4B class IVB [Source:MGI Symbol;Acc:MGI:1915472]	12576.4	0.15036	0.0309886	4.8521	1.22158e-06	7.95005e-05	29248.7	-0.116873	0.0230355	-5.0736	3.90353e-07	4.60877e-06
Tmem127	ENSMUSG00000034850	protein_coding	transmembrane protein 127 [Source:MGI Symbol;Acc:MGI:1916720]	8043.18	0.148087	0.0305366	4.84949	1.23779e-06	8.02179e-05	23797.5	0.15342	0.0197706	7.76002	8.49171e-15	4.07679e-13
Btf3	ENSMUSG00000021660	protein_coding	basic transcription factor 3 [Source:MGI Symbol;Acc:MGI:1202875]	4132.72	0.162459	0.03352	4.84662	1.25584e-06	8.10488e-05	12280.6	-0.0836777	0.0262543	-3.1872	0.00143658	0.00621038
Tef	ENSMUSG00000022389	protein_coding	thyrotroph embryonic factor [Source:MGI Symbol;Acc:MGI:98663]	6526.82	-0.20262	0.0419663	-4.82817	1.37796e-06	8.71149e-05	10260	0.161538	0.019369	8.34004	7.42653e-17	4.89138e-15
Ptn	ENSMUSG00000029838	protein_coding	pleiotrophin [Source:MGI Symbol;Acc:MGI:97804]	18694.7	-0.200161	0.0415172	-4.82115	1.42729e-06	8.98673e-05	3558.06	0.0926025	0.0294925	3.13987	0.00169023	0.00712524
Sh3pxd2a	ENSMUSG00000053617	protein_coding	SH3 and PX domains 2A [Source:MGI Symbol;Acc:MGI:1298393]	1489.62	-0.211479	0.0438728	-4.82028	1.43354e-06	8.9895e-05	7654.03	0.104125	0.0296334	3.51378	0.000441777	0.00224681
2700081O15Rik	ENSMUSG00000053080	protein_coding	RIKEN cDNA 2700081O15 gene [Source:MGI Symbol;Acc:MGI:1919667]	4583.64	0.204042	0.0424025	4.81202	1.49411e-06	9.18346e-05	1950.71	0.0936623	0.0390833	2.39648	0.0165535	0.0477724
Slco1c1	ENSMUSG00000030235	protein_coding	solute carrier organic anion transporter family, member 1c1 [Source:MGI Symbol;Acc:MGI:1889679]	4721.32	-0.21319	0.0443446	-4.80757	1.52775e-06	9.35309e-05	1772.57	-0.134741	0.0412691	-3.26494	0.00109486	0.00492133
Set	ENSMUSG00000054766	protein_coding	SET nuclear oncogene [Source:MGI Symbol;Acc:MGI:1860267]	5039.65	0.15158	0.0315486	4.80465	1.55026e-06	9.45353e-05	15050.6	-0.12681	0.0292447	-4.33618	1.44981e-05	0.000114853
Actr3	ENSMUSG00000026341	protein_coding	ARP3 actin-related protein 3 [Source:MGI Symbol;Acc:MGI:1921367]	7967.21	0.171735	0.0357691	4.80122	1.57699e-06	9.54142e-05	20606.5	-0.213335	0.025111	-8.49567	1.96796e-17	1.41294e-15
Ubn2	ENSMUSG00000038538	protein_coding	ubinuclein 2 [Source:MGI Symbol;Acc:MGI:2444236]	1211.62	-0.244178	0.0508942	-4.79775	1.60459e-06	9.63314e-05	1843.24	0.140495	0.0481386	2.91856	0.00351651	0.0131665
Sf3b4	ENSMUSG00000068856	protein_coding	splicing factor 3b, subunit 4 [Source:MGI Symbol;Acc:MGI:109580]	1365.33	0.186998	0.0389831	4.7969	1.61143e-06	9.63685e-05	6338.04	-0.0983144	0.0215894	-4.55384	5.26762e-06	4.67747e-05
Srsf3	ENSMUSG00000071172	protein_coding	serine/arginine-rich splicing factor 3 [Source:MGI Symbol;Acc:MGI:98285]	5782.72	0.148918	0.0310853	4.79062	1.66264e-06	9.84209e-05	4561.91	-0.375093	0.0280757	-13.3601	1.03468e-40	5.8899e-38
Deaf1	ENSMUSG00000058886	protein_coding	deformed epidermal autoregulatory factor 1 (Drosophila) [Source:MGI Symbol;Acc:MGI:1858496]	6391.2	0.195382	0.0408981	4.7773	1.77667e-06	0.000103845	2073.39	0.16353	0.0349485	4.67918	2.88026e-06	2.7523e-05
Tmem132a	ENSMUSG00000024736	protein_coding	transmembrane protein 132A [Source:MGI Symbol;Acc:MGI:2147810]	11051.9	0.170742	0.0357508	4.77588	1.78926e-06	0.000104187	4415.58	0.283514	0.0338279	8.38108	5.24458e-17	3.54209e-15
Map7	ENSMUSG00000019996	protein_coding	microtubule-associated protein 7 [Source:MGI Symbol;Acc:MGI:1328328]	1266.83	-0.247829	0.0519433	-4.77114	1.83185e-06	0.000105871	1094	0.130003	0.0437502	2.97147	0.00296375	0.0114132
Nr3c1	ENSMUSG00000024431	protein_coding	nuclear receptor subfamily 3, group C, member 1 [Source:MGI Symbol;Acc:MGI:95824]	2358.12	-0.217109	0.0455024	-4.77138	1.82971e-06	0.000105871	13476.1	0.0923668	0.033195	2.78255	0.00539334	0.0188486
Cdh2	ENSMUSG00000024304	protein_coding	cadherin 2 [Source:MGI Symbol;Acc:MGI:88355]	5153.06	0.179465	0.0377118	4.75886	1.94689e-06	0.000111886	73745.9	0.144448	0.018377	7.86029	3.8323e-15	1.95153e-13
Tmco3	ENSMUSG00000038497	protein_coding	transmembrane and coiled-coil domains 3 [Source:MGI Symbol;Acc:MGI:2444946]	1322.2	-0.165899	0.0348638	-4.7585	1.95036e-06	0.000111886	11083.3	0.0669385	0.0196304	3.40994	0.000649764	0.00312133
Eif2s3x	ENSMUSG00000035150	protein_coding	eukaryotic translation initiation factor 2, subunit 3, structural gene X-linked [Source:MGI Symbol;Acc:MGI:1349431]	2454.79	0.176317	0.0371432	4.74697	2.06486e-06	0.00011713	7944.58	-0.0982972	0.0213762	-4.59844	4.25664e-06	3.86811e-05
Ccng1	ENSMUSG00000020326	protein_coding	cyclin G1 [Source:MGI Symbol;Acc:MGI:102890]	2597.58	-0.175322	0.0369608	-4.74345	2.10113e-06	0.000118343	88752	0.130233	0.0226813	5.74186	9.36402e-09	1.61181e-07
Idi1	ENSMUSG00000058258	protein_coding	isopentenyl-diphosphate delta isomerase [Source:MGI Symbol;Acc:MGI:2442264]	855.237	0.216465	0.0458469	4.72148	2.34134e-06	0.000129982	203.216	-0.248489	0.0853669	-2.91083	0.00360466	0.0134397
Eif5a	ENSMUSG00000078812	protein_coding	eukaryotic translation initiation factor 5A [Source:MGI Symbol;Acc:MGI:106248]	12960.5	0.127012	0.0270116	4.70212	2.57474e-06	0.000141419	29851.9	-0.216852	0.0315238	-6.879	6.02756e-12	1.8655e-10
Cntnap1	ENSMUSG00000017167	protein_coding	contactin associated protein-like 1 [Source:MGI Symbol;Acc:MGI:1858201]	2985.27	-0.312123	0.0664182	-4.69936	2.60984e-06	0.000142337	1722.18	0.1913	0.044922	4.2585	2.05801e-05	0.000156803
Entpd1	ENSMUSG00000048120	protein_coding	ectonucleoside triphosphate diphosphohydrolase 1 [Source:MGI Symbol;Acc:MGI:102805]	477.75	-0.255646	0.0547594	-4.66853	3.0336e-06	0.000161826	270.806	-0.245328	0.0814062	-3.01363	0.00258146	0.0101576
Hdac2	ENSMUSG00000019777	protein_coding	histone deacetylase 2 [Source:MGI Symbol;Acc:MGI:1097691]	4216.05	0.14445	0.030949	4.66737	3.05075e-06	0.000161826	7036.7	-0.118842	0.0262931	-4.51989	6.18716e-06	5.38304e-05
Lap3	ENSMUSG00000039682	protein_coding	leucine aminopeptidase 3 [Source:MGI Symbol;Acc:MGI:1914238]	1426.67	-0.191317	0.0409861	-4.66784	3.04375e-06	0.000161826	7406.99	-0.0915481	0.0211461	-4.32932	1.4957e-05	0.000118078
Abca8b	ENSMUSG00000020620	protein_coding	ATP-binding cassette, sub-family A (ABC1), member 8b [Source:MGI Symbol;Acc:MGI:1351668]	716.11	-0.257904	0.0554186	-4.65374	3.2597e-06	0.000170689	3347.52	-0.108342	0.0362473	-2.98897	0.00279923	0.0108902
Akt1	ENSMUSG00000001729	protein_coding	thymoma viral proto-oncogene 1 [Source:MGI Symbol;Acc:MGI:87986]	7051.88	0.165884	0.0356488	4.65329	3.26677e-06	0.000170689	20810.6	-0.10307	0.0276772	-3.72402	0.000196076	0.00111656
Cldn12	ENSMUSG00000046798	protein_coding	claudin 12 [Source:MGI Symbol;Acc:MGI:1929288]	1070.46	-0.234031	0.0502977	-4.6529	3.27294e-06	0.000170689	3334.5	-0.0796468	0.0263769	-3.01957	0.00253133	0.00999426
Pik3ip1	ENSMUSG00000034614	protein_coding	phosphoinositide-3-kinase interacting protein 1 [Source:MGI Symbol;Acc:MGI:1917016]	721.949	-0.22695	0.0487985	-4.65076	3.3072e-06	0.000171897	22095.3	0.216596	0.0192345	11.2608	2.0493e-29	5.10371e-27
Gm2a	ENSMUSG00000000594	protein_coding	GM2 ganglioside activator protein [Source:MGI Symbol;Acc:MGI:95762]	3516.74	-0.137013	0.029504	-4.64388	3.41929e-06	0.000176538	16415.6	0.0882643	0.0273222	3.2305	0.00123573	0.00545604
Casp3	ENSMUSG00000031628	protein_coding	caspase 3 [Source:MGI Symbol;Acc:MGI:107739]	2247.39	0.245411	0.0529125	4.63805	3.51706e-06	0.000180982	4626.69	0.0844835	0.0237073	3.5636	0.000365797	0.00190976
Elmod3	ENSMUSG00000056698	protein_coding	ELMO/CED-12 domain containing 3 [Source:MGI Symbol;Acc:MGI:2445168]	670.462	-0.208198	0.0449409	-4.6327	3.60933e-06	0.000185115	2009.95	0.125983	0.0341337	3.69087	0.00022349	0.00124953
Dcbld1	ENSMUSG00000019891	protein_coding	discoidin, CUB and LCCL domain containing 1 [Source:MGI Symbol;Acc:MGI:1913936]	757.699	0.218669	0.047248	4.62811	3.69012e-06	0.000188014	973.069	0.197548	0.0496152	3.98159	6.84551e-05	0.000450684
Tuba1b	ENSMUSG00000023004	protein_coding	tubulin, alpha 1B [Source:MGI Symbol;Acc:MGI:107804]	8803.18	0.166873	0.0360667	4.62679	3.71373e-06	0.000188597	16608	-0.232204	0.0258023	-8.99936	2.27044e-19	2.15408e-17
Tbc1d9b	ENSMUSG00000036644	protein_coding	TBC1 domain family, member 9B [Source:MGI Symbol;Acc:MGI:1924045]	4499.35	-0.166524	0.0360336	-4.62136	3.81237e-06	0.000192973	20108.1	0.130637	0.0186004	7.02336	2.16592e-12	7.11807e-11
Eif3a	ENSMUSG00000024991	protein_coding	eukaryotic translation initiation factor 3, subunit A [Source:MGI Symbol;Acc:MGI:95301]	8447.51	0.110123	0.0238333	4.62054	3.82735e-06	0.000193101	39938.4	-0.114824	0.0327741	-3.5035	0.000459181	0.00232272
Dis3	ENSMUSG00000033166	protein_coding	DIS3 homolog, exosome endoribonuclease and 3'-5' exoribonuclease [Source:MGI Symbol;Acc:MGI:1919912]	717.81	0.250356	0.0542352	4.61611	3.90998e-06	0.000195511	1032.2	-0.136334	0.0485685	-2.80705	0.0049997	0.0177129
Lrrn2	ENSMUSG00000026443	protein_coding	leucine rich repeat protein 2, neuronal [Source:MGI Symbol;Acc:MGI:106037]	8482.68	0.267035	0.0579435	4.60855	4.0549e-06	0.00020195	5476.8	0.0782646	0.0237341	3.29756	0.0009753	0.0044466
Dhps	ENSMUSG00000060038	protein_coding	deoxyhypusine synthase [Source:MGI Symbol;Acc:MGI:2683592]	1179.68	0.176422	0.0383827	4.5964	4.29853e-06	0.000211365	1601.88	-0.237243	0.0422608	-5.6138	1.97934e-08	3.16119e-07
Reep1	ENSMUSG00000052852	protein_coding	receptor accessory protein 1 [Source:MGI Symbol;Acc:MGI:1098827]	11001.8	0.157291	0.0342483	4.59265	4.37663e-06	0.000213462	12373.7	0.220266	0.0283292	7.77522	7.53167e-15	3.65998e-13
Stub1	ENSMUSG00000039615	protein_coding	STIP1 homology and U-Box containing protein 1 [Source:MGI Symbol;Acc:MGI:1891731]	3839.47	0.133471	0.0290637	4.59236	4.38253e-06	0.000213462	3824.59	-0.107469	0.0350554	-3.06569	0.00217165	0.00883234
Hnrnpdl	ENSMUSG00000029328	protein_coding	heterogeneous nuclear ribonucleoprotein D-like [Source:MGI Symbol;Acc:MGI:1355299]	6256.05	0.212658	0.0464256	4.58063	4.63588e-06	0.000222997	5137.16	-0.215285	0.026373	-8.16309	3.26561e-16	1.98666e-14
Nsdhl	ENSMUSG00000031349	protein_coding	NAD(P) dependent steroid dehydrogenase-like [Source:MGI Symbol;Acc:MGI:1099438]	2021.67	0.214482	0.046934	4.56987	4.88019e-06	0.00023116	1479.37	-0.244794	0.0458108	-5.34358	9.11309e-08	1.26388e-06
Tmem132c	ENSMUSG00000034324	protein_coding	transmembrane protein 132C [Source:MGI Symbol;Acc:MGI:2443061]	371.428	0.373497	0.0817758	4.56733	4.93987e-06	0.000232287	1213.44	0.225809	0.0430472	5.24562	1.55754e-07	2.02327e-06
Ddx39b	ENSMUSG00000019432	protein_coding	DEAD (Asp-Glu-Ala-Asp) box polypeptide 39B [Source:MGI Symbol;Acc:MGI:99240]	5176.98	0.13727	0.0301179	4.55776	5.17027e-06	0.000241941	9003.54	-0.374086	0.0244644	-15.291	8.77734e-53	1.39902e-49
Nfs1	ENSMUSG00000027618	protein_coding	nitrogen fixation gene 1 (S. cerevisiae) [Source:MGI Symbol;Acc:MGI:1316706]	1280.11	-0.192858	0.042327	-4.55638	5.20419e-06	0.000242794	3898.85	0.0865239	0.0274484	3.15224	0.00162025	0.00688303
Lpl	ENSMUSG00000015568	protein_coding	lipoprotein lipase [Source:MGI Symbol;Acc:MGI:96820]	11384	0.263562	0.0579153	4.55081	5.34392e-06	0.000248564	1134.92	0.287657	0.0496336	5.7956	6.8076e-09	1.20697e-07
Tuba1c	ENSMUSG00000043091	protein_coding	tubulin, alpha 1C [Source:MGI Symbol;Acc:MGI:1095409]	1483.72	0.185806	0.0408823	4.54489	5.49629e-06	0.000254886	2529.22	-0.174758	0.0306346	-5.70458	1.16629e-08	1.96091e-07
Gprc5b	ENSMUSG00000008734	protein_coding	G protein-coupled receptor, family C, group 5, member B [Source:MGI Symbol;Acc:MGI:1927596]	2139.74	-0.200786	0.0442013	-4.54253	5.55819e-06	0.000256988	28031.6	0.0617887	0.01898	3.25546	0.00113207	0.00507
Asrgl1	ENSMUSG00000024654	protein_coding	asparaginase like 1 [Source:MGI Symbol;Acc:MGI:1913764]	4645.82	-0.135425	0.0298636	-4.5348	5.76579e-06	0.00026422	7643.22	-0.0743529	0.0223628	-3.32485	0.000884657	0.00408712
Hnrnpk	ENSMUSG00000021546	protein_coding	heterogeneous nuclear ribonucleoprotein K [Source:MGI Symbol;Acc:MGI:99894]	14367.7	0.117399	0.0258944	4.53374	5.79471e-06	0.000264762	51946.9	-0.0948589	0.015699	-6.04234	1.51898e-09	3.15659e-08
Exosc8	ENSMUSG00000027752	protein_coding	exosome component 8 [Source:MGI Symbol;Acc:MGI:1916889]	571.034	0.211207	0.0465963	4.53271	5.82319e-06	0.00026528	678.823	-0.149784	0.047419	-3.15874	0.0015845	0.00675639
Tnrc6b	ENSMUSG00000047888	protein_coding	trinucleotide repeat containing 6b [Source:MGI Symbol;Acc:MGI:2443730]	2756.8	-0.200489	0.0445505	-4.50028	6.7865e-06	0.000302928	10501.8	0.14152	0.0337628	4.19159	2.77012e-05	0.000204601
Nlgn1	ENSMUSG00000063887	protein_coding	neuroligin 1 [Source:MGI Symbol;Acc:MGI:2179435]	3829.35	0.225249	0.0500621	4.49939	6.81473e-06	0.000303068	1348.03	0.251084	0.0429705	5.84316	5.12202e-09	9.38389e-08
Ephx2	ENSMUSG00000022040	protein_coding	epoxide hydrolase 2, cytoplasmic [Source:MGI Symbol;Acc:MGI:99500]	382.87	-0.334521	0.0745044	-4.48995	7.12416e-06	0.000314376	1351.07	-0.2078	0.0367827	-5.64939	1.61014e-08	2.6161e-07
Podxl2	ENSMUSG00000033152	protein_coding	podocalyxin-like 2 [Source:MGI Symbol;Acc:MGI:2442488]	7569.94	0.186223	0.0415108	4.48613	7.25278e-06	0.000319143	2691.79	0.141912	0.031292	4.5351	5.7577e-06	5.0591e-05
S100a16	ENSMUSG00000074457	protein_coding	S100 calcium binding protein A16 [Source:MGI Symbol;Acc:MGI:1915110]	2099.21	-0.20723	0.0463725	-4.46881	7.86549e-06	0.000343179	7613.6	-0.243149	0.0293101	-8.29573	1.07918e-16	6.964e-15
Cdkn1a	ENSMUSG00000023067	protein_coding	cyclin-dependent kinase inhibitor 1A (P21) [Source:MGI Symbol;Acc:MGI:104556]	1283.38	0.281755	0.0631095	4.46454	8.02414e-06	0.00034814	100891	-0.0626097	0.0256571	-2.44025	0.0146769	0.0432333
H3f3b	ENSMUSG00000016559	protein_coding	H3 histone, family 3B [Source:MGI Symbol;Acc:MGI:1101768]	9800.04	0.249073	0.0557825	4.46507	8.00427e-06	0.00034814	27127.4	-0.0865732	0.0217408	-3.98206	6.83195e-05	0.000450163
Tpcn1	ENSMUSG00000032741	protein_coding	two pore channel 1 [Source:MGI Symbol;Acc:MGI:2182472]	1954.91	-0.170113	0.038133	-4.46104	8.15639e-06	0.000350929	11445	0.110938	0.0233105	4.75914	1.94422e-06	1.94929e-05
App	ENSMUSG00000022892	protein_coding	amyloid beta (A4) precursor protein [Source:MGI Symbol;Acc:MGI:88059]	54918	0.13878	0.0311477	4.45557	8.36723e-06	0.000359003	169488	0.142509	0.0222273	6.41145	1.4414e-10	3.58977e-09
Sema4c	ENSMUSG00000026121	protein_coding	sema domain, immunoglobulin domain (Ig), transmembrane domain (TM) and short cytoplasmic domain, (semaphorin) 4C [Source:MGI Symbol;Acc:MGI:109252]	1034.88	0.227553	0.0512566	4.43948	9.01752e-06	0.000380579	873.409	0.174242	0.0459769	3.78977	0.000150786	0.000889154
Ak1	ENSMUSG00000026817	protein_coding	adenylate kinase 1 [Source:MGI Symbol;Acc:MGI:87977]	2838.24	-0.129602	0.0292738	-4.42724	9.54472e-06	0.000399564	28861.9	-0.0838031	0.0303411	-2.76204	0.00574422	0.0198476
Rcan2	ENSMUSG00000039601	protein_coding	regulator of calcineurin 2 [Source:MGI Symbol;Acc:MGI:1858219]	2057.01	-0.25643	0.0579223	-4.42714	9.54897e-06	0.000399564	38406.3	-0.180763	0.0225073	-8.03129	9.64509e-16	5.47093e-14
Ero1lb	ENSMUSG00000057069	protein_coding	ERO1-like beta (S. cerevisiae) [Source:MGI Symbol;Acc:MGI:1914725]	457.892	-0.254845	0.0576221	-4.4227	9.74766e-06	0.000405864	1509.84	0.118726	0.0380532	3.11999	0.00180854	0.00755607
Zranb1	ENSMUSG00000030967	protein_coding	zinc finger, RAN-binding domain containing 1 [Source:MGI Symbol;Acc:MGI:106441]	2261.17	0.166053	0.0376715	4.40792	1.04369e-05	0.000428798	6307.36	0.0742456	0.0281901	2.63375	0.00844479	0.0273856
Cct3	ENSMUSG00000001416	protein_coding	chaperonin containing Tcp1, subunit 3 (gamma) [Source:MGI Symbol;Acc:MGI:104708]	5887.42	0.147306	0.033531	4.39314	1.11727e-05	0.000454211	18980.4	-0.23658	0.019582	-12.0815	1.32214e-33	4.58122e-31
Bclaf1	ENSMUSG00000037608	protein_coding	BCL2-associated transcription factor 1 [Source:MGI Symbol;Acc:MGI:1917580]	4534.07	0.189677	0.0432033	4.39034	1.13174e-05	0.00045889	9503.62	-0.0842464	0.0239027	-3.52456	0.000424189	0.00217121
Cmtm3	ENSMUSG00000031875	protein_coding	CKLF-like MARVEL transmembrane domain containing 3 [Source:MGI Symbol;Acc:MGI:2447162]	552.9	-0.223528	0.0509254	-4.38933	1.13703e-05	0.000459828	6050.66	-0.0976635	0.0255569	-3.82142	0.000132685	0.000794466
Zfp874b	ENSMUSG00000059839	protein_coding	zinc finger protein 874b [Source:MGI Symbol;Acc:MGI:3040702]	383.722	-0.253	0.0577157	-4.38355	1.16761e-05	0.000469745	1108.5	0.192042	0.0447225	4.29408	1.75418e-05	0.000136456
Eif4a3	ENSMUSG00000025580	protein_coding	eukaryotic translation initiation factor 4A3 [Source:MGI Symbol;Acc:MGI:1923731]	2406.67	0.16475	0.0376071	4.38083	1.18231e-05	0.000474423	9028.23	-0.154488	0.022289	-6.93113	4.17492e-12	1.32558e-10
Hs3st4	ENSMUSG00000078591	protein_coding	heparan sulfate (glucosamine) 3-O-sulfotransferase 4 [Source:MGI Symbol;Acc:MGI:1333792]	3480.13	0.225345	0.0514571	4.37928	1.19073e-05	0.00047657	538.089	0.362402	0.0576427	6.28705	3.23564e-10	7.57312e-09
Fkbp5	ENSMUSG00000024222	protein_coding	FK506 binding protein 5 [Source:MGI Symbol;Acc:MGI:104670]	1648.73	0.218432	0.0499751	4.37082	1.23784e-05	0.000489103	325.578	-0.199613	0.071205	-2.80336	0.00505738	0.0178697
Fgfr1	ENSMUSG00000031565	protein_coding	fibroblast growth factor receptor 1 [Source:MGI Symbol;Acc:MGI:95522]	6489.47	0.19031	0.0436127	4.36363	1.27924e-05	0.000504176	65836	0.0813693	0.0191953	4.23902	2.24502e-05	0.000169589
Serac1	ENSMUSG00000015659	protein_coding	serine active site containing 1 [Source:MGI Symbol;Acc:MGI:2447813]	939.343	-0.196812	0.0452492	-4.34951	1.36441e-05	0.000532327	469.448	0.212184	0.0666221	3.18489	0.00144809	0.00625587
Ptpro	ENSMUSG00000030223	protein_coding	protein tyrosine phosphatase, receptor type, O [Source:MGI Symbol;Acc:MGI:1097152]	4891.28	0.164402	0.0378068	4.34849	1.3708e-05	0.000533475	780.135	-0.187441	0.0668231	-2.80504	0.00503108	0.0177924
Rpl12	ENSMUSG00000038900	protein_coding	ribosomal protein L12 [Source:MGI Symbol;Acc:MGI:98002]	6907.34	0.160236	0.0369278	4.33919	1.43011e-05	0.000555162	21668.9	-0.185317	0.0287574	-6.44416	1.16243e-10	2.93629e-09
Ppip5k1	ENSMUSG00000033526	protein_coding	diphosphoinositol pentakisphosphate kinase 1 [Source:MGI Symbol;Acc:MGI:2443281]	1783.93	-0.204847	0.0473068	-4.33017	1.48993e-05	0.000568411	3118.87	0.130734	0.0300068	4.3568	1.31978e-05	0.000105496
Pnrc1	ENSMUSG00000040128	protein_coding	proline-rich nuclear receptor coactivator 1 [Source:MGI Symbol;Acc:MGI:1917838]	621.289	-0.274178	0.0634243	-4.32292	1.5398e-05	0.000581707	9862.64	0.161331	0.0243163	6.63468	3.2521e-11	8.98358e-10
Kpnb1	ENSMUSG00000001440	protein_coding	karyopherin (importin) beta 1 [Source:MGI Symbol;Acc:MGI:107532]	8380.19	0.112386	0.0260194	4.31931	1.56514e-05	0.000588411	28398.5	-0.135362	0.0183172	-7.38987	1.46969e-13	5.85634e-12
Znhit1	ENSMUSG00000059518	protein_coding	zinc finger, HIT domain containing 1 [Source:MGI Symbol;Acc:MGI:1917353]	1187.19	0.153626	0.0356542	4.30879	1.6415e-05	0.000609715	2753.9	-0.141626	0.0386931	-3.66023	0.000251989	0.0013869
Psmd13	ENSMUSG00000025487	protein_coding	proteasome (prosome, macropain) 26S subunit, non-ATPase, 13 [Source:MGI Symbol;Acc:MGI:1345192]	3493.55	0.133047	0.0308879	4.30742	1.6517e-05	0.000610579	8913.82	-0.0934097	0.0281883	-3.31378	0.000920447	0.00422187
Pcna	ENSMUSG00000027342	protein_coding	proliferating cell nuclear antigen [Source:MGI Symbol;Acc:MGI:97503]	1692.95	0.166279	0.038659	4.30118	1.69892e-05	0.00062505	4759.03	-0.227684	0.0297104	-7.66342	1.81039e-14	8.3158e-13
Serbp1	ENSMUSG00000036371	protein_coding	serpine1 mRNA binding protein 1 [Source:MGI Symbol;Acc:MGI:1914120]	7598.21	0.120771	0.0280992	4.29802	1.72329e-05	0.000632514	31684.9	-0.0700053	0.0168565	-4.15302	3.28122e-05	0.000235819
Maged2	ENSMUSG00000025268	protein_coding	melanoma antigen, family D, 2 [Source:MGI Symbol;Acc:MGI:1933391]	3806.36	0.244806	0.0570167	4.29359	1.75807e-05	0.000642234	12852.4	-0.089903	0.022857	-3.93327	8.37968e-05	0.000536185
Fggy	ENSMUSG00000028573	protein_coding	FGGY carbohydrate kinase domain containing [Source:MGI Symbol;Acc:MGI:1922828]	183.373	-0.313056	0.0729659	-4.29045	1.7831e-05	0.000645734	1198.06	-0.135538	0.0468932	-2.89035	0.00384815	0.0142014
Pdyn	ENSMUSG00000027400	protein_coding	prodynorphin [Source:MGI Symbol;Acc:MGI:97535]	678.993	-0.305074	0.0710945	-4.29111	1.77782e-05	0.000645734	21.8027	0.646303	0.266673	2.42358	0.0153684	0.0448868
Prdx6	ENSMUSG00000026701	protein_coding	peroxiredoxin 6 [Source:MGI Symbol;Acc:MGI:894320]	5036.42	-0.188385	0.0439123	-4.29003	1.78647e-05	0.000645734	111160	-0.0555082	0.0194726	-2.85058	0.00436402	0.0158338
Prkar2a	ENSMUSG00000032601	protein_coding	protein kinase, cAMP dependent regulatory, type II alpha [Source:MGI Symbol;Acc:MGI:108025]	2825.93	0.154222	0.0359517	4.28969	1.78923e-05	0.000645734	5543.29	-0.101876	0.0305999	-3.32929	0.000870685	0.00403426
Gsta4	ENSMUSG00000032348	protein_coding	glutathione S-transferase, alpha 4 [Source:MGI Symbol;Acc:MGI:1309515]	797.823	-0.286799	0.0668976	-4.28713	1.80995e-05	0.000650449	5959.28	0.166298	0.0301792	5.51035	3.58114e-08	5.44655e-07
Mtmr3	ENSMUSG00000034354	protein_coding	myotubularin related protein 3 [Source:MGI Symbol;Acc:MGI:1921552]	3628.9	0.138624	0.0324623	4.27032	1.95193e-05	0.000693429	11123.8	0.119373	0.0221888	5.37986	7.45442e-08	1.05614e-06
Creb3l2	ENSMUSG00000038648	protein_coding	cAMP responsive element binding protein 3-like 2 [Source:MGI Symbol;Acc:MGI:2442695]	193.523	-0.309951	0.0726255	-4.2678	1.97407e-05	0.000699108	12092.7	0.074748	0.0276212	2.70618	0.00680616	0.0228579
Mmp15	ENSMUSG00000031790	protein_coding	matrix metallopeptidase 15 [Source:MGI Symbol;Acc:MGI:109320]	1961.78	0.20827	0.0488149	4.26653	1.98538e-05	0.000699108	10084.7	0.166366	0.0287036	5.79598	6.79233e-09	1.2056e-07
Sall1	ENSMUSG00000031665	protein_coding	sal-like 1 (Drosophila) [Source:MGI Symbol;Acc:MGI:1889585]	903.358	-0.19453	0.0456967	-4.25698	2.07206e-05	0.000724474	6687.3	0.0811766	0.0274512	2.95713	0.00310522	0.0118282
Dnajc28	ENSMUSG00000039763	protein_coding	DnaJ heat shock protein family (Hsp40) member C28 [Source:MGI Symbol;Acc:MGI:2181053]	251.44	-0.328269	0.0771466	-4.25513	2.08927e-05	0.000728846	1482.62	0.163845	0.0372509	4.39842	1.09044e-05	8.90853e-05
Sptlc2	ENSMUSG00000021036	protein_coding	serine palmitoyltransferase, long chain base subunit 2 [Source:MGI Symbol;Acc:MGI:108074]	2020.64	0.150644	0.0354155	4.25363	2.10337e-05	0.000732114	7349.08	-0.0974772	0.0210533	-4.63002	3.65635e-06	3.38436e-05
Fyco1	ENSMUSG00000025241	protein_coding	FYVE and coiled-coil domain containing 1 [Source:MGI Symbol;Acc:MGI:107277]	1115.64	-0.187579	0.0442765	-4.23652	2.27007e-05	0.0007779	11541.3	0.116699	0.0297986	3.91626	8.99339e-05	0.000567931
Zbtb46	ENSMUSG00000027583	protein_coding	zinc finger and BTB domain containing 46 [Source:MGI Symbol;Acc:MGI:1919397]	352.875	0.259459	0.0614683	4.22102	2.43198e-05	0.000829711	1015.18	0.211027	0.0409336	5.15535	2.53154e-07	3.12793e-06
Crym	ENSMUSG00000030905	protein_coding	crystallin, mu [Source:MGI Symbol;Acc:MGI:102675]	22125.6	0.237767	0.0563599	4.21873	2.45685e-05	0.000835021	6055.04	-0.150031	0.0412497	-3.63715	0.00027567	0.00149351
Sdk1	ENSMUSG00000039683	protein_coding	sidekick cell adhesion molecule 1 [Source:MGI Symbol;Acc:MGI:2444413]	494.279	0.294348	0.0697781	4.21835	2.46095e-05	0.000835021	1624.39	0.110034	0.0395633	2.78122	0.00541553	0.0189046
Ergic1	ENSMUSG00000001576	protein_coding	endoplasmic reticulum-golgi intermediate compartment (ERGIC) 1 [Source:MGI Symbol;Acc:MGI:1914708]	5204.44	0.147693	0.0350231	4.21702	2.47552e-05	0.000836243	22486.9	-0.178893	0.0302998	-5.90412	3.54544e-09	6.75158e-08
Hspa9	ENSMUSG00000024359	protein_coding	heat shock protein 9 [Source:MGI Symbol;Acc:MGI:96245]	7744.23	0.159674	0.0378914	4.214	2.5089e-05	0.000841135	37046.5	-0.121939	0.0190658	-6.3957	1.59819e-10	3.96167e-09
Slc38a3	ENSMUSG00000010064	protein_coding	solute carrier family 38, member 3 [Source:MGI Symbol;Acc:MGI:1923507]	3502.02	-0.170807	0.0405454	-4.21272	2.5231e-05	0.000844066	6240.21	0.199846	0.0335149	5.96289	2.47814e-09	4.87642e-08
Mvk	ENSMUSG00000041939	protein_coding	mevalonate kinase [Source:MGI Symbol;Acc:MGI:107624]	1580.74	0.165148	0.0392705	4.2054	2.60624e-05	0.000858894	1755.93	-0.125051	0.0428601	-2.91766	0.00352668	0.0131883
Ppm1k	ENSMUSG00000037826	protein_coding	protein phosphatase 1K (PP2C domain containing) [Source:MGI Symbol;Acc:MGI:2442111]	947.727	-0.206403	0.0490744	-4.20593	2.60008e-05	0.000858894	1557.93	0.184115	0.0560378	3.28554	0.00101785	0.00461028
Rapgef5	ENSMUSG00000041992	protein_coding	Rap guanine nucleotide exchange factor (GEF) 5 [Source:MGI Symbol;Acc:MGI:2444365]	3875.53	-0.14484	0.0344305	-4.20675	2.59069e-05	0.000858894	240.38	0.316947	0.0925336	3.42521	0.000614319	0.00297618
Siae	ENSMUSG00000001942	protein_coding	sialic acid acetylesterase [Source:MGI Symbol;Acc:MGI:104803]	663.603	-0.215646	0.0513166	-4.20228	2.64243e-05	0.000867131	4228.66	0.213501	0.0283792	7.52316	5.34666e-14	2.32843e-12
Lppos	ENSMUSG00000097867	lincRNA	LIM domain containing preferred translocation partner in lipoma, opposite strand [Source:MGI Symbol;Acc:MGI:1916091]	89.937	-0.343667	0.0818949	-4.19644	2.71144e-05	0.00088045	590.502	0.230634	0.0661281	3.48768	0.000487224	0.00244056
Rack1	ENSMUSG00000020372	protein_coding	receptor for activated C kinase 1 [Source:MGI Symbol;Acc:MGI:101849]	9401.64	0.165531	0.0394446	4.19653	2.71032e-05	0.00088045	31256.8	-0.0662355	0.0240664	-2.7522	0.00591961	0.0203302
Tmc7	ENSMUSG00000042246	protein_coding	transmembrane channel-like gene family 7 [Source:MGI Symbol;Acc:MGI:2443317]	650.006	-0.242586	0.0579418	-4.18672	2.83018e-05	0.000911366	459.885	0.171941	0.0645383	2.66417	0.00771784	0.0254005
Matn4	ENSMUSG00000016995	protein_coding	matrilin 4 [Source:MGI Symbol;Acc:MGI:1328314]	560.043	-0.270004	0.0645025	-4.18594	2.83992e-05	0.000912606	708.895	0.338895	0.0619389	5.47145	4.46364e-08	6.67411e-07
Dda1	ENSMUSG00000074247	protein_coding	DET1 and DDB1 associated 1 [Source:MGI Symbol;Acc:MGI:1913748]	3859.98	0.127197	0.0304039	4.18358	2.86951e-05	0.000918301	8566.97	-0.0859763	0.0287936	-2.98595	0.00282696	0.0109766
Ssu72	ENSMUSG00000029038	protein_coding	Ssu72 RNA polymerase II CTD phosphatase homolog (yeast) [Source:MGI Symbol;Acc:MGI:1916241]	1747.39	0.153781	0.0367944	4.17948	2.92177e-05	0.000931178	5612.09	-0.218996	0.0320355	-6.83603	8.14151e-12	2.46706e-10
Eif3g	ENSMUSG00000070319	protein_coding	eukaryotic translation initiation factor 3, subunit G [Source:MGI Symbol;Acc:MGI:1858258]	2363.78	0.128316	0.0307436	4.17374	2.99646e-05	0.000949123	9412.46	-0.0950653	0.0251158	-3.78508	0.000153657	0.000901082
Dlx1	ENSMUSG00000041911	protein_coding	distal-less homeobox 1 [Source:MGI Symbol;Acc:MGI:94901]	1045.75	-0.235208	0.0564228	-4.16867	3.06376e-05	0.000968461	537.015	-0.177282	0.0557695	-3.17884	0.00147864	0.00637662
Panx2	ENSMUSG00000058441	protein_coding	pannexin 2 [Source:MGI Symbol;Acc:MGI:1890615]	3357.65	-0.186928	0.0449808	-4.15572	3.24261e-05	0.00101876	179.418	0.417393	0.100238	4.16402	3.12692e-05	0.000226648
Alg2	ENSMUSG00000039740	protein_coding	asparagine-linked glycosylation 2 (alpha-1,3-mannosyltransferase) [Source:MGI Symbol;Acc:MGI:1914731]	7902.18	0.122355	0.0294493	4.15477	3.25617e-05	0.00101889	7584.03	0.223625	0.0266544	8.3898	4.8699e-17	3.30303e-15
Gpr155	ENSMUSG00000041762	protein_coding	G protein-coupled receptor 155 [Source:MGI Symbol;Acc:MGI:1915776]	1715.24	-0.176226	0.0424128	-4.15502	3.25265e-05	0.00101889	381.077	0.224533	0.0736319	3.0494	0.00229303	0.00922245
Chic1	ENSMUSG00000031327	protein_coding	cysteine-rich hydrophobic domain 1 [Source:MGI Symbol;Acc:MGI:1344694]	470.433	-0.252494	0.0608418	-4.15001	3.32457e-05	0.00102912	1370.32	0.1136	0.0443668	2.56047	0.010453	0.0326238
Trim62	ENSMUSG00000041000	protein_coding	tripartite motif-containing 62 [Source:MGI Symbol;Acc:MGI:1914775]	1327.44	0.184232	0.0444246	4.14707	3.36754e-05	0.00103698	1580.88	0.0870658	0.0361344	2.4095	0.0159744	0.046411
Snx29	ENSMUSG00000071669	protein_coding	sorting nexin 29 [Source:MGI Symbol;Acc:MGI:1921728]	401.148	0.263597	0.0637124	4.13729	3.51424e-05	0.0010715	570.516	0.209328	0.0666052	3.14282	0.00167328	0.00706315
Stard8	ENSMUSG00000031216	protein_coding	START domain containing 8 [Source:MGI Symbol;Acc:MGI:2448556]	398.367	-0.267817	0.0647315	-4.13735	3.51339e-05	0.0010715	3471.97	0.0940123	0.0330249	2.84671	0.00441735	0.015991
Gpatch4	ENSMUSG00000028069	protein_coding	G patch domain containing 4 [Source:MGI Symbol;Acc:MGI:1913864]	855.6	0.228533	0.0552438	4.13681	3.52167e-05	0.00107165	1461.7	-0.187563	0.0391412	-4.79195	1.65167e-06	1.68973e-05
Jam2	ENSMUSG00000053062	protein_coding	junction adhesion molecule 2 [Source:MGI Symbol;Acc:MGI:1933820]	1964.28	-0.215893	0.0523014	-4.12786	3.6616e-05	0.00110555	39002.4	-0.0685536	0.024036	-2.85212	0.00434286	0.0157642
Smarcd3	ENSMUSG00000028949	protein_coding	SWI/SNF related, matrix associated, actin dependent regulator of chromatin, subfamily d, member 3 [Source:MGI Symbol;Acc:MGI:1914243]	2922.65	0.175766	0.0426355	4.12253	3.7473e-05	0.00112922	2755.98	-0.125851	0.0450716	-2.79223	0.00523454	0.0184058
Mcm2	ENSMUSG00000002870	protein_coding	minichromosome maintenance complex component 2 [Source:MGI Symbol;Acc:MGI:105380]	467.525	0.239424	0.0580998	4.12091	3.77381e-05	0.0011328	2145.67	-0.243365	0.0335776	-7.24784	4.23477e-13	1.58075e-11
Nrxn2	ENSMUSG00000033768	protein_coding	neurexin II [Source:MGI Symbol;Acc:MGI:1096362]	16985.7	0.173623	0.0421812	4.11611	3.85316e-05	0.00115215	6479.38	0.263628	0.0224354	11.7505	7.01747e-32	2.19317e-29
4931428F04Rik	ENSMUSG00000014837	protein_coding	RIKEN cDNA 4931428F04 gene [Source:MGI Symbol;Acc:MGI:1921606]	3259.77	0.216962	0.0527617	4.11211	3.92051e-05	0.00117004	655.578	0.15007	0.0536487	2.79728	0.00515349	0.0181608
Xpr1	ENSMUSG00000026469	protein_coding	xenotropic and polytropic retrovirus receptor 1 [Source:MGI Symbol;Acc:MGI:97932]	5981.3	0.131265	0.0319631	4.10678	4.01219e-05	0.0011928	10991.6	0.152411	0.0293809	5.18741	2.13236e-07	2.6783e-06
Acadsb	ENSMUSG00000030861	protein_coding	acyl-Coenzyme A dehydrogenase, short/branched chain [Source:MGI Symbol;Acc:MGI:1914135]	1723.82	-0.171786	0.0418788	-4.10199	4.09612e-05	0.00121309	13933.7	0.0665564	0.0216787	3.07012	0.0021397	0.00872242
Fam53c	ENSMUSG00000034300	protein_coding	family with sequence similarity 53, member C [Source:MGI Symbol;Acc:MGI:1913556]	2445.16	-0.167768	0.0409263	-4.09927	4.14448e-05	0.00122507	6333.01	0.0988375	0.0244202	4.04737	5.1797e-05	0.000353119
Selenop	ENSMUSG00000064373	protein_coding	selenoprotein P [Source:MGI Symbol;Acc:MGI:894288]	5299.97	-0.254128	0.0620253	-4.09717	4.18231e-05	0.0012339	11759.1	0.164052	0.0222125	7.38555	1.5182e-13	6.03454e-12
Megf9	ENSMUSG00000039270	protein_coding	multiple EGF-like-domains 9 [Source:MGI Symbol;Acc:MGI:1918264]	2358.72	0.202512	0.0494444	4.09575	4.20797e-05	0.00123676	13310	0.177999	0.0357866	4.9739	6.56185e-07	7.35508e-06
Atp9a	ENSMUSG00000027546	protein_coding	ATPase, class II, type 9A [Source:MGI Symbol;Acc:MGI:1330826]	18339.5	0.170701	0.0417166	4.09193	4.27791e-05	0.00125493	14672.4	0.0873918	0.0252881	3.45585	0.000548555	0.00269942
Tspan7	ENSMUSG00000058254	protein_coding	tetraspanin 7 [Source:MGI Symbol;Acc:MGI:1298407]	28214.5	-0.172657	0.0422329	-4.08821	4.34712e-05	0.00127113	54191.9	0.103161	0.0194826	5.29506	1.18975e-07	1.59893e-06
Arcn1	ENSMUSG00000032096	protein_coding	archain 1 [Source:MGI Symbol;Acc:MGI:2387591]	5597.46	0.113666	0.0278193	4.08587	4.39117e-05	0.00127608	18252.2	-0.0561569	0.0228743	-2.45502	0.0140875	0.0417595
Frmd6	ENSMUSG00000048285	protein_coding	FERM domain containing 6 [Source:MGI Symbol;Acc:MGI:2442579]	440.614	-0.231305	0.056649	-4.08313	4.44332e-05	0.00128881	10029.6	-0.0636531	0.0198654	-3.20422	0.00135429	0.00590914
Lmnb1	ENSMUSG00000024590	protein_coding	lamin B1 [Source:MGI Symbol;Acc:MGI:96795]	1203.49	0.183981	0.0451241	4.07721	4.55793e-05	0.00131661	1178.94	-0.284049	0.0589514	-4.81836	1.44742e-06	1.49808e-05
Rps18	ENSMUSG00000008668	protein_coding	ribosomal protein S18 [Source:MGI Symbol;Acc:MGI:98146]	6624.55	0.183947	0.0451245	4.07643	4.57316e-05	0.00131661	20469.8	-0.11597	0.0343414	-3.37697	0.000732888	0.00346427
Nbl1	ENSMUSG00000041120	protein_coding	neuroblastoma, suppression of tumorigenicity 1 [Source:MGI Symbol;Acc:MGI:104591]	2166.98	0.227649	0.0559009	4.07237	4.65364e-05	0.00133482	32452.5	0.190458	0.0303534	6.27471	3.50295e-10	8.16279e-09
Get4	ENSMUSG00000025858	protein_coding	golgi to ER traffic protein 4 [Source:MGI Symbol;Acc:MGI:1914854]	1479.82	0.164652	0.0404568	4.06982	4.70497e-05	0.00134705	4709.58	-0.153168	0.0430959	-3.55411	0.000379261	0.00197228
Neo1	ENSMUSG00000032340	protein_coding	neogenin [Source:MGI Symbol;Acc:MGI:1097159]	8605.21	0.184034	0.0452582	4.06631	4.77643e-05	0.00136019	10345.3	0.126302	0.0311195	4.05863	4.93615e-05	0.000338397
Steap3	ENSMUSG00000026389	protein_coding	STEAP family member 3 [Source:MGI Symbol;Acc:MGI:1915678]	292.09	-0.280684	0.0690875	-4.06273	4.85021e-05	0.00137844	770.148	0.191468	0.0480359	3.98595	6.72119e-05	0.000443833
Marf1	ENSMUSG00000060657	protein_coding	meiosis arrest female 1 [Source:MGI Symbol;Acc:MGI:2444505]	2018.22	-0.140631	0.0347035	-4.05237	5.07024e-05	0.00142013	6351.49	0.175741	0.0261102	6.73073	1.68814e-11	4.89224e-10
Epdr1	ENSMUSG00000002808	protein_coding	ependymin related protein 1 (zebrafish) [Source:MGI Symbol;Acc:MGI:2145369]	1588.6	-0.145417	0.0359446	-4.04558	5.21935e-05	0.00145925	15399	0.195551	0.0195787	9.98799	1.72033e-23	2.38437e-21
Arid1b	ENSMUSG00000069729	protein_coding	AT rich interactive domain 1B (SWI-like) [Source:MGI Symbol;Acc:MGI:1926129]	3536.71	0.177578	0.0439548	4.04001	5.34481e-05	0.00149137	7722.79	0.14532	0.0295487	4.918	8.74344e-07	9.54532e-06
Gnb2	ENSMUSG00000029713	protein_coding	guanine nucleotide binding protein (G protein), beta 2 [Source:MGI Symbol;Acc:MGI:95784]	12287.5	0.119566	0.0296489	4.03273	5.51322e-05	0.00152653	25510	-0.128119	0.0308054	-4.159	3.19645e-05	0.000230996
Negr1	ENSMUSG00000040037	protein_coding	neuronal growth regulator 1 [Source:MGI Symbol;Acc:MGI:2444846]	6618.62	0.17847	0.044258	4.03248	5.51913e-05	0.00152653	3330.87	0.196639	0.0327401	6.00606	1.90081e-09	3.84968e-08
Zdhhc24	ENSMUSG00000006463	protein_coding	zinc finger, DHHC domain containing 24 [Source:MGI Symbol;Acc:MGI:1917855]	787.681	-0.19941	0.0494618	-4.03161	5.53971e-05	0.00152949	2956.69	0.142769	0.0304351	4.69092	2.71979e-06	2.61938e-05
Slc12a6	ENSMUSG00000027130	protein_coding	solute carrier family 12, member 6 [Source:MGI Symbol;Acc:MGI:2135960]	3377.93	-0.124664	0.0309698	-4.02534	5.68939e-05	0.00156247	2421.56	0.145402	0.0297329	4.89029	1.00687e-06	1.08092e-05
Mtch1	ENSMUSG00000024012	protein_coding	mitochondrial carrier 1 [Source:MGI Symbol;Acc:MGI:1929261]	11435.8	0.103649	0.0257547	4.02445	5.71082e-05	0.00156557	17950.7	-0.104653	0.0321838	-3.25173	0.00114706	0.00512558
Cttn	ENSMUSG00000031078	protein_coding	cortactin [Source:MGI Symbol;Acc:MGI:99695]	6765.26	0.142818	0.0355245	4.02027	5.81318e-05	0.00158522	36332.8	-0.295225	0.0373037	-7.9141	2.49049e-15	1.30579e-13
Gm7694	ENSMUSG00000102752	protein_coding	predicted gene 7694 [Source:MGI Symbol;Acc:MGI:3649135]	124.516	-0.33002	0.0821336	-4.01808	5.86731e-05	0.00159157	1682.18	0.135278	0.0361684	3.74022	0.000183863	0.00105569
Ada	ENSMUSG00000017697	protein_coding	adenosine deaminase [Source:MGI Symbol;Acc:MGI:87916]	118.578	0.336555	0.0837883	4.01673	5.90113e-05	0.00159339	377.926	-0.235049	0.0701016	-3.35298	0.00079947	0.00374182
Serinc5	ENSMUSG00000021703	protein_coding	serine incorporator 5 [Source:MGI Symbol;Acc:MGI:2444223]	2454.25	-0.123044	0.0307368	-4.00314	6.25061e-05	0.00166636	4525.94	0.0899193	0.0324636	2.76985	0.00560822	0.0194676
Trerf1	ENSMUSG00000064043	processed_transcript	transcriptional regulating factor 1 [Source:MGI Symbol;Acc:MGI:2442086]	864.516	-0.211816	0.0529369	-4.00129	6.29982e-05	0.0016766	1805.29	0.192393	0.0447529	4.29902	1.71559e-05	0.000133911
Jakmip2	ENSMUSG00000024502	protein_coding	janus kinase and microtubule interacting protein 2 [Source:MGI Symbol;Acc:MGI:1923467]	3081.44	0.130157	0.0325387	4.00005	6.33282e-05	0.00168249	989.64	0.12903	0.0451423	2.8583	0.00425918	0.0154922
Maged1	ENSMUSG00000025151	protein_coding	melanoma antigen, family D, 1 [Source:MGI Symbol;Acc:MGI:1930187]	23738.6	0.129443	0.0323719	3.99863	6.37102e-05	0.00168974	45004.4	-0.103124	0.0193817	-5.3207	1.03367e-07	1.413e-06
Panx1	ENSMUSG00000031934	protein_coding	pannexin 1 [Source:MGI Symbol;Acc:MGI:1860055]	1516.1	0.183711	0.0459592	3.99727	6.4078e-05	0.00169081	908.453	0.297623	0.0482595	6.16714	6.95364e-10	1.53723e-08
Reps1	ENSMUSG00000019854	protein_coding	RalBP1 associated Eps domain containing protein [Source:MGI Symbol;Acc:MGI:1196373]	1538.18	0.176352	0.0441141	3.99763	6.39788e-05	0.00169081	4029.61	0.0802446	0.0278974	2.87642	0.00402217	0.0147444
Per3	ENSMUSG00000028957	protein_coding	period circadian clock 3 [Source:MGI Symbol;Acc:MGI:1277134]	647.155	-0.255965	0.0640722	-3.99495	6.47081e-05	0.00170453	1749.49	0.279046	0.039551	7.05535	1.72165e-12	5.80155e-11
Fam193b	ENSMUSG00000021495	protein_coding	family with sequence similarity 193, member B [Source:MGI Symbol;Acc:MGI:2385851]	1838.1	-0.156171	0.0391228	-3.99181	6.55717e-05	0.00171894	1287.88	0.173393	0.0448188	3.86876	0.000109392	0.00067165
Akap5	ENSMUSG00000021057	protein_coding	A kinase (PRKA) anchor protein 5 [Source:MGI Symbol;Acc:MGI:2685104]	2403.28	-0.220834	0.0553574	-3.98924	6.62856e-05	0.00173136	2352.33	-0.521498	0.040253	-12.9555	2.18674e-38	1.02513e-35
Rab3d	ENSMUSG00000019066	protein_coding	RAB3D, member RAS oncogene family [Source:MGI Symbol;Acc:MGI:97844]	1621.95	0.216502	0.0542846	3.98828	6.65536e-05	0.00173544	2842.6	0.211332	0.0362489	5.83002	5.54194e-09	1.00952e-07
Cdt1	ENSMUSG00000006585	protein_coding	chromatin licensing and DNA replication factor 1 [Source:MGI Symbol;Acc:MGI:1914427]	134.089	0.333708	0.0838555	3.97956	6.90423e-05	0.00177346	515.523	-0.323083	0.0652994	-4.94772	7.50874e-07	8.33439e-06
Nasp	ENSMUSG00000028693	protein_coding	nuclear autoantigenic sperm protein (histone-binding) [Source:MGI Symbol;Acc:MGI:1355328]	2360.31	0.189693	0.0476647	3.97973	6.89941e-05	0.00177346	1681.69	-0.215377	0.0369234	-5.83307	5.44161e-09	9.92378e-08
Rpap3	ENSMUSG00000022466	protein_coding	RNA polymerase II associated protein 3 [Source:MGI Symbol;Acc:MGI:1277218]	1149.42	0.187713	0.0471839	3.97832	6.94029e-05	0.00177977	3334.72	-0.183948	0.0279746	-6.57556	4.84695e-11	1.29623e-09
Lrrc75b	ENSMUSG00000046807	protein_coding	leucine rich repeat containing 75B [Source:MGI Symbol;Acc:MGI:2143657]	1298.88	0.204218	0.0513841	3.97434	7.05736e-05	0.00180382	2587.77	0.173379	0.030373	5.70832	1.14097e-08	1.92648e-07
Styk1	ENSMUSG00000032899	protein_coding	serine/threonine/tyrosine kinase 1 [Source:MGI Symbol;Acc:MGI:2141396]	202.444	0.288265	0.0725682	3.97234	7.11709e-05	0.0018131	393.215	-0.316061	0.0723094	-4.37096	1.23704e-05	9.98846e-05
Helz	ENSMUSG00000020721	protein_coding	helicase with zinc finger domain [Source:MGI Symbol;Acc:MGI:1925705]	1516.27	-0.204775	0.051606	-3.96804	7.24649e-05	0.00184001	5150.5	0.0870502	0.0338054	2.57504	0.0100228	0.031547
Grwd1	ENSMUSG00000053801	protein_coding	glutamate-rich WD repeat containing 1 [Source:MGI Symbol;Acc:MGI:2141989]	802.361	0.20387	0.0515115	3.95775	7.56587e-05	0.00191171	1532.9	-0.183217	0.0466208	-3.92994	8.49679e-05	0.000542444
Wipf2	ENSMUSG00000038013	protein_coding	WAS/WASL interacting protein family, member 2 [Source:MGI Symbol;Acc:MGI:1924462]	1276.94	-0.208886	0.0527933	-3.95667	7.60017e-05	0.00191725	4344.8	0.111356	0.024665	4.51472	6.33992e-06	5.49793e-05
Itm2a	ENSMUSG00000031239	protein_coding	integral membrane protein 2A [Source:MGI Symbol;Acc:MGI:107706]	2080.73	-0.219327	0.0554508	-3.95535	7.64238e-05	0.00192164	813.508	0.151435	0.0456832	3.31489	0.000916784	0.00420628
Fam20a	ENSMUSG00000020614	protein_coding	family with sequence similarity 20, member A [Source:MGI Symbol;Acc:MGI:2388266]	542.904	-0.247924	0.0628938	-3.94195	8.08208e-05	0.00201259	176.898	0.341707	0.098217	3.4791	0.000503103	0.00250749
Git1	ENSMUSG00000011877	protein_coding	G protein-coupled receptor kinase-interactor 1 [Source:MGI Symbol;Acc:MGI:1927140]	7041.94	0.166257	0.0421731	3.94224	8.07226e-05	0.00201259	10834.8	0.0646118	0.0225769	2.86185	0.00421176	0.0153338
Pdap1	ENSMUSG00000029623	protein_coding	PDGFA associated protein 1 [Source:MGI Symbol;Acc:MGI:2448536]	4016.51	0.0963999	0.0244513	3.94253	8.06264e-05	0.00201259	7987.99	-0.143513	0.0294546	-4.87234	1.10285e-06	1.17659e-05
Igip	ENSMUSG00000110185	protein_coding	IgA inducing protein [Source:MGI Symbol;Acc:MGI:1924271]	1129.95	-0.251191	0.0637528	-3.94008	8.14529e-05	0.00202067	2474.62	0.163194	0.0516877	3.1573	0.00159237	0.00677906
Hnrnpll	ENSMUSG00000024095	protein_coding	heterogeneous nuclear ribonucleoprotein L-like [Source:MGI Symbol;Acc:MGI:1919942]	2065.33	0.150569	0.0383209	3.92917	8.52399e-05	0.00209568	3455.55	-0.0758819	0.0298852	-2.53911	0.0111135	0.0343624
Aldh1a1	ENSMUSG00000053279	protein_coding	aldehyde dehydrogenase family 1, subfamily A1 [Source:MGI Symbol;Acc:MGI:1353450]	681.996	-0.264873	0.0674974	-3.9242	8.7018e-05	0.00213263	59767.9	-0.173924	0.0349472	-4.97675	6.4661e-07	7.26308e-06
Pcif1	ENSMUSG00000039849	protein_coding	PDX1 C-terminal inhibiting factor 1 [Source:MGI Symbol;Acc:MGI:2443858]	1448.02	0.163323	0.0416761	3.91886	8.89703e-05	0.00216511	4202.25	-0.105593	0.0329267	-3.20692	0.00134164	0.00586037
Tubb2a	ENSMUSG00000058672	protein_coding	tubulin, beta 2A class IIA [Source:MGI Symbol;Acc:MGI:107861]	45100.1	0.161392	0.041176	3.91956	8.87093e-05	0.00216511	30397	-0.10385	0.0213771	-4.85799	1.18583e-06	1.25838e-05
Tmtc1	ENSMUSG00000030306	protein_coding	transmembrane and tetratricopeptide repeat containing 1 [Source:MGI Symbol;Acc:MGI:3039590]	1602.5	-0.188772	0.0481958	-3.91678	8.97396e-05	0.00217524	1348.75	0.373366	0.0483794	7.71745	1.18682e-14	5.62999e-13
Psmc1	ENSMUSG00000021178	protein_coding	protease (prosome, macropain) 26S subunit, ATPase 1 [Source:MGI Symbol;Acc:MGI:106054]	5099.61	0.113117	0.0288964	3.91456	9.05679e-05	0.00218847	14925.6	-0.0756851	0.0259071	-2.9214	0.00348465	0.0130625
Btbd9	ENSMUSG00000062202	protein_coding	BTB (POZ) domain containing 9 [Source:MGI Symbol;Acc:MGI:1916625]	3789.39	0.174796	0.0446948	3.91087	9.19661e-05	0.00221879	4921.36	0.106467	0.025001	4.2585	2.05805e-05	0.000156803
R3hdm1	ENSMUSG00000056211	protein_coding	R3H domain containing 1 [Source:MGI Symbol;Acc:MGI:2448514]	6293.57	-0.154304	0.0394774	-3.90867	9.28063e-05	0.0022289	7022.94	0.0759826	0.0246888	3.07761	0.00208667	0.0085215
Sbk1	ENSMUSG00000042978	protein_coding	SH3-binding kinase 1 [Source:MGI Symbol;Acc:MGI:2135937]	12303.6	0.168617	0.0431534	3.90738	9.33016e-05	0.00223707	3205.21	0.0932813	0.0267818	3.483	0.000495821	0.00247584
Adra2a	ENSMUSG00000033717	protein_coding	adrenergic receptor, alpha 2a [Source:MGI Symbol;Acc:MGI:87934]	631.17	-0.222274	0.0569551	-3.90262	9.51586e-05	0.00226756	210.104	0.257294	0.0903516	2.8477	0.00440359	0.015951
Nap1l4	ENSMUSG00000059119	protein_coding	nucleosome assembly protein 1-like 4 [Source:MGI Symbol;Acc:MGI:1316687]	5238.12	0.117739	0.0301672	3.90287	9.50576e-05	0.00226756	12325.3	-0.0934618	0.0215456	-4.33786	1.43875e-05	0.000114091
Cacnb4	ENSMUSG00000017412	protein_coding	calcium channel, voltage-dependent, beta 4 subunit [Source:MGI Symbol;Acc:MGI:103301]	3038.72	-0.207149	0.0531105	-3.90034	9.60568e-05	0.00227875	553.222	-0.225111	0.0729174	-3.0872	0.00202049	0.00828734
Ccnl2	ENSMUSG00000029068	protein_coding	cyclin L2 [Source:MGI Symbol;Acc:MGI:1927119]	2063.18	-0.161373	0.0413744	-3.90031	9.60698e-05	0.00227875	2016.92	0.148929	0.0494703	3.01047	0.00260844	0.0102384
Dzip3	ENSMUSG00000064061	protein_coding	DAZ interacting protein 3, zinc finger [Source:MGI Symbol;Acc:MGI:1917433]	3535.51	0.160366	0.0412232	3.89019	0.000100164	0.00234094	2413.08	-0.14123	0.0405029	-3.48691	0.000488629	0.0024453
Slc1a2	ENSMUSG00000005089	protein_coding	solute carrier family 1 (glial high affinity glutamate transporter), member 2 [Source:MGI Symbol;Acc:MGI:101931]	73346.1	-0.171058	0.0439726	-3.8901	0.000100203	0.00234094	10783.4	0.180741	0.0373824	4.83493	1.33191e-06	1.39575e-05
Slc6a6	ENSMUSG00000030096	protein_coding	solute carrier family 6 (neurotransmitter transporter, taurine), member 6 [Source:MGI Symbol;Acc:MGI:98488]	7051.75	0.169345	0.043528	3.89048	0.000100046	0.00234094	39173.2	0.269869	0.0235375	11.4655	1.96722e-30	5.40613e-28
Fgd1	ENSMUSG00000025265	protein_coding	FYVE, RhoGEF and PH domain containing 1 [Source:MGI Symbol;Acc:MGI:104566]	1445.47	0.166418	0.0428641	3.88247	0.000103402	0.0024048	2558.21	0.110768	0.0282301	3.92375	8.718e-05	0.00055295
Vwf	ENSMUSG00000001930	protein_coding	Von Willebrand factor [Source:MGI Symbol;Acc:MGI:98941]	1204.47	0.253666	0.0653321	3.88271	0.000103297	0.0024048	275.28	-0.314438	0.0784065	-4.01036	6.0626e-05	0.000404825
Lcat	ENSMUSG00000035237	protein_coding	lecithin cholesterol acyltransferase [Source:MGI Symbol;Acc:MGI:96755]	753.142	-0.270052	0.0697207	-3.87335	0.000107351	0.00248917	1036.87	0.155106	0.0538925	2.87806	0.00400135	0.0146784
Slc43a2	ENSMUSG00000038178	protein_coding	solute carrier family 43, member 2 [Source:MGI Symbol;Acc:MGI:2442746]	1704.25	-0.175064	0.0452825	-3.86603	0.000110622	0.00254826	18776.6	0.232895	0.0264897	8.79189	1.47062e-18	1.24682e-16
Trmt2b	ENSMUSG00000067369	protein_coding	TRM2 tRNA methyltransferase 2B [Source:MGI Symbol;Acc:MGI:2442530]	297.082	-0.236449	0.0611632	-3.86587	0.000110693	0.00254826	3187.03	0.113262	0.0291039	3.89162	9.9576e-05	0.000620028
Olfml3	ENSMUSG00000027848	protein_coding	olfactomedin-like 3 [Source:MGI Symbol;Acc:MGI:1914877]	549.626	-0.294259	0.0761594	-3.86373	0.00011167	0.00256245	776.924	-0.143249	0.0581117	-2.46506	0.013699	0.0408205
Hmgb1	ENSMUSG00000066551	protein_coding	high mobility group box 1 [Source:MGI Symbol;Acc:MGI:96113]	2326.36	0.140928	0.0364945	3.86163	0.000112634	0.00258075	14524.1	-0.141193	0.0280381	-5.03576	4.75954e-07	5.50925e-06
Pes1	ENSMUSG00000020430	protein_coding	pescadillo ribosomal biogenesis factor 1 [Source:MGI Symbol;Acc:MGI:1890613]	1674.49	0.130395	0.0337753	3.86066	0.000113079	0.00258713	6919.16	-0.0730756	0.0300392	-2.43268	0.0149877	0.044017
Frmpd3	ENSMUSG00000042425	protein_coding	FERM and PDZ domain containing 3 [Source:MGI Symbol;Acc:MGI:3646547]	1415.73	-0.186275	0.0483573	-3.85206	0.000117127	0.00264845	1209.98	0.145134	0.0425845	3.40815	0.000654061	0.0031387
Tsc22d3	ENSMUSG00000031431	protein_coding	TSC22 domain family, member 3 [Source:MGI Symbol;Acc:MGI:1196284]	1751	-0.180401	0.046832	-3.85208	0.000117121	0.00264845	1685.05	0.121463	0.0398458	3.04834	0.00230111	0.00924684
Zbtb40	ENSMUSG00000060862	protein_coding	zinc finger and BTB domain containing 40 [Source:MGI Symbol;Acc:MGI:2682254]	351.036	-0.276664	0.0718587	-3.85011	0.000118065	0.00266576	1235.78	0.166112	0.0419411	3.96059	7.47632e-05	0.000486388
Dmd	ENSMUSG00000045103	protein_coding	dystrophin, muscular dystrophy [Source:MGI Symbol;Acc:MGI:94909]	1929	-0.124477	0.0323714	-3.84527	0.000120417	0.00270311	8410.5	-0.0791628	0.0330484	-2.39536	0.016604	0.0478834
Smg1	ENSMUSG00000030655	protein_coding	SMG1 homolog, phosphatidylinositol 3-kinase-related kinase (C. elegans) [Source:MGI Symbol;Acc:MGI:1919742]	4555.16	-0.155007	0.0403317	-3.84331	0.000121384	0.00272086	5384.18	0.125909	0.040073	3.14199	0.00167805	0.0070814
Sdf2l1	ENSMUSG00000022769	protein_coding	stromal cell-derived factor 2-like 1 [Source:MGI Symbol;Acc:MGI:2149842]	294.115	-0.314306	0.0818753	-3.83884	0.000123616	0.0027582	1768.69	0.1074	0.0357588	3.00347	0.00266917	0.0104531
Haus7	ENSMUSG00000031371	protein_coding	HAUS augmin-like complex, subunit 7 [Source:MGI Symbol;Acc:MGI:1920988]	419.195	0.241018	0.0629121	3.83103	0.000127609	0.00281158	1217.57	-0.232365	0.0404667	-5.74212	9.3496e-09	1.61106e-07
Pa2g4	ENSMUSG00000025364	protein_coding	proliferation-associated 2G4 [Source:MGI Symbol;Acc:MGI:894684]	3642.42	0.108356	0.0282816	3.83131	0.000127461	0.00281158	13969.5	-0.132491	0.0229887	-5.7633	8.24848e-09	1.43529e-07
Zfhx2	ENSMUSG00000040721	protein_coding	zinc finger homeobox 2 [Source:MGI Symbol;Acc:MGI:2686934]	1164.39	-0.264208	0.0690902	-3.8241	0.00013125	0.00287631	934.458	0.194237	0.0688375	2.82167	0.0047774	0.0170504
Zfp318	ENSMUSG00000015597	protein_coding	zinc finger protein 318 [Source:MGI Symbol;Acc:MGI:1889348]	2848.38	0.149774	0.0391674	3.82395	0.000131328	0.00287631	2800.13	0.0959175	0.0377143	2.54327	0.0109821	0.0340353
Myadm	ENSMUSG00000068566	protein_coding	myeloid-associated differentiation marker [Source:MGI Symbol;Acc:MGI:1355332]	3943.11	-0.224719	0.0588411	-3.81908	0.000133953	0.00292225	17533.8	-0.133956	0.0223075	-6.00496	1.91376e-09	3.86966e-08
Mlc1	ENSMUSG00000035805	protein_coding	megalencephalic leukoencephalopathy with subcortical cysts 1 homolog (human) [Source:MGI Symbol;Acc:MGI:2157910]	7460.25	-0.132876	0.0348142	-3.81673	0.000135232	0.00294265	65309	0.0889993	0.0241282	3.68861	0.000225485	0.00125929
Slc6a15	ENSMUSG00000019894	protein_coding	solute carrier family 6 (neurotransmitter transporter), member 15 [Source:MGI Symbol;Acc:MGI:2143484]	5766.66	0.155754	0.0408088	3.81666	0.000135268	0.00294265	664.176	0.20839	0.068726	3.03218	0.00242791	0.00964809
Rtn4rl1	ENSMUSG00000045287	protein_coding	reticulon 4 receptor-like 1 [Source:MGI Symbol;Acc:MGI:2661375]	2280.74	0.173223	0.0455451	3.80332	0.000142768	0.00308845	728.238	0.144573	0.0506667	2.85341	0.00432532	0.0157149
Ano3	ENSMUSG00000074968	protein_coding	anoctamin 3 [Source:MGI Symbol;Acc:MGI:3613666]	726.325	-0.249118	0.0655508	-3.80039	0.000144471	0.00312094	4891.59	0.161525	0.0364214	4.4349	9.21143e-06	7.6549e-05
Nol7	ENSMUSG00000063200	protein_coding	nucleolar protein 7 [Source:MGI Symbol;Acc:MGI:1917328]	1415.88	0.190499	0.0501618	3.79768	0.000146055	0.00314637	3460.96	-0.22478	0.033647	-6.68054	2.38068e-11	6.75191e-10
Gcnt4	ENSMUSG00000091387	protein_coding	glucosaminyl (N-acetyl) transferase 4, core 2 (beta-1,6-N-acetylglucosaminyltransferase) [Source:MGI Symbol;Acc:MGI:2684919]	93.6969	-0.327676	0.0863305	-3.7956	0.000147289	0.00316416	526.665	0.313555	0.062314	5.03187	4.85729e-07	5.61672e-06
Hexa	ENSMUSG00000025232	protein_coding	hexosaminidase A [Source:MGI Symbol;Acc:MGI:96073]	1491.71	-0.172557	0.0455277	-3.79016	0.000150549	0.0032208	31205.2	0.0800761	0.0263005	3.04467	0.00232938	0.00932257
Per2	ENSMUSG00000055866	protein_coding	period circadian clock 2 [Source:MGI Symbol;Acc:MGI:1195265]	782.537	-0.224147	0.0592059	-3.78589	0.000153162	0.00326317	1435.78	0.146688	0.057635	2.54512	0.0109239	0.0338814
Hexim2	ENSMUSG00000043372	protein_coding	hexamethylene bis-acetamide inducible 2 [Source:MGI Symbol;Acc:MGI:1918309]	394.899	0.229082	0.0606858	3.77488	0.000160082	0.00337349	745.402	0.183227	0.0523879	3.49751	0.000469619	0.00236875
Ddx3x	ENSMUSG00000000787	protein_coding	DEAD/H (Asp-Glu-Ala-Asp/His) box polypeptide 3, X-linked [Source:MGI Symbol;Acc:MGI:103064]	9163.69	0.181453	0.0480908	3.77313	0.000161214	0.00339273	21680.4	-0.065983	0.0249372	-2.64597	0.00814572	0.0265565
Mkks	ENSMUSG00000027274	protein_coding	McKusick-Kaufman syndrome [Source:MGI Symbol;Acc:MGI:1891836]	1053.44	-0.183534	0.04867	-3.77098	0.000162609	0.00340528	2442.75	0.101867	0.0315891	3.22475	0.00126083	0.00555412
Nudc	ENSMUSG00000028851	protein_coding	nudC nuclear distribution protein [Source:MGI Symbol;Acc:MGI:106014]	3059.55	0.112565	0.0298513	3.77085	0.00016269	0.00340528	14392.1	-0.136576	0.0295147	-4.62737	3.70339e-06	3.42193e-05
Tjp1	ENSMUSG00000030516	protein_coding	tight junction protein 1 [Source:MGI Symbol;Acc:MGI:98759]	3306.54	-0.151064	0.0400556	-3.77135	0.00016237	0.00340528	27172.1	-0.0636211	0.0262221	-2.42624	0.015256	0.0446421
Tra2b	ENSMUSG00000022858	protein_coding	transformer 2 beta homolog (Drosophila) [Source:MGI Symbol;Acc:MGI:106016]	2853.99	0.160653	0.042717	3.76086	0.000169328	0.00351102	3451.87	-0.195746	0.0283059	-6.91537	4.66632e-12	1.46699e-10
Pbxip1	ENSMUSG00000042613	protein_coding	pre B cell leukemia transcription factor interacting protein 1 [Source:MGI Symbol;Acc:MGI:2441670]	2200.26	-0.178726	0.0475346	-3.75992	0.000169971	0.00351963	103154	0.119878	0.0166949	7.1805	6.9456e-13	2.499e-11
Dpysl5	ENSMUSG00000029168	protein_coding	dihydropyrimidinase-like 5 [Source:MGI Symbol;Acc:MGI:1929772]	21750.8	0.183812	0.049079	3.74523	0.000180232	0.00367317	4294.74	0.145967	0.0331098	4.40858	1.04049e-05	8.54865e-05
Cryab	ENSMUSG00000032060	protein_coding	crystallin, alpha B [Source:MGI Symbol;Acc:MGI:88516]	574.062	-0.243667	0.0652233	-3.73589	0.000187051	0.00377736	17814.2	-0.147542	0.0276912	-5.32811	9.92423e-08	1.36012e-06
Rab36	ENSMUSG00000020175	protein_coding	RAB36, member RAS oncogene family [Source:MGI Symbol;Acc:MGI:1924127]	1087.24	-0.155553	0.041684	-3.73173	0.000190172	0.00382543	1623.57	0.112856	0.0380511	2.96589	0.00301808	0.0115693
Cyb5b	ENSMUSG00000031924	protein_coding	cytochrome b5 type B [Source:MGI Symbol;Acc:MGI:1913677]	7128.26	0.0936582	0.0251066	3.73043	0.000191155	0.00383523	37017.6	-0.0899474	0.018789	-4.78724	1.69094e-06	1.72547e-05
Purg	ENSMUSG00000049184	protein_coding	purine-rich element binding protein G [Source:MGI Symbol;Acc:MGI:1922279]	1162.39	-0.192866	0.0517331	-3.72809	0.000192939	0.00384657	689.94	0.212794	0.0608109	3.49927	0.00046654	0.00235471
Stmn2	ENSMUSG00000027500	protein_coding	stathmin-like 2 [Source:MGI Symbol;Acc:MGI:98241]	53928.3	0.124235	0.0333244	3.72806	0.000192962	0.00384657	8605.76	-0.187146	0.027409	-6.8279	8.61643e-12	2.60109e-10
Phkg1	ENSMUSG00000025537	protein_coding	phosphorylase kinase gamma 1 [Source:MGI Symbol;Acc:MGI:97579]	409.493	-0.245683	0.0659425	-3.72571	0.000194765	0.00387255	368.51	0.360663	0.0740157	4.87279	1.10035e-06	1.17551e-05
Ddx54	ENSMUSG00000029599	protein_coding	DEAD (Asp-Glu-Ala-Asp) box polypeptide 54 [Source:MGI Symbol;Acc:MGI:1919240]	2365.29	0.142807	0.0383342	3.72532	0.000195071	0.00387366	5946.39	-0.103362	0.0291617	-3.54443	0.000393462	0.00203703
Lrfn1	ENSMUSG00000030600	protein_coding	leucine rich repeat and fibronectin type III domain containing 1 [Source:MGI Symbol;Acc:MGI:2136810]	1879.08	0.167634	0.0450242	3.72319	0.000196719	0.0038964	699.71	0.268241	0.0693474	3.86808	0.000109696	0.000673253
Zfp874a	ENSMUSG00000069206	protein_coding	zinc finger protein 874a [Source:MGI Symbol;Acc:MGI:3040703]	375.583	-0.215262	0.0579014	-3.71774	0.000201009	0.00397121	2522.19	0.116144	0.0360301	3.22353	0.00126622	0.00556754
Arpc2	ENSMUSG00000006304	protein_coding	actin related protein 2/3 complex, subunit 2 [Source:MGI Symbol;Acc:MGI:1923959]	8909.85	0.103431	0.0278475	3.7142	0.00020385	0.00399793	25883.6	-0.120603	0.0272151	-4.43147	9.35913e-06	7.76954e-05
Rpl27	ENSMUSG00000063316	protein_coding	ribosomal protein L27 [Source:MGI Symbol;Acc:MGI:98036]	3379.05	0.166035	0.0446964	3.71473	0.000203418	0.00399793	10969.3	-0.13627	0.0319912	-4.25962	2.04773e-05	0.000156316
Smpd3	ENSMUSG00000031906	protein_coding	sphingomyelin phosphodiesterase 3, neutral [Source:MGI Symbol;Acc:MGI:1927578]	8134.6	0.183899	0.0495134	3.71412	0.00020391	0.00399793	1039.35	-0.250888	0.0418866	-5.9897	2.10224e-09	4.21914e-08
Ankrd40	ENSMUSG00000020864	protein_coding	ankyrin repeat domain 40 [Source:MGI Symbol;Acc:MGI:1918702]	2683.9	-0.153069	0.0412574	-3.71009	0.000207188	0.00404683	11528.9	0.10957	0.0258497	4.23872	2.24796e-05	0.000169651
Thoc3	ENSMUSG00000025872	protein_coding	THO complex 3 [Source:MGI Symbol;Acc:MGI:1920916]	1402.61	0.176009	0.0474998	3.70547	0.000210999	0.00410059	3272.84	-0.128391	0.0317702	-4.04125	5.31679e-05	0.000361537
Calcoco1	ENSMUSG00000023055	protein_coding	calcium binding and coiled coil domain 1 [Source:MGI Symbol;Acc:MGI:1914738]	2154.44	-0.169377	0.0457254	-3.70423	0.000212032	0.00411034	28124.9	0.0706982	0.021032	3.36147	0.000775301	0.00364099
Ldlr	ENSMUSG00000032193	protein_coding	low density lipoprotein receptor [Source:MGI Symbol;Acc:MGI:96765]	961.142	0.233081	0.0629335	3.70361	0.00021255	0.00411523	848.231	-0.606884	0.0525469	-11.5494	7.43569e-31	2.11638e-28
Paf1	ENSMUSG00000003437	protein_coding	Paf1, RNA polymerase II complex component [Source:MGI Symbol;Acc:MGI:1923988]	2076.18	0.127734	0.0344997	3.70248	0.000213504	0.00412339	11025.4	-0.0995331	0.026446	-3.76364	0.000167459	0.000971653
Kcnb1	ENSMUSG00000050556	protein_coding	potassium voltage gated channel, Shab-related subfamily, member 1 [Source:MGI Symbol;Acc:MGI:96666]	3399.1	-0.152112	0.0411259	-3.69869	0.000216713	0.00416977	3602.7	0.176568	0.0296205	5.96101	2.5068e-09	4.92068e-08
Ranbp1	ENSMUSG00000005732	protein_coding	RAN binding protein 1 [Source:MGI Symbol;Acc:MGI:96269]	1951.13	0.14538	0.0393946	3.69036	0.000223941	0.00428225	7177.69	-0.308734	0.0316412	-9.75735	1.71581e-22	2.1705e-20
Psmd3	ENSMUSG00000017221	protein_coding	proteasome (prosome, macropain) 26S subunit, non-ATPase, 3 [Source:MGI Symbol;Acc:MGI:98858]	4789.3	0.109641	0.029718	3.68939	0.000224788	0.00428787	13872.7	-0.0671785	0.0280532	-2.39468	0.0166347	0.0479457
Fbxo21	ENSMUSG00000032898	protein_coding	F-box protein 21 [Source:MGI Symbol;Acc:MGI:1924223]	6219.41	0.132928	0.0360909	3.68315	0.000230372	0.00438897	7866.77	0.129134	0.0235401	5.4857	4.11835e-08	6.22793e-07
Entpd5	ENSMUSG00000021236	protein_coding	ectonucleoside triphosphate diphosphohydrolase 5 [Source:MGI Symbol;Acc:MGI:1321385]	1223.99	-0.155421	0.0422045	-3.68256	0.000230903	0.00439368	3436.39	0.139774	0.0328729	4.25195	2.11917e-05	0.00016054
Bcap29	ENSMUSG00000020650	protein_coding	B cell receptor associated protein 29 [Source:MGI Symbol;Acc:MGI:101917]	584.154	-0.195142	0.0530318	-3.67971	0.000233501	0.00442184	1823.7	0.104668	0.0379629	2.75711	0.00583149	0.0200934
Scarb2	ENSMUSG00000029426	protein_coding	scavenger receptor class B, member 2 [Source:MGI Symbol;Acc:MGI:1196458]	5527.99	0.117721	0.0319948	3.67937	0.00023381	0.00442184	29806.3	0.153422	0.0177651	8.63617	5.81305e-18	4.51972e-16
Sbds	ENSMUSG00000025337	protein_coding	SBDS ribosome assembly guanine nucleotide exchange factor [Source:MGI Symbol;Acc:MGI:1913961]	1468.49	-0.14431	0.0392603	-3.67572	0.000237178	0.00445831	12596	-0.0677618	0.0257668	-2.62981	0.00854317	0.0276542
Sltm	ENSMUSG00000032212	protein_coding	SAFB-like, transcription modulator [Source:MGI Symbol;Acc:MGI:1913910]	2270.56	0.129417	0.0352063	3.67596	0.000236958	0.00445831	3255.8	-0.145329	0.0399397	-3.63872	0.000273995	0.00148645
Slc39a14	ENSMUSG00000022094	protein_coding	solute carrier family 39 (zinc transporter), member 14 [Source:MGI Symbol;Acc:MGI:2384851]	878.221	-0.16339	0.0445293	-3.66926	0.000243251	0.00455588	7275.57	0.110634	0.0264644	4.18049	2.9088e-05	0.000213263
Rpl15	ENSMUSG00000012405	protein_coding	ribosomal protein L15 [Source:MGI Symbol;Acc:MGI:1913730]	5764.46	0.126363	0.0344465	3.66838	0.000244088	0.00456604	16088.9	-0.078836	0.02621	-3.00785	0.002631	0.0103188
Dbn1	ENSMUSG00000034675	protein_coding	drebrin 1 [Source:MGI Symbol;Acc:MGI:1931838]	12635.7	0.133044	0.0362885	3.66629	0.000246098	0.00459255	8651.37	-0.265208	0.0645295	-4.10987	3.95875e-05	0.00027858
Cotl1	ENSMUSG00000031827	protein_coding	coactosin-like 1 (Dictyostelium) [Source:MGI Symbol;Acc:MGI:1919292]	3800.83	0.161055	0.0439433	3.66505	0.000247286	0.00460361	29208.5	-0.116	0.0308307	-3.7625	0.00016822	0.000975526
Tmem132e	ENSMUSG00000020701	protein_coding	transmembrane protein 132E [Source:MGI Symbol;Acc:MGI:2685490]	624.388	0.234409	0.0639909	3.66316	0.000249123	0.00462669	864.695	0.240666	0.0629762	3.82154	0.000132621	0.000794383
Igfbp3	ENSMUSG00000020427	protein_coding	insulin-like growth factor binding protein 3 [Source:MGI Symbol;Acc:MGI:96438]	1264.32	0.26033	0.0711165	3.66061	0.000251615	0.00466515	95117.4	-0.0962012	0.0180217	-5.33808	9.39363e-08	1.29408e-06
Col22a1	ENSMUSG00000079022	protein_coding	collagen, type XXII, alpha 1 [Source:MGI Symbol;Acc:MGI:1916950]	206.937	-0.300662	0.0822385	-3.65598	0.000256204	0.004713	2015.04	0.174604	0.0420429	4.15299	3.28155e-05	0.000235819
Kcnip3	ENSMUSG00000079056	protein_coding	Kv channel interacting protein 3, calsenilin [Source:MGI Symbol;Acc:MGI:1929258]	2822.05	-0.158254	0.0433016	-3.65469	0.000257492	0.00473107	971.507	-0.121247	0.045798	-2.64743	0.00811063	0.0264692
Nop56	ENSMUSG00000027405	protein_coding	NOP56 ribonucleoprotein [Source:MGI Symbol;Acc:MGI:1914384]	3302.55	0.122926	0.0336459	3.65352	0.000258668	0.00474705	2902.23	-0.240784	0.030311	-7.94377	1.96126e-15	1.04202e-13
Lmna	ENSMUSG00000028063	protein_coding	lamin A [Source:MGI Symbol;Acc:MGI:96794]	1466.85	0.148537	0.0407186	3.64788	0.00026441	0.00482384	22474.6	-0.157219	0.0274932	-5.71848	1.07479e-08	1.8301e-07
Lrrc4b	ENSMUSG00000047085	protein_coding	leucine rich repeat containing 4B [Source:MGI Symbol;Acc:MGI:3027390]	6485.28	0.170342	0.0467596	3.64293	0.000269557	0.00490043	8583.87	0.192165	0.037856	5.07621	3.85046e-07	4.55623e-06
Rpl8	ENSMUSG00000003970	protein_coding	ribosomal protein L8 [Source:MGI Symbol;Acc:MGI:1350927]	9797.06	0.151296	0.04155	3.6413	0.000271263	0.00490841	35071.5	-0.0637673	0.0268271	-2.37697	0.0174556	0.0498788
Tmem25	ENSMUSG00000002032	protein_coding	transmembrane protein 25 [Source:MGI Symbol;Acc:MGI:1918937]	1043.9	-0.202308	0.0555585	-3.64135	0.000271207	0.00490841	215.172	0.218505	0.0858372	2.54558	0.0109098	0.0338506
Timm23	ENSMUSG00000013701	protein_coding	translocase of inner mitochondrial membrane 23 [Source:MGI Symbol;Acc:MGI:1858317]	1109.44	0.149075	0.0409774	3.63799	0.000274778	0.00496042	3369.12	-0.179393	0.0322262	-5.56668	2.59633e-08	4.06911e-07
C2cd5	ENSMUSG00000030279	protein_coding	C2 calcium-dependent domain containing 5 [Source:MGI Symbol;Acc:MGI:1921991]	1488.11	-0.141724	0.0390123	-3.6328	0.000280362	0.00503648	2006.88	0.171293	0.0356663	4.80265	1.5658e-06	1.61118e-05
Armt1	ENSMUSG00000061759	protein_coding	acidic residue methyltransferase 1 [Source:MGI Symbol;Acc:MGI:1920669]	377.503	-0.227857	0.0627433	-3.63157	0.000281704	0.00504429	1204.69	0.124852	0.0377356	3.30859	0.000937675	0.00428978
Myh9	ENSMUSG00000022443	protein_coding	myosin, heavy polypeptide 9, non-muscle [Source:MGI Symbol;Acc:MGI:107717]	2440.81	-0.13076	0.0360157	-3.63064	0.000282719	0.00505172	59206.7	-0.186587	0.0615104	-3.03342	0.00241796	0.00961572
1110008P14Rik	ENSMUSG00000039195	protein_coding	RIKEN cDNA 1110008P14 gene [Source:MGI Symbol;Acc:MGI:1920987]	2499.85	-0.163561	0.0450587	-3.62996	0.000283465	0.0050542	16354.1	-0.118	0.0430388	-2.74171	0.0061121	0.0208789
Tmem62	ENSMUSG00000054484	protein_coding	transmembrane protein 62 [Source:MGI Symbol;Acc:MGI:2139461]	873.95	-0.171445	0.0472374	-3.62943	0.000284045	0.00505643	1845.87	0.171728	0.0369623	4.64603	3.3839e-06	3.16526e-05
Ppp1r26	ENSMUSG00000035829	protein_coding	protein phosphatase 1, regulatory subunit 26 [Source:MGI Symbol;Acc:MGI:2685193]	994.649	0.179684	0.0495836	3.62387	0.000290233	0.00512591	2021.37	0.118842	0.0400781	2.96527	0.00302414	0.0115842
Ldhd	ENSMUSG00000031958	protein_coding	lactate dehydrogenase D [Source:MGI Symbol;Acc:MGI:106428]	168.475	-0.302713	0.0835574	-3.62281	0.000291418	0.00513513	288.991	-0.216482	0.0748905	-2.89064	0.00384455	0.0141947
Psmb4	ENSMUSG00000005779	protein_coding	proteasome (prosome, macropain) subunit, beta type 4 [Source:MGI Symbol;Acc:MGI:1098257]	4782.64	0.119569	0.0330179	3.62133	0.000293092	0.00515875	12248.4	-0.115	0.0290709	-3.95585	7.62618e-05	0.000494724
Crocc	ENSMUSG00000040860	protein_coding	ciliary rootlet coiled-coil, rootletin [Source:MGI Symbol;Acc:MGI:3529431]	1324.98	-0.199009	0.0550008	-3.6183	0.00029655	0.00521369	1525.35	-0.130744	0.0479222	-2.72825	0.00636704	0.0216338
Lrrc8d	ENSMUSG00000046079	protein_coding	leucine rich repeat containing 8D [Source:MGI Symbol;Acc:MGI:1922368]	2366.43	0.148913	0.0412331	3.61148	0.000304452	0.00531953	2668.81	0.079126	0.0312572	2.53145	0.0113592	0.0349862
Prpf19	ENSMUSG00000024735	protein_coding	pre-mRNA processing factor 19 [Source:MGI Symbol;Acc:MGI:106247]	7419.05	0.0995062	0.0275696	3.60927	0.00030706	0.00535592	20998.3	-0.0677739	0.0215994	-3.13777	0.00170237	0.00717454
Usp22	ENSMUSG00000042506	protein_coding	ubiquitin specific peptidase 22 [Source:MGI Symbol;Acc:MGI:2144157]	22034.4	0.147827	0.0410142	3.60428	0.000313015	0.0054414	13895.9	0.156911	0.0204193	7.68443	1.53676e-14	7.14124e-13
Zfp691	ENSMUSG00000045268	protein_coding	zinc finger protein 691 [Source:MGI Symbol;Acc:MGI:3041163]	115.903	-0.283898	0.078819	-3.60189	0.000315908	0.00548554	634.604	0.264117	0.060015	4.40084	1.07832e-05	8.81399e-05
Cyb5r3	ENSMUSG00000018042	protein_coding	cytochrome b5 reductase 3 [Source:MGI Symbol;Acc:MGI:94893]	3871.72	0.134655	0.037433	3.59723	0.000321626	0.00555369	121537	-0.103073	0.0270154	-3.81533	0.000136002	0.000810975
Ppm1f	ENSMUSG00000026181	protein_coding	protein phosphatase 1F (PP2C domain containing) [Source:MGI Symbol;Acc:MGI:1918464]	1716.01	-0.17472	0.0485894	-3.59586	0.000323323	0.00557678	21176	0.0549227	0.018019	3.04805	0.0023033	0.00924684
Acot9	ENSMUSG00000025287	protein_coding	acyl-CoA thioesterase 9 [Source:MGI Symbol;Acc:MGI:1928939]	1011.34	0.18719	0.052117	3.59173	0.000328493	0.00563458	3390.01	-0.135013	0.0297145	-4.54366	5.52853e-06	4.87655e-05
Stxbp4	ENSMUSG00000020546	protein_coding	syntaxin binding protein 4 [Source:MGI Symbol;Acc:MGI:1342296]	648.497	-0.230559	0.0642754	-3.58705	0.000334445	0.00571138	3476.67	0.0791858	0.0319762	2.4764	0.0132715	0.0397471
Gart	ENSMUSG00000022962	protein_coding	phosphoribosylglycinamide formyltransferase [Source:MGI Symbol;Acc:MGI:95654]	1388.08	0.133699	0.0373646	3.57823	0.000345929	0.00588155	4579.11	-0.150302	0.0274209	-5.48131	4.22188e-08	6.36637e-07
Tchh	ENSMUSG00000052415	protein_coding	trichohyalin [Source:MGI Symbol;Acc:MGI:2177944]	99.6923	0.294923	0.082516	3.57413	0.000351398	0.00596146	3082.3	-0.373191	0.0279127	-13.3699	9.06099e-41	5.34901e-38
Bcar3	ENSMUSG00000028121	protein_coding	breast cancer anti-estrogen resistance 3 [Source:MGI Symbol;Acc:MGI:1352501]	274.452	-0.237637	0.0665631	-3.57011	0.000356838	0.00603391	1673.89	-0.114119	0.0376728	-3.02922	0.00245184	0.0097359
Mxd1	ENSMUSG00000001156	protein_coding	MAX dimerization protein 1 [Source:MGI Symbol;Acc:MGI:96908]	630.703	-0.216713	0.0607158	-3.5693	0.000357939	0.00604593	2049.06	0.125269	0.0363461	3.44655	0.000567788	0.00278204
Map6	ENSMUSG00000055407	protein_coding	microtubule-associated protein 6 [Source:MGI Symbol;Acc:MGI:1201690]	7762.81	0.141294	0.0396152	3.56667	0.000361545	0.00610018	8404.74	-0.0622057	0.0248879	-2.49944	0.0124391	0.0376004
Psmb3	ENSMUSG00000069744	protein_coding	proteasome (prosome, macropain) subunit, beta type 3 [Source:MGI Symbol;Acc:MGI:1347014]	2469.92	0.126605	0.0355179	3.56454	0.00036449	0.00612985	7253.61	-0.157461	0.0387083	-4.06788	4.74431e-05	0.000326087
Rbmx2	ENSMUSG00000031107	protein_coding	RNA binding motif protein, X-linked 2 [Source:MGI Symbol;Acc:MGI:1919414]	288.84	0.236211	0.0662765	3.56403	0.000365206	0.00613522	476.305	-0.158727	0.0618302	-2.56714	0.0102542	0.0321547
Chordc1	ENSMUSG00000001774	protein_coding	cysteine and histidine-rich domain (CHORD)-containing, zinc-binding protein 1 [Source:MGI Symbol;Acc:MGI:1914167]	1579.5	-0.169563	0.0476862	-3.55581	0.000376818	0.00628956	4005.37	-0.10593	0.0389389	-2.72042	0.00651996	0.0220547
Afap1l2	ENSMUSG00000025083	protein_coding	actin filament associated protein 1-like 2 [Source:MGI Symbol;Acc:MGI:2147658]	955.87	-0.175013	0.0492412	-3.5542	0.000379135	0.00630088	16404.9	-0.0703188	0.0221252	-3.17823	0.00148178	0.0063867
Foxo6	ENSMUSG00000052135	protein_coding	forkhead box O6 [Source:MGI Symbol;Acc:MGI:2676586]	1751.98	0.247267	0.0696093	3.55221	0.000382008	0.00632345	260.042	0.365419	0.0910413	4.01377	5.97566e-05	0.000400025
Mcrs1	ENSMUSG00000037570	protein_coding	microspherule protein 1 [Source:MGI Symbol;Acc:MGI:1858420]	3635.74	0.121377	0.0341627	3.55292	0.000380976	0.00632345	4735.04	-0.135321	0.0312514	-4.33006	1.4907e-05	0.0001178
Mcm3	ENSMUSG00000041859	protein_coding	minichromosome maintenance complex component 3 [Source:MGI Symbol;Acc:MGI:101845]	385.723	0.235627	0.0663429	3.55166	0.000382814	0.00632534	1666.96	-0.414698	0.0379481	-10.928	8.46658e-28	1.82363e-25
Abhd14a	ENSMUSG00000042210	protein_coding	abhydrolase domain containing 14A [Source:MGI Symbol;Acc:MGI:1915894]	1320.75	-0.203362	0.0572738	-3.5507	0.00038421	0.00633088	4369.23	0.0715031	0.0282478	2.53128	0.0113647	0.0349871
Anxa3	ENSMUSG00000029484	protein_coding	annexin A3 [Source:MGI Symbol;Acc:MGI:1201378]	469.838	-0.257127	0.0724107	-3.55096	0.00038383	0.00633088	69394.7	-0.258066	0.0170311	-15.1527	7.27597e-52	9.66431e-49
Ipo5	ENSMUSG00000030662	protein_coding	importin 5 [Source:MGI Symbol;Acc:MGI:1917822]	6214.45	0.131156	0.0369667	3.54794	0.00038825	0.00638386	13598.3	-0.0705348	0.0229228	-3.07705	0.00209057	0.00853089
Bbs1	ENSMUSG00000006464	protein_coding	Bardet-Biedl syndrome 1 (human) [Source:MGI Symbol;Acc:MGI:1277215]	1731.86	-0.131772	0.0371591	-3.54615	0.000390902	0.00642066	1859.43	0.138938	0.0382657	3.63086	0.000282477	0.0015252
Frmd4a	ENSMUSG00000026657	protein_coding	FERM domain containing 4A [Source:MGI Symbol;Acc:MGI:1919850]	4533.58	0.14177	0.0400155	3.54289	0.000395771	0.00648688	3287.82	-0.111423	0.0317001	-3.5149	0.000439917	0.00223877
Pdzd4	ENSMUSG00000002006	protein_coding	PDZ domain containing 4 [Source:MGI Symbol;Acc:MGI:2443483]	4855.81	0.136514	0.0385547	3.54079	0.000398927	0.00652479	1869.23	0.114357	0.0374642	3.05242	0.00227001	0.00914799
Csf1r	ENSMUSG00000024621	protein_coding	colony stimulating factor 1 receptor [Source:MGI Symbol;Acc:MGI:1339758]	2593.13	-0.163204	0.0461939	-3.53301	0.00041085	0.00668451	359.703	0.324274	0.0824709	3.93198	8.42493e-05	0.000538648
Kcnd3	ENSMUSG00000040896	protein_coding	potassium voltage-gated channel, Shal-related family, member 3 [Source:MGI Symbol;Acc:MGI:1928743]	2661.24	0.164728	0.0466371	3.53213	0.000412227	0.00669285	8636.14	0.189061	0.0299142	6.3201	2.61402e-10	6.25591e-09
Dhrs1	ENSMUSG00000002332	protein_coding	dehydrogenase/reductase (SDR family) member 1 [Source:MGI Symbol;Acc:MGI:1196314]	2516.52	-0.124374	0.0352492	-3.52843	0.000418032	0.00672103	41773.2	-0.18875	0.0370161	-5.09912	3.41229e-07	4.09244e-06
Garem1	ENSMUSG00000042680	protein_coding	GRB2 associated regulator of MAPK1 subtype 1 [Source:MGI Symbol;Acc:MGI:2685790]	1565.6	0.1827	0.0517859	3.52799	0.000418736	0.00672103	6944.19	0.119259	0.0393443	3.03116	0.00243613	0.00967833
Ctsl	ENSMUSG00000021477	protein_coding	cathepsin L [Source:MGI Symbol;Acc:MGI:88564]	4613.12	-0.138358	0.0392332	-3.52655	0.000421009	0.0067227	52864	0.131451	0.0207476	6.33574	2.36201e-10	5.71291e-09
Pcdhgc4	ENSMUSG00000023036	protein_coding	protocadherin gamma subfamily C, 4 [Source:MGI Symbol;Acc:MGI:1935203]	1304.97	0.225973	0.0640694	3.527	0.000420291	0.0067227	1917.63	0.143727	0.0374621	3.8366	0.000124747	0.000752824
Tgoln1	ENSMUSG00000056429	protein_coding	trans-golgi network protein [Source:MGI Symbol;Acc:MGI:105080]	1821.26	-0.116244	0.0329619	-3.52661	0.000420924	0.0067227	26947.3	0.0924627	0.0222043	4.16417	3.12483e-05	0.0002266
Ttc3	ENSMUSG00000040785	protein_coding	tetratricopeptide repeat domain 3 [Source:MGI Symbol;Acc:MGI:1276539]	36234.7	0.116393	0.0329954	3.52754	0.000419435	0.0067227	15606.1	0.148117	0.0259508	5.70762	1.14569e-08	1.93239e-07
Tra2a	ENSMUSG00000029817	protein_coding	transformer 2 alpha homolog (Drosophila) [Source:MGI Symbol;Acc:MGI:1933972]	2298.85	-0.149441	0.0424255	-3.52244	0.0004276	0.00681256	2779.28	-0.225461	0.0382629	-5.89242	3.80581e-09	7.18729e-08
Idh2	ENSMUSG00000030541	protein_coding	isocitrate dehydrogenase 2 (NADP+), mitochondrial [Source:MGI Symbol;Acc:MGI:96414]	1571.78	0.167758	0.0477127	3.516	0.000438102	0.00694633	15379.9	-0.149763	0.036703	-4.08041	4.4956e-05	0.000310869
Atp6v0a2	ENSMUSG00000038023	protein_coding	ATPase, H+ transporting, lysosomal V0 subunit A2 [Source:MGI Symbol;Acc:MGI:104855]	1907.69	-0.168398	0.0479085	-3.515	0.00043976	0.00696467	11747.1	-0.126444	0.0198969	-6.35498	2.08459e-10	5.08048e-09
Gpt	ENSMUSG00000022546	protein_coding	glutamic pyruvic transaminase, soluble [Source:MGI Symbol;Acc:MGI:95802]	262.146	-0.255357	0.0726754	-3.51367	0.000441966	0.00699245	379.022	0.15597	0.0649719	2.40058	0.0163692	0.0473432
Phyhipl	ENSMUSG00000037747	protein_coding	phytanoyl-CoA hydroxylase interacting protein-like [Source:MGI Symbol;Acc:MGI:1918161]	5239.08	-0.123529	0.0351896	-3.5104	0.000447435	0.00707175	1085.66	0.364639	0.0537923	6.77865	1.21308e-11	3.60732e-10
Slc25a19	ENSMUSG00000020744	protein_coding	solute carrier family 25 (mitochondrial thiamine pyrophosphate carrier), member 19 [Source:MGI Symbol;Acc:MGI:1914533]	1473.73	-0.141385	0.0402943	-3.50881	0.000450108	0.00708509	2066.08	0.117454	0.0369863	3.17562	0.00149519	0.00643407
Cdk20	ENSMUSG00000021483	protein_coding	cyclin-dependent kinase 20 [Source:MGI Symbol;Acc:MGI:2145349]	375.128	-0.222205	0.0634454	-3.50231	0.000461245	0.00720248	808.265	0.25176	0.0493378	5.10279	3.34689e-07	4.02309e-06
Dexi	ENSMUSG00000038055	protein_coding	dexamethasone-induced transcript [Source:MGI Symbol;Acc:MGI:1926236]	606.216	-0.202462	0.0578086	-3.50228	0.000461286	0.00720248	1575.04	0.136635	0.0409184	3.33921	0.000840167	0.00390534
Grin3a	ENSMUSG00000039579	protein_coding	glutamate receptor ionotropic, NMDA3A [Source:MGI Symbol;Acc:MGI:1933206]	5257.86	0.184751	0.0529282	3.49059	0.000481954	0.00747246	219.76	0.197795	0.0815793	2.42457	0.0153266	0.0448076
Lix1l	ENSMUSG00000049288	protein_coding	Lix1-like [Source:MGI Symbol;Acc:MGI:3036267]	1606.85	0.142476	0.0408128	3.49095	0.0004813	0.00747246	23806.6	-0.0703851	0.022094	-3.18571	0.00144401	0.00624082
Akap10	ENSMUSG00000047804	protein_coding	A kinase (PRKA) anchor protein 10 [Source:MGI Symbol;Acc:MGI:1890218]	873.677	-0.150701	0.0432725	-3.48261	0.00049655	0.00766041	2285.66	0.137327	0.029111	4.71735	2.38938e-06	2.33459e-05
Dnmt1	ENSMUSG00000004099	protein_coding	DNA methyltransferase (cytosine-5) 1 [Source:MGI Symbol;Acc:MGI:94912]	2495.23	0.143795	0.0413271	3.47944	0.00050247	0.00772865	4547.44	-0.236619	0.0292535	-8.08858	6.03647e-16	3.49874e-14
Irf2bpl	ENSMUSG00000034168	protein_coding	interferon regulatory factor 2 binding protein-like [Source:MGI Symbol;Acc:MGI:2442463]	3520.86	0.171124	0.0492672	3.47339	0.000513931	0.00786895	21462.4	0.138375	0.0271282	5.10079	3.38233e-07	4.06262e-06
Rrm1	ENSMUSG00000030978	protein_coding	ribonucleotide reductase M1 [Source:MGI Symbol;Acc:MGI:98180]	1112.17	0.173606	0.0500017	3.47199	0.000516615	0.00789916	4543.5	-0.224553	0.0298989	-7.51041	5.89439e-14	2.54609e-12
Ptpn22	ENSMUSG00000027843	protein_coding	protein tyrosine phosphatase, non-receptor type 22 (lymphoid) [Source:MGI Symbol;Acc:MGI:107170]	22.5244	-0.286621	0.0825921	-3.47032	0.000519843	0.00793285	440.052	0.254558	0.0684855	3.71696	0.000201637	0.00114414
Gnpda2	ENSMUSG00000029209	protein_coding	glucosamine-6-phosphate deaminase 2 [Source:MGI Symbol;Acc:MGI:1915230]	539.792	-0.20232	0.0584407	-3.46198	0.000536223	0.0081507	2001.71	0.0963607	0.0384698	2.50484	0.0122507	0.0371715
Ndrg2	ENSMUSG00000004558	protein_coding	N-myc downstream regulated gene 2 [Source:MGI Symbol;Acc:MGI:1352498]	14183.7	-0.142548	0.0411985	-3.46002	0.000540127	0.00819396	5070.19	0.179951	0.0264623	6.8003	1.04399e-11	3.12197e-10
Ccng2	ENSMUSG00000029385	protein_coding	cyclin G2 [Source:MGI Symbol;Acc:MGI:1095734]	1649.75	-0.153512	0.0444381	-3.45452	0.000551268	0.00835021	2650.78	0.165225	0.0350703	4.71125	2.46207e-06	2.3914e-05
Eef2	ENSMUSG00000034994	protein_coding	eukaryotic translation elongation factor 2 [Source:MGI Symbol;Acc:MGI:95288]	50231.6	0.129925	0.0376113	3.45441	0.000551505	0.00835021	278517	0.0675913	0.0270138	2.5021	0.0123459	0.0373826
Itpr2	ENSMUSG00000030287	protein_coding	inositol 1,4,5-triphosphate receptor 2 [Source:MGI Symbol;Acc:MGI:99418]	1020.07	-0.21012	0.0610277	-3.44302	0.000575252	0.00860877	3369.9	0.148204	0.030057	4.93075	8.19153e-07	8.99826e-06
Hnrnpf	ENSMUSG00000042079	protein_coding	heterogeneous nuclear ribonucleoprotein F [Source:MGI Symbol;Acc:MGI:2138741]	1682.65	0.107262	0.0311695	3.44125	0.000579025	0.00863791	9753.33	-0.0767929	0.0214686	-3.57699	0.000347576	0.00182473
Slc9a6	ENSMUSG00000060681	protein_coding	solute carrier family 9 (sodium/hydrogen exchanger), member 6 [Source:MGI Symbol;Acc:MGI:2443511]	4809.27	0.10838	0.0314934	3.44136	0.0005788	0.00863791	3050.54	0.159682	0.034857	4.58107	4.62603e-06	4.16578e-05
Slc38a9	ENSMUSG00000047789	protein_coding	solute carrier family 38, member 9 [Source:MGI Symbol;Acc:MGI:1918839]	461.466	-0.238394	0.0693461	-3.43773	0.000586603	0.00870296	1111.26	0.185292	0.0460546	4.02332	5.73841e-05	0.000386579
Camk2n1	ENSMUSG00000046447	protein_coding	calcium/calmodulin-dependent protein kinase II inhibitor 1 [Source:MGI Symbol;Acc:MGI:1913509]	10239	-0.181523	0.0528184	-3.43675	0.000588747	0.00871807	6162.13	0.155227	0.0284569	5.45481	4.90254e-08	7.23532e-07
Hp1bp3	ENSMUSG00000028759	protein_coding	heterochromatin protein 1, binding protein 3 [Source:MGI Symbol;Acc:MGI:109369]	7329.52	0.0829437	0.0241433	3.43547	0.000591524	0.00872759	24184.9	-0.0525349	0.0191917	-2.73738	0.0061931	0.0211058
Lrp4	ENSMUSG00000027253	protein_coding	low density lipoprotein receptor-related protein 4 [Source:MGI Symbol;Acc:MGI:2442252]	1409.73	-0.155157	0.0451574	-3.43592	0.000590554	0.00872759	10878.6	0.0861068	0.0290025	2.96894	0.00298831	0.0114828
Cpz	ENSMUSG00000036596	protein_coding	carboxypeptidase Z [Source:MGI Symbol;Acc:MGI:88487]	37.5856	-0.263808	0.0768527	-3.43264	0.000597742	0.00878408	1176.12	0.29668	0.0492973	6.01818	1.76393e-09	3.59991e-08
Mapkbp1	ENSMUSG00000033902	protein_coding	mitogen-activated protein kinase binding protein 1 [Source:MGI Symbol;Acc:MGI:1347004]	4217.56	0.141703	0.0413115	3.43011	0.000603328	0.00885777	3350.9	0.144522	0.0376573	3.83782	0.00012413	0.000749944
Cpsf2	ENSMUSG00000041781	protein_coding	cleavage and polyadenylation specific factor 2 [Source:MGI Symbol;Acc:MGI:1861601]	3306.36	0.118459	0.0345467	3.42896	0.000605901	0.00887872	5360.91	-0.064484	0.0230327	-2.79967	0.00511546	0.0180388
Sertm1	ENSMUSG00000056306	protein_coding	serine rich and transmembrane domain containing 1 [Source:MGI Symbol;Acc:MGI:3607715]	4267.36	0.155286	0.0452836	3.42918	0.000605403	0.00887872	1078.02	0.108485	0.0453928	2.38991	0.0168523	0.0484504
Efhd2	ENSMUSG00000040659	protein_coding	EF hand domain containing 2 [Source:MGI Symbol;Acc:MGI:106504]	2198.75	-0.166557	0.0485944	-3.42749	0.000609193	0.00891852	27189.6	-0.0686888	0.0243746	-2.81804	0.00483172	0.0172134
Marveld1	ENSMUSG00000044345	protein_coding	MARVEL (membrane-associating) domain containing 1 [Source:MGI Symbol;Acc:MGI:2147570]	487.761	0.195657	0.0571148	3.42568	0.000613256	0.00896952	2758.47	0.140775	0.0340988	4.12844	3.65237e-05	0.00025931
Snrpd3	ENSMUSG00000020180	protein_coding	small nuclear ribonucleoprotein D3 [Source:MGI Symbol;Acc:MGI:1914582]	1915.09	0.121309	0.0354236	3.42454	0.00061585	0.00899896	4635.42	-0.209538	0.0348163	-6.01838	1.76172e-09	3.59991e-08
Snu13	ENSMUSG00000063480	protein_coding	SNU13 homolog, small nuclear ribonucleoprotein (U4/U6.U5) [Source:MGI Symbol;Acc:MGI:893586]	2467.54	0.120774	0.0352929	3.42205	0.000621505	0.00907303	4938.18	-0.141003	0.0303771	-4.64176	3.45457e-06	3.22379e-05
Tubgcp4	ENSMUSG00000027263	protein_coding	tubulin, gamma complex associated protein 4 [Source:MGI Symbol;Acc:MGI:1196293]	732.726	-0.168397	0.0492335	-3.42038	0.000625328	0.00912025	1352.1	0.117179	0.0392427	2.98602	0.00282636	0.0109766
Lrch3	ENSMUSG00000022801	protein_coding	leucine-rich repeats and calponin homology (CH) domain containing 3 [Source:MGI Symbol;Acc:MGI:1917394]	1295.81	-0.124732	0.0364991	-3.41741	0.000632198	0.00920311	5569.83	0.0859523	0.0284116	3.02526	0.00248422	0.00984484
Cdk6	ENSMUSG00000040274	protein_coding	cyclin-dependent kinase 6 [Source:MGI Symbol;Acc:MGI:1277162]	307.582	-0.230501	0.0674673	-3.41648	0.000634358	0.00922588	11554.8	-0.118065	0.0297959	-3.96245	7.41832e-05	0.000483404
Mgat4b	ENSMUSG00000036620	protein_coding	mannoside acetylglucosaminyltransferase 4, isoenzyme B [Source:MGI Symbol;Acc:MGI:2143974]	6803.13	0.150148	0.0440765	3.40653	0.00065795	0.00952428	11054.9	0.132935	0.0253777	5.23825	1.62102e-07	2.0921e-06
Rpl6	ENSMUSG00000029614	protein_coding	ribosomal protein L6 [Source:MGI Symbol;Acc:MGI:108057]	6764.46	0.129367	0.0380458	3.40031	0.000673098	0.00969824	31208.8	-0.091229	0.0266241	-3.42656	0.000611288	0.00296396
Gramd1b	ENSMUSG00000040111	protein_coding	GRAM domain containing 1B [Source:MGI Symbol;Acc:MGI:1925037]	6726.92	-0.141381	0.0415828	-3.39999	0.000673881	0.0097005	4113.77	0.0815576	0.024977	3.26531	0.00109345	0.00491635
Rpl19	ENSMUSG00000017404	protein_coding	ribosomal protein L19 [Source:MGI Symbol;Acc:MGI:98020]	7651.61	0.1362	0.0400677	3.39924	0.000675723	0.00971799	20839.1	-0.150947	0.0283595	-5.32262	1.02282e-07	1.39937e-06
Csrnp1	ENSMUSG00000032515	protein_coding	cysteine-serine-rich nuclear protein 1 [Source:MGI Symbol;Acc:MGI:2387989]	172.975	0.260551	0.0766576	3.3989	0.000676585	0.00972135	1030.93	-0.167534	0.0465663	-3.59775	0.000320985	0.00170449
Tk1	ENSMUSG00000025574	protein_coding	thymidine kinase 1 [Source:MGI Symbol;Acc:MGI:98763]	139.952	0.270913	0.0797838	3.39559	0.000684814	0.00982049	498.31	-0.374224	0.0685139	-5.46202	4.70746e-08	6.97974e-07
Frmd3	ENSMUSG00000049122	protein_coding	FERM domain containing 3 [Source:MGI Symbol;Acc:MGI:2442466]	551.389	0.19227	0.0566343	3.39494	0.000686441	0.00982651	2063.11	-0.121446	0.0433212	-2.80339	0.00505692	0.0178697
Fus	ENSMUSG00000030795	protein_coding	fused in sarcoma [Source:MGI Symbol;Acc:MGI:1353633]	7405.93	0.150725	0.044401	3.39462	0.000687239	0.00982885	7115.08	-0.582701	0.0332737	-17.5123	1.15358e-68	9.19346e-65
Igsf3	ENSMUSG00000042035	protein_coding	immunoglobulin superfamily, member 3 [Source:MGI Symbol;Acc:MGI:1926158]	2998.01	0.156402	0.0460779	3.39429	0.000688057	0.00983147	2814.4	0.184943	0.0315626	5.85956	4.64092e-09	8.58139e-08
Tsta3	ENSMUSG00000022570	protein_coding	tissue specific transplantation antigen P35B [Source:MGI Symbol;Acc:MGI:98857]	884.263	0.139475	0.0411117	3.39258	0.000692372	0.00986031	3711.09	-0.0919773	0.0309751	-2.96939	0.00298391	0.0114707
Slc24a3	ENSMUSG00000063873	protein_coding	solute carrier family 24 (sodium/potassium/calcium exchanger), member 3 [Source:MGI Symbol;Acc:MGI:2137513]	9779.15	0.124246	0.0367323	3.38249	0.000718328	0.0101609	2323.9	-0.229164	0.0357898	-6.40304	1.52311e-10	3.78733e-09
Tgfb1i1	ENSMUSG00000030782	protein_coding	transforming growth factor beta 1 induced transcript 1 [Source:MGI Symbol;Acc:MGI:102784]	770.749	0.151659	0.0448754	3.37955	0.000726042	0.010214	7355.88	-0.39864	0.0315761	-12.6248	1.54212e-36	6.46838e-34
Pm20d1	ENSMUSG00000042251	protein_coding	peptidase M20 domain containing 1 [Source:MGI Symbol;Acc:MGI:2442939]	27.3324	-0.283843	0.0840399	-3.37748	0.000731536	0.0102727	1647.56	0.114752	0.040214	2.85354	0.00432357	0.0157121
Hunk	ENSMUSG00000053414	protein_coding	hormonally upregulated Neu-associated kinase [Source:MGI Symbol;Acc:MGI:1347352]	1568.44	0.191084	0.0566515	3.37298	0.000743591	0.0103761	9852.1	-0.0929822	0.0252357	-3.68454	0.000229112	0.00127832
Cep97	ENSMUSG00000022604	protein_coding	centrosomal protein 97 [Source:MGI Symbol;Acc:MGI:1921451]	417.857	-0.239923	0.0711493	-3.3721	0.000745963	0.0103811	1159.85	0.227079	0.0431938	5.25721	1.46259e-07	1.92346e-06
Trappc10	ENSMUSG00000000374	protein_coding	trafficking protein particle complex 10 [Source:MGI Symbol;Acc:MGI:1336209]	3876.55	0.115394	0.0342189	3.37225	0.000745576	0.0103811	7457.17	0.0629645	0.0230089	2.73653	0.00620917	0.0211485
Syk	ENSMUSG00000021457	protein_coding	spleen tyrosine kinase [Source:MGI Symbol;Acc:MGI:99515]	307.598	-0.245053	0.0726993	-3.37077	0.000749573	0.0104072	911.287	0.188933	0.0520499	3.62984	0.000283601	0.00152972
Scg2	ENSMUSG00000050711	protein_coding	secretogranin II [Source:MGI Symbol;Acc:MGI:103033]	9069.96	0.19605	0.0582128	3.36781	0.000757676	0.0104876	1326.44	0.121578	0.0419262	2.89982	0.00373378	0.013853
Timeless	ENSMUSG00000039994	protein_coding	timeless circadian clock 1 [Source:MGI Symbol;Acc:MGI:1321393]	282.751	0.213447	0.0634619	3.3634	0.000769893	0.0106188	274.065	-0.308469	0.0751457	-4.10495	4.04398e-05	0.000283452
Edn3	ENSMUSG00000027524	protein_coding	endothelin 3 [Source:MGI Symbol;Acc:MGI:95285]	158.776	-0.271527	0.0808549	-3.3582	0.000784505	0.0107915	62.1403	-0.449255	0.158578	-2.83303	0.00461093	0.0165636
Rps20	ENSMUSG00000028234	protein_coding	ribosomal protein S20 [Source:MGI Symbol;Acc:MGI:1914677]	4982.65	0.145516	0.0433303	3.35828	0.000784278	0.0107915	17570.8	-0.108736	0.0286389	-3.79678	0.000146586	0.00086695
P4hb	ENSMUSG00000025130	protein_coding	prolyl 4-hydroxylase, beta polypeptide [Source:MGI Symbol;Acc:MGI:97464]	5776.94	0.104125	0.0310352	3.35506	0.000793471	0.0108762	46033.8	0.0681109	0.02049	3.32411	0.000887027	0.00409688
Scarb1	ENSMUSG00000037936	protein_coding	scavenger receptor class B, member 1 [Source:MGI Symbol;Acc:MGI:893578]	2109.48	0.148701	0.0443809	3.35055	0.000806513	0.0110062	3238.13	0.185256	0.0280238	6.61067	3.82583e-11	1.03531e-09
Aph1c	ENSMUSG00000053040	protein_coding	aph1 homolog C, gamma secretase subunit [Source:MGI Symbol;Acc:MGI:1915568]	194.821	-0.245139	0.0732632	-3.346	0.000819857	0.011149	398.637	0.204868	0.0711111	2.88095	0.00396472	0.0145608
Rps10	ENSMUSG00000052146	protein_coding	ribosomal protein S10 [Source:MGI Symbol;Acc:MGI:1914347]	3735.06	0.160591	0.0480316	3.34346	0.00082742	0.0112322	14925.4	-0.0849898	0.0357632	-2.37646	0.0174795	0.0499294
Ctu2	ENSMUSG00000049482	protein_coding	cytosolic thiouridylase subunit 2 [Source:MGI Symbol;Acc:MGI:1914215]	815.065	0.149318	0.0446735	3.34243	0.000830479	0.011242	1187.79	-0.201908	0.0399861	-5.04947	4.43035e-07	5.17329e-06
Nolc1	ENSMUSG00000015176	protein_coding	nucleolar and coiled-body phosphoprotein 1 [Source:MGI Symbol;Acc:MGI:1918019]	2350.88	0.115596	0.0345853	3.34233	0.000830772	0.011242	5467.12	-0.126944	0.0219857	-5.77392	7.74482e-09	1.35505e-07
Cox8a	ENSMUSG00000035885	protein_coding	cytochrome c oxidase subunit VIIIa [Source:MGI Symbol;Acc:MGI:105959]	9714.65	-0.163385	0.0488935	-3.34166	0.000832804	0.0112544	14618.9	-0.17356	0.0417874	-4.15339	3.27583e-05	0.00023562
Csdc2	ENSMUSG00000042109	protein_coding	cold shock domain containing C2, RNA binding [Source:MGI Symbol;Acc:MGI:2146027]	7379.66	0.141319	0.0422928	3.34145	0.000833417	0.0112544	3930.13	0.10668	0.035312	3.02106	0.0025189	0.00995507
Mia3	ENSMUSG00000056050	protein_coding	melanoma inhibitory activity 3 [Source:MGI Symbol;Acc:MGI:2443183]	4762.32	0.0997687	0.0298611	3.3411	0.000834486	0.011259	5765.49	0.122981	0.0309585	3.97244	7.11412e-05	0.000465318
Kirrel3	ENSMUSG00000032036	protein_coding	kin of IRRE like 3 (Drosophila) [Source:MGI Symbol;Acc:MGI:1914953]	1703.98	0.20655	0.0618332	3.34044	0.000836447	0.0112659	2226.23	-0.133593	0.0391158	-3.41532	0.000637082	0.00307338
Grid1	ENSMUSG00000041078	protein_coding	glutamate receptor, ionotropic, delta 1 [Source:MGI Symbol;Acc:MGI:95812]	2302.15	0.143836	0.0430732	3.33933	0.000839814	0.0113014	3080.85	0.262139	0.0261787	10.0135	1.33019e-23	1.87627e-21
Rmnd5a	ENSMUSG00000002222	protein_coding	required for meiotic nuclear division 5 homolog A [Source:MGI Symbol;Acc:MGI:1915727]	4266.81	-0.0803609	0.0240771	-3.33765	0.000844891	0.0113475	5502.21	0.130014	0.0332647	3.90847	9.28807e-05	0.000583046
Tcp1	ENSMUSG00000068039	protein_coding	t-complex protein 1 [Source:MGI Symbol;Acc:MGI:98535]	7434.18	0.11013	0.0330364	3.3336	0.000857314	0.0114375	14048.2	-0.0964864	0.0209788	-4.59924	4.24033e-06	3.85548e-05
Ccdc28a	ENSMUSG00000059554	protein_coding	coiled-coil domain containing 28A [Source:MGI Symbol;Acc:MGI:2443508]	199.097	-0.242889	0.0729329	-3.33031	0.000867509	0.0115536	1311.67	0.133644	0.0530442	2.51948	0.0117528	0.0359832
Arpc4	ENSMUSG00000079426	protein_coding	actin related protein 2/3 complex, subunit 4 [Source:MGI Symbol;Acc:MGI:1915339]	3857.98	0.126659	0.0380403	3.3296	0.000869708	0.0115696	7107.24	-0.145633	0.0322256	-4.51916	6.20856e-06	5.39576e-05
Sulf2	ENSMUSG00000006800	protein_coding	sulfatase 2 [Source:MGI Symbol;Acc:MGI:1919293]	9874.93	0.165086	0.0496343	3.32604	0.00088089	0.0116816	64935.8	0.131991	0.0169293	7.79662	6.35894e-15	3.13793e-13
Lipa	ENSMUSG00000024781	protein_coding	lysosomal acid lipase A [Source:MGI Symbol;Acc:MGI:96789]	703.315	-0.206425	0.0620811	-3.32509	0.000883889	0.0117013	5444.32	0.246015	0.0236989	10.3809	3.03063e-25	5.55232e-23
Tbc1d16	ENSMUSG00000039976	protein_coding	TBC1 domain family, member 16 [Source:MGI Symbol;Acc:MGI:2652878]	8626.04	0.13926	0.0418967	3.3239	0.000887674	0.0117214	2953.34	0.117854	0.033654	3.50194	0.000461884	0.00233491
Zscan25	ENSMUSG00000070420	protein_coding	zinc finger and SCAN domain containing 25 [Source:MGI Symbol;Acc:MGI:3647079]	396.786	0.198243	0.0596388	3.32406	0.000887161	0.0117214	2323.38	0.126757	0.0332818	3.80859	0.000139761	0.000829664
Snrnp48	ENSMUSG00000021431	protein_coding	small nuclear ribonucleoprotein 48 (U11/U12) [Source:MGI Symbol;Acc:MGI:1915047]	398.885	-0.198559	0.0597656	-3.32229	0.000892819	0.0117793	1865.59	0.187287	0.0385571	4.85739	1.18942e-06	1.26051e-05
C1qbp	ENSMUSG00000018446	protein_coding	complement component 1, q subcomponent binding protein [Source:MGI Symbol;Acc:MGI:1194505]	2218.92	0.12163	0.0366643	3.31739	0.000908629	0.0119472	7588.34	-0.137379	0.0260407	-5.27556	1.32353e-07	1.75827e-06
Dnajc5	ENSMUSG00000000826	protein_coding	DnaJ heat shock protein family (Hsp40) member C5 [Source:MGI Symbol;Acc:MGI:892995]	13956.6	0.10622	0.0320262	3.31666	0.000911019	0.0119583	16593	-0.067978	0.0179563	-3.78575	0.000153243	0.000898984
Arhgap29	ENSMUSG00000039831	protein_coding	Rho GTPase activating protein 29 [Source:MGI Symbol;Acc:MGI:2443818]	880.862	-0.195635	0.0590088	-3.31535	0.000915289	0.0119975	5498.67	-0.0698816	0.0292761	-2.38699	0.0169871	0.0487762
Lingo1	ENSMUSG00000049556	protein_coding	leucine rich repeat and Ig domain containing 1 [Source:MGI Symbol;Acc:MGI:1915522]	11865.6	0.153432	0.0462915	3.31448	0.000918141	0.0120009	865.9	0.157908	0.0459639	3.43548	0.000591501	0.00288627
Cadm1	ENSMUSG00000032076	protein_coding	cell adhesion molecule 1 [Source:MGI Symbol;Acc:MGI:1889272]	9370.16	0.148136	0.0446985	3.31411	0.000919364	0.0120068	45995.6	0.0683813	0.0164954	4.14549	3.39091e-05	0.00024313
Txndc16	ENSMUSG00000021830	protein_coding	thioredoxin domain containing 16 [Source:MGI Symbol;Acc:MGI:1917811]	2740.71	-0.123004	0.037122	-3.31351	0.000921314	0.0120221	13030.6	0.192729	0.0208876	9.22697	2.78407e-20	2.84457e-18
Rpl7a	ENSMUSG00000062647	protein_coding	ribosomal protein L7A [Source:MGI Symbol;Acc:MGI:1353472]	3723.38	0.141406	0.042736	3.30883	0.000936879	0.0121944	30672.8	-0.0982242	0.0260818	-3.76601	0.000165875	0.000963868
Rbm45	ENSMUSG00000042369	protein_coding	RNA binding motif protein 45 [Source:MGI Symbol;Acc:MGI:2387367]	1030.02	0.142677	0.0431335	3.30781	0.000940294	0.0122286	4394.91	-0.0722937	0.0271588	-2.66189	0.00777032	0.0255311
Grm7	ENSMUSG00000056755	protein_coding	glutamate receptor, metabotropic 7 [Source:MGI Symbol;Acc:MGI:1351344]	2669.56	0.131351	0.039727	3.30634	0.000945231	0.0122722	20.5949	0.779076	0.296255	2.62975	0.00854488	0.0276542
Tcp11l2	ENSMUSG00000020034	protein_coding	t-complex 11 (mouse) like 2 [Source:MGI Symbol;Acc:MGI:2444679]	757.006	-0.189592	0.0573974	-3.30315	0.000956057	0.0123816	6732	0.16784	0.0228791	7.33593	2.20188e-13	8.64426e-12
Plaur	ENSMUSG00000046223	protein_coding	plasminogen activator, urokinase receptor [Source:MGI Symbol;Acc:MGI:97612]	27.1994	0.265219	0.0803153	3.30222	0.000959214	0.0124121	527.847	-0.369645	0.0715383	-5.16709	2.37771e-07	2.95871e-06
Sorbs2	ENSMUSG00000031626	protein_coding	sorbin and SH3 domain containing 2 [Source:MGI Symbol;Acc:MGI:1924574]	2927.92	-0.123109	0.0372927	-3.30115	0.000962885	0.0124492	58255	-0.0503512	0.018792	-2.67939	0.00737572	0.0244614
Dchs1	ENSMUSG00000036862	protein_coding	dachsous 1 (Drosophila) [Source:MGI Symbol;Acc:MGI:2685011]	2360.38	0.171758	0.0520794	3.298	0.00097377	0.0125388	1710.55	0.128172	0.0440996	2.90643	0.00365578	0.0136056
Man2b1	ENSMUSG00000005142	protein_coding	mannosidase 2, alpha B1 [Source:MGI Symbol;Acc:MGI:107286]	1579.42	-0.145975	0.0442645	-3.2978	0.000974445	0.0125388	16623.5	0.174456	0.0233468	7.47238	7.87597e-14	3.35655e-12
Mrps21	ENSMUSG00000054312	protein_coding	mitochondrial ribosomal protein S21 [Source:MGI Symbol;Acc:MGI:1913542]	923.87	-0.15954	0.0484185	-3.29502	0.000984151	0.0126502	3464.81	-0.106274	0.0391109	-2.71725	0.00658266	0.022229
Fau	ENSMUSG00000038274	protein_coding	Finkel-Biskis-Reilly murine sarcoma virus (FBR-MuSV) ubiquitously expressed (fox derived) [Source:MGI Symbol;Acc:MGI:102547]	5370.46	0.150626	0.0457691	3.291	0.000998305	0.0128109	18034.9	-0.087333	0.0318482	-2.74216	0.0061036	0.0208588
Eif4b	ENSMUSG00000058655	protein_coding	eukaryotic translation initiation factor 4B [Source:MGI Symbol;Acc:MGI:95304]	7843.71	0.109897	0.033414	3.28894	0.00100566	0.0128839	61233.9	0.132631	0.0235242	5.63807	1.71966e-08	2.78271e-07
Cnih2	ENSMUSG00000024873	protein_coding	cornichon family AMPA receptor auxiliary protein 2 [Source:MGI Symbol;Acc:MGI:1277225]	18053.7	0.162523	0.0494287	3.28803	0.00100893	0.012906	195.535	-0.28497	0.115728	-2.46241	0.0138008	0.0410777
Pcmtd2	ENSMUSG00000027589	protein_coding	protein-L-isoaspartate (D-aspartate) O-methyltransferase domain containing 2 [Source:MGI Symbol;Acc:MGI:1923927]	1500.9	-0.164846	0.05026	-3.27986	0.00103857	0.0132399	4613.91	0.220691	0.029678	7.4362	1.03623e-13	4.28999e-12
Hif1an	ENSMUSG00000036450	protein_coding	hypoxia-inducible factor 1, alpha subunit inhibitor [Source:MGI Symbol;Acc:MGI:2442345]	2087.04	-0.140622	0.0429085	-3.27726	0.00104818	0.0133404	4516.49	0.067565	0.0263417	2.56495	0.0103191	0.0322989
Ap3d1	ENSMUSG00000020198	protein_coding	adaptor-related protein complex 3, delta 1 subunit [Source:MGI Symbol;Acc:MGI:107734]	6385.71	0.096463	0.0294407	3.27651	0.00105097	0.0133649	19776.2	-0.0628945	0.0206427	-3.04681	0.00231285	0.00927875
Ddx46	ENSMUSG00000021500	protein_coding	DEAD (Asp-Glu-Ala-Asp) box polypeptide 46 [Source:MGI Symbol;Acc:MGI:1920895]	2682.16	0.125868	0.0384283	3.27541	0.0010551	0.0133954	5851.64	-0.213291	0.0237373	-8.98548	2.57608e-19	2.42891e-17
Pcdhga1	ENSMUSG00000103144	protein_coding	protocadherin gamma subfamily A, 1 [Source:MGI Symbol;Acc:MGI:1935212]	364.561	0.251373	0.0767453	3.27542	0.00105504	0.0133954	452.504	0.236037	0.0685398	3.44379	0.000573623	0.00280718
Plxna1	ENSMUSG00000030084	protein_coding	plexin A1 [Source:MGI Symbol;Acc:MGI:107685]	11188.5	0.1682	0.0513781	3.27377	0.00106123	0.0134623	27087.9	0.0841478	0.0305453	2.75485	0.0058719	0.0201968
Fam20c	ENSMUSG00000025854	protein_coding	family with sequence similarity 20, member C [Source:MGI Symbol;Acc:MGI:2136853]	1970.73	0.189081	0.0578016	3.27121	0.00107088	0.0135261	8558.49	0.253795	0.0282469	8.98486	2.59059e-19	2.42891e-17
Gspt1	ENSMUSG00000062203	protein_coding	G1 to S phase transition 1 [Source:MGI Symbol;Acc:MGI:1316728]	5205.52	0.091068	0.0278347	3.27175	0.00106885	0.0135261	9562.57	-0.0699415	0.0176026	-3.97336	7.08672e-05	0.000464176
Vgf	ENSMUSG00000037428	protein_coding	VGF nerve growth factor inducible [Source:MGI Symbol;Acc:MGI:1343180]	7191.66	0.254377	0.077762	3.27122	0.00107084	0.0135261	4213	-0.131749	0.0459522	-2.86709	0.00414269	0.0150996
Dcaf17	ENSMUSG00000041966	protein_coding	DDB1 and CUL4 associated factor 17 [Source:MGI Symbol;Acc:MGI:1923013]	676.826	-0.149302	0.0457033	-3.26676	0.00108785	0.0136878	1312.51	0.183599	0.0447598	4.10186	4.09835e-05	0.000286698
AU021092	ENSMUSG00000051669	protein_coding	expressed sequence AU021092 [Source:MGI Symbol;Acc:MGI:2146559]	284.968	-0.233367	0.071497	-3.26402	0.00109845	0.0137988	17.7394	-0.771711	0.310996	-2.48142	0.0130861	0.0392748
Mapk11	ENSMUSG00000053137	protein_coding	mitogen-activated protein kinase 11 [Source:MGI Symbol;Acc:MGI:1338024]	862.161	-0.135142	0.0414072	-3.26373	0.00109955	0.0138014	706.508	-0.321255	0.0596234	-5.38808	7.12147e-08	1.01167e-06
Hnrnpa3	ENSMUSG00000059005	protein_coding	heterogeneous nuclear ribonucleoprotein A3 [Source:MGI Symbol;Acc:MGI:1917171]	2231.44	0.151619	0.046527	3.25873	0.00111914	0.0139344	16204	-0.25559	0.0228875	-11.1672	5.90015e-29	1.40362e-26
1500009C09Rik	ENSMUSG00000068099	protein_coding	RIKEN cDNA 1500009C09 gene [Source:MGI Symbol;Acc:MGI:1923755]	2460.39	-0.12333	0.0378512	-3.25829	0.00112087	0.0139447	1496.58	0.149145	0.0384762	3.87629	0.000106059	0.000654211
Svip	ENSMUSG00000074093	protein_coding	small VCP/p97-interacting protein [Source:MGI Symbol;Acc:MGI:1922994]	990.832	-0.160839	0.0494053	-3.25551	0.0011319	0.0140368	1431.9	0.131037	0.0429871	3.0483	0.00230141	0.00924684
Chaf1a	ENSMUSG00000002835	protein_coding	chromatin assembly factor 1, subunit A (p150) [Source:MGI Symbol;Acc:MGI:1351331]	340.59	0.220752	0.0678207	3.25494	0.00113417	0.0140379	902.518	-0.132707	0.0437212	-3.03531	0.00240289	0.00956296
Ascc3	ENSMUSG00000038774	protein_coding	activating signal cointegrator 1 complex subunit 3 [Source:MGI Symbol;Acc:MGI:1925237]	1230.39	0.136634	0.041988	3.25411	0.00113747	0.0140497	2691.27	-0.17303	0.0451185	-3.83502	0.000125555	0.000756891
Farp1	ENSMUSG00000025555	protein_coding	FERM, RhoGEF (Arhgef) and pleckstrin domain protein 1 (chondrocyte-derived) [Source:MGI Symbol;Acc:MGI:2446173]	3364.88	0.169325	0.0520695	3.25191	0.00114634	0.0141141	13624	-0.0585089	0.0203118	-2.88054	0.00396995	0.0145766
Slc1a3	ENSMUSG00000005360	protein_coding	solute carrier family 1 (glial high affinity glutamate transporter), member 3 [Source:MGI Symbol;Acc:MGI:99917]	27651.6	-0.106605	0.0328143	-3.24873	0.00115921	0.0142387	32253.6	0.21926	0.0260142	8.4285	3.50137e-17	2.44774e-15
Tab3	ENSMUSG00000035476	protein_coding	TGF-beta activated kinase 1/MAP3K7 binding protein 3 [Source:MGI Symbol;Acc:MGI:1913974]	835.123	0.17814	0.0548328	3.24879	0.00115897	0.0142387	1302.51	0.147954	0.0477961	3.09552	0.0019647	0.00808975
Sorl1	ENSMUSG00000049313	protein_coding	sortilin-related receptor, LDLR class A repeats-containing [Source:MGI Symbol;Acc:MGI:1202296]	5171.75	-0.200212	0.0616498	-3.24757	0.00116393	0.0142854	17989.9	0.139267	0.0277753	5.01406	5.32946e-07	6.10085e-06
Tnfrsf25	ENSMUSG00000024793	protein_coding	tumor necrosis factor receptor superfamily, member 25 [Source:MGI Symbol;Acc:MGI:1934667]	160.645	-0.280317	0.086327	-3.24716	0.00116563	0.0142949	25.5686	1.02437	0.25453	4.02455	5.70855e-05	0.000385055
Bri3bp	ENSMUSG00000037905	protein_coding	Bri3 binding protein [Source:MGI Symbol;Acc:MGI:1924059]	4328.98	0.0970176	0.0298845	3.24642	0.00116866	0.0143207	4290.46	0.129105	0.0256884	5.02582	5.01275e-07	5.77717e-06
Eef1a1	ENSMUSG00000037742	protein_coding	eukaryotic translation elongation factor 1 alpha 1 [Source:MGI Symbol;Acc:MGI:1096881]	98325.1	0.144672	0.0447268	3.23456	0.0012183	0.0148468	412121	-0.0564489	0.0199412	-2.83077	0.00464361	0.0166437
Rnf32	ENSMUSG00000029130	protein_coding	ring finger protein 32 [Source:MGI Symbol;Acc:MGI:1861747]	368.013	-0.207088	0.0641083	-3.23028	0.0012367	0.0150474	1258.92	-0.145456	0.0502398	-2.89523	0.00378886	0.014028
Xpa	ENSMUSG00000028329	protein_coding	xeroderma pigmentosum, complementation group A [Source:MGI Symbol;Acc:MGI:99135]	257.338	0.213159	0.0660216	3.22863	0.00124385	0.0150987	1180.09	0.127726	0.0416344	3.06781	0.00215633	0.00877675
Gak	ENSMUSG00000062234	protein_coding	cyclin G associated kinase [Source:MGI Symbol;Acc:MGI:2442153]	4116.27	0.108618	0.0336479	3.22806	0.00124632	0.015105	10674.5	0.0711192	0.0211797	3.35789	0.00078539	0.00368403
Ttc28	ENSMUSG00000033209	protein_coding	tetratricopeptide repeat domain 28 [Source:MGI Symbol;Acc:MGI:2140873]	2206.42	0.140283	0.0435168	3.22365	0.00126566	0.0153035	17512.3	0.218318	0.033283	6.55944	5.40098e-11	1.43957e-09
Chl1	ENSMUSG00000030077	protein_coding	cell adhesion molecule L1-like [Source:MGI Symbol;Acc:MGI:1098266]	18693.3	0.141989	0.0440535	3.2231	0.00126813	0.0153215	2054.77	0.209595	0.0492456	4.25611	2.08014e-05	0.000158335
Rnf38	ENSMUSG00000035696	protein_coding	ring finger protein 38 [Source:MGI Symbol;Acc:MGI:1920719]	2101.56	-0.140863	0.0437269	-3.22142	0.00127559	0.0153636	3478.38	0.134437	0.0356466	3.77139	0.000162343	0.000945064
Fgd6	ENSMUSG00000020021	protein_coding	FYVE, RhoGEF and PH domain containing 6 [Source:MGI Symbol;Acc:MGI:1261419]	618.845	-0.247448	0.0768541	-3.21971	0.00128322	0.0154195	1683.32	0.143716	0.0471508	3.048	0.00230367	0.00924684
Sf3b2	ENSMUSG00000024853	protein_coding	splicing factor 3b, subunit 2 [Source:MGI Symbol;Acc:MGI:2441856]	8199.41	0.0966115	0.0300108	3.21922	0.00128539	0.0154252	29870.6	-0.051619	0.0185465	-2.78322	0.00538215	0.0188169
Spag7	ENSMUSG00000018287	protein_coding	sperm associated antigen 7 [Source:MGI Symbol;Acc:MGI:107380]	1442.25	0.131584	0.0408842	3.21847	0.00128877	0.0154383	5473.97	-0.155461	0.0318065	-4.88771	1.02016e-06	1.09423e-05
Gnpda1	ENSMUSG00000052102	protein_coding	glucosamine-6-phosphate deaminase 1 [Source:MGI Symbol;Acc:MGI:1347054]	595.654	-0.145999	0.0454047	-3.2155	0.00130219	0.015587	6271.76	-0.0912276	0.0233654	-3.90439	9.44639e-05	0.000591382
Crip2	ENSMUSG00000006356	protein_coding	cysteine rich protein 2 [Source:MGI Symbol;Acc:MGI:1915587]	4809.66	0.131989	0.0410628	3.21432	0.00130752	0.0156388	47076.8	-0.0979515	0.0264638	-3.70134	0.000214463	0.00121003
Fam117b	ENSMUSG00000041040	protein_coding	family with sequence similarity 117, member B [Source:MGI Symbol;Acc:MGI:1920000]	2905.97	0.122786	0.0382603	3.20923	0.0013309	0.0158694	2302.97	0.181987	0.0323915	5.61836	1.92783e-08	3.09443e-07
Ubr2	ENSMUSG00000023977	protein_coding	ubiquitin protein ligase E3 component n-recognin 2 [Source:MGI Symbol;Acc:MGI:1861099]	2408.33	-0.124704	0.0388578	-3.20925	0.00133081	0.0158694	8049.52	0.129777	0.0262415	4.94548	7.59562e-07	8.41325e-06
Tcn2	ENSMUSG00000020432	protein_coding	transcobalamin 2 [Source:MGI Symbol;Acc:MGI:98534]	558.709	-0.233436	0.0727502	-3.20874	0.00133319	0.0158845	25741.1	0.130784	0.0247571	5.28268	1.27309e-07	1.69814e-06
Cstf2	ENSMUSG00000031256	protein_coding	cleavage stimulation factor, 3' pre-RNA subunit 2 [Source:MGI Symbol;Acc:MGI:1343054]	3666.82	-0.0986867	0.0307772	-3.20649	0.00134364	0.0159476	3298.01	-0.0999215	0.024686	-4.0477	5.17242e-05	0.000352925
Tsen34	ENSMUSG00000035585	protein_coding	tRNA splicing endonuclease subunit 34 [Source:MGI Symbol;Acc:MGI:1913328]	2093.49	0.136226	0.0425022	3.20515	0.00134991	0.0159975	11773.9	-0.0896794	0.0273711	-3.27642	0.00105131	0.00475103
Ilf2	ENSMUSG00000001016	protein_coding	interleukin enhancer binding factor 2 [Source:MGI Symbol;Acc:MGI:1915031]	3692.55	0.0930687	0.0290878	3.19958	0.00137629	0.0162728	5596.03	-0.108436	0.0271221	-3.99808	6.38586e-05	0.000424455
Ap3m1	ENSMUSG00000021824	protein_coding	adaptor-related protein complex 3, mu 1 subunit [Source:MGI Symbol;Acc:MGI:1929212]	2306.51	-0.114742	0.0358723	-3.19861	0.0013809	0.0163026	3853.23	-0.0863627	0.0313936	-2.75097	0.00594194	0.0204025
Megf10	ENSMUSG00000024593	protein_coding	multiple EGF-like-domains 10 [Source:MGI Symbol;Acc:MGI:2685177]	464.917	-0.191593	0.0599142	-3.19779	0.00138487	0.0163368	9278.98	0.119273	0.0312584	3.81571	0.000135792	0.000810082
Ppp1ca	ENSMUSG00000040385	protein_coding	protein phosphatase 1, catalytic subunit, alpha isoform [Source:MGI Symbol;Acc:MGI:103016]	7981.09	0.095533	0.0298801	3.19721	0.00138766	0.0163572	16467.1	-0.135929	0.0264204	-5.14486	2.67719e-07	3.2875e-06
Impact	ENSMUSG00000024423	protein_coding	impact, RWD domain protein [Source:MGI Symbol;Acc:MGI:1098233]	3246.14	-0.138947	0.0435382	-3.19139	0.0014159	0.0166396	12837.8	0.0485464	0.0196186	2.47451	0.0133421	0.039921
Nuak2	ENSMUSG00000009772	protein_coding	NUAK family, SNF1-like kinase, 2 [Source:MGI Symbol;Acc:MGI:1921387]	120.036	0.247791	0.0776717	3.19023	0.00142158	0.0166557	12743.4	-0.0938663	0.0252691	-3.71467	0.000203473	0.00115333
Zfp608	ENSMUSG00000052713	protein_coding	zinc finger protein 608 [Source:MGI Symbol;Acc:MGI:2442338]	1848.18	0.149166	0.0467537	3.19046	0.00142046	0.0166557	2539.67	0.164385	0.0342799	4.79537	1.62372e-06	1.66327e-05
Zdhhc1	ENSMUSG00000039199	protein_coding	zinc finger, DHHC domain containing 1 [Source:MGI Symbol;Acc:MGI:1918046]	571.287	-0.162264	0.0508675	-3.18993	0.00142308	0.0166594	2348.14	0.107332	0.0382214	2.80817	0.00498245	0.0176675
Bcas3	ENSMUSG00000059439	protein_coding	breast carcinoma amplified sequence 3 [Source:MGI Symbol;Acc:MGI:2385848]	1251.04	-0.130085	0.0407888	-3.18923	0.00142654	0.0166636	7877.5	0.0549799	0.0230297	2.38734	0.0169706	0.0487464
Ctso	ENSMUSG00000028015	protein_coding	cathepsin O [Source:MGI Symbol;Acc:MGI:2139628]	852.135	-0.152984	0.0480254	-3.18548	0.00144516	0.0168048	6514.88	0.0807814	0.0236697	3.41285	0.000642865	0.00309753
Pgls	ENSMUSG00000031807	protein_coding	6-phosphogluconolactonase [Source:MGI Symbol;Acc:MGI:1913421]	1333.3	0.176369	0.0553654	3.18555	0.0014448	0.0168048	7592.82	-0.140188	0.0372673	-3.76169	0.000168769	0.000977969
Upf2	ENSMUSG00000043241	protein_coding	UPF2 regulator of nonsense transcripts homolog (yeast) [Source:MGI Symbol;Acc:MGI:2449307]	1028.93	-0.170439	0.0535003	-3.18576	0.00144376	0.0168048	5813.33	0.106811	0.0326114	3.27526	0.00105564	0.00476924
Nr2c2	ENSMUSG00000005893	protein_coding	nuclear receptor subfamily 2, group C, member 2 [Source:MGI Symbol;Acc:MGI:1352466]	4572.4	0.113862	0.0357854	3.18181	0.00146356	0.0169933	2471.32	0.115572	0.0409249	2.824	0.00474279	0.0169458
Copb2	ENSMUSG00000032458	protein_coding	coatomer protein complex, subunit beta 2 (beta prime) [Source:MGI Symbol;Acc:MGI:1354962]	4494.04	0.103323	0.0324758	3.18155	0.00146491	0.0169962	21322	-0.0753717	0.0212048	-3.55447	0.000378742	0.00197022
2210408F21Rik	ENSMUSG00000087380	processed_transcript	RIKEN cDNA 2210408F21 gene [Source:MGI Symbol;Acc:MGI:1920902]	83.2694	-0.268081	0.0843024	-3.17999	0.00147278	0.017062	545.933	0.18749	0.071774	2.61223	0.00899543	0.0288469
Lrfn3	ENSMUSG00000036957	protein_coding	leucine rich repeat and fibronectin type III domain containing 3 [Source:MGI Symbol;Acc:MGI:2442512]	1423.61	0.143678	0.0452057	3.17831	0.00148136	0.0171228	2028.35	0.113086	0.0409683	2.76033	0.00577424	0.0199384
Syt11	ENSMUSG00000068923	protein_coding	synaptotagmin XI [Source:MGI Symbol;Acc:MGI:1859547]	25954.4	-0.109923	0.0346082	-3.17621	0.00149214	0.0172219	31216.6	0.10855	0.0188481	5.75918	8.45239e-09	1.46757e-07
Zkscan17	ENSMUSG00000020472	protein_coding	zinc finger with KRAB and SCAN domains 17 [Source:MGI Symbol;Acc:MGI:2679270]	732.76	0.167668	0.0528108	3.17488	0.00149901	0.0172882	5186.12	0.240785	0.0277344	8.68182	3.89493e-18	3.08862e-16
Uhrf2	ENSMUSG00000024817	protein_coding	ubiquitin-like, containing PHD and RING finger domains 2 [Source:MGI Symbol;Acc:MGI:1923718]	1607.23	-0.156021	0.0491516	-3.17429	0.00150203	0.0172974	5010.02	0.141109	0.0290588	4.85599	1.19785e-06	1.26766e-05
Ctsf	ENSMUSG00000083282	protein_coding	cathepsin F [Source:MGI Symbol;Acc:MGI:1861434]	1990.04	-0.125771	0.0396715	-3.17032	0.00152269	0.0174963	15222.8	0.116475	0.0241637	4.82025	1.43376e-06	1.48684e-05
Wdr43	ENSMUSG00000041057	protein_coding	WD repeat domain 43 [Source:MGI Symbol;Acc:MGI:1919765]	1064.32	0.134734	0.0425079	3.16962	0.00152636	0.0175254	3538.8	-0.0789296	0.0297161	-2.65612	0.0079045	0.0258972
Foxp1	ENSMUSG00000030067	protein_coding	forkhead box P1 [Source:MGI Symbol;Acc:MGI:1914004]	3431.39	0.191323	0.0603777	3.16876	0.00153089	0.0175255	4698.03	0.0785062	0.030619	2.56397	0.0103482	0.0323475
Mamdc2	ENSMUSG00000033207	protein_coding	MAM domain containing 2 [Source:MGI Symbol;Acc:MGI:1918988]	166.42	0.25036	0.0790084	3.16878	0.00153082	0.0175255	891.382	0.27196	0.0635567	4.27901	1.8773e-05	0.000144762
Mapk8ip1	ENSMUSG00000027223	protein_coding	mitogen-activated protein kinase 8 interacting protein 1 [Source:MGI Symbol;Acc:MGI:1309464]	15150.1	0.0906762	0.0286248	3.16775	0.00153624	0.0175737	7441.88	0.0871752	0.0352692	2.47171	0.013447	0.0401914
Mettl7a1	ENSMUSG00000054619	protein_coding	methyltransferase like 7A1 [Source:MGI Symbol;Acc:MGI:1916523]	413.971	-0.225384	0.0711894	-3.16598	0.00154564	0.0176284	9872.76	0.298083	0.0221197	13.4759	2.167e-41	1.32846e-38
Prrg3	ENSMUSG00000033361	protein_coding	proline rich Gla (G-carboxyglutamic acid) 3 (transmembrane) [Source:MGI Symbol;Acc:MGI:2685214]	1411.78	-0.133321	0.0421334	-3.16427	0.00155473	0.0176808	1097.81	0.30674	0.048916	6.27074	3.59326e-10	8.36102e-09
Nxpe4	ENSMUSG00000044229	protein_coding	neurexophilin and PC-esterase domain family, member 4 [Source:MGI Symbol;Acc:MGI:1924792]	506.722	-0.164842	0.0521748	-3.15941	0.00158088	0.0179386	1300.72	0.127908	0.0366075	3.49403	0.000475789	0.00239301
Slitrk5	ENSMUSG00000033214	protein_coding	SLIT and NTRK-like family, member 5 [Source:MGI Symbol;Acc:MGI:2679448]	2828.07	0.12949	0.041037	3.15545	0.0016025	0.0181441	1064.63	0.140582	0.0424475	3.31191	0.00092663	0.00424657
Tfdp1	ENSMUSG00000038482	protein_coding	transcription factor Dp 1 [Source:MGI Symbol;Acc:MGI:101934]	2068.09	0.12604	0.0399805	3.15255	0.00161854	0.0182589	4882.29	-0.0754234	0.0298031	-2.53072	0.0113829	0.0350255
Mapre1	ENSMUSG00000027479	protein_coding	microtubule-associated protein, RP/EB family, member 1 [Source:MGI Symbol;Acc:MGI:891995]	9227.27	0.114537	0.0363835	3.14805	0.00164361	0.0184078	28309.7	-0.195713	0.0195355	-10.0183	1.26613e-23	1.80186e-21
Rida	ENSMUSG00000022323	protein_coding	reactive intermediate imine deaminase A homolog [Source:MGI Symbol;Acc:MGI:1095401]	515.332	-0.17961	0.0570466	-3.14847	0.00164128	0.0184078	4759.09	0.142365	0.028961	4.91576	8.84399e-07	9.64849e-06
Rps4l	ENSMUSG00000063171	transcribed_processed_pseudogene	ribosomal protein S4-like [Source:MGI Symbol;Acc:MGI:1913434]	1201.7	0.183641	0.0583317	3.14821	0.00164271	0.0184078	1049.86	-0.148976	0.0471861	-3.15721	0.00159287	0.00677939
Slc25a25	ENSMUSG00000026819	protein_coding	solute carrier family 25 (mitochondrial carrier, phosphate carrier), member 25 [Source:MGI Symbol;Acc:MGI:1915913]	1818.89	0.11972	0.0380346	3.14766	0.00164581	0.018419	9933.17	-0.097795	0.0250129	-3.90979	9.23777e-05	0.000580373
Frat1	ENSMUSG00000067199	protein_coding	frequently rearranged in advanced T cell lymphomas [Source:MGI Symbol;Acc:MGI:109450]	520.855	0.202055	0.0641993	3.14731	0.00164781	0.0184281	105.899	0.55188	0.154151	3.58012	0.000343436	0.00180616
Ogdhl	ENSMUSG00000021913	protein_coding	oxoglutarate dehydrogenase-like [Source:MGI Symbol;Acc:MGI:3616088]	1630.97	-0.14103	0.044836	-3.14547	0.00165819	0.0185052	9702.36	0.194298	0.0285261	6.81123	9.67711e-12	2.91025e-10
Edaradd	ENSMUSG00000095105	protein_coding	EDAR (ectodysplasin-A receptor)-associated death domain [Source:MGI Symbol;Acc:MGI:1931001]	101.854	0.254884	0.0810547	3.14459	0.00166321	0.0185343	25.697	0.719049	0.286698	2.50804	0.0121405	0.0368935
Pid1	ENSMUSG00000045658	protein_coding	phosphotyrosine interaction domain containing 1 [Source:MGI Symbol;Acc:MGI:2138391]	1577.57	-0.132156	0.0420992	-3.13917	0.00169428	0.0187851	12610.6	0.0564412	0.0192849	2.9267	0.0034258	0.0128783
Smarce1	ENSMUSG00000037935	protein_coding	SWI/SNF related, matrix associated, actin dependent regulator of chromatin, subfamily e, member 1 [Source:MGI Symbol;Acc:MGI:1927347]	2691.18	0.111062	0.0353781	3.13928	0.00169363	0.0187851	10996	-0.109802	0.0239468	-4.58524	4.53475e-06	4.09626e-05
Dctn6	ENSMUSG00000031516	protein_coding	dynactin 6 [Source:MGI Symbol;Acc:MGI:1343154]	2231.03	0.100426	0.0320069	3.13763	0.00170318	0.0188702	3184.22	-0.109434	0.029835	-3.66796	0.000244492	0.0013517
Nucks1	ENSMUSG00000026434	protein_coding	nuclear casein kinase and cyclin-dependent kinase substrate 1 [Source:MGI Symbol;Acc:MGI:1934811]	6203.77	0.128238	0.0408845	3.1366	0.0017092	0.0189189	10785.1	-0.147506	0.0282838	-5.21519	1.83625e-07	2.34146e-06
Brsk2	ENSMUSG00000053046	protein_coding	BR serine/threonine kinase 2 [Source:MGI Symbol;Acc:MGI:1923020]	5698.73	0.138947	0.0443186	3.13519	0.00171742	0.0189737	218.08	0.470286	0.093128	5.04989	4.42071e-07	5.16582e-06
Slc39a13	ENSMUSG00000002105	protein_coding	solute carrier family 39 (metal ion transporter), member 13 [Source:MGI Symbol;Acc:MGI:1915677]	613.591	-0.157385	0.0502319	-3.13318	0.00172926	0.0190773	8582.63	-0.10727	0.0308159	-3.48099	0.000499565	0.00249142
Dok4	ENSMUSG00000040631	protein_coding	docking protein 4 [Source:MGI Symbol;Acc:MGI:2148865]	3253.83	0.113228	0.0361451	3.13258	0.00173276	0.0191023	709.264	-0.150895	0.0559511	-2.69691	0.00699853	0.0234102
Mpdu1	ENSMUSG00000018761	protein_coding	mannose-P-dolichol utilization defect 1 [Source:MGI Symbol;Acc:MGI:1346040]	1862.94	0.100439	0.0320706	3.13181	0.00173734	0.0191256	3478.4	-0.134429	0.0301019	-4.4658	7.97702e-06	6.73798e-05
Scrn1	ENSMUSG00000019124	protein_coding	secernin 1 [Source:MGI Symbol;Acc:MGI:1917188]	4768	0.109906	0.035106	3.1307	0.00174391	0.0191434	42190.2	-0.128598	0.0191376	-6.71965	1.82163e-11	5.25045e-10
Farsa	ENSMUSG00000003808	protein_coding	phenylalanyl-tRNA synthetase, alpha subunit [Source:MGI Symbol;Acc:MGI:1913840]	1640.46	0.105158	0.0336072	3.12902	0.00175388	0.0191849	3760.81	-0.144179	0.0347989	-4.14321	3.42483e-05	0.00024512
Dennd5a	ENSMUSG00000035901	protein_coding	DENN/MADD domain containing 5A [Source:MGI Symbol;Acc:MGI:1201681]	7404.11	-0.0861219	0.0275429	-3.12683	0.00176701	0.0192741	27833.8	0.154018	0.0205966	7.47784	7.55565e-14	3.22867e-12
Tdrp	ENSMUSG00000050052	protein_coding	testis development related protein [Source:MGI Symbol;Acc:MGI:1919398]	460.398	-0.201835	0.0645461	-3.12699	0.00176607	0.0192741	2279.55	-0.150999	0.0347562	-4.34452	1.39581e-05	0.000110962
Aldh5a1	ENSMUSG00000035936	protein_coding	aldhehyde dehydrogenase family 5, subfamily A1 [Source:MGI Symbol;Acc:MGI:2441982]	4282.69	-0.0922472	0.0295125	-3.1257	0.00177385	0.0193215	1290.79	0.145573	0.040394	3.60382	0.000313573	0.00167214
[truncated: 293 more rows]

## Sheet: OverlapSigHipIN
GeneName	GeneID	BioType	GeneDescription	baseMean	log2FoldChange	lfcSE	stat	pvalue	padj	EthRegIn.baseMean	EthRegIn.log2FoldChange	EthRegIn.lfcSE	EthRegIn.stat	EthRegIn.pvalue	EthRegIn.padj
[truncated: 596 more rows]

[truncated: 10 more sheets: OverlapSigHipIPsame, OverlapSigHipIPoppo, OverlapSigHipINsame, OverlapSigHipINoppo, OverlapSigCblIP, OverlapSigCblIN, OverlapSigCblIPsame, OverlapSigCblIPoppo, OverlapSigCblINsame, OverlapSigCblINoppo]
