# Supplementary material for: Ethanol-induced transcriptional and translational changes in Aldh1l1-Egfp/Rpl10a cortical astrocyte cultures
Source: Front Neurosci. 2023 Jun 21;17:1193304. doi: 10.3389/fnins.2023.1193304 (PMC10320287; doi:10.3389/fnins.2023.1193304)
Supplement: Supplementary file 10 [file Table_10.XLSX]

## Sheet: SheetContents
OverlapSigHipIP - EtOH regulated genes in both IP and Hippocampus from Pinson
OverlapSigHipIN - EtOH regulated genes in both Input and Hippocampus from Pinson
OverlapSigHipIPsame - EtOH regulated genes in the same direction in IP and Hippocampus from Pinson
OverlapSigHipIPoppo - EtOH regulated genes in the opposite direction in IP and hippocampus from Pinson
OverlapSigHipINsame - EtOH regulated genes in the same direction in Input and Hippocampus from Pinson
OverlapSigHipINoppo - EtOH regulated genes in the opposite direction in Input and Hippocampus from Pinson
OverlapSigCblIP - EtOH regulated genes in both IP and Cerebellum from Pinson
OverlapSigCblIN - EtOH regulated genes in both Input and Cerebellum from Pinson
OverlapSigCblIPsame - EtOH regulated genes in the same direction in IP and Cerebellum from Pinson
OverlapSigCblIPoppo - EtOH regulated genes in the opposite direction in IP and Cerebellum from Pinson
OverlapSigCblINsame - EtOH regulated genes in the same direction in Input and Cerebellum from Pinson
OverlapSigCblINoppo - EtOH regulated genes in the opposite direction in Input and Cerebellum from Pinson

## Sheet: OverlapSigHipIP
Term	Overlap	P.value	Adjusted.P.value	Odds.Ratio	Combined.Score	Genes	Source
RNA binding (GO:0003723)	156/1406	1.53931e-26	1.04827e-23	2.98167	177.218	RPL4;EIF4A1;KDM1A;EIF4A3;GPATCH4;NUCKS1;RPL8;RPL6;IPO5;RPS18;RBMX2;SNRPD3;RPS10;RPS12;TNS1;RPS5;RPL22;RPS6;RPSA;ILF2;EEF1A1;DDX39B;PSPC1;NCL;GRWD1;SRSF2;FSCN1;SBDS;SRSF3;RPL27;SNRNP200;KPNB1;SIDT2;KHDRBS1;LRRC59;DHX9;DDX1;CSTF2;NOLC1;SNU13;HNRNPLL;GSPT1;NOP9;HNRNPDL;PCBP4;S100A16;BTF3;HSPA9;HEXIM2;FUS;MTERF4;CPSF2;PYM1;HELZ;PA2G4;EEF2;PRRC2B;PUM3;LSM2;CCT6A;HNRNPM;HNRNPK;HNRNPF;CAPRIN1;HNRNPD;UBE…	GO_Molecular_Function_2021
Myc Targets V1	53/200	2.2104e-26	1.06099e-24	8.03802	474.838	EIF4A1;MCM7;PHB2;RPL6;C1QBP;PSMD3;RACK1;SNRPD3;RPS10;CCT3;CCT2;RPS5;RPL22;IFRD1;RPS6;ILF2;PSMA6;TFDP1;TCP1;SRSF2;SRSF3;MCM5;ETF1;KPNB1;MCM2;HDAC2;SET;PCNA;CSTF2;NOLC1;DDX21;TYMS;GSPT1;PSMA7;PPM1G;PSMB2;PSMB3;TRA2B;POLD2;CCT7;CCT5;NOP56;RANBP1;HNRNPA3;RRM1;SSB;PA2G4;LSM2;SERBP1;HNRNPD;RNPS1;EIF3D;RAN	MSigDB_Hallmark_2020
Protein metabolism	65/442	3.05351e-17	3.23672e-14	3.85153	146.465	RPL4;EIF4A1;RPL8;TOMM20;RPL6;ACTB;TUBA1C;RPL7A;SEC61A1;TUBA1B;TUBB6;TUBA1A;RPS18;RPS10;RPS12;EIF5A;CCT3;ARSA;CCT2;SSR4;RPS5;RPL22;RPS6;DHPS;ALG2;PLAUR;TIMM23;RPL13A;RPSA;EEF1A1;EEF1G;TUBB2B;TUBB2A;TCP1;RPL27;ETF1;B4GALT5;TOMM40;RPL12;RPL11;AP3M1;RPS15A;MAN2A2;LDHD;GCNT4;RPL15;CCT8;CCT7;EIF4B;CCT5;RPL19;NOP56;HSPA9;TBCB;TUBB4B;EEF2;CCT6A;MGAT4B;EIF3G;RPS20;FAU;EIF3C;EIF3D;EIF3A;EIF4G1	BioPlanet_2019
Translation	33/151	2.94596e-14	1.32048e-11	6.10079	190.075	RPL4;EIF4A1;RPL12;RPL11;RPL8;RPL6;RPL7A;SEC61A1;RPS15A;RPS18;RPL15;RPS10;EIF4B;RPS12;RPL19;SSR4;RPS5;RPL22;RPS6;RPL13A;RPSA;EEF2;EEF1A1;EEF1G;EIF3G;RPL27;RPS20;ETF1;FAU;EIF3C;EIF3D;EIF3A;EIF4G1	BioPlanet_2019
Gene expression	98/968	3.73722e-14	1.32048e-11	2.5505	78.8561	RPL4;EIF4A1;EIF4A3;SERPINE1;NR3C1;RPL8;EPRS;RPL6;RPS18;PSMD3;AKT1;SNRPD3;RPS10;RPS12;RPS5;RPL22;RPS6;RPSA;EEF1A1;KARS;SRSF2;PSME2;SRSF3;RPL27;PGR;ZSCAN25;MAML3;SNRNP200;SET;DHX9;PSMD13;CSTF2;ZKSCAN8;FUS;CPSF2;NR2F1;EEF2;LSM2;HNRNPM;HNRNPK;HNRNPF;HNRNPD;RPS20;RNPS1;FARSA;EIF4G1;SMG1;THRB;YBX1;SEC61A1;RPL7A;SNRNP70;UPF2;CNOT6L;SSR4;DIS3;RPL13A;EEF1G;PSMA6;TFDP1;ETF1;SF3B4;SF3B2;SMARCD3;RNMT;RPL12;R…	BioPlanet_2019
Cooperation of prefoldin and TriC/CCT in actin and tubulin folding	15/27	6.16227e-14	1.633e-11	26.8651	817.177	CCT3;CCT2;TUBB4B;ACTB;CCT6A;TUBA1C;TUBA1B;TUBB6;TUBB2B;TUBA1A;TUBB2A;TCP1;CCT8;CCT7;CCT5	BioPlanet_2019
nuclear-transcribed mRNA catabolic process, nonsense-mediated decay (GO:0000184)	28/113	9.42873e-14	3.50655e-10	7.15746	214.67	RPL4;SMG1;RPL12;EIF4A3;RPL11;RPL8;RPL6;GSPT1;RPL7A;RPS15A;RPS18;RPL15;RPS10;RPS12;RPL19;UPF2;RPS5;RPL22;RPS6;PYM1;RPL13A;RPSA;PNRC2;RPL27;RNPS1;RPS20;ETF1;EIF4G1	GO_Biological_Process_2021
Protein folding	18/53	7.45867e-12	1.53264e-09	11.0772	283.816	CCT3;NOP56;CCT2;TBCB;TUBB4B;ACTB;CCT6A;TUBA1C;AP3M1;TUBA1B;TUBB6;TUBB2B;TUBA1A;TUBB2A;TCP1;CCT8;CCT7;CCT5	BioPlanet_2019
Influenza viral RNA transcription and replication	27/125	8.67534e-12	1.53264e-09	5.97536	152.196	RPL4;SMG1;RPL12;EIF4A3;RPL11;RPL8;RPL6;IPO5;RPL7A;RPS15A;RPS18;RPL15;RPS10;RPS12;RPL19;UPF2;RPS5;RPL22;RPS6;RPL13A;RPSA;RPL27;RNPS1;RPS20;ETF1;FAU;EIF4G1	BioPlanet_2019
Licensing factor removal from origins	19/61	1.12177e-11	1.69869e-09	9.75127	245.864	CDT1;MCM7;PSMD13;PSMA7;AZIN1;PSMB6;PSMA6;PSMB7;PSMB4;PSMB5;PSMB2;PSMB3;PSMC1;PSMD3;PSMB1;MCM3;PSME2;MCM5;MCM2	BioPlanet_2019
nuclear-transcribed mRNA catabolic process (GO:0000956)	31/171	3.16155e-11	5.8789e-08	4.81379	116.385	RPL4;SMG1;RPL12;EIF4A3;RPL11;RPL8;RPL6;GSPT1;RPL7A;EXOSC10;RPS15A;RPS18;EXOSC8;RPL15;RPS10;RPS12;RPL19;UPF2;CNOT6L;RPS5;RPL22;RPS6;PYM1;RPL13A;RPSA;PNRC2;RPL27;RNPS1;RPS20;ETF1;EIF4G1	GO_Biological_Process_2021
Mitotic G1-G1/S phases	27/135	5.73211e-11	7.59504e-09	5.41924	127.798	CDKN1A;PCNA;MCM7;PSMD13;TYMS;PSMA7;PSMB6;PSMB7;PSMB4;PSMB5;PSMB2;RBBP4;PSMB3;PSMD3;PSMB1;CDT1;CDKN2B;RPA2;PSMA6;CDK6;TFDP1;CCNE1;PSMC1;MCM3;PSME2;MCM5;MCM2	BioPlanet_2019
Cytoplasmic ribosomal proteins	24/108	6.61013e-11	7.78526e-09	6.18007	144.86	RPL4;RPS5;RPL12;RPL22;RPS6;RPL11;RPL13A;RPSA;RPL8;RPL6;RPL7A;RPS15A;RPS18;EIF3G;RPL27;RPS20;RPL15;FAU;EIF3C;RPS10;EIF3D;EIF3A;RPS12;RPL19	BioPlanet_2019
cytoplasmic translation (GO:0002181)	22/93	1.12555e-10	1.26113e-07	6.69169	153.29	RPL4;EIF4A1;RPS5;RPL12;RPL22;RPS6;RPL11;RPL13A;RPSA;RPL8;RPL6;GSPT1;RPL7A;RPS15A;RPS18;ETF1;RPL27;RPS20;RPL15;RPS10;RPS12;RPL19	GO_Biological_Process_2021
gene expression (GO:0010467)	46/356	1.35642e-10	1.26113e-07	3.25292	73.9095	RPL4;SMG1;THRB;RPL12;EIF4A3;RPL11;RPL8;RPL6;GSPT1;RBM3;RPL7A;RPS15A;RPS18;U2AF2;RPL15;RPS10;RPS12;RPL19;UPF2;RPS5;RPL22;RPS6;CPSF2;DHPS;THOC1;MRPS21;DDX54;RPL13A;RPSA;THOC3;SORL1;EEF1A1;XAB2;PPP5C;SNRNP40;HNRNPK;DDX39B;HNRNPF;HNRNPD;SRSF2;SRSF3;RPL27;RNPS1;RPS20;STUB1;EIF4G1	GO_Biological_Process_2021
Folding of actin by CCT/TriC	8/9	1.44833e-10	1.42829e-08	170.691	3867.07	CCT3;CCT6A;CCT2;TCP1;CCT8;CCT7;ACTB;CCT5	BioPlanet_2019
S phase	24/112	1.48219e-10	1.42829e-08	5.89792	133.484	CDT1;CDKN1A;PCNA;LIG1;MCM7;PSMD13;RPA2;PSMA7;PSMB6;PSMA6;PSMB7;PSMB4;PSMB5;PSMB2;CCNE1;PSMB3;PSMC1;PSMD3;POLD2;PSMB1;MCM3;PSME2;MCM5;MCM2	BioPlanet_2019
pre-replicative complex assembly (GO:0036388)	18/64	2.59889e-10	1.93306e-07	8.42343	185.912	CDT1;MCM7;PSMD13;PSMA7;PSMB6;PSMA6;PSMB7;PSMB4;PSMB5;PSMB2;PSMB3;PSMC1;PSMD3;PSMB1;MCM3;PSME2;MCM5;MCM2	GO_Biological_Process_2021
mRNA Processing WP411	25/126	3.51288e-10	1.57728e-07	5.35533	116.582	SF3B4;SF3B2;DHX9;RNMT;DDX1;CSTF2;SNU13;YBX1;PPM1G;SNRNP70;U2AF2;TRA2B;SNRPD3;FUS;PRMT1;CPSF2;HNRNPAB;LSM2;HNRNPM;SNRNP40;HNRNPK;SRSF2;HNRNPD;SRSF3;RNPS1	WikiPathway_2021_Human
cellular macromolecule biosynthetic process (GO:0034645)	41/314	1.00416e-09	6.22415e-07	3.27964	67.9512	RPL4;SET;THRB;MCM7;RPL12;RPL11;RPL8;TYMS;RPL6;GSPT1;RPL7A;RPS15A;RPS18;POLD2;RPL15;RPS10;RPS12;RPL19;RPS5;RPL22;RPS6;DHPS;MRPS21;RPA2;RPL13A;RPSA;EEF2;EEF1A1;EEF1G;XAB2;PPP5C;GRWD1;TIMELESS;MCM3;RPL27;RNPS1;RPS20;MCM5;EIF4G1;B4GALT5;MCM2	GO_Biological_Process_2021
mRNA stability regulation by proteins that bind AU-rich elements	20/86	1.0899e-09	9.62749e-08	6.53111	134.784	SET;DIS3;PSMD13;PSMA7;PSMB6;PSMA6;PSMB7;MAPK11;PSMB4;PSMB5;PSMB2;PSMB3;PSMC1;PSMD3;EXOSC8;PSMB1;HNRNPD;AKT1;PSME2;EIF4G1	BioPlanet_2019
intracellular membrane-bounded organelle (GO:0043231)	314/5192	1.20141e-09	2.69586e-07	1.55397	31.9181	RPL4;EIF4A1;SLC35B1;EIF4A3;LIPA;PHB2;ACTB;RPL6;FRAT1;RPS18;PSMD3;CREB3L2;FAM53C;CDK20;AKT1;CCNL2;SNRPD3;GLUL;CDK5RAP3;RPS12;RPL22;IFRD1;ALG2;RFX3;ASRGL1;EID1;MARF1;DDX39B;DDIT3;GRWD1;ZSCAN26;RPL27;HECA;LAP3;MAML3;ATF4;EXD2;L3MBTL3;SET;BEX1;DHX9;MAGED1;XPA;PIK3R2;SNU13;AGAP3;HNRNPLL;ZBTB4;ZNHIT1;NUAK2;SPAST;PCBP4;S100A16;MAP6;BTF3;HEXIM2;CDK18;CDT1;ZRANB1;NR2F1;PA2G4;PRDX6;TRERF1;SQLE;FIBP;HNRNPM;…	GO_Cellular_Component_2021
Pathogenic Escherichia coli infection WP2272	16/55	1.48354e-09	3.10962e-07	8.81473	179.193	ARPC4;ARPC5;TUBB4B;ACTB;ACTG1;TUBA1C;TUBA1B;TUBB6;TUBB2B;TUBA1A;TUBB2A;CTTN;ARPC2;NCL;NCK2;CTNNB1	WikiPathway_2021_Human
nucleus (GO:0005634)	278/4484	1.62892e-09	2.69586e-07	1.57478	31.8662	RPL4;EIF4A1;EIF4A3;PHB2;ACTB;RPL6;RPS18;PSMD3;CREB3L2;FAM53C;CDK20;AKT1;CCNL2;SNRPD3;GLUL;CDK5RAP3;RPL22;IFRD1;ALG2;RFX3;ASRGL1;EID1;DDX39B;DDIT3;GRWD1;ZSCAN26;RPL27;HECA;LAP3;MAML3;ATF4;EXD2;L3MBTL3;SET;BEX1;DHX9;MAGED1;XPA;PIK3R2;SNU13;AGAP3;HNRNPLL;ZBTB4;ZNHIT1;NUAK2;SPAST;PCBP4;S100A16;BTF3;HEXIM2;CDK18;CDT1;ZRANB1;NR2F1;PA2G4;PRDX6;TRERF1;FIBP;HNRNPM;PPP5C;HNRNPK;EIF6;HNRNPF;HNRNPD;PPT1;RNPS…	GO_Cellular_Component_2021
DNA replication pre-Initiation	20/88	1.68124e-09	1.37085e-07	6.33835	128.058	CDT1;CDKN1A;MCM7;PSMD13;RPA2;PSMA7;PSMB6;PSMA6;PSMB7;PSMB4;PSMB5;PSMB2;PSMB3;PSMC1;PSMD3;PSMB1;MCM3;PSME2;MCM5;MCM2	BioPlanet_2019
regulation of mRNA stability (GO:0043488)	26/146	1.82284e-09	9.68448e-07	4.68835	94.3431	SET;PSMD13;YBX1;PSMA7;TBRG4;PSMB6;PSMB7;PSMB4;RIDA;PSMB5;PSMB2;PCBP4;PSMB3;PSMD3;EXOSC8;PSMB1;AKT1;FUS;DIS3;PSMA6;CSDC2;PSMC1;SERBP1;HNRNPD;PSME2;EIF4G1	GO_Biological_Process_2021
Cytoplasmic Ribosomal Proteins WP477	20/89	2.0777e-09	3.10962e-07	6.24616	124.873	RPL4;RPS5;RPL12;RPS6;RPL22;RPL11;RPL13A;RPSA;RPL8;RPL6;RPL7A;RPS15A;RPS18;RPL27;RPS20;RPL15;FAU;RPS10;RPS12;RPL19	WikiPathway_2021_Human
SRP-dependent cotranslational protein targeting to membrane (GO:0006614)	20/90	2.55942e-09	1.18981e-06	6.15661	121.799	RPL4;RPS5;RPL12;RPL22;RPS6;RPL11;RPL13A;RPSA;RPL8;RPL6;RPL7A;SEC61A1;RPS15A;RPS18;RPL27;RPS20;RPL15;RPS10;RPS12;RPL19	GO_Biological_Process_2021
Activation of mRNA upon binding of the cap-binding complex and eIFs, and subsequent binding to 43S	16/57	2.65237e-09	1.79059e-07	8.38386	165.563	EIF4A1;RPS5;RPS6;RPSA;RPS15A;RPS18;EIF3G;RPS20;FAU;EIF3C;RPS10;EIF3D;EIF4B;EIF3A;RPS12;EIF4G1	BioPlanet_2019
Pathogenic Escherichia coli infection	16/57	2.65237e-09	1.79059e-07	8.38386	165.563	ARPC4;ARPC5;TUBB4B;ACTB;ACTG1;TUBA1C;TUBA1B;TUBB6;TUBB2B;TUBA1A;TUBB2A;CTTN;ARPC2;NCL;NCK2;CTNNB1	BioPlanet_2019
Cap-dependent translation initiation	18/73	2.70277e-09	1.79059e-07	7.04173	138.926	RPL4;EIF4A1;RPL12;RPL22;RPL11;RPL13A;RPL8;RPL6;RPL7A;EIF3G;RPL27;RPL15;EIF3C;EIF3D;EIF4B;EIF3A;RPL19;EIF4G1	BioPlanet_2019
rRNA processing (GO:0006364)	28/173	4.1041e-09	1.6959e-06	4.18251	80.7696	RPL4;RPL12;RPL11;NOLC1;SNU13;RPL8;WDR46;RPL6;WDR43;RPL7A;EXOSC10;BMS1;PES1;EXOSC8;RPL15;RPL19;NOP56;DIS3;RIOK3;WDR18;RPL22;RPS6;DDX54;RPL13A;EIF6;SBDS;ESF1;RPL27	GO_Biological_Process_2021
cotranslational protein targeting to membrane (GO:0006613)	20/94	5.71624e-09	2.12587e-06	5.82259	110.513	RPL4;RPS5;RPL12;RPL22;RPS6;RPL11;RPL13A;RPSA;RPL8;RPL6;RPL7A;SEC61A1;RPS15A;RPS18;RPL27;RPS20;RPL15;RPS10;RPS12;RPL19	GO_Biological_Process_2021
Disease	65/674	6.70539e-09	4.18101e-07	2.35473	44.3169	RPL4;APP;ARF1;CDKN1A;RPL8;FGF1;RPL6;ACTB;IPO5;RPL7A;RPS18;PSMD3;AKT1;BANF1;RPS10;RPS12;LIG1;DIS3;IGFBP3;RPS5;RPL22;RPS6;RPL13A;RPSA;PSMA6;DDIT3;PSME2;RPL27;KPNB1;ATF4;RNMT;PSMD13;RPL12;RPL11;ITPR2;ADCY2;FOXO4;PLA2G7;FGD1;PSMA7;PSMB6;LDHB;PSMB7;PSMB4;PSMB5;RPS15A;PSMB2;PSMB3;PRKAR2A;PSMB1;EXOSC8;LMNA;ATP6V0A2;LRIG1;RPL15;RPL19;RANBP1;HSPA5;STAT3;SSRP1;PSMC1;RPS20;FAU;RAN;FGFR1	BioPlanet_2019
cadherin binding (GO:0045296)	40/322	6.8682e-09	2.33862e-06	3.09246	58.127	LRRC59;DDX3X;PTPRO;RPL6;PSMB6;RPL7A;CDH2;PUF60;MICALL1;CDH22;RACK1;EFHD2;FLNA;CCT8;RPL15;ARGLU1;ACVR1;NOP56;RANBP1;NUDC;HSPA5;EEF2;PRDX6;PPP1CA;TJP1;EEF1G;ANLN;DLG1;HNRNPK;CTTN;CDH10;SERBP1;FSCN1;CTNNB1;MYH9;TAGLN2;DCHS1;MAPRE1;DBN1;RAN	GO_Molecular_Function_2021
mRNA processing (GO:0006397)	38/300	9.58541e-09	3.02682e-06	3.15814	58.3089	SF3B4;SF3B2;DDX46;DHX9;RNMT;EIF4A3;CSTF2;AKAP8L;SNU13;YBX1;PRPF19;TBRG4;PUF60;RBMX2;SNRNP70;U2AF2;TRA2B;TRA2A;SNRPD3;HNRNPA3;FUS;CPSF2;THOC1;THOC3;LSM2;HNRNPM;XAB2;SNRNP40;HNRNPK;DDX39B;PSPC1;HNRNPF;HNRNPD;SRSF2;SRSF3;RNPS1;SNRNP48;SNRNP200	GO_Biological_Process_2021
regulation of cellular amino acid metabolic process (GO:0006521)	15/54	9.76655e-09	3.02682e-06	8.2545	152.249	PSMD13;PPM1K;PSMA7;AZIN1;PSMB6;PSMA6;PSMB7;PSMB4;PSMB5;PSMB2;PSMB3;PSMC1;PSMD3;PSMB1;PSME2	GO_Biological_Process_2021
ribosome biogenesis (GO:0042254)	29/192	1.09822e-08	3.14174e-06	3.85426	70.637	RPL4;RPL12;RPL11;NOLC1;SNU13;RPL8;WDR46;RPL6;WDR43;RPL7A;EXOSC10;BMS1;PES1;EXOSC8;RPL15;GLUL;RPL19;NOP56;DIS3;WDR18;RPL22;RPS6;DDX54;RPL13A;EIF6;SBDS;ESF1;RPL27;RAN	GO_Biological_Process_2021
cell-substrate junction (GO:0030055)	45/394	1.10297e-08	1.21694e-06	2.81744	51.6231	RPL4;BCAR3;SCARB2;NRP1;ARF1;RALA;TGFB1I1;RPL12;RPL8;RPL6;TRIOBP;ACTB;CORO1C;ACTG1;RPL7A;CDH2;RPS18;PRKAR2A;FLNA;DMD;RPS10;GIT1;RPL19;TNS1;ACTR3;HSPA9;TPM4;HSPA5;RPS5;RPL22;NME2;PLAUR;RPL13A;LAYN;ARPC5;HNRNPK;ARPC2;CTTN;GNB2;CTNNB1;MYH9;RPL27;P4HB;LAP3;MAPRE1	GO_Cellular_Component_2021
Spliceosome	23/127	1.12037e-08	6.59772e-07	4.77315	87.3822	SF3B4;SF3B2;HNRNPA3;DDX46;EIF4A3;THOC1;THOC3;PRPF19;LSM2;HNRNPM;XAB2;SNRNP40;HNRNPK;DDX39B;PUF60;SNRNP70;U2AF2;TRA2B;TRA2A;SRSF2;SRSF3;SNRPD3;SNRNP200	BioPlanet_2019
Spliceosome	25/150	1.50837e-08	4.20836e-06	4.32164	77.8312	SF3B4;SF3B2;DDX46;EIF4A3;SNU13;PRPF19;PUF60;SNRNP70;U2AF2;TRA2B;TRA2A;SNRPD3;HNRNPA3;FUS;THOC1;THOC3;LSM2;HNRNPM;XAB2;SNRNP40;HNRNPK;DDX39B;SRSF2;SRSF3;SNRNP200	KEGG_2021_Human
rRNA metabolic process (GO:0016072)	26/162	1.75155e-08	4.65286e-06	4.13329	73.8213	RPL4;RPL12;RPL11;NOLC1;SNU13;RPL8;WDR46;RPL6;WDR43;RPL7A;EXOSC10;BMS1;PES1;EXOSC8;RPL15;RPL19;NOP56;DIS3;WDR18;RPL22;RPS6;DDX54;RPL13A;SBDS;ESF1;RPL27	GO_Biological_Process_2021
focal adhesion (GO:0005925)	44/387	1.84107e-08	1.52349e-06	2.80065	49.8806	RPL4;BCAR3;SCARB2;NRP1;ARF1;RALA;TGFB1I1;RPL12;RPL8;RPL6;TRIOBP;ACTB;CORO1C;ACTG1;RPL7A;CDH2;RPS18;PRKAR2A;FLNA;RPS10;GIT1;RPL19;TNS1;ACTR3;HSPA9;TPM4;HSPA5;RPS5;RPL22;NME2;PLAUR;RPL13A;LAYN;ARPC5;HNRNPK;ARPC2;CTTN;GNB2;CTNNB1;MYH9;RPL27;P4HB;LAP3;MAPRE1	GO_Cellular_Component_2021
regulation of mRNA catabolic process (GO:0061013)	22/122	2.52316e-08	5.90227e-06	4.74386	82.9946	SET;PSMD13;DIS3;PSMA7;PSMB6;PSMA6;PSMB7;PSMB4;PSMB5;PSMB2;PCBP4;PSMB3;CSDC2;PSMC1;PSMD3;EXOSC8;PSMB1;SERBP1;HNRNPD;AKT1;PSME2;EIF4G1	GO_Biological_Process_2021
protein-DNA complex assembly (GO:0065004)	24/143	2.53929e-08	5.90227e-06	4.35438	76.1528	CDT1;MCM7;PSMD13;XPA;RPA2;PSMA7;NAP1L4;PSMB6;PSMA6;PSMB7;CHAF1B;PSMB4;CHAF1A;PSMB5;PSMB2;PSMB3;GRWD1;PSMC1;PSMD3;PSMB1;MCM3;PSME2;MCM5;MCM2	GO_Biological_Process_2021
E2F Targets	29/200	2.79114e-08	6.69873e-07	3.67239	63.8785	CDKN1A;DNMT1;PCNA;MCM7;NOLC1;GSPT1;LMNB1;TBRG4;TRA2B;EXOSC8;POLD2;TK1;RBBP7;NOP56;RANBP1;LIG1;RPA2;PA2G4;SSRP1;NASP;CCNE1;HNRNPD;TIMELESS;SRSF2;MCM3;MCM5;MXD3;RAN;MCM2	MSigDB_Hallmark_2020
protein targeting to ER (GO:0045047)	20/103	2.97034e-08	6.49805e-06	5.18877	89.9318	RPL4;RPS5;RPL12;RPL22;RPS6;RPL11;RPL13A;RPSA;RPL8;RPL6;RPL7A;SEC61A1;RPS15A;RPS18;RPL27;RPS20;RPL15;RPS10;RPS12;RPL19	GO_Biological_Process_2021
regulation of translation (GO:0006417)	27/178	3.19829e-08	6.60802e-06	3.86723	66.7409	APP;DDX3X;DHX9;DDX1;EIF4A3;NOLC1;YBX1;TYMS;GSPT1;RBM3;RIDA;RACK1;EIF4B;PCIF1;PYM1;RPL13A;EEF2;PUM3;IMPACT;EIF6;NCL;CAPRIN1;HNRNPD;ETF1;EIF3C;EIF3D;EIF4G1	GO_Biological_Process_2021
regulation of cellular amine metabolic process (GO:0033238)	14/51	3.59141e-08	6.76811e-06	8.11236	139.063	PSMD13;PSMA7;AZIN1;PSMB6;PSMA6;PSMB7;PSMB4;PSMB5;PSMB2;PSMB3;PSMC1;PSMD3;PSMB1;PSME2	GO_Biological_Process_2021
RNA splicing, via transesterification reactions with bulged adenosine as nucleophile (GO:0000377)	33/251	3.63975e-08	6.76811e-06	3.28486	56.2656	SF3B4;SF3B2;DDX46;DHX9;EIF4A3;CSTF2;SNU13;YBX1;PRPF19;PUF60;RBMX2;SNRNP70;U2AF2;TRA2B;TRA2A;SNRPD3;HNRNPA3;FUS;CPSF2;LSM2;HNRNPM;XAB2;SNRNP40;HNRNPK;DDX39B;PSPC1;HNRNPF;HNRNPD;SRSF2;SRSF3;RNPS1;SNRNP48;SNRNP200	GO_Biological_Process_2021
Proteasome complex	10/24	3.68775e-08	2.05737e-06	15.264	261.253	PSMB6;PSMA6;PSMB7;PSMB4;PSMB5;PSMB2;PSMB3;PSMB1;PSMD3;PSMA7	BioPlanet_2019
positive regulation of establishment of protein localization to telomere (GO:1904851)	7/10	3.98079e-08	7.04979e-06	49.724	847.257	CCT3;CCT6A;CCT2;TCP1;CCT8;CCT7;CCT5	GO_Biological_Process_2021
regulation of transcription from RNA polymerase II promoter in response to stress (GO:0043618)	18/87	5.20696e-08	8.80212e-06	5.60884	94.0641	PSMD13;PSMA7;PSMB6;PSMA6;PSMB7;IMPACT;PSMB4;PSMB5;PSMB2;PSMB3;DDIT3;PSMC1;PSMD3;PSMB1;PSME2;ELOB;HIF1AN;ATF4	GO_Biological_Process_2021
Apoptosis regulation	17/78	5.41953e-08	2.87235e-06	5.98771	100.178	CDKN1A;MAGED1;PSMD13;PSMA7;PSMB6;PSMA6;PSMB7;PSMB4;PSMB5;PSMB2;CCNE1;PSMB3;CASP3;PSMC1;PSMD3;PSMB1;PSME2	BioPlanet_2019
DNA-dependent DNA replication (GO:0006261)	22/129	7.16497e-08	1.12797e-05	4.43188	72.911	CDT1;MCM7;PSMD13;DDX21;RPA2;WRNIP1;PSMA7;PSMB6;PSMA6;PSMB7;PSMB4;PSMB5;PSMB2;PSMB3;PSMC1;PSMD3;POLD2;PSMB1;MCM3;PSME2;MCM5;MCM2	GO_Biological_Process_2021
peptide biosynthetic process (GO:0043043)	25/162	7.27918e-08	1.12797e-05	3.94061	64.7665	RPL4;RPL12;RPL11;RPL8;RPL6;GSPT1;RPL7A;RPS15A;RPS18;DMD;RPL15;RPS10;RPS12;RPL19;RPS5;RPL22;RPS6;DHPS;MRPS21;RPL13A;RPSA;EEF1A1;RPL27;RPS20;EIF4G1	GO_Biological_Process_2021
Proteasome	13/46	7.56416e-08	1.0552e-05	8.43827	138.365	PSMD13;PSMA7;PSMB6;PSMB7;PSMA6;PSMB4;PSMB5;PSMB2;PSMB3;PSMC1;PSMB1;PSMD3;PSME2	KEGG_2021_Human
mRNA splicing, via spliceosome (GO:0000398)	34/274	9.50698e-08	1.39713e-05	3.07412	49.7043	SF3B4;SF3B2;DDX46;DHX9;DDX1;EIF4A3;CSTF2;SNU13;YBX1;PRPF19;PUF60;RBMX2;SNRNP70;U2AF2;TRA2B;TRA2A;SNRPD3;HNRNPA3;FUS;CPSF2;LSM2;HNRNPM;XAB2;SNRNP40;HNRNPK;DDX39B;PSPC1;HNRNPF;HNRNPD;SRSF2;SRSF3;RNPS1;SNRNP48;SNRNP200	GO_Biological_Process_2021
Influenza infection	23/142	9.73014e-08	4.9114e-06	4.1682	67.2975	RPL4;RPS5;RPL12;RPL22;RPS6;RPL11;RPL13A;RPSA;RPL8;RPL6;IPO5;RPL7A;RPS15A;RPS18;RPL27;RPS20;RPL15;FAU;RPS10;KPNB1;RAN;RPS12;RPL19	BioPlanet_2019
positive regulation of protein localization to Cajal body (GO:1904871)	7/11	1.05188e-07	1.39713e-05	37.291	599.174	CCT3;CCT6A;CCT2;TCP1;CCT8;CCT7;CCT5	GO_Biological_Process_2021
regulation of establishment of protein localization to telomere (GO:0070203)	7/11	1.05188e-07	1.39713e-05	37.291	599.174	CCT3;CCT6A;CCT2;TCP1;CCT8;CCT7;CCT5	GO_Biological_Process_2021
regulation of protein localization to Cajal body (GO:1904869)	7/11	1.05188e-07	1.39713e-05	37.291	599.174	CCT3;CCT6A;CCT2;TCP1;CCT8;CCT7;CCT5	GO_Biological_Process_2021
intracellular non-membrane-bounded organelle (GO:0043232)	91/1158	1.52853e-07	1.01189e-05	1.89372	29.7197	RPL4;MAPKBP1;TENM1;CDKN1A;MCM7;EIF4A3;HP1BP3;TCHH;NUCKS1;WDR46;ACTB;WDR43;ACTG1;RPL7A;NSDHL;HINT1;SALL1;SH3PXD2A;RPS18;SCN5A;RPS10;CDK5RAP3;GET4;CCT3;NUDC;TPM4;TPM3;DIS3;RPS5;DDX56;RPS6;DDX54;RPL13A;RHOC;ILF2;FRMD3;EEF1A1;GPRC5B;FRMD6;CTTN;NCL;GRWD1;FSCN1;SBDS;MCM3;FAM193B;RPL27;MAPRE1;DBN1;MCM2;SF3B4;L3MBTL3;STOML2;SET;DDX24;DHX9;RPL11;NOL7;DDX21;NOLC1;SNU13;SPATA5;CENPB;NOP9;NWD1;CYB5R3;EXOSC10…	GO_Cellular_Component_2021
VEGFA-VEGFR2 Signaling Pathway WP3888	45/432	1.70502e-07	1.91388e-05	2.53564	39.5168	LRRC59;SET;HTRA1;PBXIP1;PIK3R2;CRIP2;FOXO4;HMGB1;EPRS;PPM1G;ACTG1;TUBA1C;PAK1;GPC1;RACK1;AKT1;ASCC3;CCT7;TMSB10;SLC25A25;ACOT9;SDF2L1;SSR4;TPM3;IGFBP3;STAT3;RPS6;IDH2;PLAUR;RPL13A;RHOC;PRDX6;PPP1CA;NCL;RCAN2;FSCN1;CTNNB1;MYH9;ACKR3;RPL27;TNFRSF25;P4HB;EIF3D;ATF4;EIF4G1	WikiPathway_2021_Human
Destabilization of mRNA by AUF1 (hnRNP D0)	15/66	1.8237e-07	8.78691e-06	6.30829	97.8872	PSMD13;PSMA7;PSMB6;PSMA6;PSMB7;PSMB4;PSMB5;PSMB2;PSMB3;PSMC1;PSMD3;PSMB1;HNRNPD;PSME2;EIF4G1	BioPlanet_2019
proteasomal ubiquitin-independent protein catabolic process (GO:0010499)	9/22	2.19091e-07	2.80965e-05	14.7785	226.611	PSMB6;PSMA6;PSMB7;PSMB4;PSMB5;PSMB2;PSMB3;PSMB1;PSMA7	GO_Biological_Process_2021
Translation factors	13/50	2.23034e-07	1.02789e-05	7.52445	115.244	EIF5A;EIF4A1;EEF2;EEF1A1;EEF1G;EIF6;EIF3G;ETF1;EIF3C;EIF3D;EIF4B;EIF3A;EIF4G1	BioPlanet_2019
positive regulation of protein localization to chromosome, telomeric region (GO:1904816)	7/12	2.4258e-07	3.00718e-05	29.8313	454.388	CCT3;CCT6A;CCT2;TCP1;CCT8;CCT7;CCT5	GO_Biological_Process_2021
Cell cycle checkpoints	20/117	2.68583e-07	1.15353e-05	4.43661	67.1264	CDKN1A;MCM7;PSMD13;RPA2;PSMA7;PSMB6;PSMA6;PSMB7;PSMB4;PSMB5;PSMB2;CCNE1;PSMB3;PSMC1;PSMD3;PSMB1;MCM3;PSME2;MCM5;MCM2	BioPlanet_2019
Messenger RNA splicing: major pathway	15/68	2.77068e-07	1.15353e-05	6.06961	91.645	HNRNPA3;DHX9;FUS;CSTF2;CPSF2;YBX1;HNRNPM;HNRNPK;SNRNP70;U2AF2;HNRNPF;SRSF2;HNRNPD;SRSF3;RNPS1	BioPlanet_2019
Post-chaperonin tubulin folding pathway	8/17	2.82941e-07	1.15353e-05	18.9577	285.844	TUBA1C;TUBA1B;TUBB2B;TUBB6;TUBA1A;TUBB2A;TBCB;TUBB4B	BioPlanet_2019
regulation of primary metabolic process (GO:0080090)	21/130	3.64539e-07	4.37329e-05	4.14766	61.4876	IDI1;MVK;SMARCD3;PSMD13;HMGCR;AZIN1;PSMA7;PSMB6;SQLE;PSMA6;PSMB7;PSMB4;PSMB5;PSMB2;PSMB3;PSMC1;PSMD3;PSMB1;PSME2;LDLR;FDFT1	GO_Biological_Process_2021
Translation Factors WP107	13/52	3.67027e-07	3.2959e-05	7.13783	105.767	EIF5A;EIF4A1;EEF2;EEF1G;EEF1A1;EIF6;EIF3G;ETF1;EIF3C;EIF3D;EIF4B;EIF3A;EIF4G1	WikiPathway_2021_Human
ncRNA processing (GO:0034470)	27/201	4.05825e-07	4.71645e-05	3.35197	49.3321	RPL4;RPL12;RPL11;NOLC1;SNU13;RPL8;WDR46;RPL6;WDR43;RPL7A;EXOSC10;PES1;BMS1;EXOSC8;RPL15;RPL19;NOP56;SSB;DIS3;WDR18;RPL22;RPS6;DDX54;RPL13A;SBDS;ESF1;RPL27	GO_Biological_Process_2021
translation (GO:0006412)	28/214	4.30498e-07	4.85159e-05	3.25351	47.6909	RPL4;RPL12;RPL11;RPL8;RPL6;GSPT1;RPL7A;RPS15A;RPS18;RPL15;RPS10;RPS12;RPL19;RPS5;RPL22;RPS6;DHPS;MRPS21;RPL13A;RPSA;EEF2;EEF1A1;EEF1G;RPL27;RPS20;ETF1;FARSA;EIF4G1	GO_Biological_Process_2021
regulation of telomerase RNA localization to Cajal body (GO:1904872)	8/18	4.8912e-07	5.35011e-05	17.061	247.908	CCT3;CCT6A;CCT2;EXOSC10;TCP1;CCT8;CCT7;CCT5	GO_Biological_Process_2021
Messenger RNA processing	27/203	4.95777e-07	1.94639e-05	3.31353	48.103	SF3B4;SF3B2;DHX9;RNMT;DDX1;CSTF2;YBX1;PPM1G;SNRNP70;U2AF2;TRA2B;SNRPD3;HNRNPA3;PRMT1;FUS;CPSF2;HNRNPAB;LSM2;HNRNPM;SNRNP40;HNRNPK;HNRNPF;HNRNPD;SRSF2;SRSF3;RNPS1;SNRNP200	BioPlanet_2019
Apoptosis	30/242	5.46818e-07	2.0701e-05	3.06117	44.1395	MAGED1;PSMD13;PIK3R2;HMGB1;PSMA7;LMNB1;PSMB6;PSMB7;PSMB4;PSMB5;BCL2L11;PSMB2;PSMB3;PRKAR2A;CASP3;PSMD3;LMNA;PSMB1;AKT1;BID;BOK;DFFA;TJP1;PSMA6;TFDP1;PSMC1;PSME2;CTNNB1;TNFRSF25;KPNB1	BioPlanet_2019
polymeric cytoskeletal fiber (GO:0099513)	31/256	5.96361e-07	3.28992e-05	2.98181	42.7366	WIPF2;ACTB;CAMSAP1;ACTG1;TUBA1C;TUBA1B;PAK1;TUBB6;TUBA1A;COTL1;MAP6;CCT8;CCT7;CDK5RAP3;CCT5;APC2;CCT3;CCT2;TPM4;TPM3;COBL;TUBB4B;LRPPRC;CCT6A;TUBB2B;DLG1;TUBB2A;CTTN;TCP1;MAPRE1;DBN1	GO_Cellular_Component_2021
Cyclin A-Cdk2-associated events at S phase entry	15/72	6.09541e-07	2.22798e-05	5.64248	80.7471	CDKN1A;PSMD13;PSMA7;PSMB6;PSMA6;PSMB7;PSMB4;PSMB5;PSMB2;CCNE1;PSMB3;PSMC1;PSMD3;PSMB1;PSME2	BioPlanet_2019
negative regulation of mitotic cell cycle phase transition (GO:1901991)	17/92	6.7223e-07	7.14293e-05	4.86643	69.1649	CDKN1A;CDKN2B;PSMD13;PSMA7;PSMB6;PSMA6;PSMB7;PSMB4;DLG1;PSMB5;CDK6;PSMB2;PSMB3;PSMC1;PSMD3;PSMB1;PSME2	GO_Biological_Process_2021
Degradation of beta-catenin by the destruction complex	15/73	7.35496e-07	2.59875e-05	5.54491	78.3092	PSMD13;PSMA7;PSMB6;PSMA6;PSMB7;FRAT1;PSMB4;PSMB5;PSMB2;PSMB3;PSMC1;PSMD3;PSMB1;PSME2;CTNNB1	BioPlanet_2019
regulation of cellular ketone metabolic process (GO:0010565)	14/64	7.69303e-07	7.94733e-05	5.99906	84.4534	PSMD13;PSMA7;AZIN1;PSMB6;PSMA6;PSMB7;PSMB4;PSMB5;PSMB2;PSMB3;PSMC1;PSMD3;PSMB1;PSME2	GO_Biological_Process_2021
Ubiquitin-mediated degradation of phosphorylated Cdc25A	14/64	7.69303e-07	2.63052e-05	5.99906	84.4534	PSMD13;PSMA7;AZIN1;PSMB6;PSMA6;PSMB7;PSMB4;PSMB5;PSMB2;PSMB3;PSMC1;PSMD3;PSMB1;PSME2	BioPlanet_2019
Prion disease	32/273	8.1715e-07	7.59949e-05	2.87451	40.2933	PSMD13;ITPR2;PIK3R2;UQCR11;COX6A1;PSMA7;PSMB6;TUBA1C;PSMB7;TUBA1B;PSMB4;TUBB6;TUBA1A;PSMB5;PSMB2;PSMB3;CASP3;CREB3L2;PSMD3;PSMB1;COX8A;HSPA5;TUBB4B;COX6B1;PSMA6;MAPK11;TUBB2B;GRIN3A;TUBB2A;DDIT3;PSMC1;ATF4	KEGG_2021_Human
Capped intron-containing pre-mRNA processing	21/138	1.00768e-06	3.33794e-05	3.86243	53.3319	SF3B4;SF3B2;HNRNPA3;DHX9;FUS;CSTF2;CPSF2;YBX1;LSM2;HNRNPM;SNRNP40;HNRNPK;SNRNP70;U2AF2;HNRNPF;SRSF2;HNRNPD;SRSF3;RNPS1;SNRPD3;SNRNP200	BioPlanet_2019
regulation of transcription from RNA polymerase II promoter in response to hypoxia (GO:0061418)	15/75	1.05985e-06	0.000106529	5.35952	73.7329	PSMD13;PSMA7;PSMB6;PSMA6;PSMB7;PSMB4;PSMB5;PSMB2;PSMB3;PSMC1;PSMD3;PSMB1;PSME2;ELOB;HIF1AN	GO_Biological_Process_2021
negative regulation of G2/M transition of mitotic cell cycle (GO:0010972)	14/66	1.14415e-06	0.000109451	5.76772	78.9073	PSMD13;PSMA7;PSMB6;PSMA6;PSMB7;PSMB4;PSMB5;PSMB2;PSMB3;PSMC1;PSMD3;PSMB1;PSME2;CDK5RAP3	GO_Biological_Process_2021
negative regulation of cell cycle G2/M phase transition (GO:1902750)	13/57	1.14777e-06	0.000109451	6.32505	86.5121	PSMD13;PSMA7;PSMB6;PSMA6;PSMB7;PSMB4;PSMB5;PSMB2;PSMB3;PSMC1;PSMD3;PSMB1;PSME2	GO_Biological_Process_2021
Autodegradation of Cdh1 by Cdh1-APC/C	13/58	1.41873e-06	4.55714e-05	6.18417	83.2745	PSMD13;PSMA7;PSMB6;PSMA6;PSMB7;PSMB4;PSMB5;PSMB2;PSMB3;PSMC1;PSMD3;PSMB1;PSME2	BioPlanet_2019
Amyotrophic lateral sclerosis	38/364	1.46398e-06	0.000102113	2.52952	33.9824	DCTN6;TOMM40;PSMD13;SLC1A2;UQCR11;COX6A1;ACTB;PSMA7;ACTG1;PSMB6;TUBA1C;PSMB7;TUBA1B;PSMB4;TUBB6;TUBA1A;PSMB5;PSMB2;PSMB3;CASP3;PSMD3;PSMB1;BID;COX8A;GABARAPL1;HNRNPA3;HSPA5;FUS;TUBB4B;COX6B1;PSMA6;MAPK11;TUBB2B;TUBB2A;DDIT3;PSMC1;SRSF3;ATF4	KEGG_2021_Human
Retinoblastoma gene in cancer WP2446	16/87	1.52235e-06	0.00011218	4.83376	64.7495	CDT1;CDKN1A;DNMT1;RRM1;PCNA;MCM7;RPA2;HMGB1;TYMS;ANLN;TFDP1;CDK6;RBBP4;CCNE1;MCM3;RBBP7	WikiPathway_2021_Human
positive regulation of protein localization to nucleus (GO:1900182)	14/68	1.6746e-06	0.000155696	5.55351	73.8614	CCT3;CCT2;MCRS1;PIK3R2;IPO5;CCT6A;TCP1;AKT1;FLNA;CCT8;CCT7;CDK5RAP3;CCT5;RAN	GO_Biological_Process_2021
Downstream signaling events Of B cell receptor (BCR)	17/98	1.6907e-06	5.27102e-05	4.50453	59.8668	CDKN1A;PSMD13;FOXO4;PSMA7;RASGRP3;PSMB6;PSMA6;PSMB7;PSMB4;PSMB5;PSMB2;PSMB3;PSMC1;PSMD3;PSMB1;AKT1;PSME2	BioPlanet_2019
positive regulation of telomerase RNA localization to Cajal body (GO:1904874)	7/15	1.7489e-06	0.000158638	18.6416	247.123	CCT3;CCT6A;CCT2;TCP1;CCT8;CCT7;CCT5	GO_Biological_Process_2021
Cholesterol Biosynthesis Pathway WP197	7/15	1.7489e-06	0.00011218	18.6416	247.123	IDI1;SQLE;NSDHL;MVK;MSMO1;HMGCR;FDFT1	WikiPathway_2021_Human
HIF-1 degradation in normoxia	16/88	1.78365e-06	5.40191e-05	4.76638	63.0918	PSMD13;PSMA7;PSMB6;PSMA6;PSMB7;MAPK11;PSMB4;PSMB5;PSMB2;PSMB3;PSMC1;PSMD3;PSMB1;PSME2;HIF1AN;MAPK6	BioPlanet_2019
mRNA 3'-end processing (GO:0031124)	15/79	2.11749e-06	0.000187498	5.02349	65.6333	APP;AHCYL1;EIF4A3;CSTF2;CPSF2;SSU72;THOC1;THOC3;DDX39B;U2AF2;SRSF2;LEO1;SRSF3;PAF1;RNPS1	GO_Biological_Process_2021
DNA replication	26/207	2.40197e-06	7.07248e-05	3.09831	40.0897	CDKN1A;PCNA;MCM7;PSMD13;PSMA7;PSMB6;PSMB7;PSMB4;PSMB5;PSMB2;PSMB3;PSMD3;PSMB1;POLD2;CDT1;NUDC;LIG1;NDE1;RPA2;PSMA6;PSMC1;MCM3;PSME2;MCM5;MAPRE1;MCM2	BioPlanet_2019
Parkin-Ubiquitin Proteasomal System pathway WP2359	14/70	2.41457e-06	0.000135518	5.35461	69.2565	HSPA9;HSPA5;PSMD13;TUBB4B;TUBA1C;TUBA1B;TUBB6;TUBB2B;TUBA1A;TUBB2A;CCNE1;PSMC1;PSMD3;STUB1	WikiPathway_2021_Human
actin cytoskeleton (GO:0015629)	34/316	2.6594e-06	0.000125752	2.61044	33.5113	STOML2;WDR1;DHX9;WIPF2;ACTB;TRIOBP;MYLK;ACTG1;CORO1C;AKAP13;SAMD14;PAK1;SH3PXD2A;CDH2;COTL1;FLNA;APC2;ACTR3;TPM4;AUTS2;TPM3;ALG2;COBL;SORBS2;ARPC5;EEF1A1;ANLN;CTTN;ARPC2;CROCC;FSCN1;MYADM;MYH9;DBN1	GO_Cellular_Component_2021
Translation	11/44	2.91519e-06	0.00348949	7.12407	90.8003	EEF1A1;EEF1G;EIF4A1;KARS;ETF1;HARS;EPRS;EEF2;FARSA;GSPT1;EIF4G1	Elsevier_Pathway_Collection
Pathogenic Escherichia coli infection	25/197	3.09714e-06	0.000172821	3.13295	39.7415	ARF1;WIPF2;ACTB;ACTG1;TUBA1C;CYTH2;TUBA1B;PAK1;TUBB6;TUBA1A;CASP3;NCK2;ACTR3;ARPC4;ARPC5;TUBB4B;TJP1;MAPK11;TUBB2B;TUBB2A;CTTN;ARPC2;NCL;TAB3;MYH9	KEGG_2021_Human
mRNA binding (GO:0003729)	30/263	3.14072e-06	0.000712944	2.78218	35.2531	EIF4A1;KHDRBS1;DDX3X;DHX9;EIF4A3;CSTF2;HNRNPLL;TYMS;RIDA;PCBP4;SNRNP70;C1QBP;TRA2B;CCT5;SSB;RPS5;RPL13A;HNRNPAB;PUM3;HNRNPM;MARF1;HNRNPK;CSDC2;NCL;SERBP1;RNPS1;ETF1;EIF3D;EIF3A;EIF4G1	GO_Molecular_Function_2021
ribosome (GO:0005840)	13/62	3.16001e-06	0.000130746	5.67815	71.9134	BTF3;DHX9;RPS5;RPL11;RPL13A;RPL8;RPL6;RPL7A;RPS18;RPL27;RPL15;RPS10;RPL19	GO_Cellular_Component_2021
Proteasome Degradation WP183	13/62	3.16001e-06	0.00015765	5.67815	71.9134	PSMD13;PSMA7;PSMB6;PSMA6;PSMB7;PSMB4;PSMB5;PSMB2;PSMB3;PSMC1;PSMD3;PSMB1;PSME2	WikiPathway_2021_Human
Association of TriC/CCT with target proteins during biosynthesis	9/29	3.3151e-06	9.4973e-05	9.60252	121.155	CCT3;NOP56;CCT6A;AP3M1;CCT2;TCP1;CCT8;CCT7;CCT5	BioPlanet_2019
protein localization to cytoplasmic stress granule (GO:1903608)	5/7	3.61211e-06	0.000312406	53.1598	666.157	DDX3X;SSB;DHX9;DDX1;YBX1	GO_Biological_Process_2021
Proteasome degradation	13/63	3.81865e-06	0.00010652	5.56429	69.418	PSMD13;PSMA7;PSMB6;PSMA6;PSMB7;PSMB4;PSMB5;PSMB2;PSMB3;PSMC1;PSMD3;PSMB1;PSME2	BioPlanet_2019
mTORC1 Signaling	25/200	4.07404e-06	5.78057e-05	3.07875	38.21	IDI1;CDKN1A;TOMM40;PSMD13;HMGCR;PSMB5;RDH11;LDLR;HSPA9;ACTR3;CYB5B;SDF2L1;HSPA5;IFRD1;PDAP1;DHCR24;CCT6A;SQLE;SLC6A6;ACLY;P4HA1;DDIT3;CCNG1;ETF1;MCM2	MSigDB_Hallmark_2020
positive regulation of mRNA processing (GO:0050685)	8/23	4.47919e-06	0.000378593	11.371	140.046	SF3B4;RBM3;NCL;TRA2B;TRA2A;LEO1;PAF1;PRDX6	GO_Biological_Process_2021
NIK/NF-kappaB signaling (GO:0038061)	14/74	4.81714e-06	0.00039811	4.99659	61.1749	PSMD13;PSMA7;PSMB6;PSMA6;PSMB7;PSMB4;PSMB5;PSMB2;PSMB3;PSMC1;PSMD3;PSMB1;AKT1;PSME2	GO_Biological_Process_2021
Cholesterol Homeostasis	14/74	4.81714e-06	5.78057e-05	4.99659	61.1749	IDI1;MVK;CHKA;PLAUR;LPL;HMGCR;PNRC1;ACTG1;SQLE;NSDHL;MAL2;CTNNB1;LDLR;FDFT1	MSigDB_Hallmark_2020
cytoskeleton (GO:0005856)	52/600	5.46732e-06	0.000201076	2.0683	25.061	TENM1;TCHH;TRIOBP;ACTB;MYLK;ACTG1;TUBA1C;AKAP13;SAMD14;TUBA1B;HINT1;TUBA1A;AKT1;APC2;ACTR3;CCT3;BCAS3;TPM4;TPM3;ALG2;RHOC;FRMD3;TUBB2B;FRMD6;CTTN;FSCN1;MYH9;DBN1;EXD2;STOML2;DHX9;SLC1A6;CORO1C;JAKMIP2;SPAST;MAP7;FLNA;CCT8;AAMP;AUTS2;PCIF1;SORBS2;TBCB;ARPC5;TUBB4B;LRPPRC;NSFL1C;ANLN;ARPC2;CROCC;TUBGCP4;P4HB	GO_Cellular_Component_2021
Apoptosis	20/142	6.11914e-06	0.000211348	3.52283	42.2883	DFFA;ITPR2;PIK3R2;ACTB;ACTG1;LMNB1;TUBA1C;CTSO;TUBA1B;BCL2L11;TUBA1A;CTSL;DDIT3;CASP3;LMNA;AKT1;CTSF;BID;ATF4;BOK	KEGG_2021_Human
Proteoglycans in cancer	25/205	6.34403e-06	0.000211348	2.99244	35.8135	CDKN1A;ITPR2;PIK3R2;ACTB;ACTG1;SHH;PAK1;CTSL;GPC1;CASP3;AKT1;FLNA;EIF4B;TGFB2;STAT3;RPS6;PLAUR;PPP1CA;MAPK11;MRAS;CTTN;PDCD4;SDC1;CTNNB1;FGFR1	KEGG_2021_Human
Cholesterol biosynthesis	8/24	6.45345e-06	0.000175401	10.6598	127.394	IDI1;SQLE;NSDHL;MVK;DHCR24;MSMO1;HMGCR;FDFT1	BioPlanet_2019
cell-cell junction assembly (GO:0007043)	13/66	6.58075e-06	0.000532039	5.24851	62.6218	CNTNAP1;WDR1;RHOC;ACTB;ACTG1;TJP1;CDH2;CDH10;CLDN12;CDH22;FSCN1;CTNNB1;DCHS1	GO_Biological_Process_2021
Coronavirus disease	27/232	6.642e-06	0.000211348	2.84043	33.8639	RPL4;NRP1;RPL12;RPL11;PIK3R2;RPL8;RPL6;RPL7A;RPS15A;RPS18;RPL15;RPS10;RPS12;RPL19;SYK;VWF;RPS5;RPL22;STAT3;RPS6;RPL13A;RPSA;MAPK11;RPL27;RPS20;FAU;IL6ST	KEGG_2021_Human
cellular response to hypoxia (GO:0071456)	19/131	6.72695e-06	0.000532288	3.64329	43.3894	PSMD13;HP1BP3;PSMA7;PSMB6;PSMA6;PSMB7;PSMB4;PSMB5;PSMB2;PSMB3;PSMC1;PSMD3;LMNA;PSMB1;PSME2;ELOB;STUB1;HIF1AN;P4HB	GO_Biological_Process_2021
Spinocerebellar ataxia	20/143	6.81767e-06	0.000211348	3.494	41.5646	NOP56;PSMD13;KCND3;ITPR2;PIK3R2;PDYN;SLC1A6;PSMA7;PSMB6;PSMA6;PSMB7;PSMB4;GRIN3A;PSMB5;PSMB2;PSMB3;PSMC1;PSMD3;PSMB1;AKT1	KEGG_2021_Human
ribosome binding (GO:0043022)	11/48	7.27947e-06	0.00123933	6.35256	75.1537	SEC61A1;EIF6;C1QBP;SERBP1;RACK1;PYM1;SBDS;RPSA;ETF1;EEF2;EIF3C	GO_Molecular_Function_2021
Lysosome	18/121	8.1489e-06	0.000215946	3.75067	43.9489	SCARB2;ARSA;IDUA;HEXA;AP3D1;LAPTM5;LIPA;CLN5;AP3M2;LAPTM4B;AP3M1;CTSO;GM2A;CTSL;ATP6V0A2;PPT1;MAN2B1;CTSF	BioPlanet_2019
Parkinson disease	28/249	8.705e-06	0.000231013	2.73318	31.8459	PSMD13;ITPR2;UQCR11;COX6A1;PSMA7;PSMB6;TUBA1C;PSMB7;TUBA1B;PSMB4;TUBB6;TUBA1A;PSMB5;PSMB2;PSMB3;CASP3;PSMD3;PSMB1;COX8A;HSPA5;TUBB4B;COX6B1;PSMA6;TUBB2B;TUBB2A;DDIT3;PSMC1;ATF4	KEGG_2021_Human
Ribosome	21/158	9.10804e-06	0.000231013	3.2951	38.2441	RPL4;RPS5;RPL12;RPL22;RPS6;RPL11;MRPS21;RPL13A;RPSA;RPL8;RPL6;RPL7A;RPS15A;RPS18;RPL27;RPS20;RPL15;FAU;RPS10;RPS12;RPL19	KEGG_2021_Human
Activation of NF-kappaB in B cells	13/68	9.28632e-06	0.000240085	5.05712	58.5967	PSMD13;PSMA7;PSMB6;PSMA6;PSMB7;PSMB4;PSMB5;PSMB2;PSMB3;PSMC1;PSMD3;PSMB1;PSME2	BioPlanet_2019
Fc-epsilon receptor signaling pathway (GO:0038095)	17/111	9.72322e-06	0.000753347	3.87891	44.7665	SYK;PSMD13;PIK3R2;PSMA7;PSMB6;PSMA6;PSMB7;PAK1;PSMB4;PSMB5;PSMB2;PSMB3;PSMC1;PSMD3;PSMB1;PSME2;TAB3	GO_Biological_Process_2021
nuclear lumen (GO:0031981)	60/745	1.04734e-05	0.000346668	1.91308	21.9367	RPL4;MAPKBP1;CDKN1A;MCM7;EIF4A3;NUCKS1;WDR46;WDR43;RPL7A;SCN5A;RPS10;CDK5RAP3;GET4;DIS3;RPS6;DDX56;RPL13A;DDX54;ILF2;EEF1A1;GPRC5B;NCL;GRWD1;MCM3;SBDS;RPL27;FAM193B;MCM2;SF3B4;L3MBTL3;DDX24;DHX9;RPL11;NOL7;NOLC1;DDX21;SNU13;NOP9;NWD1;EXOSC10;S100A16;PES1;BMS1;MXI1;TRA2A;FLNA;PCDH1;RPL19;NOP56;SMARCE1;MCRS1;PYM1;PA2G4;PUM3;EIF6;TTC3;MAGED2;CIAPIN1;EIF3A;RAN	GO_Cellular_Component_2021
Antigen processing: cross presentation	14/79	1.06586e-05	0.000269002	4.61102	52.7923	PSMD13;PSMA7;PSMB6;SEC61A1;PSMA6;PSMB7;PSMB4;PSMB5;PSMB2;PSMB3;PSMC1;PSMD3;PSMB1;PSME2	BioPlanet_2019
Fc receptor signaling pathway (GO:0038093)	17/112	1.09886e-05	0.000834014	3.83788	43.8234	SYK;PSMD13;PIK3R2;PSMA7;PSMB6;PSMA6;PSMB7;PAK1;PSMB4;PSMB5;PSMB2;PSMB3;PSMC1;PSMD3;PSMB1;PSME2;TAB3	GO_Biological_Process_2021
positive regulation of establishment of protein localization (GO:1904951)	7/19	1.1681e-05	0.000868835	12.4251	141.119	CCT3;CCT6A;CCT2;TCP1;CCT8;CCT7;CCT5	GO_Biological_Process_2021
vacuolar lumen (GO:0005775)	21/161	1.22245e-05	0.000348167	3.22398	36.4699	SCARB2;ARSA;CCT2;IDUA;HEXA;PA2G4;TUBB4B;LIPA;PRDX6;CPPED1;ACLY;CYB5R3;TCN2;GM2A;CTSL;GPC1;PPT1;SDC1;MAN2B1;CTSF;CCT8	GO_Cellular_Component_2021
nucleolus (GO:0005730)	59/733	1.26224e-05	0.000348167	1.91078	21.5536	RPL4;MAPKBP1;CDKN1A;MCM7;EIF4A3;NUCKS1;WDR46;WDR43;RPL7A;SCN5A;RPS10;CDK5RAP3;GET4;DIS3;RPS6;DDX56;RPL13A;DDX54;ILF2;EEF1A1;GPRC5B;NCL;GRWD1;MCM3;SBDS;RPL27;FAM193B;MCM2;SF3B4;L3MBTL3;DDX24;DHX9;RPL11;NOL7;NOLC1;DDX21;SNU13;NOP9;NWD1;EXOSC10;S100A16;PES1;BMS1;MXI1;TRA2A;FLNA;PCDH1;RPL19;NOP56;MCRS1;PYM1;PA2G4;PUM3;EIF6;TTC3;MAGED2;CIAPIN1;EIF3A;RAN	GO_Cellular_Component_2021
Alzheimer disease	36/369	1.26296e-05	0.000293637	2.33972	26.3908	APP;PSMD13;ITPR2;LPL;PIK3R2;UQCR11;COX6A1;PSMA7;LRP6;PSMB6;TUBA1C;PSMB7;FRAT1;TUBA1B;PSMB4;TUBB6;TUBA1A;PSMB5;PSMB2;PSMB3;CASP3;PSMD3;PSMB1;AKT1;BID;APC2;COX8A;TUBB4B;COX6B1;PSMA6;TUBB2B;TUBB2A;DDIT3;PSMC1;CTNNB1;ATF4	KEGG_2021_Human
T cell receptor regulation of apoptosis	51/603	1.31593e-05	0.000324392	2.01103	22.6007	CDKN1A;AHCYL1;HMGB1;YBX1;NR3C1;RPL6;RPL7A;SEC61A1;HINT1;CASP3;CEP97;HTATIP2;EDARADD;ACTR3;EIF5A;TSC22D3;RPL13A;RHOC;ILF2;PSMA6;TUBB2A;CCNE1;PSPC1;DDIT3;NCL;PSME2;TNFRSF25;LAP3;MAPRE1;GART;ATF4;TSTA3;CSF1R;HDAC2;UHRF1;GPS1;CHST11;PCBP4;FLNA;MAPK6;HSPA9;TGFB2;SLC16A1;SSB;HSPA5;DHCR24;EEF2;PNRC1;RPS20;ADA;FGFR1	BioPlanet_2019
secondary alcohol biosynthetic process (GO:1902653)	9/34	1.41651e-05	0.00103294	7.68	85.7451	IDI1;ACLY;SQLE;NSDHL;MVK;MSMO1;DHCR24;HMGCR;FDFT1	GO_Biological_Process_2021
cellular protein metabolic process (GO:0044267)	39/417	1.48719e-05	0.00106363	2.23533	24.848	RPL4;APP;STOML2;RPL12;RPL11;MIA3;RPL8;SPPL3;RPL6;GSPT1;CLN5;RPL7A;RPS15A;CDH2;RPS18;RPL15;RPS10;RPL19;RPS12;MCRS1;IGFBP3;RPS5;RPL22;RPS6;TMEM132A;DHPS;RPL13A;MRPS21;RPSA;EEF1A1;VGF;MMP15;FAM20C;RPL27;RPS20;MAN2B1;P4HB;SCG2;EIF4G1	GO_Biological_Process_2021
regulation of hematopoietic stem cell differentiation (GO:1902036)	13/71	1.51777e-05	0.00106501	4.79479	53.2015	PSMD13;PSMA7;PSMB6;PSMA6;PSMB7;PSMB4;PSMB5;PSMB2;PSMB3;PSMC1;PSMD3;PSMB1;PSME2	GO_Biological_Process_2021
HIV factor interactions with host	18/128	1.79939e-05	0.000433489	3.51069	38.356	RANBP1;ARF1;PSMD13;PSMA7;PSMB6;PSMA6;PSMB7;PSMB4;PSMB5;PSMB2;PSMB3;PSMC1;PSMD3;PSMB1;PSME2;BANF1;KPNB1;RAN	BioPlanet_2019
Lysosome	18/128	1.79939e-05	0.000386177	3.51069	38.356	SCARB2;ARSA;IDUA;HEXA;AP3D1;LAPTM5;LIPA;CLN5;AP3M2;LAPTM4B;AP3M1;CTSO;GM2A;CTSL;ATP6V0A2;PPT1;MAN2B1;CTSF	KEGG_2021_Human
cholesterol biosynthetic process (GO:0006695)	9/35	1.8309e-05	0.00126095	7.38423	80.548	IDI1;ACLY;SQLE;NSDHL;MVK;MSMO1;DHCR24;HMGCR;FDFT1	GO_Biological_Process_2021
Cell cycle	41/453	1.96743e-05	0.000463438	2.15711	23.3749	ARF1;CDKN1A;HDAC2;PCNA;MCM7;PSMD13;TYMS;PSMA7;LMNB1;PSMB6;PSMB7;PSMB4;TUBA1A;PSMB5;PSMB2;RBBP4;PSMB3;PSMD3;PSMB1;LMNA;POLD2;RBBP7;CDT1;NUDC;CDKN2B;TGFB2;LIG1;NDE1;RPA2;TUBB4B;PSMA6;CDK6;TFDP1;CCNE1;PSMC1;MCM3;PSME2;MCM5;TUBGCP4;MAPRE1;MCM2	BioPlanet_2019
mature ribosome assembly (GO:0042256)	4/5	1.99026e-05	0.00133119	84.9655	919.723	DDX3X;EIF6;C1QBP;SBDS	GO_Biological_Process_2021
positive regulation of macromolecule biosynthetic process (GO:0010557)	18/129	2.00449e-05	0.00133119	3.47888	37.6329	BCAR3;CDT1;TGFB2;DDX3X;PCNA;DHX9;PRMT1;EIF4A3;PCIF1;PYM1;EEF2;RBM3;SLC25A37;EIF6;HNRNPD;AKT1;EIF3C;EIF3D	GO_Biological_Process_2021
antigen processing and presentation of exogenous peptide antigen via MHC class I, TAP-dependent (GO:0002479)	13/73	2.07322e-05	0.00135269	4.63448	49.9774	PSMD13;PSMA7;PSMB6;PSMA6;PSMB7;PSMB4;PSMB5;PSMB2;PSMB3;PSMC1;PSMD3;PSMB1;PSME2	GO_Biological_Process_2021
Proteins with Altered Expression in Cancer Metastases	16/106	2.12584e-05	0.0127232	3.8095	40.9854	DNMT1;TGFB2;SERPINE1;STAT3;RHOC;LRP6;TJP1;SHH;BCL2L11;CDH2;CTTN;MMP15;FSCN1;AKT1;CTNNB1;FGFR1	Elsevier_Pathway_Collection
G1 to S cell cycle control WP45	12/64	2.50458e-05	0.00112456	4.93266	52.2606	CDKN1A;CDKN2B;TFDP1;PCNA;CDK6;MCM7;CCNE1;CCNG2;MCM3;RPA2;MCM5;MCM2	WikiPathway_2021_Human
regulation of hematopoietic progenitor cell differentiation (GO:1901532)	13/75	2.79914e-05	0.00179483	4.48451	47.0138	PSMD13;PSMA7;PSMB6;PSMA6;PSMB7;PSMB4;PSMB5;PSMB2;PSMB3;PSMC1;PSMD3;PSMB1;PSME2	GO_Biological_Process_2021
cytosolic large ribosomal subunit (GO:0022625)	11/55	2.88764e-05	0.000735237	5.33997	55.8159	RPL4;RPL7A;RPL12;RPL22;RPL11;RPL13A;RPL27;RPL15;RPL8;RPL6;RPL19	GO_Cellular_Component_2021
interleukin-12-mediated signaling pathway (GO:0035722)	10/46	3.10273e-05	0.00195577	5.92914	61.5483	HSPA9;ARF1;RALA;HNRNPDL;HNRNPF;TCP1;PDCD4;PSME2;P4HB;LMNB1	GO_Biological_Process_2021
cholesterol metabolic process (GO:0008203)	13/77	3.73796e-05	0.00228151	4.34391	44.2835	IDI1;MVK;OSBPL5;LCAT;MSMO1;DHCR24;HMGCR;CYP46A1;ACLY;SQLE;NSDHL;SNX17;FDFT1	GO_Biological_Process_2021
sterol biosynthetic process (GO:0016126)	9/38	3.74219e-05	0.00228151	6.6193	67.4722	IDI1;ACLY;SQLE;NSDHL;MVK;MSMO1;DHCR24;HMGCR;FDFT1	GO_Biological_Process_2021
ficolin-1-rich granule lumen (GO:1904813)	17/123	3.82796e-05	0.000905038	3.43761	34.9626	DDX3X;PSMD13;NME2;PDAP1;ARPC5;HMGB1;AMPD3;EEF2;ILF2;EEF1A1;ACLY;PSMB7;PSMD3;PSMB1;COTL1;CCT8;KPNB1	GO_Cellular_Component_2021
Interleukin-2 signaling pathway	64/847	3.85194e-05	0.000887621	1.78418	18.1351	APP;SERPINE1;PTPN22;NR3C1;ACTB;RBM3;LAPTM4B;CTSO;CASP3;CDK20;AKT1;BCAP29;CTSF;SYK;TSC22D3;RPS6;PLAUR;JOSD1;GPRC5B;KARS;CCNE1;WAC;TNFRSF25;TAGLN2;IL6ST;ATF4;B4GALT5;NFAT5;IDI1;NLGN1;PCNA;SMARCD3;DDX21;NOLC1;ITPR2;PBXIP1;PIK3R2;AP3M2;LDHB;PAK1;GRK5;RDH11;CAMK2N1;PSMB1;MXI1;APBB2;CRYM;LDLR;NOP56;STAT3;LAPTM5;PA2G4;HNRNPAB;SORL1;PRRC2B;PER2;MAPK11;SQLE;UCK2;SBK1;CCNG2;NFIC;PDCD4;ADA	BioPlanet_2019
G1 to S cell cycle control	12/67	4.03862e-05	0.000910838	4.66287	47.1744	CDKN1A;CDKN2B;TFDP1;PCNA;CDK6;MCM7;CCNE1;CCNG2;MCM3;RPA2;MCM5;MCM2	BioPlanet_2019
antigen processing and presentation of exogenous peptide antigen via MHC class I (GO:0042590)	13/78	4.30266e-05	0.0025809	4.27685	42.9982	PSMD13;PSMA7;PSMB6;PSMA6;PSMB7;PSMB4;PSMB5;PSMB2;PSMB3;PSMC1;PSMD3;PSMB1;PSME2	GO_Biological_Process_2021
secretory granule lumen (GO:0034774)	31/316	4.47031e-05	0.000986448	2.34658	23.5021	APP;DDX3X;PSMD13;SERPINE1;HMGB1;PSMB7;CYB5R3;GM2A;PSMD3;PSMB1;COTL1;CCT8;ARSA;CCT2;TGFB2;VWF;NME2;PA2G4;AMPD3;ARPC5;TUBB4B;EEF2;PRDX6;ILF2;CPPED1;EEF1A1;ACLY;SELENOP;MAGED2;MAN2B1;KPNB1	GO_Cellular_Component_2021
cellular response to interleukin-12 (GO:0071349)	10/48	4.5873e-05	0.00270796	5.61649	56.1067	HSPA9;ARF1;RALA;HNRNPDL;HNRNPF;TCP1;PDCD4;PSME2;P4HB;LMNB1	GO_Biological_Process_2021
negative regulation of neuron projection development (GO:0010977)	11/58	4.85609e-05	0.002796	4.99833	49.6469	GAK;LINGO1;HDAC2;NLGN1;RTN4RL1;PTPRO;DPYSL3;STMN2;LRP4;DENND5A;CBFA2T2	GO_Biological_Process_2021
regulation of mRNA splicing, via spliceosome (GO:0048024)	14/90	4.8868e-05	0.002796	3.94136	39.1235	SF3B4;KHDRBS1;PRDX6;RBM3;HNRNPK;PUF60;PCBP4;U2AF2;C1QBP;NCL;TRA2B;TRA2A;SRSF3;RNPS1	GO_Biological_Process_2021
Androgen receptor signaling pathway WP138	14/90	4.8868e-05	0.0019947	3.94136	39.1235	SMARCE1;CDKN1A;KDM1A;TGFB1I1;STAT3;PIK3R2;NR2C2;CCNE1;RACK1;AKT1;FLNA;CTNNB1;STUB1;RAN	WikiPathway_2021_Human
Signaling by the B cell receptor (BCR)	19/151	5.17761e-05	0.0011301	3.08802	30.4744	CDKN1A;SYK;PSMD13;ITPR2;FOXO4;PSMA7;RASGRP3;PSMB6;PSMA6;PSMB7;PSMB4;PSMB5;PSMB2;PSMB3;PSMC1;PSMD3;PSMB1;AKT1;PSME2	BioPlanet_2019
positive regulation of cellular protein metabolic process (GO:0032270)	15/102	5.21048e-05	0.00289973	3.69098	36.4013	HDAC2;DDX3X;UHRF1;EIF4A3;PCIF1;PYM1;EEF2;RBM3;EIF6;HNRNPD;AKT1;STUB1;EIF3C;EIF3D;EIF4G1	GO_Biological_Process_2021
positive regulation of RNA splicing (GO:0033120)	8/31	5.22404e-05	0.00289973	7.41278	73.0874	SF3B4;RBM3;U2AF2;TRA2B;NCL;TRA2A;HNRNPLL;PRDX6	GO_Biological_Process_2021
DNA strand elongation	8/31	5.22404e-05	0.0011301	7.41278	73.0874	PCNA;MCM7;LIG1;POLD2;MCM3;RPA2;MCM5;MCM2	BioPlanet_2019
BDNF signaling pathway	27/261	5.52216e-05	0.0011707	2.48459	24.3593	CDKN1A;IGSF3;WDR1;SERPINE1;PRPF19;PSMB4;BCL2L11;CDH2;DPYSL3;LMNA;EIF4B;CADM1;HSPA5;IGFBP3;RPS6;HPCAL1;RPSA;CBFA2T2;SLC39A14;GPRC5B;GAP43;CXCL12;P4HA1;DDIT3;MYH9;RAPGEF5;NUCB2	BioPlanet_2019
regulation of stem cell differentiation (GO:2000736)	14/91	5.53899e-05	0.00302934	3.88997	38.126	PSMD13;PTN;PSMA7;PSMB6;PSMA6;PSMB7;PSMB4;PSMB5;PSMB2;PSMB3;PSMC1;PSMD3;PSMB1;PSME2	GO_Biological_Process_2021
lytic vacuole (GO:0000323)	24/219	5.67295e-05	0.00111531	2.64664	25.8768	ARSA;SCARB1;USP4;LAPTM5;MLC1;EPDR1;LIPA;CLN5;TPCN1;TMEM25;LAPTM4B;FYCO1;AP3M1;CTSO;CTSL;SYT11;PPT1;SLC38A9;MAN2B1;CTSF;CD34;LDLR;ADA;SIDT2	GO_Cellular_Component_2021
large ribosomal subunit (GO:0015934)	11/59	5.72819e-05	0.00111531	4.89394	47.8017	RPL4;RPL7A;RPL12;RPL22;RPL11;RPL13A;RPL27;RPL15;RPL8;RPL6;RPL19	GO_Cellular_Component_2021
cellular response to lectin (GO:1990858)	16/115	5.91308e-05	0.00314153	3.46154	33.7007	SYK;PSMD13;PSMA7;PSMB6;PSMA6;PSMB7;PAK1;PSMB4;PSMB5;PSMB2;PSMB3;PSMC1;PSMD3;PSMB1;PSME2;TAB3	GO_Biological_Process_2021
stimulatory C-type lectin receptor signaling pathway (GO:0002223)	16/115	5.91308e-05	0.00314153	3.46154	33.7007	SYK;PSMD13;PSMA7;PSMB6;PSMA6;PSMB7;PAK1;PSMB4;PSMB5;PSMB2;PSMB3;PSMC1;PSMD3;PSMB1;PSME2;TAB3	GO_Biological_Process_2021
positive regulation of Wnt signaling pathway (GO:0030177)	19/153	6.20748e-05	0.00325149	3.04161	29.4646	ZRANB1;DDX3X;PSMD13;PSMA7;SULF2;PSMB6;PSMA6;PSMB7;FRAT1;GPRC5B;PSMB4;SALL1;PSMB5;PSMB2;PSMB3;PSMC1;PSMD3;PSMB1;PSME2	GO_Biological_Process_2021
Salmonella infection	26/249	6.44651e-05	0.0012847	2.50919	24.2121	DCTN6;ARF1;RALA;ACTB;ACTG1;TUBA1C;FYCO1;CYTH2;TUBA1B;PAK1;TUBB6;TUBA1A;CASP3;AKT1;FLNA;ACTR3;ARPC4;ARPC5;TUBB4B;MAPK11;DYNC1LI2;TUBB2B;TUBB2A;ARPC2;CTNNB1;TAB3	KEGG_2021_Human
positive regulation of cellular amide metabolic process (GO:0034250)	13/81	6.46551e-05	0.00333962	4.08752	39.4301	DDX3X;EIF4A3;PCIF1;PYM1;EEF2;RBM3;SMPD3;EIF6;CASP3;RACK1;HNRNPD;EIF3C;EIF3D	GO_Biological_Process_2021
tumor necrosis factor-mediated signaling pathway (GO:0033209)	16/116	6.57676e-05	0.00335054	3.42674	32.9974	EDARADD;EIF5A;PSMD13;PSMA7;PSMB6;PSMA6;PSMB7;PSMB4;PSMB5;PSMB2;PSMB3;PSMC1;PSMD3;PSMB1;PSME2;TNFRSF25	GO_Biological_Process_2021
protein localization to organelle (GO:0033365)	18/142	7.33602e-05	0.00368684	3.11203	29.6269	APP;BBS1;DDX3X;SSB;DHX9;DDX1;RPL11;XPA;RPA2;YBX1;WDR35;SORL1;GAK;CROCC;LMNA;MICALL1;PAF1;GET4	GO_Biological_Process_2021
APC/C-mediated degradation of cell cycle proteins	13/82	7.3707e-05	0.00153195	4.02807	38.3288	PSMD13;PSMA7;PSMB6;PSMA6;PSMB7;PSMB4;PSMB5;PSMB2;PSMB3;PSMC1;PSMD3;PSMB1;PSME2	BioPlanet_2019
interleukin-1-mediated signaling pathway (GO:0070498)	14/94	7.97281e-05	0.00395345	3.7435	35.327	PSMD13;PSMA7;PSMB6;PSMA6;PSMB7;PSMB4;PSMB5;PSMB2;PSMB3;PSMC1;PSMD3;PSMB1;PSME2;TAB3	GO_Biological_Process_2021
Primary focal segmental glomerulosclerosis (FSGS) WP2572	12/72	8.4119e-05	0.00314745	4.27318	40.0964	SCARB2;KIRREL3;CDKN1A;PCNA;CDH2;CTSL;PTPRO;PLAUR;AKT1;MYH9;CTNNB1;LRP6	WikiPathway_2021_Human
positive regulation of telomere maintenance via telomerase (GO:0032212)	8/33	8.48567e-05	0.0041524	6.81904	63.9254	CCT3;CCT6A;CCT2;TCP1;CTNNB1;CCT8;CCT7;CCT5	GO_Biological_Process_2021
cortical actin cytoskeleton (GO:0030864)	9/42	8.70386e-05	0.00160054	5.81574	54.3723	EEF1A1;AKAP13;WDR1;CDH2;CTTN;COTL1;MYADM;COBL;DBN1	GO_Cellular_Component_2021
regulation of cell cycle phase transition (GO:1901987)	14/95	8.96857e-05	0.00428	3.69709	34.4539	CDKN1A;PSMD13;PSMA7;PSMB6;PSMA6;PSMB7;PSMB4;PSMB5;PSMB2;PSMB3;PSMC1;PSMD3;PSMB1;PSME2	GO_Biological_Process_2021
innate immune response activating cell surface receptor signaling pathway (GO:0002220)	16/119	8.9766e-05	0.00428	3.32641	30.9965	SYK;PSMD13;PSMA7;PSMB6;PSMA6;PSMB7;PAK1;PSMB4;PSMB5;PSMB2;PSMB3;PSMC1;PSMD3;PSMB1;PSME2;TAB3	GO_Biological_Process_2021
anaphase-promoting complex-dependent catabolic process (GO:0031145)	13/84	9.51495e-05	0.00444842	3.9142	36.2457	PSMD13;PSMA7;PSMB6;PSMA6;PSMB7;PSMB4;PSMB5;PSMB2;PSMB3;PSMC1;PSMD3;PSMB1;PSME2	GO_Biological_Process_2021
T cell receptor signaling pathway (GO:0050852)	19/158	9.61678e-05	0.00444842	2.93143	27.114	KHDRBS1;STOML2;PSMD13;PIK3R2;PTPN22;SPPL3;PSMA7;PSMB6;PSMA6;PSMB7;PAK1;PSMB4;PSMB5;PSMB2;PSMB3;PSMC1;PSMD3;PSMB1;PSME2	GO_Biological_Process_2021
positive regulation of mRNA splicing, via spliceosome (GO:0048026)	6/18	9.68867e-05	0.00444842	10.6382	98.3183	SF3B4;RBM3;NCL;TRA2B;TRA2A;PRDX6	GO_Biological_Process_2021
CDK regulation of DNA replication	6/18	9.68867e-05	0.001975	10.6382	98.3183	CDT1;MCM7;CCNE1;MCM3;MCM5;MCM2	BioPlanet_2019
microtubule cytoskeleton (GO:0015630)	31/331	0.000106121	0.00184874	2.22747	20.3835	SPATA5;CAMSAP1;JAKMIP2;TUBA1C;TUBA1B;TUBB6;SPAST;TUBA1A;MAP7;AKT1;MAP6;CCT8;CCT7;AAMP;CDK5RAP3;CCT5;APC2;CCT3;CCT2;NUDC;PCIF1;TBCB;TUBB4B;LRPPRC;CCT6A;TUBB2B;DLG1;TUBB2A;TCP1;TUBGCP4;MAPRE1	GO_Cellular_Component_2021
Wnt signaling pathway, planar cell polarity pathway (GO:0060071)	13/85	0.000107758	0.00488721	3.85963	35.2601	PSMD13;PSMA7;PSMB6;PSMA6;PSMB7;PSMB4;PSMB5;PSMB2;PSMB3;PSMC1;PSMD3;PSMB1;PSME2	GO_Biological_Process_2021
Astrocyte Dysfunction and GABA Signaling Deficiency	5/12	0.000112673	0.0449564	15.1845	138.043	SLC1A2;SLC1A3;AQP4;SLC38A3;GLUL	Elsevier_Pathway_Collection
positive regulation of filopodium assembly (GO:0051491)	7/26	0.000115567	0.00517822	7.84457	71.1163	NRP1;TENM1;BCAS3;NLGN1;RALA;DPYSL3;FSCN1	GO_Biological_Process_2021
Pathways of neurodegeneration	40/475	0.000121328	0.00220269	1.98847	17.93	DCTN6;APP;TOMM40;PSMD13;ITPR2;UQCR11;COX6A1;PSMA7;LRP6;PSMB6;TUBA1C;PSMB7;TUBA1B;PSMB4;TUBB6;FRAT1;TUBA1A;PSMB5;PSMB2;PSMB3;CASP3;PSMD3;PSMB1;BID;APC2;COX8A;GABARAPL1;HSPA5;FUS;PDYN;TUBB4B;COX6B1;PSMA6;MAPK11;TUBB2B;TUBB2A;DDIT3;PSMC1;CTNNB1;ATF4	KEGG_2021_Human
lysosomal lumen (GO:0043202)	13/86	0.000121783	0.0020155	3.80656	34.3095	SCARB2;ARSA;IDUA;HEXA;LIPA;GM2A;TCN2;CTSL;GPC1;PPT1;SDC1;MAN2B1;CTSF	GO_Cellular_Component_2021
mRNA surveillance pathway	14/98	0.000126319	0.00220269	3.56449	31.9974	UPF2;SMG1;FUS;RNMT;EIF4A3;CSTF2;CPSF2;SSU72;PYM1;GSPT1;PPP1CA;DDX39B;RNPS1;ETF1	KEGG_2021_Human
regulation of G2/M transition of mitotic cell cycle (GO:0010389)	18/149	0.000137146	0.00607199	2.94465	26.1911	PSMD13;NDE1;TUBB4B;PSMA7;PSMB6;PSMA6;PSMB7;PSMB4;TUBA1A;PSMB5;PSMB2;HAUS7;PSMB3;PSMC1;PSMD3;PSMB1;PSME2;MAPRE1	GO_Biological_Process_2021
Huntington disease	29/306	0.00014268	0.00234163	2.25438	19.9623	DCTN6;HDAC2;PSMD13;SLC1A2;SLC1A3;UQCR11;COX6A1;PSMA7;PSMB6;TUBA1C;PSMB7;TUBA1B;PSMB4;TUBB6;TUBA1A;PSMB5;PSMB2;PSMB3;CASP3;CREB3L2;PSMD3;PSMB1;COX8A;TUBB4B;COX6B1;PSMA6;TUBB2B;TUBB2A;PSMC1	KEGG_2021_Human
non-canonical Wnt signaling pathway (GO:0035567)	16/124	0.000146975	0.00643061	3.17157	27.9899	PSMD13;PSMA7;PSMB6;PSMA6;PSMB7;PSMB4;PSMB5;PSMB2;PSMB3;PSMC1;PSMD3;GNB1;PSMB1;PSME2;CTNNB1;TNRC6B	GO_Biological_Process_2021
small ribosomal subunit (GO:0015935)	9/45	0.000153203	0.00241477	5.33026	46.8196	RPS15A;RPS18;RPS5;RPS6;RACK1;RPSA;RPS20;RPS10;RPS12	GO_Cellular_Component_2021
regulation of establishment of planar polarity (GO:0090175)	13/88	0.000154608	0.00668591	3.70466	32.507	PSMD13;PSMA7;PSMB6;PSMA6;PSMB7;PSMB4;PSMB5;PSMB2;PSMB3;PSMC1;PSMD3;PSMB1;PSME2	GO_Biological_Process_2021
Androgen receptor signaling, proteolysis, and transcription regulation	13/88	0.000154608	0.00309217	3.70466	32.507	SMARCE1;CDKN1A;KDM1A;TGFB1I1;STAT3;PIK3R2;NR2C2;CCNE1;AKT1;FLNA;CTNNB1;STUB1;RAN	BioPlanet_2019
positive regulation of translation (GO:0045727)	14/100	0.00015739	0.00672797	3.48123	30.4844	EIF5A;KHDRBS1;DDX3X;DHX9;EIF4A3;PCIF1;PYM1;EEF2;RBM3;EIF6;C1QBP;HNRNPD;EIF3C;EIF3D	GO_Biological_Process_2021
positive regulation of telomere maintenance via telomere lengthening (GO:1904358)	8/36	0.000164009	0.00693122	6.08747	53.0559	CCT3;CCT6A;CCT2;TCP1;CTNNB1;CCT8;CCT7;CCT5	GO_Biological_Process_2021
DNA replication	8/36	0.000164009	0.00254213	6.08747	53.0559	PCNA;MCM7;LIG1;POLD2;MCM3;RPA2;MCM5;MCM2	KEGG_2021_Human
U2-type spliceosomal complex (GO:0005684)	13/89	0.000173695	0.00261332	3.65572	31.652	SF3B4;SF3B2;EIF4A3;SNU13;PRPF19;LSM2;XAB2;SNRNP40;RBMX2;SNRNP70;U2AF2;SNRPD3;SNRNP200	GO_Cellular_Component_2021
SCF-dependent proteasomal ubiquitin-dependent protein catabolic process (GO:0031146)	13/89	0.000173695	0.0072581	3.65572	31.652	PSMD13;PSMA7;PSMB6;PSMA6;PSMB7;PSMB4;PSMB5;PSMB2;PSMB3;PSMC1;PSMD3;PSMB1;PSME2	GO_Biological_Process_2021
Cholesterol metabolism (includes both Bloch and Kandutsch-Russell pathways) WP4718	9/46	0.000182922	0.00631784	5.18592	44.6324	IDI1;SQLE;NSDHL;MVK;MSMO1;DHCR24;HMGCR;CYP46A1;FDFT1	WikiPathway_2021_Human
Steroid biosynthesis	6/20	0.000187188	0.00274871	9.11753	78.2594	SQLE;NSDHL;DHCR24;MSMO1;LIPA;FDFT1	KEGG_2021_Human
Histone Methylation	7/28	0.000192224	0.0575231	7.09673	60.7256	DNMT1;HDAC2;PCNA;KDM1A;RBBP4;UHRF1;RBBP7	Elsevier_Pathway_Collection
cell junction assembly (GO:0034329)	14/102	0.000194852	0.00799512	3.40175	29.0621	KIRREL3;FARP1;NLGN1;NRXN2;ACTB;ACTG1;TJP1;SDK1;CDH2;CDH10;CDH22;FSCN1;FLNA;DCHS1	GO_Biological_Process_2021
neuron projection morphogenesis (GO:0048812)	17/140	0.000195632	0.00799512	2.95985	25.2749	APP;FARP1;BRSK2;CNTNAP1;NLGN1;LRP4;ACTB;DOCK10;IMPACT;PAK1;SLC9A6;CTTN;MAP6;SLITRK5;CTNNB1;NBL1;DBN1	GO_Biological_Process_2021
microtubule (GO:0005874)	20/182	0.000220807	0.00317769	2.6474	22.2864	CCT3;CCT2;TUBB4B;CAMSAP1;LRPPRC;CCT6A;TUBA1C;TUBB6;DLG1;TUBA1B;TUBB2B;TUBA1A;TUBB2A;TCP1;MAP6;CCT8;MAPRE1;CCT7;CDK5RAP3;CCT5	GO_Cellular_Component_2021
cortical cytoskeleton (GO:0030863)	10/58	0.000243315	0.00335571	4.44406	36.9797	EEF1A1;AKAP13;WDR1;CDH2;CTTN;COTL1;MYADM;ERC2;MAPRE1;DBN1	GO_Cellular_Component_2021
Statin pathway	7/29	0.000243587	0.00478152	6.77379	56.3582	SCARB1;SQLE;LCAT;LPL;HMGCR;LDLR;FDFT1	BioPlanet_2019
Statin inhibition of cholesterol production WP430	7/29	0.000243587	0.00781218	6.77379	56.3582	SCARB1;SQLE;LCAT;LPL;HMGCR;LDLR;FDFT1	WikiPathway_2021_Human
pre-replicative complex assembly involved in nuclear cell cycle DNA replication (GO:0006267)	4/8	0.00024973	0.0100814	21.238	176.172	MCM7;MCM3;MCM5;MCM2	GO_Biological_Process_2021
histone ubiquitination (GO:0016574)	6/21	0.000252103	0.0100814	8.50925	70.5049	UHRF1;USP22;LEO1;WAC;PAF1;UBR2	GO_Biological_Process_2021
positive regulation of canonical Wnt signaling pathway (GO:0090263)	16/130	0.000255527	0.0101096	3.0037	24.8471	DDX3X;PSMD13;PSMA7;PSMB6;PSMA6;PSMB7;FRAT1;GPRC5B;PSMB4;PSMB5;PSMB2;PSMB3;PSMC1;PSMD3;PSMB1;PSME2	GO_Biological_Process_2021
Mantle Cell Lymphoma	14/105	0.000265363	0.0635279	3.28909	27.0837	SYK;RPS6;STAT3;LRP6;FRAT1;SHH;BCL2L11;CDK6;CXCL12;CCNE1;PDCD4;AKT1;CTNNB1;BID	Elsevier_Pathway_Collection
antigen receptor-mediated signaling pathway (GO:0050851)	20/185	0.000274659	0.0107522	2.59885	21.3105	KHDRBS1;STOML2;SYK;PSMD13;PIK3R2;PTPN22;SPPL3;PSMA7;PSMB6;PSMA6;PSMB7;PAK1;PSMB4;PSMB5;PSMB2;PSMB3;PSMC1;PSMD3;PSMB1;PSME2	GO_Biological_Process_2021
HIV infection	21/200	0.000292033	0.00562826	2.51636	20.4798	RANBP1;ARF1;LIG1;RNMT;PSMD13;SSRP1;PSMA7;PSMB6;PSMA6;PSMB7;PSMB4;PSMB5;PSMB2;PSMB3;PSMC1;PSMD3;PSMB1;PSME2;BANF1;KPNB1;RAN	BioPlanet_2019
Hypoxia	21/200	0.000292033	0.00233626	2.51636	20.4798	SCARB1;CDKN1A;HSPA5;IGFBP3;SERPINE1;HEXA;PLAUR;AMPD3;KLHL24;NR3C1;PNRC1;SLC6A6;P4HA1;PHKG1;DDIT3;GPC1;CCNG2;MXI1;MYH9;ACKR3;PAM	MSigDB_Hallmark_2020
p53 Pathway	21/200	0.000292033	0.00233626	2.51636	20.4798	APP;CDKN1A;CDKN2B;STEAP3;PCNA;AK1;TCHH;LDHB;SEC61A1;HINT1;TCN2;GM2A;DDIT3;SESN1;CCNG1;RACK1;SDC1;CTSF;MXD1;ADA;RPS12	MSigDB_Hallmark_2020
cell-cell junction organization (GO:0045216)	12/82	0.000300156	0.0114775	3.6608	29.6935	TJP1;CSF1R;SDK1;TGFB2;CDH2;CADM1;CDH10;CDH22;FSCN1;MYADM;DCHS1;NECTIN3	GO_Biological_Process_2021
adherens junction organization (GO:0034332)	9/49	0.000302183	0.0114775	4.79622	38.8709	TJP1;CDH2;CADM1;CDH10;CDH22;CTNNB1;DCHS1;NECTIN3;ACTB	GO_Biological_Process_2021
negative regulation of cellular protein metabolic process (GO:0032269)	13/94	0.000302446	0.0114775	3.42916	27.7886	DDX3X;EIF4A3;PCIF1;RPL13A;YBX1;TYMS;RIDA;CAMK2N1;NCL;CAPRIN1;RACK1;AKT1;CDK5RAP3	GO_Biological_Process_2021
polysomal ribosome (GO:0042788)	7/30	0.000305443	0.00404407	6.47894	52.4389	BTF3;RPL7A;DHX9;RPL11;RPL8;RPL6;RPL19	GO_Cellular_Component_2021
asymmetric synapse (GO:0032279)	16/133	0.000332047	0.00422721	2.92622	23.4397	NLGN1;KCND3;RPL12;SEMA4C;LRP4;AKAP5;RPL8;SAMD14;GAP43;CDH2;GRM7;RPS18;SYT11;CNIH2;DBN1;LZTS3	GO_Cellular_Component_2021
DNMT and MBD Families Activation in DNA Methylation in Cancer	6/22	0.00033348	0.0652224	7.97701	63.8633	CDKN1A;DNMT1;PCNA;KDM1A;UHRF1;AKT1	Elsevier_Pathway_Collection
positive regulation of plasma membrane bounded cell projection assembly (GO:0120034)	12/83	0.000336717	0.012649	3.60905	28.8589	ACTR3;NRP1;TENM1;BCAS3;ANLN;NLGN1;RALA;AUTS2;ARPC2;CROCC;DPYSL3;FSCN1	GO_Biological_Process_2021
cytosolic small ribosomal subunit (GO:0022627)	8/40	0.000355243	0.00428765	5.32542	42.2983	RPS15A;RPS18;RPS5;RPS6;RPSA;RPS20;RPS10;RPS12	GO_Cellular_Component_2021
actin filament (GO:0005884)	11/72	0.000362702	0.00428765	3.84834	30.4863	APC2;PAK1;TPM4;CTTN;TPM3;WIPF2;COTL1;COBL;ACTB;DBN1;ACTG1	GO_Cellular_Component_2021
Glutamate Mediated Excitotoxicity in Amyotrophic Lateral Sclerosis	5/15	0.000381418	0.0652224	10.6275	83.6556	HNRNPK;CASP3;SLC1A2;SLC1A3;AKT1	Elsevier_Pathway_Collection
proteasomal protein catabolic process (GO:0010498)	21/205	0.000407907	0.0151701	2.44733	19.1001	BRSK2;PSMD13;AGAP3;PRPF19;PSMA7;PSMB6;PSMA6;PSMB7;NSFL1C;PSMB4;PSMB5;RMND5A;PSMB2;PSMB3;DDIT3;PSMC1;PSMD3;PSMB1;PSME2;CTNNB1;STUB1	GO_Biological_Process_2021
p53 signaling pathway	11/73	0.000409916	0.00571832	3.78607	29.5297	CDKN1A;STEAP3;CDK6;CCNE1;CASP3;SESN1;IGFBP3;CCNG2;SERPINE1;CCNG1;BID	KEGG_2021_Human
negative regulation of Wnt signaling pathway (GO:0030178)	20/191	0.000417717	0.0153128	2.50687	19.5052	APC2;PSMD13;PTPRO;LRP4;SHISA2;PSMA7;LRP6;PSMB6;PSMA6;PSMB7;PSMB4;PSMB5;PSMB2;PSMB3;DDIT3;PSMC1;PSMD3;PSMB1;RACK1;PSME2	GO_Biological_Process_2021
G1/S transition of mitotic cell cycle (GO:0000082)	12/85	0.000421235	0.0153128	3.5098	27.2793	ACVR1;KHDRBS1;CDK18;CDT1;CDKN1A;TFDP1;PCNA;CDK6;NASP;CCNE1;TYMS;GSPT1	GO_Biological_Process_2021
regulation of filopodium assembly (GO:0051489)	8/41	0.000424098	0.0153128	5.16377	40.0995	NRP1;TENM1;BCAS3;NLGN1;RALA;GAP43;DPYSL3;FSCN1	GO_Biological_Process_2021
DNA replication origin binding (GO:0003688)	6/23	0.000434063	0.0578178	7.50738	58.1245	MCM7;DHX9;GRWD1;MCM3;MCM5;MCM2	GO_Molecular_Function_2021
regulation of mitotic cell cycle (GO:0007346)	19/178	0.000453528	0.016218	2.55999	19.708	APP;AFAP1L2;PSMD13;USP22;PSMA7;TTC28;PSMB6;PSMA6;PSMB7;PSMB4;PSMB5;PSMB2;PSMB3;PSMC1;PSMD3;PSMB1;PSME2;HECA;CDK5RAP3	GO_Biological_Process_2021
negative regulation of protein-containing complex assembly (GO:0031333)	9/52	0.000479482	0.0166654	4.4609	34.0938	IMPACT;DDX3X;HSPA5;RIOK3;RPL13A;HMGB1;CRYAB;SORL1;SVIP	GO_Biological_Process_2021
regulation of intrinsic apoptotic signaling pathway (GO:2001242)	9/52	0.000479482	0.0166654	4.4609	34.0938	BCLAF1;DDX3X;BCL2L11;DDIT3;RACK1;PLAUR;P4HB;BID;BOK	GO_Biological_Process_2021
regulation of telomere maintenance via telomerase (GO:0032210)	9/52	0.000479482	0.0166654	4.4609	34.0938	CCT3;CCT6A;CCT2;EXOSC10;TCP1;CTNNB1;CCT8;CCT7;CCT5	GO_Biological_Process_2021
negative regulation of canonical Wnt signaling pathway (GO:0090090)	18/165	0.000488107	0.016808	2.62193	19.9922	APC2;PSMD13;PTPRO;LRP4;PSMA7;LRP6;PSMB6;PSMA6;PSMB7;PSMB4;PSMB5;PSMB2;PSMB3;DDIT3;PSMC1;PSMD3;PSMB1;PSME2	GO_Biological_Process_2021
DNA Replication WP466	8/42	0.000503407	0.0150686	5.01163	38.0589	CDT1;PCNA;MCM7;POLD2;MCM3;RPA2;MCM5;MCM2	WikiPathway_2021_Human
postsynaptic density (GO:0014069)	16/138	0.000503637	0.00574841	2.80555	21.3044	NLGN1;KCND3;RPL12;SEMA4C;LRP4;AKAP5;RPL8;SAMD14;DLG1;GAP43;CDH2;RPS18;SYT11;CNIH2;DBN1;LZTS3	GO_Cellular_Component_2021
positive regulation of cellular biosynthetic process (GO:0031328)	19/180	0.000521382	0.0177892	2.52792	19.1086	BCAR3;SCARB1;CDT1;DDX3X;PCNA;DHX9;PRMT1;EIF4A3;PCIF1;PYM1;EEF2;RBM3;SLC25A37;EIF6;HNRNPD;AKT1;EIF3C;LDLR;EIF3D	GO_Biological_Process_2021
lysosome (GO:0005764)	38/477	0.000528298	0.00582889	1.8671	14.0889	SCARB2;ABCD4;SCARB1;IDUA;HEXA;MLC1;LIPA;CLN5;TMEM25;LAPTM4B;AP3M1;FYCO1;CTSO;GM2A;CTSL;GPC1;ATP6V0A2;SLC38A9;CTSF;LDLR;CD34;ARSA;USP4;LAPTM5;AP3D1;EPDR1;SLC39A14;TPCN1;TCN2;SYT11;DNAJC5;GNB2;GNB1;PPT1;SDC1;MAN2B1;ADA;SIDT2	GO_Cellular_Component_2021
3'-5' DNA helicase activity (GO:0043138)	5/16	0.000534257	0.0578178	9.66086	72.7911	MCM7;DHX9;MCM5;ASCC3;MCM2	GO_Molecular_Function_2021
dendrite (GO:0030425)	25/270	0.000564048	0.00602258	2.19097	16.3893	NLGN1;KCNA2;LRP4;ADCY2;AKAP5;CYP46A1;RBM3;SAMD14;PAK1;GRM7;RACK1;MAP6;KIRREL3;FARP1;KCNB1;MCRS1;TRAPPC4;RPS6;COBL;PDYN;SLC6A6;NSG2;SYT11;CNIH2;DBN1	GO_Cellular_Component_2021
snRNA binding (GO:0017069)	8/43	0.000594309	0.0578178	4.86819	36.1614	EIF5A;HEXIM2;DDX39B;SNRNP70;DDX21;SNU13;SNRPD3;LSM2	GO_Molecular_Function_2021
positive regulation of leukocyte chemotaxis (GO:0002690)	9/54	0.000639435	0.0215726	4.26219	31.3481	CSF1R;CXCL12;EDN3;C1QBP;IL34;SERPINE1;HMGB1;PTN;PLA2G7	GO_Biological_Process_2021
membrane organization (GO:0061024)	23/242	0.000643873	0.0215726	2.25298	16.5549	GLTP;SCARB2;ACTR3;MTCH1;DMPK;AP3D1;ARPC4;ARPC5;SYT9;ACTB;ACTG1;CORO1C;GAK;REEP1;NSFL1C;SPAST;CTTN;ARPC2;PPT1;MYADM;MITD1;LDLR;REPS1	GO_Biological_Process_2021
intracellular organelle lumen (GO:0070013)	59/848	0.000659106	0.00681762	1.62208	11.8812	APP;DDX3X;PODXL2;MIA3;OGDHL;HMGB1;NR3C1;ALDH1L2;TXNDC16;SHH;CDH2;CTSL;C1QBP;PSMD3;COTL1;ARSA;ACOT9;IGFBP3;MCCC1;NME2;PLAUR;AMPD3;ILF2;EEF1A1;ACLY;SELENOM;ALDH5A1;BDH1;VGF;CLPP;EOGT;FAM20C;ALDH7A1;SCG2;KPNB1;PSMD13;PPM1K;TYMS;TBRG4;PSMB7;RIDA;NFS1;GPC1;PSMB1;CCT8;HSPA9;HSPA5;COL22A1;MTERF4;TMEM132A;IDH2;PDAP1;ARPC5;EEF2;ACADSB;P4HA1;TRMT5;SDC1;P4HB	GO_Cellular_Component_2021
sequence-specific mRNA binding (GO:1990825)	4/10	0.00069663	0.0593006	14.1572	102.912	SSB;DHX9;ETF1;TYMS	GO_Molecular_Function_2021
CMG complex (GO:0071162)	4/10	0.00069663	0.00698741	14.1572	102.912	MCM7;MCM3;MCM5;MCM2	GO_Cellular_Component_2021
DNA replication-dependent nucleosome assembly (GO:0006335)	4/10	0.00069663	0.0229271	14.1572	102.912	CHAF1B;CHAF1A;NASP;RBBP4	GO_Biological_Process_2021
DNA replication-dependent nucleosome organization (GO:0034723)	4/10	0.00069663	0.0229271	14.1572	102.912	CHAF1B;CHAF1A;NASP;RBBP4	GO_Biological_Process_2021
ICAM2 -> CTNNB/FOXO/STAT3 Signaling	4/10	0.00069663	0.104233	14.1572	102.912	STAT3;AKT1;CTNNB1;FOXO4	Elsevier_Pathway_Collection
Eukaryotic protein translation	5/17	0.000728886	0.0135547	8.85533	63.9708	EIF4A1;EIF6;EEF2;EIF3A;EIF4G1	BioPlanet_2019
G1/S-specific transcription	5/17	0.000728886	0.0135547	8.85533	63.9708	CDT1;PCNA;TFDP1;CCNE1;TYMS	BioPlanet_2019
transmembrane receptor protein tyrosine kinase signaling pathway (GO:0007169)	33/404	0.000783843	0.0255711	1.91455	13.6915	BCAR3;CSF1R;NRP1;LTK;ARHGEF28;PIK3R2;FOXO4;FGF1;ACTB;PTPRG;ACTG1;PAK1;CASP3;NCK2;ATP6V0A2;AKT1;AAMP;GIT1;ACTR3;SYK;STAT3;STYK1;ARPC4;ARPC5;MERTK;SLC39A14;SULF2;FIBP;HNRNPM;MAPK11;ARPC2;HNRNPF;FGFR1	GO_Biological_Process_2021
positive regulation of cell cycle G1/S phase transition (GO:1902808)	7/35	0.000828823	0.0268034	5.32059	37.7523	DDX3X;TFDP1;STXBP4;AKT1;PAF1;PHB2;EIF4G1	GO_Biological_Process_2021
positive regulation of translation in response to stress (GO:0032056)	3/5	0.000856629	0.0272291	31.825	224.764	IMPACT;DDX3X;EIF4G1	GO_Biological_Process_2021
spliceosomal conformational changes to generate catalytic conformation (GO:0000393)	3/5	0.000856629	0.0272291	31.825	224.764	XAB2;PRPF19;SNRNP200	GO_Biological_Process_2021
p53 activity regulation	14/118	0.000879301	0.0158409	2.87598	20.2365	STEAP3;CDKN1A;PCNA;IGFBP3;SERPINE1;RPL11;CDK6;CCNE1;SESN1;CASP3;CCNG2;CCNG1;AKT1;BID	BioPlanet_2019
mRNA polyadenylation (GO:0006378)	6/26	0.00088171	0.0275217	6.38027	44.8766	APP;AHCYL1;CPSF2;LEO1;SSU72;PAF1	GO_Biological_Process_2021
RNA polyadenylation (GO:0043631)	6/26	0.00088171	0.0275217	6.38027	44.8766	APP;AHCYL1;CPSF2;LEO1;SSU72;PAF1	GO_Biological_Process_2021
Steroid biosynthesis	6/26	0.00088171	0.0158409	6.38027	44.8766	SQLE;NSDHL;MSMO1;DHCR24;LIPA;FDFT1	BioPlanet_2019
regulation of mitotic cell cycle phase transition (GO:1901990)	19/188	0.000888036	0.0275217	2.40724	16.9145	PSMD13;NDE1;TUBB4B;PSMA7;PSMB6;ANLN;PSMA6;PSMB7;PSMB4;TUBA1A;PSMB5;PSMB2;HAUS7;PSMB3;PSMC1;PSMD3;PSMB1;PSME2;MAPRE1	GO_Biological_Process_2021
Suppression of Caspase Activity in Cancer	8/46	0.000949058	0.117159	4.48315	31.2029	APP;DFFA;CASP3;LMNA;STAT3;CTNNB1;BID;LMNB1	Elsevier_Pathway_Collection
acidic amino acid transport (GO:0015800)	5/18	0.000971964	0.029629	8.17372	56.6945	SLC6A6;SLC1A2;SLC1A3;LRRC8D;SLC1A6	GO_Biological_Process_2021
DNA strand elongation involved in DNA replication (GO:0006271)	5/18	0.000971964	0.029629	8.17372	56.6945	PCNA;LIG1;MCM7;POLD2;MCM3	GO_Biological_Process_2021
Proteins with Altered Expression in Cancer-Associated Sustaining of Proliferative Signaling	18/175	0.00097877	0.117159	2.45363	17.0017	CDKN1A;CDKN2B;SYK;STAT3;PLAUR;PTN;FGF1;MERTK;LRP6;FRAT1;SHH;CDK6;TFDP1;CCNE1;AKT1;CTNNB1;IL6ST;FGFR1	Elsevier_Pathway_Collection
ubiquitin protein ligase binding (GO:0031625)	24/265	0.000981829	0.0718964	2.13626	14.796	HSPA9;CCT2;GABARAPL1;CDKN1A;RALA;HSPA5;RPL11;LAPTM5;RPA2;PTPN22;PA2G4;PRDX6;HSPBP1;TRIOBP;LRPPRC;ACTG1;LAPTM4B;TUBA1B;SYT11;PRKAR2A;TCP1;ELOB;STUB1;SCN5A	GO_Molecular_Function_2021
RNA metabolic process (GO:0016070)	15/133	0.000993323	0.0300339	2.71687	18.7857	HNRNPA3;DDX3X;DDX24;DHX9;THOC1;DDX54;TBRG4;RBM3;HNRNPM;SNRNP40;HNRNPK;DDX39B;HNRNPF;HNRNPD;SIDT2	GO_Biological_Process_2021
RNA 3'-end processing (GO:0031123)	10/69	0.00101415	0.0304164	3.61342	24.9098	DDX39B;U2AF2;EIF4A3;CSTF2;CPSF2;THOC1;SRSF2;SRSF3;THOC3;RNPS1	GO_Biological_Process_2021
Sterol regulatory element-binding proteins (SREBP) signaling WP1982	10/69	0.00101415	0.0284597	3.61342	24.9098	SCARB1;ACLY;IDI1;SQLE;AKT1;LPL;HMGCR;LDLR;KPNB1;FDFT1	WikiPathway_2021_Human
post-translational protein modification (GO:0043687)	29/345	0.00102277	0.0304295	1.97205	13.578	APP;PSMD13;GPS1;MIA3;FBXO21;PSMA7;DDA1;PSMB6;PSMB7;PSMB4;DCAF17;PSMB5;PSMB2;CDH2;PSMB3;PSMD3;PSMB1;ELOB;RBBP7;IGFBP3;TMEM132A;PSMA6;COPS3;VGF;PSMC1;PSME2;FAM20C;P4HB;SCG2	GO_Biological_Process_2021
nuclear DNA replication (GO:0033260)	4/11	0.0010557	0.0311599	12.1341	83.1618	MCM7;MCM3;MCM5;MCM2	GO_Biological_Process_2021
BTG family proteins and cell cycle regulation	4/11	0.0010557	0.0183449	12.1341	83.1618	CHAF1B;CHAF1A;PRMT1;FGF1	BioPlanet_2019
Unwinding of DNA	4/11	0.0010557	0.0183449	12.1341	83.1618	MCM7;MCM3;MCM5;MCM2	BioPlanet_2019
ubiquitin-like protein ligase binding (GO:0044389)	25/282	0.00105575	0.0718964	2.08734	14.3056	CDKN1A;RALA;RPL11;PTPN22;HSPBP1;TRIOBP;ACTG1;LAPTM4B;TUBA1B;PRKAR2A;ELOB;SCN5A;CDK5RAP3;HSPA9;CCT2;GABARAPL1;HSPA5;LAPTM5;RPA2;PA2G4;PRDX6;LRPPRC;SYT11;TCP1;STUB1	GO_Molecular_Function_2021
Myc Targets V2	9/58	0.00109021	0.00747572	3.91344	26.6951	NOP56;GRWD1;PES1;NOLC1;MCM5;PA2G4;FARSA;WDR43;TBRG4	MSigDB_Hallmark_2020
positive regulation of developmental process (GO:0051094)	18/177	0.00111597	0.0326793	2.42251	16.4683	ACVR1;DLX1;NLGN1;RALA;EDN3;FOXO6;COBL;PA2G4;PTN;NR2C2;SORL1;CORO1C;SLC6A6;SHH;C1QBP;LMNA;FGFR1;B4GALT5	GO_Biological_Process_2021
SMAD2/3 nuclear pathway	11/82	0.00111656	0.0190895	3.30459	22.4629	DLX1;CDKN1A;HDAC2;CDKN2B;TFDP1;RBBP4;SERPINE1;AKT1;FOXO4;RBBP7;NR3C1	BioPlanet_2019
regulation of canonical Wnt signaling pathway (GO:0060828)	23/253	0.00117821	0.0342325	2.14398	14.4585	APC2;DDX3X;PSMD13;PTPRO;LRP4;PSMA7;PPP1CA;LRP6;PSMB6;PSMA6;PSMB7;FRAT1;GPRC5B;PSMB4;PSMB5;PSMB2;PSMB3;DDIT3;PSMC1;PSMD3;PSMB1;PSME2;CTNNB1	GO_Biological_Process_2021
ribonucleoprotein complex assembly (GO:0022618)	15/136	0.00124843	0.0355248	2.6491	17.7115	DHX9;RPS5;DDX1;RPL11;RPSA;PRPF19;RPL6;XAB2;DDX39B;EIF6;PUF60;SNRPD3;SNRNP200;EIF4B;EIF3A	GO_Biological_Process_2021
RNA processing (GO:0006396)	18/179	0.0012692	0.0355248	2.39217	15.9542	SF3B4;TSEN34;SF3B2;FUS;AKAP8L;THOC1;DDX54;RBM3;SNRNP40;HNRNPK;DDX39B;U2AF2;HNRNPF;SRSF2;HNRNPD;RNPS1;SNRNP48;SNRPD3	GO_Biological_Process_2021
Fc-gamma receptor signaling pathway involved in phagocytosis (GO:0038096)	10/71	0.00126998	0.0355248	3.49458	23.3045	ACTR3;PAK1;SYK;ARPC2;WIPF2;PIK3R2;ARPC4;ARPC5;ACTB;ACTG1	GO_Biological_Process_2021
nucleic acid metabolic process (GO:0090304)	10/71	0.00126998	0.0355248	3.49458	23.3045	EXD2;HNRNPM;HNRNPA3;HNRNPK;DDX24;DDX1;HNRNPF;HNRNPD;DDX54;RAN	GO_Biological_Process_2021
single-stranded DNA helicase activity (GO:0017116)	5/19	0.00127045	0.0758089	7.58948	50.6096	MCM7;DHX9;WRNIP1;MCM5;MCM2	GO_Molecular_Function_2021
cytoplasmic translational initiation (GO:0002183)	5/19	0.00127045	0.0355248	7.58948	50.6096	EIF4A1;EIF3D;EIF3A;EIF4B;EIF4G1	GO_Biological_Process_2021
cellular response to tumor necrosis factor (GO:0071356)	19/194	0.0012915	0.035844	2.32397	15.4589	EDARADD;EIF5A;PID1;DHX9;PSMD13;PSMA7;PSMB6;PSMA6;PSMB7;PSMB4;PSMB5;PSMB2;PSMB3;PSMC1;PSMD3;PSMB1;AKT1;PSME2;TNFRSF25	GO_Biological_Process_2021
regulation of neuron projection development (GO:0010975)	17/165	0.0013122	0.0361488	2.45663	16.3023	SCARB2;BRSK2;HDAC2;LTK;PTPRO;STMN2;PTN;CBFA2T2;GAK;PAK1;CDH2;RTN4RL1;DPYSL3;AKT1;DENND5A;DBN1;LZTS3	GO_Biological_Process_2021
Prostate Cancer	14/123	0.00132192	0.139322	2.74334	18.1847	TGFB2;CDKN1A;CDKN2B;IGFBP3;TGFB1I1;STAT3;BCL2L11;CXCL12;CASP3;MXI1;AKT1;CTNNB1;IL6ST;FGFR1	Elsevier_Pathway_Collection
cell-cell junction (GO:0005911)	24/271	0.00133485	0.0129952	2.08371	13.7919	KIRREL3;CADM4;CADM1;WDR1;FRMD4A;KLHL24;ACTB;PPP1CA;ACTG1;TJP1;IGSF11;PAK1;DLG1;CDH2;CDH10;CDH22;FSCN1;MYADM;FLNA;CTNNB1;DCHS1;PCDH1;NECTIN3;JAM2	GO_Cellular_Component_2021
poly-purine tract binding (GO:0070717)	6/28	0.00133584	0.0758089	5.79964	38.3831	KHDRBS1;DDX3X;HNRNPDL;DDX1;MCRS1;EIF4A3	GO_Molecular_Function_2021
receptor clustering (GO:0043113)	6/28	0.00133584	0.0365293	5.79964	38.3831	NLGN1;DLG1;LRP4;NRXN2;FLNA;PTN	GO_Biological_Process_2021
Cell cycle: G1/S checkpoint	6/28	0.00133584	0.022476	5.79964	38.3831	CDKN1A;CDKN2B;TGFB2;CDK6;TFDP1;CCNE1	BioPlanet_2019
Amino acid metabolism	19/195	0.00137201	0.0227239	2.31064	15.2306	PSMD13;MCCC1;GPT;ACADSB;PSMA7;AZIN1;PSMB6;PSMA6;PSMB7;PSMB4;PSMB5;PSMB2;PSMB3;PSMC1;PSMD3;PSMB1;PSME2;GLUL;ALDH7A1	BioPlanet_2019
Proteins Involved in Multiple Myeloma	9/60	0.00139671	0.139322	3.75957	24.7141	CDK6;CXCL12;STAT3;AKT1;CTNNB1;SDC1;PTN;IL6ST;CD34	Elsevier_Pathway_Collection
Fc-gamma receptor signaling pathway (GO:0038094)	10/72	0.00141632	0.0384474	3.43803	22.5524	ACTR3;PAK1;SYK;ARPC2;WIPF2;PIK3R2;ARPC4;ARPC5;ACTB;ACTG1	GO_Biological_Process_2021
negative regulation of cell projection organization (GO:0031345)	8/49	0.00145601	0.0389562	4.15446	27.1372	GAK;HDAC2;RTN4RL1;PTPRO;DPYSL3;STMN2;DENND5A;CBFA2T2	GO_Biological_Process_2021
regulation of cellular protein metabolic process (GO:0032268)	8/49	0.00145601	0.0389562	4.15446	27.1372	RBM3;APP;UHRF1;PCIF1;AKT1;NOLC1;PUM3;EIF4G1	GO_Biological_Process_2021
Deadenylation-dependent mRNA decay	8/49	0.00145601	0.0237442	4.15446	27.1372	EIF4A1;CNOT6L;DIS3;EIF4A3;EXOSC8;EIF4B;LSM2;EIF4G1	BioPlanet_2019
neuron projection (GO:0043005)	41/556	0.00147052	0.013907	1.71618	11.1931	APP;NRP1;TENM1;NLGN1;KCNA2;PTPRO;STMN2;LRP4;SLC1A3;ADCY2;CYP46A1;ACTB;RBM3;SAMD14;PAK1;CDH2;GRM7;RACK1;MAP7;MAP6;KCNN3;KIRREL3;FARP1;TGFB2;KCNB1;MCRS1;TRAPPC4;RPS6;COBL;PDYN;RHOC;SLC6A6;DLG1;GRIN3A;NSG2;SYT11;ALDH1A1;PPT1;CNIH2;DBN1;ATF4	GO_Cellular_Component_2021
positive regulation of cell differentiation (GO:0045597)	23/258	0.00152636	0.0402816	2.0978	13.604	ACVR1;DLX1;TGFB2;EDN3;TGFB1I1;IGFBP3;LPL;PA2G4;PTN;SLC6A6;MAPK11;GPRC5B;IMPACT;CDH2;GPC1;BOC;AKT1;CTNNB1;HIF1AN;IL6ST;NBL1;CD34;FGFR1	GO_Biological_Process_2021
double-strand break repair via break-induced replication (GO:0000727)	4/12	0.00152721	0.0402816	10.6168	68.8426	MCM7;MCM3;MCM5;MCM2	GO_Biological_Process_2021
Lipodystrophy, Familial Partial	4/12	0.00152721	0.139496	10.6168	68.8426	ACLY;LMNA;LPL;LDLR	Elsevier_Pathway_Collection
positive regulation of DNA biosynthetic process (GO:2000573)	9/61	0.00157404	0.0412243	3.68708	23.7968	CCT3;CCT6A;CCT2;PCNA;TCP1;CTNNB1;CCT8;CCT7;CCT5	GO_Biological_Process_2021
Influence of Ras and Rho proteins on G1 to S transition	6/29	0.00162078	0.0256421	5.54719	35.6398	CDKN1A;PAK1;CDK6;TFDP1;CCNE1;AKT1	BioPlanet_2019
Lipoprotein metabolism	6/29	0.00162078	0.0256421	5.54719	35.6398	SCARB1;LCAT;LPL;SDC1;P4HB;LDLR	BioPlanet_2019
Mitochondrial Protein Transport	5/20	0.00163154	0.139496	7.08315	45.4613	HSPA9;TOMM40;TIMM23;HSPBP1;TOMM20	Elsevier_Pathway_Collection
maintenance of DNA methylation (GO:0010216)	3/6	0.0016557	0.0418621	21.2156	135.854	DNMT1;UHRF2;UHRF1	GO_Biological_Process_2021
positive regulation of endoplasmic reticulum stress-induced intrinsic apoptotic signaling pathway (GO:1902237)	3/6	0.0016557	0.0418621	21.2156	135.854	BCL2L11;DDIT3;BOK	GO_Biological_Process_2021
regulation of DNA-dependent DNA replication initiation (GO:0030174)	3/6	0.0016557	0.0418621	21.2156	135.854	CDT1;WDR18;WRNIP1	GO_Biological_Process_2021
negative regulation of cellular amide metabolic process (GO:0034249)	11/86	0.00165729	0.0418621	3.12768	20.0252	RIDA;DDX3X;NCL;CAPRIN1;EIF4A3;PCIF1;RACK1;RPL13A;YBX1;TYMS;SORL1	GO_Biological_Process_2021
negative regulation of phosphorylation (GO:0042326)	11/86	0.00165729	0.0418621	3.12768	20.0252	CDKN1A;IMPACT;CDKN2B;PID1;CADM4;IGFBP3;MYADM;CDK5RAP3;GIT1;CORO1C;LRP6	GO_Biological_Process_2021
ribosome assembly (GO:0042255)	8/50	0.00166593	0.0418621	4.05533	25.9435	DDX3X;EIF6;C1QBP;RPS5;RPL11;SBDS;RPSA;RPL6	GO_Biological_Process_2021
Mitotic Spindle	19/199	0.0017381	0.00883945	2.25882	14.3547	FARP1;ARHGAP29;SORBS2;LRPPRC;LMNB1;ANLN;AKAP13;CLIP2;CYTH2;DLG1;FGD6;BCL2L11;CTTN;FSCN1;NCK2;FLNA;MYH9;MAPRE1;RAPGEF5	MSigDB_Hallmark_2020
Fc receptor mediated stimulatory signaling pathway (GO:0002431)	10/74	0.00175011	0.0436824	3.33024	21.1406	ACTR3;PAK1;SYK;ARPC2;WIPF2;PIK3R2;ARPC4;ARPC5;ACTB;ACTG1	GO_Biological_Process_2021
E2F transcription factor network	10/74	0.00175011	0.0270501	3.33024	21.1406	RANBP1;CDKN1A;RRM1;TFDP1;RBBP4;CCNE1;SERPINE1;MCM3;TK1;TYMS	BioPlanet_2019
16p11.2 proximal deletion syndrome WP4949	10/74	0.00175011	0.0462236	3.33024	21.1406	CCT3;CCT6A;CCT2;PCNA;IGFBP3;TCP1;CCT8;NR3C1;CCT7;CCT5	WikiPathway_2021_Human
Unfolded Protein Response	13/113	0.00175868	0.00883945	2.77484	17.6014	HSPA9;NOP56;EIF4A1;HSPA5;FUS;EIF4A3;NOLC1;EEF2;TUBB2A;EXOSC10;BANF1;ATF4;EIF4G1	MSigDB_Hallmark_2020
Integrin signaling pathway	16/155	0.00176081	0.0270501	2.46022	15.6027	RALA;MLC1;NOLC1;ARPC4;ARPC5;RHOC;ACTB;ACTG1;MYLK;MAPK11;PAK1;ARPC2;TSPAN7;AKT1;MAPK6;TNS1	BioPlanet_2019
regulation of macromolecule metabolic process (GO:0060255)	19/200	0.00184155	0.0456582	2.24622	14.1448	SCARB2;APP;ARF1;MTMR3;EDN3;YBX1;COQ7;HNRNPAB;FOXP1;MARF1;SHH;HNRNPK;CDK6;HNRNPDL;PCBP4;HNRNPD;LDLR;TRIM44;TBC1D16	GO_Biological_Process_2021
Glycolysis	19/200	0.00184155	0.00883945	2.24622	14.1448	TSTA3;COPB2;CHPF;HSPA5;IDUA;IGFBP3;PLOD1;MERTK;HS2ST1;NSDHL;GNPDA1;P4HA1;NASP;GPC1;MXI1;SDC1;PGLS;ALDH7A1;PAM	MSigDB_Hallmark_2020
positive regulation of intrinsic apoptotic signaling pathway (GO:2001244)	7/40	0.00188913	0.0465277	4.51326	28.3055	EIF5A;BCLAF1;BCL2L11;DDIT3;RACK1;BID;BOK	GO_Biological_Process_2021
spliceosomal snRNP complex (GO:0097525)	8/51	0.00189907	0.0174609	3.96082	24.82	SF3B2;SNRNP40;RBMX2;SNRNP70;SNU13;SNRPD3;SNRNP200;LSM2	GO_Cellular_Component_2021
maintenance of blood-brain barrier (GO:0035633)	6/30	0.00194961	0.0477013	5.31577	33.1711	TJP1;CLDN12;DMD;ACTB;JAM2;ACTG1	GO_Biological_Process_2021
Activation of the pre-replicative complex	6/30	0.00194961	0.0295227	5.31577	33.1711	CDT1;MCM7;MCM3;RPA2;MCM5;MCM2	BioPlanet_2019
Androgens Promote Scalp Dermal Papilla Regression	6/30	0.00194961	0.148486	5.31577	33.1711	FRAT1;PCNA;LIG1;TGFB1I1;CTNNB1;LRP6	Elsevier_Pathway_Collection
RNA transport	18/186	0.00195392	0.0259592	2.29165	14.2951	UPF2;EIF4A1;FUS;EIF4A3;THOC1;PYM1;THOC3;EEF1A1;DDX39B;EIF3G;RNPS1;EIF3C;EIF3D;KPNB1;EIF4B;EIF3A;RAN;EIF4G1	KEGG_2021_Human
cytoplasmic vesicle lumen (GO:0060205)	13/115	0.00206119	0.0184393	2.72015	16.8227	DDX3X;PSMD13;NME2;ARPC5;HMGB1;AMPD3;EEF2;EEF1A1;PSMB7;PSMD3;PSMB1;COTL1;CCT8	GO_Cellular_Component_2021
Fas signaling pathway	13/115	0.00206119	0.0307726	2.72015	16.8227	NFAT5;DFFA;SYK;PIK3R2;ACTB;ACTG1;MAPK11;PAK1;SLTM;CASP3;AKT1;BID;MAPK6	BioPlanet_2019
Host-pathogen interaction of human coronaviruses - apoptosis WP4864	5/21	0.00206261	0.0514507	6.6401	41.061	MAPK11;BCL2L11;CASP3;AKT1;BID	WikiPathway_2021_Human
Activation of DNA fragmentation factor	4/13	0.00212763	0.0313234	9.43666	58.0614	DFFA;CASP3;HMGB1;KPNB1	BioPlanet_2019
Ammonia Effects on Brain Cells	4/13	0.00212763	0.148486	9.43666	58.0614	CASP3;SLC1A3;AKT1;GLUL	Elsevier_Pathway_Collection
regulation of RNA splicing (GO:0043484)	10/76	0.00214481	0.0517959	3.22899	19.8412	KHDRBS1;HNRNPK;SNRNP70;U2AF2;FUS;TRA2B;HNRNPF;SRSF3;HNRNPLL;FAM50A	GO_Biological_Process_2021
RNA transport (GO:0050658)	10/76	0.00214481	0.0517959	3.22899	19.8412	DDX39B;U2AF2;EIF4A3;THOC1;SRSF2;SRSF3;THOC3;RNPS1;YBX1;SIDT2	GO_Biological_Process_2021
Apoptotic execution phase	8/52	0.00215718	0.0313234	3.87059	23.7614	TJP1;DFFA;CASP3;LMNA;CTNNB1;HMGB1;KPNB1;LMNB1	BioPlanet_2019
import into cell (GO:0098657)	7/41	0.00219076	0.0525641	4.38028	26.8227	SLC6A6;SLC1A3;LRRC8D;SLC1A6;SLC12A6;GLUL;SLC39A14	GO_Biological_Process_2021
regulation of protein-containing complex assembly (GO:0043254)	13/116	0.00222778	0.0531097	2.6936	16.4491	CDT1;DDX3X;HSPA5;SYK;RIOK3;RHOC;SORL1;SVIP;IMPACT;BCL2L11;RACK1;BID;CRYAB	GO_Biological_Process_2021
catenin complex (GO:0016342)	6/31	0.00232649	0.0202649	5.10288	30.9408	APC2;CDH2;CDH10;CDH22;CTNNB1;DCHS1	GO_Cellular_Component_2021
'de novo' posttranslational protein folding (GO:0051084)	6/31	0.00232649	0.0547608	5.10288	30.9408	HSPA9;GAK;CCT2;SDF2L1;HSPA5;ENTPD5	GO_Biological_Process_2021
positive regulation of mononuclear cell migration (GO:0071677)	6/31	0.00232649	0.0547608	5.10288	30.9408	CXCL12;C1QBP;SERPINE1;HMGB1;PLA2G7;JAM2	GO_Biological_Process_2021
Tumor suppressor activity of SMARCB1 WP4204	6/31	0.00232649	0.0549786	5.10288	30.9408	SMARCE1;SMARCD3;CDK6;RBBP4;H3F3B;ARID1B	WikiPathway_2021_Human
Melanoma	15/145	0.00236523	0.148486	2.46453	14.9027	CDKN1A;CDKN2B;EDN3;STAT3;PLAUR;FGF1;LRP6;FRAT1;CDK6;CXCL12;CDH2;CCNE1;AKT1;CTNNB1;FGFR1	Elsevier_Pathway_Collection
import into nucleus (GO:0051170)	10/77	0.0023674	0.0553733	3.18063	19.2299	SYK;STAT3;FAM53C;AKT1;SNRPD3;PHB2;KPNB1;RAN;IPO5;HTATIP2	GO_Biological_Process_2021
azurophil granule lumen (GO:0035578)	11/90	0.00239509	0.0203275	2.9687	17.9141	ARSA;CCT2;ACLY;CYB5R3;GM2A;MAN2B1;CCT8;PA2G4;TUBB4B;PRDX6;CPPED1	GO_Cellular_Component_2021
ATP-dependent chromatin remodeling (GO:0043044)	7/42	0.00252823	0.0587656	4.25491	25.4454	SMARCE1;HDAC2;ZNHIT1;RBBP4;NASP;ARID1B;ACTB	GO_Biological_Process_2021
Messenger RNA splicing: minor pathway	7/42	0.00252823	0.0362152	4.25491	25.4454	SF3B4;SF3B2;SNRNP40;SRSF2;SNRPD3;SNRNP200;LSM2	BioPlanet_2019
Fas ligand pathway and stress induction of heat shock proteins WP314	7/42	0.00252823	0.0567588	4.25491	25.4454	PAK1;DFFA;CASP3;LMNA;ACTB;ACTG1;LMNB1	WikiPathway_2021_Human
poly(A) binding (GO:0008143)	5/22	0.00257118	0.13469	6.24918	37.2663	KHDRBS1;DDX3X;HNRNPDL;DDX1;EIF4A3	GO_Molecular_Function_2021
negative regulation of myeloid cell differentiation (GO:0045638)	5/22	0.00257118	0.0593927	6.24918	37.2663	HSPA9;CDK6;PRMT1;LEO1;PAF1	GO_Biological_Process_2021
Myocarditis, Acute Viral Overiew	5/22	0.00257118	0.148486	6.24918	37.2663	AKT1;DMD;ACTB;ACTG1;EIF4G1	Elsevier_Pathway_Collection
Proteins Involved in Melanoma	21/238	0.00270562	0.148486	2.07154	12.2478	APP;CDKN1A;CDKN2B;TGFB2;EDN3;SYK;IGFBP3;STAT3;PLAUR;PTN;RHOC;PAK1;HNRNPK;BCL2L11;CDK6;CXCL12;CDH2;CTSL;AKT1;CTNNB1;FGFR1	Elsevier_Pathway_Collection
Proteins Involved in Epilepsy	23/270	0.00273747	0.148486	1.99462	11.7697	APP;THRB;HLF;STAT3;SLC1A2;PLAUR;SLC1A3;AQP4;PDYN;TSN;PANX1;AP3M2;GAP43;CACNB4;SLC9A6;GRM7;TEF;CASP3;CTNNB1;SCN5A;SLC12A6;GLUL;ALDH7A1	Elsevier_Pathway_Collection
regulation of cyclin-dependent protein kinase activity (GO:1904029)	8/54	0.00275556	0.0616244	3.70192	21.8196	CDKN1A;CDKN2B;CCNE1;CAMK2N1;CCNG2;CCNG1;ACTB;CDK5RAP3	GO_Biological_Process_2021
Interferon type I signaling pathways WP585	8/54	0.00275556	0.0589164	3.70192	21.8196	EIF4A1;PRMT1;RPS6;STAT3;RACK1;PDCD4;PIK3R2;EIF4B	WikiPathway_2021_Human
regulation of transcription involved in G1/S transition of mitotic cell cycle (GO:0000083)	6/32	0.00275566	0.0616244	4.90635	28.9185	CDK18;CDT1;PCNA;TFDP1;CCNE1;TYMS	GO_Biological_Process_2021
nitric-oxide synthase binding (GO:0050998)	3/7	0.00280035	0.136217	15.9108	93.524	DMD;SCN5A;ACTB	GO_Molecular_Function_2021
integral component of presynaptic membrane (GO:0099056)	3/7	0.00280035	0.0231729	15.9108	93.524	LRFN3;CDH2;SLC1A2	GO_Cellular_Component_2021
amino sugar catabolic process (GO:0046348)	3/7	0.00280035	0.0616244	15.9108	93.524	GNPDA1;GNPDA2;ALDH1A1	GO_Biological_Process_2021
negative regulation of protein kinase activity by regulation of protein phosphorylation (GO:0044387)	3/7	0.00280035	0.0616244	15.9108	93.524	CDK5RAP3;PPM1F;CORO1C	GO_Biological_Process_2021
positive regulation of miRNA mediated inhibition of translation (GO:1905618)	3/7	0.00280035	0.0616244	15.9108	93.524	STAT3;EIF4G1;TNRC6B	GO_Biological_Process_2021
positive regulation of mRNA binding (GO:1902416)	3/7	0.00280035	0.0616244	15.9108	93.524	EIF3C;EIF3D;EIF4G1	GO_Biological_Process_2021
regulation of fat cell proliferation (GO:0070344)	3/7	0.00280035	0.0616244	15.9108	93.524	PER2;PID1;TFDP1	GO_Biological_Process_2021
regulation of miRNA mediated inhibition of translation (GO:1905616)	3/7	0.00280035	0.0616244	15.9108	93.524	STAT3;EIF4G1;TNRC6B	GO_Biological_Process_2021
Internal ribosome entry pathway	3/7	0.00280035	0.0395783	15.9108	93.524	EIF4A1;EIF3A;EIF4G1	BioPlanet_2019
FrizzledR -> CTNNB Signaling	3/7	0.00280035	0.148486	15.9108	93.524	FRAT1;CTNNB1;LRP6	Elsevier_Pathway_Collection
negative regulation of mRNA splicing, via spliceosome (GO:0048025)	4/14	0.00287305	0.0624335	8.49255	49.7016	PCBP4;U2AF2;C1QBP;RNPS1	GO_Biological_Process_2021
regulation of macrophage cytokine production (GO:0010935)	4/14	0.00287305	0.0624335	8.49255	49.7016	CUEDC2;TGFB2;GPRC5B;LAPTM5	GO_Biological_Process_2021
Genes with Mutations Associated with Aging in Humans	4/14	0.00287305	0.148486	8.49255	49.7016	CDKN1A;CDKN2B;LMNA;PPP1CA	Elsevier_Pathway_Collection
SWI/SNF BRM/BAF in Chromatin Remodeling	4/14	0.00287305	0.148486	8.49255	49.7016	SMARCE1;SMARCD3;NR3C1;ACTB	Elsevier_Pathway_Collection
cellular glucose homeostasis (GO:0001678)	7/43	0.00290427	0.0624335	4.1365	24.1637	KCNB1;TRA2B;RACK1;LRRC8D;NUCKS1;PIK3R2;SLC39A14	GO_Biological_Process_2021
cellular response to glucose starvation (GO:0042149)	7/43	0.00290427	0.0624335	4.1365	24.1637	BRSK2;IMPACT;MTMR3;NUAK2;HSPA5;SESN1;ATF4	GO_Biological_Process_2021
Cleavage of growing transcript in the termination region	7/43	0.00290427	0.040507	4.1365	24.1637	U2AF2;CSTF2;CPSF2;SRSF2;SRSF3;RNPS1;SNRPD3	BioPlanet_2019
protein localization to nucleus (GO:0034504)	12/106	0.00297716	0.063269	2.72269	15.8373	SYK;RPL11;LMNA;STAT3;FAM53C;XPA;AKT1;PAF1;PHB2;KPNB1;RAN;IPO5	GO_Biological_Process_2021
RNA export from nucleus (GO:0006405)	12/106	0.00297716	0.063269	2.72269	15.8373	UPF2;SMG1;DDX39B;U2AF2;EIF4A3;CPSF2;THOC1;SRSF2;SRSF3;THOC3;RNPS1;RAN	GO_Biological_Process_2021
Apoptosis Evasion in Cancer: Overview	12/106	0.00297716	0.148486	2.72269	15.8373	APP;DFFA;BCL2L11;CASP3;LMNA;STAT3;AKT1;CTNNB1;TNFRSF25;BID;LMNB1;BOK	Elsevier_Pathway_Collection
cytoskeleton-dependent intracellular transport (GO:0030705)	5/23	0.00316483	0.066875	5.9017	33.9681	TUBA1C;TUBA1B;CCDC186;TUBA1A;MAP6	GO_Biological_Process_2021
Cyclins and cell cycle regulation	5/23	0.00316483	0.0430092	5.9017	33.9681	CDKN1A;CDKN2B;CDK6;TFDP1;CCNE1	BioPlanet_2019
Deadenylation of mRNA	5/23	0.00316483	0.0430092	5.9017	33.9681	EIF4A1;CNOT6L;EIF4A3;EIF4B;EIF4G1	BioPlanet_2019
CUL4/CRL (SCF4) Complex	5/23	0.00316483	0.149943	5.9017	33.9681	CDT1;CDKN1A;HDAC2;PCNA;LIG1	Elsevier_Pathway_Collection
Proteins Involved in Glioma	24/290	0.0032569	0.149943	1.93292	11.0698	APP;NRP1;CDKN1A;TGFB2;GMFB;HSPA5;MCRS1;STAT3;IDH2;SLC1A2;PLAUR;AQP4;HMGB1;CST6;PANX1;PANX2;SHH;GAP43;CASP3;CDK20;AKT1;FKBP5;FGFR1;B4GALT5	Elsevier_Pathway_Collection
cyclin-dependent protein serine/threonine kinase regulator activity (GO:0016538)	7/44	0.00332167	0.147069	4.02449	22.9689	HEXIM2;CDKN1A;CDKN2B;CCNE1;CCNG2;CCNG1;CCNL2	GO_Molecular_Function_2021
Apical Surface	7/44	0.00332167	0.0144946	4.02449	22.9689	APP;AFAP1L2;RTN4RL1;CROCC;PLAUR;MDGA1;SULF2	MSigDB_Hallmark_2020
negative regulation of cellular macromolecule biosynthetic process (GO:2000113)	39/547	0.00340213	0.0714832	1.65175	9.38745	KHDRBS1;CDKN1A;HDAC2;L3MBTL3;SET;DDX3X;KDM1A;EIF4A3;PBXIP1;YBX1;TYMS;NR3C1;PHB2;ZBTB4;PPM1F;BCLAF1;RIDA;SALL1;DEAF1;RACK1;SMARCE1;HEXIM2;PCIF1;RFX3;RPL13A;PA2G4;CBFA2T2;TRERF1;FOXP1;PER2;EID1;PSPC1;DDIT3;NCL;CAPRIN1;PDCD4;TIMELESS;CTNNB1;CRYAB	GO_Biological_Process_2021
purine ribonucleoside triphosphate binding (GO:0035639)	34/460	0.00345536	0.147069	1.71481	9.71927	ABCD4;ARF1;BRSK2;ABCD2;RALA;MVK;DHX9;EIF4A3;TUBA1C;TUBA1B;TUBB6;TUBA1A;NUAK2;PPIP5K1;BMS1;AKT1;ACVR1;HSPA9;RRM1;DMPK;HSPA5;TUBB4B;RHOC;EEF1A1;PSMA6;ACLY;PPP5C;TUBB2B;MRAS;TUBB2A;CDK6;MYH9;RAN;EIF4G1	GO_Molecular_Function_2021
protein modification by small protein removal (GO:0070646)	23/276	0.00359889	0.0751926	1.94669	10.9543	ZRANB1;USP4;PSMD13;GPS1;MCRS1;USP22;FOXO4;JOSD1;TOMM20;ACTB;PSMA7;PSMB6;PSMA6;PSMB7;COPS3;PSMB4;PSMB5;PSMB2;PSMB3;PSMC1;PSMD3;PSMB1;PSME2	GO_Biological_Process_2021
negative regulation of protein phosphorylation (GO:0001933)	15/152	0.00372028	0.0763832	2.33774	13.0772	PID1;CADM4;IGFBP3;PPM1F;CORO1C;LRP6;IMPACT;CAMK2N1;MYADM;NCK2;RACK1;AKT1;DMD;CDK5RAP3;EIF4G1	GO_Biological_Process_2021
ephrin receptor signaling pathway (GO:0048013)	10/82	0.00377399	0.0763832	2.95897	16.5099	ACTR3;PAK1;ARPC2;ARHGEF28;NCK2;ARPC4;ARPC5;ACTB;GIT1;ACTG1	GO_Biological_Process_2021
regulation of cyclin-dependent protein serine/threonine kinase activity (GO:0000079)	10/82	0.00377399	0.0763832	2.95897	16.5099	HEXIM2;CDKN1A;CDKN2B;CCNE1;CCNG2;CCNG1;AKT1;ACTB;CDK5RAP3;IPO5	GO_Biological_Process_2021
Arp2/3 complex-mediated actin nucleation (GO:0034314)	4/15	0.00377911	0.0763832	7.72009	43.0647	ACTR3;ARPC2;ARPC4;ARPC5	GO_Biological_Process_2021
integrated stress response signaling (GO:0140467)	4/15	0.00377911	0.0763832	7.72009	43.0647	IMPACT;HSPA5;DDIT3;ATF4	GO_Biological_Process_2021
negative regulation of mRNA processing (GO:0050686)	4/15	0.00377911	0.0763832	7.72009	43.0647	PCBP4;U2AF2;C1QBP;RNPS1	GO_Biological_Process_2021
Lagging strand processive biosynthesis	4/15	0.00377911	0.0489704	7.72009	43.0647	PCNA;LIG1;POLD2;RPA2	BioPlanet_2019
PRC2 complex long-term gene silencing through modification of histone tails	4/15	0.00377911	0.0489704	7.72009	43.0647	HDAC2;H3F3B;RBBP4;RBBP7	BioPlanet_2019
Spliceosomal assembly	4/15	0.00377911	0.0489704	7.72009	43.0647	SNRNP70;U2AF2;SRSF2;SNRPD3	BioPlanet_2019
SWI/SNF BRG1/BAF in Chromatin Remodeling	4/15	0.00377911	0.161949	7.72009	43.0647	SMARCE1;SMARCD3;NR3C1;ACTB	Elsevier_Pathway_Collection
N-cadherin signaling events	6/34	0.00378828	0.0489704	4.55542	25.4003	GAP43;CDH2;CTTN;CTNNB1;MAPRE1;FGFR1	BioPlanet_2019
G1/S Phase Transition	6/34	0.00378828	0.161949	4.55542	25.4003	CDKN1A;CHAF1A;CDK6;TFDP1;CCNE1;AKT1	Elsevier_Pathway_Collection
apoptotic nuclear changes (GO:0030262)	5/24	0.00385115	0.0774185	5.59079	31.0813	DFFA;CASP3;HMGB1;CDK5RAP3;KPNB1	GO_Biological_Process_2021
Unfolded protein response WP4925	5/24	0.00385115	0.0785985	5.59079	31.0813	BCL2L11;HSPA5;DDIT3;BID;ATF4	WikiPathway_2021_Human
Hepatocellular carcinoma	16/168	0.00396608	0.0502972	2.24826	12.4328	APC2;SMARCE1;TGFB2;CDKN1A;SMARCD3;TXNRD3;PIK3R2;ARID1B;ACTB;ACTG1;LRP6;FRAT1;CDK6;GSTA4;AKT1;CTNNB1	KEGG_2021_Human
positive regulation of gene expression (GO:0010628)	35/482	0.00402555	0.0804893	1.68236	9.27839	APP;DNMT1;CALCOCO1;PID1;SLC24A3;DDX3X;RPL11;EIF4A3;DDX21;PTPN22;FGF1;HNRNPLL;PPM1F;ACTB;ACTG1;RBM3;NWD1;U2AF2;CAMK2N1;AKT1;CD34;CADM1;EPHX2;STAT3;PCIF1;PYM1;EEF2;ADRA2A;MAPK11;EIF6;HNRNPD;EIF3C;EIF3D;ATF4;TNRC6B	GO_Biological_Process_2021
MicroRNA regulation of DNA damage response	9/70	0.00411861	0.0519729	3.1416	17.2544	CDKN1A;CDK6;MCM7;CCNE1;CASP3;SESN1;CCNG1;RPA2;BID	BioPlanet_2019
Nucleotide metabolism	9/70	0.00411861	0.0519729	3.1416	17.2544	RRM1;UCK2;AK1;NME2;TK1;AMPD3;TYMS;GART;ADA	BioPlanet_2019
ficolin-1-rich granule (GO:0101002)	17/184	0.00414721	0.0334812	2.17495	11.9303	DDX3X;PSMD13;NME2;PDAP1;ARPC5;HMGB1;AMPD3;EEF2;ILF2;EEF1A1;ACLY;PSMB7;PSMD3;PSMB1;COTL1;CCT8;KPNB1	GO_Cellular_Component_2021
G2-M Checkpoint	18/200	0.00427146	0.0170859	2.1138	11.5325	NOLC1;RPA2;GSPT1;LMNB1;SQLE;UCK2;CHAF1A;TFDP1;NASP;NCL;TRA2B;HNRNPD;SRSF2;MCM3;DMD;MCM5;KPNB1;MCM2	MSigDB_Hallmark_2020
regulation of DNA metabolic process (GO:0051052)	7/46	0.00429199	0.0847685	3.81771	20.8103	CDT1;SMG1;WDR18;THOC1;HNRNPD;NUCKS1;WRNIP1	GO_Biological_Process_2021
Translation inhibitors in chronically activated PDGFRA cells WP4566	7/46	0.00429199	0.0837871	3.81771	20.8103	EIF4A1;RPS6;PDCD4;AKT1;PIK3R2;EIF4B;EIF4G1	WikiPathway_2021_Human
ESC/E(Z) complex (GO:0035098)	3/8	0.00433074	0.0341303	12.728	69.266	HDAC2;RBBP4;RBBP7	GO_Cellular_Component_2021
RNA secondary structure unwinding (GO:0010501)	3/8	0.00433074	0.0847685	12.728	69.266	DDX3X;DDX39B;DHX9	GO_Biological_Process_2021
translocation of molecules into host (GO:0044417)	3/8	0.00433074	0.0847685	12.728	69.266	DDX39B;THOC1;THOC3	GO_Biological_Process_2021
viral mRNA export from host cell nucleus (GO:0046784)	3/8	0.00433074	0.0847685	12.728	69.266	DDX39B;THOC1;THOC3	GO_Biological_Process_2021
S6K1 signaling	3/8	0.00433074	0.0540068	12.728	69.266	RPS6;EIF4B;EIF4G1	BioPlanet_2019
TAM Receptors in Platelet Aggregation	3/8	0.00433074	0.172796	12.728	69.266	VWF;AKT1;MERTK	Elsevier_Pathway_Collection
CA4 Induces Apoptosis of Choriocapillaris Endothelial Cells in RP	3/8	0.00433074	0.172796	12.728	69.266	HSPA5;DDIT3;ATF4	Elsevier_Pathway_Collection
cell-cell adhesion via plasma-membrane adhesion molecules (GO:0098742)	16/170	0.00445079	0.0865632	2.21883	12.0143	ACVR1;KIRREL3;TENM1;TGFB2;NLGN1;CADM1;PCDHGC3;IGSF11;SDK1;CDH2;CDH10;CDH22;CLDN12;DCHS1;NECTIN3;LRRC4B	GO_Biological_Process_2021
cellular response to interleukin-1 (GO:0071347)	15/155	0.00446898	0.0865632	2.28728	12.3756	PSMD13;PSMA7;PSMB6;PSMA6;PSMB7;MAPK11;PSMB4;PSMB5;PSMB2;PSMB3;PSMC1;PSMD3;PSMB1;PSME2;TAB3	GO_Biological_Process_2021
GTPase binding (GO:0051020)	18/201	0.00449979	0.180256	2.10214	11.3594	RANBP1;STOML2;CCDC186;YBX1;SORL1;TRIOBP;FGD1;LSM2;AKAP13;AP3M1;PAK1;FGD6;TMEM127;GNB2;MICALL1;TBC1D30;GNB1;FLNA	GO_Molecular_Function_2021
regulation of G1/S transition of mitotic cell cycle (GO:2000045)	9/71	0.00453212	0.0873314	3.09077	16.6795	CDKN1A;CDKN2B;DLG1;DDX3X;TFDP1;CDK6;AKT1;PSME2;EIF4G1	GO_Biological_Process_2021
Rac1 cell motility signaling pathway	9/71	0.00453212	0.055861	3.09077	16.6795	ACTR3;PAK1;CADM1;ARPC2;STAT3;CTNNB1;ARPC4;ARPC5;MYLK	BioPlanet_2019
miRNA regulation of DNA damage response WP1530	9/71	0.00453212	0.0847884	3.09077	16.6795	CDKN1A;CDK6;MCM7;CCNE1;SESN1;CASP3;CCNG1;RPA2;BID	WikiPathway_2021_Human
Alveolar Epithelial Cell Apoptosis in COPD	5/25	0.00463771	0.173479	5.31097	28.5387	DFFA;CASP3;DDIT3;BID;ATF4	Elsevier_Pathway_Collection
Blood-Brain Barrier Disruption in Epileptiform Disorders	5/25	0.00463771	0.173479	5.31097	28.5387	RPS6;SLC1A2;SLC1A3;AKT1;AQP4	Elsevier_Pathway_Collection
neuron projection development (GO:0031175)	16/171	0.00471069	0.0903044	2.2044	11.811	APP;CNTNAP1;NLGN1;PRMT1;STMN2;HMGB1;CAMSAP1;DOCK10;SAMD14;PAK1;SLC9A6;GRM7;CTTN;MICALL1;NBL1;DBN1	GO_Biological_Process_2021
regulation of cellular metabolic process (GO:0031323)	7/47	0.00485073	0.0917617	3.72207	19.8335	ACLY;ARF1;PID1;EIF6;STUB1;COQ7;TBC1D16	GO_Biological_Process_2021
apoptotic DNA fragmentation (GO:0006309)	4/16	0.00486073	0.0917617	7.07638	37.6928	DFFA;CASP3;HMGB1;KPNB1	GO_Biological_Process_2021
nucleoside diphosphate metabolic process (GO:0009132)	4/16	0.00486073	0.0917617	7.07638	37.6928	ENTPD1;ENTPD5;AK1;NME2	GO_Biological_Process_2021
CRMPs in Sema3A signaling	4/16	0.00486073	0.0578918	7.07638	37.6928	NRP1;DPYSL5;DPYSL3;PLXNA1	BioPlanet_2019
Gap-filling DNA repair biosynthesis and ligation in global genomic nucleotide excision repair	4/16	0.00486073	0.0578918	7.07638	37.6928	PCNA;LIG1;POLD2;RPA2	BioPlanet_2019
PI3K subunit p85 role in regulation of actin organization and cell migration	4/16	0.00486073	0.0578918	7.07638	37.6928	ACTR3;PAK1;ARPC2;ARPC4	BioPlanet_2019
SWI/SNF BRG1/PBAF in Chromatin Remodeling	4/16	0.00486073	0.176312	7.07638	37.6928	SMARCE1;SMARCD3;NR3C1;ACTB	Elsevier_Pathway_Collection
Metabolic pathway of LDL, HDL and TG, including diseases WP4522	4/16	0.00486073	0.0872987	7.07638	37.6928	SCARB1;LPL;LCAT;LDLR	WikiPathway_2021_Human
cell junction organization (GO:0034330)	9/72	0.00497723	0.0931186	3.04155	16.129	TJP1;APP;SDK1;TGFB2;LRP4;FLNA;APBB2;ACTB;ACTG1	GO_Biological_Process_2021
mRNA-containing ribonucleoprotein complex export from nucleus (GO:0071427)	11/99	0.00503675	0.0931186	2.66382	14.0942	UPF2;SMG1;DDX39B;U2AF2;EIF4A3;CPSF2;THOC1;SRSF2;SRSF3;THOC3;RNPS1	GO_Biological_Process_2021
embryonic limb morphogenesis (GO:0030326)	6/36	0.00508284	0.0931186	4.25128	22.4548	HDAC2;SHH;TGFB2;SALL1;CTNNB1;LRP6	GO_Biological_Process_2021
membrane assembly (GO:0071709)	6/36	0.00508284	0.0931186	4.25128	22.4548	GAK;NSFL1C;NLGN1;SPAST;LRP4;NRXN2	GO_Biological_Process_2021
positive regulation of substrate adhesion-dependent cell spreading (GO:1900026)	6/36	0.00508284	0.0931186	4.25128	22.4548	NRP1;C1QBP;MYADM;FLNA;P4HB;TRIOBP	GO_Biological_Process_2021
regulation of mRNA processing (GO:0050684)	6/36	0.00508284	0.0931186	4.25128	22.4548	KHDRBS1;AHCYL1;HNRNPK;SLTM;DHX9;SRSF3	GO_Biological_Process_2021
positive regulation of endothelial cell migration (GO:0010595)	10/86	0.00531845	0.0969574	2.80265	14.6763	NRP1;SCARB1;BCAS3;ANXA3;AKT1;HMGB1;FGF1;AAMP;FOXP1;FGFR1	GO_Biological_Process_2021
transcription-coupled nucleotide-excision repair (GO:0006283)	9/73	0.00545552	0.09814	2.99387	15.6014	COPS3;XAB2;PCNA;LIG1;GPS1;POLD2;XPA;RPA2;PRPF19	GO_Biological_Process_2021
cellular response to alcohol (GO:0097306)	7/48	0.00546249	0.09814	3.6311	18.9175	GRAMD1B;GNB1;KLF9;MLC1;CTNNB1;ADCY2;LRP6	GO_Biological_Process_2021
myelination (GO:0042552)	7/48	0.00546249	0.09814	3.6311	18.9175	ABCD2;CNTNAP1;MARVELD1;GPC1;MAL2;ACSBG1;B4GALT5	GO_Biological_Process_2021
Lipid digestion, mobilization, and transport	7/48	0.00546249	0.0643359	3.6311	18.9175	SCARB1;LCAT;LPL;SDC1;P4HB;LDLR;PPP1CA	BioPlanet_2019
regulation of monocyte chemotaxis (GO:0090025)	5/26	0.005532	0.0989111	5.0578	26.2864	CXCL12;SERPINE1;HMGB1;PLA2G7;NBL1	GO_Biological_Process_2021
SCF/SKP2 Complex	5/26	0.005532	0.194759	5.0578	26.2864	CDKN1A;BCL2L11;CDK6;CCNE1;CASP3	Elsevier_Pathway_Collection
Brain-derived neurotrophic factor (BDNF) signaling pathway WP2380	14/144	0.00566967	0.0979109	2.29764	11.8848	LINGO1;RPS6;STAT3;PIK3R2;YBX1;EEF2;DLG1;BCL2L11;CDH2;CASP3;NCK2;RACK1;AKT1;CTNNB1	WikiPathway_2021_Human
RNA polymerase II-specific DNA-binding transcription factor binding (GO:0061629)	17/190	0.00571518	0.216224	2.09885	10.8398	SMARCE1;BBS1;BCAS3;GABARAPL1;MKKS;HDAC2;BEX1;SMARCD3;KDM1A;DHX9;STAT3;ACTB;PSMA6;CTNNB1;HIF1AN;CDK5RAP3;ATF4	GO_Molecular_Function_2021
serine/threonine protein kinase complex (GO:1902554)	6/37	0.00583954	0.0449509	4.11393	21.1584	ACVR1;CDKN1A;CDK6;CCNE1;CCNG2;CCNG1	GO_Cellular_Component_2021
regulation of erythrocyte differentiation (GO:0045646)	6/37	0.00583954	0.10391	4.11393	21.1584	HSPA9;MAPK11;BRD1;CDK6;PRMT1;STAT3	GO_Biological_Process_2021
proteolysis involved in cellular protein catabolic process (GO:0051603)	9/74	0.00596858	0.105701	2.94765	15.0956	PSMA6;CTSO;ZRANB1;ZER1;CTSL;CLPP;STUB1;CTSF;PRPF19	GO_Biological_Process_2021
Amino acid and oligopeptide SLC transporters	7/49	0.00613023	0.0691489	3.54446	18.0573	SLC6A6;SLC43A2;SLC6A15;SLC1A2;SLC1A3;SLC1A6;SLC38A3	BioPlanet_2019
adrenergic receptor binding (GO:0031690)	4/17	0.00613207	0.219786	6.5317	33.2739	C1QBP;APLP1;AKAP5;ADRA2A	GO_Molecular_Function_2021
positive regulation of DNA replication (GO:0045740)	4/17	0.00613207	0.107572	6.5317	33.2739	BCAR3;CDT1;PCNA;DHX9	GO_Biological_Process_2021
regulation of neuroblast proliferation (GO:1902692)	4/17	0.00613207	0.107572	6.5317	33.2739	SMARCD3;KDM1A;CTNNB1;PTN	GO_Biological_Process_2021
Activation of BH3-only proteins	4/17	0.00613207	0.0691489	6.5317	33.2739	BCL2L11;TFDP1;AKT1;BID	BioPlanet_2019
Chylomicron-mediated lipid transport	4/17	0.00613207	0.0691489	6.5317	33.2739	LPL;SDC1;P4HB;LDLR	BioPlanet_2019
Destabilization of mRNA by KSRP	4/17	0.00613207	0.0691489	6.5317	33.2739	MAPK11;DIS3;EXOSC8;AKT1	BioPlanet_2019
Dexamethasone Induced Neurotoxicity	4/17	0.00613207	0.207608	6.5317	33.2739	FRAT1;TUBA1B;NR3C1;LRP6	Elsevier_Pathway_Collection
nsp1 from SARS-CoV-2 inhibits translation initiation in the host cell WP5027	4/17	0.00613207	0.100694	6.5317	33.2739	EIF3G;EIF3C;EIF3D;EIF3A	WikiPathway_2021_Human
Gap junction	10/88	0.00625644	0.0738805	2.7305	13.8549	TJP1;TUBA1C;TUBA1B;TUBB6;TUBB2B;TUBA1A;TUBB2A;ITPR2;ADCY2;TUBB4B	KEGG_2021_Human
isoprenoid biosynthetic process (GO:0008299)	3/9	0.00627939	0.108619	10.6061	53.7781	IDI1;MVK;HMGCR	GO_Biological_Process_2021
negative regulation of smooth muscle cell differentiation (GO:0051151)	3/9	0.00627939	0.108619	10.6061	53.7781	SHH;PDCD4;FOXO4	GO_Biological_Process_2021
postsynaptic membrane assembly (GO:0097104)	3/9	0.00627939	0.108619	10.6061	53.7781	NLGN1;LRP4;NRXN2	GO_Biological_Process_2021
Composition of Lipid Particles WP3601	3/9	0.00627939	0.100694	10.6061	53.7781	LPL;LCAT;LDLR	WikiPathway_2021_Human
FoxO signaling pathway	13/131	0.00635531	0.0738805	2.34933	11.884	GABARAPL1;TGFB2;CDKN1A;CDKN2B;PRMT1;STAT3;FOXO6;PIK3R2;FOXO4;MAPK11;BCL2L11;CCNG2;AKT1	KEGG_2021_Human
Invadopodia Formation in Cancer Cells	9/75	0.00651802	0.207608	2.90284	14.6105	PAK1;TGFB2;SH3PXD2A;CTTN;NCK2;FSCN1;AKT1;KCNN3;FGD1	Elsevier_Pathway_Collection
DNA replication initiation (GO:0006270)	6/38	0.00667516	0.11493	3.98516	19.9631	CDT1;MCM7;MCM3;RPA2;MCM5;MCM2	GO_Biological_Process_2021
regulation of endothelial cell migration (GO:0010594)	10/89	0.00677123	0.116047	2.69579	13.4657	NRP1;SCARB1;BCAS3;ANXA3;AKT1;PTN;FGF1;GLUL;AAMP;FOXP1	GO_Biological_Process_2021
U2-type precatalytic spliceosome (GO:0071005)	7/50	0.00685698	0.0515832	3.46185	17.2486	SF3B4;SF3B2;RBMX2;SNU13;SNRPD3;SNRNP200;LSM2	GO_Cellular_Component_2021
positive regulation of cell morphogenesis involved in differentiation (GO:0010770)	7/50	0.00685698	0.116978	3.46185	17.2486	NRP1;C1QBP;CAPRIN1;MYADM;FLNA;P4HB;TRIOBP	GO_Biological_Process_2021
positive regulation of protein-containing complex assembly (GO:0031334)	12/118	0.00707726	0.119571	2.41293	11.9461	CDT1;BCL2L11;DDX3X;SYK;FSCN1;XPA;RACK1;RPA2;STUB1;RHOC;BID;EIF4G1	GO_Biological_Process_2021
regulation of protein binding (GO:0043393)	12/118	0.00707726	0.119571	2.41293	11.9461	APP;CDKN1A;KDM1A;RPL11;RACK1;AKT1;MITD1;SPPL3;SORL1;ACTB;RAN;PPP1CA	GO_Biological_Process_2021
Prolactin regulation of apoptosis	12/118	0.00707726	0.0789673	2.41293	11.9461	EEF1A1;SF3B4;SMARCE1;LDHB;CCT2;HSPA5;KLF9;ZSCAN26;SHISA2;KLHL24;ALDH7A1;GET4	BioPlanet_2019
membrane raft (GO:0045121)	15/163	0.0070791	0.0520707	2.16273	10.7068	APP;STOML2;SLC1A2;MLC1;LRP4;ADCY2;AKAP5;LDHB;SHH;PRKAR2A;GPC1;MYADM;PPT1;MAL2;DMD	GO_Cellular_Component_2021
establishment of protein localization to organelle (GO:0072594)	9/76	0.00710547	0.119571	2.85936	14.1449	RALA;SYK;STAT3;FAM53C;AKT1;PHB2;KPNB1;RAN;IPO5	GO_Biological_Process_2021
actin cytoskeleton reorganization (GO:0031532)	8/63	0.00719317	0.120502	3.09469	15.2711	NRP1;BRSK2;RALA;PAK1;CTTN;AUTS2;MYH9;FLNA	GO_Biological_Process_2021
mRNA transport (GO:0051028)	11/104	0.00728105	0.121427	2.51994	12.4043	UPF2;SMG1;DDX39B;U2AF2;EIF4A3;CPSF2;THOC1;SRSF2;SRSF3;THOC3;RNPS1	GO_Biological_Process_2021
negative regulation of translation (GO:0017148)	10/90	0.00731825	0.121503	2.66195	13.0898	RIDA;DDX3X;NCL;CAPRIN1;EIF4A3;PCIF1;RACK1;RPL13A;YBX1;TYMS	GO_Biological_Process_2021
Gap junction pathway	10/90	0.00731825	0.0808057	2.66195	13.0898	TJP1;TUBA1C;TUBA1B;TUBB6;TUBB2B;TUBA1A;TUBB2A;ITPR2;ADCY2;TUBB4B	BioPlanet_2019
Epithelial to Mesenchymal Transition in Cancer: Overview	10/90	0.00731825	0.207608	2.66195	13.0898	TJP1;SHH;CDH2;MMP15;SERPINE1;STAT3;AKT1;FGF1;IL6ST;FGFR1	Elsevier_Pathway_Collection
protein localization to membrane (GO:0072657)	17/195	0.00736308	0.121704	2.03936	10.0158	C2CD5;NLGN1;KCNB1;RAB3D;KCNIP3;AP3D1;NRXN2;PTN;CYP46A1;LRP6;GAK;EFR3A;DLG1;MAP7;MYADM;FLNA;BID	GO_Biological_Process_2021
Cell Cycle Dysregulation in Melanoma	6/39	0.00759416	0.207608	3.86419	18.8587	CDKN1A;CDKN2B;CDK6;CCNE1;RPS6;PDCD4	Elsevier_Pathway_Collection
Hair Follicle Keratinocyte Apoptosis	6/39	0.00759416	0.207608	3.86419	18.8587	FRAT1;BCL2L11;STAT3;CTNNB1;IL6ST;LRP6	Elsevier_Pathway_Collection
chromatin disassembly (GO:0031498)	4/18	0.00760639	0.122037	6.06483	29.5889	SMARCE1;SET;SMARCD3;GRWD1	GO_Biological_Process_2021
negative regulation of leukocyte cell-cell adhesion (GO:1903038)	4/18	0.00760639	0.122037	6.06483	29.5889	LAPTM5;AKT1;MIA3;PTPN22	GO_Biological_Process_2021
neuron maturation (GO:0042551)	4/18	0.00760639	0.122037	6.06483	29.5889	APP;MTCH1;CLN5;B4GALT5	GO_Biological_Process_2021
nucleosome disassembly (GO:0006337)	4/18	0.00760639	0.122037	6.06483	29.5889	SMARCE1;SET;SMARCD3;GRWD1	GO_Biological_Process_2021
regulation of presynapse assembly (GO:1905606)	4/18	0.00760639	0.122037	6.06483	29.5889	APP;MDGA1;EIF4G1;LRRC4B	GO_Biological_Process_2021
regulation of presynapse organization (GO:0099174)	4/18	0.00760639	0.122037	6.06483	29.5889	APP;MDGA1;EIF4G1;LRRC4B	GO_Biological_Process_2021
Single-Strand Nucleotide Excision	4/18	0.00760639	0.207608	6.06483	29.5889	XAB2;PCNA;LIG1;XPA	Elsevier_Pathway_Collection
regulation of axonogenesis (GO:0050770)	7/51	0.00764574	0.122037	3.38299	16.4874	LINGO1;BRSK2;PAK1;CDH2;LRP4;MAP6;PLXNA1	GO_Biological_Process_2021
regulation of substrate adhesion-dependent cell spreading (GO:1900024)	7/51	0.00764574	0.122037	3.38299	16.4874	NRP1;C1QBP;MYADM;FLNA;P4HB;TRIOBP;CORO1C	GO_Biological_Process_2021
U12-type spliceosomal complex (GO:0005689)	5/28	0.00767301	0.0552123	4.61751	22.4875	SF3B4;SF3B2;SNRNP48;YBX1;SNRPD3	GO_Cellular_Component_2021
PERK-regulated gene expression	5/28	0.00767301	0.0838494	4.61751	22.4875	HSPA5;DIS3;DDIT3;EXOSC8;ATF4	BioPlanet_2019
EZH2 Methyltransferase Role in Cancer	5/28	0.00767301	0.207608	4.61751	22.4875	CDKN1A;CCNE1;STAT3;AKT1;CTNNB1	Elsevier_Pathway_Collection
Apoptosis	9/77	0.00773257	0.207608	2.81716	13.6979	EDARADD;APP;DFFA;BCL2L11;CASP3;AKT1;TNFRSF25;BID;BOK	Elsevier_Pathway_Collection
Bacterial invasion of epithelial cells	9/77	0.00773257	0.0862954	2.81716	13.6979	ACTR3;CTTN;ARPC2;CTNNB1;PIK3R2;ARPC4;ARPC5;ACTB;ACTG1	KEGG_2021_Human
cellular protein modification process (GO:0006464)	63/1025	0.0079824	0.126866	1.41385	6.82963	APP;GMFB;PTPRO;MIA3;PTPN22;FBXO21;TRIOBP;DDA1;PTPRG;CDH2;PSMD3;CDK20;AKT1;ELOB;ACVR1;SYK;IGFBP3;HUNK;PSMA6;VGF;MMP15;CCNE1;PSME2;FAM20C;FAM20A;SCG2;B4GALT5;BRSK2;LTK;MTMR3;PSMD13;GPS1;PSMA7;PPM1F;PPM1G;PSMB6;PSMB7;PSMB4;PAK1;DCAF17;PSMB5;NUAK2;PSMB2;GRK5;MAN2A2;PSMB3;PSMB1;RBBP7;MAPK6;CDK18;TGFB2;DMPK;MCRS1;TMEM132A;MERTK;PPP1CA;COPS3;PPP5C;CDK6;PSMC1;MAN2B1;P4HB;FGFR1	GO_Biological_Process_2021
Proteins Involved in Amyotrophic Lateral Sclerosis	16/181	0.00805433	0.207608	2.06971	9.97919	APP;HSPA5;FUS;SLC1A2;SLC1A3;HMGB1;FGF1;SLC6A6;GAP43;BCL2L11;VGF;DDIT3;CASP3;AKT1;P4HB;CRYAB	Elsevier_Pathway_Collection
Cell cycle WP179	12/120	0.00806294	0.121679	2.368	11.4149	TGFB2;CDKN1A;HDAC2;CDKN2B;CDK6;TFDP1;PCNA;MCM7;CCNE1;MCM3;MCM5;MCM2	WikiPathway_2021_Human
precatalytic spliceosome (GO:0071011)	7/52	0.00849952	0.0588106	3.30764	15.77	SF3B4;SF3B2;RBMX2;SNU13;SNRPD3;SNRNP200;LSM2	GO_Cellular_Component_2021
Peutz-Jeghers Syndrome	7/52	0.00849952	0.207608	3.30764	15.77	SMARCE1;CDKN1A;SMARCD3;CASP3;STAT3;AKT1;ACTB	Elsevier_Pathway_Collection
Proteins Involved in Astrocytoma	10/92	0.00851415	0.207608	2.59676	12.3762	APP;THRB;CDH2;HSPA5;STAT3;AKT1;CTNNB1;AQP4;FGF1;GLUL	Elsevier_Pathway_Collection
basolateral plasma membrane (GO:0016323)	14/151	0.00852843	0.0588106	2.17944	10.3836	SLC13A3;SLC16A1;CADM1;MLC1;AQP4;SLC39A14;ADRA2A;SLCO1C1;TJP1;SLC6A6;DLG1;CTNNB1;SLC12A6;LDLR	GO_Cellular_Component_2021
protein polyubiquitination (GO:0000209)	24/314	0.00860535	0.133822	1.7707	8.42032	TRIM62;PSMD13;UBR2;PRPF19;FBXO21;PSMA7;DDA1;PSMB6;PSMA6;PSMB7;PSMB4;PSMB5;RMND5A;PSMB2;PSMB3;PSMC1;PSMD3;PSMB1;TTC3;PSME2;CTNNB1;UBE2O;STUB1;DZIP3	GO_Biological_Process_2021
mitotic G1 DNA damage checkpoint signaling (GO:0031571)	8/65	0.0086665	0.133822	2.98579	14.1774	CDKN1A;CNOT6L;TFDP1;PCNA;PRMT1;PCBP4;WAC;RPA2	GO_Biological_Process_2021
Androgens in Sebocyte Maturation	8/65	0.0086665	0.207608	2.98579	14.1774	ACVR1;FRAT1;SHH;LRIG1;AKT1;CTNNB1;LRP6;FDFT1	Elsevier_Pathway_Collection
Oncostatin M Signaling Pathway WP2374	8/65	0.0086665	0.121679	2.98579	14.1774	CASP3;SERPINE1;RPS6;STAT3;AKT1;OSMR;IL6ST;LDLR	WikiPathway_2021_Human
cyclin-dependent protein serine/threonine kinase inhibitor activity (GO:0004861)	3/10	0.00867201	0.265051	9.09048	43.1584	HEXIM2;CDKN1A;CDKN2B	GO_Molecular_Function_2021
histone H2B ubiquitination (GO:0033523)	3/10	0.00867201	0.133822	9.09048	43.1584	LEO1;WAC;PAF1	GO_Biological_Process_2021
L-glutamate transmembrane transport (GO:0015813)	3/10	0.00867201	0.133822	9.09048	43.1584	SLC1A2;SLC1A3;SLC1A6	GO_Biological_Process_2021
mitotic DNA replication (GO:1902969)	3/10	0.00867201	0.133822	9.09048	43.1584	LIG1;MCM3;MCM2	GO_Biological_Process_2021
neuron projection regeneration (GO:0031102)	3/10	0.00867201	0.133822	9.09048	43.1584	GAP43;RTN4RL1;PTN	GO_Biological_Process_2021
regulation of DNA damage checkpoint (GO:2000001)	3/10	0.00867201	0.133822	9.09048	43.1584	DDX39B;THOC1;RPA2	GO_Biological_Process_2021
Apoptotic DNA fragmentation and tissue homeostasis	3/10	0.00867201	0.0919233	9.09048	43.1584	DFFA;CASP3;HMGB1	BioPlanet_2019
COPI-mediated vesicle transport	3/10	0.00867201	0.0919233	9.09048	43.1584	COPB2;ARF1;ARCN1	BioPlanet_2019
Ran role in mitotic spindle regulation	3/10	0.00867201	0.0919233	9.09048	43.1584	RANBP1;KPNB1;RAN	BioPlanet_2019
Glutamate Release	3/10	0.00867201	0.207608	9.09048	43.1584	SLC1A2;SLC1A3;SLC38A3	Elsevier_Pathway_Collection
Histone Ubiquitylation	3/10	0.00867201	0.207608	9.09048	43.1584	LEO1;PAF1;DZIP3	Elsevier_Pathway_Collection
HPV Entry into the Keratinocyte	3/10	0.00867201	0.207608	9.09048	43.1584	SDC1;KPNB1;IPO5	Elsevier_Pathway_Collection
WNT Inhibition by DKK1 in Osteoblast in Multiple Myelome	3/10	0.00867201	0.207608	9.09048	43.1584	FRAT1;CTNNB1;LRP6	Elsevier_Pathway_Collection
Degradation pathway of sphingolipids, including diseases WP4153	3/10	0.00867201	0.121679	9.09048	43.1584	ARSA;GM2A;HEXA	WikiPathway_2021_Human
SARS-CoV-2 and COVID-19 Pathway WP4846	3/10	0.00867201	0.121679	9.09048	43.1584	NRP1;SCARB1;CTSL	WikiPathway_2021_Human
regulation of actin polymerization or depolymerization (GO:0008064)	5/29	0.0089339	0.137149	4.42488	20.8761	CXCL12;WDR1;CTTN;COTL1;DBN1	GO_Biological_Process_2021
CDO in myogenesis	5/29	0.0089339	0.0936979	4.42488	20.8761	MAPK11;CDH2;BOC;CTNNB1;NEO1	BioPlanet_2019
mRNA export from nucleus (GO:0006406)	11/107	0.00896132	0.137149	2.4408	11.508	UPF2;SMG1;DDX39B;U2AF2;EIF4A3;CPSF2;THOC1;SRSF2;SRSF3;THOC3;RNPS1	GO_Biological_Process_2021
EGFR1 pathway	14/152	0.00901622	0.0936979	2.16353	10.1875	NOP56;RANBP1;TGFB2;CDKN1A;IGFBP3;HPCAL1;PLAUR;DDX21;PBXIP1;HNRNPAB;PIK3IP1;COTL1;MCM3;CRYAB	BioPlanet_2019
Phagosome	14/152	0.00901622	0.0967509	2.16353	10.1875	SCARB1;TUBB4B;ACTB;ACTG1;SEC61A1;TUBA1C;TUBB6;DYNC1LI2;TUBA1B;TUBB2B;TUBA1A;TUBB2A;CTSL;ATP6V0A2	KEGG_2021_Human
negative regulation of RNA splicing (GO:0033119)	4/19	0.00929598	0.139967	5.66022	26.4795	PCBP4;U2AF2;C1QBP;RNPS1	GO_Biological_Process_2021
positive regulation of monocyte chemotaxis (GO:0090026)	4/19	0.00929598	0.139967	5.66022	26.4795	CXCL12;SERPINE1;HMGB1;PLA2G7	GO_Biological_Process_2021
postsynaptic membrane organization (GO:0001941)	4/19	0.00929598	0.139967	5.66022	26.4795	NLGN1;LHFPL4;LRP4;NRXN2	GO_Biological_Process_2021
regulation of histone H3-K4 methylation (GO:0051569)	4/19	0.00929598	0.139967	5.66022	26.4795	DNMT1;AUTS2;KDM1A;CTNNB1	GO_Biological_Process_2021
NURD in Chromatin Remodeling	4/19	0.00929598	0.209949	5.66022	26.4795	HDAC2;RBBP4;MCRS1;RBBP7	Elsevier_Pathway_Collection
Proteins with Altered Expression in Amyotrophic Lateral Sclerosis	4/19	0.00929598	0.209949	5.66022	26.4795	HNRNPK;HSPA5;CASP3;SLC1A2	Elsevier_Pathway_Collection
TP53 Signaling in Hepatocellular Carcinoma	4/19	0.00929598	0.209949	5.66022	26.4795	CDKN1A;CDK6;CCNE1;CASP3	Elsevier_Pathway_Collection
Epithelial Mesenchymal Transition	17/200	0.00937401	0.0346117	1.98311	9.26077	CADM1;TPM4;MCM7;IGFBP3;SERPINE1;APLP1;HTRA1;PLAUR;PLOD1;MYLK;CXCL12;CDH2;GPC1;DPYSL3;SDC1;FLNA;SCG2	MSigDB_Hallmark_2020
phosphoric ester hydrolase activity (GO:0042578)	7/53	0.00942131	0.265051	3.23556	15.0932	PPP5C;ARMT1;EPHX2;PTPRO;PTPN22;SMPDL3A;PPP1CA	GO_Molecular_Function_2021
positive regulation of NIK/NF-kappaB signaling (GO:1901224)	7/53	0.00942131	0.141282	3.23556	15.0932	APP;NFAT5;DDX3X;LAPTM5;PDCD4;PHB2;TRIM44	GO_Biological_Process_2021
Retinoblastoma protein regulation	8/66	0.00948256	0.0966491	2.93416	13.6682	MAPK11;CDKN1A;DNMT1;TGFB2;TFDP1;CDK6;RBBP4;CCNE1	BioPlanet_2019
Thyroid-stimulating hormone signaling pathway	8/66	0.00948256	0.0966491	2.93416	13.6682	CCNE1;KCNIP3;RPS6;STAT3;GNB1;AKT1;ADCY2;PIK3R2	BioPlanet_2019
Thyroid stimulating hormone (TSH) signaling pathway WP2032	8/66	0.00948256	0.126556	2.93416	13.6682	CCNE1;KCNIP3;RPS6;STAT3;GNB1;AKT1;PIK3R2;ADCY2	WikiPathway_2021_Human
Thermogenesis WP4321	11/108	0.00958331	0.126556	2.41551	11.2267	SMARCE1;MAPK11;SMARCD3;KDM1A;CREB3L2;RPS6;ADCY2;ARID1B;ACTB;ACTG1;FGFR1	WikiPathway_2021_Human
TGF-beta regulation of extracellular matrix	38/565	0.00959998	0.0969141	1.54799	7.19196	IDI1;CNTNAP1;MVK;SERPINE1;LRP4;LPL;PTN;HMGCR;CST6;CDH2;GM2A;RBBP4;GRK5;CTSL;NCK2;NPTX2;PCDH1;CD34;ACTR3;CDKN2B;TGFB2;DHPS;IDH2;PCDHGC3;ABCC9;PPP1CA;ACLY;UCK2;CDK6;TFDP1;GNPDA1;CCNG1;MYH9;ACKR3;MCM5;HECA;CRYAB;SCG2	BioPlanet_2019
translation initiation factor activity (GO:0003743)	6/41	0.00969982	0.265051	3.643	16.8877	EIF4A1;EIF3G;EIF3C;EIF3D;EIF3A;EIF4G1	GO_Molecular_Function_2021
carboxylic acid binding (GO:0031406)	6/41	0.00969982	0.265051	3.643	16.8877	GRIN3A;GRM7;SESN1;EPDR1;UBR2;HIF1AN	GO_Molecular_Function_2021
Proteins Involved in Prostate Cancer	13/138	0.00970214	0.215064	2.21695	10.2765	TGFB2;CDKN1A;CDKN2B;IGFBP3;TGFB1I1;STAT3;NR3C1;CXCL12;MXI1;AKT1;CTNNB1;FKBP5;FGFR1	Elsevier_Pathway_Collection
Tight junction	15/169	0.00974263	0.0996145	2.07781	9.62286	ACTR3;PCNA;ARPC4;ARPC5;ACTB;ACTG1;TJP1;TUBA1C;DLG1;TUBA1B;TUBA1A;ARPC2;CTTN;MYH9;JAM2	KEGG_2021_Human
nucleosome organization (GO:0034728)	10/94	0.00985457	0.145635	2.53466	11.7097	SMARCE1;CHAF1B;CHAF1A;SET;SMARCD3;ZNHIT1;NASP;GRWD1;PAF1;NAP1L4	GO_Biological_Process_2021
positive regulation of epithelial cell migration (GO:0010634)	10/94	0.00985457	0.145635	2.53466	11.7097	NRP1;SCARB1;BCAS3;TGFB2;ANXA3;AKT1;FGF1;AAMP;PPM1F;FOXP1	GO_Biological_Process_2021
regulation of NIK/NF-kappaB signaling (GO:1901222)	9/80	0.00986834	0.145635	2.6977	12.4591	APP;NFAT5;DLG1;DDX3X;LAPTM5;PDCD4;PTPN22;PHB2;TRIM44	GO_Biological_Process_2021
cytokine-mediated signaling pathway (GO:0019221)	41/621	0.00987565	0.145635	1.51852	7.01202	CSF1R;ARF1;CDKN1A;RALA;PSMD13;PSMA7;LMNB1;PSMB6;PSMB7;PSMB4;PSMB5;BCL2L11;PSMB2;HNRNPDL;PSMB3;CASP3;PSMD3;PSMB1;AKT1;EDARADD;EIF5A;HSPA9;TRIM62;SYK;IL34;STAT3;OSMR;PSMA6;CXCL12;HNRNPF;PSMC1;TCP1;FSCN1;PDCD4;PSME2;SDC1;TAB3;ACKR3;TNFRSF25;P4HB;IL6ST	GO_Biological_Process_2021
protein deubiquitination (GO:0016579)	21/267	0.00990738	0.145635	1.82453	8.41923	ZRANB1;USP4;PSMD13;MCRS1;USP22;FOXO4;JOSD1;TOMM20;ACTB;PSMA7;PSMB6;PSMA6;PSMB7;PSMB4;PSMB5;PSMB2;PSMB3;PSMC1;PSMD3;PSMB1;PSME2	GO_Biological_Process_2021

## Sheet: OverlapSigHipIN
Term	Overlap	P.value	Adjusted.P.value	Odds.Ratio	Combined.Score	Genes	Source
Myc Targets V1	44/200	8.22057e-26	3.86367e-24	9.83501	568.076	EIF4A1;HDAC2;SET;PCNA;MCM7;CSTF2;NOLC1;DDX21;TYMS;PHB2;GSPT1;PPM1G;PSMB2;PSMB3;C1QBP;PSMD3;POLD2;SNRPD3;CCT7;CCT4;CCT3;NOP56;RANBP1;SMARCC1;HNRNPA3;RRM1;SSB;RPS5;IFRD1;PA2G4;ILF2;RAD23B;LSM2;PSMA6;SERBP1;HNRNPD;SRSF2;SRSF3;MCM5;ETF1;KPNB1;RAN;MCM2;EIF3B	MSigDB_Hallmark_2020
RNA binding (GO:0003723)	107/1406	1.12765e-19	6.11184e-17	3.04975	133.058	RPL4;EIF4A1;RPL3;EIF4A3;GPATCH4;NUCKS1;BZW1;IPO5;RPS18;SNRPD3;RPS12;TNS1;RPS5;RPSA;ILF2;DDX39B;PSPC1;NCL;SRSF2;FSCN1;SRSF3;RPL27;SNRNP200;KPNB1;KHDRBS1;LRRC59;DHX9;CSTF2;NOLC1;GSPT1;NOP9;HNRNPDL;S100A16;PCBP4;HSPA9;HEXIM2;UBE2I;FUS;NONO;PA2G4;PUM3;LSM2;CCT6A;HNRNPM;HNRNPK;FASN;CAPRIN1;HNRNPD;FARSA;EIF4G1;ARF1;DDX46;GDI2;YBX1;HMGB1;WDR46;WDR43;RBM3;RPL7A;TUBA1B;SNRNP70;C1QBP;EIF5A;CCT3;PRMT1;RPL13…	GO_Molecular_Function_2021
Protein metabolism	43/442	1.00861e-11	5.55686e-09	3.70372	93.7777	RPL4;EIF4A1;RPL3;TOMM40;RPL12;TOMM20;ACTB;RPL7A;SEC61A1;TUBA1B;TUBB6;TUBA1A;MAN2A2;RPS18;GCNT4;CCT8;CCT7;EIF4B;RPL19;RPS12;CCT4;EIF5A;NOP56;CCT3;HSPA9;ARSA;RPS5;DHPS;ALG2;RPL13A;RPSA;TUBB4B;CCT6A;EEF1G;TUBB2A;MGAT4B;RPL27;ETF1;EIF3C;EIF3A;EIF4G1;EIF3B;B4GALT5	BioPlanet_2019
S phase	21/112	1.45934e-11	5.55686e-09	7.75104	193.392	CDT1;CDKN1A;PCNA;LIG1;MCM7;PSMD13;RPA2;PSMB6;PSMA6;PSMB7;PSMB5;PSMB2;CCNE1;PSMB3;PSMD2;PSMD3;POLD2;MCM3;PSME2;MCM5;MCM2	BioPlanet_2019
Licensing factor removal from origins	16/61	1.85435e-11	5.55686e-09	11.8676	293.259	CDT1;MCM7;PSMD13;AZIN1;PSMB6;PSMA6;PSMB7;PSMB5;PSMB2;PSMB3;PSMD2;PSMD3;MCM3;PSME2;MCM5;MCM2	BioPlanet_2019
Mitotic G1-G1/S phases	22/135	8.53186e-11	1.91753e-08	6.54315	151.701	CDT1;CDKN1A;CDKN2B;PCNA;MCM7;PSMD13;RPA2;TYMS;PSMB6;PSMA6;PSMB7;PSMB5;PSMB2;RBBP4;CCNE1;PSMB3;PSMD2;PSMD3;MCM3;PSME2;MCM5;MCM2	BioPlanet_2019
Cooperation of prefoldin and TriC/CCT in actin and tubulin folding	11/27	1.26944e-10	2.28245e-08	22.785	519.209	CCT3;CCT6A;TUBA1B;TUBB6;TUBA1A;TUBB2A;CCT8;CCT7;TUBB4B;ACTB;CCT4	BioPlanet_2019
mRNA Processing WP411	21/126	1.48523e-10	5.95579e-08	6.7127	151.91	SF3B2;DHX9;FUS;PRMT1;NONO;CSTF2;YBX1;CLK4;HNRNPAB;LSM2;PPM1G;CLK1;HNRNPM;SNRNP40;HNRNPK;SNRNP70;U2AF2;SRSF2;HNRNPD;SRSF3;SNRPD3	WikiPathway_2021_Human
E2F Targets	26/200	2.97318e-10	6.98698e-09	5.04114	110.583	CDKN1A;DNMT1;PCNA;MCM7;NOLC1;GSPT1;LMNB1;POLD2;TK1;NOP56;RANBP1;LIG1;RPA2;PA2G4;SSRP1;NASP;CCNE1;HNRNPD;TIMELESS;SRSF2;MCM3;LUC7L3;MCM5;MXD3;RAN;MCM2	MSigDB_Hallmark_2020
pre-replicative complex assembly (GO:0036388)	15/64	4.50852e-10	1.39809e-06	10.1979	219.458	CDT1;MCM7;PSMD13;PSMB6;PSMA6;PSMB7;PSMB5;PSMB2;PSMB3;PSMD2;PSMD3;MCM3;PSME2;MCM5;MCM2	GO_Biological_Process_2021
Pathogenic Escherichia coli infection WP2272	14/55	5.28584e-10	1.05981e-07	11.3604	242.668	ARPC4;WASL;TUBB4B;ACTB;ACTG1;TUBA1B;TUBB6;TUBA1A;TUBB2A;CTTN;ARPC2;NCL;NCK2;CTNNB1	WikiPathway_2021_Human
DNA replication pre-Initiation	17/88	7.90529e-10	1.13574e-07	7.99487	167.559	CDT1;CDKN1A;MCM7;PSMD13;RPA2;PSMB6;PSMA6;PSMB7;PSMB5;PSMB2;PSMB3;PSMD2;PSMD3;MCM3;PSME2;MCM5;MCM2	BioPlanet_2019
Pathogenic Escherichia coli infection	14/57	8.84335e-10	1.13574e-07	10.8309	225.783	ARPC4;WASL;TUBB4B;ACTB;ACTG1;TUBA1B;TUBB6;TUBA1A;TUBB2A;CTTN;ARPC2;NCL;NCK2;CTNNB1	BioPlanet_2019
DNA-dependent DNA replication (GO:0006261)	20/129	1.52487e-09	2.36431e-06	6.14647	124.782	CDT1;MCM7;PSMD13;DDX21;RPA2;PSMB6;PSMA6;PSMB7;PSMB5;PSMB2;PSMB3;PSMD2;PSMD3;POLD2;REV3L;MCM3;PSME2;MCM5;TOPBP1;MCM2	GO_Biological_Process_2021
focal adhesion (GO:0005925)	36/387	1.73092e-09	2.06376e-07	3.48956	70.4005	RPL4;SCARB2;MDC1;NRP1;ARF1;RPL3;ABCB4;TGFB1I1;RPL12;GDI2;TRIOBP;ACTB;CORO1C;ACTG1;RPL7A;CDH2;RPS18;PRKAR2A;RPL19;TNS1;ACTR3;HSPA9;TPM4;RPS5;RPL13A;LAYN;HNRNPK;ARPC2;CTTN;GNB2;CTNNB1;MYH9;RPL27;MAPRE1;CD44;ENG	GO_Cellular_Component_2021
Gene expression	64/968	1.92748e-09	2.166e-07	2.46191	49.4032	RPL4;EIF4A1;RPL3;THRB;EIF4A3;YBX1;EPRS;NR3C1;RPL7A;SEC61A1;SNRNP70;RPS18;PSMD2;PSMD3;SNRPD3;RPS12;UPF2;DIS3;RPS5;RPL13A;RPSA;EEF1G;PSMA6;SRSF2;PSME2;SRSF3;RPL27;GARS;ETF1;MAML3;SNRNP200;SF3B2;SET;DHX9;PSMD13;RPL12;CSTF2;PSMB6;PSMB7;PSMB5;PSMB2;PSMB3;U2AF2;HARS;EIF4B;RPL19;CDKN2B;HNRNPA3;SSB;FUS;SSRP1;LSM2;HNRNPM;MAPK11;SNRNP40;HNRNPK;QARS;HNRNPD;FARSA;EIF3C;EIF3A;RAN;EIF4G1;EIF3B	BioPlanet_2019
intracellular membrane-bounded organelle (GO:0043231)	219/5192	2.56356e-09	2.06376e-07	1.6857	33.3463	RPL4;MDC1;EIF4A1;RPL3;SLC35B1;EIF4A3;LIPA;PHB2;ACTB;RPS18;PSMD2;PSMD3;FAM53C;SNRPD3;GLUL;RPS12;SMARCC1;IFRD1;ALG2;UHMK1;MARF1;DDX39B;DDIT3;ZSCAN26;RPL27;HECA;MAML3;ATF4;EXD2;L3MBTL3;SET;DHX9;MAGED1;DCUN1D3;XPA;PIK3R2;AGAP3;ZBTB4;BRIP1;NUAK2;SPAST;S100A16;PCBP4;MAP6;RREB1;CDK18;HEXIM2;PLK3;CDT1;ZRANB1;PA2G4;HNRNPM;PPP5C;HNRNPK;EIF6;HNRNPD;PPT1;MKX;CDKN1A;TDRP;MIA3;WASL;SPPL3;CHAF1B;TUBA1A;CTSL;C1Q…	GO_Cellular_Component_2021
cell-substrate junction (GO:0030055)	36/394	2.80009e-09	2.06376e-07	3.42007	67.3536	RPL4;SCARB2;MDC1;NRP1;ARF1;RPL3;ABCB4;TGFB1I1;RPL12;GDI2;TRIOBP;ACTB;CORO1C;ACTG1;RPL7A;CDH2;RPS18;PRKAR2A;RPL19;TNS1;ACTR3;HSPA9;TPM4;RPS5;RPL13A;LAYN;HNRNPK;ARPC2;CTTN;GNB2;CTNNB1;MYH9;RPL27;MAPRE1;CD44;ENG	GO_Cellular_Component_2021
nucleus (GO:0005634)	195/4484	2.95879e-09	2.06376e-07	1.71373	33.6551	RPL4;MDC1;EIF4A1;RPL3;EIF4A3;PHB2;ACTB;RPS18;PSMD2;PSMD3;FAM53C;SNRPD3;GLUL;SMARCC1;IFRD1;ALG2;UHMK1;DDX39B;DDIT3;ZSCAN26;RPL27;HECA;MAML3;ATF4;EXD2;L3MBTL3;SET;DHX9;MAGED1;DCUN1D3;XPA;PIK3R2;AGAP3;ZBTB4;BRIP1;NUAK2;SPAST;S100A16;PCBP4;RREB1;CDK18;HEXIM2;PLK3;CDT1;ZRANB1;PA2G4;HNRNPM;PPP5C;HNRNPK;EIF6;HNRNPD;PPT1;MKX;CDKN1A;TDRP;WASL;CHAF1B;TUBA1A;CTSL;C1QBP;ENC1;ARIH2;REV3L;HTATIP2;UPF2;PRMT1;PS…	GO_Cellular_Component_2021
regulation of translation (GO:0006417)	23/178	3.56945e-09	3.68963e-06	4.98482	96.959	APP;DHX9;EIF4A3;PCIF1;NOLC1;RPL13A;YBX1;TYMS;GSPT1;PUM3;RBM3;IMPACT;RIDA;EIF6;NCL;CAPRIN1;ENC1;HNRNPD;ETF1;EIF3C;EIF4B;EIF4G1;EIF3B	GO_Biological_Process_2021
regulation of mRNA stability (GO:0043488)	20/146	1.36785e-08	1.06043e-05	5.3125	96.1958	SET;PSMD13;FUS;DIS3;YBX1;PSMB6;PSMA6;PSMB7;RIDA;PSMB5;PSMB2;PCBP4;THRAP3;PSMB3;PSMD2;PSMD3;SERBP1;HNRNPD;PSME2;EIF4G1	GO_Biological_Process_2021
cellular macromolecule biosynthetic process (GO:0034645)	30/314	2.186e-08	1.35576e-05	3.56841	62.9417	RPL4;RPL3;SET;THRB;MCM7;RPL12;TYMS;GSPT1;RPL7A;BRIP1;RPS18;POLD2;TOPBP1;RPS12;RPL19;RPS5;DHPS;RPA2;RPL13A;RPSA;EEF1G;XAB2;PPP5C;TIMELESS;MCM3;RPL27;MCM5;EIF4G1;B4GALT5;MCM2	GO_Biological_Process_2021
Disease	48/674	2.42183e-08	2.20084e-06	2.62746	46.0755	RPL4;APP;CDKN1A;ARF1;RPL3;PSMD13;RPL12;ADCY2;FOXO4;PLA2G7;ACTB;IPO5;PSMB6;LDHB;PSMB7;RPL7A;PSMB5;PSMB2;PSMB3;RPS18;PSMD2;PRKAR2A;KIF5B;PSMD3;FGFR1OP2;LMNA;ATP6V0A2;LRIG1;BANF1;RPL19;RPS12;RANBP1;LIG1;DIS3;IGFBP3;RPS5;STAT3;RPL13A;RPSA;SSRP1;PSMA6;DDIT3;PSME2;RPL27;KPNB1;CD44;RAN;ATF4	BioPlanet_2019
Translation	20/151	2.4481e-08	2.20084e-06	5.10841	89.5267	RPL4;EIF4A1;RPL3;RPS5;RPL12;RPL13A;RPSA;EEF1G;RPL7A;SEC61A1;RPS18;RPL27;ETF1;EIF3C;EIF4B;EIF3A;RPS12;EIF4G1;RPL19;EIF3B	BioPlanet_2019
mRNA stability regulation by proteins that bind AU-rich elements	15/86	3.36164e-08	2.74738e-06	7.03001	120.974	SET;DIS3;PSMD13;PSMB6;PSMA6;PSMB7;MAPK11;PSMB5;PSMB2;PSMB3;PSMD2;PSMD3;HNRNPD;PSME2;EIF4G1	BioPlanet_2019
Protein folding	12/53	3.83835e-08	2.84205e-06	9.70414	165.704	CCT3;NOP56;CCT6A;TUBA1B;TUBB6;TUBA1A;TUBB2A;CCT8;CCT7;TUBB4B;ACTB;CCT4	BioPlanet_2019
cadherin binding (GO:0045296)	30/322	3.85922e-08	1.04585e-05	3.46919	59.2198	LRRC59;BZW1;PSMB6;RPL7A;CDH2;PUF60;KIF5B;MICALL1;EFHD2;CCT8;ARGLU1;ACVR1;NOP56;RANBP1;NUDC;PPP1CA;TJP1;EEF1G;ANLN;HNRNPK;CTTN;FASN;SERBP1;FSCN1;CTNNB1;MYH9;TAGLN2;MAPRE1;DBN1;RAN	GO_Molecular_Function_2021
regulation of transcription from RNA polymerase II promoter in response to stress (GO:0043618)	15/87	3.95188e-08	1.79077e-05	6.93201	118.166	EPAS1;PSMD13;PSMB6;PSMA6;PSMB7;IMPACT;PSMB5;PSMB2;PSMB3;PSMD2;DDIT3;PSMD3;PSME2;ELOB;ATF4	GO_Biological_Process_2021
nuclear-transcribed mRNA catabolic process, nonsense-mediated decay (GO:0000184)	17/113	4.08811e-08	1.79077e-05	5.90522	100.463	RPL4;UPF2;RPL3;RPS5;RPL12;EIF4A3;RPL13A;RPSA;GSPT1;PNRC2;RPL7A;RPS18;RPL27;ETF1;RPS12;EIF4G1;RPL19	GO_Biological_Process_2021
Spliceosome	18/127	4.23768e-08	2.84205e-06	5.51268	93.587	SF3B2;HNRNPA3;DDX46;EIF4A3;THOC3;LSM2;HNRNPM;XAB2;SNRNP40;HNRNPK;DDX39B;PUF60;SNRNP70;U2AF2;SRSF2;SRSF3;SNRPD3;SNRNP200	BioPlanet_2019
Messenger RNA processing	23/203	4.42588e-08	2.84205e-06	4.28691	72.5912	SF3B2;HNRNPA3;DHX9;PRMT1;FUS;NONO;CSTF2;YBX1;CLK4;HNRNPAB;LSM2;PPM1G;CLK1;HNRNPM;SNRNP40;HNRNPK;SNRNP70;U2AF2;HNRNPD;SRSF2;SRSF3;SNRPD3;SNRNP200	BioPlanet_2019
regulation of cellular amino acid metabolic process (GO:0006521)	12/54	4.80266e-08	1.79077e-05	9.4726	159.628	PSMB6;PSMA6;PSMB7;PSMB5;PSMB2;PSMD13;PSMB3;PSMD2;PSMD3;PSME2;PPM1K;AZIN1	GO_Biological_Process_2021
protein-DNA complex assembly (GO:0065004)	19/143	5.19733e-08	1.79077e-05	5.11992	85.874	CDT1;MCM7;PSMD13;XPA;RPA2;RAD23B;PSMB6;PSMA6;PSMB7;CHAF1B;PSMB5;PSMB2;PSMB3;PSMD2;PSMD3;MCM3;PSME2;MCM5;MCM2	GO_Biological_Process_2021
Folding of actin by CCT/TriC	6/9	5.31519e-08	3.18557e-06	65.7661	1101.59	CCT3;CCT6A;CCT8;CCT7;ACTB;CCT4	BioPlanet_2019
DNA replication	23/207	6.36656e-08	3.57721e-06	4.19284	69.4739	CDT1;CDKN1A;NUDC;PCNA;LIG1;MCM7;PSMD13;NDE1;RPA2;PSMB6;PSMA6;PSMB7;PSMB5;PSMB2;PSMB3;PSMD2;PSMD3;POLD2;MCM3;PSME2;MCM5;MAPRE1;MCM2	BioPlanet_2019
intracellular non-membrane-bounded organelle (GO:0043232)	68/1158	6.61787e-08	3.69277e-06	2.16387	35.7708	RPL4;MDC1;CDKN1A;RPL3;MCM7;EIF4A3;HP1BP3;TCHH;NUCKS1;WDR46;WDR43;ACTB;ACTG1;RPL7A;SALL1;RPS18;TOPBP1;SCN5A;GET4;CCT3;NUDC;TPM4;TPM3;DIS3;RPS5;RPL13A;DDX54;RHOC;ILF2;FRMD3;CTTN;NCL;FSCN1;MCM3;RPL27;MAPRE1;DBN1;KDM7A;MCM2;L3MBTL3;SET;DDX24;DHX9;NOL7;NOLC1;DDX21;SPATA5;NOP9;NWD1;CYB5R3;EXOSC10;S100A16;PES1;BMS1;MXI1;RPL19;NOP56;PLK3;MCRS1;PA2G4;TUBB4B;PUM3;EIF6;TTC3;MAGED2;CIAPIN1;EIF3A;RAN	GO_Cellular_Component_2021
Cell cycle checkpoints	17/117	6.9214e-08	3.6602e-06	5.66784	93.4404	CDKN1A;MCM7;PSMD13;RPA2;PSMB6;PSMA6;PSMB7;PSMB5;PSMB2;CCNE1;PSMB3;PSMD2;PSMD3;MCM3;PSME2;MCM5;MCM2	BioPlanet_2019
Cell cycle	36/453	1.02362e-07	5.11242e-06	2.92708	47.1106	ARF1;CDKN1A;HDAC2;PCNA;MCM7;PSMD13;TYMS;LMNB1;PSMB6;PSMB7;TUBA1A;PSMB5;PSMB2;RBBP4;PSMB3;PSMD2;PSMD3;LMNA;POLD2;CDT1;NUDC;CDKN2B;TGFB2;UBE2I;LIG1;TGFB3;NDE1;RPA2;TUBB4B;PSMA6;CCNE1;MCM3;PSME2;MCM5;MAPRE1;MCM2	BioPlanet_2019
gene expression (GO:0010467)	31/356	1.07049e-07	3.31959e-05	3.22096	51.6964	RPL4;RPL3;THRB;RPL12;EIF4A3;GSPT1;RBM3;RPL7A;RPS18;U2AF2;RPS12;RPL19;UPF2;RPS5;DHPS;DDX54;RPL13A;RPSA;THOC3;SORL1;XAB2;PPP5C;SNRNP40;HNRNPK;DDX39B;HNRNPD;SRSF2;SRSF3;RPL27;STUB1;EIF4G1	GO_Biological_Process_2021
Spliceosome	19/150	1.1284e-07	2.39137e-05	4.84458	77.5001	SF3B2;HNRNPA3;DDX46;FUS;EIF4A3;THOC3;LSM2;HNRNPM;XAB2;SNRNP40;HNRNPK;DDX39B;PUF60;SNRNP70;U2AF2;SRSF2;SRSF3;SNRPD3;SNRNP200	KEGG_2021_Human
RNA splicing, via transesterification reactions with bulged adenosine as nucleophile (GO:0000377)	25/251	1.4774e-07	4.16491e-05	3.71534	58.4342	SF3B2;DDX46;DHX9;EIF4A3;CSTF2;YBX1;PUF60;SNRNP70;U2AF2;SNRPD3;HNRNPA3;FUS;NONO;LSM2;HNRNPM;XAB2;SNRNP40;HNRNPK;DDX39B;PSPC1;HNRNPD;SRSF2;SRSF3;SNRNP48;SNRNP200	GO_Biological_Process_2021
Amyotrophic lateral sclerosis	31/364	1.75836e-07	2.39137e-05	3.14226	48.8739	TOMM40;PSMD13;SLC1A2;UQCR11;COX6A1;ACTB;ACTG1;PSMB6;PSMB7;TUBA1B;TUBB6;TUBA1A;PSMB5;PSMB2;PSMB3;PSMD2;KIF5B;PSMD3;BID;COX8A;GABARAPL1;HNRNPA3;FUS;TUBB4B;COX6B1;PSMA6;MAPK11;TUBB2A;DDIT3;SRSF3;ATF4	KEGG_2021_Human
Cap-dependent translation initiation	13/73	2.14701e-07	1.01588e-05	7.18902	110.38	RPL4;EIF4A1;RPL3;RPL12;RPL13A;RPL7A;RPL27;EIF3C;EIF4B;EIF3A;RPL19;EIF3B;EIF4G1	BioPlanet_2019
regulation of cellular amine metabolic process (GO:0033238)	11/51	2.42164e-07	6.25793e-05	9.10274	138.668	PSMB6;PSMA6;PSMB7;PSMB5;PSMB2;PSMD13;PSMB3;PSMD2;PSMD3;PSME2;AZIN1	GO_Biological_Process_2021
Apoptosis regulation	13/78	4.78819e-07	2.13002e-05	6.63431	96.542	CDKN1A;MAGED1;PSMD13;PSMB6;PSMA6;PSMB7;PSMB5;PSMB2;CCNE1;PSMB3;PSMD2;PSMD3;PSME2	BioPlanet_2019
Destabilization of mRNA by AUF1 (hnRNP D0)	12/66	4.97558e-07	2.13002e-05	7.36301	106.863	PSMB6;PSMA6;PSMB7;PSMB5;PSMB2;PSMD13;PSMB3;PSMD2;PSMD3;HNRNPD;PSME2;EIF4G1	BioPlanet_2019
Translation	10/44	5.09608e-07	0.000464762	9.72194	140.867	EEF1G;EIF4A1;QARS;ETF1;GARS;HARS;EPRS;FARSA;GSPT1;EIF4G1	Elsevier_Pathway_Collection
cytoplasmic translation (GO:0002181)	14/93	6.35745e-07	0.00015165	5.88434	83.9605	RPL4;EIF4A1;RPL3;RPS5;RPL12;RPL13A;RPSA;GSPT1;RPL7A;RPS18;ETF1;RPL27;RPS12;RPL19	GO_Biological_Process_2021
Messenger RNA splicing: major pathway	12/68	6.97124e-07	2.8487e-05	7.09932	100.642	HNRNPM;HNRNPA3;HNRNPK;SNRNP70;DHX9;U2AF2;FUS;CSTF2;SRSF2;HNRNPD;SRSF3;YBX1	BioPlanet_2019
regulation of mRNA catabolic process (GO:0061013)	16/122	7.00853e-07	0.000155239	5.02225	71.1702	SET;PSMD13;DIS3;PSMB6;PSMA6;PSMB7;PSMB5;PSMB2;PCBP4;PSMB3;PSMD2;PSMD3;SERBP1;HNRNPD;PSME2;EIF4G1	GO_Biological_Process_2021
mRNA splicing, via spliceosome (GO:0000398)	25/274	7.76258e-07	0.000160478	3.36811	47.3853	SF3B2;DDX46;DHX9;EIF4A3;CSTF2;YBX1;PUF60;SNRNP70;U2AF2;SNRPD3;HNRNPA3;FUS;NONO;LSM2;HNRNPM;XAB2;SNRNP40;HNRNPK;DDX39B;PSPC1;HNRNPD;SRSF2;SRSF3;SNRNP48;SNRNP200	GO_Biological_Process_2021
Capped intron-containing pre-mRNA processing	17/138	7.79349e-07	3.04624e-05	4.67907	65.8102	SF3B2;HNRNPA3;DHX9;FUS;CSTF2;YBX1;LSM2;HNRNPM;SNRNP40;HNRNPK;SNRNP70;U2AF2;SRSF2;HNRNPD;SRSF3;SNRPD3;SNRNP200	BioPlanet_2019
polymeric cytoskeletal fiber (GO:0099513)	24/256	7.92074e-07	3.68315e-05	3.46733	48.7111	CCT3;TPM4;TPM3;COBL;WASL;TUBB4B;ACTB;CAMSAP1;ACTG1;CCT6A;TUBA1B;TUBB6;TUBA1A;TUBB2A;CTTN;MAP1B;KIF5B;COTL1;MAP6;CCT8;MAPRE1;CCT7;DBN1;CCT4	GO_Cellular_Component_2021
Proteasome	10/46	7.93487e-07	7.19428e-05	9.18089	128.962	PSMB6;PSMB7;PSMA6;PSMB5;PSMB2;PSMD13;PSMB3;PSMD2;PSMD3;PSME2	KEGG_2021_Human
T cell receptor regulation of apoptosis	41/603	8.77766e-07	3.28797e-05	2.47675	34.5404	CSF1R;CDKN1A;HDAC2;AHCYL1;UHRF1;EPAS1;GPS1;YBX1;HMGB1;NR3C1;BZW1;RPL7A;SEC61A1;PCBP4;MAPK6;HTATIP2;ZBTB18;ACTR3;EIF5A;HSPA9;PLK3;TGFB2;SLC16A1;SSB;RPL13A;DHCR24;RHOC;ILF2;RAD23B;PNRC1;CLK1;PSMA6;TUBB2A;PSPC1;CCNE1;DDIT3;NCL;PSME2;MAPRE1;ATF4;UBE2M	BioPlanet_2019
nuclear-transcribed mRNA catabolic process (GO:0000956)	19/171	8.85763e-07	0.000171672	4.17071	58.1264	RPL4;UPF2;RPL3;RPS5;RPL12;EIF4A3;RPL13A;RPSA;GSPT1;PNRC2;RPL7A;EXOSC10;RPS18;THRAP3;RPL27;ETF1;RPS12;EIF4G1;RPL19	GO_Biological_Process_2021
Influenza viral RNA transcription and replication	16/125	9.76818e-07	3.51264e-05	4.88326	67.5793	RPL4;UPF2;RPL3;RPS5;RPL12;EIF4A3;RPL13A;RPSA;IPO5;RPL7A;RPS18;RPL27;ETF1;RPS12;EIF4G1;RPL19	BioPlanet_2019
mRNA processing (GO:0006397)	26/300	1.24575e-06	0.000221178	3.18466	43.2979	SF3B2;DDX46;DHX9;EIF4A3;CSTF2;YBX1;PUF60;SNRNP70;U2AF2;SNRPD3;HNRNPA3;FUS;NONO;THOC3;LSM2;HNRNPM;XAB2;SNRNP40;HNRNPK;DDX39B;PSPC1;HNRNPD;SRSF2;SRSF3;SNRNP48;SNRNP200	GO_Biological_Process_2021
ribosome biogenesis (GO:0042254)	20/192	1.28385e-06	0.000221178	3.88243	52.6677	RPL4;NOP56;RPL3;DIS3;RPL12;WDR18;NOLC1;DDX54;RPL13A;WDR46;WDR43;RPL7A;EXOSC10;EIF6;BMS1;PES1;RPL27;GLUL;RAN;RPL19	GO_Biological_Process_2021
mRNA binding (GO:0003729)	24/263	1.28448e-06	0.000232062	3.36454	45.6406	EIF4A1;KHDRBS1;SSB;DHX9;RPS5;EIF4A3;CSTF2;RPL13A;TYMS;HNRNPAB;PUM3;HNRNPM;MARF1;RIDA;HNRNPK;PCBP4;SNRNP70;C1QBP;NCL;SERBP1;LUC7L3;ETF1;EIF3A;EIF4G1	GO_Molecular_Function_2021
Cyclin A-Cdk2-associated events at S phase entry	12/72	1.31956e-06	4.56263e-05	6.62466	89.686	PSMB6;PSMA6;PSMB7;CDKN1A;PSMB5;PSMB2;CCNE1;PSMD13;PSMB3;PSMD2;PSMD3;PSME2	BioPlanet_2019
regulation of primary metabolic process (GO:0080090)	16/130	1.66013e-06	0.000270951	4.66788	62.123	MVK;HMGCS1;PSMD13;AZIN1;PSMB6;PSMA6;PSMB7;PSMB5;PSMB2;PSMB3;PSMD2;FASN;PSMD3;PSME2;LDLR;FDFT1	GO_Biological_Process_2021
Retinoblastoma gene in cancer WP2446	13/87	1.73901e-06	0.000210292	5.82472	77.2486	CDT1;CDKN1A;DNMT1;RRM1;PCNA;MCM7;RPA2;HMGB1;TYMS;ANLN;RBBP4;CCNE1;MCM3	WikiPathway_2021_Human
Translation factors	10/50	1.79628e-06	5.98094e-05	8.26109	109.293	EIF5A;EEF1G;EIF4A1;EIF6;ETF1;EIF3C;EIF4B;EIF3A;EIF3B;EIF4G1	BioPlanet_2019
cellular response to hypoxia (GO:0071456)	16/131	1.83986e-06	0.00028527	4.62705	61.1039	PLK3;EPAS1;PSMD13;HP1BP3;PSMB6;PSMA6;PSMB7;PSMB5;PSMB2;PSMB3;PSMD2;PSMD3;LMNA;PSME2;ELOB;STUB1	GO_Biological_Process_2021
regulation of transcription from RNA polymerase II promoter in response to hypoxia (GO:0061418)	12/75	2.06856e-06	0.000305458	6.30822	82.5661	PSMB6;PSMA6;PSMB7;PSMB5;PSMB2;EPAS1;PSMD13;PSMB3;PSMD2;PSMD3;PSME2;ELOB	GO_Biological_Process_2021
proteasomal ubiquitin-independent protein catabolic process (GO:0010499)	7/22	2.32673e-06	0.000327963	15.362	199.261	PSMB6;PSMA6;PSMB7;PSMB5;PSMB2;PSMB3;ENC1	GO_Biological_Process_2021
VEGFA-VEGFR2 Signaling Pathway WP3888	32/432	2.41388e-06	0.000210292	2.6956	34.8657	LRRC59;SET;HTRA1;PBXIP1;PIK3R2;CRIP2;FOXO4;HMGB1;EPRS;PPM1G;ACTG1;S1PR1;ASCC3;EPHB2;CCT7;TMSB10;TPM3;IGFBP3;STAT3;IDH2;RPL13A;RHOC;PPP1CA;NCL;RCAN2;FSCN1;CTNNB1;MYH9;RPL27;ATF4;ENG;EIF4G1	WikiPathway_2021_Human
DNA strand elongation	8/31	2.55323e-06	8.1977e-05	11.4647	147.644	PCNA;MCM7;LIG1;POLD2;MCM3;RPA2;MCM5;MCM2	BioPlanet_2019
Translation Factors WP107	10/52	2.62209e-06	0.000210292	7.86689	101.102	EIF5A;EEF1G;EIF4A1;EIF6;ETF1;EIF3C;EIF4B;EIF3A;EIF3B;EIF4G1	WikiPathway_2021_Human
regulation of cellular ketone metabolic process (GO:0010565)	11/64	2.66234e-06	0.000358953	6.86538	88.1261	PSMB6;PSMA6;PSMB7;PSMB5;PSMB2;PSMD13;PSMB3;PSMD2;PSMD3;PSME2;AZIN1	GO_Biological_Process_2021
Ubiquitin-mediated degradation of phosphorylated Cdc25A	11/64	2.66234e-06	8.25326e-05	6.86538	88.1261	PSMB6;PSMA6;PSMB7;PSMB5;PSMB2;PSMD13;PSMB3;PSMD2;PSMD3;PSME2;AZIN1	BioPlanet_2019
nuclear lumen (GO:0031981)	46/745	2.68968e-06	0.000107203	2.23808	28.7058	RPL4;CDKN1A;L3MBTL3;RPL3;MCM7;DDX24;DHX9;EIF4A3;NOL7;NOLC1;DDX21;NUCKS1;WDR46;WDR43;NOP9;RPL7A;NWD1;EXOSC10;S100A16;PES1;BMS1;MXI1;SCN5A;RPL19;GET4;NOP56;SMARCE1;PLK3;DIS3;MCRS1;RPL13A;DDX54;PA2G4;ILF2;PUM3;EIF6;NCL;TTC3;MCM3;RPL27;MAGED2;CIAPIN1;EIF3A;KDM7A;RAN;MCM2	GO_Cellular_Component_2021
actin cytoskeleton (GO:0015629)	26/316	3.2663e-06	0.000113912	3.00644	37.9769	WDR1;DHX9;ABCB4;WASL;ACTB;TRIOBP;MYLK;ACTG1;CORO1C;AKAP13;CDH2;COTL1;TOPBP1;ACTR3;TPM4;TPM3;ALG2;COBL;MTSS1;ANLN;CTTN;ARPC2;FSCN1;MYADM;MYH9;DBN1	GO_Cellular_Component_2021
negative regulation of mitotic cell cycle phase transition (GO:1901991)	13/92	3.31185e-06	0.000427919	5.45465	68.8268	CDKN1A;CDKN2B;PSMD13;DCUN1D3;PSMB6;PSMA6;PSMB7;PSMB5;PSMB2;PSMB3;PSMD2;PSMD3;PSME2	GO_Biological_Process_2021
mRNA 3'-end processing (GO:0031124)	12/79	3.63851e-06	0.000451321	5.93038	74.2717	APP;AHCYL1;DDX39B;U2AF2;EIF4A3;CSTF2;SSU72;SRSF2;LEO1;SRSF3;PAF1;THOC3	GO_Biological_Process_2021
Cytoplasmic ribosomal proteins	14/108	3.97582e-06	0.000119142	4.94151	61.449	RPL4;RPL3;RPS5;RPL12;RPL13A;RPSA;RPL7A;RPS18;RPL27;EIF3C;EIF3A;RPS12;RPL19;EIF3B	BioPlanet_2019
nucleolus (GO:0005730)	45/733	4.02089e-06	0.000124648	2.2217	27.6024	RPL4;CDKN1A;L3MBTL3;RPL3;MCM7;DDX24;DHX9;EIF4A3;NOL7;NOLC1;DDX21;NUCKS1;WDR46;WDR43;NOP9;RPL7A;NWD1;EXOSC10;S100A16;PES1;BMS1;MXI1;SCN5A;RPL19;GET4;NOP56;PLK3;DIS3;MCRS1;RPL13A;DDX54;PA2G4;ILF2;PUM3;EIF6;NCL;TTC3;MCM3;RPL27;MAGED2;CIAPIN1;EIF3A;KDM7A;RAN;MCM2	GO_Cellular_Component_2021
rRNA processing (GO:0006364)	18/173	4.39795e-06	0.00052454	3.86742	47.7022	RPL4;NOP56;RPL3;DIS3;RPL12;WDR18;NOLC1;DDX54;RPL13A;WDR46;WDR43;RPL7A;EXOSC10;EIF6;BMS1;PES1;RPL27;RPL19	GO_Biological_Process_2021
Proteasome complex	7/24	4.48306e-06	0.000130009	13.5533	166.911	PSMB6;PSMA6;PSMB7;PSMB5;PSMB2;PSMB3;PSMD3	BioPlanet_2019
positive regulation of establishment of protein localization to telomere (GO:1904851)	5/10	5.14377e-06	0.000590772	32.824	399.722	CCT3;CCT6A;CCT8;CCT7;CCT4	GO_Biological_Process_2021
negative regulation of cell cycle G2/M phase transition (GO:1902750)	10/57	6.2609e-06	0.000693395	7.02818	84.2059	PSMB6;PSMA6;PSMB7;PSMB5;PSMB2;PSMD13;PSMB3;PSMD2;PSMD3;PSME2	GO_Biological_Process_2021
Activation of mRNA upon binding of the cap-binding complex and eIFs, and subsequent binding to 43S	10/57	6.2609e-06	0.000175613	7.02818	84.2059	EIF4A1;RPS18;RPS5;RPSA;EIF3C;EIF4B;EIF3A;RPS12;EIF3B;EIF4G1	BioPlanet_2019
HIV factor interactions with host	15/128	6.44632e-06	0.000175613	4.40749	52.6783	RANBP1;ARF1;PSMD13;PSMB6;PSMA6;PSMB7;PSMB5;PSMB2;PSMB3;PSMD2;PSMD3;PSME2;BANF1;KPNB1;RAN	BioPlanet_2019
Parkin-Ubiquitin Proteasomal System pathway WP2359	11/70	6.59126e-06	0.000440516	6.16529	73.5505	HSPA9;TUBA1B;TUBB6;TUBA1A;TUBB2A;CCNE1;PSMD13;PSMD2;PSMD3;STUB1;TUBB4B	WikiPathway_2021_Human
Downstream signaling events Of B cell receptor (BCR)	13/98	6.77113e-06	0.000179037	5.06805	60.3241	CDKN1A;PSMD13;FOXO4;RASGRP3;PSMB6;PSMA6;PSMB7;PSMB5;PSMB2;PSMB3;PSMD2;PSMD3;PSME2	BioPlanet_2019
rRNA metabolic process (GO:0016072)	17/162	7.19735e-06	0.000769621	3.89974	46.18	RPL4;NOP56;RPL3;DIS3;RPL12;WDR18;NOLC1;DDX54;RPL13A;WDR46;WDR43;RPL7A;EXOSC10;BMS1;PES1;RPL27;RPL19	GO_Biological_Process_2021
Pathogenic Escherichia coli infection	19/197	7.32577e-06	0.00038932	3.5567	42.0548	ACTR3;ARF1;ARPC4;WASL;TUBB4B;ACTB;ACTG1;TJP1;CYTH3;MAPK11;TUBA1B;TUBB6;TUBA1A;TUBB2A;CTTN;ARPC2;NCL;NCK2;MYH9	KEGG_2021_Human
Autodegradation of Cdh1 by Cdh1-APC/C	10/58	7.3656e-06	0.000189191	6.8814	81.3291	PSMB6;PSMA6;PSMB7;PSMB5;PSMB2;PSMD13;PSMB3;PSMD2;PSMD3;PSME2	BioPlanet_2019
G1/S transition of mitotic cell cycle (GO:0000082)	12/85	7.94675e-06	0.000821429	5.44126	63.8954	ACVR1;KHDRBS1;CDK18;CDT1;PLK3;CDKN1A;LATS2;PCNA;NASP;CCNE1;TYMS;GSPT1	GO_Biological_Process_2021
Prion disease	23/273	8.1188e-06	0.00038932	3.07534	36.047	COX8A;PSMD13;PIK3R2;UQCR11;TUBB4B;COX6A1;COX6B1;PSMB6;PSMA6;PSMB7;MAPK11;TUBA1B;TUBB6;TUBA1A;TUBB2A;PSMB5;PSMB2;PSMB3;PSMD2;DDIT3;KIF5B;PSMD3;ATF4	KEGG_2021_Human
DNA replication	8/36	8.58793e-06	0.00038932	9.41497	109.827	PCNA;MCM7;LIG1;POLD2;MCM3;RPA2;MCM5;MCM2	KEGG_2021_Human
mTORC1 Signaling	19/200	9.11265e-06	0.000142765	3.4972	40.588	HSPA9;ACTR3;CYB5B;CDKN1A;TOMM40;HMGCS1;PSMD13;IFRD1;PDAP1;DHCR24;CCT6A;SLC6A6;ACLY;PSMB5;DDIT3;CCNG1;ETF1;LDLR;MCM2	MSigDB_Hallmark_2020
positive regulation of protein localization to Cajal body (GO:1904871)	5/11	9.19883e-06	0.000851508	27.3519	317.185	CCT3;CCT6A;CCT8;CCT7;CCT4	GO_Biological_Process_2021
regulation of establishment of protein localization to telomere (GO:0070203)	5/11	9.19883e-06	0.000851508	27.3519	317.185	CCT3;CCT6A;CCT8;CCT7;CCT4	GO_Biological_Process_2021
regulation of protein localization to Cajal body (GO:1904869)	5/11	9.19883e-06	0.000851508	27.3519	317.185	CCT3;CCT6A;CCT8;CCT7;CCT4	GO_Biological_Process_2021
regulation of telomerase RNA localization to Cajal body (GO:1904872)	6/18	9.33611e-06	0.000851508	16.4339	190.331	CCT3;CCT6A;EXOSC10;CCT8;CCT7;CCT4	GO_Biological_Process_2021
CDK regulation of DNA replication	6/18	9.33611e-06	0.000233143	16.4339	190.331	CDT1;MCM7;CCNE1;MCM3;MCM5;MCM2	BioPlanet_2019
Degradation of beta-catenin by the destruction complex	11/73	9.99881e-06	0.000242944	5.86606	67.5362	PSMB6;PSMA6;PSMB7;PSMB5;PSMB2;PSMD13;PSMB3;PSMD2;PSMD3;PSME2;CTNNB1	BioPlanet_2019
HIF-1 degradation in normoxia	12/88	1.14379e-05	0.000270596	5.22567	59.4607	PSMB6;PSMA6;PSMB7;MAPK11;PSMB5;PSMB2;PSMD13;PSMB3;PSMD2;PSMD3;PSME2;MAPK6	BioPlanet_2019
Apoptosis	21/242	1.27463e-05	0.000293818	3.17012	35.7281	MAGED1;PSMD13;PIK3R2;HMGB1;LMNB1;PSMB6;TJP1;PSMA6;PSMB7;PSMB5;PSMB2;PSMB3;PSMD2;PRKAR2A;PSMD3;LMNA;PSME2;CTNNB1;BID;KPNB1;BOK	BioPlanet_2019
proteasomal protein catabolic process (GO:0010498)	19/205	1.29761e-05	0.00114968	3.4023	38.2841	PSMD13;SMURF1;AGAP3;RAD23B;PSMB6;PSMA6;PSMB7;NSFL1C;PSMB5;RMND5A;PSMB2;PSMB3;PSMD2;DDIT3;PSMD3;ENC1;PSME2;CTNNB1;STUB1	GO_Biological_Process_2021
Proteasome Degradation WP183	10/62	1.36383e-05	0.000781277	6.35075	71.1451	PSMB6;PSMA6;PSMB7;PSMB5;PSMB2;PSMD13;PSMB3;PSMD2;PSMD3;PSME2	WikiPathway_2021_Human
SRP-dependent cotranslational protein targeting to membrane (GO:0006614)	12/90	1.44514e-05	0.00124483	5.09115	56.7394	RPL4;RPL7A;SEC61A1;RPL3;RPS18;RPS5;RPL12;RPL13A;RPSA;RPL27;RPS12;RPL19	GO_Biological_Process_2021
Lysosome	14/121	1.51091e-05	0.000339578	4.33821	48.1551	SCARB2;ARSA;CD164;IDUA;AP3D1;LIPA;CLN5;LAPTM4B;GM2A;CTSL;ATP6V0A2;PPT1;MAN2B1;CTSF	BioPlanet_2019
positive regulation of protein localization to chromosome, telomeric region (GO:1904816)	5/12	1.53827e-05	0.00127837	23.4433	259.805	CCT3;CCT6A;CCT8;CCT7;CCT4	GO_Biological_Process_2021
Astrocyte Dysfunction and GABA Signaling Deficiency	5/12	1.53827e-05	0.0070145	23.4433	259.805	SLC1A2;SLC1A3;AQP4;SLC38A3;GLUL	Elsevier_Pathway_Collection
post-translational protein modification (GO:0043687)	26/345	1.56653e-05	0.00127837	2.72898	30.1936	APP;EPAS1;PSMD13;DCUN1D3;GPS1;MIA3;DDA1;PSMB6;PSMB7;PSMB5;PSMB2;CDH2;PSMB3;PSMD2;PSMD3;ELOB;SOCS5;IGFBP3;TMEM132A;BMP4;PSMA6;COPS3;VGF;PSME2;FAM20C;UBE2M	GO_Biological_Process_2021
Proteasome degradation	10/63	1.57842e-05	0.000346097	6.2306	68.8887	PSMB6;PSMA6;PSMB7;PSMB5;PSMB2;PSMD13;PSMB3;PSMD2;PSMD3;PSME2	BioPlanet_2019
G1 to S cell cycle control WP45	10/64	1.82142e-05	0.000912984	6.1149	66.7338	CDKN1A;CDKN2B;PCNA;MCM7;CCNE1;CCNG2;MCM3;RPA2;MCM5;MCM2	WikiPathway_2021_Human
neuron projection morphogenesis (GO:0048812)	15/140	1.92095e-05	0.0015274	3.98189	43.2438	APP;FARP1;CNTNAP1;WASL;ACTB;IMPACT;CTTN;MAP1B;MAP6;SLITRK5;CTNNB1;PLXNB1;EPHB2;NBL1;DBN1	GO_Biological_Process_2021
Parkinson disease	21/249	1.96152e-05	0.000762192	3.07167	33.2945	COX8A;PSMD13;UQCR11;TUBB4B;COX6A1;COX6B1;PSMB6;PSMA6;PSMB7;TUBA1B;TUBB6;TUBA1A;TUBB2A;PSMB5;PSMB2;PSMB3;PSMD2;DDIT3;KIF5B;PSMD3;ATF4	KEGG_2021_Human
Antigen processing: cross presentation	11/79	2.16097e-05	0.00046255	5.34681	57.4374	PSMB6;SEC61A1;PSMA6;PSMB7;PSMB5;PSMB2;PSMD13;PSMB3;PSMD2;PSMD3;PSME2	BioPlanet_2019
cotranslational protein targeting to membrane (GO:0006613)	12/94	2.2615e-05	0.00175323	4.8418	51.7922	RPL4;RPL7A;SEC61A1;RPL3;RPS18;RPS5;RPL12;RPL13A;RPSA;RPL27;RPS12;RPL19	GO_Biological_Process_2021
negative regulation of G2/M transition of mitotic cell cycle (GO:0010972)	10/66	2.40506e-05	0.00181905	5.8959	62.705	PSMB6;PSMA6;PSMB7;PSMB5;PSMB2;PSMD13;PSMB3;PSMD2;PSMD3;PSME2	GO_Biological_Process_2021
histone ubiquitination (GO:0016574)	6/21	2.52847e-05	0.00186686	13.1451	139.145	UHRF1;USP22;LEO1;WAC;PAF1;UBR2	GO_Biological_Process_2021
vacuolar lumen (GO:0005775)	16/161	2.63132e-05	0.000725879	3.66402	38.6387	SCARB2;ARSA;IDUA;GDI2;PA2G4;TUBB4B;LIPA;ACLY;CYB5R3;TCN2;GM2A;CTSL;PPT1;MAN2B1;CTSF;CCT8	GO_Cellular_Component_2021
G1 to S cell cycle control	10/67	2.75255e-05	0.000575475	5.79217	60.8201	CDKN1A;CDKN2B;PCNA;MCM7;CCNE1;CCNG2;MCM3;RPA2;MCM5;MCM2	BioPlanet_2019
cortical actin cytoskeleton (GO:0030864)	8/42	2.86189e-05	0.000725879	7.7511	81.0877	AKAP13;WDR1;CDH2;CTTN;COTL1;MYADM;COBL;DBN1	GO_Cellular_Component_2021
DNA Replication WP466	8/42	2.86189e-05	0.00127513	7.7511	81.0877	CDT1;PCNA;MCM7;POLD2;MCM3;RPA2;MCM5;MCM2	WikiPathway_2021_Human
Lysosome	14/128	2.86852e-05	0.000975297	4.07036	42.5724	SCARB2;ARSA;CD164;IDUA;AP3D1;LIPA;CLN5;LAPTM4B;GM2A;CTSL;ATP6V0A2;PPT1;MAN2B1;CTSF	KEGG_2021_Human
Activation of NF-kappaB in B cells	10/68	3.14216e-05	0.000642001	5.69201	59.0148	PSMB6;PSMA6;PSMB7;PSMB5;PSMB2;PSMD13;PSMB3;PSMD2;PSMD3;PSME2	BioPlanet_2019
ncRNA processing (GO:0034470)	18/201	3.45354e-05	0.00249056	3.27092	33.6039	RPL4;NOP56;RPL3;SSB;DIS3;RPL12;WDR18;NOLC1;DDX54;RPL13A;WDR46;WDR43;RPL7A;EXOSC10;PES1;BMS1;RPL27;RPL19	GO_Biological_Process_2021
regulation of G2/M transition of mitotic cell cycle (GO:0010389)	15/149	4.01555e-05	0.00283005	3.71272	37.5829	PSMD13;NDE1;TUBB4B;PSMB6;PSMA6;PSMB7;TUBA1A;PSMB5;PSMB2;HAUS7;PSMB3;PSMD2;PSMD3;PSME2;MAPRE1	GO_Biological_Process_2021
Wnt signaling pathway, planar cell polarity pathway (GO:0060071)	11/85	4.3426e-05	0.00299253	4.91176	49.3359	PSMB6;PSMA6;PSMB7;PSMB5;PSMB2;PSMD13;PSMB3;SMURF1;PSMD2;PSMD3;PSME2	GO_Biological_Process_2021
regulation of hematopoietic stem cell differentiation (GO:1902036)	10/71	4.60634e-05	0.00310527	5.41123	54.0338	PSMB6;PSMA6;PSMB7;PSMB5;PSMB2;PSMD13;PSMB3;PSMD2;PSMD3;PSME2	GO_Biological_Process_2021
negative regulation of phosphorylation (GO:0042326)	11/86	4.84768e-05	0.00314354	4.84602	48.1424	BMP4;CDKN1A;IMPACT;CDKN2B;PID1;CADM4;IGFBP3;MYADM;EPHB2;CORO1C;LRP6	GO_Biological_Process_2021
Alzheimer disease	26/369	4.92892e-05	0.00148963	2.53484	25.14	APP;PSMD13;PIK3R2;UQCR11;COX6A1;LRP6;PSMB6;PSMB7;TUBA1B;TUBB6;TUBA1A;PSMB5;PSMB2;PSMB3;PSMD2;KIF5B;PSMD3;BID;COX8A;TUBB4B;COX6B1;PSMA6;TUBB2A;DDIT3;CTNNB1;ATF4	KEGG_2021_Human
pre-replicative complex assembly involved in nuclear cell cycle DNA replication (GO:0006267)	4/8	4.96722e-05	0.00314354	32.7703	324.755	MCM7;MCM3;MCM5;MCM2	GO_Biological_Process_2021
regulation of epithelial to mesenchymal transition involved in endocardial cushion formation (GO:1905005)	4/8	4.96722e-05	0.00314354	32.7703	324.755	ACVR1;TGFB2;TGFB3;ENG	GO_Biological_Process_2021
EGFR1 pathway	15/152	5.06417e-05	0.00101171	3.63085	35.9118	NOP56;RANBP1;TGFB2;CDKN1A;IGFBP3;HPCAL1;DDX21;PBXIP1;HNRNPAB;CLK1;PIK3IP1;COTL1;MCM3;LUC7L3;CRYAB	BioPlanet_2019
positive regulation of telomerase RNA localization to Cajal body (GO:1904874)	5/15	5.41448e-05	0.00335806	16.4078	161.188	CCT3;CCT6A;CCT8;CCT7;CCT4	GO_Biological_Process_2021
protein targeting to ER (GO:0045047)	12/103	5.67998e-05	0.003389	4.36091	42.6321	RPL4;RPL7A;SEC61A1;RPL3;RPS18;RPS5;RPL12;RPL13A;RPSA;RPL27;RPS12;RPL19	GO_Biological_Process_2021
mitotic cell cycle phase transition (GO:0044772)	18/209	5.7714e-05	0.003389	3.13261	30.5743	ACVR1;PLK3;KHDRBS1;CDKN1A;CDKN2B;NDE1;TUBB4B;TPD52L1;GSPT1;SPAST;TUBA1A;LATS2;NASP;CCNE1;HAUS7;CCNG2;CCNG1;MAPRE1	GO_Biological_Process_2021
antigen processing and presentation of exogenous peptide antigen via MHC class I, TAP-dependent (GO:0002479)	10/73	5.87664e-05	0.003389	5.23891	51.0371	PSMB6;PSMA6;PSMB7;PSMB5;PSMB2;PSMD13;PSMB3;PSMD2;PSMD3;PSME2	GO_Biological_Process_2021
cellular protein metabolic process (GO:0044267)	28/417	5.97556e-05	0.003389	2.40966	23.4346	RPL4;APP;RPL3;RPL12;MIA3;SPPL3;GSPT1;CLN5;RPL7A;CDH2;RPS18;RPL19;RPS12;UBE2I;MCRS1;IGFBP3;RPS5;TMEM132A;DHPS;RPL13A;RPSA;BMP4;VGF;FAM20C;RPL27;MAN2B1;EIF4G1;UBE2M	GO_Biological_Process_2021
cytoskeleton (GO:0005856)	36/600	6.00118e-05	0.00139528	2.14742	20.875	EXD2;DHX9;ABCB4;TCHH;WASL;SLC1A6;TRIOBP;ACTB;MYLK;CORO1C;ACTG1;AKAP13;TUBA1B;TUBA1A;SPAST;CCT8;TOPBP1;AAMP;ACTR3;CCT3;TPM4;TPM3;PCIF1;ALG2;TUBB4B;RHOC;MTSS1;GFAP;FRMD3;NSFL1C;ANLN;ARPC2;CTTN;FSCN1;MYH9;DBN1	GO_Cellular_Component_2021
regulation of establishment of planar polarity (GO:0090175)	11/88	6.01081e-05	0.003389	4.71966	45.8721	PSMB6;PSMA6;PSMB7;PSMB5;PSMB2;PSMD13;PSMB3;SMURF1;PSMD2;PSMD3;PSME2	GO_Biological_Process_2021
ubiquitin-dependent protein catabolic process (GO:0006511)	25/354	6.60284e-05	0.00359946	2.53847	24.4339	PSMD13;UHRF1;TGFB1I1;AGAP3;PSMB6;PSMB7;PSMB5;RMND5A;PSMB2;PSMB3;PSMD2;PSMD3;ARIH2;ZRANB1;UBE2I;SMURF1;RAD23B;PSMA6;COPS3;NSFL1C;DDIT3;TTC3;PSME2;CTNNB1;STUB1	GO_Biological_Process_2021
NIK/NF-kappaB signaling (GO:0038061)	10/74	6.61623e-05	0.00359946	5.15678	49.6258	PSMB6;PSMA6;PSMB7;PSMB5;PSMB2;PSMD13;PSMB3;PSMD2;PSMD3;PSME2	GO_Biological_Process_2021
Cytoplasmic Ribosomal Proteins WP477	11/89	6.67702e-05	0.00267749	4.65891	44.7919	RPL4;RPL7A;RPL3;RPS18;RPS5;RPL12;RPL13A;RPSA;RPL27;RPS12;RPL19	WikiPathway_2021_Human
regulation of hematopoietic progenitor cell differentiation (GO:1901532)	10/75	7.43347e-05	0.00397434	5.07719	48.2685	PSMB6;PSMA6;PSMB7;PSMB5;PSMB2;PSMD13;PSMB3;PSMD2;PSMD3;PSME2	GO_Biological_Process_2021
Proteins with Altered Expression in Cancer Metastases	12/106	7.5397e-05	0.0229207	4.22107	40.0696	TJP1;DNMT1;TGFB2;SHH;CDH2;CTTN;STAT3;FSCN1;CTNNB1;RHOC;CD44;LRP6	Elsevier_Pathway_Collection
3'-5' DNA helicase activity (GO:0043138)	5/16	7.68299e-05	0.0104105	14.9154	141.307	MCM7;DHX9;MCM5;ASCC3;MCM2	GO_Molecular_Function_2021
secretory granule lumen (GO:0034774)	23/316	8.14542e-05	0.00174813	2.61812	24.6508	APP;ARSA;TGFB2;PSMD13;TGFB3;GDI2;PA2G4;AMPD3;HMGB1;TUBB4B;ILF2;PSMB7;ACLY;CYB5R3;GM2A;PSMD2;PSMD3;SELENOP;COTL1;MAGED2;MAN2B1;CCT8;KPNB1	GO_Cellular_Component_2021
regulation of stem cell differentiation (GO:2000736)	11/91	8.20099e-05	0.00431039	4.54197	42.7339	PSMB6;PSMA6;PSMB7;PSMB5;PSMB2;PSMD13;PSMB3;PSMD2;PSMD3;PSME2;PTN	GO_Biological_Process_2021
Influenza infection	14/142	9.03758e-05	0.00176626	3.62253	33.7313	RPL4;RPL3;RPS5;RPL12;RPL13A;RPSA;IPO5;RPL7A;RPS18;RPL27;KPNB1;RAN;RPS12;RPL19	BioPlanet_2019
antigen processing and presentation of exogenous peptide antigen via MHC class I (GO:0042590)	10/78	0.000104179	0.0053843	4.85244	44.494	PSMB6;PSMA6;PSMB7;PSMB5;PSMB2;PSMD13;PSMB3;PSMD2;PSMD3;PSME2	GO_Biological_Process_2021
Post-chaperonin tubulin folding pathway	5/17	0.000106182	0.00202463	13.6717	125.101	TUBA1B;TUBB6;TUBA1A;TUBB2A;TUBB4B	BioPlanet_2019
HIV infection	17/200	0.0001081	0.00202463	3.08386	28.1632	RANBP1;ARF1;LIG1;PSMD13;SSRP1;PSMB6;PSMA6;PSMB7;PSMB5;PSMB2;PSMB3;PSMD2;PSMD3;PSME2;BANF1;KPNB1;RAN	BioPlanet_2019
p53 Pathway	17/200	0.0001081	0.00127018	3.08386	28.1632	APP;PLK3;CDKN1A;CDKN2B;PCNA;AK1;TCHH;TPD52L1;LDHB;SEC61A1;TCN2;GM2A;DDIT3;SESN1;CCNG1;CTSF;RPS12	MSigDB_Hallmark_2020
DNA replication initiation (GO:0006270)	7/38	0.000113808	0.00578557	7.42708	67.4452	CDT1;MCM7;MCM3;RPA2;MCM5;TOPBP1;MCM2	GO_Biological_Process_2021
regulation of cell cycle phase transition (GO:1901987)	11/95	0.000121562	0.00608004	4.32479	38.9883	PSMB6;PSMA6;PSMB7;CDKN1A;PSMB5;PSMB2;PSMD13;PSMB3;PSMD2;PSMD3;PSME2	GO_Biological_Process_2021
membrane organization (GO:0061024)	19/242	0.000125435	0.00617417	2.83233	25.4449	SCARB2;ACTR3;MTCH1;DMPK;AP3D1;ARPC4;WASL;ACTB;ACTG1;CORO1C;REEP1;NSFL1C;SPAST;CTTN;ARPC2;PPT1;MYADM;LDLR;REPS1	GO_Biological_Process_2021
Huntington disease	22/306	0.000137975	0.00369899	2.58036	22.9354	COX8A;HDAC2;PSMD13;SLC1A2;SLC1A3;UQCR11;TUBB4B;COX6A1;COX6B1;PSMB6;PSMA6;PSMB7;TUBA1B;TUBB6;TUBA1A;TUBB2A;PSMB5;PSMB2;PSMB3;PSMD2;KIF5B;PSMD3	KEGG_2021_Human
Unfolded Protein Response	12/113	0.000140209	0.00131797	3.9271	34.8427	HSPA9;NOP56;EIF4A1;TUBB2A;EXOSC10;FUS;KIF5B;EIF4A3;NOLC1;BANF1;ATF4;EIF4G1	MSigDB_Hallmark_2020
cell-cell junction assembly (GO:0007043)	9/66	0.000142057	0.00654088	5.20407	46.1043	TJP1;CNTNAP1;WDR1;CDH2;FSCN1;CTNNB1;RHOC;ACTB;ACTG1	GO_Biological_Process_2021
sequence-specific mRNA binding (GO:1990825)	4/10	0.000142073	0.0154007	21.8446	193.525	SSB;DHX9;ETF1;TYMS	GO_Molecular_Function_2021
CMG complex (GO:0071162)	4/10	0.000142073	0.00283131	21.8446	193.525	MCM7;MCM3;MCM5;MCM2	GO_Cellular_Component_2021
smooth muscle tissue development (GO:0048745)	4/10	0.000142073	0.00654088	21.8446	193.525	BMP4;SHH;ENG;MYLK	GO_Biological_Process_2021
DNA strand elongation involved in DNA replication (GO:0006271)	5/18	0.000143431	0.00654088	12.6194	111.678	PCNA;LIG1;MCM7;POLD2;MCM3	GO_Biological_Process_2021
regulation of presynapse assembly (GO:1905606)	5/18	0.000143431	0.00654088	12.6194	111.678	APP;LRFN4;MDGA1;EIF4G1;LRRC4B	GO_Biological_Process_2021
regulation of presynapse organization (GO:0099174)	5/18	0.000143431	0.00654088	12.6194	111.678	APP;LRFN4;MDGA1;EIF4G1;LRRC4B	GO_Biological_Process_2021
Single-Strand Nucleotide Excision	5/18	0.000143431	0.0327023	12.6194	111.678	XAB2;PCNA;LIG1;XPA;RAD23B	Elsevier_Pathway_Collection
FoxO signaling pathway	13/131	0.000149592	0.00369899	3.64447	32.0991	PLK3;GABARAPL1;TGFB2;CDKN1A;CDKN2B;TGFB3;PRMT1;STAT3;PIK3R2;FOXO4;MAPK11;CCNG2;S1PR1	KEGG_2021_Human
APC/C-mediated degradation of cell cycle proteins	10/82	0.000159241	0.00292158	4.58191	40.0692	PSMB6;PSMA6;PSMB7;PSMB5;PSMB2;PSMD13;PSMB3;PSMD2;PSMD3;PSME2	BioPlanet_2019
regulation of mitotic cell cycle phase transition (GO:1901990)	16/188	0.00016838	0.00756732	3.08452	26.8023	PSMD13;NDE1;TUBB4B;PSMB6;ANLN;PSMA6;PSMB7;TUBA1A;PSMB5;PSMB2;HAUS7;PSMB3;PSMD2;PSMD3;PSME2;MAPRE1	GO_Biological_Process_2021
positive regulation of protein localization to nucleus (GO:1900182)	9/68	0.000179416	0.00794815	5.02714	43.3631	CCT3;CCT6A;MCRS1;PIK3R2;CCT8;CCT7;RAN;IPO5;CCT4	GO_Biological_Process_2021
Association of TriC/CCT with target proteins during biosynthesis	6/29	0.000180687	0.00324876	8.56934	73.857	CCT3;NOP56;CCT6A;CCT8;CCT7;CCT4	BioPlanet_2019
positive regulation of establishment of protein localization (GO:1904951)	5/19	0.000189906	0.00827851	11.7174	100.406	CCT3;CCT6A;CCT8;CCT7;CCT4	GO_Biological_Process_2021
positive regulation of translation (GO:0045727)	11/100	0.000192877	0.00827851	4.08076	34.9046	RBM3;EIF5A;KHDRBS1;EIF6;DHX9;C1QBP;EIF4A3;PCIF1;HNRNPD;EIF3C;UHMK1	GO_Biological_Process_2021
anaphase-promoting complex-dependent catabolic process (GO:0031145)	10/84	0.000194883	0.00827851	4.45761	38.0819	PSMB6;PSMA6;PSMB7;PSMB5;PSMB2;PSMD13;PSMB3;PSMD2;PSMD3;PSME2	GO_Biological_Process_2021
ribonucleoprotein complex assembly (GO:0022618)	13/136	0.000217699	0.00901365	3.49542	29.4748	RPL3;DHX9;RPS5;RPSA;XAB2;DDX39B;EIF6;PUF60;LUC7L3;SNRPD3;SNRNP200;EIF4B;EIF3A	GO_Biological_Process_2021
nuclear DNA replication (GO:0033260)	4/11	0.000218002	0.00901365	18.723	157.854	MCM7;MCM3;MCM5;MCM2	GO_Biological_Process_2021
Unwinding of DNA	4/11	0.000218002	0.0038072	18.723	157.854	MCM7;MCM3;MCM5;MCM2	BioPlanet_2019
Activation of the pre-replicative complex	6/30	0.000220216	0.0038072	8.21186	69.1513	CDT1;MCM7;MCM3;RPA2;MCM5;MCM2	BioPlanet_2019
Pathways of neurodegeneration	29/475	0.000230624	0.00522747	2.17407	18.2072	APP;TOMM40;PSMD13;UQCR11;COX6A1;LRP6;PSMB6;PSMB7;TUBA1B;TUBB6;TUBA1A;PSMB5;PSMB2;PSMB3;PSMD2;KIF5B;PSMD3;BID;COX8A;GABARAPL1;FUS;TUBB4B;COX6B1;PSMA6;MAPK11;TUBB2A;DDIT3;CTNNB1;ATF4	KEGG_2021_Human
lysosomal lumen (GO:0043202)	10/86	0.000236998	0.00440817	4.33986	36.2268	SCARB2;ARSA;GM2A;TCN2;CTSL;IDUA;PPT1;MAN2B1;CTSF;LIPA	GO_Cellular_Component_2021
negative regulation of cellular amide metabolic process (GO:0034249)	10/86	0.000236998	0.00940616	4.33986	36.2268	RIDA;NCL;CAPRIN1;EIF4A3;ENC1;PCIF1;RPL13A;YBX1;TYMS;SORL1	GO_Biological_Process_2021
negative regulation of cellular macromolecule biosynthetic process (GO:2000113)	32/547	0.000240444	0.00940616	2.081	17.341	KHDRBS1;CDKN1A;HDAC2;L3MBTL3;SET;EIF4A3;PBXIP1;YBX1;TYMS;NR3C1;PHB2;ZBTB4;RIDA;SALL1;ENC1;DPF3;ZBTB18;SMARCE1;HEXIM2;UBE2I;NONO;PCIF1;RPL13A;PA2G4;BMP4;PSPC1;DDIT3;NCL;CAPRIN1;TIMELESS;CTNNB1;CRYAB	GO_Biological_Process_2021
translation (GO:0006412)	17/214	0.000243971	0.00940616	2.86262	23.8126	RPL4;RPL3;RPL12;RPS5;DHPS;RPL13A;RPSA;GSPT1;EEF1G;RPL7A;RPS18;RPL27;ETF1;FARSA;RPS12;RPL19;EIF4G1	GO_Biological_Process_2021
protein modification by small protein removal (GO:0070646)	20/276	0.000246929	0.00940616	2.59711	21.5727	ZRANB1;PSMD13;GPS1;MCRS1;USP22;FOXO4;JOSD1;TOMM20;RAD23B;ACTB;PSMB6;PSMA6;PSMB7;COPS3;PSMB5;PSMB2;PSMB3;PSMD2;PSMD3;PSME2	GO_Biological_Process_2021
nucleic acid metabolic process (GO:0090304)	9/71	0.000250535	0.00940616	4.78315	39.6615	EXD2;HNRNPM;HNRNPA3;HNRNPK;DDX24;HNRNPD;DDX54;TOPBP1;RAN	GO_Biological_Process_2021
negative regulation of macrophage cytokine production (GO:0010936)	3/5	0.000251761	0.00940616	49.0776	406.707	CUEDC2;TGFB2;TGFB3	GO_Biological_Process_2021
positive regulation of epithelial to mesenchymal transition involved in endocardial cushion formation (GO:1905007)	3/5	0.000251761	0.00940616	49.0776	406.707	ACVR1;TGFB2;ENG	GO_Biological_Process_2021
ubiquitin-dependent SMAD protein catabolic process (GO:0030579)	3/5	0.000251761	0.00940616	49.0776	406.707	SMURF1;TGFB1I1;STUB1	GO_Biological_Process_2021
snRNA binding (GO:0017069)	7/43	0.000255479	0.0230783	6.39389	52.8926	EIF5A;HEXIM2;DDX39B;SNRNP70;DDX21;SNRPD3;LSM2	GO_Molecular_Function_2021
DNA metabolic process (GO:0006259)	20/277	0.000258922	0.00955853	2.58687	21.3649	EXD2;CDT1;DNMT1;PCNA;LIG1;MCM7;UHRF2;UHRF1;XPA;RPA2;DDX21;HMGB1;TYMS;POLD2;TIMELESS;MCM3;MCM5;TOPBP1;RAN;MCM2	GO_Biological_Process_2021
actin filament (GO:0005884)	9/72	0.000278884	0.00461522	4.70698	38.5253	TPM4;CTTN;TPM3;COTL1;COBL;WASL;ACTB;DBN1;ACTG1	GO_Cellular_Component_2021
Androgen receptor signaling, proteolysis, and transcription regulation	10/88	0.000286486	0.00485945	4.22814	34.4924	SMARCE1;CDKN1A;UBE2I;CCNE1;TGFB1I1;STAT3;CTNNB1;PIK3R2;STUB1;RAN	BioPlanet_2019
branching morphogenesis of an epithelial tube (GO:0048754)	7/44	0.000296098	0.0106954	6.22076	50.5425	BMP4;NRP1;SHH;SALL1;CTNNB1;LRP6;ENG	GO_Biological_Process_2021
regulation of mitotic cell cycle (GO:0007346)	15/178	0.000296615	0.0106954	3.04758	24.7557	APP;AFAP1L2;PSMD13;USP22;TTC28;PSMB6;PSMA6;PSMB7;PSMB5;PSMB2;PSMB3;PSMD2;PSMD3;PSME2;HECA	GO_Biological_Process_2021
cortical cytoskeleton (GO:0030863)	8/58	0.000305962	0.00461522	5.26639	42.6159	AKAP13;WDR1;CDH2;CTTN;COTL1;MYADM;MAPRE1;DBN1	GO_Cellular_Component_2021
ficolin-1-rich granule lumen (GO:1904813)	12/123	0.000311892	0.00461522	3.57146	28.8318	ACLY;PSMB7;PSMD13;PSMD2;PSMD3;COTL1;PDAP1;HMGB1;AMPD3;CCT8;ILF2;KPNB1	GO_Cellular_Component_2021
U2-type spliceosomal complex (GO:0005684)	10/89	0.000314298	0.00461522	4.17441	33.6673	XAB2;SF3B2;SNRNP40;SNRNP70;U2AF2;EIF4A3;LUC7L3;SNRPD3;SNRNP200;LSM2	GO_Cellular_Component_2021
SCF-dependent proteasomal ubiquitin-dependent protein catabolic process (GO:0031146)	10/89	0.000314298	0.0111024	4.17441	33.6673	PSMB6;PSMA6;PSMB7;PSMB5;PSMB2;PSMD13;PSMB3;PSMD2;PSMD3;PSME2	GO_Biological_Process_2021
RNA processing (GO:0006396)	15/179	0.000315062	0.0111024	3.02884	24.4208	TSEN34;SF3B2;FUS;NONO;DDX54;RBM3;SNRNP40;HNRNPK;DDX39B;U2AF2;SRSF2;HNRNPD;LUC7L3;SNRNP48;SNRPD3	GO_Biological_Process_2021
Proteins Involved in Pathogenesis of Arrhythmogenic Right Ventricular Cardiomyopathy	5/21	0.00031633	0.0485355	10.2517	82.6156	TGFB3;LMNA;CTNNB1;RPSA;LMNB1	Elsevier_Pathway_Collection
double-strand break repair via break-induced replication (GO:0000727)	4/12	0.000319312	0.0111257	16.3818	131.862	MCM7;MCM3;MCM5;MCM2	GO_Biological_Process_2021
Salmonella infection	4/12	0.000319312	0.00531596	16.3818	131.862	ACTR3;ARPC2;ARPC4;WASL	BioPlanet_2019
Lipodystrophy, Familial Partial	4/12	0.000319312	0.0485355	16.3818	131.862	ACLY;FASN;LMNA;LDLR	Elsevier_Pathway_Collection
protein localization to organelle (GO:0033365)	13/142	0.000333013	0.0114553	3.3318	26.6789	APP;SSB;DHX9;XPA;RPA2;YBX1;WDR35;SORL1;BMP4;LMNA;MICALL1;PAF1;GET4	GO_Biological_Process_2021
Apoptosis	13/142	0.000333013	0.00692754	3.3318	26.6789	PIK3R2;ACTB;ACTG1;LMNB1;TUBA1B;TUBA1A;CTSL;DDIT3;LMNA;CTSF;BID;ATF4;BOK	KEGG_2021_Human
non-canonical Wnt signaling pathway (GO:0035567)	12/124	0.000336159	0.0114553	3.53938	28.3077	PSMB6;PSMA6;PSMB7;PSMB5;PSMB2;PSMD13;SMURF1;PSMB3;PSMD2;PSMD3;PSME2;CTNNB1	GO_Biological_Process_2021
G2-M Checkpoint	16/200	0.00034013	0.00230688	2.88156	23.0127	SMARCC1;NOLC1;RPA2;RAD23B;GSPT1;LMNB1;UCK2;NASP;KIF5B;NCL;HNRNPD;SRSF2;MCM3;MCM5;KPNB1;MCM2	MSigDB_Hallmark_2020
E2F transcription factor network	9/74	0.000343579	0.00561595	4.56168	36.3844	RANBP1;CDKN1A;RRM1;RBBP4;CCNE1;MCM3;TK1;TOPBP1;TYMS	BioPlanet_2019
Cholesterol Homeostasis	9/74	0.000343579	0.00230688	4.56168	36.3844	MVK;HMGCS1;FASN;MAL2;CTNNB1;LDLR;PNRC1;ACTG1;FDFT1	MSigDB_Hallmark_2020
regulation of mRNA splicing, via spliceosome (GO:0048024)	10/90	0.000344329	0.0116061	4.12201	32.8686	RBM3;KHDRBS1;HNRNPK;PUF60;THRAP3;PCBP4;U2AF2;C1QBP;NCL;SRSF3	GO_Biological_Process_2021
Androgen receptor signaling pathway WP138	10/90	0.000344329	0.0125523	4.12201	32.8686	SMARCE1;CDKN1A;UBE2I;CCNE1;TGFB1I1;STAT3;CTNNB1;PIK3R2;STUB1;RAN	WikiPathway_2021_Human
Spinocerebellar ataxia	13/143	0.000356565	0.00692754	3.306	26.2463	NOP56;PSMD13;KCND3;PIK3R2;SLC1A6;PSMB6;PSMA6;PSMB7;PSMB5;PSMB2;PSMB3;PSMD2;PSMD3	KEGG_2021_Human
peptide biosynthetic process (GO:0043043)	14/162	0.000361556	0.0120558	3.12975	24.8035	RPL4;RPL3;RPS5;RPL12;DHPS;RPL13A;RPSA;GSPT1;RPL7A;RPS18;RPL27;RPS12;EIF4G1;RPL19	GO_Biological_Process_2021
microtubule (GO:0005874)	15/182	0.000376445	0.0052514	2.97397	23.4489	CCT3;TUBB4B;CAMSAP1;CCT6A;TUBB6;TUBA1B;TUBA1A;TUBB2A;KIF5B;MAP1B;MAP6;CCT8;MAPRE1;CCT7;CCT4	GO_Cellular_Component_2021
DNA replication (GO:0006260)	11/108	0.000379395	0.0124293	3.74266	29.4806	BRIP1;SET;MCM7;POLD2;TIMELESS;REV3L;MCM3;RPA2;MCM5;TOPBP1;MCM2	GO_Biological_Process_2021
positive regulation of telomere maintenance via telomerase (GO:0032212)	6/33	0.000380776	0.0124293	7.29831	57.4617	CCT3;CCT6A;CTNNB1;CCT8;CCT7;CCT4	GO_Biological_Process_2021
Global genomic nucleotide excision repair (GG-NER)	6/33	0.000380776	0.00611282	7.29831	57.4617	PCNA;LIG1;POLD2;XPA;RPA2;RAD23B	BioPlanet_2019
negative regulation of cyclin-dependent protein kinase activity (GO:1904030)	5/22	0.0003994	0.0129015	9.64815	75.5021	HEXIM2;CDKN1A;LATS2;CAMK2N1;IPO5	GO_Biological_Process_2021
regulation of RNA splicing (GO:0043484)	9/76	0.000420182	0.0134328	4.42506	34.404	CLK1;KHDRBS1;HNRNPK;SNRNP70;U2AF2;FUS;SRSF3;CLK4;FAM50A	GO_Biological_Process_2021
negative regulation of canonical Wnt signaling pathway (GO:0090090)	14/165	0.000435675	0.013786	3.06709	23.735	PSMD13;TMEM64;LRP6;PSMB6;PSMA6;PSMB7;LATS2;PSMB5;PSMB2;PSMB3;PSMD2;DDIT3;PSMD3;PSME2	GO_Biological_Process_2021
regulation of cellular metabolic process (GO:0031323)	7/47	0.000449899	0.0138423	5.75331	44.3378	ACLY;ARF1;PID1;EIF6;FASN;STUB1;COQ7	GO_Biological_Process_2021
epithelial tube morphogenesis (GO:0060562)	6/34	0.000450845	0.0138423	7.03729	54.218	ACVR1;BMP4;CSF1R;SHH;CTNNB1;MTSS1	GO_Biological_Process_2021
secondary alcohol biosynthetic process (GO:1902653)	6/34	0.000450845	0.0138423	7.03729	54.218	ACLY;MVK;HMGCS1;MSMO1;DHCR24;FDFT1	GO_Biological_Process_2021
N-cadherin signaling events	6/34	0.000450845	0.0071107	7.03729	54.218	GAP43;CDH2;CTTN;KIF5B;CTNNB1;MAPRE1	BioPlanet_2019
Bacterial invasion of epithelial cells	9/77	0.00046345	0.00840389	4.35976	33.469	ACTR3;CTTN;ARPC2;CTNNB1;PIK3R2;ARPC4;WASL;ACTB;ACTG1	KEGG_2021_Human
Fc-epsilon receptor signaling pathway (GO:0038095)	11/111	0.000480403	0.014541	3.62981	27.735	PSMB6;PSMA6;PSMB7;PSMB5;PSMB2;PSMD13;PSMB3;PSMD2;PSMD3;PSME2;PIK3R2	GO_Biological_Process_2021
Shigellosis	8/62	0.000486326	0.00753805	4.87528	37.1917	MAPK11;CTTN;ARPC2;ARPC4;WASL;ACTB;CD44;ACTG1	BioPlanet_2019
interleukin-1-mediated signaling pathway (GO:0070498)	10/94	0.000489446	0.014541	3.92491	29.9166	PSMB6;PSMA6;PSMB7;PSMB5;PSMB2;PSMD13;PSMB3;PSMD2;PSMD3;PSME2	GO_Biological_Process_2021
negative regulation of cellular protein metabolic process (GO:0032269)	10/94	0.000489446	0.014541	3.92491	29.9166	RIDA;CAMK2N1;NCL;CAPRIN1;EIF4A3;ENC1;PCIF1;RPL13A;YBX1;TYMS	GO_Biological_Process_2021
maintenance of DNA methylation (GO:0010216)	3/6	0.000492359	0.014541	32.7167	249.18	DNMT1;UHRF2;UHRF1	GO_Biological_Process_2021
DNA replication origin binding (GO:0003688)	5/23	0.000497927	0.0347802	9.11168	69.2948	MCM7;DHX9;MCM3;MCM5;MCM2	GO_Molecular_Function_2021
positive regulation of mRNA processing (GO:0050685)	5/23	0.000497927	0.0145667	9.11168	69.2948	RBM3;THRAP3;NCL;LEO1;PAF1	GO_Biological_Process_2021
CUL4/CRL (SCF4) Complex	5/23	0.000497927	0.0612436	9.11168	69.2948	CDT1;CDKN1A;HDAC2;PCNA;LIG1	Elsevier_Pathway_Collection
Salmonella infection	18/249	0.000510095	0.00867161	2.58478	19.595	ACTR3;ARF1;ARPC4;WASL;TUBB4B;ACTB;ACTG1;CYTH3;FYCO1;MAPK11;DYNC1LI2;TUBA1B;TUBB6;TUBA1A;TUBB2A;ARPC2;KIF5B;CTNNB1	KEGG_2021_Human
ribosome binding (GO:0043022)	7/48	0.000513361	0.0347802	5.6127	42.5135	SEC61A1;EIF6;C1QBP;SERBP1;RPSA;ETF1;EIF3C	GO_Molecular_Function_2021
Fc receptor signaling pathway (GO:0038093)	11/112	0.000518703	0.0150327	3.59369	27.1833	PSMB6;PSMA6;PSMB7;PSMB5;PSMB2;PSMD13;PSMB3;PSMD2;PSMD3;PSME2;PIK3R2	GO_Biological_Process_2021
cholesterol biosynthetic process (GO:0006695)	6/35	0.000530568	0.0152342	6.79427	51.2394	ACLY;MVK;HMGCS1;MSMO1;DHCR24;FDFT1	GO_Biological_Process_2021
cell cycle G1/S phase transition (GO:0044843)	8/63	0.000542764	0.0154414	4.78639	35.9881	ACVR1;KHDRBS1;PLK3;CDKN1A;LATS2;NASP;CCNE1;GSPT1	GO_Biological_Process_2021
protein ubiquitination (GO:0016567)	30/525	0.000548869	0.0154731	2.02473	15.201	PCNA;UHRF2;UHRF1;EPAS1;PSMD13;RNF38;UBR2;SH3RF1;DDA1;PSMB6;PSMB7;PSMB5;RMND5A;PSMB2;PSMB3;PSMD2;PSMD3;ENC1;LEO1;ARIH2;ELOB;SMURF1;USP22;KLHL24;PSMA6;WAC;PSME2;PAF1;CTNNB1;STUB1	GO_Biological_Process_2021
regulation of cellular protein metabolic process (GO:0032268)	7/49	0.000583747	0.0163081	5.47878	40.7952	RBM3;APP;UHRF1;PCIF1;NOLC1;PUM3;EIF4G1	GO_Biological_Process_2021
Amino acid and oligopeptide SLC transporters	7/49	0.000583747	0.00889472	5.47878	40.7952	SLC6A6;SLC43A2;SLC6A15;SLC1A2;SLC1A3;SLC1A6;SLC38A3	BioPlanet_2019
Signaling by the B cell receptor (BCR)	13/151	0.000601359	0.00889818	3.11306	23.0874	CDKN1A;PSMD13;FOXO4;RASGRP3;PSMB6;PSMA6;PSMB7;PSMB5;PSMB2;PSMB3;PSMD2;PSMD3;PSME2	BioPlanet_2019
Cholesterol biosynthesis	5/24	0.000613667	0.00889818	8.63167	63.8403	MVK;HMGCS1;DHCR24;MSMO1;FDFT1	BioPlanet_2019
Cytosolic tRNA aminoacylation	5/24	0.000613667	0.00889818	8.63167	63.8403	QARS;GARS;HARS;EPRS;FARSA	BioPlanet_2019
branching involved in blood vessel morphogenesis (GO:0001569)	4/14	0.000615749	0.0164466	13.1041	96.874	NRP1;SHH;CTNNB1;ENG	GO_Biological_Process_2021
Genes with Mutations Associated with Aging in Humans	4/14	0.000615749	0.0612436	13.1041	96.874	CDKN1A;CDKN2B;LMNA;PPP1CA	Elsevier_Pathway_Collection
SWI/SNF BRM/BAF in Chromatin Remodeling	4/14	0.000615749	0.0612436	13.1041	96.874	SMARCE1;SMARCC1;NR3C1;ACTB	Elsevier_Pathway_Collection
embryonic limb morphogenesis (GO:0030326)	6/36	0.000620829	0.0164466	6.56746	48.4971	HDAC2;SHH;TGFB2;SALL1;CTNNB1;LRP6	GO_Biological_Process_2021
positive regulation of telomere maintenance via telomere lengthening (GO:1904358)	6/36	0.000620829	0.0164466	6.56746	48.4971	CCT3;CCT6A;CTNNB1;CCT8;CCT7;CCT4	GO_Biological_Process_2021
regulation of mRNA processing (GO:0050684)	6/36	0.000620829	0.0164466	6.56746	48.4971	KHDRBS1;AHCYL1;HNRNPK;SLTM;DHX9;SRSF3	GO_Biological_Process_2021
regulation of ossification (GO:0030278)	6/36	0.000620829	0.0164466	6.56746	48.4971	ACVR1;BMP4;TGFB2;S1PR1;PTN;LRP6	GO_Biological_Process_2021
neuron projection development (GO:0031175)	14/171	0.000623333	0.0164466	2.94896	21.7646	APP;CNTNAP1;PRMT1;STMN2;HMGB1;WASL;CAMSAP1;UHMK1;CTTN;MICALL1;PLXNB1;EPHB2;NBL1;DBN1	GO_Biological_Process_2021
negative regulation of Wnt signaling pathway (GO:0030178)	15/191	0.000625828	0.0164466	2.82057	20.8057	PSMD13;TMEM64;LRP6;PSMB6;PSMA6;PSMB7;LATS2;PSMB5;PSMB2;PSMB3;WIF1;PSMD2;DDIT3;PSMD3;PSME2	GO_Biological_Process_2021
Androgens in Sebocyte Maturation	8/65	0.000671531	0.0612436	4.61797	33.7387	ACVR1;BMP4;SHH;FASN;LRIG1;CTNNB1;LRP6;FDFT1	Elsevier_Pathway_Collection
positive regulation of Wnt signaling pathway (GO:0030177)	13/153	0.000680984	0.0177456	3.06827	22.3737	ZRANB1;PSMD13;SULF2;PSMB6;PSMA6;PSMB7;SALL1;PSMB5;PSMB2;PSMB3;PSMD2;PSMD3;PSME2	GO_Biological_Process_2021
purine ribonucleoside triphosphate binding (GO:0035639)	27/460	0.000685176	0.0412628	2.079	15.1472	ABCD4;ARF1;ABCD2;MVK;DHX9;EIF4A3;TUBA1B;TUBB6;TUBA1A;NUAK2;BMS1;ACVR1;HSPA9;RRM1;DMPK;TUBB4B;RHOC;UHMK1;PSMA6;ACLY;PPP5C;MRAS;TUBB2A;LATS2;MYH9;RAN;EIF4G1	GO_Molecular_Function_2021
tumor necrosis factor-mediated signaling pathway (GO:0033209)	11/116	0.000698381	0.0180473	3.45607	25.1144	EIF5A;PSMB6;PSMA6;PSMB7;PSMB5;PSMB2;PSMD13;PSMB3;PSMD2;PSMD3;PSME2	GO_Biological_Process_2021
cell-cell junction organization (GO:0045216)	9/82	0.000738288	0.0187658	4.06009	29.278	TJP1;CSF1R;TGFB2;CDH2;CADM1;TGFB3;FSCN1;MYADM;NECTIN3	GO_Biological_Process_2021
regulation of cyclin-dependent protein serine/threonine kinase activity (GO:0000079)	9/82	0.000738288	0.0187658	4.06009	29.278	HEXIM2;CDKN1A;CDKN2B;LATS2;CCNE1;CCNG2;CCNG1;ACTB;IPO5	GO_Biological_Process_2021
spliceosomal snRNP complex (GO:0097525)	7/51	0.00074743	0.00993014	5.2292	37.6443	SF3B2;SNRNP40;SNRNP70;LUC7L3;SNRPD3;SNRNP200;LSM2	GO_Cellular_Component_2021
outflow tract septum morphogenesis (GO:0003148)	5/25	0.000748447	0.0188694	8.19966	59.0171	ACVR1;BMP4;NRP1;TGFB2;ENG	GO_Biological_Process_2021
Single Strand Nucleotide Excision DNA Repair Suppression in Cancer	5/25	0.000748447	0.0620531	8.19966	59.0171	XAB2;PCNA;LIG1;XPA;RAD23B	Elsevier_Pathway_Collection
integral component of postsynaptic specialization membrane (GO:0099060)	4/15	0.00081997	0.0103987	11.9122	84.6507	LRFN4;CDH2;LRFN1;LRRC4B	GO_Cellular_Component_2021
Lagging strand processive biosynthesis	4/15	0.00081997	0.011518	11.9122	84.6507	PCNA;LIG1;POLD2;RPA2	BioPlanet_2019
Spliceosomal assembly	4/15	0.00081997	0.011518	11.9122	84.6507	SNRNP70;U2AF2;SRSF2;SNRPD3	BioPlanet_2019
SWI/SNF BRG1/BAF in Chromatin Remodeling	4/15	0.00081997	0.0623177	11.9122	84.6507	SMARCE1;SMARCC1;NR3C1;ACTB	Elsevier_Pathway_Collection
Cholesterol Biosynthesis Pathway WP197	4/15	0.00081997	0.0274007	11.9122	84.6507	MVK;HMGCS1;MSMO1;FDFT1	WikiPathway_2021_Human
sterol biosynthetic process (GO:0016126)	6/38	0.00083669	0.0204122	6.15636	43.6243	ACLY;MVK;HMGCS1;MSMO1;DHCR24;FDFT1	GO_Biological_Process_2021
regulation of telomere maintenance via telomerase (GO:0032210)	7/52	0.000841847	0.0204122	5.11273	36.1977	CCT3;CCT6A;EXOSC10;CTNNB1;CCT8;CCT7;CCT4	GO_Biological_Process_2021
epithelial cell differentiation involved in kidney development (GO:0035850)	3/7	0.000842553	0.0204122	24.5363	173.694	BMP4;SALL1;MTSS1	GO_Biological_Process_2021
positive regulation of cardiac epithelial to mesenchymal transition (GO:0062043)	3/7	0.000842553	0.0204122	24.5363	173.694	ACVR1;TGFB2;ENG	GO_Biological_Process_2021
protein localization to cytoplasmic stress granule (GO:1903608)	3/7	0.000842553	0.0204122	24.5363	173.694	SSB;DHX9;YBX1	GO_Biological_Process_2021
Internal ribosome entry pathway	3/7	0.000842553	0.0116532	24.5363	173.694	EIF4A1;EIF3A;EIF4G1	BioPlanet_2019
mRNA polyadenylation (GO:0006378)	5/26	0.000904153	0.0215359	7.8088	54.7281	APP;AHCYL1;LEO1;SSU72;PAF1	GO_Biological_Process_2021
RNA polyadenylation (GO:0043631)	5/26	0.000904153	0.0215359	7.8088	54.7281	APP;AHCYL1;LEO1;SSU72;PAF1	GO_Biological_Process_2021
regulation of translational initiation (GO:0006446)	8/68	0.000909772	0.0215359	4.38639	30.7149	KHDRBS1;IMPACT;NCK2;EIF4B;UHMK1;ATF4;EIF3B;EIF4G1	GO_Biological_Process_2021
T cell receptor signaling pathway (GO:0050852)	13/158	0.000919736	0.0216068	2.9617	20.7065	KHDRBS1;PSMD13;PIK3R2;SPPL3;PSMB6;PSMA6;PSMB7;PSMB5;PSMB2;PSMB3;PSMD2;PSMD3;PSME2	GO_Biological_Process_2021
Cell cycle WP179	11/120	0.000927023	0.0285951	3.32855	23.245	TGFB2;CDKN1A;HDAC2;CDKN2B;PCNA;MCM7;CCNE1;TGFB3;MCM3;MCM5;MCM2	WikiPathway_2021_Human
positive regulation of cellular protein metabolic process (GO:0032270)	10/102	0.000933094	0.0217558	3.58213	24.9926	RBM3;HDAC2;EIF6;UHRF1;EIF4A3;PCIF1;HNRNPD;STUB1;EIF3C;EIF4G1	GO_Biological_Process_2021
odontogenesis (GO:0042476)	6/39	0.000964239	0.0223142	5.96949	41.4532	BMP4;HDAC2;TGFB2;TGFB3;SCN5A;LRP6	GO_Biological_Process_2021
nuclear membrane reassembly (GO:0031468)	7/54	0.00105878	0.0241418	4.89466	33.5316	NSFL1C;SPAST;UBE2I;LMNA;BANF1;KPNB1;RAN	GO_Biological_Process_2021
regulation of cyclin-dependent protein kinase activity (GO:1904029)	7/54	0.00105878	0.0241418	4.89466	33.5316	CDKN1A;CDKN2B;CCNE1;CAMK2N1;CCNG2;CCNG1;ACTB	GO_Biological_Process_2021
Gap-filling DNA repair biosynthesis and ligation in global genomic nucleotide excision repair	4/16	0.00106768	0.0143261	10.9189	74.7101	PCNA;LIG1;POLD2;RPA2	BioPlanet_2019
PI3K subunit p85 role in regulation of actin organization and cell migration	4/16	0.00106768	0.0143261	10.9189	74.7101	ACTR3;ARPC2;ARPC4;WASL	BioPlanet_2019
SWI/SNF BRG1/PBAF in Chromatin Remodeling	4/16	0.00106768	0.0749022	10.9189	74.7101	SMARCE1;SMARCC1;NR3C1;ACTB	Elsevier_Pathway_Collection
protein deubiquitination (GO:0016579)	18/267	0.0011439	0.0258922	2.39567	16.2266	ZRANB1;PSMD13;MCRS1;USP22;FOXO4;JOSD1;TOMM20;RAD23B;ACTB;PSMB6;PSMA6;PSMB7;PSMB5;PSMB2;PSMB3;PSMD2;PSMD3;PSME2	GO_Biological_Process_2021
nucleotide-excision repair (GO:0006289)	10/105	0.00116742	0.026233	3.46847	23.4225	COPS3;XAB2;BRIP1;PCNA;LIG1;GPS1;POLD2;XPA;RPA2;RAD23B	GO_Biological_Process_2021
cytosolic large ribosomal subunit (GO:0022625)	7/55	0.00118254	0.0143447	4.79244	32.3015	RPL4;RPL7A;RPL3;RPL12;RPL13A;RPL27;RPL19	GO_Cellular_Component_2021
Bacterial invasion of epithelial cells	8/71	0.0012114	0.0160154	4.17687	28.0518	CTTN;ARPC2;CTNNB1;PIK3R2;ARPC4;WASL;ACTB;ACTG1	BioPlanet_2019
Cell cycle	11/124	0.00121434	0.0194294	3.21006	21.5509	TGFB2;CDKN1A;HDAC2;CDKN2B;PCNA;MCM7;CCNE1;TGFB3;MCM3;MCM5;MCM2	KEGG_2021_Human
protein localization to nucleus (GO:0034504)	10/106	0.00125543	0.0280078	3.43217	22.9278	BMP4;LMNA;STAT3;FAM53C;XPA;PAF1;PHB2;KPNB1;RAN;IPO5	GO_Biological_Process_2021
Cell cycle: G1/S checkpoint	5/28	0.00128615	0.0167572	7.12904	47.4516	CDKN1A;CDKN2B;TGFB2;TGFB3;CCNE1	BioPlanet_2019
Histone Methylation	5/28	0.00128615	0.0837833	7.12904	47.4516	DNMT1;HDAC2;PCNA;RBBP4;UHRF1	Elsevier_Pathway_Collection
Proteoglycans in cancer	15/205	0.0012871	0.0194495	2.61083	17.3761	CDKN1A;TGFB2;STAT3;PIK3R2;ACTB;PPP1CA;ACTG1;MAPK11;SHH;MRAS;CTTN;CTSL;CTNNB1;CD44;EIF4B	KEGG_2021_Human
type II transforming growth factor beta receptor binding (GO:0005114)	3/8	0.00131829	0.0714511	19.628	130.162	TGFB2;TGFB3;ENG	GO_Molecular_Function_2021
regulation of chaperone-mediated autophagy (GO:1904714)	3/8	0.00131829	0.0292	19.628	130.162	PLK3;SNRNP70;GFAP	GO_Biological_Process_2021
Primary focal segmental glomerulosclerosis (FSGS) WP2572	8/72	0.00132797	0.0380367	4.11139	27.2343	SCARB2;CDKN1A;PCNA;CDH2;CTSL;MYH9;CTNNB1;LRP6	WikiPathway_2021_Human
TGF-beta signaling pathway	14/185	0.00134093	0.016792	2.70555	17.8956	TGFB2;UBE2I;SMURF1;TGFB3;TGFB1I1;STAT3;PIK3R2;PPP1CA;BMP4;MAPK11;PRKAR2A;CTNNB1;MAPK6;ENG	BioPlanet_2019
Chromatin remodeling by hSWI/SNF ATP-dependent complexes	4/17	0.00136353	0.016792	10.0785	66.4946	SMARCE1;SMARCC1;NR3C1;ACTB	BioPlanet_2019
Eukaryotic protein translation	4/17	0.00136353	0.016792	10.0785	66.4946	EIF4A1;EIF6;EIF3A;EIF4G1	BioPlanet_2019
G1/S-specific transcription	4/17	0.00136353	0.016792	10.0785	66.4946	CDT1;PCNA;CCNE1;TYMS	BioPlanet_2019
RNA transport	14/186	0.00141149	0.0202066	2.68968	17.6527	UPF2;EIF4A1;UBE2I;FUS;EIF4A3;THOC3;DDX39B;EIF3C;KPNB1;EIF4B;EIF3A;RAN;EIF4G1;EIF3B	KEGG_2021_Human
ATP-dependent chromatin remodeling (GO:0043044)	6/42	0.00143773	0.0315075	5.47119	35.8072	SMARCE1;HDAC2;SMARCC1;RBBP4;NASP;ACTB	GO_Biological_Process_2021
Messenger RNA splicing: minor pathway	6/42	0.00143773	0.0174664	5.47119	35.8072	SF3B2;SNRNP40;SRSF2;SNRPD3;SNRNP200;LSM2	BioPlanet_2019
azurophil granule lumen (GO:0035578)	9/90	0.00144278	0.0167723	3.65758	23.9249	ARSA;ACLY;CYB5R3;GM2A;GDI2;MAN2B1;CCT8;PA2G4;TUBB4B	GO_Cellular_Component_2021
negative regulation of translation (GO:0017148)	9/90	0.00144278	0.0315075	3.65758	23.9249	RIDA;NCL;CAPRIN1;EIF4A3;ENC1;PCIF1;RPL13A;YBX1;TYMS	GO_Biological_Process_2021
transcription-coupled nucleotide-excision repair (GO:0006283)	8/73	0.00145327	0.0315147	4.04793	26.4489	COPS3;XAB2;PCNA;LIG1;GPS1;POLD2;XPA;RPA2	GO_Biological_Process_2021
16p11.2 proximal deletion syndrome WP4949	8/74	0.00158778	0.0424467	3.98639	25.694	CCT3;CCT6A;PCNA;IGFBP3;CCT8;NR3C1;CCT7;CCT4	WikiPathway_2021_Human
Nucleotide excision repair	7/58	0.00162281	0.0194521	4.50984	28.9694	XAB2;PCNA;LIG1;POLD2;XPA;RPA2;RAD23B	BioPlanet_2019
Myc Targets V2	7/58	0.00162281	0.00953399	4.50984	28.9694	NOP56;PES1;NOLC1;MCM5;PA2G4;FARSA;WDR43	MSigDB_Hallmark_2020
Coronavirus disease	16/232	0.00167012	0.0227136	2.45057	15.6711	RPL4;NRP1;RPL3;RPL12;RPS5;STAT3;RPL13A;PIK3R2;RPSA;RPL7A;MAPK11;RPS18;RPL27;IL6ST;RPS12;RPL19	KEGG_2021_Human
positive regulation of macromolecule biosynthetic process (GO:0010557)	11/129	0.00167263	0.0360196	3.07324	19.6483	RBM3;CDT1;TGFB2;PCNA;EIF6;DHX9;PRMT1;EIF4A3;PCIF1;HNRNPD;EIF3C	GO_Biological_Process_2021
Proteins Involved in Astrocytoma	9/92	0.00168429	0.0899688	3.56908	22.7936	APP;THRB;LATS2;CDH2;STAT3;CTNNB1;AQP4;GLUL;GFAP	Elsevier_Pathway_Collection
acidic amino acid transport (GO:0015800)	4/18	0.00171214	0.0363653	9.35811	59.6113	SLC6A6;SLC1A2;SLC1A3;SLC1A6	GO_Biological_Process_2021
neuron maturation (GO:0042551)	4/18	0.00171214	0.0363653	9.35811	59.6113	APP;MTCH1;CLN5;B4GALT5	GO_Biological_Process_2021
CFL1 in Cancer Cell Motility	4/18	0.00171214	0.0899688	9.35811	59.6113	CTTN;WASL;RHOC;CD44	Elsevier_Pathway_Collection
Interferon-beta enhancer pathway	5/30	0.0017757	0.0210047	6.55804	41.5357	SMARCE1;SMARCC1;HMGB1;NR3C1;ACTB	BioPlanet_2019
Androgens Promote Scalp Dermal Papilla Regression	5/30	0.0017757	0.0899688	6.55804	41.5357	PCNA;LIG1;TGFB1I1;CTNNB1;LRP6	Elsevier_Pathway_Collection
Thyroid Hormones in Adipose Tissue Metabolism	5/30	0.0017757	0.0899688	6.55804	41.5357	THRB;FASN;STAT3;THRSP;IL6ST	Elsevier_Pathway_Collection
large ribosomal subunit (GO:0015934)	7/59	0.00179484	0.0200304	4.42288	27.9652	RPL4;RPL7A;RPL3;RPL12;RPL13A;RPL27;RPL19	GO_Cellular_Component_2021
cyclin-dependent protein serine/threonine kinase regulator activity (GO:0016538)	6/44	0.00183997	0.0876154	5.18269	32.6406	HEXIM2;CDKN1A;CDKN2B;CCNE1;CCNG2;CCNG1	GO_Molecular_Function_2021
Nucleotide Excision Repair WP4753	6/44	0.00183997	0.0461143	5.18269	32.6406	PCNA;LIG1;POLD2;XPA;RPA2;RAD23B	WikiPathway_2021_Human
negative regulation of protein phosphorylation (GO:0001933)	12/152	0.00202867	0.0426909	2.8274	17.5309	IMPACT;PID1;CADM4;CAMK2N1;IGFBP3;MYADM;NCK2;EPHB2;CORO1C;EIF4G1;ENG;LRP6	GO_Biological_Process_2021
Phagosome	12/152	0.00202867	0.0262761	2.8274	17.5309	SCARB1;SEC61A1;TUBB6;DYNC1LI2;TUBA1B;TUBA1A;TUBB2A;CTSL;ATP6V0A2;TUBB4B;ACTB;ACTG1	KEGG_2021_Human
cholesterol metabolic process (GO:0008203)	8/77	0.00205126	0.0426909	3.81248	23.5966	ACLY;MVK;HMGCS1;OSBPL5;SNX17;MSMO1;DHCR24;FDFT1	GO_Biological_Process_2021
import into nucleus (GO:0051170)	8/77	0.00205126	0.0426909	3.81248	23.5966	STAT3;FAM53C;SNRPD3;PHB2;KPNB1;RAN;IPO5;HTATIP2	GO_Biological_Process_2021
single-stranded DNA helicase activity (GO:0017116)	4/19	0.00211806	0.0876154	8.73378	53.7761	MCM7;DHX9;MCM5;MCM2	GO_Molecular_Function_2021
cytoplasmic translational initiation (GO:0002183)	4/19	0.00211806	0.0434975	8.73378	53.7761	EIF4A1;EIF3A;EIF4B;EIF4G1	GO_Biological_Process_2021
endocardial cushion morphogenesis (GO:0003203)	4/19	0.00211806	0.0434975	8.73378	53.7761	ACVR1;BMP4;TGFB2;ENG	GO_Biological_Process_2021
ER-associated degradation (ERAD) pathway	4/19	0.00211806	0.0247291	8.73378	53.7761	SEC61A1;UBE2I;MAN2A2;MAN2B1	BioPlanet_2019
Proteins Involved in Melanoma	16/238	0.00216481	0.0942498	2.3836	14.6244	APP;CDKN1A;CDKN2B;TGFB2;TGFB3;IGFBP3;STAT3;PTN;RHOC;BMP4;HNRNPK;CDH2;CTSL;CTNNB1;PLXNB1;CD44	Elsevier_Pathway_Collection
positive regulation of DNA biosynthetic process (GO:2000573)	7/61	0.00218109	0.0444972	4.25863	26.0966	CCT3;CCT6A;PCNA;CTNNB1;CCT8;CCT7;CCT4	GO_Biological_Process_2021
Amino acid metabolism	14/195	0.00219767	0.0253295	2.55475	15.636	PSMD13;ACADSB;AZIN1;PSMB6;PSMA6;PSMB7;PSMB5;PSMB2;PSMB3;PSMD2;PSMD3;PSME2;GLUL;ALDH7A1	BioPlanet_2019
Phagosome	12/154	0.00226331	0.0257559	2.78729	16.9772	SCARB1;SEC61A1;TUBB6;DYNC1LI2;TUBA1B;TUBA1A;TUBB2A;CTSL;ATP6V0A2;TUBB4B;ACTB;ACTG1	BioPlanet_2019
cellular response to lectin (GO:1990858)	10/115	0.00231725	0.0466609	3.13652	19.0304	PSMB6;PSMA6;PSMB7;PSMB5;PSMB2;PSMD13;PSMB3;PSMD2;PSMD3;PSME2	GO_Biological_Process_2021
stimulatory C-type lectin receptor signaling pathway (GO:0002223)	10/115	0.00231725	0.0466609	3.13652	19.0304	PSMB6;PSMA6;PSMB7;PSMB5;PSMB2;PSMD13;PSMB3;PSMD2;PSMD3;PSME2	GO_Biological_Process_2021
Suppression of Caspase Activity in Cancer	6/46	0.00232211	0.0942498	4.92305	29.8597	APP;LMNA;STAT3;CTNNB1;BID;LMNB1	Elsevier_Pathway_Collection
Cholesterol metabolism (includes both Bloch and Kandutsch-Russell pathways) WP4718	6/46	0.00232211	0.0547746	4.92305	29.8597	MVK;HMGCS1;FASN;MSMO1;DHCR24;FDFT1	WikiPathway_2021_Human
microtubule cytoskeleton (GO:0015630)	20/331	0.00232994	0.024485	2.13168	12.922	CCT3;NUDC;PCIF1;TUBB4B;SPATA5;CAMSAP1;CCT6A;TUBA1B;TUBB6;SPAST;TUBA1A;TUBB2A;MAP1B;KIF5B;MAP6;CCT8;MAPRE1;CCT7;AAMP;CCT4	GO_Cellular_Component_2021
RNA polymerase II complex binding (GO:0000993)	5/32	0.0023894	0.0876154	6.07163	36.6527	DHX9;PCIF1;WAC;PAF1;WDR43	GO_Molecular_Function_2021
positive regulation of lamellipodium organization (GO:1902745)	5/32	0.0023894	0.0471025	6.07163	36.6527	ACTR3;ARPC2;FSCN1;RREB1;CORO1C	GO_Biological_Process_2021
regulation of cellular amide metabolic process (GO:0034248)	5/32	0.0023894	0.0471025	6.07163	36.6527	RBM3;APP;PCIF1;NOLC1;PUM3	GO_Biological_Process_2021
regulation of transcription involved in G1/S transition of mitotic cell cycle (GO:0000083)	5/32	0.0023894	0.0471025	6.07163	36.6527	CDK18;CDT1;PCNA;CCNE1;TYMS	GO_Biological_Process_2021
ribosome (GO:0005840)	7/62	0.00239679	0.024485	4.18098	25.2265	RPL7A;RPS18;DHX9;RPS5;RPL13A;RPL27;RPL19	GO_Cellular_Component_2021
positive regulation of proteasomal ubiquitin-dependent protein catabolic process (GO:0032436)	8/79	0.00241513	0.0471025	3.7047	22.3246	PLK3;ZER1;ARIH2;ELOB;STUB1;HSPBP1;DDA1;SOCS5	GO_Biological_Process_2021
positive regulation of ubiquitin-dependent protein catabolic process (GO:2000060)	8/79	0.00241513	0.0471025	3.7047	22.3246	ZER1;SMURF1;ARIH2;ELOB;STUB1;HSPBP1;DDA1;SOCS5	GO_Biological_Process_2021
single-stranded DNA binding (GO:0003697)	9/97	0.00243146	0.0876154	3.36542	20.2573	MCM7;DHX9;MCM3;RPA2;NUCKS1;MCM5;HMGB1;RAD23B;MCM2	GO_Molecular_Function_2021
double-strand break repair via homologous recombination (GO:0000724)	9/97	0.00243146	0.0471248	3.36542	20.2573	MORF4L1;EXD2;MCM7;REV3L;MCM3;RPA2;NUCKS1;MCM5;MCM2	GO_Biological_Process_2021
lytic vacuole (GO:0000323)	15/219	0.00245728	0.024485	2.42989	14.6005	ARSA;SCARB1;CD164;EPDR1;LIPA;GFAP;CLN5;LAPTM4B;FYCO1;AP5M1;CTSL;PPT1;MAN2B1;CTSF;LDLR	GO_Cellular_Component_2021
positive regulation of developmental process (GO:0051094)	13/177	0.00255567	0.0492244	2.61599	15.616	ACVR1;COBL;PA2G4;PTN;SORL1;CORO1C;BMP4;SLC6A6;SHH;C1QBP;LMNA;RREB1;B4GALT5	GO_Biological_Process_2021
Mitochondrial Protein Transport	4/20	0.00258582	0.0942498	8.1875	48.7788	HSPA9;TOMM40;HSPBP1;TOMM20	Elsevier_Pathway_Collection
Dopamine Mediated Glutamate Release and Glutamate Uptake Circle	4/20	0.00258582	0.0942498	8.1875	48.7788	SLC1A2;SLC1A3;SLC38A3;GLUL	Elsevier_Pathway_Collection
Steroid biosynthesis	4/20	0.00258582	0.0295616	8.1875	48.7788	DHCR24;MSMO1;LIPA;FDFT1	KEGG_2021_Human
regulation of synapse assembly (GO:0051963)	6/47	0.0025961	0.0496231	4.80273	28.5942	APP;LRFN4;EPHB2;MDGA1;LRRC4B;EIF4G1	GO_Biological_Process_2021
Nucleotide excision repair	6/47	0.0025961	0.0295616	4.80273	28.5942	PCNA;LIG1;POLD2;XPA;RPA2;RAD23B	KEGG_2021_Human
RNA splicing (GO:0008380)	9/98	0.00260837	0.0496231	3.32743	19.795	SF3B2;SNRNP40;DDX39B;FUS;NONO;SRSF2;LUC7L3;SNRNP48;SNRPD3	GO_Biological_Process_2021
mRNA surveillance pathway	9/98	0.00260837	0.0295616	3.32743	19.795	UPF2;DDX39B;FUS;EIF4A3;CSTF2;SSU72;ETF1;GSPT1;PPP1CA	KEGG_2021_Human
Proteins Involved in Glioblastoma	13/178	0.00268416	0.0942498	2.6	15.393	ZBTB18;EPAS1;STAT3;PTN;NDRG2;GFAP;BMP4;CTSL;MXI1;CTNNB1;GLUL;CRYAB;CD44	Elsevier_Pathway_Collection
cyclin-dependent protein serine/threonine kinase inhibitor activity (GO:0004861)	3/10	0.00270166	0.0876154	14.0185	82.9042	HEXIM2;CDKN1A;CDKN2B	GO_Molecular_Function_2021
DNA replication-dependent nucleosome assembly (GO:0006335)	3/10	0.00270166	0.0498681	14.0185	82.9042	CHAF1B;NASP;RBBP4	GO_Biological_Process_2021
DNA replication-dependent nucleosome organization (GO:0034723)	3/10	0.00270166	0.0498681	14.0185	82.9042	CHAF1B;NASP;RBBP4	GO_Biological_Process_2021
histone H2B ubiquitination (GO:0033523)	3/10	0.00270166	0.0498681	14.0185	82.9042	LEO1;WAC;PAF1	GO_Biological_Process_2021
L-glutamate transmembrane transport (GO:0015813)	3/10	0.00270166	0.0498681	14.0185	82.9042	SLC1A2;SLC1A3;SLC1A6	GO_Biological_Process_2021
mitotic DNA replication (GO:1902969)	3/10	0.00270166	0.0498681	14.0185	82.9042	LIG1;MCM3;MCM2	GO_Biological_Process_2021
Ran role in mitotic spindle regulation	3/10	0.00270166	0.0303599	14.0185	82.9042	RANBP1;KPNB1;RAN	BioPlanet_2019
Glutamate Release	3/10	0.00270166	0.0942498	14.0185	82.9042	SLC1A2;SLC1A3;SLC38A3	Elsevier_Pathway_Collection
ICAM2 -> CTNNB/FOXO/STAT3 Signaling	3/10	0.00270166	0.0942498	14.0185	82.9042	STAT3;CTNNB1;FOXO4	Elsevier_Pathway_Collection
SARS-CoV-2 and COVID-19 Pathway WP4846	3/10	0.00270166	0.060187	14.0185	82.9042	NRP1;SCARB1;CTSL	WikiPathway_2021_Human
basal RNA polymerase II transcription machinery binding (GO:0001099)	5/33	0.00274809	0.0876154	5.85448	34.523	DRAP1;DHX9;WAC;PAF1;WDR43	GO_Molecular_Function_2021
nucleosomal DNA binding (GO:0031492)	5/33	0.00274809	0.0876154	5.85448	34.523	SMARCE1;HDAC2;SMARCC1;RBBP4;ACTB	GO_Molecular_Function_2021
regulation of macromolecule metabolic process (GO:0060255)	14/200	0.0027719	0.0508619	2.48542	14.6347	SCARB2;APP;ARF1;MTMR3;YBX1;COQ7;HNRNPAB;MARF1;SHH;HNRNPK;HNRNPDL;PCBP4;HNRNPD;LDLR	GO_Biological_Process_2021
Hypoxia	14/200	0.0027719	0.0130279	2.48542	14.6347	SCARB1;CDKN1A;TGFB3;IGFBP3;AMPD3;KLHL24;NR3C1;PNRC1;SLC6A6;DDIT3;CCNG2;MXI1;MYH9;PAM	MSigDB_Hallmark_2020
Myogenesis	14/200	0.0027719	0.0130279	2.48542	14.6347	APP;CDKN1A;DMPK;TPM3;IGFBP3;IFRD1;AK1;FOXO4;TPD52L1;MYLK;REEP1;MRAS;MYH9;CRYAB	MSigDB_Hallmark_2020
negative regulation of protein modification process (GO:0031400)	8/81	0.0028277	0.0515806	3.60283	21.1425	IMPACT;PID1;CADM4;IGFBP3;MYADM;EPHB2;CORO1C;LRP6	GO_Biological_Process_2021
Proteins Involved in Glioma	18/290	0.00283498	0.0942498	2.19046	12.8487	APP;NRP1;CDKN1A;TGFB2;MCRS1;STAT3;IDH2;SLC1A2;AQP4;HMGB1;GFAP;PANX1;BMP4;SHH;GAP43;S1PR1;CD44;B4GALT5	Elsevier_Pathway_Collection
Proteins Involved in Prostate Cancer	11/138	0.0028489	0.0942498	2.85412	16.7275	TGFB2;CDKN1A;CDKN2B;TGFB3;IGFBP3;TGFB1I1;MXI1;STAT3;CTNNB1;NR3C1;CD44	Elsevier_Pathway_Collection
myelination (GO:0042552)	6/48	0.00289363	0.0524746	4.68814	27.4033	ABCD2;CNTNAP1;MARVELD1;MAL2;ACSBG1;B4GALT5	GO_Biological_Process_2021
Bone Loss in Osteoporosis	6/48	0.00289363	0.0942498	4.68814	27.4033	TGFB2;SMURF1;STAT3;CTNNB1;IL6ST;LRP6	Elsevier_Pathway_Collection
innate immune response activating cell surface receptor signaling pathway (GO:0002220)	10/119	0.00297712	0.0536747	3.02079	17.5713	PSMB6;PSMA6;PSMB7;PSMB5;PSMB2;PSMD13;PSMB3;PSMD2;PSMD3;PSME2	GO_Biological_Process_2021
ephrin receptor signaling pathway (GO:0048013)	8/82	0.00305358	0.054735	3.55396	20.5826	ACTR3;ARPC2;NCK2;ARPC4;WASL;EPHB2;ACTB;ACTG1	GO_Biological_Process_2021
chromosome (GO:0005694)	12/160	0.00310334	0.0290144	2.67345	15.4399	SMARCE1;MDC1;NCL;BMS1;PES1;HP1BP3;NOL7;DDX21;HMGB1;TOPBP1;PUM3;GET4	GO_Cellular_Component_2021
mitochondrial outer membrane translocase complex (GO:0005742)	4/21	0.00311983	0.0290144	7.70548	44.4605	HSPA9;TOMM40;DNAJC11;TOMM20	GO_Cellular_Component_2021
endocardial cushion development (GO:0003197)	4/21	0.00311983	0.055601	7.70548	44.4605	ACVR1;BMP4;TGFB2;ENG	GO_Biological_Process_2021
Y branching of actin filaments	4/21	0.00311983	0.0346262	7.70548	44.4605	ACTR3;ARPC2;ARPC4;WASL	BioPlanet_2019
mitotic G1 DNA damage checkpoint signaling (GO:0031571)	7/65	0.00314332	0.0556996	3.96411	22.8431	PLK3;CDKN1A;PCNA;PRMT1;PCBP4;WAC;RPA2	GO_Biological_Process_2021
Type 2 papillary renal cell carcinoma WP4241	5/34	0.00314416	0.0663584	5.65231	32.5698	CDKN1A;TGFB2;EPAS1;TGFB3;ELOB	WikiPathway_2021_Human
adherens junction organization (GO:0034332)	6/49	0.00321594	0.0566627	4.57887	26.2811	TJP1;CDH2;CADM1;CTNNB1;NECTIN3;ACTB	GO_Biological_Process_2021
Deadenylation-dependent mRNA decay	6/49	0.00321594	0.0352577	4.57887	26.2811	EIF4A1;DIS3;EIF4A3;EIF4B;LSM2;EIF4G1	BioPlanet_2019
cell-cell junction (GO:0005911)	17/271	0.00328881	0.0295992	2.21363	12.6558	CD53;CADM4;CADM1;WDR1;KLHL24;ACTB;PPP1CA;ACTG1;TJP1;IGSF11;CYTH3;CDH2;FSCN1;MYADM;CTNNB1;NECTIN3;JAM2	GO_Cellular_Component_2021
Thyroid hormone signaling pathway	10/121	0.00335904	0.0365463	2.96605	16.8949	BMP4;SLCO1C1;HDAC2;THRB;RCAN2;CTNNB1;PIK3R2;PLCD4;ACTB;ACTG1	KEGG_2021_Human
regulation of proteasomal ubiquitin-dependent protein catabolic process (GO:0032434)	9/102	0.00342043	0.0599251	3.18366	18.0768	ZER1;ARIH2;WAC;ELOB;STUB1;HSPBP1;RAD23B;SOCS5;DDA1	GO_Biological_Process_2021
nuclear export (GO:0051168)	8/84	0.00354728	0.0612285	3.46008	19.5203	DDX39B;U2AF2;SMURF1;EIF4A3;SRSF2;SRSF3;THOC3;RAN	GO_Biological_Process_2021
Proteins Involved in Glaucoma	8/84	0.00354728	0.104435	3.46008	19.5203	EIF5A;BMP4;APP;C1QBP;SLC1A2;SLC1A3;AQP4;EPHB2	Elsevier_Pathway_Collection
positive regulation of cell morphogenesis involved in differentiation (GO:0010770)	6/50	0.00356427	0.0612285	4.47458	25.2223	NRP1;C1QBP;CAPRIN1;MYADM;RREB1;TRIOBP	GO_Biological_Process_2021
Vibrio cholerae infection	6/50	0.00356427	0.0372877	4.47458	25.2223	TJP1;SEC61A1;ARF1;ATP6V0A2;ACTB;ACTG1	KEGG_2021_Human
Glucocorticoids in Insulin Resistance in Skeletal Muscles	5/35	0.00357976	0.104435	5.46362	30.7736	ACLY;FASN;DDIT4L;NR3C1;LDLR	Elsevier_Pathway_Collection
amino acid:sodium symporter activity (GO:0005283)	3/11	0.00363303	0.0984552	12.2656	68.9043	SLC6A15;SLC1A2;SLC1A3	GO_Molecular_Function_2021
hyaluronic acid binding (GO:0005540)	3/11	0.00363303	0.0984552	12.2656	68.9043	C1QBP;LAYN;CD44	GO_Molecular_Function_2021
MAP-kinase scaffold activity (GO:0005078)	3/11	0.00363303	0.0984552	12.2656	68.9043	AKAP13;SH3RF1;MAPK8IP1	GO_Molecular_Function_2021
integral component of postsynaptic density membrane (GO:0099061)	3/11	0.00363303	0.0298123	12.2656	68.9043	LRFN4;LRFN1;LRRC4B	GO_Cellular_Component_2021
intrinsic component of postsynaptic density membrane (GO:0099146)	3/11	0.00363303	0.0298123	12.2656	68.9043	LRFN4;LRFN1;LRRC4B	GO_Cellular_Component_2021
Sin3 complex (GO:0016580)	3/11	0.00363303	0.0298123	12.2656	68.9043	MORF4L1;HDAC2;RBBP4	GO_Cellular_Component_2021
cell-cell junction maintenance (GO:0045217)	3/11	0.00363303	0.0612285	12.2656	68.9043	TJP1;CSF1R;MYADM	GO_Biological_Process_2021
monocyte differentiation (GO:0030224)	3/11	0.00363303	0.0612285	12.2656	68.9043	BMP4;CSF1R;MYH9	GO_Biological_Process_2021
regulation of lamellipodium morphogenesis (GO:2000392)	3/11	0.00363303	0.0612285	12.2656	68.9043	RREB1;CD44;CORO1C	GO_Biological_Process_2021
regulation of lymphocyte migration (GO:2000401)	3/11	0.00363303	0.0612285	12.2656	68.9043	MIA3;WASL;JAM2	GO_Biological_Process_2021
regulation of mRNA 3'-end processing (GO:0031440)	3/11	0.00363303	0.0612285	12.2656	68.9043	AHCYL1;LEO1;PAF1	GO_Biological_Process_2021
proteasome-mediated ubiquitin-dependent protein catabolic process (GO:0043161)	19/321	0.00370579	0.0617941	2.08281	11.6593	PSMD13;SMURF1;UBR2;AGAP3;RAD23B;PSMB6;PSMA6;PSMB7;NSFL1C;PSMB5;RMND5A;PSMB2;PSMB3;PSMD2;DDIT3;PSMD3;PSME2;CTNNB1;STUB1	GO_Biological_Process_2021
negative regulation of myeloid cell differentiation (GO:0045638)	4/22	0.00372437	0.0617941	7.27703	40.6994	HSPA9;PRMT1;LEO1;PAF1	GO_Biological_Process_2021
Double-strand break repair	4/22	0.00372437	0.0403398	7.27703	40.6994	MDC1;BRIP1;LIG1;RPA2	BioPlanet_2019
EGFR Nuclear Signaling in Colorectal Cancer	4/22	0.00372437	0.104435	7.27703	40.6994	MDC1;PCNA;DHX9;STAT3	Elsevier_Pathway_Collection
DNMT and MBD Families Activation in DNA Methylation in Cancer	4/22	0.00372437	0.104435	7.27703	40.6994	CDKN1A;DNMT1;PCNA;UHRF1	Elsevier_Pathway_Collection
antigen receptor-mediated signaling pathway (GO:0050851)	13/185	0.00373913	0.0617941	2.49328	13.9347	KHDRBS1;PSMD13;PIK3R2;SPPL3;PSMB6;PSMA6;PSMB7;PSMB5;PSMB2;PSMB3;PSMD2;PSMD3;PSME2	GO_Biological_Process_2021
neuron development (GO:0048666)	11/143	0.0037463	0.0617941	2.7453	15.3379	APP;TGFB2;PRMT1;MICALL1;STMN2;PPT1;HMGB1;CAMSAP1;UHMK1;B4GALT5;CLN5	GO_Biological_Process_2021
Prostate Cancer	10/123	0.0037789	0.104435	2.91326	16.2511	TGFB2;CDKN1A;CDKN2B;TGFB3;IGFBP3;TGFB1I1;MXI1;STAT3;CTNNB1;IL6ST	Elsevier_Pathway_Collection
cellular protein modification process (GO:0006464)	46/1025	0.00380767	0.062474	1.57406	8.76865	APP;MTMR3;EPAS1;PSMD13;GPS1;DCUN1D3;MIA3;TRIOBP;DDA1;PPM1G;PTPRG;PSMB6;PSMB7;PSMB5;NUAK2;PSMB2;CDH2;MAN2A2;PSMB3;PSMD2;PSMD3;ELOB;MAPK6;SOCS5;ACVR1;CDK18;TGFB2;UBE2I;DMPK;MCRS1;IGFBP3;TMEM132A;HUNK;PPP1CA;BMP4;PSMA6;COPS3;PPP5C;LATS2;VGF;CCNE1;PSME2;FAM20C;MAN2B1;UBE2M;B4GALT5	GO_Biological_Process_2021
DNA duplex unwinding (GO:0032508)	6/51	0.00393985	0.0629144	4.37492	24.2222	MCM7;DHX9;XPA;ASCC3;RAD23B;MCM2	GO_Biological_Process_2021
mitotic nuclear membrane organization (GO:0101024)	6/51	0.00393985	0.0629144	4.37492	24.2222	SPAST;UBE2I;LMNA;BANF1;KPNB1;RAN	GO_Biological_Process_2021
mitotic nuclear membrane reassembly (GO:0007084)	6/51	0.00393985	0.0629144	4.37492	24.2222	SPAST;UBE2I;LMNA;BANF1;KPNB1;RAN	GO_Biological_Process_2021
regulation of epithelial cell migration (GO:0010632)	6/51	0.00393985	0.0629144	4.37492	24.2222	TGFB2;PTN;GLUL;RREB1;PTPRG;CORO1C	GO_Biological_Process_2021
regulation of substrate adhesion-dependent cell spreading (GO:1900024)	6/51	0.00393985	0.0629144	4.37492	24.2222	NRP1;C1QBP;MYADM;RREB1;TRIOBP;CORO1C	GO_Biological_Process_2021
regulation of canonical Wnt signaling pathway (GO:0060828)	16/253	0.00395624	0.0629144	2.23099	12.3429	PSMD13;TMEM64;PPP1CA;LRP6;PSMB6;PSMA6;PSMB7;PSMB5;LATS2;PSMB2;PSMB3;PSMD2;DDIT3;PSMD3;PSME2;CTNNB1	GO_Biological_Process_2021
Proteins Involved in Medulloblastoma	7/68	0.00405556	0.106851	3.76857	20.756	SHH;TGFB2;MCM7;CDH2;MCM3;CTNNB1;MCM2	Elsevier_Pathway_Collection
dendrite morphogenesis (GO:0048813)	5/36	0.00405701	0.0638619	5.2871	29.1177	FARP1;MAP6;PTN;WASL;EPHB2	GO_Biological_Process_2021
positive regulation of substrate adhesion-dependent cell spreading (GO:1900026)	5/36	0.00405701	0.0638619	5.2871	29.1177	NRP1;C1QBP;MYADM;RREB1;TRIOBP	GO_Biological_Process_2021
Proteins Involved in Osteoarthritis	8/86	0.00410063	0.106851	3.37101	18.5291	TGFB2;EPAS1;WIF1;IGFBP3;HTRA1;CTNNB1;PTN;CD44	Elsevier_Pathway_Collection
DNA repair	9/105	0.00415043	0.0444195	3.08369	16.9126	MDC1;XAB2;BRIP1;PCNA;LIG1;POLD2;XPA;RPA2;RAD23B	BioPlanet_2019
Antigen presentation: folding, assembly, and peptide loading of class I MHC proteins	16/255	0.00426773	0.0444815	2.21209	12.0707	PSMD13;SMURF1;UBR2;PSMB6;PSMA6;PSMB7;SEC61A1;PSMB5;PSMB2;PSMB3;PSMD2;PSMD3;ARIH2;PSME2;STUB1;UBE2M	BioPlanet_2019
negative regulation of protein-containing complex assembly (GO:0031333)	6/52	0.00434393	0.0676021	4.27959	23.2766	IMPACT;RPL13A;HMGB1;CRYAB;SORL1;SVIP	GO_Biological_Process_2021
Apoptotic execution phase	6/52	0.00434393	0.0444815	4.27959	23.2766	TJP1;LMNA;CTNNB1;HMGB1;KPNB1;LMNB1	BioPlanet_2019
RNA 3'-end processing (GO:0031123)	7/69	0.00440024	0.0676021	3.7076	20.1178	DDX39B;U2AF2;EIF4A3;CSTF2;SRSF2;SRSF3;THOC3	GO_Biological_Process_2021
Sterol regulatory element-binding proteins (SREBP) signaling WP1982	7/69	0.00440024	0.0840882	3.7076	20.1178	SCARB1;ACLY;HMGCS1;FASN;LDLR;KPNB1;FDFT1	WikiPathway_2021_Human
cytoskeleton-dependent intracellular transport (GO:0030705)	4/23	0.00440362	0.0676021	6.89367	37.4004	TUBA1B;TUBA1A;KIF5B;MAP6	GO_Biological_Process_2021
nucleotide-excision repair, DNA damage recognition (GO:0000715)	4/23	0.00440362	0.0676021	6.89367	37.4004	COPS3;GPS1;XPA;RAD23B	GO_Biological_Process_2021
protein alkylation (GO:0008213)	4/23	0.00440362	0.0676021	6.89367	37.4004	PRMT1;ETF1;SNRPD3;GSPT1	GO_Biological_Process_2021
Deadenylation of mRNA	4/23	0.00440362	0.0444815	6.89367	37.4004	EIF4A1;EIF4A3;EIF4B;EIF4G1	BioPlanet_2019
Mismatch repair	4/23	0.00440362	0.0444815	6.89367	37.4004	PCNA;LIG1;POLD2;RPA2	BioPlanet_2019
Signaling events mediated by PRL	4/23	0.00440362	0.0444815	6.89367	37.4004	CDKN1A;TUBA1B;CCNE1;RHOC	BioPlanet_2019
Mismatch repair	4/23	0.00440362	0.0443624	6.89367	37.4004	PCNA;LIG1;POLD2;RPA2	KEGG_2021_Human
DNA Mismatch Repair WP531	4/23	0.00440362	0.0840882	6.89367	37.4004	PCNA;LIG1;POLD2;RPA2	WikiPathway_2021_Human
serine/threonine protein kinase complex (GO:1902554)	5/37	0.00457802	0.0364934	5.12162	27.5875	ACVR1;CDKN1A;CCNE1;CCNG2;CCNG1	GO_Cellular_Component_2021
ALK in cardiac myocytes	5/37	0.00457802	0.0457294	5.12162	27.5875	ACVR1;BMP4;TGFB2;TGFB3;CTNNB1	BioPlanet_2019
Hepatocellular carcinoma	12/168	0.00459854	0.0446716	2.5353	13.645	SMARCE1;SMARCC1;TGFB2;CDKN1A;GSTA4;TGFB3;DPF3;CTNNB1;PIK3R2;ACTB;ACTG1;LRP6	KEGG_2021_Human
mitotic G1/S transition checkpoint signaling (GO:0044819)	3/12	0.00473761	0.0720164	10.9022	58.351	PLK3;WAC;RPA2	GO_Biological_Process_2021
neurotransmitter uptake (GO:0001504)	3/12	0.00473761	0.0720164	10.9022	58.351	SLC1A3;SLC1A6;GLUL	GO_Biological_Process_2021
MicroRNA regulation of DNA damage response	7/70	0.00476658	0.0470896	3.64856	19.5056	CDKN1A;MCM7;CCNE1;SESN1;CCNG1;RPA2;BID	BioPlanet_2019
positive regulation of cell differentiation (GO:0045597)	16/258	0.00477235	0.0721906	2.18433	11.675	ACVR1;TGFB2;TGFB3;TGFB1I1;IGFBP3;PA2G4;PTN;TMEM64;BMP4;SLC6A6;MAPK11;IMPACT;CDH2;CTNNB1;IL6ST;NBL1	GO_Biological_Process_2021
lysosome (GO:0005764)	25/477	0.00478793	0.0371064	1.83578	9.80611	SCARB2;ABCD4;SCARB1;IDUA;LIPA;CLN5;LAPTM4B;FYCO1;AP5M1;GM2A;CTSL;ATP6V0A2;CTSF;LDLR;CD164;ARSA;AP3D1;EPDR1;SLC39A14;GFAP;TCN2;GNB2;PPT1;GNB4;MAN2B1	GO_Cellular_Component_2021
Tight junction	12/169	0.00482022	0.0452103	2.51902	13.4388	ACTR3;TJP1;TUBA1B;TUBA1A;PCNA;ARPC2;CTTN;MYH9;ARPC4;ACTB;JAM2;ACTG1	KEGG_2021_Human
transmembrane receptor protein tyrosine kinase signaling pathway (GO:0007169)	22/404	0.00508385	0.0758586	1.90855	10.0804	ACTR3;CSF1R;NRP1;STAT3;STYK1;ARPC4;PIK3R2;FOXO4;WASL;SLC39A14;ACTB;MTSS1;SULF2;PTPRG;ACTG1;HNRNPM;MAPK11;ARPC2;NCK2;ATP6V0A2;EPHB2;AAMP	GO_Biological_Process_2021
Signaling events mediated by HDAC class II	5/38	0.00514489	0.0498358	4.96616	26.1704	TUBA1B;UBE2I;TUBB2A;NR3C1;RAN	BioPlanet_2019
Fc-gamma receptor signaling pathway involved in phagocytosis (GO:0038096)	7/71	0.00515543	0.0758586	3.59136	18.9182	ACTR3;ARPC2;PIK3R2;ARPC4;WASL;ACTB;ACTG1	GO_Biological_Process_2021
Rac1 cell motility signaling pathway	7/71	0.00515543	0.0498358	3.59136	18.9182	ACTR3;CADM1;ARPC2;STAT3;CTNNB1;ARPC4;MYLK	BioPlanet_2019
miRNA regulation of DNA damage response WP1530	7/71	0.00515543	0.0939695	3.59136	18.9182	CDKN1A;MCM7;CCNE1;SESN1;CCNG1;RPA2;BID	WikiPathway_2021_Human
amino acid import across plasma membrane (GO:0089718)	4/24	0.00516161	0.0758586	6.54865	34.4885	SLC6A6;SLC1A2;SLC1A3;SLC1A6	GO_Biological_Process_2021
histone monoubiquitination (GO:0010390)	4/24	0.00516161	0.0758586	6.54865	34.4885	UHRF1;LEO1;WAC;PAF1	GO_Biological_Process_2021
nucleotide-excision repair, DNA gap filling (GO:0006297)	4/24	0.00516161	0.0758586	6.54865	34.4885	PCNA;LIG1;POLD2;RPA2	GO_Biological_Process_2021
positive regulation of neuron apoptotic process (GO:0043525)	4/24	0.00516161	0.0758586	6.54865	34.4885	TGFB2;DDIT3;CTNNB1;ATF4	GO_Biological_Process_2021
Lactate as a Signaling Molecule in Cancer Cells	4/24	0.00516161	0.130761	6.54865	34.4885	LDHB;TGFB2;SLC16A1;CD44	Elsevier_Pathway_Collection
TGF-beta Signaling	6/54	0.00524266	0.0224005	4.10085	21.5332	ACVR1;TJP1;SMURF1;CTNNB1;ENG;PPP1CA	MSigDB_Hallmark_2020
positive regulation of binding (GO:0051099)	8/90	0.00540475	0.0790572	3.20591	16.7364	BMP4;APP;CDT1;DHX9;HMGB1;SPPL3;RAN;CLN5	GO_Biological_Process_2021
Proteins Involved in Neuroblastoma	14/216	0.00548827	0.133623	2.28665	11.9023	APP;CDKN1A;SLC16A1;CADM1;EPAS1;MCRS1;DNAJC11;PTN;HMGB1;BMP4;CDH2;GNB2;CTNNB1;CD44	Elsevier_Pathway_Collection
cellular response to tumor necrosis factor (GO:0071356)	13/194	0.00556463	0.0801797	2.36819	12.2941	EIF5A;PID1;DHX9;PSMD13;PSMB6;PSMA6;PSMB7;PSMB5;PSMB2;PSMB3;PSMD2;PSMD3;PSME2	GO_Biological_Process_2021
Fc-gamma receptor signaling pathway (GO:0038094)	7/72	0.00556762	0.0801797	3.53593	18.3542	ACTR3;ARPC2;PIK3R2;ARPC4;WASL;ACTB;ACTG1	GO_Biological_Process_2021
Glioma Stem Cell Program Activation	7/72	0.00556762	0.133623	3.53593	18.3542	BMP4;SHH;STAT3;CTNNB1;IL6ST;CD44;LRP6	Elsevier_Pathway_Collection
G2/M transition of mitotic cell cycle (GO:0000086)	10/130	0.00558491	0.0801797	2.74232	14.2263	KHDRBS1;PLK3;CDKN1A;CDKN2B;TUBA1A;HAUS7;NDE1;MAPRE1;TPD52L1;TUBB4B	GO_Biological_Process_2021
positive regulation of canonical Wnt signaling pathway (GO:0090263)	10/130	0.00558491	0.0801797	2.74232	14.2263	PSMB6;PSMA6;PSMB7;PSMB5;PSMB2;PSMD13;PSMB3;PSMD2;PSMD3;PSME2	GO_Biological_Process_2021
Vibrio cholerae infection	6/55	0.00573982	0.0548947	4.01695	20.7288	TJP1;SEC61A1;ARF1;ATP6V0A2;ACTB;ACTG1	BioPlanet_2019
cell cycle G2/M phase transition (GO:0044839)	10/131	0.00589014	0.0837657	2.71952	13.9633	KHDRBS1;PLK3;CDKN1A;CDKN2B;TUBA1A;HAUS7;NDE1;MAPRE1;TPD52L1;TUBB4B	GO_Biological_Process_2021
Epidermal growth factor receptor (EGFR) pathway	9/111	0.00597123	0.0565067	2.90139	14.8575	CYTH3;MAPK11;NCK2;PIK3R2;WASL;RHOC;MAPK6;ACTB;ACTG1	BioPlanet_2019
poly-pyrimidine tract binding (GO:0008187)	4/25	0.00600222	0.148404	6.23649	31.9035	KHDRBS1;SSB;U2AF2;MCRS1	GO_Molecular_Function_2021
organophosphate ester transport (GO:0015748)	4/25	0.00600222	0.0837657	6.23649	31.9035	SCARB1;OSBPL5;SLC25A19;LDLR	GO_Biological_Process_2021
p53 signaling pathway	7/73	0.00600399	0.0544362	3.48217	17.8125	CDKN1A;CCNE1;SESN1;IGFBP3;CCNG2;CCNG1;BID	KEGG_2021_Human
I-SMAD binding (GO:0070411)	3/13	0.00602378	0.148404	9.81147	50.1566	SMURF1;TGFB1I1;CTNNB1	GO_Molecular_Function_2021
embryonic appendage morphogenesis (GO:0035113)	3/13	0.00602378	0.0837657	9.81147	50.1566	TGFB2;SHH;LRP6	GO_Biological_Process_2021
muscle tissue development (GO:0060537)	3/13	0.00602378	0.0837657	9.81147	50.1566	BMP4;SHH;ENG	GO_Biological_Process_2021
negative regulation of mononuclear cell migration (GO:0071676)	3/13	0.00602378	0.0837657	9.81147	50.1566	MIA3;WASL;NBL1	GO_Biological_Process_2021
regulation of nucleocytoplasmic transport (GO:0046822)	3/13	0.00602378	0.0837657	9.81147	50.1566	BMP4;KHDRBS1;UHMK1	GO_Biological_Process_2021
ribosomal subunit export from nucleus (GO:0000054)	3/13	0.00602378	0.0837657	9.81147	50.1566	EIF6;NOP9;RAN	GO_Biological_Process_2021
mRNA Transcription and Processing	3/13	0.00602378	0.140864	9.81147	50.1566	DDX39B;U2AF2;CSTF2	Elsevier_Pathway_Collection
negative regulation of cellular process (GO:0048523)	28/566	0.00640124	0.087935	1.72865	8.73187	APP;CDKN1A;TGFB1I1;DCUN1D3;UBR2;MIA3;FOXO4;SHH;RBBP4;CAMK2N1;TMEM127;LMNA;NCK2;EPHB2;JAM2;FKTN;CD164;CDKN2B;TGFB2;TGFB3;IGFBP3;BMP4;IMPACT;PPT1;CTNNB1;MYH9;PLXNB1;CRYAB	GO_Biological_Process_2021
positive regulation of ossification (GO:0045778)	5/40	0.00642448	0.087935	4.6819	23.6325	ACVR1;BMP4;TGFB2;TGFB3;PTN	GO_Biological_Process_2021
protein polyubiquitination (GO:0000209)	18/314	0.00644172	0.087935	2.01033	10.1421	PSMD13;SMURF1;UBR2;DDA1;PSMB6;PSMA6;PSMB7;PSMB5;RMND5A;PSMB2;PSMB3;PSMD2;PSMD3;TTC3;ARIH2;PSME2;CTNNB1;STUB1	GO_Biological_Process_2021
Fc receptor mediated stimulatory signaling pathway (GO:0002431)	7/74	0.00646539	0.087935	3.43002	17.2917	ACTR3;ARPC2;PIK3R2;ARPC4;WASL;ACTB;ACTG1	GO_Biological_Process_2021
proteolysis involved in cellular protein catabolic process (GO:0051603)	7/74	0.00646539	0.087935	3.43002	17.2917	PSMA6;ZRANB1;ZER1;CTSL;CLPP;STUB1;CTSF	GO_Biological_Process_2021
RNA metabolic process (GO:0016070)	10/133	0.00653952	0.0885548	2.67502	13.4551	RBM3;HNRNPM;HNRNPA3;SNRNP40;HNRNPK;DDX39B;DDX24;DHX9;HNRNPD;DDX54	GO_Biological_Process_2021
cellular response to interleukin-1 (GO:0071347)	11/155	0.00683182	0.0921107	2.51496	12.54	PSMB6;PSMA6;PSMB7;MAPK11;PSMB5;PSMB2;PSMD13;PSMB3;PSMD2;PSMD3;PSME2	GO_Biological_Process_2021
Integrin signaling pathway	11/155	0.00683182	0.0635643	2.51496	12.54	MAPK11;ARPC2;TSPAN7;NOLC1;ARPC4;RHOC;MAPK6;ACTB;ACTG1;MYLK;TNS1	BioPlanet_2019
positive regulation of filopodium assembly (GO:0051491)	4/26	0.00692914	0.0930185	5.9527	29.597	NRP1;TGFB3;FSCN1;WASL	GO_Biological_Process_2021
ALK1 pathway	4/26	0.00692914	0.0635643	5.9527	29.597	ACVR1;TGFB3;PPP1CA;ENG	BioPlanet_2019
Steroid biosynthesis	4/26	0.00692914	0.0635643	5.9527	29.597	MSMO1;DHCR24;LIPA;FDFT1	BioPlanet_2019
translation initiation factor activity (GO:0003743)	5/41	0.00714126	0.150584	4.55161	22.4934	EIF4A1;EIF3C;EIF3A;EIF3B;EIF4G1	GO_Molecular_Function_2021
import into cell (GO:0098657)	5/41	0.00714126	0.0950431	4.55161	22.4934	SLC6A6;SLC1A3;SLC1A6;GLUL;SLC39A14	GO_Biological_Process_2021
regulation of filopodium assembly (GO:0051489)	5/41	0.00714126	0.0950431	4.55161	22.4934	NRP1;GAP43;TGFB3;FSCN1;WASL	GO_Biological_Process_2021
Cellular senescence	11/156	0.00715895	0.0609788	2.49748	12.336	MAPK11;TGFB2;CDKN1A;CDKN2B;MRAS;RBBP4;CCNE1;TGFB3;IGFBP3;PIK3R2;PPP1CA	KEGG_2021_Human
Shigellosis	15/246	0.00717398	0.0609788	2.14286	10.5799	ACTR3;GABARAPL1;ARF1;PIK3R2;ARPC4;WASL;FOXO4;ACTB;ACTG1;CYTH3;MAPK11;CTTN;ARPC2;PLCD4;CD44	KEGG_2021_Human
mRNA metabolic process (GO:0016071)	8/95	0.00745407	0.0977038	3.02088	14.7993	SF3B2;RIDA;SSB;U2AF2;NONO;SRSF2;SNRPD3;LSM2	GO_Biological_Process_2021
Transport of inorganic cations/anions and amino acids/oligopeptides	8/95	0.00745407	0.067689	3.02088	14.7993	SLC6A6;SLC24A3;SLC43A2;SLC6A15;SLC1A2;SLC1A3;SLC1A6;SLC38A3	BioPlanet_2019
RNA transport (GO:0050658)	7/76	0.00746663	0.0977038	3.33026	16.3093	DDX39B;U2AF2;EIF4A3;SRSF2;SRSF3;THOC3;YBX1	GO_Biological_Process_2021
cytoplasmic vesicle lumen (GO:0060205)	9/115	0.00749087	0.0550563	2.79133	13.661	PSMB7;PSMD13;PSMD2;PSMD3;GDI2;COTL1;HMGB1;AMPD3;CCT8	GO_Cellular_Component_2021
U6 snRNA binding (GO:0017070)	3/14	0.00749871	0.150584	8.91906	43.6412	EIF5A;DDX39B;LSM2	GO_Molecular_Function_2021
L-glutamate transmembrane transporter activity (GO:0005313)	3/14	0.00749871	0.150584	8.91906	43.6412	SLC1A2;SLC1A3;SLC1A6	GO_Molecular_Function_2021
nBAF complex (GO:0071565)	3/14	0.00749871	0.0550563	8.91906	43.6412	SMARCE1;SMARCC1;DPF3	GO_Cellular_Component_2021
negative regulation of mRNA splicing, via spliceosome (GO:0048025)	3/14	0.00749871	0.0977038	8.91906	43.6412	PCBP4;U2AF2;C1QBP	GO_Biological_Process_2021
positive regulation of long-term synaptic potentiation (GO:1900273)	3/14	0.00749871	0.0977038	8.91906	43.6412	APP;AKAP5;EPHB2	GO_Biological_Process_2021
regulation of macrophage cytokine production (GO:0010935)	3/14	0.00749871	0.0977038	8.91906	43.6412	CUEDC2;TGFB2;TGFB3	GO_Biological_Process_2021
TGFBR/BMPR -> SMAD2/3 Signaling	3/14	0.00749871	0.170971	8.91906	43.6412	TGFB2;SMURF1;TGFB3	Elsevier_Pathway_Collection
Ribosome	11/158	0.00784981	0.063407	2.46325	11.94	RPL4;RPL7A;RPL3;RPS18;RPS5;RPL12;RPL13A;RPSA;RPL27;RPS12;RPL19	KEGG_2021_Human
positive regulation of cellular biosynthetic process (GO:0031328)	12/180	0.00786678	0.098463	2.35274	11.3993	RBM3;SCARB1;CDT1;PCNA;EIF6;DHX9;PRMT1;EIF4A3;PCIF1;HNRNPD;EIF3C;LDLR	GO_Biological_Process_2021
active ion transmembrane transporter activity (GO:0022853)	5/42	0.00791201	0.150584	4.42836	21.4305	COX8A;SLCO1C1;UQCR11;COX6A1;COX6B1	GO_Molecular_Function_2021
ESC Pluripotency Pathways WP3931	9/116	0.00791319	0.137965	2.7651	13.3809	ACVR1;BMP4;SELENOP;STAT3;CTNNB1;PIK3R2;IL6ST;MAPK6;LRP6	WikiPathway_2021_Human
Dilated cardiomyopathy	8/96	0.00792588	0.063407	2.98639	14.447	TGFB2;TPM4;TPM3;TGFB3;LMNA;ADCY2;ACTB;ACTG1	KEGG_2021_Human
positive regulation of gene silencing by miRNA (GO:2000637)	4/27	0.00794591	0.098463	5.6936	27.5291	BMP4;DHX9;STAT3;EIF4G1	GO_Biological_Process_2021
phospholipid transport (GO:0015914)	6/59	0.00807633	0.098463	3.71302	17.8923	SCARB2;SCARB1;OSBPL5;ABCB4;LDLR;ATP9A	GO_Biological_Process_2021
negative regulation of gene expression (GO:0010629)	18/322	0.00825867	0.098463	1.95661	9.38487	APP;DNMT1;TGFB2;SLC24A3;EIF4A3;PCIF1;RPL13A;YBX1;TYMS;LSM2;BMP4;RIDA;RBBP4;NCL;CAPRIN1;ENC1;MYADM;ENG	GO_Biological_Process_2021
RNA polymerase II C-terminal domain phosphoserine binding (GO:1990269)	2/5	0.00835078	0.150584	21.7744	104.199	PCIF1;LEO1	GO_Molecular_Function_2021
sphingomyelin phosphodiesterase activity (GO:0004767)	2/5	0.00835078	0.150584	21.7744	104.199	SMPD3;SMPDL3A	GO_Molecular_Function_2021
endoribonuclease activity, producing 3'-phosphomonoesters (GO:0016892)	2/5	0.00835078	0.150584	21.7744	104.199	TSEN34;RIDA	GO_Molecular_Function_2021
nitrite reductase activity (GO:0098809)	2/5	0.00835078	0.150584	21.7744	104.199	CYB5B;CYB5R3	GO_Molecular_Function_2021
bleb (GO:0032059)	2/5	0.00835078	0.0597402	21.7744	104.199	PANX1;ANLN	GO_Cellular_Component_2021
axon choice point recognition (GO:0016198)	2/5	0.00835078	0.098463	21.7744	104.199	APP;GAP43	GO_Biological_Process_2021
BMP signaling pathway involved in heart development (GO:0061312)	2/5	0.00835078	0.098463	21.7744	104.199	ACVR1;BMP4	GO_Biological_Process_2021
cell fate commitment involved in formation of primary germ layer (GO:0060795)	2/5	0.00835078	0.098463	21.7744	104.199	LEO1;PAF1	GO_Biological_Process_2021
CRD-mediated mRNA stabilization (GO:0070934)	2/5	0.00835078	0.098463	21.7744	104.199	DHX9;YBX1	GO_Biological_Process_2021
L-aspartate transmembrane transport (GO:0070778)	2/5	0.00835078	0.098463	21.7744	104.199	SLC1A2;SLC1A3	GO_Biological_Process_2021
mammary gland duct morphogenesis (GO:0060603)	2/5	0.00835078	0.098463	21.7744	104.199	CSF1R;LRP6	GO_Biological_Process_2021
mature ribosome assembly (GO:0042256)	2/5	0.00835078	0.098463	21.7744	104.199	EIF6;C1QBP	GO_Biological_Process_2021
metanephric renal vesicle morphogenesis (GO:0072283)	2/5	0.00835078	0.098463	21.7744	104.199	BMP4;SALL1	GO_Biological_Process_2021
negative regulation of smooth muscle cell apoptotic process (GO:0034392)	2/5	0.00835078	0.098463	21.7744	104.199	DNMT1;LRP6	GO_Biological_Process_2021
positive regulation of DNA topoisomerase (ATP-hydrolyzing) activity (GO:2000373)	2/5	0.00835078	0.098463	21.7744	104.199	DHX9;UHRF1	GO_Biological_Process_2021
positive regulation of nucleobase-containing compound transport (GO:0032241)	2/5	0.00835078	0.098463	21.7744	104.199	KHDRBS1;DHX9	GO_Biological_Process_2021
positive regulation of RNA export from nucleus (GO:0046833)	2/5	0.00835078	0.098463	21.7744	104.199	KHDRBS1;DHX9	GO_Biological_Process_2021
positive regulation of smooth muscle cell differentiation (GO:0051152)	2/5	0.00835078	0.098463	21.7744	104.199	SHH;ENG	GO_Biological_Process_2021
positive regulation of translation in response to stress (GO:0032056)	2/5	0.00835078	0.098463	21.7744	104.199	IMPACT;EIF4G1	GO_Biological_Process_2021
regulation of cell proliferation involved in heart morphogenesis (GO:2000136)	2/5	0.00835078	0.098463	21.7744	104.199	BMP4;ENG	GO_Biological_Process_2021
regulation of DNA topoisomerase (ATP-hydrolyzing) activity (GO:2000371)	2/5	0.00835078	0.098463	21.7744	104.199	DHX9;UHRF1	GO_Biological_Process_2021
regulation of postsynaptic density organization (GO:1905874)	2/5	0.00835078	0.098463	21.7744	104.199	LRFN4;LRRC4B	GO_Biological_Process_2021
ribosome localization (GO:0033750)	2/5	0.00835078	0.098463	21.7744	104.199	EIF6;RAN	GO_Biological_Process_2021
salivary gland development (GO:0007431)	2/5	0.00835078	0.098463	21.7744	104.199	TGFB2;TGFB3	GO_Biological_Process_2021
salivary gland morphogenesis (GO:0007435)	2/5	0.00835078	0.098463	21.7744	104.199	TGFB2;TGFB3	GO_Biological_Process_2021
spliceosomal conformational changes to generate catalytic conformation (GO:0000393)	2/5	0.00835078	0.098463	21.7744	104.199	XAB2;SNRNP200	GO_Biological_Process_2021
Cycling of Ran in nucleocytoplasmic transport	2/5	0.00835078	0.0743302	21.7744	104.199	RANBP1;RAN	BioPlanet_2019
Polo-like kinase 3 (PLK3) pathway	2/5	0.00835078	0.0743302	21.7744	104.199	PLK3;CCNE1	BioPlanet_2019
CHRNA7 -> IL8 Production	2/5	0.00835078	0.185754	21.7744	104.199	APP;STAT3	Elsevier_Pathway_Collection
negative regulation of protein serine/threonine kinase activity (GO:0071901)	7/78	0.00857811	0.10076	3.23611	15.3992	BMP4;HEXIM2;LATS2;PRKAR2A;SORL1;IPO5;LRP6	GO_Biological_Process_2021
cellular response to glucose starvation (GO:0042149)	5/43	0.00873867	0.102259	4.3116	20.437	IMPACT;MTMR3;NUAK2;SESN1;ATF4	GO_Biological_Process_2021
Cleavage of growing transcript in the termination region	5/43	0.00873867	0.0762724	4.3116	20.437	U2AF2;CSTF2;SRSF2;SRSF3;SNRPD3	BioPlanet_2019
G2/M checkpoints	5/43	0.00873867	0.0762724	4.3116	20.437	MCM7;MCM3;RPA2;MCM5;MCM2	BioPlanet_2019
p53 signaling pathway	10/139	0.0088248	0.0762836	2.54981	12.0611	PLK3;CDKN1A;HDAC2;PCNA;PCBP4;PRMT1;SESN1;IGFBP3;CCNG1;BID	BioPlanet_2019
Apoptosis	11/161	0.00898203	0.0351796	2.41361	11.3742	APP;TGFB2;CDKN1A;DDIT3;FEZ1;LMNA;PPT1;CTNNB1;ETF1;BID;CD44	MSigDB_Hallmark_2020
positive regulation of transcription by RNA polymerase II (GO:0045944)	40/908	0.00905293	0.103386	1.53632	7.22787	NFAT5;APP;HDAC2;PID1;THRB;UHRF1;DHX9;EPAS1;PIK3R2;FOXO4;WASL;YBX1;HMGB1;NR3C1;LRP6;IRF2BPL;SHH;SALL1;LEO1;NCK2;DPF3;RREB1;HTATIP2;ZBTB18;ACTR3;EIF5A;ACVR1;CDKN2B;TGFB2;TGFB3;MCRS1;STAT3;DRAP1;BMP4;THRAP3;DDIT3;CTNNB1;MAML3;ATF4;ENG	GO_Biological_Process_2021
poly-purine tract binding (GO:0070717)	4/28	0.00905588	0.150584	5.45608	25.6673	KHDRBS1;HNRNPDL;MCRS1;EIF4A3	GO_Molecular_Function_2021
U12-type spliceosomal complex (GO:0005689)	4/28	0.00905588	0.0602695	5.45608	25.6673	SF3B2;SNRNP48;YBX1;SNRPD3	GO_Cellular_Component_2021
L-amino acid transport (GO:0015807)	4/28	0.00905588	0.103386	5.45608	25.6673	SLC1A2;SLC1A3;SLC1A6;SLC38A3	GO_Biological_Process_2021
neutral amino acid transport (GO:0015804)	4/28	0.00905588	0.103386	5.45608	25.6673	SLC6A6;SLC43A2;SLC6A15;SLC38A3	GO_Biological_Process_2021
regulation of microtubule polymerization or depolymerization (GO:0031110)	4/28	0.00905588	0.103386	5.45608	25.6673	MAP1B;STMN2;MAPRE1;CAMSAP1	GO_Biological_Process_2021
Extension of telomeres	4/28	0.00905588	0.0775356	5.45608	25.6673	PCNA;LIG1;POLD2;RPA2	BioPlanet_2019
DREAM Complex and FOXM1/MYBL2 Promote Cell Cycle Progression in Cancer	4/28	0.00905588	0.190036	5.45608	25.6673	CDKN1A;LATS2;RBBP4;CCNE1	Elsevier_Pathway_Collection
EZH2 Methyltransferase Role in Cancer	4/28	0.00905588	0.190036	5.45608	25.6673	CDKN1A;CCNE1;STAT3;CTNNB1	Elsevier_Pathway_Collection
acidic amino acid transmembrane transporter activity (GO:0015172)	3/15	0.0091684	0.150584	8.17538	38.3588	SLC1A2;SLC1A3;SLC1A6	GO_Molecular_Function_2021
cytochrome-c oxidase activity (GO:0004129)	3/15	0.0091684	0.150584	8.17538	38.3588	COX8A;COX6A1;COX6B1	GO_Molecular_Function_2021
prespliceosome (GO:0071010)	3/15	0.0091684	0.0602695	8.17538	38.3588	SNRNP70;U2AF2;LUC7L3	GO_Cellular_Component_2021
U2-type prespliceosome (GO:0071004)	3/15	0.0091684	0.0602695	8.17538	38.3588	SNRNP70;U2AF2;LUC7L3	GO_Cellular_Component_2021
acetyl-CoA metabolic process (GO:0006084)	3/15	0.0091684	0.103386	8.17538	38.3588	ACLY;MVK;HMGCS1	GO_Biological_Process_2021
Arp2/3 complex-mediated actin nucleation (GO:0034314)	3/15	0.0091684	0.103386	8.17538	38.3588	ACTR3;ARPC2;ARPC4	GO_Biological_Process_2021
integrated stress response signaling (GO:0140467)	3/15	0.0091684	0.103386	8.17538	38.3588	IMPACT;DDIT3;ATF4	GO_Biological_Process_2021
negative regulation of mRNA processing (GO:0050686)	3/15	0.0091684	0.103386	8.17538	38.3588	PCBP4;U2AF2;C1QBP	GO_Biological_Process_2021
protein localization to cell-cell junction (GO:0150105)	3/15	0.0091684	0.103386	8.17538	38.3588	TJP1;ACTB;ACTG1	GO_Biological_Process_2021
regulation of amyloid fibril formation (GO:1905906)	3/15	0.0091684	0.103386	8.17538	38.3588	APP;CRYAB;LDLR	GO_Biological_Process_2021
Validated nuclear estrogen receptor beta network	3/15	0.0091684	0.0777584	8.17538	38.3588	SMARCE1;DDX54;UBE2M	BioPlanet_2019
Glutamate Mediated Excitotoxicity in Amyotrophic Lateral Sclerosis	3/15	0.0091684	0.190036	8.17538	38.3588	HNRNPK;SLC1A2;SLC1A3	Elsevier_Pathway_Collection
ficolin-1-rich granule (GO:0101002)	12/184	0.00928885	0.0602695	2.29755	10.7501	ACLY;PSMB7;PSMD13;PSMD2;PSMD3;COTL1;PDAP1;HMGB1;AMPD3;CCT8;ILF2;KPNB1	GO_Cellular_Component_2021
supramolecular fiber organization (GO:0097435)	19/351	0.00937853	0.105372	1.89163	8.83264	APP;PLK3;TGFB2;MARCKSL1;TPM4;TPM3;COL22A1;STMN2;TCHH;PLOD1;KLHL24;RHOC;SORL1;TRIOBP;CAMSAP1;CORO1C;GFAP;SPAST;DBN1	GO_Biological_Process_2021
ATP binding (GO:0005524)	16/278	0.0095144	0.151671	2.01548	9.38195	ACVR1;HSPA9;ABCD4;ABCD2;RRM1;MVK;DMPK;DHX9;EIF4A3;UHMK1;ACLY;PPP5C;NUAK2;LATS2;MYH9;EIF4G1	GO_Molecular_Function_2021
DNA Repair Pathways Full Network WP4946	9/120	0.00978606	0.157297	2.6649	12.33	BRIP1;PCNA;LIG1;POLD2;XPA;REV3L;RPA2;HMGB1;RAD23B	WikiPathway_2021_Human
DNA IR-damage and cellular response via ATR WP4016	7/80	0.00980655	0.157297	3.14713	14.5545	MDC1;BRIP1;PCNA;XPA;RPA2;TOPBP1;MCM2	WikiPathway_2021_Human

## Sheet: OverlapSigHipIPsame
Term	Overlap	P.value	Adjusted.P.value	Odds.Ratio	Combined.Score	Genes	Source
cell-cell adhesion via plasma-membrane adhesion molecules (GO:0098742)	14/170	1.45245e-07	0.000246603	6.52593	102.75	ACVR1;TENM1;TGFB2;NLGN1;CADM1;PCDHGC3;SDK1;CDH2;CDH10;CDH22;CLDN12;DCHS1;NECTIN3;LRRC4B	GO_Biological_Process_2021
cell-cell junction organization (GO:0045216)	10/82	2.3942e-07	0.000246603	9.9944	152.365	TJP1;SDK1;TGFB2;CDH2;CADM1;CDH10;CDH22;MYADM;DCHS1;NECTIN3	GO_Biological_Process_2021
adherens junction organization (GO:0034332)	7/49	5.44854e-06	0.00374133	11.881	144	TJP1;CDH2;CADM1;CDH10;CDH22;DCHS1;NECTIN3	GO_Biological_Process_2021
Cell adhesion molecules	11/148	8.63237e-06	0.00199408	5.77984	67.3929	NLGN1;CDH2;CADM1;NEGR1;SDC1;NRXN2;CD34;NEO1;NECTIN3;JAM2;LRRC4B	KEGG_2021_Human
Apical Surface	6/44	3.42023e-05	0.0015049	11.2174	115.351	APP;AFAP1L2;RTN4RL1;CROCC;MDGA1;SULF2	MSigDB_Hallmark_2020
Proteoglycans in cancer	12/205	3.75219e-05	0.00341487	4.47944	45.6481	MAPK11;SHH;PAK1;TGFB2;MRAS;GPC1;CASP3;STAT3;SDC1;PIK3R2;EIF4B;FGFR1	KEGG_2021_Human
Epithelial cell signaling in Helicobacter pylori infection	7/68	4.89066e-05	0.0141877	8.17249	81.1168	TJP1;MAPK11;PAK1;CASP3;ATP6V0A2;GIT1;JAM2	BioPlanet_2019
Epithelial cell signaling in Helicobacter pylori infection	7/70	5.90384e-05	0.00341487	7.91224	77.044	TJP1;MAPK11;PAK1;CASP3;ATP6V0A2;GIT1;JAM2	KEGG_2021_Human
Axon guidance	11/182	5.91319e-05	0.00341487	4.62259	45.0044	NRP1;SHH;PAK1;CXCL12;DPYSL5;SEMA4C;NCK2;PLXNA1;PIK3R2;NEO1;RGMA	KEGG_2021_Human
CRMPs in Sema3A signaling	4/16	6.246e-05	0.0141877	23.5424	227.914	NRP1;DPYSL5;DPYSL3;PLXNA1	BioPlanet_2019
Axon guidance	15/325	6.58873e-05	0.0141877	3.50391	33.7341	NRP1;SEMA4C;RGMA;PAK1;CACNB4;CXCL12;DPYSL5;CHL1;GPC1;DPYSL3;NCK2;PLXNA1;MYH9;NEO1;FGFR1	BioPlanet_2019
catenin complex (GO:0016342)	5/31	6.88139e-05	0.0126618	13.6213	130.548	APC2;CDH2;CDH10;CDH22;DCHS1	GO_Cellular_Component_2021
cell junction assembly (GO:0034329)	8/102	0.000101139	0.0439705	6.07288	55.8645	TJP1;SDK1;NLGN1;CDH2;CDH10;CDH22;NRXN2;DCHS1	GO_Biological_Process_2021
Cell adhesion molecules (CAMs)	9/133	0.000118006	0.019058	5.19005	46.9428	NLGN1;CDH2;CADM1;NEGR1;SDC1;NRXN2;CD34;NEO1;JAM2	BioPlanet_2019
calcium-dependent cell-cell adhesion via plasma membrane cell adhesion molecules (GO:0016339)	5/36	0.000144112	0.0439705	11.4214	101.022	NLGN1;CDH10;CDH22;PCDHGC3;DCHS1	GO_Biological_Process_2021
Hedgehog Signaling	5/36	0.000144112	0.00317046	11.4214	101.022	NRP1;SHH;CDK6;MYH9;SCG2	MSigDB_Hallmark_2020
negative regulation of neuron projection development (GO:0010977)	6/58	0.000166184	0.0439705	8.19147	71.2856	GAK;LINGO1;NLGN1;RTN4RL1;DPYSL3;CBFA2T2	GO_Biological_Process_2021
positive regulation of plasma membrane bounded cell projection assembly (GO:0120034)	7/83	0.000174915	0.0439705	6.55449	56.7043	NRP1;TENM1;ANLN;NLGN1;AUTS2;CROCC;DPYSL3	GO_Biological_Process_2021
heparan sulfate proteoglycan metabolic process (GO:0030201)	4/21	0.000194256	0.0439705	16.614	141.988	GPC1;HS3ST4;HS2ST1;SULF2	GO_Biological_Process_2021
positive regulation of developmental process (GO:0051094)	10/177	0.000221577	0.0439705	4.28813	36.0835	ACVR1;DLX1;SLC6A6;SHH;NLGN1;EDN3;FOXO6;COBL;NR2C2;FGFR1	GO_Biological_Process_2021
Melanoma	9/145	0.000226907	0.104533	4.7292	39.6826	FRAT1;CDK6;CXCL12;CDH2;EDN3;CCNE1;STAT3;FGF1;FGFR1	Elsevier_Pathway_Collection
nervous system development (GO:0007399)	17/447	0.000229846	0.0439705	2.86658	24.0165	APC2;TENM1;NLGN1;GMFB;STAT3;APLP1;NRXN2;NR2C2;MERTK;IRF2BPL;SDK1;SHH;CDH2;DPYSL5;DCHS1;PCDH1;NBL1	GO_Biological_Process_2021
regulation of voltage-gated calcium channel activity (GO:1901385)	4/22	0.000234794	0.0439705	15.6902	131.12	CACNB4;DMD;SRI;CBARP	GO_Biological_Process_2021
Epithelial to Mesenchymal Transition in Cancer: Overview	7/90	0.000289421	0.104533	5.99956	48.8822	TJP1;SHH;CDH2;MMP15;STAT3;FGF1;FGFR1	Elsevier_Pathway_Collection
Regulation of actin cytoskeleton	11/218	0.000290082	0.0134018	3.81163	31.047	APC2;PAK1;MRAS;CXCL12;MYH9;PIK3R2;FGF1;GIT1;FGD1;MYLK;FGFR1	KEGG_2021_Human
Regulation of Actin Cytoskeleton WP51	9/150	0.000292093	0.0696898	4.56034	37.114	APC2;PAK1;MRAS;PIK3R2;FGF1;GIT1;FGD1;MYLK;FGFR1	WikiPathway_2021_Human
active ion transmembrane transporter activity (GO:0022853)	5/42	0.000303443	0.0985269	9.5664	77.4909	COX8A;SLCO1C1;UQCR11;COX6A1;COX6B1	GO_Molecular_Function_2021
heterophilic cell-cell adhesion via plasma membrane cell adhesion molecules (GO:0007157)	5/42	0.000303443	0.0491084	9.5664	77.4909	TENM1;NLGN1;CADM1;DCHS1;NECTIN3	GO_Biological_Process_2021
positive regulation of cell differentiation (GO:0045597)	12/258	0.000327693	0.0491084	3.50482	28.1206	ACVR1;SLC6A6;DLX1;MAPK11;TGFB2;EDN3;CDH2;GPC1;LPL;NBL1;CD34;FGFR1	GO_Biological_Process_2021
cell-cell junction assembly (GO:0007043)	6/66	0.000339455	0.0491084	7.09639	56.6872	TJP1;CDH2;CDH10;CLDN12;CDH22;DCHS1	GO_Biological_Process_2021
Semaphorin interactions	6/66	0.000339455	0.0369774	7.09639	56.6872	NRP1;PAK1;DPYSL5;DPYSL3;MYH9;PLXNA1	BioPlanet_2019
Developmental biology	16/420	0.000343443	0.0369774	2.86469	22.8501	NRP1;LPL;RGMA;MAPK11;PAK1;CACNB4;CDH2;DPYSL5;CHL1;GPC1;DPYSL3;NCK2;PLXNA1;MYH9;NEO1;FGFR1	BioPlanet_2019
regulation of cell differentiation (GO:0045595)	9/156	0.000390047	0.0491084	4.37286	34.3236	APC2;DLX1;SLC6A6;SHH;NLGN1;CDK6;EDN3;ATF4;FGFR1	GO_Biological_Process_2021
positive regulation of MAP kinase activity (GO:0043406)	6/69	0.00043232	0.0491084	6.75744	52.3454	TENM1;PAK1;EDN3;IL34;FGF1;FGFR1	GO_Biological_Process_2021
synapse organization (GO:0050808)	8/126	0.000432896	0.0491084	4.8318	37.4224	APP;SDK1;NLGN1;CACNB4;CDH2;NRXN2;APBB2;LRRC4B	GO_Biological_Process_2021
positive regulation of filopodium assembly (GO:0051491)	4/26	0.00045897	0.0491084	12.8348	98.655	NRP1;TENM1;NLGN1;DPYSL3	GO_Biological_Process_2021
Ras-GAP Regulation Signaling	5/46	0.000466954	0.104533	8.63134	66.1961	APP;CASP3;DPYSL3;STAT3;SDC1	Elsevier_Pathway_Collection
wound healing (GO:0042060)	6/70	0.000467315	0.0491084	6.65151	51.0072	SCARB1;PAK1;TGFB2;MYH9;MIA3;FGF1	GO_Biological_Process_2021
Epithelial to mesenchymal transition in colorectal cancer WP4239	9/160	0.000469291	0.0696898	4.25615	32.6204	TJP1;MAPK11;TGFB2;PAK1;CDH2;MMP15;CLDN12;PIK3R2;NR2C2	WikiPathway_2021_Human
positive regulation of cell migration (GO:0030335)	12/269	0.00047678	0.0491084	3.35291	25.6446	ACVR1;TJP1;NRP1;PAK1;TGFB2;CXCL12;STAT3;SEMA4C;MYADM;MIA3;FGF1;MYLK	GO_Biological_Process_2021
Cell-cell communication	8/129	0.000506639	0.0467555	4.71128	35.7479	MAPK11;PAK1;CDH2;CADM1;CDH10;CLDN12;NCK2;PIK3R2	BioPlanet_2019
regulation of synapse assembly (GO:0051963)	5/47	0.000516567	0.0506728	8.4254	63.766	APP;NLGN1;LHFPL4;MDGA1;LRRC4B	GO_Biological_Process_2021
Myogenesis	10/200	0.000583756	0.00856176	3.7646	28.0313	REEP1;APP;MRAS;DMPK;IFRD1;AK1;MYH9;DMD;CRYAB;MYLK	MSigDB_Hallmark_2020
actin cytoskeleton (GO:0015629)	13/316	0.00060232	0.0554134	3.08498	22.8742	APC2;AUTS2;ALG2;COBL;SORBS2;MYLK;ANLN;SAMD14;PAK1;CDH2;CROCC;MYADM;MYH9	GO_Cellular_Component_2021
phosphorylation (GO:0016310)	15/400	0.000615491	0.0576323	2.81043	20.7778	ACVR1;APP;CDK18;BRSK2;TGFB2;GMFB;DMPK;STAT3;MERTK;PAK1;FGGY;CDK6;CCNE1;FAM20C;FGFR1	GO_Biological_Process_2021
transmembrane receptor protein tyrosine kinase signaling pathway (GO:0007169)	15/404	0.00068141	0.0605351	2.78095	20.2769	BCAR3;NRP1;STAT3;PIK3R2;FGF1;MERTK;PTPRG;SULF2;MAPK11;PAK1;CASP3;ATP6V0A2;NCK2;GIT1;FGFR1	GO_Biological_Process_2021
glial cell differentiation (GO:0010001)	4/29	0.000705263	0.0605351	11.2929	81.9519	SHH;CDH2;GPC1;STAT3	GO_Biological_Process_2021
Lipoprotein metabolism	4/29	0.000705263	0.0559212	11.2929	81.9519	SCARB1;LPL;SDC1;P4HB	BioPlanet_2019
aldehyde dehydrogenase (NAD+) activity (GO:0004029)	3/13	0.000721709	0.0985269	21.1146	152.741	ALDH1A1;ALDH1L2;ALDH7A1	GO_Molecular_Function_2021
FGFR1 -> STAT Signaling	3/13	0.000721709	0.104533	21.1146	152.741	STAT3;FGF1;FGFR1	Elsevier_Pathway_Collection
regulation of axonogenesis (GO:0050770)	5/51	0.000755517	0.061402	7.69119	55.2851	LINGO1;BRSK2;PAK1;CDH2;PLXNA1	GO_Biological_Process_2021
Proteins with Altered Expression in Cancer Metastases	7/106	0.00077958	0.104533	5.02584	35.9687	TJP1;TGFB2;SHH;CDH2;MMP15;STAT3;FGFR1	Elsevier_Pathway_Collection
MAPK Signaling Pathway WP382	11/246	0.000798299	0.0790316	3.35266	23.9146	MAPK11;PAK1;TGFB2;MRAS;CACNB4;CASP3;FGF1;MAPK8IP1;ATF4;RASGRP3;FGFR1	WikiPathway_2021_Human
maintenance of blood-brain barrier (GO:0035633)	4/30	0.000804783	0.061402	10.858	77.3626	TJP1;CLDN12;DMD;JAM2	GO_Biological_Process_2021
primary neural tube formation (GO:0014020)	4/30	0.000804783	0.061402	10.858	77.3626	TGFB2;DEAF1;SEMA4C;COBL	GO_Biological_Process_2021
Heparan sulfate/heparin glycosaminoglycan (HS-GAG) biosynthesis	4/30	0.000804783	0.0559212	10.858	77.3626	GPC1;SDC1;HS3ST4;HS2ST1	BioPlanet_2019
VEGF Independent Angiogenesis in Cancer	5/52	0.000826346	0.104533	7.52717	53.4316	PAK1;STAT3;FGF1;RASGRP3;FGFR1	Elsevier_Pathway_Collection
negative regulation of fibroblast growth factor receptor signaling pathway (GO:0040037)	3/14	0.000908959	0.0627487	19.1942	134.421	GPC1;SHISA2;SULF2	GO_Biological_Process_2021
positive regulation of lymphocyte migration (GO:2000403)	3/14	0.000908959	0.0627487	19.1942	134.421	APP;CXCL12;JAM2	GO_Biological_Process_2021
Activation of Rac	3/14	0.000908959	0.0559212	19.1942	134.421	PAK1;GPC1;NCK2	BioPlanet_2019
tube closure (GO:0060606)	4/31	0.000913816	0.0627487	10.4553	73.1652	TGFB2;DEAF1;SEMA4C;COBL	GO_Biological_Process_2021
Cardiac muscle contraction	6/80	0.000952219	0.0559212	5.74973	39.9992	COX8A;CACNB4;SLC9A6;UQCR11;COX6A1;COX6B1	BioPlanet_2019
aldehyde dehydrogenase [NAD(P)+] activity (GO:0004030)	3/15	0.00112436	0.0985269	17.5938	119.471	ALDH1A1;ALDH1L2;ALDH7A1	GO_Molecular_Function_2021
cytochrome-c oxidase activity (GO:0004129)	3/15	0.00112436	0.0985269	17.5938	119.471	COX8A;COX6A1;COX6B1	GO_Molecular_Function_2021
integral component of postsynaptic specialization membrane (GO:0099060)	3/15	0.00112436	0.0689606	17.5938	119.471	CDH2;LRFN1;LRRC4B	GO_Cellular_Component_2021
Sema3A/PAK-dependent axon repulsion	3/15	0.00112436	0.0605279	17.5938	119.471	NRP1;PAK1;PLXNA1	BioPlanet_2019
regulation of interleukin-1 beta production (GO:0032651)	6/83	0.00115466	0.0767292	5.52487	37.3699	PANX1;APP;STAT3;LPL;GIT1;FOXP1	GO_Biological_Process_2021
BDNF signaling pathway	11/261	0.00128887	0.0636903	3.14907	20.9539	CXCL12;IGSF3;CADM1;CDH2;P4HA1;DPYSL3;HPCAL1;MYH9;CBFA2T2;NUCB2;EIF4B	BioPlanet_2019
neural tube closure (GO:0001843)	4/34	0.00130282	0.0838689	9.40836	62.5019	TGFB2;DEAF1;SEMA4C;COBL	GO_Biological_Process_2021
regulation of monocyte differentiation (GO:0045655)	3/16	0.00136941	0.0841293	16.2396	107.073	CDK6;IL34;FOXP1	GO_Biological_Process_2021
positive regulation of endothelial cell migration (GO:0010595)	6/86	0.00138854	0.0841293	5.31688	34.9824	NRP1;SCARB1;ANXA3;FGF1;FOXP1;FGFR1	GO_Biological_Process_2021
calcium ion binding (GO:0005509)	13/348	0.00145003	0.0985269	2.78569	18.2078	ANXA3;LPL;SRI;SYT9;RASGRP3;SHH;CDH2;S100A16;CDH10;CDH22;EFHD2;DCHS1;NUCB2	GO_Molecular_Function_2021
EGF receptor (ErbB1) signaling pathway	4/35	0.00145473	0.0636903	9.10441	59.4785	PAK1;STAT3;NCK2;PIK3R2	BioPlanet_2019
Cardiac muscle contraction	6/87	0.00147402	0.0550996	5.25097	34.2351	COX8A;CACNB4;SLC9A6;UQCR11;COX6A1;COX6B1	KEGG_2021_Human
Actin cytoskeleton regulation	10/226	0.00147888	0.0636903	3.30705	21.5503	APC2;PAK1;MRAS;MYH9;PIK3R2;FGF1;GIT1;FGD1;MYLK;FGFR1	BioPlanet_2019
Proteins Involved in Multiple Myeloma	5/60	0.00158429	0.163584	6.42969	41.4562	CDK6;CXCL12;STAT3;SDC1;CD34	Elsevier_Pathway_Collection
membrane assembly (GO:0071709)	4/36	0.00161855	0.0845509	8.81944	56.6757	GAK;NLGN1;SPAST;NRXN2	GO_Biological_Process_2021
Angiogenesis	4/36	0.00161855	0.0178041	8.81944	56.6757	APP;NRP1;LPL;FGFR1	MSigDB_Hallmark_2020
embryo development ending in birth or egg hatching (GO:0009792)	3/17	0.00164555	0.0845509	15.0788	96.6505	TGFB2;USP22;FGFR1	GO_Biological_Process_2021
gliogenesis (GO:0042063)	3/17	0.00164555	0.0845509	15.0788	96.6505	TGFB2;CDK6;CDH2	GO_Biological_Process_2021
mitochondrial electron transport, cytochrome c to oxygen (GO:0006123)	3/17	0.00164555	0.0845509	15.0788	96.6505	COX8A;COX6A1;COX6B1	GO_Biological_Process_2021
Chylomicron-mediated lipid transport	3/17	0.00164555	0.0664391	15.0788	96.6505	LPL;SDC1;P4HB	BioPlanet_2019
regulation of endothelial cell migration (GO:0010594)	6/89	0.00165693	0.0845509	5.12392	32.8074	NRP1;SCARB1;ANXA3;FGF1;GLUL;FOXP1	GO_Biological_Process_2021
Non-alcoholic fatty liver disease	8/155	0.00166969	0.0550996	3.87285	24.7673	COX8A;MAPK11;CASP3;PIK3R2;UQCR11;COX6A1;COX6B1;ATF4	KEGG_2021_Human
cell-cell junction (GO:0005911)	11/271	0.0017367	0.0701903	3.0264	19.2351	TJP1;PAK1;CADM1;CDH2;CDH10;CDH22;MYADM;DCHS1;PCDH1;NECTIN3;JAM2	GO_Cellular_Component_2021
regulation of erythrocyte differentiation (GO:0045646)	4/37	0.00179478	0.0845509	8.55175	54.0717	MAPK11;BRD1;CDK6;STAT3	GO_Biological_Process_2021
Vascular Endothelial Cell Permeability Activation	4/37	0.00179478	0.163584	8.55175	54.0717	TJP1;PAK1;MYLK;TNS1	Elsevier_Pathway_Collection
MAPK signaling pathway	12/314	0.00180962	0.0687655	2.8467	17.9759	MAPK11;PAK1;TGFB2;MRAS;CACNB4;CASP3;FGF1;NR2C2;MAPK8IP1;ATF4;RASGRP3;FGFR1	BioPlanet_2019
positive regulation of MAPK cascade (GO:0043410)	11/274	0.00189343	0.0845509	2.99142	18.7543	BCAR3;APP;NRP1;TENM1;TGFB2;GAREM1;EDN3;IL34;SEMA4C;FGF1;FGFR1	GO_Biological_Process_2021
epoxide hydrolase activity (GO:0004301)	2/5	0.00193973	0.0985269	46.7711	292.095	EPHX2;RNPEP	GO_Molecular_Function_2021
procollagen-proline 4-dioxygenase activity (GO:0004656)	2/5	0.00193973	0.0985269	46.7711	292.095	P4HA1;P4HB	GO_Molecular_Function_2021
bleb (GO:0032059)	2/5	0.00193973	0.0701903	46.7711	292.095	PANX1;ANLN	GO_Cellular_Component_2021
regulation of endothelial tube morphogenesis (GO:1901509)	2/5	0.00193973	0.0845509	46.7711	292.095	FGF1;FOXP1	GO_Biological_Process_2021
tonic smooth muscle contraction (GO:0014820)	2/5	0.00193973	0.0845509	46.7711	292.095	EDN3;MYLK	GO_Biological_Process_2021
positive regulation of epithelial to mesenchymal transition involved in endocardial cushion formation (GO:1905007)	2/5	0.00193973	0.0845509	46.7711	292.095	ACVR1;TGFB2	GO_Biological_Process_2021
postsynaptic density protein 95 clustering (GO:0097119)	2/5	0.00193973	0.0845509	46.7711	292.095	NLGN1;NRXN2	GO_Biological_Process_2021
CHRNA7 -> IL8 Production	2/5	0.00193973	0.163584	46.7711	292.095	APP;STAT3	Elsevier_Pathway_Collection
regulation of presynapse assembly (GO:1905606)	3/18	0.00195412	0.0845509	14.0729	87.7839	APP;MDGA1;LRRC4B	GO_Biological_Process_2021
regulation of presynapse organization (GO:0099174)	3/18	0.00195412	0.0845509	14.0729	87.7839	APP;MDGA1;LRRC4B	GO_Biological_Process_2021
actin cytoskeleton reorganization (GO:0031532)	5/63	0.00197012	0.0845509	6.09619	37.9772	NRP1;BRSK2;PAK1;AUTS2;MYH9	GO_Biological_Process_2021
diterpenoid metabolic process (GO:0016101)	5/64	0.00211277	0.0888227	5.99256	36.9127	RDH11;GPC1;ALDH1A1;LPL;SDC1	GO_Biological_Process_2021
MAPK cascade role in angiogenesis	5/64	0.00211277	0.0758251	5.99256	36.9127	NRP1;MAPK11;PAK1;FGF1;FGFR1	BioPlanet_2019
positive regulation of epithelial cell migration (GO:0010634)	6/94	0.00218962	0.0902123	4.83156	29.5886	NRP1;SCARB1;TGFB2;ANXA3;FGF1;FOXP1	GO_Biological_Process_2021
cadherin binding (GO:0045296)	12/322	0.00222844	0.0985269	2.7721	16.9277	ACVR1;TJP1;ANLN;CDH2;CDH10;CDH22;EFHD2;MYH9;DCHS1;EEF2;ARGLU1;PRDX6	GO_Molecular_Function_2021
Epithelial Mesenchymal Transition	9/200	0.00224974	0.0197977	3.35793	20.4731	CXCL12;CADM1;CDH2;GPC1;DPYSL3;APLP1;SDC1;SCG2;MYLK	MSigDB_Hallmark_2020
membrane raft (GO:0045121)	8/163	0.00228882	0.0701903	3.67146	22.3215	APP;LDHB;SHH;GPC1;MYADM;MAL2;DMD;AKAP5	GO_Cellular_Component_2021
postsynaptic membrane organization (GO:0001941)	3/19	0.0022964	0.0910991	13.1926	80.1639	NLGN1;LHFPL4;NRXN2	GO_Biological_Process_2021
TP53 Signaling in Hepatocellular Carcinoma	3/19	0.0022964	0.174297	13.1926	80.1639	CDK6;CCNE1;CASP3	Elsevier_Pathway_Collection
axonogenesis (GO:0007409)	10/240	0.00229959	0.0910991	3.10352	18.854	APP;NRP1;SHH;BRSK2;CXCL12;SLC9A6;AUTS2;GPC1;SEMA4C;SLITRK5	GO_Biological_Process_2021
proton transmembrane transporter activity (GO:0015078)	4/40	0.00240254	0.0985269	7.83791	47.2723	COX8A;UQCR11;COX6A1;COX6B1	GO_Molecular_Function_2021
generation of neurons (GO:0048699)	9/202	0.00240584	0.0924626	3.32279	20.036	NRP1;SHH;BRSK2;TGFB2;CDK6;AUTS2;CASP3;MDGA1;FGFR1	GO_Biological_Process_2021
membrane organization (GO:0061024)	10/242	0.00244203	0.0924626	3.07645	18.5046	GLTP;GAK;SCARB2;REEP1;SPAST;DMPK;MYADM;MITD1;SYT9;REPS1	GO_Biological_Process_2021
regulation of neuron projection development (GO:0010975)	8/165	0.00246866	0.0924626	3.62432	21.7607	SCARB2;GAK;BRSK2;PAK1;CDH2;RTN4RL1;DPYSL3;CBFA2T2	GO_Biological_Process_2021
regulation of filopodium assembly (GO:0051489)	4/41	0.00263304	0.095946	7.62569	45.2937	NRP1;TENM1;NLGN1;DPYSL3	GO_Biological_Process_2021
regulation of fibroblast growth factor receptor signaling pathway (GO:0040036)	3/20	0.00267359	0.095946	12.416	73.5563	GPC1;SHISA2;SULF2	GO_Biological_Process_2021
regulation of peptidyl-serine phosphorylation (GO:0033135)	6/98	0.00270139	0.095946	4.62055	27.3259	BCAR3;APP;TENM1;PAK1;NCK2;DMD	GO_Biological_Process_2021
Splicing factor NOVA regulated synaptic proteins WP4148	4/42	0.00287826	0.213711	7.42464	43.4384	CDH2;CADM1;CHL1;NEO1	WikiPathway_2021_Human
lactate dehydrogenase activity (GO:0004457)	2/6	0.00288243	0.0985269	35.0765	205.167	LDHB;LDHD	GO_Molecular_Function_2021
dihydropyrimidinase activity (GO:0004157)	2/6	0.00288243	0.0985269	35.0765	205.167	DPYSL5;DPYSL3	GO_Molecular_Function_2021
dendrite extension (GO:0097484)	2/6	0.00288243	0.0973412	35.0765	205.167	AUTS2;SLC9A6	GO_Biological_Process_2021
neurotransmitter-gated ion channel clustering (GO:0072578)	2/6	0.00288243	0.0973412	35.0765	205.167	NLGN1;LHFPL4	GO_Biological_Process_2021
positive regulation of cholesterol storage (GO:0010886)	2/6	0.00288243	0.0973412	35.0765	205.167	SCARB1;LPL	GO_Biological_Process_2021
asymmetric synapse (GO:0032279)	7/133	0.0028851	0.0758369	3.94344	23.062	SAMD14;NLGN1;CDH2;GRM7;KCND3;SEMA4C;AKAP5	GO_Cellular_Component_2021
AGE-RAGE signaling pathway in diabetic complications	6/100	0.00298858	0.0836221	4.52178	26.2849	MAPK11;TGFB2;CASP3;STAT3;PIK3R2;PLCD4	KEGG_2021_Human
neuron projection development (GO:0031175)	8/171	0.00307531	0.100934	3.48984	20.1864	APP;SAMD14;NLGN1;PAK1;SLC9A6;GRM7;NBL1;CAMSAP1	GO_Biological_Process_2021
regulation of dendritic spine development (GO:0060998)	3/21	0.00308681	0.100934	11.7256	67.7812	NLGN1;GRIN3A;FOXO6	GO_Biological_Process_2021
MAPK signaling pathway	11/294	0.003258	0.0836221	2.77715	15.9037	MAPK11;PAK1;TGFB2;MRAS;CACNB4;CASP3;FGF1;MAPK8IP1;ATF4;RASGRP3;FGFR1	KEGG_2021_Human
TP53 Signaling in Pancreatic Neoplasms	3/22	0.00353714	0.217685	11.1079	62.6978	CDK6;CCNE1;CASP3	Elsevier_Pathway_Collection
cell junction organization (GO:0034330)	5/72	0.0035386	0.10497	5.27488	29.7716	TJP1;APP;SDK1;TGFB2;APBB2	GO_Biological_Process_2021
Proteins with Altered Expression in Cancer-Associated Sustaining of Proliferative Signaling	8/175	0.0035402	0.217685	3.40555	19.2195	FRAT1;SHH;CDK6;CCNE1;STAT3;FGF1;MERTK;FGFR1	Elsevier_Pathway_Collection
endoplasmic reticulum organization (GO:0007029)	5/73	0.00375573	0.10497	5.19705	29.0228	GAK;REEP1;APP;SEC61A1;MIA3	GO_Biological_Process_2021
Mantle Cell Lymphoma	6/105	0.00380605	0.217685	4.29231	23.9132	FRAT1;SHH;CDK6;CXCL12;CCNE1;STAT3	Elsevier_Pathway_Collection
neuron projection morphogenesis (GO:0048812)	7/140	0.00383321	0.10497	3.73455	20.7793	APP;BRSK2;NLGN1;PAK1;SLC9A6;SLITRK5;NBL1	GO_Biological_Process_2021
morphogen activity (GO:0016015)	2/7	0.00399779	0.125264	28.0598	154.947	SHH;NBL1	GO_Molecular_Function_2021
integral component of postsynaptic membrane (GO:0099055)	2/7	0.00399779	0.0817325	28.0598	154.947	NLGN1;CDH2	GO_Cellular_Component_2021
integral component of presynaptic membrane (GO:0099056)	2/7	0.00399779	0.0817325	28.0598	154.947	LRFN3;CDH2	GO_Cellular_Component_2021
amino sugar catabolic process (GO:0046348)	2/7	0.00399779	0.10497	28.0598	154.947	GNPDA1;ALDH1A1	GO_Biological_Process_2021
astrocyte differentiation (GO:0048708)	2/7	0.00399779	0.10497	28.0598	154.947	CDK6;STAT3	GO_Biological_Process_2021
regulation of defense response to bacterium (GO:1900424)	2/7	0.00399779	0.10497	28.0598	154.947	MAPKBP1;FOXP1	GO_Biological_Process_2021
regulation of endothelial cell chemotaxis to fibroblast growth factor (GO:2000544)	2/7	0.00399779	0.10497	28.0598	154.947	FGF1;FGFR1	GO_Biological_Process_2021
regulation of morphogenesis of an epithelium (GO:1905330)	2/7	0.00399779	0.10497	28.0598	154.947	FGF1;FOXP1	GO_Biological_Process_2021
regulation of skeletal muscle contraction (GO:0014819)	2/7	0.00399779	0.10497	28.0598	154.947	DMPK;DMD	GO_Biological_Process_2021
glandular epithelial cell development (GO:0002068)	2/7	0.00399779	0.10497	28.0598	154.947	CDK6;CDH2	GO_Biological_Process_2021
type B pancreatic cell development (GO:0003323)	2/7	0.00399779	0.10497	28.0598	154.947	CDK6;CDH2	GO_Biological_Process_2021
negative regulation of dendritic spine development (GO:0061000)	2/7	0.00399779	0.10497	28.0598	154.947	NLGN1;GRIN3A	GO_Biological_Process_2021
nucleobase catabolic process (GO:0046113)	2/7	0.00399779	0.10497	28.0598	154.947	DPYSL5;DPYSL3	GO_Biological_Process_2021
positive regulation of cardiac epithelial to mesenchymal transition (GO:0062043)	2/7	0.00399779	0.10497	28.0598	154.947	ACVR1;TGFB2	GO_Biological_Process_2021
positive regulation of microtubule nucleation (GO:0090063)	2/7	0.00399779	0.10497	28.0598	154.947	PAK1;GIT1	GO_Biological_Process_2021
Arachidonate epoxygenase/epoxide hydrolase pathway	2/7	0.00399779	0.134218	28.0598	154.947	COX8A;EPHX2	BioPlanet_2019
Arachidonate Epoxygenase / Epoxide Hydrolase WP678	2/7	0.00399779	0.221354	28.0598	154.947	COX8A;EPHX2	WikiPathway_2021_Human
Proteins with Altered Expression in Melanoma	4/46	0.00401527	0.217685	6.71616	37.0574	CXCL12;CDH2;FGF1;FGFR1	Elsevier_Pathway_Collection
blood vessel endothelial cell migration (GO:0043534)	3/23	0.00402555	0.10497	10.552	58.1951	NRP1;MYH9;MIA3	GO_Biological_Process_2021
Nucleotide-binding domain, leucine rich repeat containing receptor (NLR) signaling pathways	4/47	0.00434074	0.134218	6.55964	35.6825	PANX1;APP;MAPK11;TAB3	BioPlanet_2019
positive regulation of cell motility (GO:2000147)	9/221	0.00435889	0.112242	3.02205	16.4265	ACVR1;TJP1;PAK1;CXCL12;STAT3;SEMA4C;MYADM;FGF1;MYLK	GO_Biological_Process_2021
Brain-derived neurotrophic factor (BDNF) signaling pathway WP2380	7/144	0.0044718	0.221354	3.62478	19.6099	LINGO1;CDH2;CASP3;STAT3;NCK2;PIK3R2;EEF2	WikiPathway_2021_Human
axon extension (GO:0048675)	3/24	0.00455298	0.113447	10.049	54.1838	NRP1;AUTS2;SLC9A6	GO_Biological_Process_2021
dorsal/ventral pattern formation (GO:0009953)	3/24	0.00455298	0.113447	10.049	54.1838	ACVR1;SHH;NBL1	GO_Biological_Process_2021
modulation of chemical synaptic transmission (GO:0050804)	6/109	0.00457094	0.113447	4.12478	22.2244	APP;NLGN1;CDH2;GRM7;GRID1;BTBD9	GO_Biological_Process_2021
myelination (GO:0042552)	4/48	0.00468353	0.114858	6.41023	34.3826	MARVELD1;GPC1;MAL2;ACSBG1	GO_Biological_Process_2021
Chondroitin sulfate/dermatan sulfate metabolism	4/48	0.00468353	0.134218	6.41023	34.3826	CHPF;CHST11;GPC1;SDC1	BioPlanet_2019
Lipid digestion, mobilization, and transport	4/48	0.00468353	0.134218	6.41023	34.3826	SCARB1;LPL;SDC1;P4HB	BioPlanet_2019
Glycosaminoglycan metabolism	6/110	0.00477866	0.134218	4.08491	21.8281	CHPF;CHST11;GPC1;SDC1;HS3ST4;HS2ST1	BioPlanet_2019
negative regulation of cell projection organization (GO:0031345)	4/49	0.00504406	0.119542	6.26746	33.152	GAK;RTN4RL1;DPYSL3;CBFA2T2	GO_Biological_Process_2021
outflow tract septum morphogenesis (GO:0003148)	3/25	0.00512029	0.119542	9.59172	50.592	ACVR1;NRP1;TGFB2	GO_Biological_Process_2021
axon development (GO:0061564)	5/79	0.0052632	0.119542	4.77421	25.0503	APP;BRSK2;GRM7;RTN4RL1;SLITRK5	GO_Biological_Process_2021
peptidyl-proline 4-dioxygenase activity (GO:0031545)	2/8	0.00528074	0.132371	23.382	122.608	P4HA1;P4HB	GO_Molecular_Function_2021
ether hydrolase activity (GO:0016803)	2/8	0.00528074	0.132371	23.382	122.608	EPHX2;RNPEP	GO_Molecular_Function_2021
procollagen-proline dioxygenase activity (GO:0019798)	2/8	0.00528074	0.132371	23.382	122.608	P4HA1;P4HB	GO_Molecular_Function_2021
pyrimidine nucleobase catabolic process (GO:0006208)	2/8	0.00528074	0.119542	23.382	122.608	DPYSL5;DPYSL3	GO_Biological_Process_2021
regulation of epithelial to mesenchymal transition involved in endocardial cushion formation (GO:1905005)	2/8	0.00528074	0.119542	23.382	122.608	ACVR1;TGFB2	GO_Biological_Process_2021
peptidyl-proline hydroxylation to 4-hydroxy-L-proline (GO:0018401)	2/8	0.00528074	0.119542	23.382	122.608	P4HA1;P4HB	GO_Biological_Process_2021
postsynaptic density organization (GO:0097106)	2/8	0.00528074	0.119542	23.382	122.608	NLGN1;NRXN2	GO_Biological_Process_2021
CHL1 interactions	2/8	0.00528074	0.14214	23.382	122.608	NRP1;CHL1	BioPlanet_2019
Gastric cancer	7/149	0.00537935	0.124263	3.49625	18.2686	APC2;FRAT1;TGFB2;SHH;CCNE1;PIK3R2;FGF1	KEGG_2021_Human
neuron migration (GO:0001764)	4/50	0.00542273	0.121422	6.1309	31.9859	NRP1;AUTS2;MDGA1;FGFR1	GO_Biological_Process_2021
negative regulation of cellular response to growth factor stimulus (GO:0090288)	5/80	0.0055506	0.122919	4.71031	24.4646	DLX1;GPC1;SHISA2;NBL1;SULF2	GO_Biological_Process_2021
TGFB Family in Epithelial to Mesenchymal Transition in Cancer	5/80	0.0055506	0.271736	4.71031	24.4646	TJP1;PAK1;TGFB2;CDH2;MMP15	Elsevier_Pathway_Collection
regulation of cell migration (GO:0030334)	13/408	0.00562996	0.122919	2.35524	12.1993	ACVR1;STAT3;SEMA4C;MIA3;FGF1;MYLK;TJP1;SHH;PAK1;CXCL12;DPYSL3;MYADM;PLXNA1	GO_Biological_Process_2021
proteoglycan metabolic process (GO:0006029)	3/26	0.00572829	0.122919	9.17422	47.3604	CHST11;HS3ST4;SULF2	GO_Biological_Process_2021
hippo signaling (GO:0035329)	3/26	0.00572829	0.122919	9.17422	47.3604	TJP1;CASP3;DCHS1	GO_Biological_Process_2021
SCF/SKP2 Complex	3/26	0.00572829	0.271736	9.17422	47.3604	CDK6;CCNE1;CASP3	Elsevier_Pathway_Collection
Heparan sulfate/heparin glycosaminoglycan (HS-GAG) metabolism	4/52	0.00623608	0.16114	5.87485	29.829	GPC1;SDC1;HS3ST4;HS2ST1	BioPlanet_2019
aminopeptidase activity (GO:0004177)	3/27	0.00637772	0.149876	8.79152	44.4406	MMP15;RNPEP;LAP3	GO_Molecular_Function_2021
positive regulation of erythrocyte differentiation (GO:0045648)	3/27	0.00637772	0.134527	8.79152	44.4406	MAPK11;BRD1;STAT3	GO_Biological_Process_2021
Nonalcoholic fatty liver disease WP4396	7/155	0.00664317	0.222657	3.35348	16.8149	COX8A;CASP3;PIK3R2;UQCR11;COX6A1;COX6B1;ATF4	WikiPathway_2021_Human
glomerular filtration (GO:0003094)	2/9	0.00672637	0.134527	20.0407	100.238	CD34;SULF2	GO_Biological_Process_2021
interleukin-23-mediated signaling pathway (GO:0038155)	2/9	0.00672637	0.134527	20.0407	100.238	STAT3;P4HB	GO_Biological_Process_2021
type B pancreatic cell differentiation (GO:0003309)	2/9	0.00672637	0.134527	20.0407	100.238	CDK6;CDH2	GO_Biological_Process_2021
mitral valve morphogenesis (GO:0003183)	2/9	0.00672637	0.134527	20.0407	100.238	ACVR1;DCHS1	GO_Biological_Process_2021
postsynaptic membrane assembly (GO:0097104)	2/9	0.00672637	0.134527	20.0407	100.238	NLGN1;NRXN2	GO_Biological_Process_2021
protein hexamerization (GO:0034214)	2/9	0.00672637	0.134527	20.0407	100.238	SPAST;LRRC8D	GO_Biological_Process_2021
Proteins Involved in Melanoma	9/238	0.00699697	0.312394	2.79527	13.8709	APP;PAK1;TGFB2;CDK6;CXCL12;EDN3;CDH2;STAT3;FGFR1	Elsevier_Pathway_Collection
Cell cycle: G1/S checkpoint	3/28	0.00706928	0.167984	8.43943	41.792	TGFB2;CDK6;CCNE1	BioPlanet_2019
metal ion binding (GO:0046872)	15/517	0.00710586	0.157165	2.14236	10.5979	BRSK2;ANXA3;EPHX2;LPL;SRI;SYT9;RASGRP3;SHH;CDH2;S100A16;CDH10;CDH22;EFHD2;DCHS1;NUCB2	GO_Molecular_Function_2021
Arginine and proline metabolism	4/54	0.00712662	0.167984	5.63928	27.8802	P4HA1;LAP3;GLUL;ALDH7A1	BioPlanet_2019
endoplasmic reticulum lumen (GO:0005788)	10/285	0.00763153	0.130533	2.58968	12.6259	APP;SHH;SELENOM;CDH2;P4HA1;TMEM132A;FAM20C;MIA3;P4HB;SCG2	GO_Cellular_Component_2021
regulation of macromolecule metabolic process (GO:0060255)	8/200	0.00779464	0.154394	2.95833	14.3607	SCARB2;APP;SHH;MTMR3;CDK6;EDN3;FOXP1;TBC1D16	GO_Biological_Process_2021
Adipogenesis	8/200	0.00779464	0.0428705	2.95833	14.3607	COX8A;SCARB1;EPHX2;MCCC1;LPL;UQCR11;COX6A1;MYLK	MSigDB_Hallmark_2020
Apical Junction	8/200	0.00779464	0.0428705	2.95833	14.3607	TJP1;MAPK11;NEGR1;MYH9;NRXN2;PCDH1;CD34;NECTIN3	MSigDB_Hallmark_2020
Glycolysis	8/200	0.00779464	0.0428705	2.95833	14.3607	GNPDA1;CHPF;P4HA1;GPC1;SDC1;MERTK;ALDH7A1;HS2ST1	MSigDB_Hallmark_2020
secretory vesicle (GO:0099503)	3/29	0.00780359	0.130533	8.11442	39.3807	RAB3D;DPYSL3;SYT9	GO_Cellular_Component_2021
Adherens junction actin cytoskeletal organization	3/29	0.00780359	0.167984	8.11442	39.3807	CDH2;CADM1;CDH10	BioPlanet_2019
CDO in myogenesis	3/29	0.00780359	0.167984	8.11442	39.3807	MAPK11;CDH2;NEO1	BioPlanet_2019
Influence of Ras and Rho proteins on G1 to S transition	3/29	0.00780359	0.167984	8.11442	39.3807	PAK1;CDK6;CCNE1	BioPlanet_2019
positive regulation of interleukin-1 beta production (GO:0032731)	4/56	0.00809727	0.157426	5.42184	26.1128	PANX1;APP;STAT3;LPL	GO_Biological_Process_2021
Androgen receptor signaling, proteolysis, and transcription regulation	5/88	0.00825999	0.167984	4.25457	20.4063	KDM1A;CCNE1;STAT3;PIK3R2;NR2C2	BioPlanet_2019
hydrolase activity, acting on carbon-nitrogen (but not peptide) bonds, in cyclic amides (GO:0016812)	2/10	0.00832985	0.174001	17.5347	83.9546	DPYSL5;DPYSL3	GO_Molecular_Function_2021
regulation of microtubule nucleation (GO:0010968)	2/10	0.00832985	0.157426	17.5347	83.9546	PAK1;GIT1	GO_Biological_Process_2021
renal filtration (GO:0097205)	2/10	0.00832985	0.157426	17.5347	83.9546	CD34;SULF2	GO_Biological_Process_2021
ionotropic glutamate receptor signaling pathway (GO:0035235)	2/10	0.00832985	0.157426	17.5347	83.9546	APP;GRIN3A	GO_Biological_Process_2021
smooth muscle tissue development (GO:0048745)	2/10	0.00832985	0.157426	17.5347	83.9546	SHH;MYLK	GO_Biological_Process_2021
SARS-CoV-2 and COVID-19 Pathway WP4846	2/10	0.00832985	0.222657	17.5347	83.9546	NRP1;SCARB1	WikiPathway_2021_Human
Hepatitis B	7/162	0.00838265	0.176036	3.20089	15.3053	MAPK11;TGFB2;CCNE1;CASP3;STAT3;PIK3R2;ATF4	KEGG_2021_Human
Proteins Involved in Glioma	10/290	0.00856912	0.347982	2.54278	12.1026	PANX1;APP;NRP1;SHH;TGFB2;GMFB;CASP3;STAT3;CST6;FGFR1	Elsevier_Pathway_Collection
respiratory tube development (GO:0030323)	3/30	0.00858124	0.160703	7.81349	37.178	SHH;HECA;FGF1	GO_Biological_Process_2021
CDC42 activity regulation	3/30	0.00858124	0.167984	7.81349	37.178	BCAR3;FGD1;GIT1	BioPlanet_2019
Signaling by FGFR1 mutants	3/30	0.00858124	0.167984	7.81349	37.178	STAT3;FGF1;FGFR1	BioPlanet_2019
Dopaminergic Neurogenesis WP2855	3/30	0.00858124	0.222657	7.81349	37.178	SHH;STAT3;ALDH1A1	WikiPathway_2021_Human
Pancreatic adenocarcinoma pathway WP4263	5/89	0.00865303	0.222657	4.20371	19.967	PAK1;TGFB2;CDK6;STAT3;PIK3R2	WikiPathway_2021_Human
Androgen receptor signaling pathway WP138	5/90	0.00905882	0.222657	4.15404	19.5407	KDM1A;CCNE1;STAT3;PIK3R2;NR2C2	WikiPathway_2021_Human
oxidoreduction-driven active transmembrane transporter activity (GO:0015453)	4/58	0.00915082	0.180595	5.2205	24.5046	COX8A;UQCR11;COX6A1;COX6B1	GO_Molecular_Function_2021
negative regulation of response to DNA damage stimulus (GO:2001021)	3/31	0.00940275	0.173151	7.53406	35.1596	CXCL12;KDM1A;THOC1	GO_Biological_Process_2021
retinoid metabolic process (GO:0001523)	5/92	0.00990942	0.173151	4.05813	18.7253	RDH11;GPC1;ALDH1A1;LPL;SDC1	GO_Biological_Process_2021
Proteins Involved in Astrocytoma	5/92	0.00990942	0.347982	4.05813	18.7253	APP;CDH2;STAT3;FGF1;GLUL	Elsevier_Pathway_Collection
positive regulation of signal transduction (GO:0009967)	9/252	0.00997	0.173151	2.63233	12.1303	NRP1;ZRANB1;SHH;TGFB2;NLGN1;STAT3;MAML3;FGF1;SULF2	GO_Biological_Process_2021
Proteins Involved in Myocardial Ischemia	9/252	0.00997	0.347982	2.63233	12.1303	ENTPD1;SHH;CXCL12;EPHX2;CASP3;STAT3;LPL;FGF1;MYLK	Elsevier_Pathway_Collection

## Sheet: OverlapSigHipIPoppo
Term	Overlap	P.value	Adjusted.P.value	Odds.Ratio	Combined.Score	Genes	Source
RNA binding (GO:0003723)	137/1406	1.40436e-34	7.31673e-32	4.04813	315.545	RPL4;EIF4A1;EIF4A3;GPATCH4;NUCKS1;RPL8;RPL6;IPO5;RPS18;RBMX2;SNRPD3;RPS10;RPS12;RPS5;RPL22;RPS6;RPSA;ILF2;EEF1A1;DDX39B;PSPC1;NCL;GRWD1;SRSF2;FSCN1;SRSF3;RPL27;SNRNP200;KPNB1;SIDT2;KHDRBS1;LRRC59;DHX9;DDX1;NOLC1;SNU13;HNRNPLL;GSPT1;NOP9;HNRNPDL;PCBP4;BTF3;HSPA9;FUS;MTERF4;CPSF2;PYM1;HELZ;PA2G4;PUM3;LSM2;CCT6A;HNRNPM;HNRNPK;HNRNPF;CAPRIN1;HNRNPD;RPS20;RNPS1;FARSA;DZIP3;EIF4G1;ARF1;SMG1;DDX3X;DDX46…	GO_Molecular_Function_2021
Myc Targets V1	51/200	2.83045e-32	1.2737e-30	11.5684	840.355	EIF4A1;MCM7;PHB2;RPL6;C1QBP;PSMD3;RACK1;SNRPD3;RPS10;CCT3;CCT2;RPS5;RPL22;RPS6;ILF2;PSMA6;TFDP1;TCP1;SRSF2;SRSF3;MCM5;ETF1;KPNB1;MCM2;HDAC2;SET;PCNA;NOLC1;DDX21;TYMS;GSPT1;PSMA7;PPM1G;PSMB2;PSMB3;TRA2B;POLD2;CCT7;CCT5;NOP56;RANBP1;HNRNPA3;RRM1;SSB;PA2G4;LSM2;SERBP1;HNRNPD;RNPS1;EIF3D;RAN	MSigDB_Hallmark_2020
Protein metabolism	58/442	9.56608e-21	8.44685e-18	5.10532	235.335	RPL4;EIF4A1;RPL8;TOMM20;RPL6;ACTB;TUBA1C;RPL7A;TUBA1B;TUBB6;TUBA1A;RPS18;RPS10;RPS12;EIF5A;CCT3;ARSA;CCT2;SSR4;RPS5;RPL22;RPS6;DHPS;PLAUR;TIMM23;RPL13A;RPSA;EEF1A1;EEF1G;TUBB2B;TUBB2A;TCP1;RPL27;ETF1;B4GALT5;TOMM40;RPL12;RPL11;RPS15A;MAN2A2;GCNT4;RPL15;CCT8;CCT7;CCT5;RPL19;NOP56;HSPA9;TBCB;TUBB4B;CCT6A;EIF3G;RPS20;FAU;EIF3C;EIF3D;EIF3A;EIF4G1	BioPlanet_2019
Gene expression	88/968	6.00166e-20	2.64973e-17	3.47744	153.91	RPL4;EIF4A1;SMG1;THRB;SERPINE1;EIF4A3;YBX1;RPL8;EPRS;NR3C1;RPL6;RPL7A;RPS18;PSMD3;AKT1;SNRPD3;RPS10;RPS12;UPF2;CNOT6L;SSR4;DIS3;RPS5;RPL22;RPS6;RPL13A;RPSA;EEF1A1;EEF1G;PSMA6;TFDP1;KARS;SRSF2;PSME2;SRSF3;RPL27;PGR;ETF1;SNRNP200;SF3B4;SF3B2;SET;SMARCD3;RNMT;DHX9;PSMD13;RPL12;RPL11;PSMA7;PSMB6;PSMB7;PSMB4;RPS15A;PSMB5;PSMB2;PSMB3;U2AF2;PSMB1;ZKSCAN8;EXOSC8;RPL15;HARS;RPL19;CDKN2B;HNRNPA3;SSB;FUS;CP…	BioPlanet_2019
nuclear-transcribed mRNA catabolic process, nonsense-mediated decay (GO:0000184)	28/113	6.90891e-18	2.06853e-14	10.7365	424.239	RPL4;SMG1;RPL12;EIF4A3;RPL11;RPL8;RPL6;GSPT1;RPL7A;RPS15A;RPS18;RPL15;RPS10;RPS12;RPL19;UPF2;RPS5;RPL22;RPS6;PYM1;RPL13A;RPSA;PNRC2;RPL27;RNPS1;RPS20;ETF1;EIF4G1	GO_Biological_Process_2021
Cooperation of prefoldin and TriC/CCT in actin and tubulin folding	15/27	2.44604e-16	7.19952e-14	40.0165	1438.47	CCT3;CCT2;TUBB4B;ACTB;CCT6A;TUBA1C;TUBA1B;TUBB6;TUBB2B;TUBA1A;TUBB2A;TCP1;CCT8;CCT7;CCT5	BioPlanet_2019
Translation	30/151	3.30083e-16	7.28658e-14	8.09315	288.498	RPL4;EIF4A1;RPL12;RPL11;RPL8;RPL6;RPL7A;RPS15A;RPS18;RPL15;RPS10;RPS12;RPL19;SSR4;RPS5;RPL22;RPS6;RPL13A;RPSA;EEF1A1;EEF1G;EIF3G;RPL27;RPS20;ETF1;FAU;EIF3C;EIF3D;EIF3A;EIF4G1	BioPlanet_2019
Influenza viral RNA transcription and replication	27/125	1.12549e-15	1.98762e-13	8.9585	308.356	RPL4;SMG1;RPL12;EIF4A3;RPL11;RPL8;RPL6;IPO5;RPL7A;RPS15A;RPS18;RPL15;RPS10;RPS12;RPL19;UPF2;RPS5;RPL22;RPS6;RPL13A;RPSA;RPL27;RNPS1;RPS20;ETF1;FAU;EIF4G1	BioPlanet_2019
nuclear-transcribed mRNA catabolic process (GO:0000956)	31/171	1.56945e-15	2.34947e-12	7.23308	246.562	RPL4;SMG1;RPL12;EIF4A3;RPL11;RPL8;RPL6;GSPT1;RPL7A;EXOSC10;RPS15A;RPS18;EXOSC8;RPL15;RPS10;RPS12;RPL19;UPF2;CNOT6L;RPS5;RPL22;RPS6;PYM1;RPL13A;RPSA;PNRC2;RPL27;RNPS1;RPS20;ETF1;EIF4G1	GO_Biological_Process_2021
nucleus (GO:0005634)	224/4484	2.41443e-15	4.56912e-13	2.00768	67.5732	RPL4;EIF4A1;EIF4A3;PHB2;RPL6;ACTB;RPS18;PSMD3;CREB3L2;CDK20;FAM53C;AKT1;SNRPD3;CCNL2;CDK5RAP3;RPL22;RFX3;EID1;DDX39B;DDIT3;GRWD1;RPL27;ZSCAN26;EXD2;L3MBTL3;SET;BEX1;DHX9;MAGED1;SNU13;HNRNPLL;ZBTB4;ZNHIT1;NUAK2;PCBP4;BTF3;CDT1;PA2G4;TRERF1;FIBP;HNRNPM;PPP5C;HNRNPK;EIF6;HNRNPF;HNRNPD;PPT1;RNPS1;CSRNP1;CDKN1A;SMG1;PRPF19;TUBA1C;CHAF1B;HINT1;TUBA1A;CHAF1A;CTSL;C1QBP;RACK1;HTATIP2;UPF2;DFFA;CNOT6L;SYK…	GO_Cellular_Component_2021
intracellular membrane-bounded organelle (GO:0043231)	249/5192	3.16202e-15	4.56912e-13	1.96025	65.448	RPL4;EIF4A1;SLC35B1;EIF4A3;PHB2;LIPA;RPL6;ACTB;RPS18;PSMD3;CREB3L2;CDK20;FAM53C;AKT1;SNRPD3;CCNL2;CDK5RAP3;RPS12;RPL22;RFX3;EID1;MARF1;DDX39B;DDIT3;GRWD1;RPL27;ZSCAN26;EXD2;L3MBTL3;SET;BEX1;DHX9;MAGED1;SNU13;HNRNPLL;ZBTB4;ZNHIT1;NUAK2;PCBP4;MAP6;BTF3;CDT1;PA2G4;TRERF1;SQLE;FIBP;HNRNPM;PPP5C;HNRNPK;EIF6;HNRNPF;HNRNPD;PPT1;RNPS1;CSRNP1;CDKN1A;SMG1;HEXA;PRPF19;TUBA1C;CHAF1B;HINT1;TUBA1A;CHAF1A;CTSL;…	GO_Cellular_Component_2021
gene expression (GO:0010467)	44/356	4.98388e-15	4.97391e-12	4.66854	153.747	RPL4;SMG1;THRB;RPL12;EIF4A3;RPL11;RPL8;RPL6;GSPT1;RBM3;RPL7A;RPS15A;RPS18;U2AF2;RPL15;RPS10;RPS12;RPL19;UPF2;RPS5;RPL22;RPS6;CPSF2;DHPS;DDX54;RPL13A;RPSA;THOC3;SORL1;EEF1A1;XAB2;PPP5C;SNRNP40;HNRNPK;DDX39B;HNRNPF;HNRNPD;SRSF2;SRSF3;RPL27;RNPS1;RPS20;STUB1;EIF4G1	GO_Biological_Process_2021
Licensing factor removal from origins	19/61	1.45421e-14	2.14012e-12	14.556	463.779	CDT1;MCM7;PSMD13;PSMA7;AZIN1;PSMB6;PSMA6;PSMB7;PSMB4;PSMB5;PSMB2;PSMB3;PSMC1;PSMD3;PSMB1;MCM3;PSME2;MCM5;MCM2	BioPlanet_2019
Cytoplasmic ribosomal proteins	24/108	2.24702e-14	2.83446e-12	9.25024	290.703	RPL4;RPS5;RPL12;RPL22;RPS6;RPL11;RPL13A;RPSA;RPL8;RPL6;RPL7A;RPS15A;RPS18;EIF3G;RPL27;RPS20;RPL15;FAU;EIF3C;RPS10;EIF3D;EIF3A;RPS12;RPL19	BioPlanet_2019
cytoplasmic translation (GO:0002181)	22/93	6.89459e-14	5.1606e-11	10.0051	303.21	RPL4;EIF4A1;RPS5;RPL12;RPL22;RPS6;RPL11;RPL13A;RPSA;RPL8;RPL6;GSPT1;RPL7A;RPS15A;RPS18;ETF1;RPL27;RPS20;RPL15;RPS10;RPS12;RPL19	GO_Biological_Process_2021
cellular macromolecule biosynthetic process (GO:0034645)	39/314	1.57887e-13	9.45426e-11	4.6634	137.463	RPL4;SET;THRB;MCM7;RPL12;RPL11;RPL8;TYMS;RPL6;GSPT1;RPL7A;RPS15A;RPS18;POLD2;RPL15;RPS10;RPS12;RPL19;RPS5;RPL22;RPS6;DHPS;RPA2;RPL13A;RPSA;EEF1A1;EEF1G;XAB2;PPP5C;GRWD1;TIMELESS;MCM3;RPL27;RNPS1;RPS20;MCM5;EIF4G1;B4GALT5;MCM2	GO_Biological_Process_2021
Protein folding	17/53	2.07707e-13	2.29256e-11	15.1487	442.382	CCT3;NOP56;CCT2;TBCB;TUBB4B;ACTB;CCT6A;TUBA1C;TUBA1B;TUBB6;TUBB2B;TUBA1A;TUBB2A;TCP1;CCT8;CCT7;CCT5	BioPlanet_2019
S phase	23/112	4.6745e-13	4.58621e-11	8.35061	237.086	CDT1;CDKN1A;PCNA;LIG1;MCM7;PSMD13;RPA2;PSMA7;PSMB6;PSMA6;PSMB7;PSMB4;PSMB5;PSMB2;PSMB3;PSMC1;PSMD3;POLD2;PSMB1;MCM3;PSME2;MCM5;MCM2	BioPlanet_2019
pre-replicative complex assembly (GO:0036388)	18/64	5.22384e-13	2.60669e-10	12.5672	355.406	CDT1;MCM7;PSMD13;PSMA7;PSMB6;PSMA6;PSMB7;PSMB4;PSMB5;PSMB2;PSMB3;PSMC1;PSMD3;PSMB1;MCM3;PSME2;MCM5;MCM2	GO_Biological_Process_2021
Mitotic G1-G1/S phases	25/135	5.33801e-13	4.71347e-11	7.36058	208.001	CDKN1A;PCNA;MCM7;PSMD13;TYMS;PSMA7;PSMB6;PSMB7;PSMB4;PSMB5;PSMB2;RBBP4;PSMB3;PSMD3;PSMB1;CDT1;CDKN2B;RPA2;PSMA6;TFDP1;PSMC1;MCM3;PSME2;MCM5;MCM2	BioPlanet_2019
DNA replication pre-Initiation	20/88	2.12897e-12	1.70898e-10	9.46667	254.42	CDT1;CDKN1A;MCM7;PSMD13;RPA2;PSMA7;PSMB6;PSMA6;PSMB7;PSMB4;PSMB5;PSMB2;PSMB3;PSMC1;PSMD3;PSMB1;MCM3;PSME2;MCM5;MCM2	BioPlanet_2019
Cytoplasmic Ribosomal Proteins WP477	20/89	2.66768e-12	1.02172e-09	9.32899	248.616	RPL4;RPS5;RPL12;RPS6;RPL22;RPL11;RPL13A;RPSA;RPL8;RPL6;RPL7A;RPS15A;RPS18;RPL27;RPS20;RPL15;FAU;RPS10;RPS12;RPL19	WikiPathway_2021_Human
regulation of mRNA stability (GO:0043488)	25/146	3.32315e-12	1.42136e-09	6.68762	176.754	SET;PSMD13;YBX1;PSMA7;TBRG4;PSMB6;PSMB7;PSMB4;RIDA;PSMB5;PSMB2;PCBP4;PSMB3;PSMD3;EXOSC8;PSMB1;AKT1;FUS;DIS3;PSMA6;PSMC1;SERBP1;HNRNPD;PSME2;EIF4G1	GO_Biological_Process_2021
mRNA Processing WP411	23/126	6.23557e-12	1.19411e-09	7.21034	186.032	SF3B4;SF3B2;DHX9;FUS;PRMT1;RNMT;DDX1;CPSF2;SNU13;YBX1;HNRNPAB;LSM2;PPM1G;HNRNPM;SNRNP40;HNRNPK;U2AF2;TRA2B;SRSF2;HNRNPD;SRSF3;RNPS1;SNRPD3	WikiPathway_2021_Human
Folding of actin by CCT/TriC	8/9	7.14387e-12	5.25669e-10	253.32	6501.41	CCT3;CCT6A;CCT2;TCP1;CCT8;CCT7;ACTB;CCT5	BioPlanet_2019
intracellular non-membrane-bounded organelle (GO:0043232)	80/1158	1.18276e-11	1.13939e-09	2.51522	63.2844	RPL4;CDKN1A;MCM7;EIF4A3;HP1BP3;TCHH;NUCKS1;WDR46;WDR43;ACTB;ACTG1;RPL7A;NSDHL;HINT1;SALL1;SH3PXD2A;RPS18;SCN5A;RPS10;CDK5RAP3;GET4;CCT3;NUDC;TPM4;TPM3;DIS3;RPS5;RPS6;DDX56;RPL13A;DDX54;RHOC;ILF2;FRMD3;EEF1A1;GPRC5B;CTTN;NCL;GRWD1;FSCN1;MCM3;RPL27;FAM193B;MAPRE1;DBN1;MCM2;SF3B4;L3MBTL3;STOML2;SET;DDX24;DHX9;RPL11;NOL7;NOLC1;DDX21;SNU13;SPATA5;NOP9;NWD1;CYB5R3;EXOSC10;PES1;EXOSC8;MXI1;FLNA;RPL15;RP…	GO_Cellular_Component_2021
mRNA stability regulation by proteins that bind AU-rich elements	19/86	1.29724e-11	8.81127e-10	9.11285	228.443	SET;DIS3;PSMD13;PSMA7;PSMB6;PSMA6;PSMB7;PSMB4;PSMB5;PSMB2;PSMB3;PSMC1;PSMD3;EXOSC8;PSMB1;HNRNPD;AKT1;PSME2;EIF4G1	BioPlanet_2019
Disease	56/674	2.07029e-11	1.30576e-09	3.01439	74.1563	RPL4;CDKN1A;ARF1;RPL8;RPL6;ACTB;IPO5;RPL7A;RPS18;PSMD3;AKT1;BANF1;RPS10;RPS12;LIG1;DIS3;IGFBP3;RPS5;RPL22;RPS6;RPL13A;RPSA;PSMA6;DDIT3;PSME2;RPL27;KPNB1;RNMT;PSMD13;RPL12;RPL11;ITPR2;ADCY2;FOXO4;PLA2G7;PSMA7;PSMB6;PSMB7;PSMB4;RPS15A;PSMB5;PSMB2;PSMB3;PRKAR2A;PSMB1;EXOSC8;LMNA;RPL15;RPL19;RANBP1;HSPA5;SSRP1;PSMC1;RPS20;FAU;RAN	BioPlanet_2019
E2F Targets	28/200	2.57156e-11	5.78601e-10	5.2819	128.793	CDKN1A;DNMT1;PCNA;MCM7;NOLC1;GSPT1;LMNB1;TBRG4;TRA2B;EXOSC8;POLD2;TK1;RBBP7;NOP56;RANBP1;LIG1;RPA2;PA2G4;SSRP1;NASP;HNRNPD;TIMELESS;SRSF2;MCM3;MCM5;MXD3;RAN;MCM2	MSigDB_Hallmark_2020
rRNA processing (GO:0006364)	26/173	2.63346e-11	9.85571e-09	5.72686	139.507	RPL4;RPL12;RPL11;NOLC1;SNU13;RPL8;WDR46;RPL6;WDR43;RPL7A;EXOSC10;PES1;EXOSC8;RPL15;RPL19;NOP56;DIS3;RIOK3;WDR18;RPL22;RPS6;DDX54;RPL13A;EIF6;ESF1;RPL27	GO_Biological_Process_2021
SRP-dependent cotranslational protein targeting to membrane (GO:0006614)	19/90	3.03882e-11	1.01091e-08	8.59767	208.209	RPL4;RPS5;RPL12;RPL22;RPS6;RPL11;RPL13A;RPSA;RPL8;RPL6;RPL7A;RPS15A;RPS18;RPL27;RPS20;RPL15;RPS10;RPS12;RPL19	GO_Biological_Process_2021
regulation of cellular amino acid metabolic process (GO:0006521)	15/54	5.60687e-11	1.6787e-08	12.2956	290.231	PSMD13;PPM1K;PSMA7;AZIN1;PSMB6;PSMA6;PSMB7;PSMB4;PSMB5;PSMB2;PSMB3;PSMC1;PSMD3;PSMB1;PSME2	GO_Biological_Process_2021
Cap-dependent translation initiation	17/73	6.38287e-11	3.75738e-09	9.72838	228.372	RPL4;EIF4A1;RPL12;RPL22;RPL11;RPL13A;RPL8;RPL6;RPL7A;EIF3G;RPL27;RPL15;EIF3C;EIF3D;EIF3A;RPL19;EIF4G1	BioPlanet_2019
cotranslational protein targeting to membrane (GO:0006613)	19/94	6.79154e-11	1.84853e-08	8.13744	190.52	RPL4;RPS5;RPL12;RPL22;RPS6;RPL11;RPL13A;RPSA;RPL8;RPL6;RPL7A;RPS15A;RPS18;RPL27;RPS20;RPL15;RPS10;RPS12;RPL19	GO_Biological_Process_2021
Pathogenic Escherichia coli infection WP2272	15/55	7.49134e-11	9.56394e-09	11.9876	279.487	ARPC4;ARPC5;TUBB4B;ACTB;ACTG1;TUBA1C;TUBA1B;TUBB6;TUBB2B;TUBA1A;TUBB2A;CTTN;ARPC2;NCL;CTNNB1	WikiPathway_2021_Human
mRNA processing (GO:0006397)	34/300	7.50113e-11	1.87153e-08	4.16919	97.1978	SF3B4;SF3B2;DDX46;DHX9;RNMT;EIF4A3;AKAP8L;SNU13;YBX1;PRPF19;TBRG4;PUF60;RBMX2;U2AF2;TRA2B;SNRPD3;HNRNPA3;FUS;CPSF2;THOC3;LSM2;HNRNPM;XAB2;SNRNP40;HNRNPK;DDX39B;PSPC1;HNRNPF;HNRNPD;SRSF2;SRSF3;RNPS1;SNRNP48;SNRNP200	GO_Biological_Process_2021
Influenza infection	23/142	7.91145e-11	4.36613e-09	6.2357	145.043	RPL4;RPS5;RPL12;RPL22;RPS6;RPL11;RPL13A;RPSA;RPL8;RPL6;IPO5;RPL7A;RPS15A;RPS18;RPL27;RPS20;RPL15;FAU;RPS10;KPNB1;RAN;RPS12;RPL19	BioPlanet_2019
protein-DNA complex assembly (GO:0065004)	23/143	9.15821e-11	2.10921e-08	6.18342	142.922	CDT1;MCM7;PSMD13;RPA2;PSMA7;NAP1L4;PSMB6;PSMA6;PSMB7;CHAF1B;PSMB4;CHAF1A;PSMB5;PSMB2;PSMB3;GRWD1;PSMC1;PSMD3;PSMB1;MCM3;PSME2;MCM5;MCM2	GO_Biological_Process_2021
Activation of mRNA upon binding of the cap-binding complex and eIFs, and subsequent binding to 43S	15/57	1.31119e-10	6.43209e-09	11.4156	259.761	EIF4A1;RPS5;RPS6;RPSA;RPS15A;RPS18;EIF3G;RPS20;FAU;EIF3C;RPS10;EIF3D;EIF3A;RPS12;EIF4G1	BioPlanet_2019
Pathogenic Escherichia coli infection	15/57	1.31119e-10	6.43209e-09	11.4156	259.761	ARPC4;ARPC5;TUBB4B;ACTB;ACTG1;TUBA1C;TUBA1B;TUBB6;TUBB2B;TUBA1A;TUBB2A;CTTN;ARPC2;NCL;CTNNB1	BioPlanet_2019
regulation of mRNA catabolic process (GO:0061013)	21/122	1.63586e-10	3.4984e-08	6.69199	150.795	SET;PSMD13;DIS3;PSMA7;PSMB6;PSMA6;PSMB7;PSMB4;PSMB5;PSMB2;PCBP4;PSMB3;PSMC1;PSMD3;EXOSC8;PSMB1;SERBP1;HNRNPD;AKT1;PSME2;EIF4G1	GO_Biological_Process_2021
rRNA metabolic process (GO:0016072)	24/162	2.08332e-10	4.1583e-08	5.61482	125.165	RPL4;NOP56;DIS3;RPL12;WDR18;RPL22;RPS6;RPL11;NOLC1;DDX54;RPL13A;SNU13;RPL8;WDR46;RPL6;WDR43;RPL7A;EXOSC10;PES1;EXOSC8;ESF1;RPL27;RPL15;RPL19	GO_Biological_Process_2021
RNA splicing, via transesterification reactions with bulged adenosine as nucleophile (GO:0000377)	30/251	2.7221e-10	4.88255e-08	4.40808	97.0856	SF3B4;SF3B2;DDX46;DHX9;EIF4A3;SNU13;YBX1;PRPF19;PUF60;RBMX2;U2AF2;TRA2B;SNRPD3;HNRNPA3;FUS;CPSF2;LSM2;HNRNPM;XAB2;SNRNP40;HNRNPK;DDX39B;PSPC1;HNRNPF;HNRNPD;SRSF2;SRSF3;RNPS1;SNRNP48;SNRNP200	GO_Biological_Process_2021
ribosome biogenesis (GO:0042254)	26/192	2.79645e-10	4.88255e-08	5.06637	111.447	RPL4;RPL12;RPL11;NOLC1;SNU13;RPL8;WDR46;RPL6;WDR43;RPL7A;EXOSC10;PES1;EXOSC8;RPL15;RPL19;NOP56;DIS3;WDR18;RPL22;RPS6;DDX54;RPL13A;EIF6;ESF1;RPL27;RAN	GO_Biological_Process_2021
regulation of cellular amine metabolic process (GO:0033238)	14/51	2.9354e-10	4.88255e-08	12.0775	265.089	PSMD13;PSMA7;AZIN1;PSMB6;PSMA6;PSMB7;PSMB4;PSMB5;PSMB2;PSMB3;PSMC1;PSMD3;PSMB1;PSME2	GO_Biological_Process_2021
protein targeting to ER (GO:0045047)	19/103	3.56944e-10	5.62468e-08	7.26218	157.977	RPL4;RPS5;RPL12;RPL22;RPS6;RPL11;RPL13A;RPSA;RPL8;RPL6;RPL7A;RPS15A;RPS18;RPL27;RPS20;RPL15;RPS10;RPS12;RPL19	GO_Biological_Process_2021
DNA-dependent DNA replication (GO:0006261)	21/129	4.78771e-10	7.16721e-08	6.25598	134.252	CDT1;MCM7;PSMD13;DDX21;RPA2;PSMA7;PSMB6;PSMA6;PSMB7;PSMB4;PSMB5;PSMB2;PSMB3;PSMC1;PSMD3;POLD2;PSMB1;MCM3;PSME2;MCM5;MCM2	GO_Biological_Process_2021
mRNA splicing, via spliceosome (GO:0000398)	31/274	5.43568e-10	7.54912e-08	4.1449	88.4226	SF3B4;SF3B2;DDX46;DHX9;DDX1;EIF4A3;SNU13;YBX1;PRPF19;PUF60;RBMX2;U2AF2;TRA2B;SNRPD3;HNRNPA3;FUS;CPSF2;LSM2;HNRNPM;XAB2;SNRNP40;HNRNPK;DDX39B;PSPC1;HNRNPF;HNRNPD;SRSF2;SRSF3;RNPS1;SNRNP48;SNRNP200	GO_Biological_Process_2021
regulation of primary metabolic process (GO:0080090)	21/130	5.54712e-10	7.54912e-08	6.19827	132.101	IDI1;MVK;SMARCD3;PSMD13;HMGCR;AZIN1;PSMA7;PSMB6;SQLE;PSMA6;PSMB7;PSMB4;PSMB5;PSMB2;PSMB3;PSMC1;PSMD3;PSMB1;PSME2;LDLR;FDFT1	GO_Biological_Process_2021
Proteasome	13/46	8.56343e-10	1.77602e-07	12.5561	262.15	PSMD13;PSMA7;PSMB6;PSMB7;PSMA6;PSMB4;PSMB5;PSMB2;PSMB3;PSMC1;PSMB1;PSMD3;PSME2	KEGG_2021_Human
Proteasome complex	10/24	1.01047e-09	4.69601e-08	22.6768	469.702	PSMB6;PSMA6;PSMB7;PSMB4;PSMB5;PSMB2;PSMB3;PSMB1;PSMD3;PSMA7	BioPlanet_2019
peptide biosynthetic process (GO:0043043)	23/162	1.1714e-09	1.48881e-07	5.33294	109.672	RPL4;RPS5;RPL12;RPL22;RPS6;DHPS;RPL11;RPL13A;RPSA;RPL8;RPL6;GSPT1;EEF1A1;RPL7A;RPS15A;RPS18;RPL27;RPS20;RPL15;RPS10;RPS12;EIF4G1;RPL19	GO_Biological_Process_2021
regulation of transcription from RNA polymerase II promoter in response to stress (GO:0043618)	17/87	1.19343e-09	1.48881e-07	7.77707	159.791	PSMD13;PSMA7;PSMB6;PSMA6;PSMB7;IMPACT;PSMB4;PSMB5;PSMB2;PSMB3;DDIT3;PSMC1;PSMD3;PSMB1;PSME2;ELOB;HIF1AN	GO_Biological_Process_2021
Destabilization of mRNA by AUF1 (hnRNP D0)	15/66	1.2323e-09	5.44059e-08	9.39669	192.767	PSMD13;PSMA7;PSMB6;PSMA6;PSMB7;PSMB4;PSMB5;PSMB2;PSMB3;PSMC1;PSMD3;PSMB1;HNRNPD;PSME2;EIF4G1	BioPlanet_2019
Spliceosome	22/150	1.43808e-09	1.77602e-07	5.53334	112.659	SF3B4;SF3B2;HNRNPA3;DDX46;FUS;EIF4A3;THOC3;SNU13;PRPF19;LSM2;HNRNPM;XAB2;SNRNP40;HNRNPK;DDX39B;PUF60;U2AF2;TRA2B;SRSF2;SRSF3;SNRPD3;SNRNP200	KEGG_2021_Human
regulation of translation (GO:0006417)	24/178	1.48654e-09	1.78028e-07	5.02728	102.189	DDX3X;DHX9;DDX1;EIF4A3;PCIF1;PYM1;NOLC1;RPL13A;YBX1;TYMS;GSPT1;PUM3;RBM3;IMPACT;RIDA;EIF6;NCL;CAPRIN1;HNRNPD;RACK1;ETF1;EIF3C;EIF3D;EIF4G1	GO_Biological_Process_2021
Spliceosome	20/127	2.26151e-09	9.50911e-08	6.00405	119.524	SF3B4;SF3B2;HNRNPA3;DDX46;EIF4A3;THOC3;PRPF19;LSM2;HNRNPM;XAB2;SNRNP40;HNRNPK;DDX39B;PUF60;U2AF2;TRA2B;SRSF2;SRSF3;SNRPD3;SNRNP200	BioPlanet_2019
positive regulation of establishment of protein localization to telomere (GO:1904851)	7/10	2.94381e-09	3.32271e-07	73.7569	1448.85	CCT3;CCT6A;CCT2;TCP1;CCT8;CCT7;CCT5	GO_Biological_Process_2021
translation (GO:0006412)	26/214	2.99644e-09	3.32271e-07	4.46837	87.6956	RPL4;RPL12;RPL11;RPL8;RPL6;GSPT1;RPL7A;RPS15A;RPS18;RPL15;RPS10;RPS12;RPL19;RPS5;RPL22;RPS6;DHPS;RPL13A;RPSA;EEF1A1;EEF1G;RPL27;RPS20;ETF1;FARSA;EIF4G1	GO_Biological_Process_2021
Cell cycle checkpoints	19/117	3.35718e-09	1.34745e-07	6.22021	121.37	CDKN1A;MCM7;PSMD13;RPA2;PSMA7;PSMB6;PSMA6;PSMB7;PSMB4;PSMB5;PSMB2;PSMB3;PSMC1;PSMD3;PSMB1;MCM3;PSME2;MCM5;MCM2	BioPlanet_2019
ncRNA processing (GO:0034470)	25/201	3.71257e-09	3.96979e-07	4.58461	88.9943	RPL4;RPL12;RPL11;NOLC1;SNU13;RPL8;WDR46;RPL6;WDR43;RPL7A;EXOSC10;PES1;EXOSC8;RPL15;RPL19;NOP56;SSB;DIS3;WDR18;RPL22;RPS6;DDX54;RPL13A;ESF1;RPL27	GO_Biological_Process_2021
Messenger RNA processing	25/203	4.55948e-09	1.75044e-07	4.53262	87.0538	SF3B4;SF3B2;DHX9;RNMT;DDX1;YBX1;PPM1G;U2AF2;TRA2B;SNRPD3;HNRNPA3;PRMT1;FUS;CPSF2;HNRNPAB;LSM2;HNRNPM;SNRNP40;HNRNPK;HNRNPF;HNRNPD;SRSF2;SRSF3;RNPS1;SNRNP200	BioPlanet_2019
DNA replication	25/207	6.82083e-09	2.5095e-07	4.43208	83.3377	CDKN1A;PCNA;MCM7;PSMD13;PSMA7;PSMB6;PSMB7;PSMB4;PSMB5;PSMB2;PSMB3;PSMD3;PSMB1;POLD2;CDT1;NUDC;LIG1;RPA2;PSMA6;PSMC1;MCM3;PSME2;MCM5;MAPRE1;MCM2	BioPlanet_2019
regulation of cellular ketone metabolic process (GO:0010565)	14/64	7.49388e-09	7.33894e-07	8.93135	167.098	PSMD13;PSMA7;AZIN1;PSMB6;PSMA6;PSMB7;PSMB4;PSMB5;PSMB2;PSMB3;PSMC1;PSMD3;PSMB1;PSME2	GO_Biological_Process_2021
Ubiquitin-mediated degradation of phosphorylated Cdc25A	14/64	7.49388e-09	2.64684e-07	8.93135	167.098	PSMD13;PSMA7;AZIN1;PSMB6;PSMA6;PSMB7;PSMB4;PSMB5;PSMB2;PSMB3;PSMC1;PSMD3;PSMB1;PSME2	BioPlanet_2019
regulation of establishment of protein localization to telomere (GO:0070203)	7/11	7.87869e-09	7.33894e-07	55.3148	1032.13	CCT3;CCT6A;CCT2;TCP1;CCT8;CCT7;CCT5	GO_Biological_Process_2021
regulation of protein localization to Cajal body (GO:1904869)	7/11	7.87869e-09	7.33894e-07	55.3148	1032.13	CCT3;CCT6A;CCT2;TCP1;CCT8;CCT7;CCT5	GO_Biological_Process_2021
positive regulation of protein localization to Cajal body (GO:1904871)	7/11	7.87869e-09	7.33894e-07	55.3148	1032.13	CCT3;CCT6A;CCT2;TCP1;CCT8;CCT7;CCT5	GO_Biological_Process_2021
regulation of transcription from RNA polymerase II promoter in response to hypoxia (GO:0061418)	15/75	8.08901e-09	7.33894e-07	7.98347	148.754	PSMD13;PSMA7;PSMB6;PSMA6;PSMB7;PSMB4;PSMB5;PSMB2;PSMB3;PSMC1;PSMD3;PSMB1;PSME2;ELOB;HIF1AN	GO_Biological_Process_2021
proteasomal ubiquitin-independent protein catabolic process (GO:0010499)	9/22	8.6519e-09	7.61876e-07	21.9442	407.405	PSMB6;PSMA6;PSMB7;PSMB4;PSMB5;PSMB2;PSMB3;PSMB1;PSMA7	GO_Biological_Process_2021
Apoptosis	27/242	9.61973e-09	3.26701e-07	4.05863	74.9201	MAGED1;PSMD13;HMGB1;PSMA7;LMNB1;PSMB6;PSMB7;PSMB4;PSMB5;BCL2L11;PSMB2;PSMB3;PRKAR2A;PSMD3;LMNA;PSMB1;AKT1;BID;BOK;DFFA;PSMA6;TFDP1;PSMC1;PSME2;CTNNB1;TNFRSF25;KPNB1	BioPlanet_2019
negative regulation of G2/M transition of mitotic cell cycle (GO:0010972)	14/66	1.14493e-08	9.79407e-07	8.58695	157.015	PSMD13;PSMA7;PSMB6;PSMA6;PSMB7;PSMB4;PSMB5;PSMB2;PSMB3;PSMC1;PSMD3;PSMB1;PSME2;CDK5RAP3	GO_Biological_Process_2021
Apoptosis regulation	15/78	1.42203e-08	4.65058e-07	7.60213	137.36	CDKN1A;MAGED1;PSMD13;PSMA7;PSMB6;PSMA6;PSMB7;PSMB4;PSMB5;PSMB2;PSMB3;PSMC1;PSMD3;PSMB1;PSME2	BioPlanet_2019
negative regulation of cell cycle G2/M phase transition (GO:1902750)	13/57	1.50615e-08	1.25261e-06	9.41171	169.516	PSMD13;PSMA7;PSMB6;PSMA6;PSMB7;PSMB4;PSMB5;PSMB2;PSMB3;PSMC1;PSMD3;PSMB1;PSME2	GO_Biological_Process_2021
Post-chaperonin tubulin folding pathway	8/17	1.54821e-08	4.88238e-07	28.1351	505.969	TUBA1C;TUBA1B;TUBB2B;TUBB6;TUBA1A;TUBB2A;TBCB;TUBB4B	BioPlanet_2019
focal adhesion (GO:0005925)	35/387	1.65388e-08	9.96769e-07	3.23417	57.9484	RPL4;ARF1;RALA;TGFB1I1;RPL12;RPL8;RPL6;TRIOBP;ACTB;CORO1C;ACTG1;RPL7A;RPS18;PRKAR2A;FLNA;RPS10;RPL19;ACTR3;HSPA9;TPM4;HSPA5;RPS5;RPL22;NME2;PLAUR;RPL13A;LAYN;ARPC5;HNRNPK;ARPC2;CTTN;GNB2;CTNNB1;RPL27;MAPRE1	GO_Cellular_Component_2021
nuclear lumen (GO:0031981)	53/745	1.72451e-08	9.96769e-07	2.52435	45.1246	RPL4;CDKN1A;MCM7;EIF4A3;NUCKS1;WDR46;WDR43;RPL7A;SCN5A;RPS10;CDK5RAP3;GET4;DIS3;RPS6;DDX56;RPL13A;DDX54;ILF2;EEF1A1;GPRC5B;NCL;GRWD1;MCM3;RPL27;FAM193B;MCM2;SF3B4;L3MBTL3;DDX24;DHX9;RPL11;NOL7;NOLC1;DDX21;SNU13;NOP9;NWD1;EXOSC10;PES1;MXI1;FLNA;RPL19;NOP56;SMARCE1;MCRS1;PYM1;PA2G4;PUM3;EIF6;MAGED2;CIAPIN1;EIF3A;RAN	GO_Cellular_Component_2021
positive regulation of protein localization to chromosome, telomeric region (GO:1904816)	7/12	1.84026e-08	1.48912e-06	44.2496	788.119	CCT3;CCT6A;CCT2;TCP1;CCT8;CCT7;CCT5	GO_Biological_Process_2021
Autodegradation of Cdh1 by Cdh1-APC/C	13/58	1.8868e-08	5.74497e-07	9.20209	163.666	PSMD13;PSMA7;PSMB6;PSMA6;PSMB7;PSMB4;PSMB5;PSMB2;PSMB3;PSMC1;PSMD3;PSMB1;PSME2	BioPlanet_2019
negative regulation of mitotic cell cycle phase transition (GO:1901991)	16/92	2.12832e-08	1.67689e-06	6.72848	118.861	CDKN1A;CDKN2B;PSMD13;PSMA7;PSMB6;PSMA6;PSMB7;PSMB4;DLG1;PSMB5;PSMB2;PSMB3;PSMC1;PSMD3;PSMB1;PSME2	GO_Biological_Process_2021
nucleolus (GO:0005730)	52/733	2.59652e-08	1.07398e-06	2.51377	43.9069	RPL4;CDKN1A;MCM7;EIF4A3;NUCKS1;WDR46;WDR43;RPL7A;SCN5A;RPS10;CDK5RAP3;GET4;DIS3;RPS6;DDX56;RPL13A;DDX54;ILF2;EEF1A1;GPRC5B;NCL;GRWD1;MCM3;RPL27;FAM193B;MCM2;SF3B4;L3MBTL3;DDX24;DHX9;RPL11;NOL7;NOLC1;DDX21;SNU13;NOP9;NWD1;EXOSC10;PES1;MXI1;FLNA;RPL19;NOP56;MCRS1;PYM1;PA2G4;PUM3;EIF6;MAGED2;CIAPIN1;EIF3A;RAN	GO_Cellular_Component_2021
cell-substrate junction (GO:0030055)	35/394	2.60135e-08	1.07398e-06	3.16994	55.3619	RPL4;ARF1;RALA;TGFB1I1;RPL12;RPL8;RPL6;TRIOBP;ACTB;CORO1C;ACTG1;RPL7A;RPS18;PRKAR2A;FLNA;RPS10;RPL19;ACTR3;HSPA9;TPM4;HSPA5;RPS5;RPL22;NME2;PLAUR;RPL13A;LAYN;ARPC5;HNRNPK;ARPC2;CTTN;GNB2;CTNNB1;RPL27;MAPRE1	GO_Cellular_Component_2021
regulation of telomerase RNA localization to Cajal body (GO:1904872)	8/18	2.71118e-08	2.08135e-06	25.3203	441.162	CCT3;CCT6A;CCT2;EXOSC10;TCP1;CCT8;CCT7;CCT5	GO_Biological_Process_2021
polymeric cytoskeletal fiber (GO:0099513)	27/256	3.1852e-08	1.15065e-06	3.80772	65.7295	WIPF2;ACTB;ACTG1;TUBA1C;TUBA1B;TUBB6;TUBA1A;COTL1;MAP6;CCT8;CCT7;CDK5RAP3;CCT5;CCT3;CCT2;TPM4;TPM3;TUBB4B;LRPPRC;CCT6A;TUBB2B;DLG1;TUBB2A;CTTN;TCP1;MAPRE1;DBN1	GO_Cellular_Component_2021
Cyclin A-Cdk2-associated events at S phase entry	14/72	3.72372e-08	1.09602e-06	7.69626	131.652	CDKN1A;PSMD13;PSMA7;PSMB6;PSMA6;PSMB7;PSMB4;PSMB5;PSMB2;PSMB3;PSMC1;PSMD3;PSMB1;PSME2	BioPlanet_2019
ribosome (GO:0005840)	13/62	4.43343e-08	1.42362e-06	8.44915	143.057	BTF3;DHX9;RPS5;RPL11;RPL13A;RPL8;RPL6;RPL7A;RPS18;RPL27;RPL15;RPS10;RPL19	GO_Cellular_Component_2021
Proteasome Degradation WP183	13/62	4.43343e-08	4.24501e-06	8.44915	143.057	PSMD13;PSMA7;PSMB6;PSMA6;PSMB7;PSMB4;PSMB5;PSMB2;PSMB3;PSMC1;PSMD3;PSMB1;PSME2	WikiPathway_2021_Human
Degradation of beta-catenin by the destruction complex	14/73	4.47768e-08	1.27542e-06	7.56542	128.019	PSMD13;PSMA7;PSMB6;PSMA6;PSMB7;PSMB4;PSMB5;PSMB2;PSMB3;PSMC1;PSMD3;PSMB1;PSME2;CTNNB1	BioPlanet_2019
NIK/NF-kappaB signaling (GO:0038061)	14/74	5.3671e-08	4.01727e-06	7.43894	124.531	PSMD13;PSMA7;PSMB6;PSMA6;PSMB7;PSMB4;PSMB5;PSMB2;PSMB3;PSMC1;PSMD3;PSMB1;AKT1;PSME2	GO_Biological_Process_2021
Downstream signaling events Of B cell receptor (BCR)	16/98	5.38585e-08	1.41007e-06	6.23421	104.341	CDKN1A;PSMD13;FOXO4;PSMA7;PSMB6;PSMA6;PSMB7;PSMB4;PSMB5;PSMB2;PSMB3;PSMC1;PSMD3;PSMB1;AKT1;PSME2	BioPlanet_2019
Capped intron-containing pre-mRNA processing	19/138	5.39573e-08	1.41007e-06	5.11695	85.6325	SF3B4;SF3B2;HNRNPA3;DHX9;FUS;CPSF2;YBX1;LSM2;HNRNPM;SNRNP40;HNRNPK;U2AF2;HNRNPF;SRSF2;HNRNPD;SRSF3;RNPS1;SNRPD3;SNRNP200	BioPlanet_2019
Proteasome degradation	13/63	5.4295e-08	1.41007e-06	8.27974	138.51	PSMD13;PSMA7;PSMB6;PSMA6;PSMB7;PSMB4;PSMB5;PSMB2;PSMB3;PSMC1;PSMD3;PSMB1;PSME2	BioPlanet_2019
mRNA binding (GO:0003729)	27/263	5.60008e-08	1.45882e-05	3.69343	61.6725	EIF4A1;KHDRBS1;DDX3X;DHX9;EIF4A3;HNRNPLL;TYMS;RIDA;PCBP4;C1QBP;TRA2B;CCT5;SSB;RPS5;RPL13A;HNRNPAB;PUM3;HNRNPM;MARF1;HNRNPK;NCL;SERBP1;RNPS1;ETF1;EIF3D;EIF3A;EIF4G1	GO_Molecular_Function_2021
HIF-1 degradation in normoxia	15/88	7.75871e-08	1.95741e-06	6.55734	107.356	PSMD13;PSMA7;PSMB6;PSMA6;PSMB7;PSMB4;PSMB5;PSMB2;PSMB3;PSMC1;PSMD3;PSMB1;PSME2;HIF1AN;MAPK6	BioPlanet_2019
VEGFA-VEGFR2 Signaling Pathway WP3888	36/432	8.33e-08	6.38078e-06	2.95517	48.1717	LRRC59;SET;HTRA1;PBXIP1;CRIP2;FOXO4;HMGB1;EPRS;PPM1G;ACTG1;TUBA1C;RACK1;AKT1;ASCC3;CCT7;TMSB10;SLC25A25;ACOT9;SDF2L1;SSR4;TPM3;IGFBP3;RPS6;IDH2;PLAUR;RPL13A;RHOC;PPP1CA;NCL;FSCN1;CTNNB1;ACKR3;RPL27;TNFRSF25;EIF3D;EIF4G1	WikiPathway_2021_Human
HIV factor interactions with host	18/128	8.67911e-08	2.12879e-06	5.23799	85.1685	RANBP1;ARF1;PSMD13;PSMA7;PSMB6;PSMA6;PSMB7;PSMB4;PSMB5;PSMB2;PSMB3;PSMC1;PSMD3;PSMB1;PSME2;BANF1;KPNB1;RAN	BioPlanet_2019
Cell cycle	37/453	9.17015e-08	2.18844e-06	2.89314	46.8826	ARF1;CDKN1A;HDAC2;PCNA;MCM7;PSMD13;TYMS;PSMA7;LMNB1;PSMB6;PSMB7;PSMB4;TUBA1A;PSMB5;PSMB2;RBBP4;PSMB3;PSMD3;PSMB1;LMNA;POLD2;RBBP7;CDT1;NUDC;CDKN2B;LIG1;RPA2;TUBB4B;PSMA6;TFDP1;PSMC1;MCM3;PSME2;MCM5;TUBGCP4;MAPRE1;MCM2	BioPlanet_2019
Ribosome	20/158	1.00692e-07	8.29035e-06	4.64783	74.882	RPL4;RPS5;RPL12;RPL22;RPS6;RPL11;RPL13A;RPSA;RPL8;RPL6;RPL7A;RPS15A;RPS18;RPL27;RPS20;RPL15;FAU;RPS10;RPS12;RPL19	KEGG_2021_Human
cellular response to hypoxia (GO:0071456)	18/131	1.24493e-07	9.09099e-06	5.09814	81.0554	PSMD13;HP1BP3;PSMA7;PSMB6;PSMA6;PSMB7;PSMB4;PSMB5;PSMB2;PSMB3;PSMC1;PSMD3;LMNA;PSMB1;PSME2;ELOB;STUB1;HIF1AN	GO_Biological_Process_2021
positive regulation of telomerase RNA localization to Cajal body (GO:1904874)	7/15	1.37839e-07	9.82594e-06	27.6517	436.819	CCT3;CCT6A;CCT2;TCP1;CCT8;CCT7;CCT5	GO_Biological_Process_2021
Cholesterol Biosynthesis Pathway WP197	7/15	1.37839e-07	8.79872e-06	27.6517	436.819	IDI1;SQLE;NSDHL;MVK;MSMO1;HMGCR;FDFT1	WikiPathway_2021_Human
positive regulation of protein localization to nucleus (GO:1900182)	13/68	1.41139e-07	9.82723e-06	7.52509	118.697	CCT3;CCT2;MCRS1;IPO5;CCT6A;TCP1;AKT1;FLNA;CCT8;CCT7;CDK5RAP3;CCT5;RAN	GO_Biological_Process_2021
Activation of NF-kappaB in B cells	13/68	1.41139e-07	3.19554e-06	7.52509	118.697	PSMD13;PSMA7;PSMB6;PSMA6;PSMB7;PSMB4;PSMB5;PSMB2;PSMB3;PSMC1;PSMD3;PSMB1;PSME2	BioPlanet_2019
Messenger RNA splicing: major pathway	13/68	1.41139e-07	3.19554e-06	7.52509	118.697	HNRNPA3;DHX9;FUS;CPSF2;YBX1;HNRNPM;HNRNPK;U2AF2;HNRNPF;SRSF2;HNRNPD;SRSF3;RNPS1	BioPlanet_2019
Parkin-Ubiquitin Proteasomal System pathway WP2359	13/70	2.01768e-07	1.10396e-05	7.2603	111.926	HSPA9;HSPA5;PSMD13;TUBB4B;TUBA1C;TUBA1B;TUBB6;TUBB2B;TUBA1A;TUBB2A;PSMC1;PSMD3;STUB1	WikiPathway_2021_Human
regulation of hematopoietic stem cell differentiation (GO:1902036)	13/71	2.40074e-07	1.6336e-05	7.13475	108.75	PSMD13;PSMA7;PSMB6;PSMA6;PSMB7;PSMB4;PSMB5;PSMB2;PSMB3;PSMC1;PSMD3;PSMB1;PSME2	GO_Biological_Process_2021
Translation factors	11/50	2.89388e-07	6.38823e-06	8.95756	134.861	EIF5A;EEF1A1;EEF1G;EIF4A1;EIF6;EIF3G;ETF1;EIF3C;EIF3D;EIF3A;EIF4G1	BioPlanet_2019
antigen processing and presentation of exogenous peptide antigen via MHC class I, TAP-dependent (GO:0002479)	13/73	3.36766e-07	2.24062e-05	6.89621	102.78	PSMD13;PSMA7;PSMB6;PSMA6;PSMB7;PSMB4;PSMB5;PSMB2;PSMB3;PSMC1;PSMD3;PSMB1;PSME2	GO_Biological_Process_2021
Cholesterol biosynthesis	8/24	3.8644e-07	8.32261e-06	15.8203	233.607	IDI1;SQLE;NSDHL;MVK;DHCR24;MSMO1;HMGCR;FDFT1	BioPlanet_2019
Amyotrophic lateral sclerosis	31/364	4.14824e-07	2.56154e-05	3.01043	44.2395	DCTN6;TOMM40;PSMD13;SLC1A2;ACTB;PSMA7;ACTG1;PSMB6;TUBA1C;PSMB7;TUBA1B;PSMB4;TUBB6;TUBA1A;PSMB5;PSMB2;PSMB3;PSMD3;PSMB1;BID;GABARAPL1;HNRNPA3;HSPA5;FUS;TUBB4B;PSMA6;TUBB2B;TUBB2A;DDIT3;PSMC1;SRSF3	KEGG_2021_Human
Translation Factors WP107	11/52	4.42362e-07	2.11781e-05	8.51972	124.653	EIF5A;EEF1G;EEF1A1;EIF4A1;EIF6;EIF3G;ETF1;EIF3C;EIF3D;EIF3A;EIF4G1	WikiPathway_2021_Human
regulation of hematopoietic progenitor cell differentiation (GO:1901532)	13/75	4.66915e-07	3.03901e-05	6.67306	97.274	PSMD13;PSMA7;PSMB6;PSMA6;PSMB7;PSMB4;PSMB5;PSMB2;PSMB3;PSMC1;PSMD3;PSMB1;PSME2	GO_Biological_Process_2021
protein localization to cytoplasmic stress granule (GO:1903608)	5/7	5.61868e-07	3.57922e-05	78.7724	1133.69	DDX3X;SSB;DHX9;DDX1;YBX1	GO_Biological_Process_2021
cholesterol metabolic process (GO:0008203)	13/77	6.40274e-07	3.99371e-05	6.46386	92.1835	IDI1;MVK;OSBPL5;LCAT;MSMO1;DHCR24;HMGCR;CYP46A1;ACLY;SQLE;NSDHL;SNX17;FDFT1	GO_Biological_Process_2021
secondary alcohol biosynthetic process (GO:1902653)	9/34	6.53877e-07	3.99532e-05	11.4039	162.396	IDI1;ACLY;SQLE;NSDHL;MVK;MSMO1;DHCR24;HMGCR;FDFT1	GO_Biological_Process_2021
Translation	10/44	7.30357e-07	0.00069603	9.32787	131.8	EEF1A1;EEF1G;EIF4A1;KARS;ETF1;HARS;EPRS;FARSA;GSPT1;EIF4G1	Elsevier_Pathway_Collection
antigen processing and presentation of exogenous peptide antigen via MHC class I (GO:0042590)	13/78	7.46831e-07	4.47202e-05	6.36409	89.7809	PSMD13;PSMA7;PSMB6;PSMA6;PSMB7;PSMB4;PSMB5;PSMB2;PSMB3;PSMC1;PSMD3;PSMB1;PSME2	GO_Biological_Process_2021
regulation of stem cell differentiation (GO:2000736)	14/91	7.7437e-07	4.546e-05	5.79148	81.4932	PSMD13;PTN;PSMA7;PSMB6;PSMA6;PSMB7;PSMB4;PSMB5;PSMB2;PSMB3;PSMC1;PSMD3;PSMB1;PSME2	GO_Biological_Process_2021
cytosolic large ribosomal subunit (GO:0022625)	11/55	8.05396e-07	2.3276e-05	7.9376	111.38	RPL4;RPL7A;RPL12;RPL22;RPL11;RPL13A;RPL27;RPL15;RPL8;RPL6;RPL19	GO_Cellular_Component_2021
cholesterol biosynthetic process (GO:0006695)	9/35	8.56165e-07	4.92953e-05	10.9647	153.186	IDI1;ACLY;SQLE;NSDHL;MVK;MSMO1;DHCR24;HMGCR;FDFT1	GO_Biological_Process_2021
Antigen processing: cross presentation	13/79	8.68925e-07	1.82681e-05	6.26734	87.467	PSMD13;PSMA7;PSMB6;PSMA6;PSMB7;PSMB4;PSMB5;PSMB2;PSMB3;PSMC1;PSMD3;PSMB1;PSME2	BioPlanet_2019
positive regulation of establishment of protein localization (GO:1904951)	7/19	9.68509e-07	5.47116e-05	18.4307	255.219	CCT3;CCT6A;CCT2;TCP1;CCT8;CCT7;CCT5	GO_Biological_Process_2021
Coronavirus disease	23/232	9.94554e-07	4.9131e-05	3.53388	48.8417	RPL4;SYK;VWF;RPL12;RPS5;RPL22;RPL11;RPS6;RPL13A;RPSA;RPL8;RPL6;RPL7A;RPS15A;RPS18;RPL27;RPS20;RPL15;FAU;IL6ST;RPS10;RPS12;RPL19	KEGG_2021_Human
cadherin binding (GO:0045296)	28/322	9.95926e-07	0.000172959	3.07046	42.4326	LRRC59;DDX3X;PTPRO;RPL6;PSMB6;RPL7A;PUF60;MICALL1;RACK1;FLNA;CCT8;RPL15;NOP56;RANBP1;NUDC;HSPA5;PPP1CA;EEF1G;DLG1;HNRNPK;CTTN;SERBP1;FSCN1;CTNNB1;TAGLN2;MAPRE1;DBN1;RAN	GO_Molecular_Function_2021
Signaling by the B cell receptor (BCR)	18/151	1.06975e-06	2.19672e-05	4.32701	59.488	CDKN1A;SYK;PSMD13;ITPR2;FOXO4;PSMA7;PSMB6;PSMA6;PSMB7;PSMB4;PSMB5;PSMB2;PSMB3;PSMC1;PSMD3;PSMB1;AKT1;PSME2	BioPlanet_2019
HIV infection	21/200	1.15572e-06	2.31932e-05	3.76065	51.4111	RANBP1;ARF1;LIG1;RNMT;PSMD13;SSRP1;PSMA7;PSMB6;PSMA6;PSMB7;PSMB4;PSMB5;PSMB2;PSMB3;PSMC1;PSMD3;PSMB1;PSME2;BANF1;KPNB1;RAN	BioPlanet_2019
mTORC1 Signaling	21/200	1.15572e-06	1.73358e-05	3.76065	51.4111	HSPA9;ACTR3;CYB5B;IDI1;CDKN1A;TOMM40;SDF2L1;HSPA5;PSMD13;PDAP1;DHCR24;HMGCR;CCT6A;SQLE;ACLY;PSMB5;DDIT3;CCNG1;ETF1;LDLR;MCM2	MSigDB_Hallmark_2020
ficolin-1-rich granule lumen (GO:1904813)	16/123	1.31372e-06	3.45151e-05	4.77143	64.6178	DDX3X;PSMD13;NME2;PDAP1;ARPC5;HMGB1;AMPD3;ILF2;EEF1A1;ACLY;PSMB7;PSMD3;PSMB1;COTL1;CCT8;KPNB1	GO_Cellular_Component_2021
regulation of cell cycle phase transition (GO:1901987)	14/95	1.32225e-06	7.33113e-05	5.50434	74.5077	CDKN1A;PSMD13;PSMA7;PSMB6;PSMA6;PSMB7;PSMB4;PSMB5;PSMB2;PSMB3;PSMC1;PSMD3;PSMB1;PSME2	GO_Biological_Process_2021
APC/C-mediated degradation of cell cycle proteins	13/82	1.3489e-06	2.64684e-05	5.99391	81.015	PSMD13;PSMA7;PSMB6;PSMA6;PSMB7;PSMB4;PSMB5;PSMB2;PSMB3;PSMC1;PSMD3;PSMB1;PSME2	BioPlanet_2019
non-canonical Wnt signaling pathway (GO:0035567)	16/124	1.46578e-06	7.9792e-05	4.72701	63.4984	PSMD13;PSMA7;PSMB6;PSMA6;PSMB7;PSMB4;PSMB5;PSMB2;PSMB3;PSMC1;PSMD3;GNB1;PSMB1;PSME2;CTNNB1;TNRC6B	GO_Biological_Process_2021
large ribosomal subunit (GO:0015934)	11/59	1.68359e-06	4.05464e-05	7.27463	96.7132	RPL4;RPL7A;RPL12;RPL22;RPL11;RPL13A;RPL27;RPL15;RPL8;RPL6;RPL19	GO_Cellular_Component_2021
anaphase-promoting complex-dependent catabolic process (GO:0031145)	13/84	1.78792e-06	9.5548e-05	5.82447	77.0836	PSMD13;PSMA7;PSMB6;PSMA6;PSMB7;PSMB4;PSMB5;PSMB2;PSMB3;PSMC1;PSMD3;PSMB1;PSME2	GO_Biological_Process_2021
sterol biosynthetic process (GO:0016126)	9/38	1.81905e-06	9.5548e-05	9.82894	129.911	IDI1;ACLY;SQLE;NSDHL;MVK;MSMO1;DHCR24;HMGCR;FDFT1	GO_Biological_Process_2021
Association of TriC/CCT with target proteins during biosynthesis	8/29	1.96627e-06	3.77438e-05	12.0504	158.335	CCT3;NOP56;CCT6A;CCT2;TCP1;CCT8;CCT7;CCT5	BioPlanet_2019
Apoptosis	17/142	1.99822e-06	7.77595e-05	4.34275	56.991	DFFA;ITPR2;ACTB;ACTG1;LMNB1;TUBA1C;CTSO;TUBA1B;BCL2L11;TUBA1A;CTSL;DDIT3;LMNA;AKT1;CTSF;BID;BOK	KEGG_2021_Human
Wnt signaling pathway, planar cell polarity pathway (GO:0060071)	13/85	2.05174e-06	0.000105912	5.74327	75.2186	PSMD13;PSMA7;PSMB6;PSMA6;PSMB7;PSMB4;PSMB5;PSMB2;PSMB3;PSMC1;PSMD3;PSMB1;PSME2	GO_Biological_Process_2021
secretory granule lumen (GO:0034774)	27/316	2.17021e-06	4.82454e-05	3.00774	39.223	DDX3X;PSMD13;SERPINE1;HMGB1;PSMB7;CYB5R3;GM2A;PSMD3;PSMB1;COTL1;CCT8;ARSA;CCT2;VWF;NME2;PA2G4;AMPD3;ARPC5;TUBB4B;ILF2;CPPED1;EEF1A1;ACLY;SELENOP;MAGED2;MAN2B1;KPNB1	GO_Cellular_Component_2021
Spinocerebellar ataxia	17/143	2.20371e-06	7.77595e-05	4.30806	56.1141	NOP56;PSMD13;ITPR2;PDYN;SLC1A6;PSMA7;PSMB6;PSMA6;PSMB7;PSMB4;PSMB5;PSMB2;PSMB3;PSMC1;PSMD3;PSMB1;AKT1	KEGG_2021_Human
Retinoblastoma gene in cancer WP2446	13/87	2.68514e-06	0.000114267	5.58747	71.6748	CDT1;CDKN1A;DNMT1;RRM1;PCNA;MCM7;RPA2;HMGB1;TYMS;TFDP1;RBBP4;MCM3;RBBP7	WikiPathway_2021_Human
Cholesterol Homeostasis	12/74	2.68522e-06	3.02087e-05	6.14962	78.8857	IDI1;SQLE;NSDHL;MVK;CHKA;PLAUR;CTNNB1;HMGCR;LDLR;PNRC1;ACTG1;FDFT1	MSigDB_Hallmark_2020
tumor necrosis factor-mediated signaling pathway (GO:0033209)	15/116	3.02431e-06	0.00015282	4.73259	60.1457	EIF5A;PSMD13;PSMA7;PSMB6;PSMA6;PSMB7;PSMB4;PSMB5;PSMB2;PSMB3;PSMC1;PSMD3;PSMB1;PSME2;TNFRSF25	GO_Biological_Process_2021
regulation of establishment of planar polarity (GO:0090175)	13/88	3.06253e-06	0.00015282	5.51269	69.9905	PSMD13;PSMA7;PSMB6;PSMA6;PSMB7;PSMB4;PSMB5;PSMB2;PSMB3;PSMC1;PSMD3;PSMB1;PSME2	GO_Biological_Process_2021
positive regulation of cellular protein metabolic process (GO:0032270)	14/102	3.15175e-06	0.000154694	5.06466	64.1568	HDAC2;DDX3X;UHRF1;EIF4A3;PCIF1;PYM1;RBM3;EIF6;HNRNPD;AKT1;STUB1;EIF3C;EIF3D;EIF4G1	GO_Biological_Process_2021
DNA strand elongation	8/31	3.42124e-06	6.42757e-05	11.0014	138.458	PCNA;MCM7;LIG1;POLD2;MCM3;RPA2;MCM5;MCM2	BioPlanet_2019
SCF-dependent proteasomal ubiquitin-dependent protein catabolic process (GO:0031146)	13/89	3.4862e-06	0.00016835	5.43987	68.3612	PSMD13;PSMA7;PSMB6;PSMA6;PSMB7;PSMB4;PSMB5;PSMB2;PSMB3;PSMC1;PSMD3;PSMB1;PSME2	GO_Biological_Process_2021
regulation of G2/M transition of mitotic cell cycle (GO:0010389)	17/149	3.88957e-06	0.000184847	4.11096	51.2111	PSMD13;TUBB4B;PSMA7;PSMB6;PSMA6;PSMB7;PSMB4;TUBA1A;PSMB5;PSMB2;HAUS7;PSMB3;PSMC1;PSMD3;PSMB1;PSME2;MAPRE1	GO_Biological_Process_2021
microtubule (GO:0005874)	19/182	4.04097e-06	8.34172e-05	3.72715	46.2876	CCT3;CCT2;TUBB4B;LRPPRC;CCT6A;TUBA1C;TUBB6;DLG1;TUBA1B;TUBB2B;TUBA1A;TUBB2A;TCP1;MAP6;CCT8;MAPRE1;CCT7;CDK5RAP3;CCT5	GO_Cellular_Component_2021
lytic vacuole (GO:0000323)	21/219	4.95172e-06	9.36022e-05	3.39642	41.4899	ARSA;USP4;LAPTM5;MLC1;EPDR1;LIPA;CLN5;TPCN1;TMEM25;LAPTM4B;FYCO1;CTSO;CTSL;SYT11;PPT1;SLC38A9;MAN2B1;CTSF;LDLR;ADA;SIDT2	GO_Cellular_Component_2021
Lysosome	15/121	5.14411e-06	9.46302e-05	4.50819	54.8992	ARSA;IDUA;HEXA;AP3D1;LAPTM5;LIPA;CLN5;AP3M2;LAPTM4B;CTSO;GM2A;CTSL;PPT1;MAN2B1;CTSF	BioPlanet_2019
microtubule cytoskeleton (GO:0015630)	27/331	5.18213e-06	9.36022e-05	2.85708	34.7715	SPATA5;TUBA1C;TUBA1B;TUBB6;TUBA1A;MAP7;AKT1;MAP6;CCT8;CCT7;AAMP;CDK5RAP3;CCT5;CCT3;CCT2;NUDC;PCIF1;TBCB;TUBB4B;LRPPRC;CCT6A;TUBB2B;DLG1;TUBB2A;TCP1;TUBGCP4;MAPRE1	GO_Cellular_Component_2021
positive regulation of telomere maintenance via telomerase (GO:0032212)	8/33	5.70061e-06	0.000266682	10.1203	122.202	CCT3;CCT6A;CCT2;TCP1;CTNNB1;CCT8;CCT7;CCT5	GO_Biological_Process_2021
T cell receptor regulation of apoptosis	40/603	5.72254e-06	0.000103123	2.30502	27.8241	TSTA3;CSF1R;CDKN1A;HDAC2;UHRF1;GPS1;HMGB1;YBX1;NR3C1;RPL6;RPL7A;HINT1;PCBP4;FLNA;CEP97;MAPK6;HTATIP2;ACTR3;EIF5A;HSPA9;SLC16A1;SSB;HSPA5;TSC22D3;RPL13A;DHCR24;RHOC;ILF2;PNRC1;PSMA6;TUBB2A;PSPC1;DDIT3;NCL;PSME2;TNFRSF25;RPS20;MAPRE1;GART;ADA	BioPlanet_2019
interleukin-1-mediated signaling pathway (GO:0070498)	13/94	6.4826e-06	0.000294074	5.10275	60.9595	PSMD13;PSMA7;PSMB6;PSMA6;PSMB7;PSMB4;PSMB5;PSMB2;PSMB3;PSMC1;PSMD3;PSMB1;PSME2	GO_Biological_Process_2021
negative regulation of cellular protein metabolic process (GO:0032269)	13/94	6.4826e-06	0.000294074	5.10275	60.9595	DDX3X;EIF4A3;PCIF1;RPL13A;YBX1;TYMS;RIDA;CAMK2N1;NCL;CAPRIN1;RACK1;AKT1;CDK5RAP3	GO_Biological_Process_2021
small ribosomal subunit (GO:0015935)	9/45	8.14836e-06	0.000138522	7.91489	92.7443	RPS15A;RPS18;RPS5;RPS6;RACK1;RPSA;RPS20;RPS10;RPS12	GO_Cellular_Component_2021
ubiquitin-like protein ligase binding (GO:0044389)	24/282	8.4538e-06	0.000982452	2.98455	34.8622	HSPA9;CCT2;GABARAPL1;CDKN1A;RALA;HSPA5;RPL11;LAPTM5;RPA2;PTPN22;PA2G4;HSPBP1;TRIOBP;LRPPRC;ACTG1;LAPTM4B;TUBA1B;SYT11;PRKAR2A;TCP1;ELOB;STUB1;SCN5A;CDK5RAP3	GO_Molecular_Function_2021
Fc-epsilon receptor signaling pathway (GO:0038095)	14/111	8.62854e-06	0.00038558	4.5926	53.5517	SYK;PSMD13;PSMA7;PSMB6;PSMA6;PSMB7;PSMB4;PSMB5;PSMB2;PSMB3;PSMC1;PSMD3;PSMB1;PSME2	GO_Biological_Process_2021
ubiquitin protein ligase binding (GO:0031625)	23/265	9.42852e-06	0.000982452	3.04674	35.2561	HSPA9;CCT2;GABARAPL1;CDKN1A;RALA;HSPA5;RPL11;LAPTM5;RPA2;PTPN22;PA2G4;HSPBP1;TRIOBP;LRPPRC;ACTG1;LAPTM4B;TUBA1B;SYT11;PRKAR2A;TCP1;ELOB;STUB1;SCN5A	GO_Molecular_Function_2021
Fc receptor signaling pathway (GO:0038093)	14/112	9.58504e-06	0.000422024	4.5455	52.5246	SYK;PSMD13;PSMA7;PSMB6;PSMA6;PSMB7;PSMB4;PSMB5;PSMB2;PSMB3;PSMC1;PSMD3;PSMB1;PSME2	GO_Biological_Process_2021
interleukin-12-mediated signaling pathway (GO:0035722)	9/46	9.85439e-06	0.000427595	7.70058	88.7691	HSPA9;ARF1;RALA;HNRNPDL;HNRNPF;TCP1;PDCD4;PSME2;LMNB1	GO_Biological_Process_2021
Cholesterol metabolism (includes both Bloch and Kandutsch-Russell pathways) WP4718	9/46	9.85439e-06	0.000377423	7.70058	88.7691	IDI1;SQLE;NSDHL;MVK;MSMO1;DHCR24;HMGCR;CYP46A1;FDFT1	WikiPathway_2021_Human
Lysosome	15/128	1.03134e-05	0.000257009	4.22738	48.5391	ARSA;IDUA;HEXA;AP3D1;LAPTM5;LIPA;CLN5;AP3M2;LAPTM4B;CTSO;GM2A;CTSL;PPT1;MAN2B1;CTSF	KEGG_2021_Human
mRNA surveillance pathway	13/98	1.03273e-05	0.000257009	4.86161	55.8148	UPF2;SMG1;FUS;RNMT;EIF4A3;CPSF2;SSU72;PYM1;GSPT1;PPP1CA;DDX39B;RNPS1;ETF1	KEGG_2021_Human
vacuolar lumen (GO:0005775)	17/161	1.10741e-05	0.000177801	3.76603	42.9738	ARSA;CCT2;IDUA;HEXA;PA2G4;TUBB4B;LIPA;CPPED1;ACLY;CYB5R3;TCN2;GM2A;CTSL;PPT1;MAN2B1;CTSF;CCT8	GO_Cellular_Component_2021
Parkinson disease	22/249	1.10846e-05	0.000257009	3.10408	35.4174	HSPA5;PSMD13;ITPR2;TUBB4B;PSMA7;PSMB6;TUBA1C;PSMA6;PSMB7;TUBA1B;TUBB2B;PSMB4;TUBB6;TUBA1A;TUBB2A;PSMB5;PSMB2;PSMB3;DDIT3;PSMC1;PSMD3;PSMB1	KEGG_2021_Human
positive regulation of telomere maintenance via telomere lengthening (GO:1904358)	8/36	1.14457e-05	0.000489551	9.03455	102.794	CCT3;CCT6A;CCT2;TCP1;CTNNB1;CCT8;CCT7;CCT5	GO_Biological_Process_2021
DNA replication	8/36	1.14457e-05	0.000257009	9.03455	102.794	PCNA;MCM7;LIG1;POLD2;MCM3;RPA2;MCM5;MCM2	KEGG_2021_Human
positive regulation of canonical Wnt signaling pathway (GO:0090263)	15/130	1.24621e-05	0.000525515	4.15343	46.9039	DDX3X;PSMD13;PSMA7;PSMB6;PSMA6;PSMB7;GPRC5B;PSMB4;PSMB5;PSMB2;PSMB3;PSMC1;PSMD3;PSMB1;PSME2	GO_Biological_Process_2021
positive regulation of translation (GO:0045727)	13/100	1.29132e-05	0.000527648	4.74936	53.4648	EIF5A;KHDRBS1;DDX3X;DHX9;EIF4A3;PCIF1;PYM1;RBM3;EIF6;C1QBP;HNRNPD;EIF3C;EIF3D	GO_Biological_Process_2021
cellular response to lectin (GO:1990858)	14/115	1.30414e-05	0.000527648	4.4098	49.5987	SYK;PSMD13;PSMA7;PSMB6;PSMA6;PSMB7;PSMB4;PSMB5;PSMB2;PSMB3;PSMC1;PSMD3;PSMB1;PSME2	GO_Biological_Process_2021
stimulatory C-type lectin receptor signaling pathway (GO:0002223)	14/115	1.30414e-05	0.000527648	4.4098	49.5987	SYK;PSMD13;PSMA7;PSMB6;PSMA6;PSMB7;PSMB4;PSMB5;PSMB2;PSMB3;PSMC1;PSMD3;PSMB1;PSME2	GO_Biological_Process_2021
cellular response to interleukin-12 (GO:0071349)	9/48	1.41951e-05	0.000566669	7.30492	81.542	HSPA9;ARF1;RALA;HNRNPDL;HNRNPF;TCP1;PDCD4;PSME2;LMNB1	GO_Biological_Process_2021
Prion disease	23/273	1.52767e-05	0.000314446	2.94801	32.691	HSPA5;PSMD13;ITPR2;TUBB4B;PSMA7;PSMB6;TUBA1C;PSMA6;PSMB7;TUBA1B;TUBB2B;PSMB4;TUBB6;TUBA1A;TUBB2A;PSMB5;PSMB2;PSMB3;DDIT3;PSMC1;CREB3L2;PSMD3;PSMB1	KEGG_2021_Human
negative regulation of canonical Wnt signaling pathway (GO:0090090)	17/165	1.53219e-05	0.000603604	3.66348	40.6142	PSMD13;PTPRO;LRP4;PSMA7;LRP6;PSMB6;PSMA6;PSMB7;PSMB4;PSMB5;PSMB2;PSMB3;DDIT3;PSMC1;PSMD3;PSMB1;PSME2	GO_Biological_Process_2021
U2-type spliceosomal complex (GO:0005684)	12/89	1.9034e-05	0.000289518	4.9478	53.779	SF3B4;XAB2;SF3B2;SNRNP40;RBMX2;U2AF2;EIF4A3;SNU13;SNRPD3;PRPF19;SNRNP200;LSM2	GO_Cellular_Component_2021
innate immune response activating cell surface receptor signaling pathway (GO:0002220)	14/119	1.9339e-05	0.000751962	4.24092	46.0284	SYK;PSMD13;PSMA7;PSMB6;PSMA6;PSMB7;PSMB4;PSMB5;PSMB2;PSMB3;PSMC1;PSMD3;PSMB1;PSME2	GO_Biological_Process_2021
regulation of mRNA splicing, via spliceosome (GO:0048024)	12/90	2.1353e-05	0.000819627	4.88411	52.5253	RBM3;SF3B4;KHDRBS1;HNRNPK;PUF60;PCBP4;U2AF2;C1QBP;NCL;TRA2B;SRSF3;RNPS1	GO_Biological_Process_2021
Interleukin-2 signaling pathway	49/847	2.16272e-05	0.000381936	1.99825	21.4643	SERPINE1;PTPN22;NR3C1;ACTB;RBM3;LAPTM4B;CTSO;CDK20;AKT1;BCAP29;CTSF;SYK;TSC22D3;RPS6;PLAUR;JOSD1;GPRC5B;KARS;TNFRSF25;TAGLN2;IL6ST;B4GALT5;NFAT5;IDI1;SMARCD3;PCNA;NOLC1;ITPR2;DDX21;PBXIP1;AP3M2;GRK5;CAMK2N1;PSMB1;MXI1;CRYM;LDLR;NOP56;LAPTM5;PA2G4;HNRNPAB;SORL1;PER2;SQLE;UCK2;NFIC;CCNG2;PDCD4;ADA	BioPlanet_2019
proteasomal protein catabolic process (GO:0010498)	19/205	2.24014e-05	0.000842968	3.26236	34.9281	PSMD13;PRPF19;PSMA7;PSMB6;PSMA6;PSMB7;NSFL1C;PSMB4;PSMB5;RMND5A;PSMB2;PSMB3;DDIT3;PSMC1;PSMD3;PSMB1;PSME2;CTNNB1;STUB1	GO_Biological_Process_2021
positive regulation of Wnt signaling pathway (GO:0030177)	16/153	2.25242e-05	0.000842968	3.72079	39.8159	DDX3X;PSMD13;PSMA7;PSMB6;PSMA6;PSMB7;GPRC5B;PSMB4;SALL1;PSMB5;PSMB2;PSMB3;PSMC1;PSMD3;PSMB1;PSME2	GO_Biological_Process_2021
Steroid biosynthesis	6/20	2.31579e-05	0.000439999	13.5174	144.274	SQLE;NSDHL;DHCR24;MSMO1;LIPA;FDFT1	KEGG_2021_Human
G1 to S cell cycle control WP45	10/64	2.55373e-05	0.000889161	5.86703	62.046	CDKN1A;CDKN2B;TFDP1;PCNA;MCM7;CCNG2;MCM3;RPA2;MCM5;MCM2	WikiPathway_2021_Human
cytosolic small ribosomal subunit (GO:0022627)	8/40	2.6078e-05	0.000376826	7.90359	83.4179	RPS15A;RPS18;RPS5;RPS6;RPSA;RPS20;RPS10;RPS12	GO_Cellular_Component_2021
cytoskeleton (GO:0005856)	38/600	2.74143e-05	0.000377273	2.18624	22.9652	EXD2;STOML2;DHX9;TCHH;SLC1A6;TRIOBP;ACTB;CORO1C;ACTG1;TUBA1C;AKAP13;TUBA1B;HINT1;TUBA1A;MAP7;AKT1;FLNA;CCT8;AAMP;ACTR3;CCT3;BCAS3;TPM4;TPM3;PCIF1;TBCB;ARPC5;TUBB4B;RHOC;LRPPRC;FRMD3;NSFL1C;TUBB2B;ARPC2;CTTN;FSCN1;TUBGCP4;DBN1	GO_Cellular_Component_2021
regulation of telomere maintenance via telomerase (GO:0032210)	9/52	2.78867e-05	0.00103077	6.62402	69.4685	CCT3;CCT6A;CCT2;EXOSC10;TCP1;CTNNB1;CCT8;CCT7;CCT5	GO_Biological_Process_2021
polysomal ribosome (GO:0042788)	7/30	2.9076e-05	0.000381953	9.61054	100.388	BTF3;RPL7A;DHX9;RPL11;RPL8;RPL6;RPL19	GO_Cellular_Component_2021
negative regulation of Wnt signaling pathway (GO:0030178)	18/191	2.92897e-05	0.00106943	3.31963	34.6512	PSMD13;PTPRO;LRP4;PSMA7;LRP6;PSMB6;PSMA6;PSMB7;PSMB4;PSMB5;PSMB2;PSMB3;DDIT3;PSMC1;PSMD3;PSMB1;RACK1;PSME2	GO_Biological_Process_2021
mRNA 3'-end processing (GO:0031124)	11/79	3.10359e-05	0.00111953	5.12972	53.2484	DDX39B;U2AF2;EIF4A3;CPSF2;SSU72;SRSF2;LEO1;SRSF3;PAF1;THOC3;RNPS1	GO_Biological_Process_2021
Huntington disease	24/306	3.25311e-05	0.000573941	2.72712	28.1802	DCTN6;HDAC2;PSMD13;SLC1A2;SLC1A3;TUBB4B;PSMA7;PSMB6;TUBA1C;PSMA6;PSMB7;TUBA1B;TUBB2B;PSMB4;TUBB6;TUBA1A;TUBB2A;PSMB5;PSMB2;PSMB3;PSMC1;CREB3L2;PSMD3;PSMB1	KEGG_2021_Human
T cell receptor signaling pathway (GO:0050852)	16/158	3.3551e-05	0.00119585	3.58884	36.9739	KHDRBS1;STOML2;PSMD13;PTPN22;PSMA7;PSMB6;PSMA6;PSMB7;PSMB4;PSMB5;PSMB2;PSMB3;PSMC1;PSMD3;PSMB1;PSME2	GO_Biological_Process_2021
Salmonella infection	21/249	3.49513e-05	0.000575532	2.94491	30.2193	ACTR3;DCTN6;ARF1;RALA;ARPC4;ARPC5;TUBB4B;ACTB;ACTG1;TUBA1C;FYCO1;CYTH2;TUBA1B;TUBB2B;TUBB6;TUBA1A;TUBB2A;ARPC2;AKT1;FLNA;CTNNB1	KEGG_2021_Human
cellular response to tumor necrosis factor (GO:0071356)	18/194	3.60534e-05	0.00126993	3.26253	33.3774	EIF5A;PID1;DHX9;PSMD13;PSMA7;PSMB6;PSMA6;PSMB7;PSMB4;PSMB5;PSMB2;PSMB3;PSMC1;PSMD3;PSMB1;AKT1;PSME2;TNFRSF25	GO_Biological_Process_2021
DNA Replication WP466	8/42	3.78979e-05	0.00120957	7.43791	75.7225	CDT1;PCNA;MCM7;POLD2;MCM3;RPA2;MCM5;MCM2	WikiPathway_2021_Human
G1 to S cell cycle control	10/67	3.84663e-05	0.000665996	5.55738	56.4948	CDKN1A;CDKN2B;TFDP1;PCNA;MCM7;CCNG2;MCM3;RPA2;MCM5;MCM2	BioPlanet_2019
positive regulation of cellular amide metabolic process (GO:0034250)	11/81	3.93736e-05	0.00137075	4.98264	50.536	RBM3;SMPD3;DDX3X;EIF6;EIF4A3;PCIF1;RACK1;PYM1;HNRNPD;EIF3C;EIF3D	GO_Biological_Process_2021
RNA processing (GO:0006396)	17/179	4.39171e-05	0.00150209	3.34445	33.5556	SF3B4;TSEN34;SF3B2;FUS;AKAP8L;DDX54;RBM3;SNRNP40;HNRNPK;DDX39B;U2AF2;HNRNPF;SRSF2;HNRNPD;RNPS1;SNRNP48;SNRPD3	GO_Biological_Process_2021
regulation of canonical Wnt signaling pathway (GO:0060828)	21/253	4.41496e-05	0.00150209	2.89353	29.0161	DDX3X;PSMD13;PTPRO;LRP4;PSMA7;PPP1CA;LRP6;PSMB6;PSMA6;PSMB7;GPRC5B;PSMB4;PSMB5;PSMB2;PSMB3;DDIT3;PSMC1;PSMD3;PSMB1;PSME2;CTNNB1	GO_Biological_Process_2021
Pathogenic Escherichia coli infection	18/197	4.41711e-05	0.000681891	3.20735	32.1615	ACTR3;ARF1;WIPF2;ARPC4;ARPC5;TUBB4B;ACTB;ACTG1;TUBA1C;CYTH2;TUBA1B;TUBB2B;TUBB6;TUBA1A;TUBB2A;CTTN;ARPC2;NCL	KEGG_2021_Human
cellular protein metabolic process (GO:0044267)	29/417	4.77442e-05	0.00159844	2.40187	23.8978	RPL4;STOML2;RPL12;RPL11;RPL8;RPL6;GSPT1;CLN5;RPL7A;RPS15A;RPS18;RPL15;RPS10;RPL19;RPS12;MCRS1;IGFBP3;RPS5;RPL22;RPS6;DHPS;RPL13A;RPSA;EEF1A1;VGF;RPL27;RPS20;MAN2B1;EIF4G1	GO_Biological_Process_2021
positive regulation of macromolecule biosynthetic process (GO:0010557)	14/129	4.80494e-05	0.00159844	3.87014	38.4819	CDT1;DDX3X;PCNA;DHX9;PRMT1;EIF4A3;PCIF1;PYM1;RBM3;EIF6;HNRNPD;AKT1;EIF3C;EIF3D	GO_Biological_Process_2021
DNA replication origin binding (GO:0003688)	6/23	5.57113e-05	0.00483759	11.1303	109.025	MCM7;DHX9;GRWD1;MCM3;MCM5;MCM2	GO_Molecular_Function_2021
positive regulation of mRNA processing (GO:0050685)	6/23	5.57113e-05	0.00183296	11.1303	109.025	SF3B4;RBM3;NCL;TRA2B;LEO1;PAF1	GO_Biological_Process_2021
pre-replicative complex assembly involved in nuclear cell cycle DNA replication (GO:0006267)	4/8	5.79645e-05	0.00188637	31.4545	306.86	MCM7;MCM3;MCM5;MCM2	GO_Biological_Process_2021
nucleic acid metabolic process (GO:0090304)	10/71	6.40932e-05	0.00206339	5.19188	50.1285	EXD2;HNRNPM;HNRNPA3;HNRNPK;DDX24;DDX1;HNRNPF;HNRNPD;DDX54;RAN	GO_Biological_Process_2021
antigen receptor-mediated signaling pathway (GO:0050851)	17/185	6.6528e-05	0.00211899	3.224	31.0081	KHDRBS1;STOML2;SYK;PSMD13;PTPN22;PSMA7;PSMB6;PSMA6;PSMB7;PSMB4;PSMB5;PSMB2;PSMB3;PSMC1;PSMD3;PSMB1;PSME2	GO_Biological_Process_2021
RNA metabolic process (GO:0016070)	14/133	6.73063e-05	0.00212121	3.73927	35.9204	HNRNPA3;DDX3X;DDX24;DHX9;DDX54;TBRG4;RBM3;HNRNPM;SNRNP40;HNRNPK;DDX39B;HNRNPF;HNRNPD;SIDT2	GO_Biological_Process_2021
Myc Targets V2	9/58	6.84212e-05	0.000615791	5.81112	55.7276	NOP56;GRWD1;PES1;NOLC1;MCM5;PA2G4;FARSA;WDR43;TBRG4	MSigDB_Hallmark_2020
negative regulation of cellular amide metabolic process (GO:0034249)	11/86	6.90908e-05	0.00215477	4.64926	44.5403	RIDA;DDX3X;NCL;CAPRIN1;EIF4A3;PCIF1;RACK1;RPL13A;YBX1;TYMS;SORL1	GO_Biological_Process_2021
regulation of mitotic cell cycle phase transition (GO:1901990)	17/188	8.12796e-05	0.00250877	3.16694	29.8251	PSMD13;TUBB4B;PSMA7;PSMB6;PSMA6;PSMB7;PSMB4;TUBA1A;PSMB5;PSMB2;HAUS7;PSMB3;PSMC1;PSMD3;PSMB1;PSME2;MAPRE1	GO_Biological_Process_2021
positive regulation of cell cycle G1/S phase transition (GO:1902808)	7/35	8.39541e-05	0.00256488	7.89233	74.0714	DDX3X;TFDP1;STXBP4;AKT1;PAF1;PHB2;EIF4G1	GO_Biological_Process_2021
ribonucleoprotein complex assembly (GO:0022618)	14/136	8.5867e-05	0.00259683	3.64676	34.1435	DHX9;RPS5;DDX1;RPL11;RPSA;PRPF19;RPL6;XAB2;DDX39B;EIF6;PUF60;SNRPD3;SNRNP200;EIF3A	GO_Biological_Process_2021
16p11.2 proximal deletion syndrome WP4949	10/74	9.176e-05	0.00270339	4.94775	45.9959	CCT3;CCT6A;CCT2;PCNA;IGFBP3;TCP1;CCT8;NR3C1;CCT7;CCT5	WikiPathway_2021_Human
3'-5' DNA helicase activity (GO:0043138)	5/16	9.26141e-05	0.00670072	14.3156	132.95	MCM7;DHX9;MCM5;ASCC3;MCM2	GO_Molecular_Function_2021
lysosome (GO:0005764)	31/477	9.3514e-05	0.00117502	2.23436	20.7291	ABCD4;IDUA;HEXA;MLC1;LIPA;CLN5;TMEM25;LAPTM4B;FYCO1;CTSO;GM2A;CTSL;SLC38A9;CTSF;LDLR;ARSA;USP4;LAPTM5;AP3D1;EPDR1;SLC39A14;TPCN1;TCN2;SYT11;DNAJC5;GNB2;GNB1;PPT1;MAN2B1;ADA;SIDT2	GO_Cellular_Component_2021
positive regulation of DNA biosynthetic process (GO:2000573)	9/61	0.0001026	0.00307183	5.47501	50.2862	CCT3;CCT6A;CCT2;PCNA;TCP1;CTNNB1;CCT8;CCT7;CCT5	GO_Biological_Process_2021
ribosome binding (GO:0043022)	8/48	0.00010289	0.00670072	6.32026	58.0317	EIF6;C1QBP;SERBP1;RACK1;PYM1;RPSA;ETF1;EIF3C	GO_Molecular_Function_2021
Steroid biosynthesis	6/26	0.000117383	0.00199326	9.45928	85.6071	SQLE;NSDHL;MSMO1;DHCR24;LIPA;FDFT1	BioPlanet_2019
protein localization to organelle (GO:0033365)	14/142	0.000136694	0.00405209	3.47473	30.9174	BBS1;DDX3X;SSB;DHX9;DDX1;RPL11;RPA2;YBX1;WDR35;SORL1;LMNA;MICALL1;PAF1;GET4	GO_Biological_Process_2021
protein modification by small protein removal (GO:0070646)	21/276	0.000152375	0.00447266	2.62938	23.1101	USP4;PSMD13;GPS1;MCRS1;FOXO4;JOSD1;TOMM20;ACTB;PSMA7;PSMB6;PSMA6;PSMB7;COPS3;PSMB4;PSMB5;PSMB2;PSMB3;PSMC1;PSMD3;PSMB1;PSME2	GO_Biological_Process_2021
sequence-specific mRNA binding (GO:1990825)	4/10	0.000165468	0.00949336	20.9675	182.559	SSB;DHX9;ETF1;TYMS	GO_Molecular_Function_2021
CMG complex (GO:0071162)	4/10	0.000165468	0.00199251	20.9675	182.559	MCM7;MCM3;MCM5;MCM2	GO_Cellular_Component_2021
DNA replication-dependent nucleosome assembly (GO:0006335)	4/10	0.000165468	0.00476356	20.9675	182.559	CHAF1B;CHAF1A;NASP;RBBP4	GO_Biological_Process_2021
DNA replication-dependent nucleosome organization (GO:0034723)	4/10	0.000165468	0.00476356	20.9675	182.559	CHAF1B;CHAF1A;NASP;RBBP4	GO_Biological_Process_2021
DNA strand elongation involved in DNA replication (GO:0006271)	5/18	0.00017255	0.00492014	12.1119	104.948	PCNA;LIG1;MCM7;POLD2;MCM3	GO_Biological_Process_2021
CDK regulation of DNA replication	5/18	0.00017255	0.00287475	12.1119	104.948	CDT1;MCM7;MCM3;MCM5;MCM2	BioPlanet_2019
G2-M Checkpoint	17/200	0.000173027	0.0012977	2.95743	25.6174	NOLC1;RPA2;GSPT1;LMNB1;SQLE;UCK2;CHAF1A;TFDP1;NASP;NCL;TRA2B;HNRNPD;SRSF2;MCM3;MCM5;KPNB1;MCM2	MSigDB_Hallmark_2020
poly-purine tract binding (GO:0070717)	6/28	0.000182214	0.00949336	8.59846	74.0356	KHDRBS1;DDX3X;HNRNPDL;DDX1;MCRS1;EIF4A3	GO_Molecular_Function_2021
Histone Methylation	6/28	0.000182214	0.0823378	8.59846	74.0356	DNMT1;HDAC2;PCNA;RBBP4;UHRF1;RBBP7	Elsevier_Pathway_Collection
regulation of intrinsic apoptotic signaling pathway (GO:2001242)	8/52	0.000184044	0.0051498	5.7445	49.4047	BCLAF1;DDX3X;BCL2L11;DDIT3;RACK1;PLAUR;BID;BOK	GO_Biological_Process_2021
negative regulation of protein-containing complex assembly (GO:0031333)	8/52	0.000184044	0.0051498	5.7445	49.4047	IMPACT;DDX3X;HSPA5;RIOK3;RPL13A;HMGB1;SORL1;SVIP	GO_Biological_Process_2021
Pathways of neurodegeneration	30/475	0.000198655	0.00288634	2.16359	18.4423	DCTN6;TOMM40;PSMD13;ITPR2;PSMA7;LRP6;PSMB6;TUBA1C;PSMB7;TUBA1B;PSMB4;TUBB6;TUBA1A;PSMB5;PSMB2;PSMB3;PSMD3;PSMB1;BID;GABARAPL1;HSPA5;FUS;PDYN;TUBB4B;PSMA6;TUBB2B;TUBB2A;DDIT3;PSMC1;CTNNB1	KEGG_2021_Human
positive regulation of intrinsic apoptotic signaling pathway (GO:2001244)	7/40	0.000203529	0.00564227	6.69479	56.9038	EIF5A;BCLAF1;BCL2L11;DDIT3;RACK1;BID;BOK	GO_Biological_Process_2021
ficolin-1-rich granule (GO:0101002)	16/184	0.000205307	0.00237335	3.02933	25.722	DDX3X;PSMD13;NME2;PDAP1;ARPC5;HMGB1;AMPD3;ILF2;EEF1A1;ACLY;PSMB7;PSMD3;PSMB1;COTL1;CCT8;KPNB1	GO_Cellular_Component_2021
SMAD2/3 nuclear pathway	10/82	0.000218948	0.0035802	4.39617	37.0451	CDKN1A;HDAC2;CDKN2B;TFDP1;RBBP4;SERPINE1;AKT1;FOXO4;RBBP7;NR3C1	BioPlanet_2019
negative regulation of cellular macromolecule biosynthetic process (GO:2000113)	33/547	0.000226007	0.00620794	2.06344	17.3225	KHDRBS1;CDKN1A;HDAC2;L3MBTL3;SET;DDX3X;EIF4A3;PBXIP1;YBX1;TYMS;NR3C1;PHB2;ZBTB4;PPM1F;BCLAF1;RIDA;SALL1;RACK1;SMARCE1;PCIF1;RFX3;RPL13A;PA2G4;TRERF1;PER2;EID1;PSPC1;DDIT3;NCL;CAPRIN1;PDCD4;TIMELESS;CTNNB1	GO_Biological_Process_2021
RNA transport	16/186	0.000232308	0.00303161	2.99338	25.0469	UPF2;EIF4A1;FUS;EIF4A3;PYM1;THOC3;EEF1A1;DDX39B;EIF3G;RNPS1;EIF3C;EIF3D;KPNB1;EIF3A;RAN;EIF4G1	KEGG_2021_Human
Alzheimer disease	25/369	0.000233201	0.00303161	2.32509	19.4462	PSMD13;ITPR2;PSMA7;LRP6;PSMB6;TUBA1C;PSMB7;TUBA1B;PSMB4;TUBB6;TUBA1A;PSMB5;PSMB2;PSMB3;PSMD3;PSMB1;AKT1;BID;TUBB4B;PSMA6;TUBB2B;TUBB2A;DDIT3;PSMC1;CTNNB1	KEGG_2021_Human
cytoplasmic vesicle lumen (GO:0060205)	12/115	0.000238336	0.00264919	3.69386	30.8135	EEF1A1;PSMB7;DDX3X;PSMD13;PSMD3;PSMB1;COTL1;NME2;ARPC5;HMGB1;AMPD3;CCT8	GO_Cellular_Component_2021
nuclear DNA replication (GO:0033260)	4/11	0.000253653	0.00690397	17.9712	148.794	MCM7;MCM3;MCM5;MCM2	GO_Biological_Process_2021
Unwinding of DNA	4/11	0.000253653	0.00407228	17.9712	148.794	MCM7;MCM3;MCM5;MCM2	BioPlanet_2019
regulation of protein-containing complex assembly (GO:0043254)	12/116	0.000258498	0.00697247	3.65815	30.2186	CDT1;IMPACT;BCL2L11;DDX3X;HSPA5;SYK;RIOK3;RACK1;RHOC;BID;SORL1;SVIP	GO_Biological_Process_2021
Activation of the pre-replicative complex	6/30	0.000272449	0.00429594	7.88111	64.6886	CDT1;MCM7;MCM3;RPA2;MCM5;MCM2	BioPlanet_2019
Messenger RNA splicing: minor pathway	7/42	0.00027915	0.00432437	6.31158	51.6525	SF3B4;SF3B2;SNRNP40;SRSF2;SNRPD3;SNRNP200;LSM2	BioPlanet_2019
spliceosomal conformational changes to generate catalytic conformation (GO:0000393)	3/5	0.000282951	0.00743119	47.1102	384.902	XAB2;PRPF19;SNRNP200	GO_Biological_Process_2021
mature ribosome assembly (GO:0042256)	3/5	0.000282951	0.00743119	47.1102	384.902	DDX3X;EIF6;C1QBP	GO_Biological_Process_2021
positive regulation of translation in response to stress (GO:0032056)	3/5	0.000282951	0.00743119	47.1102	384.902	IMPACT;DDX3X;EIF4G1	GO_Biological_Process_2021
Mitochondrial Protein Transport	5/20	0.000296588	0.0823378	10.4959	85.2602	HSPA9;TOMM40;TIMM23;HSPBP1;TOMM20	Elsevier_Pathway_Collection
lysosomal lumen (GO:0043202)	10/86	0.000324461	0.00347293	4.16393	33.4503	ARSA;GM2A;TCN2;CTSL;IDUA;HEXA;PPT1;MAN2B1;CTSF;LIPA	GO_Cellular_Component_2021
positive regulation of RNA splicing (GO:0033120)	6/31	0.000329063	0.0085671	7.56547	60.6695	SF3B4;RBM3;U2AF2;TRA2B;NCL;HNRNPLL	GO_Biological_Process_2021
double-strand break repair via break-induced replication (GO:0000727)	4/12	0.000371171	0.00958005	15.724	124.202	MCM7;MCM3;MCM5;MCM2	GO_Biological_Process_2021
Astrocyte Dysfunction and GABA Signaling Deficiency	4/12	0.000371171	0.0823378	15.724	124.202	SLC1A2;SLC1A3;AQP4;SLC38A3	Elsevier_Pathway_Collection
Primary focal segmental glomerulosclerosis (FSGS) WP2572	9/72	0.000372351	0.0101865	4.51648	35.6607	KIRREL3;CDKN1A;PCNA;CTSL;PTPRO;PLAUR;AKT1;CTNNB1;LRP6	WikiPathway_2021_Human
Amino acid metabolism	16/195	0.000395437	0.00602019	2.84154	22.2649	PSMD13;GPT;ACADSB;PSMA7;AZIN1;PSMB6;PSMA6;PSMB7;PSMB4;PSMB5;PSMB2;PSMB3;PSMC1;PSMD3;PSMB1;PSME2	BioPlanet_2019
cortical cytoskeleton (GO:0030863)	8/58	0.000398339	0.00411143	5.05359	39.5606	EEF1A1;AKAP13;WDR1;CTTN;COTL1;ERC2;MAPRE1;DBN1	GO_Cellular_Component_2021
RNA export from nucleus (GO:0006405)	11/106	0.000449748	0.0115089	3.66667	28.2584	UPF2;SMG1;DDX39B;U2AF2;EIF4A3;CPSF2;SRSF2;SRSF3;THOC3;RNPS1;RAN	GO_Biological_Process_2021
E2F transcription factor network	9/74	0.000457752	0.00685077	4.37706	33.656	RANBP1;CDKN1A;RRM1;TFDP1;RBBP4;SERPINE1;MCM3;TK1;TYMS	BioPlanet_2019
azurophil granule lumen (GO:0035578)	10/90	0.000469382	0.00467763	3.95492	30.3109	ARSA;CCT2;ACLY;CYB5R3;GM2A;MAN2B1;CCT8;PA2G4;TUBB4B;CPPED1	GO_Cellular_Component_2021
negative regulation of translation (GO:0017148)	10/90	0.000469382	0.0119096	3.95492	30.3109	RIDA;DDX3X;NCL;CAPRIN1;EIF4A3;PCIF1;RACK1;RPL13A;YBX1;TYMS	GO_Biological_Process_2021
poly(A) binding (GO:0008143)	5/22	0.00047856	0.0226664	9.26016	70.7914	KHDRBS1;DDX3X;HNRNPDL;DDX1;EIF4A3	GO_Molecular_Function_2021
DNMT and MBD Families Activation in DNA Methylation in Cancer	5/22	0.00047856	0.0823378	9.26016	70.7914	CDKN1A;DNMT1;PCNA;UHRF1;AKT1	Elsevier_Pathway_Collection
positive regulation of cellular biosynthetic process (GO:0031328)	15/180	0.000505051	0.0127069	2.8873	21.9171	CDT1;DDX3X;PCNA;DHX9;PRMT1;EIF4A3;PCIF1;PYM1;RBM3;EIF6;HNRNPD;AKT1;EIF3C;LDLR;EIF3D	GO_Biological_Process_2021
Hypoxia	16/200	0.00052293	0.00294148	2.7636	20.882	CDKN1A;HSPA5;IGFBP3;SERPINE1;HEXA;PLAUR;AMPD3;KLHL24;NR3C1;PNRC1;PHKG1;DDIT3;CCNG2;MXI1;ACKR3;PAM	MSigDB_Hallmark_2020
p53 Pathway	16/200	0.00052293	0.00294148	2.7636	20.882	CDKN1A;CDKN2B;STEAP3;PCNA;TCHH;HINT1;TCN2;GM2A;DDIT3;SESN1;CCNG1;RACK1;CTSF;MXD1;ADA;RPS12	MSigDB_Hallmark_2020
maintenance of DNA methylation (GO:0010216)	3/6	0.00055285	0.0135977	31.4052	235.552	DNMT1;UHRF2;UHRF1	GO_Biological_Process_2021
positive regulation of endoplasmic reticulum stress-induced intrinsic apoptotic signaling pathway (GO:1902237)	3/6	0.00055285	0.0135977	31.4052	235.552	BCL2L11;DDIT3;BOK	GO_Biological_Process_2021
regulation of RNA splicing (GO:0043484)	9/76	0.000558624	0.0135977	4.24596	31.8024	KHDRBS1;HNRNPK;U2AF2;FUS;TRA2B;HNRNPF;SRSF3;HNRNPLL;FAM50A	GO_Biological_Process_2021
RNA transport (GO:0050658)	9/76	0.000558624	0.0135977	4.24596	31.8024	DDX39B;U2AF2;EIF4A3;SRSF2;SRSF3;THOC3;RNPS1;YBX1;SIDT2	GO_Biological_Process_2021
cytoskeleton-dependent intracellular transport (GO:0030705)	5/23	0.000596019	0.014391	8.74526	64.9356	TUBA1C;TUBA1B;CCDC186;TUBA1A;MAP6	GO_Biological_Process_2021
CUL4/CRL (SCF4) Complex	5/23	0.000596019	0.0823378	8.74526	64.9356	CDT1;CDKN1A;HDAC2;PCNA;LIG1	Elsevier_Pathway_Collection
neutrophil activation involved in immune response (GO:0002283)	29/485	0.000614195	0.0146253	2.03638	15.0594	DDX3X;FRMPD3;PSMD13;HMGB1;PSMB7;CYB5R3;GM2A;PSMD3;PSMB1;COTL1;CCT8;ARSA;CCT2;SYK;NME2;PLAUR;PDAP1;PA2G4;ARPC5;AMPD3;TUBB4B;ILF2;SVIP;CPPED1;EEF1A1;ACLY;DNAJC5;MAN2B1;KPNB1	GO_Biological_Process_2021
import into nucleus (GO:0051170)	9/77	0.000615494	0.0146253	4.18331	30.9275	SYK;FAM53C;AKT1;SNRPD3;PHB2;KPNB1;RAN;IPO5;HTATIP2	GO_Biological_Process_2021
cellular response to alcohol (GO:0097306)	7/48	0.000648909	0.0152979	5.38627	39.5364	GRAMD1B;GNB1;KLF9;MLC1;CTNNB1;ADCY2;LRP6	GO_Biological_Process_2021
nucleosome organization (GO:0034728)	10/94	0.000664353	0.0155396	3.76581	27.5533	SMARCE1;CHAF1B;CHAF1A;SET;SMARCD3;ZNHIT1;NASP;GRWD1;PAF1;NAP1L4	GO_Biological_Process_2021
protein deubiquitination (GO:0016579)	19/267	0.000705447	0.0163729	2.43887	17.6981	USP4;PSMD13;MCRS1;FOXO4;JOSD1;TOMM20;ACTB;PSMA7;PSMB6;PSMA6;PSMB7;PSMB4;PSMB5;PSMB2;PSMB3;PSMC1;PSMD3;PSMB1;PSME2	GO_Biological_Process_2021
negative regulation of mRNA splicing, via spliceosome (GO:0048025)	4/14	0.00071437	0.0164525	12.5779	91.1158	PCBP4;U2AF2;C1QBP;RNPS1	GO_Biological_Process_2021
Genes with Mutations Associated with Aging in Humans	4/14	0.00071437	0.0823378	12.5779	91.1158	CDKN1A;CDKN2B;LMNA;PPP1CA	Elsevier_Pathway_Collection
SWI/SNF BRM/BAF in Chromatin Remodeling	4/14	0.00071437	0.0823378	12.5779	91.1158	SMARCE1;SMARCD3;NR3C1;ACTB	Elsevier_Pathway_Collection
mRNA metabolic process (GO:0016071)	10/95	0.000722329	0.0165088	3.72131	26.9164	SF3B4;SF3B2;RIDA;SSB;U2AF2;AKAP8L;SRSF2;SNRPD3;TBRG4;LSM2	GO_Biological_Process_2021
regulation of cellular protein metabolic process (GO:0032268)	7/49	0.000737117	0.0167191	5.25775	37.9229	RBM3;UHRF1;PCIF1;AKT1;NOLC1;PUM3;EIF4G1	GO_Biological_Process_2021
Deadenylation-dependent mRNA decay	7/49	0.000737117	0.0108479	5.25775	37.9229	EIF4A1;CNOT6L;DIS3;EIF4A3;EXOSC8;LSM2;EIF4G1	BioPlanet_2019
Unfolded Protein Response	11/113	0.000774449	0.00387224	3.41379	24.4542	HSPA9;NOP56;EIF4A1;TUBB2A;EXOSC10;HSPA5;FUS;EIF4A3;NOLC1;BANF1;EIF4G1	MSigDB_Hallmark_2020
U2-type precatalytic spliceosome (GO:0071005)	7/50	0.000834544	0.00803944	5.13521	36.4016	SF3B4;SF3B2;RBMX2;SNU13;SNRPD3;SNRNP200;LSM2	GO_Cellular_Component_2021
ribosome assembly (GO:0042255)	7/50	0.000834544	0.0187867	5.13521	36.4016	DDX3X;EIF6;C1QBP;RPS5;RPL11;RPSA;RPL6	GO_Biological_Process_2021
Blood-Brain Barrier Disruption in Epileptiform Disorders	5/25	0.00089411	0.0823378	7.86992	55.2443	RPS6;SLC1A2;SLC1A3;AKT1;AQP4	Elsevier_Pathway_Collection
actin cytoskeleton (GO:0015629)	21/316	0.000917948	0.00850613	2.2681	15.8617	ACTR3;STOML2;TPM4;WDR1;DHX9;TPM3;WIPF2;ARPC5;ACTB;TRIOBP;ACTG1;CORO1C;EEF1A1;AKAP13;SH3PXD2A;CTTN;ARPC2;COTL1;FSCN1;FLNA;DBN1	GO_Cellular_Component_2021
RNA splicing (GO:0008380)	10/98	0.000921763	0.0204709	3.59389	25.1185	SF3B4;SF3B2;SNRNP40;DDX39B;FUS;TRA2B;SRSF2;RNPS1;SNRNP48;SNRPD3	GO_Biological_Process_2021
spliceosomal snRNP complex (GO:0097525)	7/51	0.000941855	0.00850613	5.01824	34.9654	SF3B2;SNRNP40;RBMX2;SNU13;SNRPD3;SNRNP200;LSM2	GO_Cellular_Component_2021
regulation of fat cell proliferation (GO:0070344)	3/7	0.000945206	0.0204709	23.5527	164.023	PER2;PID1;TFDP1	GO_Biological_Process_2021
negative regulation of protein kinase activity by regulation of protein phosphorylation (GO:0044387)	3/7	0.000945206	0.0204709	23.5527	164.023	CDK5RAP3;PPM1F;CORO1C	GO_Biological_Process_2021
positive regulation of mRNA binding (GO:1902416)	3/7	0.000945206	0.0204709	23.5527	164.023	EIF3C;EIF3D;EIF4G1	GO_Biological_Process_2021
Internal ribosome entry pathway	3/7	0.000945206	0.0133205	23.5527	164.023	EIF4A1;EIF3A;EIF4G1	BioPlanet_2019
Arp2/3 complex-mediated actin nucleation (GO:0034314)	4/15	0.000950384	0.0204709	11.4339	79.5643	ACTR3;ARPC2;ARPC4;ARPC5	GO_Biological_Process_2021
negative regulation of mRNA processing (GO:0050686)	4/15	0.000950384	0.0204709	11.4339	79.5643	PCBP4;U2AF2;C1QBP;RNPS1	GO_Biological_Process_2021
Lagging strand processive biosynthesis	4/15	0.000950384	0.0133205	11.4339	79.5643	PCNA;LIG1;POLD2;RPA2	BioPlanet_2019
PRC2 complex long-term gene silencing through modification of histone tails	4/15	0.000950384	0.0133205	11.4339	79.5643	HDAC2;H3F3B;RBBP4;RBBP7	BioPlanet_2019
SWI/SNF BRG1/BAF in Chromatin Remodeling	4/15	0.000950384	0.0823378	11.4339	79.5643	SMARCE1;SMARCD3;NR3C1;ACTB	Elsevier_Pathway_Collection
Glutamate Mediated Excitotoxicity in Amyotrophic Lateral Sclerosis	4/15	0.000950384	0.0823378	11.4339	79.5643	HNRNPK;SLC1A2;SLC1A3;AKT1	Elsevier_Pathway_Collection
mRNA-containing ribonucleoprotein complex export from nucleus (GO:0071427)	10/99	0.000997494	0.0213321	3.55332	24.5544	UPF2;SMG1;DDX39B;U2AF2;EIF4A3;CPSF2;SRSF2;SRSF3;THOC3;RNPS1	GO_Biological_Process_2021
DNA replication initiation (GO:0006270)	6/38	0.00102672	0.021725	5.90839	40.6579	CDT1;MCM7;MCM3;RPA2;MCM5;MCM2	GO_Biological_Process_2021
protein ubiquitination (GO:0016567)	30/525	0.00103038	0.021725	1.93991	13.3424	PCNA;UHRF2;UHRF1;PSMD13;RNF38;UBR2;PRPF19;PSMA7;DDA1;PSMB6;PSMB7;PSMB4;PSMB5;RMND5A;PSMB2;PSMB3;PSMD3;PSMB1;RACK1;LEO1;ELOB;TRIM44;KLHL24;PSMA6;PSMC1;PSME2;PAF1;CTNNB1;STUB1;DZIP3	GO_Biological_Process_2021
precatalytic spliceosome (GO:0071011)	7/52	0.00105974	0.00928073	4.90647	33.608	SF3B4;SF3B2;RBMX2;SNU13;SNRPD3;SNRNP200;LSM2	GO_Cellular_Component_2021
DNA metabolic process (GO:0006259)	19/277	0.00109264	0.0228768	2.34311	15.978	EXD2;CDT1;DNMT1;PCNA;LIG1;MCM7;UHRF2;UHRF1;RPA2;DDX21;HMGB1;TYMS;TSN;POLD2;TIMELESS;MCM3;MCM5;RAN;MCM2	GO_Biological_Process_2021
cellular response to interleukin-1 (GO:0071347)	13/155	0.00110207	0.0229123	2.90152	19.761	PSMD13;PSMA7;PSMB6;PSMA6;PSMB7;PSMB4;PSMB5;PSMB2;PSMB3;PSMC1;PSMD3;PSMB1;PSME2	GO_Biological_Process_2021
positive regulation of protein-containing complex assembly (GO:0031334)	11/118	0.00110964	0.0229123	3.25343	22.1354	CDT1;BCL2L11;DDX3X;SYK;FSCN1;RACK1;RPA2;STUB1;RHOC;BID;EIF4G1	GO_Biological_Process_2021
p53 activity regulation	11/118	0.00110964	0.0153096	3.25343	22.1354	STEAP3;CDKN1A;PCNA;SESN1;IGFBP3;CCNG2;SERPINE1;RPL11;CCNG1;AKT1;BID	BioPlanet_2019
proteasome-mediated ubiquitin-dependent protein catabolic process (GO:0043161)	21/321	0.00111823	0.0229315	2.22972	15.1532	HSPA5;PSMD13;DERL3;UBR2;PSMA7;PSMB6;PSMA6;PSMB7;NSFL1C;PSMB4;PSMB5;RMND5A;PSMB2;PSMB3;DDIT3;PSMC1;PSMD3;PSMB1;PSME2;CTNNB1;STUB1	GO_Biological_Process_2021
neutrophil degranulation (GO:0043312)	28/481	0.00113638	0.0231451	1.97615	13.3981	DDX3X;FRMPD3;PSMD13;HMGB1;PSMB7;CYB5R3;GM2A;PSMD3;PSMB1;COTL1;CCT8;ARSA;CCT2;NME2;PLAUR;PDAP1;PA2G4;ARPC5;AMPD3;TUBB4B;ILF2;SVIP;CPPED1;EEF1A1;ACLY;DNAJC5;MAN2B1;KPNB1	GO_Biological_Process_2021
purine ribonucleoside triphosphate binding (GO:0035639)	27/460	0.00122619	0.0532371	1.99233	13.3563	ABCD4;ARF1;ABCD2;RALA;MVK;DHX9;EIF4A3;TUBA1C;TUBA1B;TUBB6;TUBA1A;NUAK2;PPIP5K1;AKT1;HSPA9;RRM1;HSPA5;TUBB4B;RHOC;EEF1A1;PSMA6;ACLY;PPP5C;TUBB2B;TUBB2A;RAN;EIF4G1	GO_Molecular_Function_2021
Gap-filling DNA repair biosynthesis and ligation in global genomic nucleotide excision repair	4/16	0.00123631	0.0167948	10.4805	70.1736	PCNA;LIG1;POLD2;RPA2	BioPlanet_2019
SWI/SNF BRG1/PBAF in Chromatin Remodeling	4/16	0.00123631	0.0981836	10.4805	70.1736	SMARCE1;SMARCD3;NR3C1;ACTB	Elsevier_Pathway_Collection
RNA 3'-end processing (GO:0031123)	8/69	0.00129052	0.0261068	4.13993	27.5418	DDX39B;U2AF2;EIF4A3;CPSF2;SRSF2;SRSF3;THOC3;RNPS1	GO_Biological_Process_2021
Sterol regulatory element-binding proteins (SREBP) signaling WP1982	8/69	0.00129052	0.0329512	4.13993	27.5418	ACLY;IDI1;SQLE;AKT1;HMGCR;LDLR;KPNB1;FDFT1	WikiPathway_2021_Human
p53 signaling pathway	12/139	0.00131781	0.0176306	2.99207	19.8428	STEAP3;CDKN1A;HDAC2;TFDP1;PCNA;PCBP4;PRMT1;SESN1;IGFBP3;SERPINE1;CCNG1;BID	BioPlanet_2019
regulation of cyclin-dependent protein kinase activity (GO:1904029)	7/54	0.00133008	0.0267265	4.6972	31.1073	CDKN1A;CDKN2B;CAMK2N1;CCNG2;CCNG1;ACTB;CDK5RAP3	GO_Biological_Process_2021
regulation of mitotic cell cycle (GO:0007346)	14/178	0.00134477	0.0268417	2.70691	17.8968	PSMD13;PSMA7;PSMB6;PSMA6;PSMB7;PSMB4;PSMB5;PSMB2;PSMB3;PSMC1;PSMD3;PSMB1;PSME2;CDK5RAP3	GO_Biological_Process_2021
negative regulation of phosphorylation (GO:0042326)	9/86	0.00137229	0.0272095	3.69263	24.3391	CDKN1A;IMPACT;CDKN2B;PID1;CADM4;IGFBP3;CDK5RAP3;CORO1C;LRP6	GO_Biological_Process_2021
neutrophil mediated immunity (GO:0002446)	28/488	0.00140793	0.0275772	1.94536	12.7725	DDX3X;FRMPD3;PSMD13;HMGB1;PSMB7;CYB5R3;GM2A;PSMD3;PSMB1;COTL1;CCT8;ARSA;CCT2;NME2;PLAUR;PDAP1;PA2G4;ARPC5;AMPD3;TUBB4B;ILF2;SVIP;CPPED1;EEF1A1;ACLY;DNAJC5;MAN2B1;KPNB1	GO_Biological_Process_2021
sterol metabolic process (GO:0016125)	8/70	0.00141826	0.0275772	4.07295	26.7117	SQLE;NSDHL;OSBPL5;LCAT;MSMO1;HMGCR;CYP46A1;LIPA	GO_Biological_Process_2021
Nucleotide metabolism	8/70	0.00141826	0.0186914	4.07295	26.7117	RRM1;UCK2;NME2;TK1;AMPD3;TYMS;GART;ADA	BioPlanet_2019
protein stabilization (GO:0050821)	14/179	0.00141847	0.0275772	2.69037	17.6439	CCT3;CCT2;CDKN1A;STXBP4;RPL11;PHB2;CCT6A;PER3;TCP1;FLNA;CCT8;CCT7;CCT5;TRIM44	GO_Biological_Process_2021
mRNA transport (GO:0051028)	10/104	0.00145648	0.0281336	3.36345	21.9691	UPF2;SMG1;DDX39B;U2AF2;EIF4A3;CPSF2;SRSF2;SRSF3;THOC3;RNPS1	GO_Biological_Process_2021
ESC/E(Z) complex (GO:0035098)	3/8	0.00147755	0.0125592	18.8412	122.795	HDAC2;RBBP4;RBBP7	GO_Cellular_Component_2021
RNA secondary structure unwinding (GO:0010501)	3/8	0.00147755	0.0283577	18.8412	122.795	DDX3X;DDX39B;DHX9	GO_Biological_Process_2021
U12-type spliceosomal complex (GO:0005689)	5/28	0.00153189	0.012649	6.84235	44.347	SF3B4;SF3B2;SNRNP48;YBX1;SNRPD3	GO_Cellular_Component_2021
translation initiation factor activity (GO:0003743)	6/41	0.001546	0.0619589	5.40112	34.9565	EIF4A1;EIF3G;EIF3C;EIF3D;EIF3A;EIF4G1	GO_Molecular_Function_2021
regulation of G1/S transition of mitotic cell cycle (GO:2000045)	8/71	0.00155583	0.029482	4.00809	25.9153	CDKN1A;CDKN2B;DLG1;DDX3X;TFDP1;AKT1;PSME2;EIF4G1	GO_Biological_Process_2021
Fc-gamma receptor signaling pathway involved in phagocytosis (GO:0038096)	8/71	0.00155583	0.029482	4.00809	25.9153	ACTR3;SYK;ARPC2;WIPF2;ARPC4;ARPC5;ACTB;ACTG1	GO_Biological_Process_2021
Activation of BH3-only proteins	4/17	0.00157737	0.0198974	9.67383	62.4155	BCL2L11;TFDP1;AKT1;BID	BioPlanet_2019
Eukaryotic protein translation	4/17	0.00157737	0.0198974	9.67383	62.4155	EIF4A1;EIF6;EIF3A;EIF4G1	BioPlanet_2019
G1/S-specific transcription	4/17	0.00157737	0.0198974	9.67383	62.4155	CDT1;PCNA;TFDP1;TYMS	BioPlanet_2019
nsp1 from SARS-CoV-2 inhibits translation initiation in the host cell WP5027	4/17	0.00157737	0.0377583	9.67383	62.4155	EIF3G;EIF3C;EIF3D;EIF3A	WikiPathway_2021_Human
Gap junction	9/88	0.00161458	0.0199401	3.59877	23.1353	TUBA1C;TUBA1B;TUBB6;TUBB2B;TUBA1A;TUBB2A;ITPR2;ADCY2;TUBB4B	KEGG_2021_Human
protein localization to nucleus (GO:0034504)	10/106	0.00168247	0.0316812	3.29303	21.0342	SYK;RPL11;LMNA;FAM53C;AKT1;PAF1;PHB2;KPNB1;RAN;IPO5	GO_Biological_Process_2021
actin filament (GO:0005884)	8/72	0.00170377	0.0136775	3.94526	25.1507	TPM4;CTTN;TPM3;WIPF2;COTL1;ACTB;DBN1;ACTG1	GO_Cellular_Component_2021
Fc-gamma receptor signaling pathway (GO:0038094)	8/72	0.00170377	0.0318818	3.94526	25.1507	ACTR3;SYK;ARPC2;WIPF2;ARPC4;ARPC5;ACTB;ACTG1	GO_Biological_Process_2021
cortical actin cytoskeleton (GO:0030864)	6/42	0.00175714	0.0137247	5.25081	33.3115	EEF1A1;AKAP13;WDR1;CTTN;COTL1;DBN1	GO_Cellular_Component_2021
ATP-dependent chromatin remodeling (GO:0043044)	6/42	0.00175714	0.0326763	5.25081	33.3115	SMARCE1;HDAC2;ZNHIT1;RBBP4;NASP;ACTB	GO_Biological_Process_2021
Statin pathway	5/29	0.00180442	0.0224408	6.55691	41.4234	SQLE;LCAT;HMGCR;LDLR;FDFT1	BioPlanet_2019
Statin inhibition of cholesterol production WP430	5/29	0.00180442	0.0402158	6.55691	41.4234	SQLE;LCAT;HMGCR;LDLR;FDFT1	WikiPathway_2021_Human
mRNA export from nucleus (GO:0006406)	10/107	0.00180566	0.0333712	3.25891	20.586	UPF2;SMG1;DDX39B;U2AF2;EIF4A3;CPSF2;SRSF2;SRSF3;THOC3;RNPS1	GO_Biological_Process_2021
transcription-coupled nucleotide-excision repair (GO:0006283)	8/73	0.0018626	0.0342125	3.88436	24.4163	COPS3;XAB2;PCNA;LIG1;GPS1;POLD2;RPA2;PRPF19	GO_Biological_Process_2021
p53 signaling pathway	8/73	0.0018626	0.0219078	3.88436	24.4163	CDKN1A;STEAP3;SESN1;IGFBP3;CCNG2;SERPINE1;CCNG1;BID	KEGG_2021_Human
negative regulation of protein kinase activity (GO:0006469)	9/90	0.00189004	0.0345047	3.50955	22.0089	CDKN1A;CAMK2N1;PTPRO;AKT1;SORL1;CDK5RAP3;PPM1F;CORO1C;LRP6	GO_Biological_Process_2021
Gap junction pathway	9/90	0.00189004	0.0231792	3.50955	22.0089	TUBA1C;TUBA1B;TUBB6;TUBB2B;TUBA1A;TUBB2A;ITPR2;ADCY2;TUBB4B	BioPlanet_2019
Androgen receptor signaling pathway WP138	9/90	0.00189004	0.0402158	3.50955	22.0089	SMARCE1;CDKN1A;TGFB1I1;RACK1;AKT1;FLNA;CTNNB1;STUB1;RAN	WikiPathway_2021_Human
chromatin disassembly (GO:0031498)	4/18	0.00197875	0.0354753	8.98237	55.9179	SMARCE1;SET;SMARCD3;GRWD1	GO_Biological_Process_2021
nucleosome disassembly (GO:0006337)	4/18	0.00197875	0.0354753	8.98237	55.9179	SMARCE1;SET;SMARCD3;GRWD1	GO_Biological_Process_2021
positive regulation of mRNA splicing, via spliceosome (GO:0048026)	4/18	0.00197875	0.0354753	8.98237	55.9179	SF3B4;RBM3;NCL;TRA2B	GO_Biological_Process_2021
snRNA binding (GO:0017069)	6/43	0.00198944	0.0740358	5.10864	31.7752	EIF5A;DDX39B;DDX21;SNU13;SNRPD3;LSM2	GO_Molecular_Function_2021
Cleavage of growing transcript in the termination region	6/43	0.00198944	0.0240641	5.10864	31.7752	U2AF2;CPSF2;SRSF2;SRSF3;RNPS1;SNRPD3	BioPlanet_2019
protein polyubiquitination (GO:0000209)	20/314	0.00199133	0.0354884	2.16395	13.4575	PSMD13;UBR2;PRPF19;PSMA7;DDA1;PSMB6;PSMA6;PSMB7;PSMB4;PSMB5;RMND5A;PSMB2;PSMB3;PSMC1;PSMD3;PSMB1;PSME2;CTNNB1;STUB1;DZIP3	GO_Biological_Process_2021
proteolysis involved in cellular protein catabolic process (GO:0051603)	8/74	0.00203289	0.0358028	3.82531	23.7104	PSMA6;CTSO;ZER1;CTSL;CLPP;STUB1;CTSF;PRPF19	GO_Biological_Process_2021
Fc receptor mediated stimulatory signaling pathway (GO:0002431)	8/74	0.00203289	0.0358028	3.82531	23.7104	ACTR3;SYK;ARPC2;WIPF2;ARPC4;ARPC5;ACTB;ACTG1	GO_Biological_Process_2021
Androgens Promote Scalp Dermal Papilla Regression	5/30	0.00211081	0.154739	6.29431	38.7772	PCNA;LIG1;TGFB1I1;CTNNB1;LRP6	Elsevier_Pathway_Collection
isoprenoid biosynthetic process (GO:0008299)	3/9	0.00216545	0.0379143	15.7002	96.3225	IDI1;MVK;HMGCR	GO_Biological_Process_2021
regulation of protein serine/threonine kinase activity (GO:0071900)	10/111	0.00237335	0.0413129	3.1292	18.9112	CSF1R;CDKN1A;CDKN2B;DDX3X;CCNG2;CCNG1;AKT1;ACTB;CDK5RAP3;LRP6	GO_Biological_Process_2021
establishment of protein localization to organelle (GO:0072594)	8/76	0.00241008	0.0415008	3.71242	22.3788	RALA;SYK;FAM53C;AKT1;PHB2;KPNB1;RAN;IPO5	GO_Biological_Process_2021
single-stranded DNA helicase activity (GO:0017116)	4/19	0.00244556	0.0806417	8.38312	50.4117	MCM7;DHX9;MCM5;MCM2	GO_Molecular_Function_2021
cytoplasmic translational initiation (GO:0002183)	4/19	0.00244556	0.0415008	8.38312	50.4117	EIF4A1;EIF3D;EIF3A;EIF4G1	GO_Biological_Process_2021
negative regulation of RNA splicing (GO:0033119)	4/19	0.00244556	0.0415008	8.38312	50.4117	PCBP4;U2AF2;C1QBP;RNPS1	GO_Biological_Process_2021
NURD in Chromatin Remodeling	4/19	0.00244556	0.160029	8.38312	50.4117	HDAC2;RBBP4;MCRS1;RBBP7	Elsevier_Pathway_Collection
'de novo' posttranslational protein folding (GO:0051084)	5/31	0.00245346	0.0415008	6.05191	36.3735	HSPA9;CCT2;SDF2L1;HSPA5;ENTPD5	GO_Biological_Process_2021
cellular nitrogen compound biosynthetic process (GO:0044271)	5/31	0.00245346	0.0415008	6.05191	36.3735	CYB5B;PM20D1;CYB5R3;SPTLC2;AKT1	GO_Biological_Process_2021
RNA polymerase II-specific DNA-binding transcription factor binding (GO:0061629)	14/190	0.00247652	0.0806417	2.52078	15.1269	SMARCE1;BBS1;BCAS3;GABARAPL1;MKKS;HDAC2;BEX1;SMARCD3;DHX9;ACTB;PSMA6;CTNNB1;HIF1AN;CDK5RAP3	GO_Molecular_Function_2021
Bacterial invasion of epithelial cells	8/77	0.00261815	0.0293947	3.65843	21.7504	ACTR3;CTTN;ARPC2;CTNNB1;ARPC4;ARPC5;ACTB;ACTG1	KEGG_2021_Human
Antigen presentation: folding, assembly, and peptide loading of class I MHC proteins	17/255	0.0026316	0.0314014	2.26747	13.4692	HSPA5;PSMD13;UBR2;PSMA7;PSMB6;PSMA6;PSMB7;PSMB4;PSMB5;PSMB2;PSMB3;PSMC1;PSMD3;PSMB1;PSME2;STUB1;DZIP3	BioPlanet_2019
post-translational protein modification (GO:0043687)	21/345	0.0026842	0.0451489	2.06196	12.2075	PSMD13;GPS1;IGFBP3;PSMA7;DDA1;PSMB6;PSMA6;PSMB7;COPS3;PSMB4;DCAF17;PSMB5;PSMB2;VGF;PSMB3;PSMC1;PSMD3;PSMB1;PSME2;ELOB;RBBP7	GO_Biological_Process_2021
negative regulation of protein phosphorylation (GO:0001933)	12/152	0.00280221	0.0468704	2.71241	15.9418	IMPACT;PID1;CADM4;CAMK2N1;IGFBP3;RACK1;AKT1;CDK5RAP3;PPM1F;CORO1C;EIF4G1;LRP6	GO_Biological_Process_2021
Replication Stress Triggers Genomic Instability	5/32	0.00283475	0.160029	5.82746	34.1827	CDT1;PCNA;CHAF1A;NASP;RBBP7	Elsevier_Pathway_Collection
protein-DNA complex disassembly (GO:0032986)	4/20	0.0029828	0.0493398	7.85877	45.6979	SMARCE1;SET;SMARCD3;GRWD1	GO_Biological_Process_2021
nucleobase-containing compound biosynthetic process (GO:0034654)	4/20	0.0029828	0.0493398	7.85877	45.6979	POLD2;AMPD3;TYMS;ADA	GO_Biological_Process_2021
L-glutamate transmembrane transport (GO:0015813)	3/10	0.00302259	0.0494515	13.4566	78.0703	SLC1A2;SLC1A3;SLC1A6	GO_Biological_Process_2021
mitotic DNA replication (GO:1902969)	3/10	0.00302259	0.0494515	13.4566	78.0703	LIG1;MCM3;MCM2	GO_Biological_Process_2021
COPI-mediated vesicle transport	3/10	0.00302259	0.0351177	13.4566	78.0703	COPB2;ARF1;ARCN1	BioPlanet_2019
Ran role in mitotic spindle regulation	3/10	0.00302259	0.0351177	13.4566	78.0703	RANBP1;KPNB1;RAN	BioPlanet_2019
Glutamate Release	3/10	0.00302259	0.160029	13.4566	78.0703	SLC1A2;SLC1A3;SLC38A3	Elsevier_Pathway_Collection
Histone Ubiquitylation	3/10	0.00302259	0.160029	13.4566	78.0703	LEO1;PAF1;DZIP3	Elsevier_Pathway_Collection
ICAM2 -> CTNNB/FOXO/STAT3 Signaling	3/10	0.00302259	0.160029	13.4566	78.0703	AKT1;CTNNB1;FOXO4	Elsevier_Pathway_Collection
Degradation pathway of sphingolipids, including diseases WP4153	3/10	0.00302259	0.060929	13.4566	78.0703	ARSA;GM2A;HEXA	WikiPathway_2021_Human
positive regulation of ubiquitin-dependent protein catabolic process (GO:2000060)	8/79	0.00307622	0.0500555	3.555	20.5623	ZER1;RACK1;LAPTM5;ELOB;STUB1;HSPBP1;CDK5RAP3;DDA1	GO_Biological_Process_2021
regulation of cellular metabolic process (GO:0031323)	6/47	0.00315695	0.0510914	4.60928	26.5409	ACLY;ARF1;PID1;EIF6;STUB1;COQ7	GO_Biological_Process_2021
azurophil granule (GO:0042582)	12/155	0.00328898	0.0250136	2.65509	15.1796	ARSA;ACLY;CCT2;CYB5R3;GM2A;DNAJC5;HEXA;MAN2B1;PA2G4;CCT8;TUBB4B;CPPED1	GO_Cellular_Component_2021
Integrin signaling pathway	12/155	0.00328898	0.0377165	2.65509	15.1796	RALA;ARPC2;TSPAN7;MLC1;AKT1;NOLC1;ARPC4;ARPC5;RHOC;MAPK6;ACTB;ACTG1	BioPlanet_2019
regulation of NIK/NF-kappaB signaling (GO:1901222)	8/80	0.00332746	0.0535613	3.50545	20.0005	NFAT5;DLG1;DDX3X;LAPTM5;PDCD4;PTPN22;PHB2;TRIM44	GO_Biological_Process_2021
intracellular organelle lumen (GO:0070013)	41/848	0.00339531	0.0251601	1.62972	9.26556	DDX3X;PSMD13;OGDHL;PPM1K;HMGB1;TYMS;NR3C1;TXNDC16;TBRG4;PSMB7;RIDA;NFS1;CTSL;C1QBP;PSMD3;PSMB1;COTL1;CCT8;HSPA9;ACOT9;ARSA;HSPA5;COL22A1;IGFBP3;MTERF4;IDH2;NME2;PLAUR;PDAP1;ARPC5;AMPD3;ILF2;ACADSB;EEF1A1;ACLY;ALDH5A1;BDH1;VGF;CLPP;EOGT;KPNB1	GO_Cellular_Component_2021
mitochondrial outer membrane translocase complex (GO:0005742)	4/21	0.00359537	0.0259765	7.3961	41.6261	HSPA9;TOMM40;DNAJC11;TOMM20	GO_Cellular_Component_2021
actin nucleation (GO:0045010)	4/21	0.00359537	0.0572581	7.3961	41.6261	ACTR3;ARPC2;ARPC4;ARPC5	GO_Biological_Process_2021
histone ubiquitination (GO:0016574)	4/21	0.00359537	0.0572581	7.3961	41.6261	UHRF1;LEO1;PAF1;UBR2	GO_Biological_Process_2021
Y branching of actin filaments	4/21	0.00359537	0.0407014	7.3961	41.6261	ACTR3;ARPC2;ARPC4;PSMA7	BioPlanet_2019
Proteins Involved in Pathogenesis of Arrhythmogenic Right Ventricular Cardiomyopathy	4/21	0.00359537	0.170269	7.3961	41.6261	LMNA;CTNNB1;RPSA;LMNB1	Elsevier_Pathway_Collection
Dexamethasone Induced Osteoporosis	4/21	0.00359537	0.170269	7.3961	41.6261	AKT1;CTNNB1;NR3C1;LRP6	Elsevier_Pathway_Collection
ubiquitin-dependent protein catabolic process (GO:0006511)	21/354	0.00362373	0.0573666	2.00528	11.2702	PSMD13;UHRF1;TGFB1I1;PSMA7;PSMB6;PSMA6;PSMB7;COPS3;NSFL1C;PSMB4;PSMB5;RMND5A;PSMB2;PSMB3;DDIT3;PSMC1;PSMD3;PSMB1;PSME2;CTNNB1;STUB1	GO_Biological_Process_2021
cytokine-mediated signaling pathway (GO:0019221)	32/621	0.0036405	0.0573666	1.73623	9.75003	CSF1R;CDKN1A;ARF1;RALA;PSMD13;PSMA7;LMNB1;PSMB6;PSMB7;PSMB4;PSMB5;BCL2L11;PSMB2;HNRNPDL;PSMB3;PSMD3;PSMB1;AKT1;EIF5A;HSPA9;SYK;OSMR;PSMA6;HNRNPF;PSMC1;TCP1;FSCN1;PDCD4;PSME2;ACKR3;TNFRSF25;IL6ST	GO_Biological_Process_2021
regulation of cyclin-dependent protein serine/threonine kinase activity (GO:0000079)	8/82	0.00387746	0.0607807	3.41035	18.9362	CDKN1A;CDKN2B;CCNG2;CCNG1;AKT1;ACTB;CDK5RAP3;IPO5	GO_Biological_Process_2021
FoxO family signaling	6/49	0.00390289	0.0436234	4.39444	24.3717	RALA;BCL2L11;AKT1;CTNNB1;FOXO4;RAN	BioPlanet_2019
mTOR/NF-kB/BCR Signaling Disregulation in Mantle Cell Lymphoma	6/49	0.00390289	0.170269	4.39444	24.3717	BCL2L11;SYK;RPS6;PDCD4;AKT1;BID	Elsevier_Pathway_Collection
mitotic G1 DNA damage checkpoint signaling (GO:0031571)	7/65	0.00390461	0.0608875	3.80419	21.0965	CDKN1A;CNOT6L;TFDP1;PCNA;PRMT1;PCBP4;RPA2	GO_Biological_Process_2021
negative regulation of programmed cell death (GO:0043069)	22/381	0.00406058	0.0626724	1.94922	10.7332	HSPA9;HDAC2;LTK;DDX3X;HSPA5;NME2;LAPTM5;PLAUR;DHCR24;PA2G4;PHB2;NUAK2;HNRNPK;GRK5;PPT1;AKT1;FLNA;CTNNB1;CIAPIN1;BID;IL6ST;HTATIP2	GO_Biological_Process_2021
Sin3 complex (GO:0016580)	3/11	0.00406094	0.0286247	11.7739	64.8311	MORF4L1;HDAC2;RBBP4	GO_Cellular_Component_2021
cellular response to cholesterol (GO:0071397)	3/11	0.00406094	0.0626724	11.7739	64.8311	GRAMD1B;MLC1;LRP6	GO_Biological_Process_2021
BTG family proteins and cell cycle regulation	3/11	0.00406094	0.0448226	11.7739	64.8311	CHAF1B;CHAF1A;PRMT1	BioPlanet_2019
Mevalonate arm of cholesterol biosynthesis pathway WP4190	3/11	0.00406094	0.077767	11.7739	64.8311	IDI1;MVK;HMGCR	WikiPathway_2021_Human
GTPase binding (GO:0051020)	14/201	0.00411385	0.126077	2.37114	13.0256	RANBP1;STOML2;CCDC186;YBX1;SORL1;TRIOBP;LSM2;AKAP13;FGD6;GNB2;MICALL1;TBC1D30;GNB1;FLNA	GO_Molecular_Function_2021
nuclear chromosome (GO:0000228)	8/83	0.00417751	0.0287452	3.36471	18.432	SMARCE1;ZNHIT1;MCM7;MCRS1;MCM3;MCM5;LRPPRC;MCM2	GO_Cellular_Component_2021
Glucocorticoids in Insulin Resistance in Skeletal Muscles	5/35	0.00423452	0.170269	5.2439	28.6552	ACLY;RPS6;AKT1;NR3C1;LDLR	Elsevier_Pathway_Collection
cell-cell junction assembly (GO:0007043)	7/66	0.00425382	0.0648396	3.73951	20.4175	CNTNAP1;WDR1;FSCN1;CTNNB1;RHOC;ACTB;ACTG1	GO_Biological_Process_2021
maturation of 5.8S rRNA from tricistronic rRNA transcript (SSU-rRNA, 5.8S rRNA, LSU-rRNA) (GO:0000466)	4/22	0.00428799	0.0648396	6.98485	38.081	EXOSC10;PES1;EXOSC8;NOP9	GO_Biological_Process_2021
negative regulation of myeloid cell differentiation (GO:0045638)	4/22	0.00428799	0.0648396	6.98485	38.081	HSPA9;PRMT1;LEO1;PAF1	GO_Biological_Process_2021
peptidyl-threonine dephosphorylation (GO:0035970)	4/22	0.00428799	0.0648396	6.98485	38.081	PPP5C;PPM1F;PPM1G;PPP1CA	GO_Biological_Process_2021
SIRT2 Signaling in Aging	4/22	0.00428799	0.170269	6.98485	38.081	ACLY;TUBA1C;TUBA1B;FOXO4	Elsevier_Pathway_Collection
Myocarditis, Acute Viral Overiew	4/22	0.00428799	0.170269	6.98485	38.081	AKT1;ACTB;ACTG1;EIF4G1	Elsevier_Pathway_Collection
nuclear export (GO:0051168)	8/84	0.00449512	0.0676302	3.32026	17.9452	DDX39B;U2AF2;EIF4A3;SRSF2;SRSF3;THOC3;RNPS1;RAN	GO_Biological_Process_2021
positive regulation of gene expression (GO:0010628)	26/482	0.00466223	0.0697936	1.8165	9.75144	DNMT1;CALCOCO1;PID1;SLC24A3;DDX3X;RPL11;EIF4A3;DDX21;PTPN22;HNRNPLL;PPM1F;ACTB;ACTG1;RBM3;NWD1;U2AF2;CAMK2N1;AKT1;PCIF1;PYM1;ADRA2A;EIF6;HNRNPD;EIF3C;EIF3D;TNRC6B	GO_Biological_Process_2021
dendrite (GO:0030425)	17/270	0.00469392	0.0315475	2.13137	11.4273	KIRREL3;FARP1;KCNB1;MCRS1;TRAPPC4;KCNA2;RPS6;LRP4;ADCY2;PDYN;CYP46A1;RBM3;SYT11;RACK1;MAP6;CNIH2;DBN1	GO_Cellular_Component_2021
regulation of cell cycle G1/S phase transition (GO:1902806)	5/36	0.00479438	0.0707112	5.07448	27.0993	CDKN1A;STXBP4;PAF1;PSME2;PHB2	GO_Biological_Process_2021
dendrite morphogenesis (GO:0048813)	5/36	0.00479438	0.0707112	5.07448	27.0993	DOCK10;FARP1;LRP4;MAP6;PTN	GO_Biological_Process_2021
regulation of mRNA processing (GO:0050684)	5/36	0.00479438	0.0707112	5.07448	27.0993	KHDRBS1;HNRNPK;SLTM;DHX9;SRSF3	GO_Biological_Process_2021
G1/S transition of mitotic cell cycle (GO:0000082)	8/85	0.00483097	0.0709016	3.27697	17.4751	KHDRBS1;CDT1;CDKN1A;TFDP1;PCNA;NASP;TYMS;GSPT1	GO_Biological_Process_2021
protein alkylation (GO:0008213)	4/23	0.00506525	0.0739774	6.61688	34.9726	PRMT1;ETF1;SNRPD3;GSPT1	GO_Biological_Process_2021
Deadenylation of mRNA	4/23	0.00506525	0.0545441	6.61688	34.9726	EIF4A1;CNOT6L;EIF4A3;EIF4G1	BioPlanet_2019
Mismatch repair	4/23	0.00506525	0.0545441	6.61688	34.9726	PCNA;LIG1;POLD2;RPA2	BioPlanet_2019
Mismatch repair	4/23	0.00506525	0.0543964	6.61688	34.9726	PCNA;LIG1;POLD2;RPA2	KEGG_2021_Human
DNA Mismatch Repair WP531	4/23	0.00506525	0.0923805	6.61688	34.9726	PCNA;LIG1;POLD2;RPA2	WikiPathway_2021_Human
Apoptotic execution phase	6/52	0.00525609	0.0556171	4.10721	21.5561	DFFA;LMNA;CTNNB1;HMGB1;KPNB1;LMNB1	BioPlanet_2019
U2-type catalytic step 1 spliceosome (GO:0071006)	3/12	0.00529087	0.0347514	10.4652	54.856	EIF4A3;PRPF19;SNRNP200	GO_Cellular_Component_2021
cellular response to thyroid hormone stimulus (GO:0097067)	3/12	0.00529087	0.076158	10.4652	54.856	THRB;CTSL;KLF9	GO_Biological_Process_2021
chromatin assembly or disassembly (GO:0006333)	3/12	0.00529087	0.076158	10.4652	54.856	CHAF1B;CHAF1A;RBBP4	GO_Biological_Process_2021
regulation of RNA export from nucleus (GO:0046831)	3/12	0.00529087	0.076158	10.4652	54.856	KHDRBS1;DHX9;AKAP8L	GO_Biological_Process_2021
Salmonella infection	3/12	0.00529087	0.0556171	10.4652	54.856	ACTR3;ARPC2;ARPC4	BioPlanet_2019
Lipodystrophy, Familial Partial	3/12	0.00529087	0.200958	10.4652	54.856	ACLY;LMNA;LDLR	Elsevier_Pathway_Collection
PI3K/AKT/mTOR Signaling	9/105	0.0053529	0.024088	2.95888	15.4753	ACTR3;CDKN1A;ARF1;DDIT3;PRKAR2A;AKT1;ITPR2;ADCY2;PPP1CA	MSigDB_Hallmark_2020
Photodynamic therapy-induced HIF-1 survival signaling WP3614	5/37	0.00540482	0.094093	4.91565	25.662	SLC16A1;IGFBP3;SERPINE1;HIF1AN;BID	WikiPathway_2021_Human
regulation of apoptotic process (GO:0042981)	36/742	0.00554828	0.0794811	1.63051	8.46928	MTCH1;HDAC2;STEAP3;LTK;DDX3X;MAGED1;HMGB1;PHB2;AKAP13;BCLAF1;BCL2L11;NUAK2;GRK5;C1QBP;RACK1;AKT1;FLNA;BID;BOK;HTATIP2;HSPA9;DFFA;HSPA5;IGFBP3;RPS6;NME2;PLAUR;DHCR24;PA2G4;HNRNPK;PPT1;CTNNB1;TNFRSF25;RNPS1;CIAPIN1;IL6ST	GO_Biological_Process_2021
Apoptosis Evasion in Cancer: Overview	9/106	0.00569345	0.200958	2.92822	15.1343	DFFA;BCL2L11;LMNA;AKT1;CTNNB1;TNFRSF25;BID;LMNB1;BOK	Elsevier_Pathway_Collection
Proteins with Altered Expression in Cancer Metastases	9/106	0.00569345	0.200958	2.92822	15.1343	DNMT1;BCL2L11;CTTN;SERPINE1;FSCN1;AKT1;CTNNB1;RHOC;LRP6	Elsevier_Pathway_Collection
L-amino acid transmembrane transporter activity (GO:0015179)	6/53	0.00577531	0.158365	4.01961	20.7177	SLC43A2;SLC1A2;SLC1A3;SLC38A9;SLC1A6;SLC38A3	GO_Molecular_Function_2021
phosphoric ester hydrolase activity (GO:0042578)	6/53	0.00577531	0.158365	4.01961	20.7177	PPP5C;ARMT1;PTPRO;PTPN22;SMPDL3A;PPP1CA	GO_Molecular_Function_2021
positive regulation of NIK/NF-kappaB signaling (GO:1901224)	6/53	0.00577531	0.0823394	4.01961	20.7177	NFAT5;DDX3X;LAPTM5;PDCD4;PHB2;TRIM44	GO_Biological_Process_2021
negative regulation of gene expression (GO:0010629)	19/322	0.00580814	0.082415	1.99043	10.2477	DNMT1;DDX3X;SLC24A3;EIF4A3;PCIF1;RPL13A;PTPN22;YBX1;TYMS;LSM2;RIDA;RBBP4;SYT11;NCL;CAPRIN1;RACK1;PGR;RBBP7;TNRC6B	GO_Biological_Process_2021
apoptotic nuclear changes (GO:0030262)	4/24	0.00593154	0.0829861	6.28571	32.2298	DFFA;HMGB1;CDK5RAP3;KPNB1	GO_Biological_Process_2021
DNA packaging (GO:0006323)	4/24	0.00593154	0.0829861	6.28571	32.2298	CHAF1B;CHAF1A;RBBP4;BANF1	GO_Biological_Process_2021
nucleotide-excision repair, DNA gap filling (GO:0006297)	4/24	0.00593154	0.0829861	6.28571	32.2298	PCNA;LIG1;POLD2;RPA2	GO_Biological_Process_2021
Cytosolic tRNA aminoacylation	4/24	0.00593154	0.061138	6.28571	32.2298	KARS;HARS;EPRS;FARSA	BioPlanet_2019
Unfolded protein response WP4925	4/24	0.00593154	0.098773	6.28571	32.2298	BCL2L11;HSPA5;DDIT3;BID	WikiPathway_2021_Human
Androgen receptor signaling, proteolysis, and transcription regulation	8/88	0.00595455	0.061138	3.15359	16.1578	SMARCE1;CDKN1A;TGFB1I1;AKT1;FLNA;CTNNB1;STUB1;RAN	BioPlanet_2019
positive regulation of potassium ion transport (GO:0043268)	5/38	0.00606817	0.0845028	4.76644	24.3313	DLG1;GNB1;FLNA;KCNN3;ADRA2A	GO_Biological_Process_2021
Signaling events mediated by HDAC class II	5/38	0.00606817	0.0615885	4.76644	24.3313	TUBA1B;TUBB2A;GNB1;NR3C1;RAN	BioPlanet_2019
positive regulation of leukocyte chemotaxis (GO:0002690)	6/54	0.00633096	0.0877542	3.93567	19.9235	CSF1R;C1QBP;SERPINE1;HMGB1;PTN;PLA2G7	GO_Biological_Process_2021
Bacterial invasion of epithelial cells	7/71	0.00636533	0.0638703	3.44647	17.4284	CTTN;ARPC2;CTNNB1;ARPC4;ARPC5;ACTB;ACTG1	BioPlanet_2019
protein import (GO:0017038)	8/89	0.00637002	0.0878886	3.1145	15.7474	ABCD2;SYK;FAM53C;AKT1;PHB2;KPNB1;RAN;IPO5	GO_Biological_Process_2021
DNA replication (GO:0006260)	9/108	0.00642454	0.0882343	2.86877	14.4805	SET;MCM7;GRWD1;POLD2;TIMELESS;MCM3;RPA2;MCM5;MCM2	GO_Biological_Process_2021
Tight junction	12/169	0.00653954	0.0673028	2.41657	12.1551	ACTR3;TUBA1C;DLG1;TUBA1B;TUBA1A;PCNA;ARPC2;CTTN;ARPC4;ARPC5;ACTB;ACTG1	KEGG_2021_Human
cytoplasmic sequestering of protein (GO:0051220)	3/13	0.00672122	0.0906457	9.41815	47.1142	FLNA;DBN1;GET4	GO_Biological_Process_2021
response to thyroid hormone (GO:0097066)	3/13	0.00672122	0.0906457	9.41815	47.1142	THRB;CTSL;KLF9	GO_Biological_Process_2021
ribosomal subunit export from nucleus (GO:0000054)	3/13	0.00672122	0.0906457	9.41815	47.1142	EIF6;NOP9;RAN	GO_Biological_Process_2021
spliceosomal tri-snRNP complex assembly (GO:0000244)	3/13	0.00672122	0.0906457	9.41815	47.1142	USP4;PRPF19;LSM2	GO_Biological_Process_2021
Activation of DNA fragmentation factor	3/13	0.00672122	0.0666836	9.41815	47.1142	DFFA;HMGB1;KPNB1	BioPlanet_2019
Proteins Involved in Werner Syndrome (Adult Progeria)	3/13	0.00672122	0.228762	9.41815	47.1142	NFIC;SERPINE1;LMNA	Elsevier_Pathway_Collection
cellular response to ketone (GO:1901655)	5/39	0.00678672	0.0911186	4.62602	23.0967	GNB1;KLF9;ADCY2;NR3C1;TRERF1	GO_Biological_Process_2021
MECP2 and Associated Rett Syndrome WP3584	7/72	0.00686735	0.109591	3.39327	16.9018	DHX9;FUS;HNRNPF;RPS6;AKT1;YBX1;FKBP5	WikiPathway_2021_Human
NF-kappaB binding (GO:0051059)	4/25	0.00689105	0.161438	5.98609	29.7959	PSMA6;HDAC2;HIF1AN;CDK5RAP3	GO_Molecular_Function_2021
poly-pyrimidine tract binding (GO:0008187)	4/25	0.00689105	0.161438	5.98609	29.7959	KHDRBS1;SSB;U2AF2;MCRS1	GO_Molecular_Function_2021
cellular response to hexose stimulus (GO:0071331)	4/25	0.00689105	0.0921063	5.98609	29.7959	KCNB1;TRA2B;RACK1;SLC39A14	GO_Biological_Process_2021
negative regulation of protein modification by small protein conjugation or removal (GO:1903321)	6/55	0.00692447	0.0921416	3.85515	19.1705	PER2;USP4;U2AF2;RPL11;AKT1;CTNNB1	GO_Biological_Process_2021
double-stranded RNA binding (GO:0003725)	7/73	0.00739815	0.161438	3.34169	16.3961	EIF4A1;TUBA1B;DDX3X;DHX9;TUBB4B;ILF2;SIDT2	GO_Molecular_Function_2021
protein-containing complex disassembly (GO:0032984)	6/56	0.00755723	0.0993105	3.77785	18.4557	GABARAPL1;LIX1L;PYM1;CTNNB1;LRP6;PPP1CA	GO_Biological_Process_2021
DNA damage response, signal transduction by p53 class mediator resulting in cell cycle arrest (GO:0006977)	6/56	0.00755723	0.0993105	3.77785	18.4557	CDKN1A;CNOT6L;TFDP1;PCNA;PRMT1;PCBP4	GO_Biological_Process_2021
Pyrimidine metabolism	6/56	0.00755723	0.0746654	3.77785	18.4557	RRM1;UCK2;ENTPD5;NME2;TK1;TYMS	KEGG_2021_Human
ribosomal small subunit biogenesis (GO:0042274)	5/40	0.00756272	0.0993105	4.49361	21.9492	RIOK3;RPS5;RPS6;SNU13;RPSA	GO_Biological_Process_2021
BDNF signaling pathway	16/261	0.00766115	0.0751643	2.06893	10.079	CDKN1A;HSPA5;WDR1;IGFBP3;SERPINE1;RPS6;RPSA;PRPF19;SLC39A14;GPRC5B;PSMB4;GAP43;BCL2L11;DDIT3;LMNA;RAPGEF5	BioPlanet_2019
Ciliary landscape WP4352	14/216	0.00766125	0.11737	2.19335	10.6851	BBS1;NUDC;HDAC2;CNOT6L;MCM7;PSMD13;LRPPRC;COPS3;RMND5A;MCM3;CTNNB1;MCM5;CEP97;MCM2	WikiPathway_2021_Human
EGFR1 pathway	11/152	0.00786303	0.0762974	2.46456	11.9422	NOP56;RANBP1;CDKN1A;PIK3IP1;IGFBP3;COTL1;PLAUR;MCM3;DDX21;PBXIP1;HNRNPAB	BioPlanet_2019
DNA geometric change (GO:0032392)	4/26	0.00794778	0.102127	5.7137	27.6249	DHX9;DDX1;HMGB1;ASCC3	GO_Biological_Process_2021
RNA polyadenylation (GO:0043631)	4/26	0.00794778	0.102127	5.7137	27.6249	CPSF2;LEO1;SSU72;PAF1	GO_Biological_Process_2021
maturation of LSU-rRNA (GO:0000470)	4/26	0.00794778	0.102127	5.7137	27.6249	RPL7A;EIF6;PES1;SNU13	GO_Biological_Process_2021
mRNA polyadenylation (GO:0006378)	4/26	0.00794778	0.102127	5.7137	27.6249	CPSF2;LEO1;SSU72;PAF1	GO_Biological_Process_2021
positive regulation of G1/S transition of mitotic cell cycle (GO:1900087)	4/26	0.00794778	0.102127	5.7137	27.6249	DDX3X;TFDP1;AKT1;EIF4G1	GO_Biological_Process_2021
positive regulation of programmed cell death (GO:0043068)	17/286	0.00819282	0.104621	2.00292	9.623	MTCH1;DDX3X;SYK;IGFBP3;RPS6;LAPTM5;HMGB1;AKAP13;BCLAF1;BCL2L11;C1QBP;RACK1;CTNNB1;RNPS1;BID;HTATIP2;BOK	GO_Biological_Process_2021
ribosomal large subunit biogenesis (GO:0042273)	6/57	0.00823063	0.104621	3.70358	17.7768	RPL7A;EIF6;PES1;RPL11;SNU13;RPL6	GO_Biological_Process_2021
U6 snRNA binding (GO:0017070)	3/14	0.00835946	0.161438	8.56151	40.9614	EIF5A;DDX39B;LSM2	GO_Molecular_Function_2021
L-glutamate transmembrane transporter activity (GO:0005313)	3/14	0.00835946	0.161438	8.56151	40.9614	SLC1A2;SLC1A3;SLC1A6	GO_Molecular_Function_2021
regulation of macrophage cytokine production (GO:0010935)	3/14	0.00835946	0.104621	8.56151	40.9614	CUEDC2;GPRC5B;LAPTM5	GO_Biological_Process_2021
peptidyl-serine dephosphorylation (GO:0070262)	3/14	0.00835946	0.104621	8.56151	40.9614	PPP5C;PPM1F;PPP1CA	GO_Biological_Process_2021
regulation of G0 to G1 transition (GO:0070316)	5/41	0.00839838	0.104621	4.36856	20.8805	CDKN2B;TFDP1;RBBP4;FOXO4;RBBP7	GO_Biological_Process_2021
nucleosome assembly (GO:0006334)	6/58	0.00894606	0.104621	3.63217	17.1313	CHAF1B;CHAF1A;RBBP4;NASP;GRWD1;NAP1L4	GO_Biological_Process_2021
intracellular protein transport (GO:0006886)	19/336	0.00897504	0.104621	1.90113	8.9606	COPB2;ARF1;C2CD5;TBC1D9B;SYK;RPL11;AP3D1;LAPTM5;PHB2;SORL1;ARCN1;IPO5;CTTN;SNX17;TBC1D30;FAM53C;AKT1;KPNB1;RAN	GO_Biological_Process_2021
RNA polymerase II C-terminal domain phosphoserine binding (GO:1990269)	2/5	0.00901546	0.161438	20.9029	98.4279	PCIF1;LEO1	GO_Molecular_Function_2021
sphingomyelin phosphodiesterase activity (GO:0004767)	2/5	0.00901546	0.161438	20.9029	98.4279	SMPD3;SMPDL3A	GO_Molecular_Function_2021
C-X-C chemokine binding (GO:0019958)	2/5	0.00901546	0.161438	20.9029	98.4279	ACKR3;HMGB1	GO_Molecular_Function_2021
endoribonuclease activity, producing 3'-phosphomonoesters (GO:0016892)	2/5	0.00901546	0.161438	20.9029	98.4279	TSEN34;RIDA	GO_Molecular_Function_2021
nitrite reductase activity (GO:0098809)	2/5	0.00901546	0.161438	20.9029	98.4279	CYB5B;CYB5R3	GO_Molecular_Function_2021
CD4-positive, alpha-beta T cell activation (GO:0035710)	2/5	0.00901546	0.104621	20.9029	98.4279	STOML2;HMGB1	GO_Biological_Process_2021
cell fate commitment involved in formation of primary germ layer (GO:0060795)	2/5	0.00901546	0.104621	20.9029	98.4279	LEO1;PAF1	GO_Biological_Process_2021
regulation of DNA topoisomerase (ATP-hydrolyzing) activity (GO:2000371)	2/5	0.00901546	0.104621	20.9029	98.4279	DHX9;UHRF1	GO_Biological_Process_2021
CRD-mediated mRNA stabilization (GO:0070934)	2/5	0.00901546	0.104621	20.9029	98.4279	DHX9;YBX1	GO_Biological_Process_2021
regulation of mRNA binding (GO:1902415)	2/5	0.00901546	0.104621	20.9029	98.4279	EIF3C;EIF3D	GO_Biological_Process_2021
ribosome localization (GO:0033750)	2/5	0.00901546	0.104621	20.9029	98.4279	EIF6;RAN	GO_Biological_Process_2021
RNA localization to Cajal body (GO:0090670)	2/5	0.00901546	0.104621	20.9029	98.4279	CCT2;TCP1	GO_Biological_Process_2021
scaRNA localization to Cajal body (GO:0090666)	2/5	0.00901546	0.104621	20.9029	98.4279	CCT2;TCP1	GO_Biological_Process_2021
isopentenyl diphosphate biosynthetic process (GO:0009240)	2/5	0.00901546	0.104621	20.9029	98.4279	IDI1;MVK	GO_Biological_Process_2021
L-aspartate transmembrane transport (GO:0070778)	2/5	0.00901546	0.104621	20.9029	98.4279	SLC1A2;SLC1A3	GO_Biological_Process_2021
mammary gland duct morphogenesis (GO:0060603)	2/5	0.00901546	0.104621	20.9029	98.4279	CSF1R;LRP6	GO_Biological_Process_2021
ubiquitin-dependent SMAD protein catabolic process (GO:0030579)	2/5	0.00901546	0.104621	20.9029	98.4279	TGFB1I1;STUB1	GO_Biological_Process_2021
negative regulation of smooth muscle cell apoptotic process (GO:0034392)	2/5	0.00901546	0.104621	20.9029	98.4279	DNMT1;LRP6	GO_Biological_Process_2021
positive regulation of deoxyribonuclease activity (GO:0032077)	2/5	0.00901546	0.104621	20.9029	98.4279	PCNA;AKT1	GO_Biological_Process_2021
positive regulation of DNA topoisomerase (ATP-hydrolyzing) activity (GO:2000373)	2/5	0.00901546	0.104621	20.9029	98.4279	DHX9;UHRF1	GO_Biological_Process_2021
positive regulation of nucleobase-containing compound transport (GO:0032241)	2/5	0.00901546	0.104621	20.9029	98.4279	KHDRBS1;DHX9	GO_Biological_Process_2021
positive regulation of RNA export from nucleus (GO:0046833)	2/5	0.00901546	0.104621	20.9029	98.4279	KHDRBS1;DHX9	GO_Biological_Process_2021
positive regulation of toll-like receptor 9 signaling pathway (GO:0034165)	2/5	0.00901546	0.104621	20.9029	98.4279	PTPN22;HMGB1	GO_Biological_Process_2021
Cycling of Ran in nucleocytoplasmic transport	2/5	0.00901546	0.0865288	20.9029	98.4279	RANBP1;RAN	BioPlanet_2019
NURF in Chromatin Remodeling	2/5	0.00901546	0.286391	20.9029	98.4279	RBBP4;RBBP7	Elsevier_Pathway_Collection
Proteins with Altered Expression in Muscular Dystrophy, Facioscapulohumeral	2/5	0.00901546	0.286391	20.9029	98.4279	CDKN1A;CRYM	Elsevier_Pathway_Collection
miR-517 relationship with ARCN1 and USP1 WP3596	2/5	0.00901546	0.131863	20.9029	98.4279	CDKN1A;ARCN1	WikiPathway_2021_Human
protein import into nucleus (GO:0006606)	7/76	0.00917284	0.106037	3.1959	14.9936	SYK;FAM53C;AKT1;PHB2;KPNB1;RAN;IPO5	GO_Biological_Process_2021
transcription, DNA-templated (GO:0006351)	14/221	0.00927442	0.106799	2.13981	10.0154	BTF3;THRB;RNMT;DDX21;SSRP1;DRAP1;XAB2;PPP5C;TFDP1;NFIC;LEO1;PAF1;RNPS1;ELOB	GO_Biological_Process_2021
rRNA binding (GO:0019843)	5/42	0.00929585	0.161438	4.25027	19.8836	RPL12;RPS5;RPL11;MTERF4;DDX21	GO_Molecular_Function_2021
Fas ligand pathway and stress induction of heat shock proteins WP314	5/42	0.00929585	0.131863	4.25027	19.8836	DFFA;LMNA;ACTB;ACTG1;LMNB1	WikiPathway_2021_Human
Mitotic Spindle	13/199	0.00936493	0.0358661	2.21008	10.3228	FARP1;LRPPRC;LMNB1;AKAP13;CYTH2;DLG1;FGD6;BCL2L11;CTTN;FSCN1;FLNA;MAPRE1;RAPGEF5	MSigDB_Hallmark_2020
Fas signaling pathway	9/115	0.0095625	0.0906411	2.67835	12.4541	NFAT5;DFFA;SYK;SLTM;AKT1;BID;MAPK6;ACTB;ACTG1	BioPlanet_2019
positive regulation of apoptotic signaling pathway (GO:2001235)	6/59	0.00970487	0.111327	3.56346	16.5171	BCLAF1;BCL2L11;DDIT3;RACK1;BID;BOK	GO_Biological_Process_2021
RNA degradation	6/59	0.00970487	0.0906411	3.56346	16.5171	HSPA9;CNOT6L;EXOSC10;DIS3;EXOSC8;LSM2	BioPlanet_2019
TNF-alpha Signaling via NF-kB	13/200	0.00974236	0.0358661	2.19814	10.1802	NFAT5;CDKN1A;SERPINE1;PLAUR;PNRC1;TUBB2A;KLF9;ACKR3;DENND5A;IL6ST;MXD1;LDLR;B4GALT5	MSigDB_Hallmark_2020

## Sheet: OverlapSigHipINsame
Term	Overlap	P.value	Adjusted.P.value	Odds.Ratio	Combined.Score	Genes	Source
cell-cell junction organization (GO:0045216)	7/82	3.42503e-06	0.00531565	12.4676	156.897	TJP1;TGFB2;CDH2;CADM1;TGFB3;MYADM;NECTIN3	GO_Biological_Process_2021
Myogenesis	10/200	3.72584e-06	0.00013413	7.1343	89.1803	REEP1;APP;MRAS;DMPK;IFRD1;AK1;MYH9;TPD52L1;CRYAB;MYLK	MSigDB_Hallmark_2020
active ion transmembrane transporter activity (GO:0022853)	5/42	1.76868e-05	0.00463395	17.845	195.273	COX8A;SLCO1C1;UQCR11;COX6A1;COX6B1	GO_Molecular_Function_2021
regulation of epithelial to mesenchymal transition involved in endocardial cushion formation (GO:1905005)	3/8	2.48472e-05	0.0192814	78.3158	830.364	ACVR1;TGFB2;TGFB3	GO_Biological_Process_2021
outflow tract septum morphogenesis (GO:0003148)	4/25	3.86653e-05	0.0200028	25.0066	254.082	ACVR1;BMP4;NRP1;TGFB2	GO_Biological_Process_2021
smooth muscle tissue development (GO:0048745)	3/10	5.26402e-05	0.0204244	55.9342	551.066	BMP4;SHH;MYLK	GO_Biological_Process_2021
AGE-RAGE signaling pathway in diabetic complications	6/100	0.000128662	0.00945304	8.46109	75.7972	MAPK11;TGFB2;TGFB3;STAT3;PIK3R2;PLCD4	KEGG_2021_Human
Cell adhesion molecules	7/148	0.000157266	0.00945304	6.60955	57.8836	CDH2;CADM1;NEGR1;NRXN2;NECTIN3;JAM2;LRRC4B	KEGG_2021_Human
Proteins with Altered Expression in Cancer Metastases	6/106	0.000177244	0.0664083	7.95101	68.6807	TJP1;TGFB2;SHH;CDH2;STAT3;CD44	Elsevier_Pathway_Collection
ALK in cardiac myocytes	4/37	0.000187793	0.10122	15.9037	136.456	ACVR1;BMP4;TGFB2;TGFB3	BioPlanet_2019
Diabetic cardiomyopathy	8/203	0.000188848	0.00945304	5.48404	47.0233	COX8A;MAPK11;TGFB2;TGFB3;PIK3R2;UQCR11;COX6A1;COX6B1	KEGG_2021_Human
cytochrome-c oxidase activity (GO:0004129)	3/15	0.000193989	0.0222886	32.6201	278.827	COX8A;COX6A1;COX6B1	GO_Molecular_Function_2021
integral component of postsynaptic specialization membrane (GO:0099060)	3/15	0.000193989	0.0296803	32.6201	278.827	CDH2;LRFN1;LRRC4B	GO_Cellular_Component_2021
Proteoglycans in cancer	8/205	0.000201898	0.00945304	5.42781	46.1784	MAPK11;TGFB2;SHH;MRAS;STAT3;PIK3R2;CD44;EIF4B	KEGG_2021_Human
Non-alcoholic fatty liver disease	7/155	0.000209138	0.00945304	6.2947	53.3319	COX8A;MAPK11;PIK3R2;UQCR11;COX6A1;COX6B1;ATF4	KEGG_2021_Human
proton transmembrane transporter activity (GO:0015078)	4/40	0.000255213	0.0222886	14.5762	120.595	COX8A;UQCR11;COX6A1;COX6B1	GO_Molecular_Function_2021
positive regulation of ossification (GO:0045778)	4/40	0.000255213	0.0536521	14.5762	120.595	ACVR1;BMP4;TGFB2;TGFB3	GO_Biological_Process_2021
Hepatitis B	7/162	0.000274022	0.0103215	6.00828	49.2817	MAPK11;TGFB2;CCNE1;TGFB3;STAT3;PIK3R2;ATF4	KEGG_2021_Human
mitochondrial electron transport, cytochrome c to oxygen (GO:0006123)	3/17	0.000286636	0.0536521	27.9572	228.056	COX8A;COX6A1;COX6B1	GO_Biological_Process_2021
regulation of presynapse assembly (GO:1905606)	3/18	0.000342012	0.0536521	26.0921	208.232	APP;MDGA1;LRRC4B	GO_Biological_Process_2021
regulation of presynapse organization (GO:0099174)	3/18	0.000342012	0.0536521	26.0921	208.232	APP;MDGA1;LRRC4B	GO_Biological_Process_2021
Apical Surface	4/44	0.00037009	0.00666163	13.1159	103.639	APP;AFAP1L2;MDGA1;SULF2	MSigDB_Hallmark_2020
TGFB Family in Epithelial to Mesenchymal Transition in Cancer	5/80	0.000394616	0.0664083	8.78667	68.8664	BMP4;TJP1;TGFB2;CDH2;TGFB3	Elsevier_Pathway_Collection
endocardial cushion morphogenesis (GO:0003203)	3/19	0.000403837	0.0536521	24.4601	191.144	ACVR1;BMP4;TGFB2	GO_Biological_Process_2021
protein homodimerization activity (GO:0042803)	14/636	0.000440762	0.0288699	3.0686	23.7111	SCARB2;ACVR1;TGFB2;CADM1;STAT3;XPA;CIB2;SLC39A13;TPD52L1;SPPL3;S100A16;MYH9;CRYAB;NECTIN3	GO_Molecular_Function_2021
positive regulation of pathway-restricted SMAD protein phosphorylation (GO:0010862)	4/47	0.000477586	0.0536521	12.199	93.2828	ACVR1;BMP4;TGFB2;TGFB3	GO_Biological_Process_2021
Proteins Involved in Glioblastoma	7/178	0.000483819	0.0664083	5.44168	41.5407	ZBTB18;BMP4;EPAS1;STAT3;GLUL;CRYAB;CD44	Elsevier_Pathway_Collection
endocardial cushion development (GO:0003197)	3/21	0.000548021	0.0536521	21.7401	163.251	ACVR1;BMP4;TGFB2	GO_Biological_Process_2021
Proteins Involved in Melanoma	8/238	0.000548463	0.0664083	4.64123	34.8482	BMP4;APP;TGFB2;CDH2;TGFB3;STAT3;PLXNB1;CD44	Elsevier_Pathway_Collection
adherens junction organization (GO:0034332)	4/49	0.000560546	0.0536521	11.6556	87.261	TJP1;CDH2;CADM1;NECTIN3	GO_Biological_Process_2021
bleb (GO:0032059)	2/5	0.000587684	0.0449579	86.4575	643.185	PANX1;ANLN	GO_Cellular_Component_2021
BMP signaling pathway involved in heart development (GO:0061312)	2/5	0.000587684	0.0536521	86.4575	643.185	ACVR1;BMP4	GO_Biological_Process_2021
salivary gland development (GO:0007431)	2/5	0.000587684	0.0536521	86.4575	643.185	TGFB2;TGFB3	GO_Biological_Process_2021
salivary gland morphogenesis (GO:0007435)	2/5	0.000587684	0.0536521	86.4575	643.185	TGFB2;TGFB3	GO_Biological_Process_2021
negative regulation of macrophage cytokine production (GO:0010936)	2/5	0.000587684	0.0536521	86.4575	643.185	TGFB2;TGFB3	GO_Biological_Process_2021
positive regulation of epithelial to mesenchymal transition involved in endocardial cushion formation (GO:1905007)	2/5	0.000587684	0.0536521	86.4575	643.185	ACVR1;TGFB2	GO_Biological_Process_2021
CHRNA7 -> IL8 Production	2/5	0.000587684	0.0664083	86.4575	643.185	APP;STAT3	Elsevier_Pathway_Collection
regulation of endothelial cell migration (GO:0010594)	5/89	0.000644383	0.0555601	7.84167	57.6144	BMP4;NRP1;SCARB1;ANXA3;GLUL	GO_Biological_Process_2021
blood vessel endothelial cell migration (GO:0043534)	3/23	0.000721491	0.0567153	19.5641	141.531	NRP1;MYH9;MIA3	GO_Biological_Process_2021
positive regulation of signal transduction (GO:0009967)	8/252	0.000796608	0.0567153	4.37181	31.1935	NRP1;TGFB2;ZRANB1;SHH;STAT3;MAML3;TPD52L1;SULF2	GO_Biological_Process_2021
dorsal/ventral pattern formation (GO:0009953)	3/24	0.000819894	0.0567153	18.6316	132.402	ACVR1;SHH;NBL1	GO_Biological_Process_2021
Lactate as a Signaling Molecule in Cancer Cells	3/24	0.000819894	0.0772067	18.6316	132.402	LDHB;TGFB2;CD44	Elsevier_Pathway_Collection
positive regulation of epithelial cell migration (GO:0010634)	5/94	0.00082618	0.0567153	7.39925	52.525	BMP4;NRP1;SCARB1;TGFB2;ANXA3	GO_Biological_Process_2021
TGF-beta signaling pathway	5/94	0.00082618	0.0266738	7.39925	52.525	ACVR1;BMP4;TGFB2;TGFB3;NBL1	KEGG_2021_Human
regulation of immature T cell proliferation in thymus (GO:0033084)	2/6	0.000877041	0.0567153	64.8399	456.405	BMP4;SHH	GO_Biological_Process_2021
metanephric collecting duct development (GO:0072205)	2/6	0.000877041	0.0567153	64.8399	456.405	BMP4;SHH	GO_Biological_Process_2021
positive regulation of cell differentiation (GO:0045597)	8/258	0.000927413	0.0574528	4.26558	29.787	ACVR1;BMP4;SLC6A6;MAPK11;TGFB2;CDH2;TGFB3;NBL1	GO_Biological_Process_2021
TGF-beta signaling in development	3/26	0.00104134	0.11643	17.0097	116.81	ACVR1;TGFB2;TGFB3	BioPlanet_2019
oxidoreduction-driven active transmembrane transporter activity (GO:0015453)	4/58	0.00106352	0.0533437	9.70861	66.4668	COX8A;UQCR11;COX6A1;COX6B1	GO_Molecular_Function_2021
regulation of pathway-restricted SMAD protein phosphorylation (GO:0060393)	4/58	0.00106352	0.0574528	9.70861	66.4668	ACVR1;BMP4;TGFB2;TGFB3	GO_Biological_Process_2021
Hepatitis B infection WP4666	6/152	0.00120381	0.0785604	5.43321	36.5234	MAPK11;TGFB2;TGFB3;STAT3;PIK3R2;ATF4	WikiPathway_2021_Human
positive regulation of cell migration (GO:0030335)	8/269	0.00121168	0.0574528	4.08351	27.4238	ACVR1;TJP1;NRP1;TGFB2;STAT3;MYADM;MIA3;MYLK	GO_Biological_Process_2021
morphogen activity (GO:0016015)	2/7	0.00122161	0.0533437	51.8693	347.918	SHH;NBL1	GO_Molecular_Function_2021
gland morphogenesis (GO:0022612)	2/7	0.00122161	0.0574528	51.8693	347.918	TGFB2;TGFB3	GO_Biological_Process_2021
glandular epithelial cell development (GO:0002068)	2/7	0.00122161	0.0574528	51.8693	347.918	BMP4;CDH2	GO_Biological_Process_2021
lymphoid progenitor cell differentiation (GO:0002320)	2/7	0.00122161	0.0574528	51.8693	347.918	BMP4;SHH	GO_Biological_Process_2021
type B pancreatic cell development (GO:0003323)	2/7	0.00122161	0.0574528	51.8693	347.918	BMP4;CDH2	GO_Biological_Process_2021
pharyngeal arch artery morphogenesis (GO:0061626)	2/7	0.00122161	0.0574528	51.8693	347.918	BMP4;TGFB2	GO_Biological_Process_2021
positive regulation of cardiac epithelial to mesenchymal transition (GO:0062043)	2/7	0.00122161	0.0574528	51.8693	347.918	ACVR1;TGFB2	GO_Biological_Process_2021
Hypothetical Craniofacial Development Pathway WP3655	2/7	0.00122161	0.0785604	51.8693	347.918	TGFB3;ARHGAP29	WikiPathway_2021_Human
ventricular septum morphogenesis (GO:0060412)	3/28	0.00129729	0.0592177	15.6474	104.015	ACVR1;BMP4;TGFB2	GO_Biological_Process_2021
Cell cycle: G1/S checkpoint	3/28	0.00129729	0.11643	15.6474	104.015	TGFB2;TGFB3;CCNE1	BioPlanet_2019
Interactions between immune cells and microRNAs in tumor microenvironment WP4559	3/28	0.00129729	0.0785604	15.6474	104.015	TGFB2;TGFB3;STAT3	WikiPathway_2021_Human
Nonalcoholic fatty liver disease WP4396	6/155	0.00133082	0.0785604	5.323	35.2487	COX8A;PIK3R2;UQCR11;COX6A1;COX6B1;ATF4	WikiPathway_2021_Human
Cellular senescence	6/156	0.00137535	0.0388536	5.28725	34.8379	MAPK11;TGFB2;MRAS;CCNE1;TGFB3;PIK3R2	KEGG_2021_Human
glial cell differentiation (GO:0010001)	3/29	0.00143881	0.0616085	15.0448	98.4522	SHH;CDH2;STAT3	GO_Biological_Process_2021
negative regulation of cellular process (GO:0048523)	12/566	0.00155735	0.0616085	2.92207	18.8905	BMP4;APP;TGFB2;SHH;TMEM127;TGFB3;NCK2;MYH9;PLXNB1;MIA3;CRYAB;JAM2	GO_Biological_Process_2021
Epithelial to mesenchymal transition in colorectal cancer WP4239	6/160	0.00156495	0.0785604	5.14887	33.2612	TJP1;MAPK11;TGFB2;CDH2;TGFB3;PIK3R2	WikiPathway_2021_Human
artery morphogenesis (GO:0048844)	3/30	0.00158964	0.0616085	14.4868	93.3568	BMP4;NRP1;TGFB2	GO_Biological_Process_2021
respiratory tube development (GO:0030323)	3/30	0.00158964	0.0616085	14.4868	93.3568	BMP4;SHH;HECA	GO_Biological_Process_2021
type II transforming growth factor beta receptor binding (GO:0005114)	2/8	0.00162054	0.0606544	43.2222	277.703	TGFB2;TGFB3	GO_Molecular_Function_2021
collecting duct development (GO:0072044)	2/8	0.00162054	0.0616085	43.2222	277.703	BMP4;SHH	GO_Biological_Process_2021
leukocyte aggregation (GO:0070486)	2/8	0.00162054	0.0616085	43.2222	277.703	CD44;JAM2	GO_Biological_Process_2021
CHL1 interactions	2/8	0.00162054	0.11643	43.2222	277.703	NRP1;CHL1	BioPlanet_2019
BMP signaling pathway (GO:0030509)	4/65	0.00162754	0.0616085	8.59147	55.1631	ACVR1;BMP4;TGFB2;TGFB3	GO_Biological_Process_2021
Androgens in Sebocyte Maturation	4/65	0.00162754	0.120869	8.59147	55.1631	ACVR1;BMP4;SHH;LRIG1	Elsevier_Pathway_Collection
membrane raft (GO:0045121)	6/163	0.00171973	0.0877064	5.04972	32.1444	APP;LDHB;SHH;MYADM;MAL2;AKAP5	GO_Cellular_Component_2021
NF-kappaB activation by non-typeable Hemophilus influenzae	3/31	0.00175003	0.11643	13.9688	88.6754	MAPK11;TGFB2;TGFB3	BioPlanet_2019
vascular endothelial growth factor receptor signaling pathway (GO:0048010)	4/67	0.00182066	0.0672777	8.31788	52.4738	NRP1;MAPK11;NCK2;PIK3R2	GO_Biological_Process_2021
regulation of cell morphogenesis (GO:0022604)	3/32	0.00192016	0.0691699	13.4864	84.362	ZRANB1;CAMSAP1;CD44	GO_Biological_Process_2021
Epithelial cell signaling in Helicobacter pylori infection	4/68	0.00192293	0.11643	8.1875	51.2039	TJP1;MAPK11;ATP6V0A2;JAM2	BioPlanet_2019
Proteins Involved in Glioma	8/290	0.00194511	0.120869	3.77537	23.5675	BMP4;PANX1;APP;NRP1;TGFB2;SHH;STAT3;CD44	Elsevier_Pathway_Collection
Renal cell carcinoma	4/69	0.00202911	0.0483476	8.06113	49.9803	TGFB2;EPAS1;TGFB3;PIK3R2	KEGG_2021_Human
type B pancreatic cell differentiation (GO:0003309)	2/9	0.00207296	0.0691699	37.0458	228.897	BMP4;CDH2	GO_Biological_Process_2021
TGFBR3 -> ARRB2 Signaling	2/9	0.00207296	0.120869	37.0458	228.897	TGFB2;TGFB3	Elsevier_Pathway_Collection
cell-cell adhesion via plasma-membrane adhesion molecules (GO:0098742)	6/170	0.002126	0.0691699	4.83246	29.7366	ACVR1;TGFB2;CDH2;CADM1;NECTIN3;LRRC4B	GO_Biological_Process_2021
aerobic electron transport chain (GO:0019646)	4/70	0.00213927	0.0691699	7.93859	48.8008	COX8A;UQCR11;COX6A1;COX6B1	GO_Biological_Process_2021
kidney development (GO:0001822)	4/70	0.00213927	0.0691699	7.93859	48.8008	BMP4;SHH;TGFB2;SULF2	GO_Biological_Process_2021
wound healing (GO:0042060)	4/70	0.00213927	0.0691699	7.93859	48.8008	SCARB1;TGFB2;MYH9;MIA3	GO_Biological_Process_2021
Pancreatic cancer	4/70	0.00213927	0.11643	7.93859	48.8008	TGFB2;TGFB3;STAT3;PIK3R2	BioPlanet_2019
Renal cell carcinoma	4/70	0.00213927	0.11643	7.93859	48.8008	TGFB2;EPAS1;TGFB3;PIK3R2	BioPlanet_2019
Chronic Myeloid Leukemia	4/70	0.00213927	0.120869	7.93859	48.8008	TGFB2;TGFB3;STAT3;TNS1	Elsevier_Pathway_Collection
Epithelial cell signaling in Helicobacter pylori infection	4/70	0.00213927	0.0483476	7.93859	48.8008	TJP1;MAPK11;ATP6V0A2;JAM2	KEGG_2021_Human
Tricarboxylic acid (TCA) cycle and respiratory electron transport	5/117	0.00218788	0.11643	5.87292	35.9706	COX8A;LDHB;UQCR11;COX6A1;COX6B1	BioPlanet_2019
cellular response to BMP stimulus (GO:0071773)	4/71	0.0022535	0.0697036	7.81971	47.6632	ACVR1;BMP4;TGFB2;TGFB3	GO_Biological_Process_2021
mitochondrial ATP synthesis coupled electron transport (GO:0042775)	4/71	0.0022535	0.0697036	7.81971	47.6632	COX8A;UQCR11;COX6A1;COX6B1	GO_Biological_Process_2021
epithelial tube morphogenesis (GO:0060562)	3/34	0.00229052	0.0697036	12.615	76.6864	ACVR1;BMP4;SHH	GO_Biological_Process_2021
Type 2 papillary renal cell carcinoma WP4241	3/34	0.00229052	0.0808861	12.615	76.6864	TGFB2;EPAS1;TGFB3	WikiPathway_2021_Human
cell junction organization (GO:0034330)	4/72	0.00237186	0.0707909	7.70432	46.5656	TJP1;APP;TGFB2;TGFB3	GO_Biological_Process_2021
Glioma Stem Cell Program Activation	4/72	0.00237186	0.121827	7.70432	46.5656	BMP4;SHH;STAT3;CD44	Elsevier_Pathway_Collection
EGF receptor (ErbB1) signaling pathway	3/35	0.00249113	0.11643	12.2202	73.2603	STAT3;NCK2;PIK3R2	BioPlanet_2019
Mitochondrial CIV Assembly WP4922	3/35	0.00249113	0.0808861	12.2202	73.2603	COX8A;COX6A1;COX6B1	WikiPathway_2021_Human
endoplasmic reticulum organization (GO:0007029)	4/73	0.00249443	0.0730445	7.59228	45.5058	REEP1;APP;SEC61A1;MIA3	GO_Biological_Process_2021
Thyroid hormone signaling pathway	5/121	0.00253265	0.0520345	5.66925	33.8936	BMP4;SLCO1C1;RCAN2;PIK3R2;PLCD4	KEGG_2021_Human
SARS-CoV-2 and COVID-19 Pathway WP4846	2/10	0.00257804	0.0808861	32.4134	193.207	NRP1;SCARB1	WikiPathway_2021_Human
regulation of ossification (GO:0030278)	3/36	0.00270228	0.0762534	11.8493	70.0726	ACVR1;BMP4;TGFB2	GO_Biological_Process_2021
positive regulation of bone mineralization (GO:0030501)	3/36	0.00270228	0.0762534	11.8493	70.0726	ACVR1;BMP4;TGFB3	GO_Biological_Process_2021
Hedgehog Signaling	3/36	0.00270228	0.028392	11.8493	70.0726	NRP1;SHH;MYH9	MSigDB_Hallmark_2020
Pancreatic cancer	4/76	0.00288815	0.0543935	7.27483	42.537	TGFB2;TGFB3;STAT3;PIK3R2	KEGG_2021_Human
Vascular Endothelial Cell Permeability Activation	3/37	0.00292415	0.137204	11.5002	67.1008	TJP1;MYLK;TNS1	Elsevier_Pathway_Collection
MAPK Signaling Pathway WP382	7/246	0.00311735	0.0869395	3.87996	22.3904	MAPK11;TGFB2;MRAS;TGFB3;MAPK8IP1;ATF4;RASGRP3	WikiPathway_2021_Human
semaphorin receptor activity (GO:0017154)	2/11	0.00313495	0.10267	28.8105	166.096	NRP1;PLXNB1	GO_Molecular_Function_2021
integral component of postsynaptic density membrane (GO:0099061)	2/11	0.00313495	0.0958947	28.8105	166.096	LRFN1;LRRC4B	GO_Cellular_Component_2021
intrinsic component of postsynaptic density membrane (GO:0099146)	2/11	0.00313495	0.0958947	28.8105	166.096	LRFN1;LRRC4B	GO_Cellular_Component_2021
atrial septum morphogenesis (GO:0060413)	2/11	0.00313495	0.0816586	28.8105	166.096	ACVR1;TGFB2	GO_Biological_Process_2021
cell-cell junction maintenance (GO:0045217)	2/11	0.00313495	0.0816586	28.8105	166.096	TJP1;MYADM	GO_Biological_Process_2021
regulation of lymphocyte migration (GO:2000401)	2/11	0.00313495	0.0816586	28.8105	166.096	MIA3;JAM2	GO_Biological_Process_2021
monocyte differentiation (GO:0030224)	2/11	0.00313495	0.0816586	28.8105	166.096	BMP4;MYH9	GO_Biological_Process_2021
Glypican-3 pathway	2/11	0.00313495	0.11643	28.8105	166.096	BMP4;SHH	BioPlanet_2019
connective tissue development (GO:0061448)	3/38	0.00315691	0.0816586	11.1711	64.3247	SLC39A13;CD44;SULF2	GO_Biological_Process_2021
Dedifferentiation and Metastatic Progression in Melanoma	3/38	0.00315691	0.137204	11.1711	64.3247	CDH2;EPAS1;CD44	Elsevier_Pathway_Collection
TGF-beta signaling pathway	6/185	0.00323666	0.11643	4.42413	25.3645	BMP4;MAPK11;TGFB2;TGFB3;STAT3;PIK3R2	BioPlanet_2019
Metabolism	23/1615	0.00325648	0.11643	1.99777	11.4414	COX8A;AHCYL1;MTMR3;UROS;AK1;ALG2;PIK3R2;UQCR11;AKAP5;COX6A1;COX6B1;HS2ST1;ALDH3A1;LDHB;QARS;MGAT4B;ATP6V0A2;GNB4;REV3L;GLUL;ALDH7A1;PLCD4;CD44	BioPlanet_2019
Cell-cell communication	5/129	0.00333803	0.11643	5.30134	30.2302	MAPK11;CDH2;CADM1;NCK2;PIK3R2	BioPlanet_2019
odontogenesis (GO:0042476)	3/39	0.00340073	0.0865234	10.8602	61.7268	BMP4;TGFB2;TGFB3	GO_Biological_Process_2021
Cardiac muscle contraction	4/80	0.0034765	0.11643	6.89055	39.0125	COX8A;UQCR11;COX6A1;COX6B1	BioPlanet_2019
Neuroblastoma	5/131	0.00356519	0.143881	5.21667	29.4039	BMP4;SHH;CADM1;STAT3;HPCAL1	Elsevier_Pathway_Collection
FoxO signaling pathway	5/131	0.00356519	0.0613952	5.21667	29.4039	MAPK11;TGFB2;TGFB3;STAT3;PIK3R2	KEGG_2021_Human
Respiratory electron transport, ATP biosynthesis by chemiosmotic coupling, and heat production by uncoupling proteins	4/81	0.00363538	0.11643	6.80072	38.1999	COX8A;UQCR11;COX6A1;COX6B1	BioPlanet_2019
Cell adhesion molecules (CAMs)	5/133	0.00380325	0.11643	5.13464	28.6097	CDH2;CADM1;NEGR1;NRXN2;JAM2	BioPlanet_2019
Oxidative phosphorylation	5/133	0.00380325	0.0613952	5.13464	28.6097	COX8A;ATP6V0A2;UQCR11;COX6A1;COX6B1	KEGG_2021_Human
Pathways in cancer	8/325	0.00390288	0.11643	3.35252	18.5932	BMP4;TGFB2;SHH;CCNE1;EPAS1;TGFB3;STAT3;PIK3R2	BioPlanet_2019
positive regulation of biomineral tissue development (GO:0070169)	3/41	0.00392219	0.0981813	10.2876	57.0045	ACVR1;BMP4;TGFB3	GO_Biological_Process_2021
Oxidative phosphorylation	5/136	0.00418139	0.11643	5.01628	27.4748	COX8A;ATP6V0A2;UQCR11;COX6A1;COX6B1	BioPlanet_2019
cortical actin cytoskeleton (GO:0030864)	3/42	0.00420014	0.0958947	10.0233	54.8538	CDH2;MYADM;COBL	GO_Cellular_Component_2021
Splicing factor NOVA regulated synaptic proteins WP4148	3/42	0.00420014	0.0959718	10.0233	54.8538	CDH2;CADM1;CHL1	WikiPathway_2021_Human
TGF-beta regulation of skeletal system development	4/85	0.00432021	0.11643	6.46358	35.1906	ACVR1;BMP4;TGFB2;TGFB3	BioPlanet_2019
Pathways in clear cell renal cell carcinoma WP4018	4/85	0.00432021	0.0959718	6.46358	35.1906	LDHB;TGFB2;TGFB3;STAT3	WikiPathway_2021_Human
aldehyde dehydrogenase (NAD+) activity (GO:0004029)	2/13	0.00440096	0.128117	23.5698	127.888	ALDH3A1;ALDH7A1	GO_Molecular_Function_2021
cardiac right ventricle morphogenesis (GO:0003215)	2/13	0.00440096	0.0989898	23.5698	127.888	BMP4;TGFB2	GO_Biological_Process_2021
embryonic appendage morphogenesis (GO:0035113)	2/13	0.00440096	0.0989898	23.5698	127.888	TGFB2;SHH	GO_Biological_Process_2021
regulation of T cell differentiation in thymus (GO:0033081)	2/13	0.00440096	0.0989898	23.5698	127.888	BMP4;SHH	GO_Biological_Process_2021
semaphorin-plexin signaling pathway involved in neuron projection guidance (GO:1902285)	2/13	0.00440096	0.0989898	23.5698	127.888	NRP1;PLXNB1	GO_Biological_Process_2021
muscle tissue development (GO:0060537)	2/13	0.00440096	0.0989898	23.5698	127.888	BMP4;SHH	GO_Biological_Process_2021
negative regulation of mononuclear cell migration (GO:0071676)	2/13	0.00440096	0.0989898	23.5698	127.888	MIA3;NBL1	GO_Biological_Process_2021
pathway-restricted SMAD protein phosphorylation (GO:0060389)	2/13	0.00440096	0.0989898	23.5698	127.888	ACVR1;TGFB2	GO_Biological_Process_2021
positive regulation of endothelial cell migration (GO:0010595)	4/86	0.00450409	0.0990021	6.38443	34.4936	BMP4;NRP1;SCARB1;ANXA3	GO_Biological_Process_2021
Proteins Involved in Osteoarthritis	4/86	0.00450409	0.157784	6.38443	34.4936	TGFB2;EPAS1;WIF1;CD44	Elsevier_Pathway_Collection
Cardiac muscle contraction	4/87	0.00469316	0.0707104	6.30719	33.8169	COX8A;UQCR11;COX6A1;COX6B1	KEGG_2021_Human
Estrogen Response Early	6/200	0.00473199	0.028392	4.07895	21.8363	REEP1;SCARB1;LRIG1;TPD52L1;NBL1;CD44	MSigDB_Hallmark_2020
Estrogen Response Late	6/200	0.00473199	0.028392	4.07895	21.8363	SCARB1;PLXNB1;TPD52L1;CXCL14;NBL1;CD44	MSigDB_Hallmark_2020
Apical Junction	6/200	0.00473199	0.028392	4.07895	21.8363	TJP1;MAPK11;NEGR1;MYH9;NRXN2;NECTIN3	MSigDB_Hallmark_2020
branching morphogenesis of an epithelial tube (GO:0048754)	3/44	0.00479121	0.0990021	9.53338	50.9175	BMP4;NRP1;SHH	GO_Biological_Process_2021
Pancreatic adenocarcinoma pathway WP4263	4/89	0.00508719	0.0959718	6.15816	32.5214	TGFB2;TGFB3;STAT3;PIK3R2	WikiPathway_2021_Human
regulation of pri-miRNA transcription by RNA polymerase II (GO:1902893)	3/45	0.0051046	0.0990021	9.30592	49.1131	BMP4;TGFB2;STAT3	GO_Biological_Process_2021
positive regulation of Notch signaling pathway (GO:0045747)	3/45	0.0051046	0.0990021	9.30592	49.1131	TGFB2;STAT3;MAML3	GO_Biological_Process_2021
Nephrotic syndrome WP4758	3/45	0.0051046	0.0959718	9.30592	49.1131	SCARB2;ANLN;MYH9	WikiPathway_2021_Human
atrioventricular valve development (GO:0003171)	2/14	0.00510845	0.0990021	21.6046	114.004	ACVR1;TGFB2	GO_Biological_Process_2021
branching involved in blood vessel morphogenesis (GO:0001569)	2/14	0.00510845	0.0990021	21.6046	114.004	NRP1;SHH	GO_Biological_Process_2021
regulation of macrophage cytokine production (GO:0010935)	2/14	0.00510845	0.0990021	21.6046	114.004	TGFB2;TGFB3	GO_Biological_Process_2021
secondary palate development (GO:0062009)	2/14	0.00510845	0.0990021	21.6046	114.004	TGFB2;TGFB3	GO_Biological_Process_2021
positive regulation of long-term synaptic potentiation (GO:1900273)	2/14	0.00510845	0.0990021	21.6046	114.004	APP;AKAP5	GO_Biological_Process_2021
positive regulation of lymphocyte migration (GO:2000403)	2/14	0.00510845	0.0990021	21.6046	114.004	APP;JAM2	GO_Biological_Process_2021
positive regulation of SMAD protein signal transduction (GO:0060391)	2/14	0.00510845	0.0990021	21.6046	114.004	BMP4;TGFB3	GO_Biological_Process_2021
TGFBR/BMPR -> SMAD2/3 Signaling	2/14	0.00510845	0.157784	21.6046	114.004	TGFB2;TGFB3	Elsevier_Pathway_Collection
nitrogen compound transport (GO:0071705)	5/143	0.00516699	0.0990021	4.76014	25.0644	SCARB2;SLC6A6;SLC6A15;MYH9;MIA3	GO_Biological_Process_2021
Signaling pathways regulating pluripotency of stem cells	5/143	0.00516699	0.072959	4.76014	25.0644	ACVR1;BMP4;MAPK11;STAT3;PIK3R2	KEGG_2021_Human
cell-cell junction (GO:0005911)	7/271	0.00527643	0.0958947	3.50806	18.398	CYTH3;TJP1;CDH2;CADM1;MYADM;NECTIN3;JAM2	GO_Cellular_Component_2021
Epithelial to Mesenchymal Transition in Cancer: Overview	4/90	0.00529226	0.157784	6.08625	31.9011	TJP1;SHH;CDH2;STAT3	Elsevier_Pathway_Collection
Proteins with Altered Expression in Melanoma	3/46	0.00543007	0.157784	9.08905	47.4067	CDH2;EPAS1;CD44	Elsevier_Pathway_Collection
Melanoma	5/145	0.00547642	0.157784	4.69167	24.4309	CDH2;CCNE1;EPAS1;STAT3;CD44	Elsevier_Pathway_Collection
Prion disease	7/273	0.00548806	0.072959	3.48133	18.1209	COX8A;MAPK11;PIK3R2;UQCR11;COX6A1;COX6B1;ATF4	KEGG_2021_Human
NRF2 pathway WP2884	5/146	0.00563594	0.0959718	4.65816	24.1227	ALDH3A1;SLC6A6;TGFB2;SLC6A15;SLC39A13	WikiPathway_2021_Human
regulation of peptidyl-tyrosine phosphorylation (GO:0050730)	4/92	0.00571886	0.105312	5.94732	30.7119	ACVR1;APP;NRP1;CD44	GO_Biological_Process_2021
positive regulation of transmembrane receptor protein serine/threonine kinase signaling pathway (GO:0090100)	4/92	0.00571886	0.105312	5.94732	30.7119	ACVR1;BMP4;TGFB2;TGFB3	GO_Biological_Process_2021
Proteins Involved in Astrocytoma	4/92	0.00571886	0.157784	5.94732	30.7119	APP;CDH2;STAT3;GLUL	Elsevier_Pathway_Collection
regulation of protein localization to nucleus (GO:1900180)	3/47	0.00576774	0.105312	8.88203	45.7911	BMP4;SHH;GLUL	GO_Biological_Process_2021
regulation of synapse assembly (GO:0051963)	3/47	0.00576774	0.105312	8.88203	45.7911	APP;MDGA1;LRRC4B	GO_Biological_Process_2021
Nucleotide-binding domain, leucine rich repeat containing receptor (NLR) signaling pathways	3/47	0.00576774	0.143681	8.88203	45.7911	PANX1;APP;MAPK11	BioPlanet_2019
Development of ureteric collection system WP5053	3/47	0.00576774	0.0959718	8.88203	45.7911	BMP4;SHH;TGFB2	WikiPathway_2021_Human
aldehyde dehydrogenase [NAD(P)+] activity (GO:0004030)	2/15	0.00586452	0.15365	19.9417	102.477	ALDH3A1;ALDH7A1	GO_Molecular_Function_2021
prespliceosome (GO:0071010)	2/15	0.00586452	0.0958947	19.9417	102.477	SNRNP70;LUC7L3	GO_Cellular_Component_2021
U2-type prespliceosome (GO:0071004)	2/15	0.00586452	0.0958947	19.9417	102.477	SNRNP70;LUC7L3	GO_Cellular_Component_2021
regulation of amyloid fibril formation (GO:1905906)	2/15	0.00586452	0.105834	19.9417	102.477	APP;CRYAB	GO_Biological_Process_2021
Erythrocyte differentiation pathway	2/15	0.00586452	0.143681	19.9417	102.477	TGFB2;TGFB3	BioPlanet_2019
IL13/STAT6/ZEB1 Signalling Promotes Cancer Metastatic Progression	2/15	0.00586452	0.157784	19.9417	102.477	TJP1;CDH2	Elsevier_Pathway_Collection
regulation of heart contraction (GO:0008016)	4/93	0.00594052	0.105973	5.8802	30.1417	TGFB2;AHCYL1;DMPK;FXYD6	GO_Biological_Process_2021
myelination (GO:0042552)	3/48	0.00611773	0.107556	8.68421	44.2596	MARVELD1;MAL2;ACSBG1	GO_Biological_Process_2021
Differentiation Pathway WP2848	3/48	0.00611773	0.0959718	8.68421	44.2596	BMP4;SHH;TGFB3	WikiPathway_2021_Human
Gastric cancer	5/149	0.00613418	0.0770181	4.56042	23.2302	TGFB2;SHH;CCNE1;TGFB3;PIK3R2	KEGG_2021_Human
hemopoiesis (GO:0030097)	4/94	0.00616782	0.107556	5.81457	29.5869	BMP4;TGFB2;ARIH2;ATF4	GO_Biological_Process_2021
Proteins Involved in Cataract	4/94	0.00616782	0.158401	5.81457	29.5869	APP;ALDH3A1;TGFB2;CRYAB	Elsevier_Pathway_Collection
basolateral plasma membrane (GO:0016323)	5/151	0.00648307	0.0958947	4.49749	22.6609	SLCO1C1;TJP1;SLC6A6;CADM1;CD44	GO_Cellular_Component_2021
regulation of vesicle-mediated transport (GO:0060627)	4/96	0.00663963	0.112972	5.68759	28.5216	NRP1;SCARB1;RAB3D;ATP9A	GO_Biological_Process_2021
positive regulation of collagen biosynthetic process (GO:0032967)	2/16	0.0066684	0.112972	18.5163	92.7738	BMP4;TGFB3	GO_Biological_Process_2021
Interleukin-9 signaling pathway	2/16	0.0066684	0.156272	18.5163	92.7738	STAT3;PIK3R2	BioPlanet_2019
TGFBR -> AP-1 Signaling	2/16	0.0066684	0.160823	18.5163	92.7738	TGFB2;TGFB3	Elsevier_Pathway_Collection
Proteins Involved in Neuroblastoma	6/216	0.00683144	0.160823	3.7651	18.7736	BMP4;APP;CDH2;CADM1;EPAS1;CD44	Elsevier_Pathway_Collection
Vibrio cholerae infection	3/50	0.00685512	0.0815399	8.31383	41.4258	TJP1;SEC61A1;ATP6V0A2	KEGG_2021_Human
endoplasmic reticulum lumen (GO:0005788)	7/285	0.00689439	0.0958947	3.32902	16.5687	BMP4;APP;SHH;CDH2;TMEM132A;FAM20C;MIA3	GO_Cellular_Component_2021
regulation of epithelial cell migration (GO:0010632)	3/51	0.00724274	0.112972	8.14021	40.113	TGFB2;GLUL;PTPRG	GO_Biological_Process_2021
Human T-cell leukemia virus 1 infection	6/219	0.00728993	0.0823762	3.7115	18.2653	NRP1;TGFB2;CCNE1;TGFB3;PIK3R2;ATF4	KEGG_2021_Human
positive regulation of stress-activated MAPK cascade (GO:0032874)	4/99	0.00739123	0.112972	5.50715	27.0261	APP;TGFB2;TPD52L1;MAPK8IP1	GO_Biological_Process_2021
adrenergic receptor binding (GO:0031690)	2/17	0.0075193	0.179096	17.281	84.5092	APLP1;AKAP5	GO_Molecular_Function_2021
pulmonary valve morphogenesis (GO:0003184)	2/17	0.0075193	0.112972	17.281	84.5092	BMP4;TGFB2	GO_Biological_Process_2021
cell surface receptor signaling pathway involved in heart development (GO:0061311)	2/17	0.0075193	0.112972	17.281	84.5092	ACVR1;BMP4	GO_Biological_Process_2021
embryo development ending in birth or egg hatching (GO:0009792)	2/17	0.0075193	0.112972	17.281	84.5092	TGFB2;USP22	GO_Biological_Process_2021
gliogenesis (GO:0042063)	2/17	0.0075193	0.112972	17.281	84.5092	TGFB2;CDH2	GO_Biological_Process_2021
stem cell development (GO:0048864)	2/17	0.0075193	0.112972	17.281	84.5092	SHH;CDH2	GO_Biological_Process_2021
mesenchyme morphogenesis (GO:0072132)	2/17	0.0075193	0.112972	17.281	84.5092	ACVR1;TGFB2	GO_Biological_Process_2021
muscle tissue morphogenesis (GO:0060415)	2/17	0.0075193	0.112972	17.281	84.5092	BMP4;MYLK	GO_Biological_Process_2021
negative regulation of cytokine production involved in immune response (GO:0002719)	2/17	0.0075193	0.112972	17.281	84.5092	TGFB2;TGFB3	GO_Biological_Process_2021
pharyngeal system development (GO:0060037)	2/17	0.0075193	0.112972	17.281	84.5092	BMP4;TGFB2	GO_Biological_Process_2021
positive regulation of collagen metabolic process (GO:0010714)	2/17	0.0075193	0.112972	17.281	84.5092	BMP4;TGFB3	GO_Biological_Process_2021
Inflammasomes	2/17	0.0075193	0.168871	17.281	84.5092	PANX1;APP	BioPlanet_2019
TGFBR -> ATF/GADD/MAX/TP53 Signaling	2/17	0.0075193	0.169936	17.281	84.5092	TGFB2;TGFB3	Elsevier_Pathway_Collection
IL-9 signaling pathway WP22	2/17	0.0075193	0.0967771	17.281	84.5092	STAT3;PIK3R2	WikiPathway_2021_Human
Platelet-mediated interactions with vascular and circulating cells WP4462	2/17	0.0075193	0.0967771	17.281	84.5092	TGFB2;TGFB3	WikiPathway_2021_Human
cartilage development (GO:0051216)	3/52	0.00764311	0.112972	7.97368	38.8633	BMP4;CD44;SULF2	GO_Biological_Process_2021
sprouting angiogenesis (GO:0002040)	3/52	0.00764311	0.112972	7.97368	38.8633	BMP4;NRP1;MIA3	GO_Biological_Process_2021
cellular response to growth factor stimulus (GO:0071363)	5/158	0.00781386	0.114407	4.2902	20.8154	ACVR1;BMP4;NRP1;GAREM1;CD44	GO_Biological_Process_2021
MAPK signaling pathway	7/294	0.00811316	0.0838345	3.22314	15.5171	MAPK11;TGFB2;MRAS;TGFB3;MAPK8IP1;ATF4;RASGRP3	KEGG_2021_Human
Chagas disease	4/102	0.0081969	0.0838345	5.33775	25.6425	MAPK11;TGFB2;TGFB3;PIK3R2	KEGG_2021_Human
transforming growth factor beta receptor binding (GO:0005160)	2/18	0.00841647	0.18376	16.2002	77.3973	TGFB2;TGFB3	GO_Molecular_Function_2021
U1 snRNP (GO:0005685)	2/18	0.00841647	0.10731	16.2002	77.3973	SNRNP70;LUC7L3	GO_Cellular_Component_2021
pulmonary valve development (GO:0003177)	2/18	0.00841647	0.120948	16.2002	77.3973	BMP4;TGFB2	GO_Biological_Process_2021
cell migration involved in sprouting angiogenesis (GO:0002042)	2/18	0.00841647	0.120948	16.2002	77.3973	NRP1;MIA3	GO_Biological_Process_2021
Sodium/chloride-dependent neurotransmitter transporters	2/18	0.00841647	0.173951	16.2002	77.3973	SLC6A6;SLC6A15	BioPlanet_2019
Complement Cascade Activation by Pentraxins	2/18	0.00841647	0.176122	16.2002	77.3973	APP;SNRNP70	Elsevier_Pathway_Collection
TGFBR -> CREB/ELK-SRF Signaling	2/18	0.00841647	0.176122	16.2002	77.3973	TGFB2;TGFB3	Elsevier_Pathway_Collection
MFAP5 effect on permeability and motility of endothelial cells via cytoskeleton rearrangement WP4560	2/18	0.00841647	0.0967771	16.2002	77.3973	TJP1;MYLK	WikiPathway_2021_Human
Electron Transport Chain (OXPHOS system in mitochondria) WP111	4/103	0.00847774	0.0967771	5.28356	25.2042	COX8A;UQCR11;COX6A1;COX6B1	WikiPathway_2021_Human
IL-4 signaling pathway WP395	3/54	0.00848245	0.0967771	7.66022	36.5374	MAPK11;STAT3;PIK3R2	WikiPathway_2021_Human
Interferon type I signaling pathways WP585	3/54	0.00848245	0.0967771	7.66022	36.5374	STAT3;PIK3R2;EIF4B	WikiPathway_2021_Human
Pathways in cancer	10/531	0.00853183	0.0838345	2.55795	12.1859	BMP4;TGFB2;SHH;CCNE1;EPAS1;TGFB3;STAT3;GNB4;PIK3R2;RASGRP3	KEGG_2021_Human
Chagas disease	4/104	0.0087648	0.173951	5.23046	24.7768	MAPK11;TGFB2;TGFB3;PIK3R2	BioPlanet_2019
regulation of cardiac conduction (GO:1903779)	3/55	0.00892161	0.126506	7.51253	35.4537	AHCYL1;DMPK;FXYD6	GO_Biological_Process_2021
Vibrio cholerae infection	3/55	0.00892161	0.173951	7.51253	35.4537	TJP1;SEC61A1;ATP6V0A2	BioPlanet_2019
Electron transport chain	4/105	0.00905815	0.173951	5.17841	24.3597	COX8A;UQCR11;COX6A1;COX6B1	BioPlanet_2019
atrioventricular valve morphogenesis (GO:0003181)	2/19	0.00935913	0.126506	15.2464	71.2223	ACVR1;TGFB2	GO_Biological_Process_2021
branching involved in ureteric bud morphogenesis (GO:0001658)	2/19	0.00935913	0.126506	15.2464	71.2223	BMP4;SHH	GO_Biological_Process_2021
regulation of collagen biosynthetic process (GO:0032965)	2/19	0.00935913	0.126506	15.2464	71.2223	BMP4;TGFB3	GO_Biological_Process_2021
ureteric bud morphogenesis (GO:0060675)	2/19	0.00935913	0.126506	15.2464	71.2223	BMP4;SHH	GO_Biological_Process_2021
Tob role in T-cell activation	2/19	0.00935913	0.173951	15.2464	71.2223	TGFB2;TGFB3	BioPlanet_2019
blood vessel morphogenesis (GO:0048514)	3/56	0.00937386	0.126506	7.37041	34.4185	NRP1;SHH;CDH2	GO_Biological_Process_2021
positive regulation of interleukin-1 beta production (GO:0032731)	3/56	0.00937386	0.126506	7.37041	34.4185	PANX1;APP;STAT3	GO_Biological_Process_2021
Proteins Involved in Dilated Cardiomyopathy	5/167	0.00978979	0.197544	4.05	18.737	SLC6A6;CDH2;STAT3;MYH9;CRYAB	Elsevier_Pathway_Collection
regulation of bone mineralization (GO:0030500)	3/57	0.00983929	0.130518	7.23355	33.4289	ACVR1;BMP4;TGFB3	GO_Biological_Process_2021
renal system development (GO:0072001)	3/57	0.00983929	0.130518	7.23355	33.4289	BMP4;TGFB2;SULF2	GO_Biological_Process_2021

## Sheet: OverlapSigHipINoppo
Term	Overlap	P.value	Adjusted.P.value	Odds.Ratio	Combined.Score	Genes	Source
Myc Targets V1	41/200	6.28126e-28	2.76375e-26	12.5063	783.329	EIF4A1;HDAC2;SET;PCNA;MCM7;NOLC1;DDX21;TYMS;PHB2;GSPT1;PPM1G;PSMB2;PSMB3;C1QBP;PSMD3;POLD2;SNRPD3;CCT7;CCT3;NOP56;RANBP1;SMARCC1;HNRNPA3;RRM1;SSB;RPS5;PA2G4;ILF2;RAD23B;LSM2;PSMA6;SERBP1;HNRNPD;SRSF2;SRSF3;MCM5;ETF1;KPNB1;RAN;MCM2;EIF3B	MSigDB_Hallmark_2020
RNA binding (GO:0003723)	95/1406	2.52558e-23	1.10873e-20	3.82173	198.856	RPL4;EIF4A1;ARF1;RPL3;DDX46;EIF4A3;GPATCH4;NUCKS1;YBX1;HMGB1;WDR46;BZW1;WDR43;IPO5;RBM3;RPL7A;TUBA1B;RPS18;C1QBP;SNRPD3;RPS12;EIF5A;CCT3;PRMT1;RPS5;RPL13A;DDX54;RPSA;ILF2;PSMA6;DDX39B;SLTM;PSPC1;THRAP3;NCL;SRSF2;FSCN1;SRSF3;RPL27;ETF1;SNRNP200;MAPRE1;KPNB1;KHDRBS1;LRRC59;SF3B2;HDAC2;DDX24;DHX9;RPL12;NOL7;NOLC1;DDX21;GSPT1;NOP9;RIDA;EXOSC10;HNRNPDL;PUF60;U2AF2;PCBP4;PES1;ASCC3;RPL19;PURG;NOP56;HSP…	GO_Molecular_Function_2021
intracellular membrane-bounded organelle (GO:0043231)	186/5192	5.51927e-14	1.32463e-11	2.12048	64.7339	RPL4;MDC1;EIF4A1;RPL3;SLC35B1;EIF4A3;NUCKS1;NR3C1;PHB2;LIPA;ACTB;IPO5;ACTG1;TUBB6;SALL1;RPS18;PSMD2;SESN1;PSMD3;FAM53C;BANF1;SNRPD3;RPS12;SMARCC1;LIG1;IGFBP3;RPSA;ILF2;UHMK1;MARF1;DDX39B;PSPC1;DDIT3;NCL;SRSF2;TIMELESS;RPL27;ZSCAN26;SNRNP200;KPNB1;PPIC;EXD2;KHDRBS1;CSF1R;DNMT1;L3MBTL3;SET;DHX9;MAGED1;PSMD13;DCUN1D3;FOXO4;ZBTB4;BRIP1;NUAK2;PCBP4;MAP6;RREB1;PLK3;CDT1;UBE2I;OSBPL5;FUS;NONO;PCIF1;DHCR…	GO_Cellular_Component_2021
Licensing factor removal from origins	16/61	1.94776e-13	1.41018e-10	16.3254	477.795	CDT1;MCM7;PSMD13;AZIN1;PSMB6;PSMA6;PSMB7;PSMB5;PSMB2;PSMB3;PSMD2;PSMD3;MCM3;PSME2;MCM5;MCM2	BioPlanet_2019
nucleus (GO:0005634)	166/4484	2.04608e-13	2.4553e-11	2.13062	62.2518	RPL4;MDC1;EIF4A1;RPL3;EIF4A3;NUCKS1;NR3C1;PHB2;ACTB;IPO5;ACTG1;TUBB6;SALL1;RPS18;PSMD2;SESN1;PSMD3;FAM53C;BANF1;SNRPD3;SMARCC1;LIG1;IGFBP3;RPSA;ILF2;UHMK1;DDX39B;PSPC1;DDIT3;NCL;SRSF2;TIMELESS;RPL27;ZSCAN26;SNRNP200;KPNB1;EXD2;KHDRBS1;DNMT1;L3MBTL3;SET;DHX9;MAGED1;PSMD13;DCUN1D3;FOXO4;ZBTB4;BRIP1;NUAK2;PCBP4;RREB1;PLK3;CDT1;UBE2I;FUS;NONO;PCIF1;DHCR24;ARPC4;PA2G4;COQ7;AZIN1;LSM2;DRAP1;HNRNPM;NSFL…	GO_Cellular_Component_2021
S phase	20/112	4.86255e-13	1.76024e-10	10.0522	284.999	CDT1;CDKN1A;PCNA;LIG1;MCM7;PSMD13;RPA2;PSMB6;PSMA6;PSMB7;PSMB5;PSMB2;PSMB3;PSMD2;PSMD3;POLD2;MCM3;PSME2;MCM5;MCM2	BioPlanet_2019
Protein metabolism	38/442	8.68135e-13	2.0951e-10	4.47074	124.163	RPL4;EIF4A1;RPL3;TOMM40;RPL12;TOMM20;ACTB;RPL7A;TUBA1B;TUBB6;TUBA1A;MAN2A2;RPS18;GCNT4;CCT8;CCT7;RPL19;RPS12;EIF5A;NOP56;CCT3;HSPA9;ARSA;RPS5;DHPS;RPL13A;RPSA;TUBB4B;CCT6A;EEF1G;TUBB2A;RPL27;ETF1;EIF3C;EIF3A;EIF4G1;EIF3B;B4GALT5	BioPlanet_2019
Mitotic G1-G1/S phases	21/135	2.08074e-12	3.76614e-10	8.52851	229.402	CDT1;CDKN1A;CDKN2B;PCNA;MCM7;PSMD13;RPA2;TYMS;PSMB6;PSMA6;PSMB7;PSMB5;PSMB2;RBBP4;PSMB3;PSMD2;PSMD3;MCM3;PSME2;MCM5;MCM2	BioPlanet_2019
intracellular non-membrane-bounded organelle (GO:0043232)	65/1158	3.29999e-12	2.63999e-10	2.92064	77.2133	RPL4;MDC1;CDKN1A;RPL3;MCM7;EIF4A3;HP1BP3;TCHH;NUCKS1;WDR46;WDR43;ACTB;ACTG1;RPL7A;SALL1;RPS18;TOPBP1;SCN5A;GET4;CCT3;NUDC;TPM4;TPM3;DIS3;RPS5;RPL13A;DDX54;RHOC;ILF2;FRMD3;CTTN;NCL;FSCN1;MCM3;RPL27;MAPRE1;DBN1;KDM7A;MCM2;L3MBTL3;SET;DDX24;DHX9;NOL7;NOLC1;DDX21;SPATA5;NOP9;NWD1;CYB5R3;EXOSC10;PES1;MXI1;RPL19;NOP56;PLK3;MCRS1;PA2G4;TUBB4B;PUM3;EIF6;MAGED2;CIAPIN1;EIF3A;RAN	GO_Cellular_Component_2021
pre-replicative complex assembly (GO:0036388)	15/64	6.6425e-12	1.66727e-08	14.0198	360.836	CDT1;MCM7;PSMD13;PSMB6;PSMA6;PSMB7;PSMB5;PSMB2;PSMB3;PSMD2;PSMD3;MCM3;PSME2;MCM5;MCM2	GO_Biological_Process_2021
DNA replication pre-Initiation	17/88	7.39499e-12	1.07079e-09	11.005	282.062	CDT1;CDKN1A;MCM7;PSMD13;RPA2;PSMB6;PSMA6;PSMB7;PSMB5;PSMB2;PSMB3;PSMD2;PSMD3;MCM3;PSME2;MCM5;MCM2	BioPlanet_2019
Gene expression	57/968	1.30195e-11	1.57102e-09	3.03849	76.1584	RPL4;EIF4A1;RPL3;THRB;EIF4A3;YBX1;EPRS;NR3C1;RPL7A;RPS18;PSMD2;PSMD3;SNRPD3;RPS12;UPF2;DIS3;RPS5;RPL13A;RPSA;EEF1G;PSMA6;SRSF2;PSME2;SRSF3;RPL27;GARS;ETF1;SNRNP200;SF3B2;SET;DHX9;PSMD13;RPL12;PSMB6;PSMB7;PSMB5;PSMB2;PSMB3;U2AF2;HARS;RPL19;CDKN2B;HNRNPA3;SSB;FUS;SSRP1;LSM2;HNRNPM;SNRNP40;HNRNPK;HNRNPD;FARSA;EIF3C;EIF3A;RAN;EIF4G1;EIF3B	BioPlanet_2019
E2F Targets	24/200	1.69693e-11	3.73326e-10	6.33846	157.191	NOP56;RANBP1;CDKN1A;DNMT1;PCNA;LIG1;MCM7;NOLC1;RPA2;PA2G4;SSRP1;GSPT1;LMNB1;NASP;POLD2;HNRNPD;TIMELESS;SRSF2;MCM3;MCM5;TK1;MXD3;RAN;MCM2	MSigDB_Hallmark_2020
cellular macromolecule biosynthetic process (GO:0034645)	30/314	1.76242e-11	2.21184e-08	4.95399	122.67	RPL4;RPL3;SET;THRB;MCM7;RPL12;TYMS;GSPT1;RPL7A;BRIP1;RPS18;POLD2;TOPBP1;RPS12;RPL19;RPS5;DHPS;RPA2;RPL13A;RPSA;EEF1G;XAB2;PPP5C;TIMELESS;MCM3;RPL27;MCM5;EIF4G1;B4GALT5;MCM2	GO_Biological_Process_2021
mRNA Processing WP411	19/126	4.14434e-11	1.3179e-08	8.18506	195.678	SF3B2;DHX9;FUS;PRMT1;NONO;YBX1;CLK4;HNRNPAB;LSM2;PPM1G;CLK1;HNRNPM;SNRNP40;HNRNPK;U2AF2;SRSF2;HNRNPD;SRSF3;SNRPD3	WikiPathway_2021_Human
DNA-dependent DNA replication (GO:0006261)	19/129	6.31598e-11	4.32136e-08	7.9606	186.957	CDT1;MCM7;PSMD13;DDX21;RPA2;PSMB6;PSMA6;PSMB7;PSMB5;PSMB2;PSMB3;PSMD2;PSMD3;POLD2;MCM3;PSME2;MCM5;TOPBP1;MCM2	GO_Biological_Process_2021
regulation of mRNA stability (GO:0043488)	20/146	7.61926e-11	4.32136e-08	7.32685	170.699	SET;PSMD13;FUS;DIS3;YBX1;PSMB6;PSMA6;PSMB7;RIDA;PSMB5;PSMB2;PCBP4;THRAP3;PSMB3;PSMD2;PSMD3;SERBP1;HNRNPD;PSME2;EIF4G1	GO_Biological_Process_2021
gene expression (GO:0010467)	31/356	8.60829e-11	4.32136e-08	4.4747	103.704	RPL4;RPL3;THRB;RPL12;EIF4A3;GSPT1;RBM3;RPL7A;RPS18;U2AF2;RPS12;RPL19;UPF2;RPS5;DHPS;DDX54;RPL13A;RPSA;THOC3;SORL1;XAB2;PPP5C;SNRNP40;HNRNPK;DDX39B;HNRNPD;SRSF2;SRSF3;RPL27;STUB1;EIF4G1	GO_Biological_Process_2021
Cooperation of prefoldin and TriC/CCT in actin and tubulin folding	10/27	1.4807e-10	1.53146e-08	26.6712	603.659	CCT3;CCT6A;TUBA1B;TUBB6;TUBA1A;TUBB2A;CCT8;CCT7;TUBB4B;ACTB	BioPlanet_2019
Pathogenic Escherichia coli infection WP2272	13/55	1.5282e-10	2.42984e-08	14.1144	319.011	ARPC4;WASL;TUBB4B;ACTB;ACTG1;TUBA1B;TUBB6;TUBA1A;TUBB2A;CTTN;ARPC2;NCL;CTNNB1	WikiPathway_2021_Human
Pathogenic Escherichia coli infection	13/57	2.47701e-10	2.2417e-08	13.4715	297.973	ARPC4;WASL;TUBB4B;ACTB;ACTG1;TUBA1B;TUBB6;TUBA1A;TUBB2A;CTTN;ARPC2;NCL;CTNNB1	BioPlanet_2019
regulation of translation (GO:0006417)	21/178	4.37441e-10	1.65083e-07	6.17898	133.158	DHX9;EIF4A3;PCIF1;NOLC1;RPL13A;YBX1;TYMS;GSPT1;PUM3;RBM3;IMPACT;RIDA;EIF6;NCL;CAPRIN1;ENC1;HNRNPD;ETF1;EIF3C;EIF4G1;EIF3B	GO_Biological_Process_2021
nuclear-transcribed mRNA catabolic process, nonsense-mediated decay (GO:0000184)	17/113	4.6039e-10	1.65083e-07	8.12871	174.759	RPL4;UPF2;RPL3;RPS5;RPL12;EIF4A3;RPL13A;RPSA;GSPT1;PNRC2;RPL7A;RPS18;RPL27;ETF1;RPS12;EIF4G1;RPL19	GO_Biological_Process_2021
DNA replication	22/207	1.25308e-09	1.00803e-07	5.49865	112.71	CDT1;CDKN1A;NUDC;PCNA;LIG1;MCM7;PSMD13;RPA2;PSMB6;PSMA6;PSMB7;PSMB5;PSMB2;PSMB3;PSMD2;PSMD3;POLD2;MCM3;PSME2;MCM5;MAPRE1;MCM2	BioPlanet_2019
regulation of cellular amino acid metabolic process (GO:0006521)	12/54	1.68878e-09	5.29854e-07	12.9983	262.557	PSMB6;PSMA6;PSMB7;PSMB5;PSMB2;PSMD13;PSMB3;PSMD2;PSMD3;PSME2;PPM1K;AZIN1	GO_Biological_Process_2021
protein-DNA complex assembly (GO:0065004)	18/143	2.74121e-09	7.64493e-07	6.61583	130.43	CDT1;MCM7;PSMD13;RPA2;RAD23B;PSMB6;PSMA6;PSMB7;CHAF1B;PSMB5;PSMB2;PSMB3;PSMD2;PSMD3;MCM3;PSME2;MCM5;MCM2	GO_Biological_Process_2021
Spliceosome	17/127	2.92569e-09	2.1182e-07	7.08904	139.298	SF3B2;HNRNPA3;DDX46;EIF4A3;THOC3;LSM2;HNRNPM;XAB2;SNRNP40;HNRNPK;DDX39B;PUF60;U2AF2;SRSF2;SRSF3;SNRPD3;SNRNP200	BioPlanet_2019
Disease	41/674	4.82057e-09	2.93856e-07	3.06464	58.6889	RPL4;CDKN1A;ARF1;RPL3;PSMD13;RPL12;ADCY2;FOXO4;PLA2G7;ACTB;IPO5;PSMB6;PSMB7;RPL7A;PSMB5;PSMB2;PSMB3;RPS18;PSMD2;PRKAR2A;KIF5B;PSMD3;FGFR1OP2;LMNA;BANF1;RPL19;RPS12;RANBP1;LIG1;DIS3;IGFBP3;RPS5;RPL13A;RPSA;SSRP1;PSMA6;DDIT3;PSME2;RPL27;KPNB1;RAN	BioPlanet_2019
Messenger RNA processing	21/203	4.87053e-09	2.93856e-07	5.32335	101.889	SF3B2;HNRNPA3;DHX9;PRMT1;FUS;NONO;YBX1;CLK4;HNRNPAB;LSM2;PPM1G;CLK1;HNRNPM;SNRNP40;HNRNPK;U2AF2;HNRNPD;SRSF2;SRSF3;SNRPD3;SNRNP200	BioPlanet_2019
mRNA stability regulation by proteins that bind AU-rich elements	14/86	5.58804e-09	3.11211e-07	8.87386	168.627	SET;DIS3;PSMD13;PSMB6;PSMA6;PSMB7;PSMB5;PSMB2;PSMB3;PSMD2;PSMD3;HNRNPD;PSME2;EIF4G1	BioPlanet_2019
Spliceosome	18/150	5.93852e-09	1.33617e-06	6.26273	118.627	SF3B2;HNRNPA3;DDX46;FUS;EIF4A3;THOC3;LSM2;HNRNPM;XAB2;SNRNP40;HNRNPK;DDX39B;PUF60;U2AF2;SRSF2;SRSF3;SNRPD3;SNRNP200	KEGG_2021_Human
Cell cycle checkpoints	16/117	6.24814e-09	3.18915e-07	7.25284	137.013	CDKN1A;MCM7;PSMD13;RPA2;PSMB6;PSMA6;PSMB7;PSMB5;PSMB2;PSMB3;PSMD2;PSMD3;MCM3;PSME2;MCM5;MCM2	BioPlanet_2019
Translation	18/151	6.60735e-09	3.18915e-07	6.21533	117.066	RPL4;EIF4A1;RPL3;RPS5;RPL12;RPL13A;RPSA;EEF1G;RPL7A;RPS18;RPL27;ETF1;EIF3C;EIF3A;RPS12;EIF4G1;RPL19;EIF3B	BioPlanet_2019
Cell cycle	32/453	7.92225e-09	3.58482e-07	3.55665	66.3443	CDKN1A;ARF1;HDAC2;PCNA;MCM7;PSMD13;TYMS;LMNB1;PSMB6;PSMB7;TUBA1A;PSMB5;PSMB2;RBBP4;PSMB3;PSMD2;PSMD3;LMNA;POLD2;CDT1;NUDC;CDKN2B;UBE2I;LIG1;RPA2;TUBB4B;PSMA6;MCM3;PSME2;MCM5;MAPRE1;MCM2	BioPlanet_2019
nuclear-transcribed mRNA catabolic process (GO:0000956)	19/171	8.1575e-09	2.04753e-06	5.74852	107.062	RPL4;UPF2;RPL3;RPS5;RPL12;EIF4A3;RPL13A;RPSA;GSPT1;PNRC2;RPL7A;EXOSC10;RPS18;THRAP3;RPL27;ETF1;RPS12;EIF4G1;RPL19	GO_Biological_Process_2021
RNA splicing, via transesterification reactions with bulged adenosine as nucleophile (GO:0000377)	23/251	9.36375e-09	2.13664e-06	4.66521	86.243	SF3B2;HNRNPA3;DDX46;DHX9;FUS;NONO;EIF4A3;YBX1;LSM2;HNRNPM;XAB2;SNRNP40;HNRNPK;DDX39B;PUF60;PSPC1;U2AF2;HNRNPD;SRSF2;SRSF3;SNRNP48;SNRPD3;SNRNP200	GO_Biological_Process_2021
nuclear lumen (GO:0031981)	43/745	9.42116e-09	5.32012e-07	2.90216	53.6327	RPL4;CDKN1A;L3MBTL3;RPL3;MCM7;DDX24;DHX9;EIF4A3;NOL7;NOLC1;DDX21;NUCKS1;WDR46;WDR43;NOP9;RPL7A;NWD1;EXOSC10;PES1;MXI1;SCN5A;RPL19;GET4;NOP56;SMARCE1;PLK3;DIS3;MCRS1;RPL13A;DDX54;PA2G4;ILF2;PUM3;EIF6;NCL;MCM3;RPL27;MAGED2;CIAPIN1;EIF3A;KDM7A;RAN;MCM2	GO_Cellular_Component_2021
focal adhesion (GO:0005925)	29/387	1.10836e-08	5.32012e-07	3.77521	69.1536	RPL4;MDC1;ARF1;RPL3;ABCB4;TGFB1I1;RPL12;TRIOBP;ACTB;CORO1C;ACTG1;RPL7A;RPS18;PRKAR2A;RPL19;ACTR3;HSPA9;TPM4;RPS5;RPL13A;LAYN;HNRNPK;ARPC2;CTTN;GNB2;CTNNB1;RPL27;MAPRE1;ENG	GO_Cellular_Component_2021
regulation of cellular amine metabolic process (GO:0033238)	11/51	1.1391e-08	2.2311e-06	12.4831	228.321	PSMB6;PSMA6;PSMB7;PSMB5;PSMB2;PSMD13;PSMB3;PSMD2;PSMD3;PSME2;AZIN1	GO_Biological_Process_2021
regulation of mRNA catabolic process (GO:0061013)	16/122	1.15555e-08	2.2311e-06	6.90895	126.269	SET;PSMD13;DIS3;PSMB6;PSMA6;PSMB7;PSMB5;PSMB2;PCBP4;PSMB3;PSMD2;PSMD3;SERBP1;HNRNPD;PSME2;EIF4G1	GO_Biological_Process_2021
cytoplasmic translation (GO:0002181)	14/93	1.58703e-08	2.84531e-06	8.08466	145.191	RPL4;EIF4A1;RPL3;RPS5;RPL12;RPL13A;RPSA;GSPT1;RPL7A;RPS18;ETF1;RPL27;RPS12;RPL19	GO_Biological_Process_2021
Influenza viral RNA transcription and replication	16/125	1.64644e-08	7.01188e-07	6.71775	120.396	RPL4;UPF2;RPL3;RPS5;RPL12;EIF4A3;RPL13A;RPSA;IPO5;RPL7A;RPS18;RPL27;ETF1;RPS12;EIF4G1;RPL19	BioPlanet_2019
cell-substrate junction (GO:0030055)	29/394	1.64934e-08	5.97708e-07	3.70146	66.3313	RPL4;MDC1;ARF1;RPL3;ABCB4;TGFB1I1;RPL12;TRIOBP;ACTB;CORO1C;ACTG1;RPL7A;RPS18;PRKAR2A;RPL19;ACTR3;HSPA9;TPM4;RPS5;RPL13A;LAYN;HNRNPK;ARPC2;CTTN;GNB2;CTNNB1;RPL27;MAPRE1;ENG	GO_Cellular_Component_2021
nucleolus (GO:0005730)	42/733	1.74331e-08	5.97708e-07	2.87425	51.3481	RPL4;CDKN1A;L3MBTL3;RPL3;MCM7;DDX24;DHX9;EIF4A3;NOL7;NOLC1;DDX21;NUCKS1;WDR46;WDR43;NOP9;RPL7A;NWD1;EXOSC10;PES1;MXI1;SCN5A;RPL19;GET4;NOP56;PLK3;DIS3;MCRS1;RPL13A;DDX54;PA2G4;ILF2;PUM3;EIF6;NCL;MCM3;RPL27;MAGED2;CIAPIN1;EIF3A;KDM7A;RAN;MCM2	GO_Cellular_Component_2021
Protein folding	11/53	1.75221e-08	7.04778e-07	11.8874	212.307	CCT3;NOP56;CCT6A;TUBA1B;TUBB6;TUBA1A;TUBB2A;CCT8;CCT7;TUBB4B;ACTB	BioPlanet_2019
Destabilization of mRNA by AUF1 (hnRNP D0)	12/66	1.90823e-08	7.27136e-07	10.1036	179.586	PSMB6;PSMA6;PSMB7;PSMB5;PSMB2;PSMD13;PSMB3;PSMD2;PSMD3;HNRNPD;PSME2;EIF4G1	BioPlanet_2019
regulation of primary metabolic process (GO:0080090)	16/130	2.90274e-08	4.85726e-06	6.42147	111.445	MVK;HMGCS1;PSMD13;AZIN1;PSMB6;PSMA6;PSMB7;PSMB5;PSMB2;PSMB3;PSMD2;FASN;PSMD3;PSME2;LDLR;FDFT1	GO_Biological_Process_2021
mRNA splicing, via spliceosome (GO:0000398)	23/274	4.8273e-08	7.57283e-06	4.23268	71.3053	SF3B2;HNRNPA3;DDX46;DHX9;FUS;NONO;EIF4A3;YBX1;LSM2;HNRNPM;XAB2;SNRNP40;HNRNPK;DDX39B;PUF60;PSPC1;U2AF2;HNRNPD;SRSF2;SRSF3;SNRNP48;SNRPD3;SNRNP200	GO_Biological_Process_2021
Proteasome	10/46	4.91855e-08	5.53337e-06	12.5825	211.734	PSMB6;PSMB7;PSMA6;PSMB5;PSMB2;PSMD13;PSMB3;PSMD2;PSMD3;PSME2	KEGG_2021_Human
regulation of transcription from RNA polymerase II promoter in response to stress (GO:0043618)	13/87	5.68112e-08	8.38801e-06	7.99776	133.431	PSMD13;PSMB6;PSMA6;PSMB7;IMPACT;PSMB5;PSMB2;PSMB3;PSMD2;DDIT3;PSMD3;PSME2;ELOB	GO_Biological_Process_2021
mRNA processing (GO:0006397)	24/300	6.15186e-08	8.57843e-06	4.02106	66.7654	SF3B2;HNRNPA3;DDX46;DHX9;FUS;NONO;EIF4A3;THOC3;YBX1;LSM2;HNRNPM;XAB2;SNRNP40;HNRNPK;DDX39B;PUF60;PSPC1;U2AF2;HNRNPD;SRSF2;SRSF3;SNRNP48;SNRPD3;SNRNP200	GO_Biological_Process_2021
Cap-dependent translation initiation	12/73	6.19948e-08	2.24421e-06	8.94096	148.386	RPL4;EIF4A1;RPL7A;RPL3;RPL12;RPL13A;RPL27;EIF3C;EIF3A;RPL19;EIF3B;EIF4G1	BioPlanet_2019
Cytoplasmic ribosomal proteins	14/108	1.10692e-07	3.81623e-06	6.78933	108.741	RPL4;RPL3;RPS5;RPL12;RPL13A;RPSA;RPL7A;RPS18;RPL27;EIF3C;EIF3A;RPS12;RPL19;EIF3B	BioPlanet_2019
negative regulation of mitotic cell cycle phase transition (GO:1901991)	13/92	1.12179e-07	1.48194e-05	7.48965	119.858	CDKN1A;CDKN2B;PSMD13;DCUN1D3;PSMB6;PSMA6;PSMB7;PSMB5;PSMB2;PSMB3;PSMD2;PSMD3;PSME2	GO_Biological_Process_2021
Apoptosis regulation	12/78	1.32576e-07	4.32697e-06	8.2615	130.83	PSMB6;PSMA6;PSMB7;CDKN1A;PSMB5;PSMB2;MAGED1;PSMD13;PSMB3;PSMD2;PSMD3;PSME2	BioPlanet_2019
regulation of cellular ketone metabolic process (GO:0010565)	11/64	1.37459e-07	1.72511e-05	9.41492	148.755	PSMB6;PSMA6;PSMB7;PSMB5;PSMB2;PSMD13;PSMB3;PSMD2;PSMD3;PSME2;AZIN1	GO_Biological_Process_2021
Ubiquitin-mediated degradation of phosphorylated Cdc25A	11/64	1.37459e-07	4.32697e-06	9.41492	148.755	PSMB6;PSMA6;PSMB7;PSMB5;PSMB2;PSMD13;PSMB3;PSMD2;PSMD3;PSME2;AZIN1	BioPlanet_2019
HIV factor interactions with host	15/128	1.51897e-07	4.58222e-06	6.05945	95.1338	RANBP1;ARF1;PSMD13;PSMB6;PSMA6;PSMB7;PSMB5;PSMB2;PSMB3;PSMD2;PSMD3;PSME2;BANF1;KPNB1;RAN	BioPlanet_2019
cellular response to hypoxia (GO:0071456)	15/131	2.066e-07	2.46936e-05	5.90183	90.8439	PLK3;PSMD13;HP1BP3;PSMB6;PSMA6;PSMB7;PSMB5;PSMB2;PSMB3;PSMD2;PSMD3;LMNA;PSME2;ELOB;STUB1	GO_Biological_Process_2021
DNA strand elongation	8/31	2.65074e-07	7.67654e-06	15.6931	237.645	PCNA;MCM7;LIG1;POLD2;MCM3;RPA2;MCM5;MCM2	BioPlanet_2019
polymeric cytoskeletal fiber (GO:0099513)	21/256	2.72953e-07	8.1886e-06	4.11149	62.1409	CCT3;TPM4;TPM3;WASL;TUBB4B;ACTB;ACTG1;CCT6A;TUBA1B;TUBB6;TUBA1A;TUBB2A;CTTN;MAP1B;KIF5B;COTL1;MAP6;CCT8;MAPRE1;CCT7;DBN1	GO_Cellular_Component_2021
ribosome biogenesis (GO:0042254)	18/192	2.74954e-07	3.13697e-05	4.74077	71.6172	RPL4;NOP56;RPL3;DIS3;RPL12;WDR18;NOLC1;DDX54;RPL13A;WDR46;WDR43;RPL7A;EXOSC10;EIF6;PES1;RPL27;RAN;RPL19	GO_Biological_Process_2021
rRNA processing (GO:0006364)	17/173	3.01449e-07	3.23664e-05	4.98686	74.8761	RPL4;NOP56;RPL3;DIS3;RPL12;WDR18;NOLC1;DDX54;RPL13A;WDR46;WDR43;RPL7A;EXOSC10;EIF6;PES1;RPL27;RPL19	GO_Biological_Process_2021
proteasomal ubiquitin-independent protein catabolic process (GO:0010499)	7/22	3.0948e-07	3.23664e-05	21.0151	314.981	PSMB6;PSMA6;PSMB7;PSMB5;PSMB2;PSMB3;ENC1	GO_Biological_Process_2021
Translation	9/44	4.06092e-07	0.000270458	11.6214	171.029	EEF1G;EIF4A1;ETF1;GARS;HARS;EPRS;FARSA;GSPT1;EIF4G1	Elsevier_Pathway_Collection
Capped intron-containing pre-mRNA processing	15/138	4.09504e-07	1.14031e-05	5.56395	81.8364	SF3B2;HNRNPA3;DHX9;FUS;YBX1;LSM2;HNRNPM;SNRNP40;HNRNPK;U2AF2;SRSF2;HNRNPD;SRSF3;SNRPD3;SNRNP200	BioPlanet_2019
negative regulation of cell cycle G2/M phase transition (GO:1902750)	10/57	4.19604e-07	4.21282e-05	9.63223	141.439	PSMB6;PSMA6;PSMB7;PSMB5;PSMB2;PSMD13;PSMB3;PSMD2;PSMD3;PSME2	GO_Biological_Process_2021
mRNA binding (GO:0003729)	21/263	4.27166e-07	9.37629e-05	3.99112	58.5341	EIF4A1;KHDRBS1;SSB;DHX9;RPS5;EIF4A3;RPL13A;TYMS;HNRNPAB;PUM3;HNRNPM;MARF1;RIDA;HNRNPK;PCBP4;C1QBP;NCL;SERBP1;ETF1;EIF3A;EIF4G1	GO_Molecular_Function_2021
Cyclin A-Cdk2-associated events at S phase entry	11/72	4.76874e-07	1.27873e-05	8.17682	119.022	PSMB6;PSMA6;PSMB7;CDKN1A;PSMB5;PSMB2;PSMD13;PSMB3;PSMD2;PSMD3;PSME2	BioPlanet_2019
Autodegradation of Cdh1 by Cdh1-APC/C	10/58	4.97147e-07	1.28548e-05	9.43107	136.886	PSMB6;PSMA6;PSMB7;PSMB5;PSMB2;PSMD13;PSMB3;PSMD2;PSMD3;PSME2	BioPlanet_2019
Degradation of beta-catenin by the destruction complex	11/73	5.50483e-07	1.37431e-05	8.04452	115.941	PSMB6;PSMA6;PSMB7;PSMB5;PSMB2;PSMD13;PSMB3;PSMD2;PSMD3;PSME2;CTNNB1	BioPlanet_2019
Folding of actin by CCT/TriC	5/9	5.9686e-07	1.3896e-05	56.0636	803.481	CCT3;CCT6A;CCT8;CCT7;ACTB	BioPlanet_2019
Amyotrophic lateral sclerosis	25/364	5.98825e-07	4.49119e-05	3.40722	48.8197	TOMM40;PSMD13;SLC1A2;ACTB;ACTG1;PSMB6;PSMB7;TUBA1B;TUBB6;TUBA1A;PSMB5;PSMB2;PSMB3;PSMD2;KIF5B;PSMD3;BID;GABARAPL1;HNRNPA3;FUS;TUBB4B;PSMA6;TUBB2A;DDIT3;SRSF3	KEGG_2021_Human
Proteasome complex	7/24	6.04533e-07	1.3896e-05	18.5408	265.482	PSMB6;PSMA6;PSMB7;PSMB5;PSMB2;PSMB3;PSMD3	BioPlanet_2019
T cell receptor regulation of apoptosis	34/603	6.1419e-07	1.3896e-05	2.78803	39.8771	CSF1R;CDKN1A;HDAC2;UHRF1;GPS1;YBX1;HMGB1;NR3C1;BZW1;RPL7A;PCBP4;MAPK6;HTATIP2;ACTR3;EIF5A;HSPA9;PLK3;SLC16A1;SSB;RPL13A;DHCR24;RHOC;ILF2;RAD23B;PNRC1;CLK1;PSMA6;TUBB2A;PSPC1;DDIT3;NCL;PSME2;MAPRE1;UBE2M	BioPlanet_2019
rRNA metabolic process (GO:0016072)	16/162	6.27542e-07	6.05819e-05	5.00577	71.4897	RPL4;NOP56;RPL3;DIS3;RPL12;WDR18;NOLC1;DDX54;RPL13A;WDR46;WDR43;RPL7A;EXOSC10;PES1;RPL27;RPL19	GO_Biological_Process_2021
proteasomal protein catabolic process (GO:0010498)	18/205	7.25797e-07	6.52908e-05	4.40824	62.3148	PSMD13;SMURF1;RAD23B;PSMB6;PSMA6;PSMB7;NSFL1C;PSMB5;RMND5A;PSMB2;PSMB3;PSMD2;DDIT3;PSMD3;ENC1;PSME2;CTNNB1;STUB1	GO_Biological_Process_2021
regulation of transcription from RNA polymerase II promoter in response to hypoxia (GO:0061418)	11/75	7.28344e-07	6.52908e-05	7.79233	110.125	PSMB6;PSMA6;PSMB7;PSMB5;PSMB2;PSMD13;PSMB3;PSMD2;PSMD3;PSME2;ELOB	GO_Biological_Process_2021
cadherin binding (GO:0045296)	23/322	8.64212e-07	0.000126463	3.54435	49.4843	NOP56;RANBP1;LRRC59;NUDC;BZW1;PPP1CA;PSMB6;EEF1G;RPL7A;HNRNPK;CTTN;PUF60;FASN;KIF5B;MICALL1;SERBP1;FSCN1;CTNNB1;TAGLN2;CCT8;MAPRE1;DBN1;RAN	GO_Molecular_Function_2021
DNA replication	8/36	9.23109e-07	5.19249e-05	12.8875	179.078	PCNA;MCM7;LIG1;POLD2;MCM3;RPA2;MCM5;MCM2	KEGG_2021_Human
Proteasome Degradation WP183	10/62	9.46924e-07	0.000100374	8.70382	120.722	PSMB6;PSMA6;PSMB7;PSMB5;PSMB2;PSMD13;PSMB3;PSMD2;PSMD3;PSME2	WikiPathway_2021_Human
Proteasome degradation	10/63	1.10368e-06	2.42141e-05	8.53916	117.13	PSMB6;PSMA6;PSMB7;PSMB5;PSMB2;PSMD13;PSMB3;PSMD2;PSMD3;PSME2	BioPlanet_2019
Translation factors	9/50	1.2766e-06	2.71842e-05	9.91768	134.596	EIF5A;EEF1G;EIF4A1;EIF6;ETF1;EIF3C;EIF3A;EIF3B;EIF4G1	BioPlanet_2019
VEGFA-VEGFR2 Signaling Pathway WP3888	27/432	1.33291e-06	0.000105966	3.08438	41.726	LRRC59;SET;HTRA1;PBXIP1;CRIP2;FOXO4;HMGB1;EPRS;PPM1G;ACTG1;S1PR1;ASCC3;EPHB2;CCT7;TMSB10;TPM3;IGFBP3;IDH2;RPL13A;RHOC;PPP1CA;NCL;FSCN1;CTNNB1;RPL27;ENG;EIF4G1	WikiPathway_2021_Human
Downstream signaling events Of B cell receptor (BCR)	12/98	1.6663e-06	3.44686e-05	6.33371	84.2694	PSMB6;PSMA6;PSMB7;CDKN1A;PSMB5;PSMB2;PSMD13;PSMB3;PSMD2;PSMD3;PSME2;FOXO4	BioPlanet_2019
negative regulation of G2/M transition of mitotic cell cycle (GO:0010972)	10/66	1.71766e-06	0.000148667	8.08046	107.264	PSMB6;PSMA6;PSMB7;PSMB5;PSMB2;PSMD13;PSMB3;PSMD2;PSMD3;PSME2	GO_Biological_Process_2021
Translation Factors WP107	9/52	1.80291e-06	0.000114665	9.45543	125.058	EIF5A;EEF1G;EIF4A1;EIF6;ETF1;EIF3C;EIF3A;EIF3B;EIF4G1	WikiPathway_2021_Human
Apoptosis	19/242	1.949e-06	3.91965e-05	3.90394	51.3297	MAGED1;PSMD13;HMGB1;LMNB1;PSMB6;PSMA6;PSMB7;PSMB5;PSMB2;PSMB3;PSMD2;PRKAR2A;PSMD3;LMNA;PSME2;CTNNB1;BID;KPNB1;BOK	BioPlanet_2019
Activation of NF-kappaB in B cells	10/68	2.27593e-06	4.28023e-05	7.80102	101.36	PSMB6;PSMA6;PSMB7;PSMB5;PSMB2;PSMD13;PSMB3;PSMD2;PSMD3;PSME2	BioPlanet_2019
Messenger RNA splicing: major pathway	10/68	2.27593e-06	4.28023e-05	7.80102	101.36	HNRNPM;HNRNPA3;HNRNPK;DHX9;U2AF2;FUS;SRSF2;HNRNPD;SRSF3;YBX1	BioPlanet_2019
HIV infection	17/200	2.30565e-06	4.28023e-05	4.24518	55.1031	RANBP1;ARF1;LIG1;PSMD13;SSRP1;PSMB6;PSMA6;PSMB7;PSMB5;PSMB2;PSMB3;PSMD2;PSMD3;PSME2;BANF1;KPNB1;RAN	BioPlanet_2019
mTORC1 Signaling	17/200	2.30565e-06	3.38162e-05	4.24518	55.1031	HSPA9;ACTR3;CYB5B;CDKN1A;TOMM40;HMGCS1;PSMD13;PDAP1;DHCR24;CCT6A;ACLY;PSMB5;DDIT3;CCNG1;ETF1;LDLR;MCM2	MSigDB_Hallmark_2020
ncRNA processing (GO:0034470)	17/201	2.46848e-06	0.00020653	4.22189	54.5127	RPL4;NOP56;RPL3;SSB;DIS3;RPL12;WDR18;NOLC1;DDX54;RPL13A;WDR46;WDR43;RPL7A;EXOSC10;PES1;RPL27;RPL19	GO_Biological_Process_2021
Wnt signaling pathway, planar cell polarity pathway (GO:0060071)	11/85	2.60351e-06	0.0002108	6.73586	86.614	PSMB6;PSMA6;PSMB7;PSMB5;PSMB2;PSMD13;PSMB3;SMURF1;PSMD2;PSMD3;PSME2	GO_Biological_Process_2021
Parkin-Ubiquitin Proteasomal System pathway WP2359	10/70	2.98572e-06	0.000130583	7.54022	95.9241	HSPA9;TUBA1B;TUBB6;TUBA1A;TUBB2A;PSMD13;PSMD2;PSMD3;STUB1;TUBB4B	WikiPathway_2021_Human
DNA Replication WP466	8/42	3.20668e-06	0.000130583	10.61	134.219	CDT1;PCNA;MCM7;POLD2;MCM3;RPA2;MCM5;MCM2	WikiPathway_2021_Human
Influenza infection	14/142	3.21638e-06	5.82165e-05	4.9772	62.9479	RPL4;RPL3;RPS5;RPL12;RPL13A;RPSA;IPO5;RPL7A;RPS18;RPL27;KPNB1;RAN;RPS12;RPL19	BioPlanet_2019
Retinoblastoma gene in cancer WP2446	11/87	3.2851e-06	0.000130583	6.55793	82.8011	CDT1;CDKN1A;DNMT1;RRM1;PCNA;MCM7;RBBP4;MCM3;RPA2;HMGB1;TYMS	WikiPathway_2021_Human
regulation of hematopoietic stem cell differentiation (GO:1902036)	10/71	3.40763e-06	0.000267286	7.41623	93.3665	PSMB6;PSMA6;PSMB7;PSMB5;PSMB2;PSMD13;PSMB3;PSMD2;PSMD3;PSME2	GO_Biological_Process_2021
regulation of establishment of planar polarity (GO:0090175)	11/88	3.68099e-06	0.000279979	6.47243	80.9851	PSMB6;PSMA6;PSMB7;PSMB5;PSMB2;PSMD13;PSMB3;SMURF1;PSMD2;PSMD3;PSME2	GO_Biological_Process_2021
HIF-1 degradation in normoxia	11/88	3.68099e-06	6.5001e-05	6.47243	80.9851	PSMB6;PSMA6;PSMB7;PSMB5;PSMB2;PSMD13;PSMB3;PSMD2;PSMD3;PSME2;MAPK6	BioPlanet_2019
Activation of mRNA upon binding of the cap-binding complex and eIFs, and subsequent binding to 43S	9/57	3.99938e-06	6.89417e-05	8.46832	105.256	EIF4A1;RPS18;RPS5;RPSA;EIF3C;EIF3A;RPS12;EIF3B;EIF4G1	BioPlanet_2019
Cytoplasmic Ribosomal Proteins WP477	11/89	4.118e-06	0.000145503	6.38912	79.226	RPL4;RPL7A;RPL3;RPS18;RPS5;RPL12;RPL13A;RPSA;RPL27;RPS12;RPL19	WikiPathway_2021_Human
antigen processing and presentation of exogenous peptide antigen via MHC class I, TAP-dependent (GO:0002479)	10/73	4.40889e-06	0.00032548	7.18005	88.5436	PSMB6;PSMA6;PSMB7;PSMB5;PSMB2;PSMD13;PSMB3;PSMD2;PSMD3;PSME2	GO_Biological_Process_2021
SRP-dependent cotranslational protein targeting to membrane (GO:0006614)	11/90	4.59969e-06	0.000329864	6.30792	77.5213	RPL4;RPL7A;RPL3;RPS18;RPS5;RPL12;RPL13A;RPSA;RPL27;RPS12;RPL19	GO_Biological_Process_2021
NIK/NF-kappaB signaling (GO:0038061)	10/74	4.99873e-06	0.000348001	7.0675	86.2682	PSMB6;PSMA6;PSMB7;PSMB5;PSMB2;PSMD13;PSMB3;PSMD2;PSMD3;PSME2	GO_Biological_Process_2021
regulation of stem cell differentiation (GO:2000736)	11/91	5.12989e-06	0.000348001	6.22875	75.8688	PSMB6;PSMA6;PSMB7;PSMB5;PSMB2;PSMD13;PSMB3;PSMD2;PSMD3;PSME2;PTN	GO_Biological_Process_2021
regulation of hematopoietic progenitor cell differentiation (GO:1901532)	10/75	5.65572e-06	0.000361416	6.95842	84.0774	PSMB6;PSMA6;PSMB7;PSMB5;PSMB2;PSMD13;PSMB3;PSMD2;PSMD3;PSME2	GO_Biological_Process_2021
regulation of G2/M transition of mitotic cell cycle (GO:0010389)	14/149	5.66427e-06	0.000361416	4.71743	56.9928	PSMD13;TUBB4B;PSMB6;PSMA6;PSMB7;TUBA1A;PSMB5;PSMB2;HAUS7;PSMB3;PSMD2;PSMD3;PSME2;MAPRE1	GO_Biological_Process_2021
translation (GO:0006412)	17/214	5.75961e-06	0.000361416	3.94064	47.5424	RPL4;RPL3;RPL12;RPS5;DHPS;RPL13A;RPSA;GSPT1;EEF1G;RPL7A;RPS18;RPL27;ETF1;FARSA;RPS12;RPL19;EIF4G1	GO_Biological_Process_2021
[truncated: 410 more rows]

## Sheet: OverlapSigCblIP
Term	Overlap	P.value	Adjusted.P.value	Odds.Ratio	Combined.Score	Genes	Source
[truncated: 387 more rows]

[truncated: 5 more sheets: OverlapSigCblIN, OverlapSigCblIPsame, OverlapSigCblIPoppo, OverlapSigCblINsame, OverlapSigCblINoppo]
