# Supplementary material for: Ethanol-induced transcriptional and translational changes in Aldh1l1-Egfp/Rpl10a cortical astrocyte cultures
Source: Front Neurosci. 2023 Jun 21;17:1193304. doi: 10.3389/fnins.2023.1193304 (PMC10320287; doi:10.3389/fnins.2023.1193304)
Supplement: Supplementary file 11 [file Table_11.XLSX]

## Sheet: IPvsBakerB6overlap
GeneName	GeneID	BioType	GeneDescription	MaleFC	MaleAdjPval	FemaleFC	FemaleAdjPval	EthRegIP.baseMean	EthRegIP.log2FoldChange	EthRegIP.lfcSE	EthRegIP.stat	EthRegIP.pvalue	EthRegIP.padj	Direction	Same	Opposite
0610007P14Rik	ENSMUSG00000021252	protein_coding	RIKEN cDNA 0610007P14 gene [Source:MGI Symbol;Acc:MGI:1915571]			-1.4	0.00213	2759.78	-0.139663	0.0358562	-3.89508	9.81645e-05	0.000611667	Same	142	16
Abca8b	ENSMUSG00000020620	protein_coding	ATP-binding cassette, sub-family A (ABC1), member 8b [Source:MGI Symbol;Acc:MGI:1351668]	2.1	0.00588	1.8	0.0253	3347.52	-0.108342	0.0362473	-2.98897	0.00279923	0.0108902	Opposite
Agfg2	ENSMUSG00000029722	protein_coding	ArfGAP with FG repeats 2 [Source:MGI Symbol;Acc:MGI:2443267]	-1.9	0.00651	-2.1	0.000385	2718.27	-0.175031	0.0308893	-5.6664	1.45829e-08	2.39379e-07	Same
Aimp2	ENSMUSG00000029610	protein_coding	aminoacyl tRNA synthetase complex-interacting multifunctional protein 2 [Source:MGI Symbol;Acc:MGI:2385237]			-1.6	0.0435	1067.07	-0.211153	0.0474635	-4.44873	8.63781e-06	7.23099e-05	Same
Akap8l	ENSMUSG00000002625	protein_coding	A kinase (PRKA) anchor protein 8-like [Source:MGI Symbol;Acc:MGI:1860606]	1.4	0.0226			3580.29	0.110981	0.0297816	3.72651	0.000194153	0.0011068	Same
Akr1b3	ENSMUSG00000001642	protein_coding	aldo-keto reductase family 1, member B3 (aldose reductase) [Source:MGI Symbol;Acc:MGI:1353494]			-1.4	0.0249	11605.3	-0.192612	0.028684	-6.71494	1.88145e-11	5.41309e-10	Same
Arid5a	ENSMUSG00000037447	protein_coding	AT rich interactive domain 5A (MRF1-like) [Source:MGI Symbol;Acc:MGI:2443039]	2	0.016	2.1	0.00323	1370.45	0.183961	0.0446868	4.11668	3.84376e-05	0.000271328	Same
Arid5b	ENSMUSG00000019947	protein_coding	AT rich interactive domain 5B (MRF1-like) [Source:MGI Symbol;Acc:MGI:2175912]	1.8	0.00028	1.8	6.1e-05	14998.1	0.0694164	0.0267345	2.59651	0.00941768	0.0299259	Same
Arrdc3	ENSMUSG00000074794	protein_coding	arrestin domain containing 3 [Source:MGI Symbol;Acc:MGI:2145242]	3	1.64e-08	2.8	9.51e-08	3765.66	0.510423	0.0328242	15.5502	1.58577e-54	3.15944e-51	Same
Atxn1l	ENSMUSG00000069895	protein_coding	ataxin 1-like [Source:MGI Symbol;Acc:MGI:3694797]			1.5	0.0263	4506.43	0.150016	0.0306765	4.89025	1.00707e-06	1.08092e-05	Same
B4galt5	ENSMUSG00000017929	protein_coding	UDP-Gal:betaGlcNAc beta 1,4-galactosyltransferase, polypeptide 5 [Source:MGI Symbol;Acc:MGI:1927169]			-1.4	0.0359	2394.5	-0.156239	0.0360937	-4.32869	1.49996e-05	0.000118297	Same
Bbs4	ENSMUSG00000025235	protein_coding	Bardet-Biedl syndrome 4 (human) [Source:MGI Symbol;Acc:MGI:2143311]	1.6	1e-05	1.4	0.00588	2649.53	0.194465	0.0290252	6.69989	2.0858e-11	5.95799e-10	Same
Bcl2l11	ENSMUSG00000027381	protein_coding	BCL2-like 11 (apoptosis facilitator) [Source:MGI Symbol;Acc:MGI:1197519]	2.5	6.55e-05	2.3	0.000257	1296.82	0.205059	0.0428835	4.78178	1.73746e-06	1.76279e-05	Same
Bdh1	ENSMUSG00000046598	protein_coding	3-hydroxybutyrate dehydrogenase, type 1 [Source:MGI Symbol;Acc:MGI:1919161]	-1.3	0.0483			399.552	-0.170623	0.0678758	-2.51375	0.0119457	0.0364545	Same
Boc	ENSMUSG00000022687	protein_coding	biregional cell adhesion molecule-related/down-regulated by oncogenes (Cdon) binding protein [Source:MGI Symbol;Acc:MGI:2151153]			-1.6	0.0267	8619.66	0.0732857	0.0269442	2.7199	0.00653013	0.022077	Opposite
Bsdc1	ENSMUSG00000040859	protein_coding	BSD domain containing 1 [Source:MGI Symbol;Acc:MGI:1913466]	1.5	0.00104	1.5	6.71e-05	11397.7	0.0620938	0.0205405	3.023	0.00250282	0.00991233	Same
Btg2	ENSMUSG00000020423	protein_coding	B cell translocation gene 2, anti-proliferative [Source:MGI Symbol;Acc:MGI:108384]	2.1	7.06e-05	1.9	0.0015	16841.9	0.171511	0.0245916	6.97437	3.07242e-12	9.91323e-11	Same
Calcoco1	ENSMUSG00000023055	protein_coding	calcium binding and coiled coil domain 1 [Source:MGI Symbol;Acc:MGI:1914738]			1.5	0.0101	28124.9	0.0706982	0.021032	3.36147	0.000775301	0.00364099	Same
Camk2n1	ENSMUSG00000046447	protein_coding	calcium/calmodulin-dependent protein kinase II inhibitor 1 [Source:MGI Symbol;Acc:MGI:1913509]	1.5	0.0105			6162.13	0.155227	0.0284569	5.45481	4.90254e-08	7.23532e-07	Same
Cbx4	ENSMUSG00000039989	protein_coding	chromobox 4 [Source:MGI Symbol;Acc:MGI:1195985]			-1.5	0.00801	2833.54	0.0741001	0.0287231	2.57981	0.00988557	0.0311827	Opposite
Ccdc28a	ENSMUSG00000059554	protein_coding	coiled-coil domain containing 28A [Source:MGI Symbol;Acc:MGI:2443508]	2.3	0.00046	1.9	0.0101	1311.67	0.133644	0.0530442	2.51948	0.0117528	0.0359832	Same
Ccnd1	ENSMUSG00000070348	protein_coding	cyclin D1 [Source:MGI Symbol;Acc:MGI:88313]	-1.6	0.00873	-1.7	0.00044	260998	-0.245379	0.0184347	-13.3107	2.00662e-40	1.10288e-37	Same
Ccng1	ENSMUSG00000020326	protein_coding	cyclin G1 [Source:MGI Symbol;Acc:MGI:102890]	1.3	0.0483			88752	0.130233	0.0226813	5.74186	9.36402e-09	1.61181e-07	Same
Cd59a	ENSMUSG00000032679	protein_coding	CD59a antigen [Source:MGI Symbol;Acc:MGI:109177]			2	0.0312	2617.66	-0.10445	0.0285929	-3.65299	0.000259202	0.00141875	Opposite
Chd2	ENSMUSG00000078671	protein_coding	chromodomain helicase DNA binding protein 2 [Source:MGI Symbol;Acc:MGI:2448567]	1.5	0.0249	1.6	0.0015	5425.9	0.133244	0.0345904	3.85206	0.000117128	0.000713378	Same
Cipc	ENSMUSG00000034157	protein_coding	CLOCK interacting protein, circadian [Source:MGI Symbol;Acc:MGI:1919185]			-1.5	0.0013	6826.57	-0.081968	0.0258022	-3.17678	0.00148921	0.00641181	Same
Cir1	ENSMUSG00000041777	protein_coding	corepressor interacting with RBPJ, 1 [Source:MGI Symbol;Acc:MGI:1914185]	1.5	0.00968			2073.87	0.155069	0.0444338	3.48988	0.000483241	0.00242595	Same
Cnppd1	ENSMUSG00000033159	protein_coding	cyclin Pas1/PHO80 domain containing 1 [Source:MGI Symbol;Acc:MGI:1916421]	1.5	0.0178			10495.5	0.129247	0.0253859	5.0913	3.55613e-07	4.25215e-06	Same
Cntn3	ENSMUSG00000030075	protein_coding	contactin 3 [Source:MGI Symbol;Acc:MGI:99534]	1.6	0.0189			242.89	0.222312	0.093432	2.3794	0.0173409	0.0496212	Same
Coq10b	ENSMUSG00000025981	protein_coding	coenzyme Q10B [Source:MGI Symbol;Acc:MGI:1915126]			-1.5	0.0497	2005.14	-0.111363	0.0330858	-3.36588	0.000762999	0.00359274	Same
Cpeb1	ENSMUSG00000025586	protein_coding	cytoplasmic polyadenylation element binding protein 1 [Source:MGI Symbol;Acc:MGI:108442]	2	0.0131			5168.69	0.14274	0.0281964	5.06236	4.14095e-07	4.86401e-06	Same
Cpeb2	ENSMUSG00000039782	protein_coding	cytoplasmic polyadenylation element binding protein 2 [Source:MGI Symbol;Acc:MGI:2442640]			1.5	0.0199	1679.78	0.143978	0.0600183	2.3989	0.0164443	0.0475174	Same
Ctu2	ENSMUSG00000049482	protein_coding	cytosolic thiouridylase subunit 2 [Source:MGI Symbol;Acc:MGI:1914215]			-1.7	0.0173	1187.79	-0.201908	0.0399861	-5.04947	4.43035e-07	5.17329e-06	Same
Cycs	ENSMUSG00000063694	protein_coding	cytochrome c, somatic [Source:MGI Symbol;Acc:MGI:88578]			-1.2	0.0245	3874.66	-0.296414	0.0347111	-8.53945	1.34867e-17	9.99836e-16	Same
Cyp2j9	ENSMUSG00000015224	protein_coding	cytochrome P450, family 2, subfamily j, polypeptide 9 [Source:MGI Symbol;Acc:MGI:1921769]	2.1	0.000688			1712.01	0.120068	0.0379632	3.16274	0.00156293	0.0066787	Same
Dcaf17	ENSMUSG00000041966	protein_coding	DDB1 and CUL4 associated factor 17 [Source:MGI Symbol;Acc:MGI:1923013]	1.4	0.0463			1312.51	0.183599	0.0447598	4.10186	4.09835e-05	0.000286698	Same
Ddx21	ENSMUSG00000020075	protein_coding	DEAD (Asp-Glu-Ala-Asp) box polypeptide 21 [Source:MGI Symbol;Acc:MGI:1860494]			-1.6	0.00351	8094.64	-0.199463	0.0260985	-7.64267	2.12755e-14	9.63381e-13	Same
Ddx39b	ENSMUSG00000019432	protein_coding	DEAD (Asp-Glu-Ala-Asp) box polypeptide 39B [Source:MGI Symbol;Acc:MGI:99240]	-1.4	0.0131			9003.54	-0.374086	0.0244644	-15.291	8.77734e-53	1.39902e-49	Same
Ddx46	ENSMUSG00000021500	protein_coding	DEAD (Asp-Glu-Ala-Asp) box polypeptide 46 [Source:MGI Symbol;Acc:MGI:1920895]			-1.5	0.0411	5851.64	-0.213291	0.0237373	-8.98548	2.57608e-19	2.42891e-17	Same
Dhcr24	ENSMUSG00000034926	protein_coding	24-dehydrocholesterol reductase [Source:MGI Symbol;Acc:MGI:1922004]	-1.6	9.19e-07	-1.7	6.67e-08	1666.42	-0.0835128	0.0340822	-2.45034	0.0142723	0.0422052	Same
Dusp5	ENSMUSG00000034765	protein_coding	dual specificity phosphatase 5 [Source:MGI Symbol;Acc:MGI:2685183]			-1.7	0.0225	973.66	-0.186979	0.0515508	-3.62708	0.000286649	0.00154302	Same
Ebna1bp2	ENSMUSG00000028729	protein_coding	EBNA1 binding protein 2 [Source:MGI Symbol;Acc:MGI:1916322]			-1.4	0.0456	5176.78	-0.241998	0.0275051	-8.79829	1.38911e-18	1.18402e-16	Same
Edn1	ENSMUSG00000021367	protein_coding	endothelin 1 [Source:MGI Symbol;Acc:MGI:95283]			2.9	0.00156	265.39	-0.291547	0.0855494	-3.40794	0.000654546	0.0031387	Opposite
Eif2ak3	ENSMUSG00000031668	protein_coding	eukaryotic translation initiation factor 2 alpha kinase 3 [Source:MGI Symbol;Acc:MGI:1341830]			1.5	0.0267	5700.36	0.0868272	0.0311398	2.7883	0.00529849	0.0185773	Same
Elmod3	ENSMUSG00000056698	protein_coding	ELMO/CED-12 domain containing 3 [Source:MGI Symbol;Acc:MGI:2445168]	1.5	0.039	1.4	0.0418	2009.95	0.125983	0.0341337	3.69087	0.00022349	0.00124953	Same
Eogt	ENSMUSG00000035245	protein_coding	EGF domain-specific O-linked N-acetylglucosamine (GlcNAc) transferase [Source:MGI Symbol;Acc:MGI:2141669]			1.6	0.0098	2032.66	0.164839	0.0304542	5.41269	6.20848e-08	8.9635e-07	Same
Etv5	ENSMUSG00000013089	protein_coding	ets variant 5 [Source:MGI Symbol;Acc:MGI:1096867]	-1.9	0.00045	-1.9	0.000266	30106.2	0.0642178	0.0208679	3.07735	0.00208849	0.00852676	Opposite
Ezh1	ENSMUSG00000006920	protein_coding	enhancer of zeste 1 polycomb repressive complex 2 subunit [Source:MGI Symbol;Acc:MGI:1097695]	1.4	0.0401			4356.91	0.174511	0.0307285	5.67914	1.35377e-08	2.23835e-07	Same
F3	ENSMUSG00000028128	protein_coding	coagulation factor III [Source:MGI Symbol;Acc:MGI:88381]			1.6	0.0115	16099.5	-0.20224	0.0235558	-8.58557	9.0388e-18	6.82793e-16	Opposite
Fam107a	ENSMUSG00000021750	protein_coding	family with sequence similarity 107, member A [Source:MGI Symbol;Acc:MGI:3041256]	2.3	0.00706	3.3	1.25e-05	239.168	-0.422994	0.0821364	-5.1499	2.60624e-07	3.21027e-06	Opposite
Fam26e	ENSMUSG00000049872	protein_coding	family with sequence similarity 26, member E [Source:MGI Symbol;Acc:MGI:2143897]	2	0.000372	2.1	5.13e-05	2732.89	0.175341	0.0323633	5.41789	6.03071e-08	8.73703e-07	Same
Fam53c	ENSMUSG00000034300	protein_coding	family with sequence similarity 53, member C [Source:MGI Symbol;Acc:MGI:1913556]	1.8	0.0114			6333.01	0.0988375	0.0244202	4.04737	5.1797e-05	0.000353119	Same
Fbxl20	ENSMUSG00000020883	protein_coding	F-box and leucine-rich repeat protein 20 [Source:MGI Symbol;Acc:MGI:1919444]	1.4	0.0355			8785.86	0.0861949	0.0256972	3.35425	0.000795806	0.00372631	Same
Fdft1	ENSMUSG00000021273	protein_coding	farnesyl diphosphate farnesyl transferase 1 [Source:MGI Symbol;Acc:MGI:102706]	-1.4	0.00045	-1.5	1.2e-05	5214.1	-0.114132	0.0270102	-4.22553	2.38383e-05	0.000178217	Same
Fgfrl1	ENSMUSG00000008090	protein_coding	fibroblast growth factor receptor-like 1 [Source:MGI Symbol;Acc:MGI:2150920]	-1.5	0.0414			28687.4	-0.0661078	0.0235098	-2.81192	0.00492461	0.0175052	Same
Flii	ENSMUSG00000002812	protein_coding	flightless I actin binding protein [Source:MGI Symbol;Acc:MGI:1342286]			-1.5	0.0255	17563.2	-0.0763819	0.0224135	-3.40786	0.000654756	0.0031387	Same
Fndc1	ENSMUSG00000071984	protein_coding	fibronectin type III domain containing 1 [Source:MGI Symbol;Acc:MGI:1915905]	1.5	0.0197			1255.44	0.202968	0.0385271	5.26817	1.37788e-07	1.82158e-06	Same
Folh1	ENSMUSG00000001773	protein_coding	folate hydrolase 1 [Source:MGI Symbol;Acc:MGI:1858193]	2.1	0.00841	2.4	0.000692	45.0307	0.518564	0.179103	2.89535	0.00378738	0.0140258	Same
Gpr19	ENSMUSG00000032641	protein_coding	G protein-coupled receptor 19 [Source:MGI Symbol;Acc:MGI:892973]			1.6	0.00588	2313.5	0.113579	0.0323462	3.51136	0.000445823	0.00226305	Same
Gpr75	ENSMUSG00000043999	protein_coding	G protein-coupled receptor 75 [Source:MGI Symbol;Acc:MGI:2441843]	1.4	0.0477			691.517	0.232636	0.052018	4.47223	7.74081e-06	6.5628e-05	Same
Gpr85	ENSMUSG00000048216	protein_coding	G protein-coupled receptor 85 [Source:MGI Symbol;Acc:MGI:1927851]	1.5	0.0105			1725.46	0.124806	0.0376293	3.31673	0.000910765	0.00418469	Same
Heatr1	ENSMUSG00000050244	protein_coding	HEAT repeat containing 1 [Source:MGI Symbol;Acc:MGI:2442524]	-1.7	0.0168	-1.9	0.000562	1754.35	-0.178899	0.0391221	-4.57283	4.81174e-06	4.30142e-05	Same
Hmg20a	ENSMUSG00000032329	protein_coding	high mobility group 20A [Source:MGI Symbol;Acc:MGI:1914117]			1.4	0.0296	4910.41	0.142714	0.024452	5.83651	5.33069e-09	9.73263e-08	Same
Hmgb2	ENSMUSG00000054717	protein_coding	high mobility group box 2 [Source:MGI Symbol;Acc:MGI:96157]			1.6	0.037	1978.55	0.127141	0.0394482	3.22299	0.0012686	0.00557336	Same
Hmgcr	ENSMUSG00000021670	protein_coding	3-hydroxy-3-methylglutaryl-Coenzyme A reductase [Source:MGI Symbol;Acc:MGI:96159]	-1.5	0.0232	-1.6	0.0021	3205.08	-0.0748483	0.0286427	-2.61317	0.00897071	0.0287926	Same
Hnrnpu	ENSMUSG00000039630	protein_coding	heterogeneous nuclear ribonucleoprotein U [Source:MGI Symbol;Acc:MGI:1858195]	-1.3	0.0409			37426.5	-0.0985774	0.0226319	-4.35568	1.32652e-05	0.000105982	Same
Hsd17b11	ENSMUSG00000029311	protein_coding	hydroxysteroid (17-beta) dehydrogenase 11 [Source:MGI Symbol;Acc:MGI:2149821]	1.6	0.00213	1.4	0.0471	6414.46	0.130381	0.0234356	5.56336	2.64629e-08	4.13117e-07	Same
Hsd17b7	ENSMUSG00000026675	protein_coding	hydroxysteroid (17-beta) dehydrogenase 7 [Source:MGI Symbol;Acc:MGI:1330808]	-1.6	0.00355	-1.8	2.69e-05	2127.12	-0.2329	0.0396021	-5.88099	4.0781e-09	7.65617e-08	Same
Htra1	ENSMUSG00000006205	protein_coding	HtrA serine peptidase 1 [Source:MGI Symbol;Acc:MGI:1929076]	1.6	0.044	1.7	0.0127	13108.6	0.181572	0.0263395	6.89353	5.44246e-12	1.70093e-10	Same
Idi1	ENSMUSG00000058258	protein_coding	isopentenyl-diphosphate delta isomerase [Source:MGI Symbol;Acc:MGI:2442264]	-2.1	2.41e-07	-2.3	2.32e-09	203.216	-0.248489	0.0853669	-2.91083	0.00360466	0.0134397	Same
Ifrd1	ENSMUSG00000001627	protein_coding	interferon-related developmental regulator 1 [Source:MGI Symbol;Acc:MGI:1316717]	-1.6	0.0406	-1.7	0.00588	3763.83	0.169005	0.0383349	4.40864	1.04022e-05	8.54865e-05	Opposite
Inpp1	ENSMUSG00000026102	protein_coding	inositol polyphosphate-1-phosphatase [Source:MGI Symbol;Acc:MGI:104848]	1.7	0.0347			2888.65	0.0781465	0.0317847	2.45862	0.0139472	0.0414128	Same
Jund	ENSMUSG00000071076	protein_coding	jun D proto-oncogene [Source:MGI Symbol;Acc:MGI:96648]	1.9	1.05e-05	1.6	0.0013	6548.89	0.12963	0.0433024	2.99359	0.00275715	0.0107395	Same
Kcnd3	ENSMUSG00000040896	protein_coding	potassium voltage-gated channel, Shal-related family, member 3 [Source:MGI Symbol;Acc:MGI:1928743]			-1.5	0.0403	8636.14	0.189061	0.0299142	6.3201	2.61402e-10	6.25591e-09	Opposite
Khdrbs1	ENSMUSG00000028790	protein_coding	KH domain containing, RNA binding, signal transduction associated 1 [Source:MGI Symbol;Acc:MGI:893579]	-1.5	0.0137			8004.52	-0.240792	0.0246587	-9.76497	1.5916e-22	2.02948e-20	Same
Klhl24	ENSMUSG00000062901	protein_coding	kelch-like 24 [Source:MGI Symbol;Acc:MGI:1923035]	1.4	0.014	1.4	0.0152	14583.3	0.088777	0.0337935	2.62704	0.00861307	0.0278157	Same
Kpna2	ENSMUSG00000018362	protein_coding	karyopherin (importin) alpha 2 [Source:MGI Symbol;Acc:MGI:103561]	-1.6	0.000639	-1.4	0.0349	5295.81	-0.280247	0.0266174	-10.5287	6.37047e-26	1.23828e-23	Same
L3mbtl3	ENSMUSG00000039089	protein_coding	l(3)mbt-like 3 (Drosophila) [Source:MGI Symbol;Acc:MGI:2143628]	1.4	0.0417			6580.89	0.0985883	0.0263754	3.73789	0.000185574	0.00106472	Same
Ldlr	ENSMUSG00000032193	protein_coding	low density lipoprotein receptor [Source:MGI Symbol;Acc:MGI:96765]	-2.3	0.000193	-2.9	5.95e-07	848.231	-0.606884	0.0525469	-11.5494	7.43569e-31	2.11638e-28	Same
Lingo1	ENSMUSG00000049556	protein_coding	leucine rich repeat and Ig domain containing 1 [Source:MGI Symbol;Acc:MGI:1915522]			-1.3	0.0269	865.9	0.157908	0.0459639	3.43548	0.000591501	0.00288627	Opposite
Lingo3	ENSMUSG00000051067	protein_coding	leucine rich repeat and Ig domain containing 3 [Source:MGI Symbol;Acc:MGI:3609246]			-1.6	0.0116	109.809	0.841299	0.119467	7.04212	1.8933e-12	6.32648e-11	Opposite
Lrrc1	ENSMUSG00000032352	protein_coding	leucine rich repeat containing 1 [Source:MGI Symbol;Acc:MGI:2442313]			1.7	0.0423	1593.16	0.173054	0.0352803	4.90512	9.33684e-07	1.01032e-05	Same
Ltv1	ENSMUSG00000019814	protein_coding	LTV1 ribosome biogenesis factor [Source:MGI Symbol;Acc:MGI:2447810]			-1.7	0.0267	2638.62	-0.271939	0.0330204	-8.2355	1.78806e-16	1.11328e-14	Same
Map3k4	ENSMUSG00000014426	protein_coding	mitogen-activated protein kinase kinase kinase 4 [Source:MGI Symbol;Acc:MGI:1346875]			1.5	0.0483	4821.81	0.0839409	0.0274597	3.05688	0.00223657	0.00902726	Same
Mapk1ip1	ENSMUSG00000041775	protein_coding	mitogen-activated protein kinase 1 interacting protein 1 [Source:MGI Symbol;Acc:MGI:1916796]	1.4	0.0195			1514.54	0.165356	0.0390345	4.23616	2.27374e-05	0.000171191	Same
Mcm3	ENSMUSG00000041859	protein_coding	minichromosome maintenance complex component 3 [Source:MGI Symbol;Acc:MGI:101845]			-1.7	0.0349	1666.96	-0.414698	0.0379481	-10.928	8.46658e-28	1.82363e-25	Same
Med27	ENSMUSG00000026799	protein_coding	mediator complex subunit 27 [Source:MGI Symbol;Acc:MGI:1916225]			-1.4	0.019	1250.1	-0.119195	0.0376882	-3.16266	0.00156335	0.0066787	Same
Megf10	ENSMUSG00000024593	protein_coding	multiple EGF-like-domains 10 [Source:MGI Symbol;Acc:MGI:2685177]			1.8	0.00081	9278.98	0.119273	0.0312584	3.81571	0.000135792	0.000810082	Same
Mertk	ENSMUSG00000014361	protein_coding	c-mer proto-oncogene tyrosine kinase [Source:MGI Symbol;Acc:MGI:96965]	2.1	0.0131	2	0.0145	1467.43	-0.171432	0.0473205	-3.62278	0.000291456	0.00156573	Opposite
Mettl16	ENSMUSG00000010554	protein_coding	methyltransferase like 16 [Source:MGI Symbol;Acc:MGI:1914743]			-1.6	0.0266	7116.95	-0.219394	0.0217377	-10.0928	5.94471e-24	8.8554e-22	Same
Mgea5	ENSMUSG00000025220	protein_coding	meningioma expressed antigen 5 (hyaluronidase) [Source:MGI Symbol;Acc:MGI:1932139]	1.3	0.0147	1.3	0.0203	11579.6	0.188106	0.0250988	7.49461	6.64968e-14	2.85685e-12	Same
Mid1ip1	ENSMUSG00000008035	protein_coding	Mid1 interacting protein 1 (gastrulation specific G12-like (zebrafish)) [Source:MGI Symbol;Acc:MGI:1915291]			-1.4	0.0404	9184.13	-0.0685663	0.0230623	-2.97309	0.00294816	0.0113724	Same
Msmo1	ENSMUSG00000031604	protein_coding	methylsterol monoxygenase 1 [Source:MGI Symbol;Acc:MGI:1913484]	-2.2	1.29e-05	-2.3	2.33e-06	4626.55	-0.14418	0.0293974	-4.90452	9.36546e-07	1.01273e-05	Same
Mt2	ENSMUSG00000031762	protein_coding	metallothionein 2 [Source:MGI Symbol;Acc:MGI:97172]	1.9	0.0109	2.5	3.05e-05	906.278	-0.179789	0.0697386	-2.57805	0.00993608	0.0313296	Opposite
Mxi1	ENSMUSG00000025025	protein_coding	MAX interactor 1, dimerization protein [Source:MGI Symbol;Acc:MGI:97245]	1.9	2.78e-08	1.9	6.67e-08	3574.38	0.174823	0.0302356	5.78202	7.38083e-09	1.29706e-07	Same
Naa25	ENSMUSG00000042719	protein_coding	N(alpha)-acetyltransferase 25, NatB auxiliary subunit [Source:MGI Symbol;Acc:MGI:2442563]			-1.6	0.0101	1686.67	-0.121689	0.0374279	-3.2513	0.00114879	0.00513043	Same
Ndufaf4	ENSMUSG00000028261	protein_coding	NADH dehydrogenase (ubiquinone) 1 alpha subcomplex, assembly factor 4 [Source:MGI Symbol;Acc:MGI:1915743]			-1.5	0.00116	841.432	-0.148813	0.0571219	-2.60518	0.00918252	0.0293307	Same
Nipal3	ENSMUSG00000028803	protein_coding	NIPA-like domain containing 3 [Source:MGI Symbol;Acc:MGI:1921802]	1.6	0.0445	1.7	0.00669	12847.4	0.200017	0.0274766	7.27953	3.34975e-13	1.27427e-11	Same
Noct	ENSMUSG00000023087	protein_coding	nocturnin [Source:MGI Symbol;Acc:MGI:109382]	-1.5	0.0262			10327.9	-0.255977	0.0299881	-8.53595	1.39004e-17	1.02101e-15	Same
Nol10	ENSMUSG00000061458	protein_coding	nucleolar protein 10 [Source:MGI Symbol;Acc:MGI:2684913]			-1.6	0.019	1912.56	-0.176141	0.0435882	-4.04104	5.32153e-05	0.000361705	Same
Nop2	ENSMUSG00000038279	protein_coding	NOP2 nucleolar protein [Source:MGI Symbol;Acc:MGI:107891]	-1.4	0.0308	-1.5	0.00203	4330.77	-0.143755	0.029005	-4.95619	7.18875e-07	8.01659e-06	Same
Nop56	ENSMUSG00000027405	protein_coding	NOP56 ribonucleoprotein [Source:MGI Symbol;Acc:MGI:1914384]	-1.6	0.00968	-1.5	0.0418	2902.23	-0.240784	0.030311	-7.94377	1.96126e-15	1.04202e-13	Same
Nop58	ENSMUSG00000026020	protein_coding	NOP58 ribonucleoprotein [Source:MGI Symbol;Acc:MGI:1933184]			-1.4	0.0203	4309.28	-0.28517	0.0254473	-11.2063	3.7979e-29	9.17193e-27	Same
Nptx2	ENSMUSG00000059991	protein_coding	neuronal pentraxin 2 [Source:MGI Symbol;Acc:MGI:1858209]			-1.8	0.0198	164.827	-0.35304	0.127744	-2.76365	0.00571588	0.0197669	Same
Nsdhl	ENSMUSG00000031349	protein_coding	NAD(P) dependent steroid dehydrogenase-like [Source:MGI Symbol;Acc:MGI:1099438]			-1.4	0.0173	1479.37	-0.244794	0.0458108	-5.34358	9.11309e-08	1.26388e-06	Same
Olig1	ENSMUSG00000046160	protein_coding	oligodendrocyte transcription factor 1 [Source:MGI Symbol;Acc:MGI:1355334]	-1.5	0.0193	-1.4	0.0312	16617.3	-0.175172	0.0263625	-6.64474	3.03754e-11	8.43474e-10	Same
Pcif1	ENSMUSG00000039849	protein_coding	PDX1 C-terminal inhibiting factor 1 [Source:MGI Symbol;Acc:MGI:2443858]			-1.5	0.0448	4202.25	-0.105593	0.0329267	-3.20692	0.00134164	0.00586037	Same
Pcmtd1	ENSMUSG00000051285	protein_coding	protein-L-isoaspartate (D-aspartate) O-methyltransferase domain containing 1 [Source:MGI Symbol;Acc:MGI:2441773]			1.3	0.0276	5827.7	0.120114	0.0373472	3.21615	0.00129921	0.00568593	Same
Pcmtd2	ENSMUSG00000027589	protein_coding	protein-L-isoaspartate (D-aspartate) O-methyltransferase domain containing 2 [Source:MGI Symbol;Acc:MGI:1923927]	1.7	0.0118	1.7	0.0129	4613.91	0.220691	0.029678	7.4362	1.03623e-13	4.28999e-12	Same
Pde4b	ENSMUSG00000028525	protein_coding	phosphodiesterase 4B, cAMP specific [Source:MGI Symbol;Acc:MGI:99557]	1.4	0.0105			4246.71	0.0828055	0.0314863	2.62989	0.00854128	0.0276542	Same
Pik3ip1	ENSMUSG00000034614	protein_coding	phosphoinositide-3-kinase interacting protein 1 [Source:MGI Symbol;Acc:MGI:1917016]	2.5	1.07e-06	2.2	6.45e-05	22095.3	0.216596	0.0192345	11.2608	2.0493e-29	5.10371e-27	Same
Plekhg1	ENSMUSG00000040624	protein_coding	pleckstrin homology domain containing, family G (with RhoGef domain) member 1 [Source:MGI Symbol;Acc:MGI:2676551]	2	9.02e-05	1.9	0.000139	991.456	0.244135	0.0536157	4.55343	5.27794e-06	4.68174e-05	Same
Prex1	ENSMUSG00000039621	protein_coding	phosphatidylinositol-3,4,5-trisphosphate-dependent Rac exchange factor 1 [Source:MGI Symbol;Acc:MGI:3040696]			-1.4	0.0456	11859.4	-0.0668981	0.0239922	-2.78832	0.0052982	0.0185773	Same
Psd3	ENSMUSG00000030465	protein_coding	pleckstrin and Sec7 domain containing 3 [Source:MGI Symbol;Acc:MGI:1918215]	1.4	0.00935			4516	0.108341	0.0385837	2.80795	0.00498576	0.0176693	Same
Rabgap1l	ENSMUSG00000026721	protein_coding	RAB GTPase activating protein 1-like [Source:MGI Symbol;Acc:MGI:1352507]	1.5	6.45e-05	1.4	0.00458	1981.64	0.139522	0.0395677	3.52615	0.000421642	0.00216026	Same
Rbm33	ENSMUSG00000048271	protein_coding	RNA binding motif protein 33 [Source:MGI Symbol;Acc:MGI:1919670]	1.5	0.00623			3505.59	0.194181	0.0428852	4.52794	5.95624e-06	5.20072e-05	Same
Rgl1	ENSMUSG00000026482	protein_coding	ral guanine nucleotide dissociation stimulator,-like 1 [Source:MGI Symbol;Acc:MGI:107484]	1.4	0.022			15786.9	0.10005	0.0209125	4.78424	1.71632e-06	1.74578e-05	Same
Rnd1	ENSMUSG00000054855	protein_coding	Rho family GTPase 1 [Source:MGI Symbol;Acc:MGI:2444878]			-1.8	0.000484	49324.1	-0.221905	0.0293851	-7.5516	4.29949e-14	1.88787e-12	Same
Rpap2	ENSMUSG00000033773	protein_coding	RNA polymerase II associated protein 2 [Source:MGI Symbol;Acc:MGI:2141142]	1.5	0.0343			1949.32	0.0897069	0.0340492	2.63463	0.00842294	0.0273375	Same
Sesn3	ENSMUSG00000032009	protein_coding	sestrin 3 [Source:MGI Symbol;Acc:MGI:1922997]			1.4	0.00801	35798.1	0.245754	0.0309288	7.9458	1.92939e-15	1.0329e-13	Same
Slc16a6	ENSMUSG00000041920	protein_coding	solute carrier family 16 (monocarboxylic acid transporters), member 6 [Source:MGI Symbol;Acc:MGI:2144585]			1.9	0.0409	886.169	0.336983	0.0508028	6.63317	3.28558e-11	9.06037e-10	Same
Slc20a1	ENSMUSG00000027397	protein_coding	solute carrier family 20, member 1 [Source:MGI Symbol;Acc:MGI:108392]	-1.4	0.011	-1.6	0.00016	2508.63	-0.122805	0.0295525	-4.15551	3.24568e-05	0.000233874	Same
Slc2a1	ENSMUSG00000028645	protein_coding	solute carrier family 2 (facilitated glucose transporter), member 1 [Source:MGI Symbol;Acc:MGI:95755]	1.8	0.00873	1.7	0.00788	5022.6	0.159218	0.0320818	4.96287	6.94589e-07	7.76917e-06	Same
Slc43a2	ENSMUSG00000038178	protein_coding	solute carrier family 43, member 2 [Source:MGI Symbol;Acc:MGI:2442746]	1.7	0.0018	1.5	0.043	18776.6	0.232895	0.0264897	8.79189	1.47062e-18	1.24682e-16	Same
Smad1	ENSMUSG00000031681	protein_coding	SMAD family member 1 [Source:MGI Symbol;Acc:MGI:109452]	1.4	0.0308			3974.55	0.155529	0.0297645	5.22531	1.73863e-07	2.23303e-06	Same
Snrnp70	ENSMUSG00000063511	protein_coding	small nuclear ribonucleoprotein 70 (U1) [Source:MGI Symbol;Acc:MGI:98341]			-1.4	0.018	11663.4	-0.342284	0.0244178	-14.0178	1.21322e-44	1.01776e-41	Same
Spred3	ENSMUSG00000037239	protein_coding	sprouty-related, EVH1 domain containing 3 [Source:MGI Symbol;Acc:MGI:2142186]	-1.9	0.011	-2.1	0.0015	3231.64	-0.117994	0.0258255	-4.56889	4.90311e-06	4.38064e-05	Same
Sqle	ENSMUSG00000022351	protein_coding	squalene epoxidase [Source:MGI Symbol;Acc:MGI:109296]	-1.5	0.0195	-1.6	0.0019	7934.95	-0.0749513	0.0236328	-3.17149	0.00151658	0.00651029	Same
Srm	ENSMUSG00000006442	protein_coding	spermidine synthase [Source:MGI Symbol;Acc:MGI:102690]	-1.4	0.017	-1.5	0.00478	4672.02	-0.184452	0.0313927	-5.87565	4.21185e-09	7.86096e-08	Same
Srsf2	ENSMUSG00000034120	protein_coding	serine/arginine-rich splicing factor 2 [Source:MGI Symbol;Acc:MGI:98284]	-1.5	0.00674	-1.5	0.00574	1828.01	-0.421538	0.0383718	-10.9856	4.48218e-28	1.00622e-25	Same
Srsf7	ENSMUSG00000024097	protein_coding	serine/arginine-rich splicing factor 7 [Source:MGI Symbol;Acc:MGI:1926232]	-1.6	0.0203	-1.6	0.0101	1467.37	-0.351419	0.0448882	-7.82877	4.92685e-15	2.46947e-13	Same
Stard4	ENSMUSG00000024378	protein_coding	StAR-related lipid transfer (START) domain containing 4 [Source:MGI Symbol;Acc:MGI:2156764]	-1.7	0.0239	-1.8	0.0023	922.139	-0.262068	0.0439834	-5.95835	2.54803e-09	4.99546e-08	Same
Tbl3	ENSMUSG00000040688	protein_coding	transducin (beta)-like 3 [Source:MGI Symbol;Acc:MGI:2384863]			-1.6	0.0336	3124.46	-0.10873	0.0357732	-3.03944	0.00237017	0.00946502	Same
Ticam1	ENSMUSG00000047123	protein_coding	toll-like receptor adaptor molecule 1 [Source:MGI Symbol;Acc:MGI:2147032]			2	0.0152	2442.53	0.135862	0.035527	3.82419	0.000131202	0.000787956	Same
Tmc7	ENSMUSG00000042246	protein_coding	transmembrane channel-like gene family 7 [Source:MGI Symbol;Acc:MGI:2443317]	1.5	0.0199			459.885	0.171941	0.0645383	2.66417	0.00771784	0.0254005	Same
Tmem196	ENSMUSG00000048004	protein_coding	transmembrane protein 196 [Source:MGI Symbol;Acc:MGI:2685374]	1.7	0.0363			35.5176	0.699648	0.225301	3.1054	0.00190022	0.00786	Same
Tnfrsf12a	ENSMUSG00000023905	protein_coding	tumor necrosis factor receptor superfamily, member 12a [Source:MGI Symbol;Acc:MGI:1351484]			1.8	0.0225	7756.05	-0.455215	0.0302982	-15.0245	5.07594e-51	6.22349e-48	Opposite
Tnpo1	ENSMUSG00000009470	protein_coding	transportin 1 [Source:MGI Symbol;Acc:MGI:2681523]			1.4	0.00778	11922	0.139091	0.0370373	3.75544	0.00017304	0.00100102	Same
Tnrc6b	ENSMUSG00000047888	protein_coding	trinucleotide repeat containing 6b [Source:MGI Symbol;Acc:MGI:2443730]	1.5	0.0387			10501.8	0.14152	0.0337628	4.19159	2.77012e-05	0.000204601	Same
Tomm40	ENSMUSG00000002984	protein_coding	translocase of outer mitochondrial membrane 40 homolog (yeast) [Source:MGI Symbol;Acc:MGI:1858259]	-1.4	0.00667	-1.4	0.0264	5081.52	-0.256888	0.0294537	-8.72174	2.7396e-18	2.23931e-16	Same
Trim46	ENSMUSG00000042766	protein_coding	tripartite motif-containing 46 [Source:MGI Symbol;Acc:MGI:2673000]			-1.5	0.0173	2051.64	0.154218	0.0543455	2.83773	0.00454356	0.016366	Opposite
Trp53	ENSMUSG00000059552	protein_coding	transformation related protein 53 [Source:MGI Symbol;Acc:MGI:98834]			-1.4	0.0423	15025.9	-0.122192	0.0251552	-4.85753	1.1886e-06	1.26048e-05	Same
Tsg101	ENSMUSG00000014402	protein_coding	tumor susceptibility gene 101 [Source:MGI Symbol;Acc:MGI:106581]	-1.3	0.0366			8574.33	-0.119808	0.0320058	-3.74333	0.000181596	0.00104418	Same
Txnip	ENSMUSG00000038393	protein_coding	thioredoxin interacting protein [Source:MGI Symbol;Acc:MGI:1889549]	4.1	8.05e-07	6	2.55e-10	8319.93	0.362577	0.0251033	14.4434	2.75972e-47	2.58748e-44	Same
Tyw1	ENSMUSG00000056310	protein_coding	tRNA-yW synthesizing protein 1 homolog (S. cerevisiae) [Source:MGI Symbol;Acc:MGI:2141161]	1.6	0.0456			4209.02	0.101272	0.0276973	3.65638	0.000255799	0.00140496	Same
U2af1	ENSMUSG00000061613	protein_coding	U2 small nuclear ribonucleoprotein auxiliary factor (U2AF) 1 [Source:MGI Symbol;Acc:MGI:98884]	-1.5	0.0264			3909.52	-0.20952	0.0300308	-6.97685	3.01878e-12	9.75992e-11	Same
Ube2h	ENSMUSG00000039159	protein_coding	ubiquitin-conjugating enzyme E2H [Source:MGI Symbol;Acc:MGI:104632]	1.5	0.00873	1.7	2.61e-05	22298.7	0.111943	0.0183126	6.11292	9.7822e-10	2.12134e-08	Same
Uck2	ENSMUSG00000026558	protein_coding	uridine-cytidine kinase 2 [Source:MGI Symbol;Acc:MGI:1931744]	-1.3	0.0366	-1.4	0.00463	7129.21	-0.0949142	0.0265766	-3.57135	0.000355146	0.00185962	Same
Uck2	ENSMUSG00000026558	protein_coding	uridine-cytidine kinase 2 [Source:MGI Symbol;Acc:MGI:1931744]			-1.7	0.00919	7129.21	-0.0949142	0.0265766	-3.57135	0.000355146	0.00185962	Same
Vgf	ENSMUSG00000037428	protein_coding	VGF nerve growth factor inducible [Source:MGI Symbol;Acc:MGI:1343180]			-2	0.0101	4213	-0.131749	0.0459522	-2.86709	0.00414269	0.0150996	Same
Wdr36	ENSMUSG00000038299	protein_coding	WD repeat domain 36 [Source:MGI Symbol;Acc:MGI:1917819]			-1.5	0.00789	4837.39	-0.141262	0.0244583	-5.77563	7.66644e-09	1.34281e-07	Same
Ypel4	ENSMUSG00000034059	protein_coding	yippee-like 4 (Drosophila) [Source:MGI Symbol;Acc:MGI:3605071]	2.1	0.0157	2.6	0.000122	658.248	0.592184	0.0595442	9.94529	2.64412e-23	3.54182e-21	Same
Zbed3	ENSMUSG00000041995	protein_coding	zinc finger, BED type containing 3 [Source:MGI Symbol;Acc:MGI:1919364]	1.5	0.0168			2831.8	0.293481	0.0283014	10.3698	3.40133e-25	6.02376e-23	Same
Zbtb44	ENSMUSG00000047412	protein_coding	zinc finger and BTB domain containing 44 [Source:MGI Symbol;Acc:MGI:1925123]	1.4	0.0118			2297.94	0.167487	0.0458513	3.65283	0.00025937	0.00141919	Same
Zc3h6	ENSMUSG00000042851	protein_coding	zinc finger CCCH type containing 6 [Source:MGI Symbol;Acc:MGI:1926001]	1.7	0.000561			838.772	0.216749	0.0544068	3.98386	6.78048e-05	0.000446956	Same
Zfp426	ENSMUSG00000059475	protein_coding	zinc finger protein 426 [Source:MGI Symbol;Acc:MGI:1920248]	1.6	0.00674	1.5	0.00588	2624.87	0.115078	0.0280372	4.10448	4.05217e-05	0.000283776	Same
Zfp532	ENSMUSG00000042439	protein_coding	zinc finger protein 532 [Source:MGI Symbol;Acc:MGI:3036282]			1.4	0.0478	3044.3	0.175978	0.027392	6.42441	1.32385e-10	3.31774e-09	Same
Zfp811	ENSMUSG00000055202	protein_coding	zinc finger protein 811 [Source:MGI Symbol;Acc:MGI:2682944]			1.6	0.00512	173.948	0.219864	0.0914383	2.4045	0.0161945	0.0469595	Same

## Sheet: InputVsBakerB6Overlap
GeneName	GeneID	BioType	GeneDescription	MaleFC	MaleAdjPval	FemaleFC	FemaleAdjPval	EthRegIn.baseMean	EthRegIn.log2FoldChange	EthRegIn.lfcSE	EthRegIn.stat	EthRegIn.pvalue	EthRegIn.padj	Direction	Same	Opposite
0610007P14Rik	ENSMUSG00000021252	protein_coding	RIKEN cDNA 0610007P14 gene [Source:MGI Symbol;Acc:MGI:1915571]			-1.4	0.00213	2573.02	-0.164507	0.0461779	-3.56247	0.000367378	0.00334182	Same	104	9
Agfg2	ENSMUSG00000029722	protein_coding	ArfGAP with FG repeats 2 [Source:MGI Symbol;Acc:MGI:2443267]	-1.9	0.00651	-2.1	0.000385	2333.86	-0.204753	0.0478803	-4.27636	1.89973e-05	0.000275934	Same
Aimp2	ENSMUSG00000029610	protein_coding	aminoacyl tRNA synthetase complex-interacting multifunctional protein 2 [Source:MGI Symbol;Acc:MGI:2385237]			-1.6	0.0435	974.974	-0.214455	0.0707802	-3.02987	0.00244655	0.0151243	Same
Akr1b3	ENSMUSG00000001642	protein_coding	aldo-keto reductase family 1, member B3 (aldose reductase) [Source:MGI Symbol;Acc:MGI:1353494]			-1.4	0.0249	8642.17	-0.192197	0.0321138	-5.98487	2.16559e-09	9.4463e-08	Same
Arid5a	ENSMUSG00000037447	protein_coding	AT rich interactive domain 5A (MRF1-like) [Source:MGI Symbol;Acc:MGI:2443039]	2	0.016	2.1	0.00323	1030.83	0.185768	0.0711219	2.61197	0.00900223	0.042171	Same
Arrdc3	ENSMUSG00000074794	protein_coding	arrestin domain containing 3 [Source:MGI Symbol;Acc:MGI:2145242]	3	1.64e-08	2.8	9.51e-08	4273.3	0.521996	0.037791	13.8127	2.13642e-43	2.30109e-40	Same
Atg12	ENSMUSG00000032905	protein_coding	autophagy related 12 [Source:MGI Symbol;Acc:MGI:1914776]	1.4	0.00841			7585.4	0.106967	0.028387	3.76818	0.000164444	0.00172605	Same
B4galt5	ENSMUSG00000017929	protein_coding	UDP-Gal:betaGlcNAc beta 1,4-galactosyltransferase, polypeptide 5 [Source:MGI Symbol;Acc:MGI:1927169]			-1.4	0.0359	3034.37	-0.137148	0.0422755	-3.24416	0.00117797	0.00842533	Same
Bbs4	ENSMUSG00000025235	protein_coding	Bardet-Biedl syndrome 4 (human) [Source:MGI Symbol;Acc:MGI:2143311]	1.6	1e-05	1.4	0.00588	2295.72	0.207087	0.049707	4.16615	3.09786e-05	0.000422359	Same
Btg2	ENSMUSG00000020423	protein_coding	B cell translocation gene 2, anti-proliferative [Source:MGI Symbol;Acc:MGI:108384]	2.1	7.06e-05	1.9	0.0015	19781.5	0.214538	0.0340315	6.30411	2.89855e-10	1.555e-08	Same
Camk2n1	ENSMUSG00000046447	protein_coding	calcium/calmodulin-dependent protein kinase II inhibitor 1 [Source:MGI Symbol;Acc:MGI:1913509]	1.5	0.0105			7871.31	0.178971	0.0298859	5.98849	2.11794e-09	9.29636e-08	Same
Ccnd1	ENSMUSG00000070348	protein_coding	cyclin D1 [Source:MGI Symbol;Acc:MGI:88313]	-1.6	0.00873	-1.7	0.00044	202504	-0.268256	0.0278931	-9.61729	6.7591e-22	1.8557e-19	Same
Ccng1	ENSMUSG00000020326	protein_coding	cyclin G1 [Source:MGI Symbol;Acc:MGI:102890]	1.3	0.0483			104305	0.150107	0.0196207	7.65043	2.00316e-14	1.98923e-12	Same
Chd2	ENSMUSG00000078671	protein_coding	chromodomain helicase DNA binding protein 2 [Source:MGI Symbol;Acc:MGI:2448567]	1.5	0.0249	1.6	0.0015	5502.53	0.095063	0.0327622	2.90161	0.00371253	0.0211055	Same
Cnppd1	ENSMUSG00000033159	protein_coding	cyclin Pas1/PHO80 domain containing 1 [Source:MGI Symbol;Acc:MGI:1916421]	1.5	0.0178			10272	0.118546	0.0256563	4.62056	3.82707e-06	6.74894e-05	Same
Cpeb1	ENSMUSG00000025586	protein_coding	cytoplasmic polyadenylation element binding protein 1 [Source:MGI Symbol;Acc:MGI:108442]	2	0.0131			5180.44	0.104645	0.0376075	2.78256	0.00539313	0.028284	Same
Ctu2	ENSMUSG00000049482	protein_coding	cytosolic thiouridylase subunit 2 [Source:MGI Symbol;Acc:MGI:1914215]			-1.7	0.0173	981.536	-0.251618	0.0712468	-3.53164	0.000412988	0.00367279	Same
Cycs	ENSMUSG00000063694	protein_coding	cytochrome c, somatic [Source:MGI Symbol;Acc:MGI:88578]			-1.2	0.0245	3553.52	-0.259878	0.0399816	-6.49993	8.03556e-11	4.82892e-09	Same
Cyp2j9	ENSMUSG00000015224	protein_coding	cytochrome P450, family 2, subfamily j, polypeptide 9 [Source:MGI Symbol;Acc:MGI:1921769]	2.1	0.000688			1457.98	0.16115	0.0588297	2.73926	0.00615774	0.0313479	Same
Ddx21	ENSMUSG00000020075	protein_coding	DEAD (Asp-Glu-Ala-Asp) box polypeptide 21 [Source:MGI Symbol;Acc:MGI:1860494]			-1.6	0.00351	6544.51	-0.161636	0.033473	-4.82885	1.37324e-06	2.80293e-05	Same
Ddx39b	ENSMUSG00000019432	protein_coding	DEAD (Asp-Glu-Ala-Asp) box polypeptide 39B [Source:MGI Symbol;Acc:MGI:99240]	-1.4	0.0131			8242.81	-0.304011	0.030883	-9.84396	7.27859e-23	2.37011e-20	Same
Ddx46	ENSMUSG00000021500	protein_coding	DEAD (Asp-Glu-Ala-Asp) box polypeptide 46 [Source:MGI Symbol;Acc:MGI:1920895]			-1.5	0.0411	5010.08	-0.199529	0.0356916	-5.59037	2.26591e-08	7.32731e-07	Same
Dhcr24	ENSMUSG00000034926	protein_coding	24-dehydrocholesterol reductase [Source:MGI Symbol;Acc:MGI:1922004]	-1.6	9.19e-07	-1.7	6.67e-08	1629.37	-0.252165	0.0547775	-4.60345	4.15558e-06	7.25517e-05	Same
Ebna1bp2	ENSMUSG00000028729	protein_coding	EBNA1 binding protein 2 [Source:MGI Symbol;Acc:MGI:1916322]			-1.4	0.0456	4480.12	-0.192278	0.0350202	-5.49048	4.00835e-08	1.23623e-06	Same
Eif2ak3	ENSMUSG00000031668	protein_coding	eukaryotic translation initiation factor 2 alpha kinase 3 [Source:MGI Symbol;Acc:MGI:1341830]			1.5	0.0267	5177.5	0.0940781	0.0347897	2.70419	0.00684708	0.0341063	Same
Eogt	ENSMUSG00000035245	protein_coding	EGF domain-specific O-linked N-acetylglucosamine (GlcNAc) transferase [Source:MGI Symbol;Acc:MGI:2141669]			1.6	0.0098	2223.89	0.209852	0.0464659	4.51625	6.29445e-06	0.000105804	Same
Ezh1	ENSMUSG00000006920	protein_coding	enhancer of zeste 1 polycomb repressive complex 2 subunit [Source:MGI Symbol;Acc:MGI:1097695]	1.4	0.0401			4046.23	0.222396	0.037332	5.95725	2.56522e-09	1.09174e-07	Same
F3	ENSMUSG00000028128	protein_coding	coagulation factor III [Source:MGI Symbol;Acc:MGI:88381]			1.6	0.0115	14026.4	-0.15197	0.0307259	-4.94599	7.57567e-07	1.66784e-05	Opposite
Fam107a	ENSMUSG00000021750	protein_coding	family with sequence similarity 107, member A [Source:MGI Symbol;Acc:MGI:3041256]	2.3	0.00706	3.3	1.25e-05	280.948	-0.455604	0.13529	-3.3676	0.000758244	0.00593839	Opposite
Fam26e	ENSMUSG00000049872	protein_coding	family with sequence similarity 26, member E [Source:MGI Symbol;Acc:MGI:2143897]	2	0.000372	2.1	5.13e-05	2330.6	0.172704	0.0467844	3.69148	0.000222954	0.00222986	Same
Fam53c	ENSMUSG00000034300	protein_coding	family with sequence similarity 53, member C [Source:MGI Symbol;Acc:MGI:1913556]	1.8	0.0114			6330.29	0.109442	0.0335525	3.26181	0.00110703	0.00802314	Same
Fdft1	ENSMUSG00000021273	protein_coding	farnesyl diphosphate farnesyl transferase 1 [Source:MGI Symbol;Acc:MGI:102706]	-1.4	0.00045	-1.5	1.2e-05	4791.36	-0.118575	0.0338598	-3.50194	0.000461878	0.00400944	Same
Flii	ENSMUSG00000002812	protein_coding	flightless I actin binding protein [Source:MGI Symbol;Acc:MGI:1342286]			-1.5	0.0255	14944.2	-0.0819832	0.0233232	-3.51509	0.000439606	0.00386158	Same
Gpr75	ENSMUSG00000043999	protein_coding	G protein-coupled receptor 75 [Source:MGI Symbol;Acc:MGI:2441843]	1.4	0.0477			677.926	0.324374	0.0816582	3.97233	7.11721e-05	0.0008503	Same
Gpr85	ENSMUSG00000048216	protein_coding	G protein-coupled receptor 85 [Source:MGI Symbol;Acc:MGI:1927851]	1.5	0.0105			1536.75	0.174151	0.0663979	2.62284	0.00871994	0.04111	Same
Heatr1	ENSMUSG00000050244	protein_coding	HEAT repeat containing 1 [Source:MGI Symbol;Acc:MGI:2442524]	-1.7	0.0168	-1.9	0.000562	1659.96	-0.199357	0.0547019	-3.64442	0.000267993	0.0025861	Same
Heg1	ENSMUSG00000075254	protein_coding	heart development protein with EGF-like domains 1 [Source:MGI Symbol;Acc:MGI:1924696]			1.8	0.0023	50252.7	-0.0690292	0.0200505	-3.44277	0.000575792	0.0047621	Opposite
Hmg20a	ENSMUSG00000032329	protein_coding	high mobility group 20A [Source:MGI Symbol;Acc:MGI:1914117]			1.4	0.0296	5704.58	0.0862774	0.033989	2.53839	0.0111362	0.0499191	Same
Hnrnpu	ENSMUSG00000039630	protein_coding	heterogeneous nuclear ribonucleoprotein U [Source:MGI Symbol;Acc:MGI:1858195]	-1.3	0.0409			33515.2	-0.0981291	0.0207592	-4.72702	2.27836e-06	4.3522e-05	Same
Hsd17b11	ENSMUSG00000029311	protein_coding	hydroxysteroid (17-beta) dehydrogenase 11 [Source:MGI Symbol;Acc:MGI:2149821]	1.6	0.00213	1.4	0.0471	8241.57	0.122982	0.029782	4.12941	3.63698e-05	0.000481788	Same
Hsd17b7	ENSMUSG00000026675	protein_coding	hydroxysteroid (17-beta) dehydrogenase 7 [Source:MGI Symbol;Acc:MGI:1330808]	-1.6	0.00355	-1.8	2.69e-05	3082.22	-0.200069	0.0426904	-4.68652	2.77887e-06	5.12704e-05	Same
Htra1	ENSMUSG00000006205	protein_coding	HtrA serine peptidase 1 [Source:MGI Symbol;Acc:MGI:1929076]	1.6	0.044	1.7	0.0127	9121.37	0.245551	0.0346267	7.09137	1.32791e-12	1.01051e-10	Same
Id1	ENSMUSG00000042745	protein_coding	inhibitor of DNA binding 1 [Source:MGI Symbol;Acc:MGI:96396]			1.7	0.0341	9914.57	0.135232	0.0380538	3.5537	0.000379849	0.00343624	Same
Ifrd1	ENSMUSG00000001627	protein_coding	interferon-related developmental regulator 1 [Source:MGI Symbol;Acc:MGI:1316717]	-1.6	0.0406	-1.7	0.00588	3679.36	0.131899	0.0410768	3.21104	0.00132254	0.00919021	Opposite
Kcnd3	ENSMUSG00000040896	protein_coding	potassium voltage-gated channel, Shal-related family, member 3 [Source:MGI Symbol;Acc:MGI:1928743]			-1.5	0.0403	6702.18	0.172237	0.0348326	4.94469	7.62633e-07	1.67636e-05	Opposite
Khdrbs1	ENSMUSG00000028790	protein_coding	KH domain containing, RNA binding, signal transduction associated 1 [Source:MGI Symbol;Acc:MGI:893579]	-1.5	0.0137			7575.92	-0.226579	0.0292833	-7.73746	1.01423e-14	1.06776e-12	Same
Klhl24	ENSMUSG00000062901	protein_coding	kelch-like 24 [Source:MGI Symbol;Acc:MGI:1923035]	1.4	0.014	1.4	0.0152	14694.2	0.0991307	0.0273458	3.62508	0.000288878	0.00274414	Same
Kpna2	ENSMUSG00000018362	protein_coding	karyopherin (importin) alpha 2 [Source:MGI Symbol;Acc:MGI:103561]	-1.6	0.000639	-1.4	0.0349	3280.82	-0.288938	0.0449079	-6.43402	1.24272e-10	7.22018e-09	Same
L3mbtl3	ENSMUSG00000039089	protein_coding	l(3)mbt-like 3 (Drosophila) [Source:MGI Symbol;Acc:MGI:2143628]	1.4	0.0417			5539.75	0.0975581	0.036686	2.65927	0.00783091	0.0378098	Same
Ldlr	ENSMUSG00000032193	protein_coding	low density lipoprotein receptor [Source:MGI Symbol;Acc:MGI:96765]	-2.3	0.000193	-2.9	5.95e-07	1003.21	-0.568912	0.0706313	-8.05467	7.96935e-16	9.78832e-14	Same
Lingo3	ENSMUSG00000051067	protein_coding	leucine rich repeat and Ig domain containing 3 [Source:MGI Symbol;Acc:MGI:3609246]			-1.6	0.0116	89.9955	0.810486	0.23571	3.43849	0.000584964	0.00481521	Opposite
Lrrc1	ENSMUSG00000032352	protein_coding	leucine rich repeat containing 1 [Source:MGI Symbol;Acc:MGI:2442313]			1.7	0.0423	1701.74	0.143648	0.0523884	2.74198	0.00610702	0.0312196	Same
Ltv1	ENSMUSG00000019814	protein_coding	LTV1 ribosome biogenesis factor [Source:MGI Symbol;Acc:MGI:2447810]			-1.7	0.0267	2280.6	-0.239731	0.0467485	-5.12811	2.9267e-07	7.32676e-06	Same
Map3k4	ENSMUSG00000014426	protein_coding	mitogen-activated protein kinase kinase kinase 4 [Source:MGI Symbol;Acc:MGI:1346875]			1.5	0.0483	4806.01	0.10626	0.0347565	3.05728	0.00223353	0.0140305	Same
Mcm3	ENSMUSG00000041859	protein_coding	minichromosome maintenance complex component 3 [Source:MGI Symbol;Acc:MGI:101845]			-1.7	0.0349	1508.48	-0.45122	0.0607761	-7.4243	1.13379e-13	9.98445e-12	Same
Megf10	ENSMUSG00000024593	protein_coding	multiple EGF-like-domains 10 [Source:MGI Symbol;Acc:MGI:2685177]			1.8	0.00081	7272.11	0.100067	0.0315217	3.17454	0.00150074	0.0101416	Same
Mettl16	ENSMUSG00000010554	protein_coding	methyltransferase like 16 [Source:MGI Symbol;Acc:MGI:1914743]			-1.6	0.0266	5514.07	-0.162888	0.0346975	-4.69451	2.6725e-06	4.98273e-05	Same
Mgea5	ENSMUSG00000025220	protein_coding	meningioma expressed antigen 5 (hyaluronidase) [Source:MGI Symbol;Acc:MGI:1932139]	1.3	0.0147	1.3	0.0203	12141.4	0.20139	0.0281985	7.14187	9.20685e-13	7.1619e-11	Same
Mid1ip1	ENSMUSG00000008035	protein_coding	Mid1 interacting protein 1 (gastrulation specific G12-like (zebrafish)) [Source:MGI Symbol;Acc:MGI:1915291]			-1.4	0.0404	7111.22	-0.0823699	0.0306887	-2.68405	0.00727366	0.035814	Same
Midn	ENSMUSG00000035621	protein_coding	midnolin [Source:MGI Symbol;Acc:MGI:1890222]	-1.4	0.0366	-1.4	0.0437	11603.2	-0.10775	0.029446	-3.65924	0.000252968	0.0024649	Same
Msmo1	ENSMUSG00000031604	protein_coding	methylsterol monoxygenase 1 [Source:MGI Symbol;Acc:MGI:1913484]	-2.2	1.29e-05	-2.3	2.33e-06	4550.35	-0.156756	0.039502	-3.96829	7.23896e-05	0.000862638	Same
Mxi1	ENSMUSG00000025025	protein_coding	MAX interactor 1, dimerization protein [Source:MGI Symbol;Acc:MGI:97245]	1.9	2.78e-08	1.9	6.67e-08	5060.54	0.211765	0.0412668	5.13161	2.87275e-07	7.20863e-06	Same
Nedd9	ENSMUSG00000021365	protein_coding	neural precursor cell expressed, developmentally down-regulated gene 9 [Source:MGI Symbol;Acc:MGI:97302]	1.5	0.0306			13541.8	-0.110346	0.0299255	-3.68736	0.000226595	0.00226304	Opposite
Nipal3	ENSMUSG00000028803	protein_coding	NIPA-like domain containing 3 [Source:MGI Symbol;Acc:MGI:1921802]	1.6	0.0445	1.7	0.00669	9212.12	0.0934277	0.0340673	2.74244	0.00609838	0.0311868	Same
Noct	ENSMUSG00000023087	protein_coding	nocturnin [Source:MGI Symbol;Acc:MGI:109382]	-1.5	0.0262			8174.38	-0.215438	0.0367008	-5.87012	4.35483e-09	1.7225e-07	Same
Nol10	ENSMUSG00000061458	protein_coding	nucleolar protein 10 [Source:MGI Symbol;Acc:MGI:2684913]			-1.6	0.019	1538.23	-0.235311	0.0590163	-3.98722	6.68518e-05	0.000808342	Same
Nop2	ENSMUSG00000038279	protein_coding	NOP2 nucleolar protein [Source:MGI Symbol;Acc:MGI:107891]	-1.4	0.0308	-1.5	0.00203	3423.58	-0.15285	0.0418636	-3.65114	0.000261082	0.00252988	Same
Nop56	ENSMUSG00000027405	protein_coding	NOP56 ribonucleoprotein [Source:MGI Symbol;Acc:MGI:1914384]	-1.6	0.00968	-1.5	0.0418	2977.17	-0.225598	0.0418072	-5.39615	6.80858e-08	1.95356e-06	Same
Nop58	ENSMUSG00000026020	protein_coding	NOP58 ribonucleoprotein [Source:MGI Symbol;Acc:MGI:1933184]			-1.4	0.0203	3989.36	-0.257787	0.0385899	-6.68016	2.38675e-11	1.56165e-09	Same
Nptx2	ENSMUSG00000059991	protein_coding	neuronal pentraxin 2 [Source:MGI Symbol;Acc:MGI:1858209]			-1.8	0.0198	138.951	-0.498465	0.183644	-2.7143	0.00664151	0.0332004	Same
Olig1	ENSMUSG00000046160	protein_coding	oligodendrocyte transcription factor 1 [Source:MGI Symbol;Acc:MGI:1355334]	-1.5	0.0193	-1.4	0.0312	10321.4	-0.184515	0.037916	-4.86642	1.13637e-06	2.38195e-05	Same
Pcif1	ENSMUSG00000039849	protein_coding	PDX1 C-terminal inhibiting factor 1 [Source:MGI Symbol;Acc:MGI:2443858]			-1.5	0.0448	4039.32	-0.135866	0.037298	-3.6427	0.000269793	0.00259989	Same
Pcmtd1	ENSMUSG00000051285	protein_coding	protein-L-isoaspartate (D-aspartate) O-methyltransferase domain containing 1 [Source:MGI Symbol;Acc:MGI:2441773]			1.3	0.0276	6979.21	0.126481	0.0299438	4.22395	2.40061e-05	0.000339529	Same
Pcmtd2	ENSMUSG00000027589	protein_coding	protein-L-isoaspartate (D-aspartate) O-methyltransferase domain containing 2 [Source:MGI Symbol;Acc:MGI:1923927]	1.7	0.0118	1.7	0.0129	4812.19	0.203321	0.0338584	6.00503	1.913e-09	8.47651e-08	Same
Pik3ip1	ENSMUSG00000034614	protein_coding	phosphoinositide-3-kinase interacting protein 1 [Source:MGI Symbol;Acc:MGI:1917016]	2.5	1.07e-06	2.2	6.45e-05	21669.5	0.201075	0.0214825	9.35998	7.97498e-21	1.95905e-18	Same
Plekhg1	ENSMUSG00000040624	protein_coding	pleckstrin homology domain containing, family G (with RhoGef domain) member 1 [Source:MGI Symbol;Acc:MGI:2676551]	2	9.02e-05	1.9	0.000139	963.384	0.19504	0.0760314	2.56525	0.01031	0.0470488	Same
Plk3	ENSMUSG00000028680	protein_coding	polo-like kinase 3 [Source:MGI Symbol;Acc:MGI:109604]			-1.9	0.000341	359.98	-0.306839	0.115875	-2.64801	0.00809669	0.0388386	Same
Rab30	ENSMUSG00000030643	protein_coding	RAB30, member RAS oncogene family [Source:MGI Symbol;Acc:MGI:1923235]	1.9	3.85e-06	1.9	1.14e-06	4010.63	0.133225	0.0379467	3.51084	0.000446694	0.00391403	Same
Rabgap1l	ENSMUSG00000026721	protein_coding	RAB GTPase activating protein 1-like [Source:MGI Symbol;Acc:MGI:1352507]	1.5	6.45e-05	1.4	0.00458	2137.42	0.189982	0.0526632	3.6075	0.000309163	0.00289752	Same
Rbm33	ENSMUSG00000048271	protein_coding	RNA binding motif protein 33 [Source:MGI Symbol;Acc:MGI:1919670]	1.5	0.00623			3941.88	0.122688	0.0409765	2.9941	0.00275252	0.0166771	Same
Rnd1	ENSMUSG00000054855	protein_coding	Rho family GTPase 1 [Source:MGI Symbol;Acc:MGI:2444878]			-1.8	0.000484	39064.2	-0.153642	0.0224388	-6.84715	7.53378e-12	5.32767e-10	Same
Rpap2	ENSMUSG00000033773	protein_coding	RNA polymerase II associated protein 2 [Source:MGI Symbol;Acc:MGI:2141142]	1.5	0.0343			2106.19	0.184939	0.0542472	3.4092	0.000651542	0.00524908	Same
Sesn3	ENSMUSG00000032009	protein_coding	sestrin 3 [Source:MGI Symbol;Acc:MGI:1922997]			1.4	0.00801	26710.2	0.242374	0.0230079	10.5344	5.99566e-26	2.62348e-23	Same
Slc16a6	ENSMUSG00000041920	protein_coding	solute carrier family 16 (monocarboxylic acid transporters), member 6 [Source:MGI Symbol;Acc:MGI:2144585]			1.9	0.0409	1074.5	0.424585	0.071123	5.96972	2.37656e-09	1.02076e-07	Same
Slc2a1	ENSMUSG00000028645	protein_coding	solute carrier family 2 (facilitated glucose transporter), member 1 [Source:MGI Symbol;Acc:MGI:95755]	1.8	0.00873	1.7	0.00788	5101.63	0.143009	0.0346579	4.1263	3.68651e-05	0.000487887	Same
Slc43a2	ENSMUSG00000038178	protein_coding	solute carrier family 43, member 2 [Source:MGI Symbol;Acc:MGI:2442746]	1.7	0.0018	1.5	0.043	14624.8	0.127138	0.0251091	5.06341	4.11816e-07	9.89064e-06	Same
Smad1	ENSMUSG00000031681	protein_coding	SMAD family member 1 [Source:MGI Symbol;Acc:MGI:109452]	1.4	0.0308			3495.7	0.121008	0.040106	3.01721	0.00255111	0.0156601	Same
Snrnp70	ENSMUSG00000063511	protein_coding	small nuclear ribonucleoprotein 70 (U1) [Source:MGI Symbol;Acc:MGI:98341]			-1.4	0.018	7245.72	-0.277306	0.0302943	-9.15375	5.499e-20	1.20249e-17	Same
Spred3	ENSMUSG00000037239	protein_coding	sprouty-related, EVH1 domain containing 3 [Source:MGI Symbol;Acc:MGI:2142186]	-1.9	0.011	-2.1	0.0015	2977.55	-0.129496	0.0433068	-2.9902	0.00278792	0.0168406	Same
Srm	ENSMUSG00000006442	protein_coding	spermidine synthase [Source:MGI Symbol;Acc:MGI:102690]	-1.4	0.017	-1.5	0.00478	4038.11	-0.192315	0.0392539	-4.89926	9.61991e-07	2.05529e-05	Same
Srsf2	ENSMUSG00000034120	protein_coding	serine/arginine-rich splicing factor 2 [Source:MGI Symbol;Acc:MGI:98284]	-1.5	0.00674	-1.5	0.00574	1857.53	-0.313803	0.060495	-5.18726	2.1341e-07	5.49296e-06	Same
Srsf7	ENSMUSG00000024097	protein_coding	serine/arginine-rich splicing factor 7 [Source:MGI Symbol;Acc:MGI:1926232]	-1.6	0.0203	-1.6	0.0101	1616.69	-0.354	0.0601962	-5.88077	4.08352e-09	1.62899e-07	Same
Stard4	ENSMUSG00000024378	protein_coding	StAR-related lipid transfer (START) domain containing 4 [Source:MGI Symbol;Acc:MGI:2156764]	-1.7	0.0239	-1.8	0.0023	828.205	-0.234208	0.0750468	-3.12082	0.00180346	0.0118001	Same
Tbl3	ENSMUSG00000040688	protein_coding	transducin (beta)-like 3 [Source:MGI Symbol;Acc:MGI:2384863]			-1.6	0.0336	2461.38	-0.143983	0.0468488	-3.07335	0.0021167	0.0133866	Same
Thrsp	ENSMUSG00000035686	protein_coding	thyroid hormone responsive [Source:MGI Symbol;Acc:MGI:109126]			1.7	0.0173	416.359	0.323348	0.113311	2.85363	0.00432233	0.0236874	Same
Tnfrsf12a	ENSMUSG00000023905	protein_coding	tumor necrosis factor receptor superfamily, member 12a [Source:MGI Symbol;Acc:MGI:1351484]			1.8	0.0225	8751.68	-0.312185	0.027426	-11.3828	5.0935e-30	2.97163e-27	Opposite
Tnpo1	ENSMUSG00000009470	protein_coding	transportin 1 [Source:MGI Symbol;Acc:MGI:2681523]			1.4	0.00778	12109.2	0.130119	0.0281454	4.62309	3.78072e-06	6.68405e-05	Same
Tomm40	ENSMUSG00000002984	protein_coding	translocase of outer mitochondrial membrane 40 homolog (yeast) [Source:MGI Symbol;Acc:MGI:1858259]	-1.4	0.00667	-1.4	0.0264	4735.53	-0.25411	0.0345599	-7.35273	1.94192e-13	1.68887e-11	Same
Trim46	ENSMUSG00000042766	protein_coding	tripartite motif-containing 46 [Source:MGI Symbol;Acc:MGI:2673000]			-1.5	0.0173	2293.89	0.237848	0.063769	3.72984	0.000191602	0.00196687	Opposite
Trp53	ENSMUSG00000059552	protein_coding	transformation related protein 53 [Source:MGI Symbol;Acc:MGI:98834]			-1.4	0.0423	12816.8	-0.132911	0.0239319	-5.55372	2.79646e-08	8.87891e-07	Same
Tsg101	ENSMUSG00000014402	protein_coding	tumor susceptibility gene 101 [Source:MGI Symbol;Acc:MGI:106581]	-1.3	0.0366			8757.48	-0.0969583	0.0324736	-2.98576	0.00282873	0.0170503	Same
Txnip	ENSMUSG00000038393	protein_coding	thioredoxin interacting protein [Source:MGI Symbol;Acc:MGI:1889549]	4.1	8.05e-07	6	2.55e-10	7011.09	0.331592	0.0322043	10.2965	7.30667e-25	2.84189e-22	Same
U2af1	ENSMUSG00000061613	protein_coding	U2 small nuclear ribonucleoprotein auxiliary factor (U2AF) 1 [Source:MGI Symbol;Acc:MGI:98884]	-1.5	0.0264			3750.85	-0.150504	0.0373015	-4.03479	5.46521e-05	0.000680817	Same
Ube2h	ENSMUSG00000039159	protein_coding	ubiquitin-conjugating enzyme E2H [Source:MGI Symbol;Acc:MGI:104632]	1.5	0.00873	1.7	2.61e-05	18611.7	0.0692412	0.0229722	3.01413	0.00257715	0.0157992	Same
Uck2	ENSMUSG00000026558	protein_coding	uridine-cytidine kinase 2 [Source:MGI Symbol;Acc:MGI:1931744]	-1.3	0.0366	-1.4	0.00463	6715.36	-0.0979593	0.0343388	-2.85273	0.00433456	0.0237266	Same
Uck2	ENSMUSG00000026558	protein_coding	uridine-cytidine kinase 2 [Source:MGI Symbol;Acc:MGI:1931744]			-1.7	0.00919	6715.36	-0.0979593	0.0343388	-2.85273	0.00433456	0.0237266	Same
Vgf	ENSMUSG00000037428	protein_coding	VGF nerve growth factor inducible [Source:MGI Symbol;Acc:MGI:1343180]			-2	0.0101	3155.66	-0.197602	0.0481002	-4.10814	3.98853e-05	0.000522427	Same
Wdr36	ENSMUSG00000038299	protein_coding	WD repeat domain 36 [Source:MGI Symbol;Acc:MGI:1917819]			-1.5	0.00789	4644.76	-0.150998	0.0382789	-3.94469	7.99038e-05	0.000938602	Same
Ypel4	ENSMUSG00000034059	protein_coding	yippee-like 4 (Drosophila) [Source:MGI Symbol;Acc:MGI:3605071]	2.1	0.0157	2.6	0.000122	605.199	0.732988	0.0896851	8.1729	3.01055e-16	3.9396e-14	Same
Zbed3	ENSMUSG00000041995	protein_coding	zinc finger, BED type containing 3 [Source:MGI Symbol;Acc:MGI:1919364]	1.5	0.0168			3751.5	0.266193	0.0477501	5.57472	2.47934e-08	7.92598e-07	Same
Zbtb44	ENSMUSG00000047412	protein_coding	zinc finger and BTB domain containing 44 [Source:MGI Symbol;Acc:MGI:1925123]	1.4	0.0118			2668.02	0.162888	0.0493763	3.29891	0.000970602	0.00722507	Same
Zc3h6	ENSMUSG00000042851	protein_coding	zinc finger CCCH type containing 6 [Source:MGI Symbol;Acc:MGI:1926001]	1.7	0.000561			835.453	0.303689	0.0748924	4.05501	5.01324e-05	0.000630687	Same
Zfp532	ENSMUSG00000042439	protein_coding	zinc finger protein 532 [Source:MGI Symbol;Acc:MGI:3036282]			1.4	0.0478	4008.12	0.126545	0.0437308	2.89373	0.00380693	0.0215448	Same
